# Supplementary material for: High-Throughput RNA Sequencing of Pseudomonas-Infected Arabidopsis Reveals Hidden Transcriptome Complexity and Novel Splice Variants
Source: PLoS One. 2013 Oct 1;8(10):e74183. doi: 10.1371/journal.pone.0074183 (PMC3788074; doi:10.1371/journal.pone.0074183)
Supplement: File S1 — Data and Alignment Statistics. (XLSX) [file pone.0074183.s001.xlsx]

## Sheet: Sheet1
Timepoint (hrs hpi)	Treatment	DB_ID	File	Sample (A/B)	Total Read Pairs	Reads Aligned to Transcriptome	%	Reads Aligned to Genome, inside gene (S0)	%	Reads Aligned to Genome, outside gene (300 nt)	%	Transcriptome Alignments Used	%	0 Mismatch	%	1 Mismatch	%	2 Mismatch	%	> 2 Mismatch	%	Total	Multi-gene Reads	%	Gap Mean	Gap StdDev
1	MOCK	1	Run 3, Lane7_S170	A	16804839	14884896	0.885751	376686	0.0224153	465837	0.0277204	11010738	0.739726	13419422	0.842222	1620913	0.101731	648193	0.0406815	244834	0.0153661	15933362	1894781	0.118919	163	31.4
		13.1	Run 5, Lane1_S255	B	13095811	7713556	0.589009	187850	0.0143443	69278	0.00529009	4942552	0.640762	5320833	0.657795	1947187	0.240723	636230	0.0786547	184647	0.0228272	8088897	248630	0.0307372	196	66
		13.2	Run 5, Lane2_S255	B	13405390	7957481	0.593603	192396	0.0143521	70287	0.00524319	6015662	0.755976	6475301	0.77544	1358808	0.162722	398617	0.0477358	117755	0.0141016	8350481	300969	0.0360421	196	66
1	AVR	2	Run 3, Lane7_S171	A	25111748	22291631	0.887697	499001	0.0198712	211506	0.00842259	18592182	0.834043	20066147	0.858895	2145106	0.0918174	840304	0.0359677	311194	0.0133201	23362751	1010983	0.0432733	163	28.6
		14.1	Run 5, Lane1_S256	B	10858045	6052522	0.557423	150091	0.013823	32455	0.00298903	3966967	0.655424	4223081	0.667399	1492039	0.235796	476501	0.0753043	136053	0.0215013	6327674	162225	0.0256374	193	59
		14.2	Run 5, Lane2_S256	B	10966955	6166707	0.562299	151458	0.0138104	32652	0.00297731	4753763	0.770875	5061640	0.784736	1013076	0.157063	290255	0.0449999	85151	0.0132015	6450122	194172	0.0301036	193	59
1	VIR	3	Run 4, Lane7_S178	A	21615691	16710098	0.773054	462194	0.0213823	161668	0.0074792	13443076	0.804488	14479469	0.825765	1940620	0.110674	867804	0.0494909	246711	0.0140699	17534604	647605	0.036933	173	27.5
		15.1	Run 5, Lane3_S257	B	13766149	12743733	0.92573	256783	0.0186532	60309	0.00438096	10321298	0.809912	10933584	0.823153	1777015	0.133786	407488	0.0306784	164472	0.0123826	13282559	391341	0.0294628	226	49
		15.2	Run 5, Lane4_S257	B	13641441	12649732	0.927302	253558	0.0185873	58855	0.00431443	10713228	0.846913	11349452	0.86068	1340905	0.101687	341028	0.0258617	155228	0.0117716	13186613	406976	0.0308628	226	49
6	MOCK	7	Run 3, Lane2_S166	A	35641168	27653126	0.775876	798405	0.0224012	981489	0.0275381	19041221	0.688574	24873809	0.840868	3112288	0.105212	1155081	0.0390479	439948	0.0148726	29581126	4895194	0.165484	125	53.7
		19	Run 4, Lane1_S172	B	35377173	28907088	0.817111	813550	0.0229965	694560	0.019633	16827576	0.582126	19115345	0.623078	6727062	0.219273	3538846	0.115351	1297642	0.0422975	30678895	1702700	0.0555007	170	32
6	AVR	8	Run 3, Lane3_S167	A	32762724	26225003	0.800452	675493	0.0206177	544933	0.0166327	20393152	0.777622	23716225	0.854991	2729051	0.0983847	965619	0.0348114	327677	0.011813	27738572	2632475	0.094903	133	50
		20	Run 4, Lane2_S173	B	34047095	29581785	0.868849	1118555	0.0328532	2467676	0.0724783	16265391	0.549845	24660752	0.746523	6231089	0.188626	1670570	0.050571	471728	0.01428	33034139	6608762	0.200059	169	37
6	VIR	9	Run 3, Lane 5, S168	A	42129667	35292915	0.837721	822892	0.0195324	521563	0.0123799	28165558	0.798051	31479716	0.849032	3700428	0.0998034	1437403	0.0387679	459632	0.0123966	37077179	2534288	0.0683517	137	41
		21	Run 4, Lane3_S174	B	38506053	31697031	0.82317	648376	0.0168383	159964	0.00415426	25486153	0.804055	26913128	0.819288	4328198	0.131759	1332878	0.0405754	275196	0.0083775	32849400	929451	0.0282943	179	29
12	MOCK	10	Run 2, Lane4_S138	A	16792086	9719772	0.578831	176922	0.010536	132972	0.00791873	7907053	0.813502	8627923	0.846979	1003561	0.0985168	385389	0.0378326	169828	0.0166715	10186701	578613	0.0568008	160	134
		22	Run 4, Lane4_S175	B	41478748	33181846	0.799972	651878	0.015716	198162	0.00477743	27441078	0.826991	28961028	0.835882	3626747	0.104676	1538305	0.044399	521185	0.0150426	34647265	1000469	0.0288758	169	37
12	AVR	11	Run 3, Lane6_S169	A	37013155	32068512	0.866408	872022	0.0235598	707956	0.0191271	25081338	0.782117	29271005	0.862926	3104524	0.0915231	1201902	0.0354327	343224	0.0101184	33920655	3273233	0.0964968	143	31
		23	Run 4, Lane 5, S176	B	37277181	29696879	0.79665	999244	0.0268058	2206796	0.0591996	19245078	0.648051	27078024	0.822	3857895	0.117113	1595662	0.0484391	410038	0.0124474	32941619	6001032	0.182172	221	46
12	VIR	12	Run 2, Lane6_S140	A	17196483	11670986	0.678684	339250	0.0197279	371672	0.0216133	9181864	0.786726	10558426	0.846444	1216763	0.097545	488425	0.0391559	210255	0.0168556	12473869	1051988	0.0843353	116	76
		24	Run 4, Lane6_S177	B	31228111	25783949	0.825665	814521	0.0260829	1029004	0.0329512	19099277	0.740743	23387833	0.843817	2937604	0.105987	1090709	0.039352	300556	0.0108439	27716702	3240840	0.116927	164	31
				Total	538715713	428649248	0.795687	11261125	0.0209037	11179594	0.0207523	317894205	0.741618	369972143	0.812477	57210879	0.125638	21307209	0.0467917	6872954	0.0150933	455363185	39706727	0.0871979	172.143	49.2
						110066465
