# Supplementary material for: High-Throughput RNA Sequencing of Pseudomonas-Infected Arabidopsis Reveals Hidden Transcriptome Complexity and Novel Splice Variants
Source: PLoS One. 2013 Oct 1;8(10):e74183. doi: 10.1371/journal.pone.0074183 (PMC3788074; doi:10.1371/journal.pone.0074183)
Supplement: File S2 — QCSpreadsheets. (ZIP) [file pone.0074183.s002.zip]

Archive with 21 entries (21 files):
- QC_Sample1_Run3_Lane7_S170.xlsx
- QC_Sample2_Run3_Lane7_S171.xlsx
- QC_Sample3_Run4_Lane7_S178.xlsx
- QC_Sample7_Run3_Lane2_S166.xlsx
- QC_Sample8_Run3_Lane3_S167.xlsx
- QC_Sample9_Run3_Lane5_S168.xlsx
- QC_Sample10_Run2_Lane4_S138.xlsx
- QC_Sample11_Run3_Lane6_S169.xlsx
- QC_Sample12_Run2_Lane6_S140.xlsx
- QC_Sample13.1_Run5_Lane1_S255.xlsx
- QC_Sample13.2_Run5_Lane2_S255.xlsx
- QC_Sample14.1_Run5_Lane1_S256.xlsx
- QC_Sample14.2_Run5_Lane2_S256.xlsx
- QC_Sample15.1_Run5_Lane3_S257.xlsx
- QC_Sample15.2_Run5_Lane4_S257.xlsx
- QC_Sample19_Run4_Lane1_S172.xlsx
- QC_Sample20_Run4_Lane2_S173.xlsx
- QC_Sample21_Run4_Lane3_S174.xlsx
- QC_Sample22_Run4_Lane4_S175.xlsx
- QC_Sample23_Run4_Lane5_S176.xlsx
- QC_Sample24_Run4_Lane6_S177.xlsx
