# Supplementary material for: High-Throughput RNA Sequencing of Pseudomonas-Infected Arabidopsis Reveals Hidden Transcriptome Complexity and Novel Splice Variants
Source: PLoS One. 2013 Oct 1;8(10):e74183. doi: 10.1371/journal.pone.0074183 (PMC3788074; doi:10.1371/journal.pone.0074183)
Supplement: File S2 — QCSpreadsheets. (ZIP) [file pone.0074183.s002.zip › QC_Sample1_Run3_Lane7_S170.xlsx]

## Sheet: Read Counts
Total read pairs		16804839
Paired Alignments		18801502

## Sheet: Raw Counts_1
						0	1	2	3	4	5	6	7	8	9	10	11	12	13	14	15	16	17	18	19	20	21	22	23	24	25	26	27	28	29	30	31	32	33	34	35	36	37	38	39	40
	;	<	=	>	?	@	A	B	C	D	E	F	G	H	I	J	K	L	M	N	O	P	Q	R	S	T	U	V	W	X	Y	Z	[	\	]	^	_	'	a	b	c	d	e	f	g	h
									0.501187	0.398107	0.316228	0.251189	0.199526	0.158489	0.125893	0.1	0.0794328	0.0630957	0.0501187	0.0398107	0.0316228	0.0251189	0.0199526	0.0158489	0.0125893	0.01	0.00794328	0.00630957	0.00501187	0.00398107	0.00316228	0.00251189	0.00199526	0.00158489	0.00125893	0.001	0.000794328	0.000630957	0.000501187	0.000398107	0.000316228	0.000251189	0.000199526	0.000158489	0.000125893	0.0001	Total
1	0	0	0	0	0	0	0	1448	0	344	969	795	210	307	92	497	1218	2455	0	324	0	762	1017	1214	14320	0	2879	5512	5208	2428	36067	13012	1155	83774	9263	109434	99685	17816	359528	36217	497046	320720	204474	1839440	3376292	9758917	16804839
2	0	0	0	0	0	0	0	2060	0	15	17	65	673	608	1316	1087	3618	3317	2293	2821	2450	5078	6928	7888	17898	6703	7980	13098	20072	11931	37275	34900	32842	72460	45823	92065	106109	31101	336013	39995	493890	355776	191996	1786670	3448628	9581380	16804839
3	0	0	0	0	0	0	0	2172	0	47	123	226	738	876	1385	1732	3975	2918	2513	3147	2953	5517	7321	8523	18091	7779	7598	13694	21935	11641	39975	30856	35565	72047	48733	89336	110862	32013	343618	38843	511214	373472	205184	1770644	3480040	9497533	16804839
4	0	0	0	0	0	0	0	2294	0	456	552	973	917	1287	1591	2712	3974	2833	2815	3479	3554	5935	7595	8899	17986	8448	7648	14225	23511	11279	39929	28431	35614	70720	50115	87105	110976	31831	348142	38296	525669	378411	209978	1769423	3517608	9429628	16804839
5	0	0	0	0	0	0	0	2503	1	23	162	585	897	1391	1691	2918	3600	2540	3158	4106	3807	6976	8244	8384	17499	8479	8517	15020	23245	11107	37454	29348	32862	69275	49186	83992	102965	31812	338174	38210	538606	382878	205809	1769684	3585119	9374612	16804839
6	0	0	0	0	0	0	0	2820	2	12	107	412	600	954	1453	2393	2842	1976	1956	3481	3212	6792	6708	7820	14989	6478	8986	12685	25758	10354	30338	30327	29449	67775	50259	80640	93531	30889	324919	30741	551517	388099	167269	1680857	3637042	9488397	16804839
7	0	0	0	0	0	0	0	2982	0	11	116	264	463	804	1210	2112	2761	1973	1709	2717	3283	5566	5816	8143	14767	6239	8184	12795	24381	10605	31462	29341	36087	64372	54335	77281	104733	40781	319372	40208	534852	390408	197363	1687706	3580839	9498798	16804839
8	0	0	0	0	0	0	0	3262	0	6	50	224	390	581	1205	2143	3053	2154	1594	2291	3253	5271	5804	9305	16252	6147	7940	12846	26807	11103	35094	29102	42700	67610	61589	81700	120014	40895	350147	37730	552462	394330	209469	1715403	3514065	9430848	16804839
9	0	0	0	0	0	0	0	3765	1	9	38	193	370	622	1154	2297	3359	2310	1476	2229	3244	5128	5938	9991	16812	6134	7478	12667	28834	10911	36135	28828	48130	65763	67487	82380	124889	39788	363619	41199	552971	401778	219971	1739380	3491076	9376485	16804839
10	0	0	0	0	0	0	0	4510	1	6	36	183	330	587	1138	2290	3354	2325	1408	2102	3139	5065	6135	10525	16857	6036	7282	12250	30296	10845	36635	28321	51028	65676	70813	82554	131707	39130	380062	40309	568041	411396	233035	1782661	3486854	9269917	16804839
11	0	0	0	0	0	0	0	5881	0	4	99	281	618	839	1612	2223	2959	1983	2014	3479	3866	7613	7417	8689	16291	6738	10679	14399	30248	12238	32345	35768	35653	73800	61652	85965	108354	39346	363762	38232	586577	437585	200561	1877399	3478054	9209616	16804839
12	0	0	0	0	0	0	0	6426	0	8	70	262	476	778	1457	2435	3434	2194	1861	3080	4120	6873	7111	10334	17957	6876	9310	14732	32753	12321	36431	34520	47797	71003	73783	88059	124768	44372	386666	46995	581911	446218	239303	1905779	3409949	9122417	16804839
13	0	0	0	0	0	0	0	7210	0	3	55	218	429	711	1472	2568	3652	2435	1721	2581	4060	6353	7079	11558	18246	6799	8886	14496	35851	12592	38353	33649	55534	70398	80139	88260	136324	45661	408978	50823	589586	463193	261765	1936246	3370171	9026784	16804839
14	0	0	0	0	0	0	0	8542	1	9	55	211	368	711	1487	2832	3987	2423	1652	2556	3940	6573	7331	12713	18656	6717	8563	14702	38530	13053	39540	34412	61778	70344	88476	89404	145786	47744	424524	52283	602903	468359	276035	1960207	3338503	8948929	16804839
15	0	0	0	0	0	0	0	10814	0	4	48	187	396	675	1675	3065	4183	2576	1672	2480	4099	6503	7781	13864	19503	6778	8826	14969	41612	13253	39807	34521	66990	69004	94776	90004	153180	49791	435387	53783	617795	474529	288871	1978226	3331446	8861766	16804839
16	0	0	0	0	0	0	0	14944	0	16	106	475	1035	1485	2663	3129	3975	2820	3018	4817	5925	9604	9387	11908	18780	8070	11938	17318	41006	14033	35514	41855	51443	73443	86341	95536	124098	52724	421803	54272	650734	519266	261575	2057671	3333433	8758679	16804839
17	0	0	0	0	0	0	0	16514	0	11	63	324	681	1176	2468	3453	4549	2741	2406	3698	5837	8656	9005	14483	19786	7996	10727	17120	45642	14674	39420	39754	65908	71759	99380	97085	148230	57163	455065	60573	658638	525133	302871	2122938	3244828	8624084	16804839
18	0	0	0	0	0	0	0	18862	0	22	82	293	643	1126	2468	3823	4848	2982	2332	3328	5855	8445	9322	16440	20647	7934	10321	17090	50269	15081	41324	39484	76079	71181	109807	99289	160670	60684	474174	65525	668826	536698	326771	2146766	3194902	8530446	16804839
19	0	0	0	0	0	0	0	22733	0	12	48	298	643	1118	2664	4373	5668	3381	2209	3211	6207	8616	10184	18739	21492	8224	10231	17734	56218	15416	42321	39756	85848	70033	121698	100614	171814	64094	497432	70142	685535	547807	348038	2154059	3169658	8416571	16804839
20	0	0	0	0	0	0	0	29384	0	14	49	282	619	1180	2808	4846	6016	3385	2241	3273	6426	8837	10836	20343	21335	8474	10112	17628	59929	15610	43007	39685	91465	68534	127974	102164	179782	65822	516169	72583	702629	559079	366056	2174361	3159447	8302455	16804839
21	0	0	0	0	0	0	0	40957	0	19	119	793	1854	2505	4526	4768	5963	4189	4318	6872	9133	12096	13257	17047	22955	11363	14506	21505	58771	17457	42006	51201	72766	74507	118350	113961	147875	76679	499377	79566	738713	617543	332398	2279447	3098982	8186495	16804839
22	0	0	0	0	0	0	0	44599	1	20	129	558	1376	2092	4398	5515	6713	4121	3788	5341	9126	11417	12750	21346	23485	11035	13159	21296	65741	18689	44947	48074	90439	75319	134653	114960	174978	79773	537028	86814	751894	625454	377953	2346027	2993221	8036610	16804839
23	0	0	0	0	0	0	0	50031	1	33	103	502	1094	1892	4346	6145	7128	3994	3198	4632	8776	10939	12717	23520	23548	10336	12319	20793	69689	18385	46309	46884	99710	74696	142663	116476	189890	82184	560900	88695	765057	632487	403630	2411704	2961167	7888266	16804839
24	0	0	0	0	0	0	0	59467	1	31	113	471	1104	1839	4305	6840	7897	4378	3275	4473	8618	10939	13780	25970	23990	10009	11831	20498	74882	18541	46752	46065	108397	74131	153137	117170	202466	83790	587593	91441	789667	645364	427299	2440018	2946981	7731316	16804839
25	0	0	0	0	0	0	0	76081	0	11	80	404	934	1630	4056	7071	8174	4297	3125	4080	8309	10487	14414	27827	23697	9946	11772	20084	79485	18228	48029	46158	116008	73318	162203	118226	215843	84934	613543	95459	814115	658797	447377	2457791	2921295	7597551	16804839
26	0	0	0	0	0	0	0	102878	2	57	447	2735	4675	5872	7802	8624	9231	6911	7778	11069	12271	16128	20719	22207	27231	14779	19200	26908	72171	20430	50295	59727	91887	83861	146282	131647	180802	99439	591992	99459	865305	717739	402596	2595830	2996496	7271357	16804839
27	0	0	0	0	0	0	0	109279	2	47	348	1800	3376	4927	8115	10005	10684	6128	6378	8783	12540	14896	21724	28366	28150	14322	17306	26753	84712	21842	53909	56566	115130	84138	166861	131308	213531	103271	638644	108045	888067	729267	455425	2664146	2899794	7056254	16804839
28	0	0	0	0	0	0	0	117807	3	48	349	1499	2931	4225	7889	11428	12289	6603	5635	7814	12198	14665	22693	33028	28909	14289	16692	26309	93665	22490	55139	55891	127558	83524	180225	132841	231746	105873	669700	112331	906580	740412	481701	2706563	2856236	6895061	16804839
29	0	0	0	0	0	0	0	129840	5	59	394	1674	2999	4390	8347	12969	13773	7008	5792	7780	12678	14722	24672	37042	28980	14610	16478	26839	102270	22537	56033	55638	139649	81905	193952	135169	246615	109379	699011	116463	932404	754595	504133	2714503	2843003	6726529	16804839
30	0	0	0	0	0	0	0	147655	3	60	322	1071	1968	2785	5188	7747	8750	5477	5158	6768	10686	12680	17894	27031	24520	16364	16961	26562	77790	23760	50936	58885	107287	77403	152476	143283	185186	123333	549083	145007	765091	704241	441223	2537075	2810140	7506990	16804839
31	0	0	0	0	0	0	0	174316	1	42	399	2068	3656	4541	6164	7038	7337	6077	7059	9539	11570	13749	17913	20298	22897	15375	18285	25154	66359	20059	44570	56209	86383	67712	137859	130900	155946	111825	520202	117965	788969	678523	409289	2221455	3305291	7511845	16804839
32	0	0	0	0	0	0	0	182257	4	57	370	1350	2594	3367	5264	6880	7090	5294	5908	7911	11381	12963	17318	22401	21526	16702	17806	25573	68227	22699	45143	57034	92073	65268	138222	140290	152178	125142	477010	146330	701958	670072	418012	2056219	3148675	7906271	16804839
33	0	0	0	0	0	0	0	191146	6	88	391	1193	2337	3174	5397	7889	9088	5522	5578	7210	11684	12721	18592	28301	21362	16673	17652	25205	78782	23247	45728	55805	105510	65098	150624	140828	167012	127706	498120	153045	711258	681736	441085	2054513	3127414	7786119	16804839
34	0	0	0	0	0	0	0	203512	3	87	387	1116	2176	3042	5330	8027	9050	5445	5400	7047	11649	12701	19433	29291	21101	17314	17294	25105	81416	24003	45963	55465	110068	64540	156384	142991	174111	131993	512408	161316	719791	698373	462293	2044839	3134905	7679470	16804839
35	0	0	0	0	0	0	0	224173	8	87	367	1120	2057	2797	4958	7778	7911	5148	5116	6775	11243	12354	19375	27292	20875	16949	16925	25030	80713	24261	46155	54881	110945	63929	158964	143198	179842	134555	522805	167809	731926	714193	484282	2057256	3158095	7552692	16804839
36	0	0	0	0	0	0	0	260440	7	98	558	1877	3680	4560	6094	7026	6965	6347	7334	9621	12308	13754	18903	21945	21425	17587	20070	24545	70953	21136	47734	57177	92824	58789	146102	145236	149291	133337	494646	150689	740760	701310	454617	1857678	3500831	7516585	16804839
37	0	0	0	0	0	0	0	268862	10	125	506	1471	3042	4039	6423	8856	8335	5862	6234	8098	12737	13546	21089	27747	20282	16955	18460	23944	84588	23262	45948	53631	111470	61006	162083	142998	175970	134494	528733	161389	749502	716242	491364	1884023	3422281	7379232	16804839
38	0	0	0	0	0	0	0	280038	4	127	412	1230	2525	3436	6091	9450	8859	5261	5696	7006	12501	12608	21406	29588	19763	16442	17658	23702	89746	24664	46285	54417	121591	61806	171692	145251	188935	137463	548952	169938	762028	732421	520827	1895403	3411938	7237679	16804839
39	0	0	0	0	0	0	0	296873	9	99	392	1203	2296	3365	5917	10126	9468	5534	5707	6855	12564	12743	22689	31615	19879	17372	17791	24217	95084	25458	46245	53449	127486	62183	179107	143598	199400	140410	568055	180670	771886	755366	542931	1887782	3427018	7091997	16804839
40	0	0	0	0	0	0	0	325870	10	107	344	1031	2120	3077	5485	9210	9209	5272	5353	6308	11961	12235	22188	32047	19224	16450	17146	23994	95737	25757	45012	52698	131394	60562	184575	145988	207022	143977	584905	186189	788361	769312	561578	1896203	3429053	6967875	16804839
41	0	0	0	0	0	0	0	373157	29	420	1101	2754	4912	6206	7800	8966	8970	8052	9361	11109	15873	15775	23364	27509	24076	20924	23629	27085	90196	26573	53112	63383	110739	64760	177470	166937	183015	173414	577607	209672	804996	870867	576609	1803001	3609113	6622303	16804839
42	0	0	0	0	0	0	0	383281	12	236	919	1797	3686	5153	8071	10592	9851	7032	7909	9515	15560	15139	25183	32851	22325	20508	21791	26442	102637	29279	53201	60471	132247	68320	193518	165419	210153	172703	613296	223444	816794	877530	610635	1823067	3525190	6499082	16804839
43	0	0	0	0	0	0	0	396963	19	344	676	1603	3234	4557	7451	11369	10724	6736	7157	8406	15059	14469	25742	35785	21363	20040	21406	26660	107909	30313	53402	59855	139484	69592	201787	166516	220668	174743	629043	231207	824864	888190	629408	1841713	3498525	6397857	16804839
44	0	0	0	0	0	0	0	418186	23	200	613	1393	3012	4271	7106	11494	10665	6379	6609	7865	14845	14286	26199	36506	21077	20106	21083	26467	111086	30705	51822	58548	144479	69723	207077	166346	231437	176476	647246	238637	837844	903769	647803	1860873	3494508	6268075	16804839
45	0	0	0	0	0	0	0	454218	74	210	588	1439	2852	4105	6594	10814	10554	6127	6377	7724	13950	14333	26432	36773	20985	20295	21060	26905	111389	31691	52135	59080	147182	69320	211379	168086	242438	181176	669961	253136	849309	940864	667162	1854875	3530967	6072280	16804839
46	0	0	0	0	0	0	0	510770	83	408	1130	2832	5359	6537	8261	9534	9281	8834	10121	11912	16800	16557	25006	30447	25350	23208	25085	28572	99664	30579	58419	68209	123880	75023	202343	189610	217141	209835	661802	267276	868124	1021718	658361	1825510	3637150	5814108	16804839
47	0	0	0	0	0	0	0	522992	59	264	927	2279	4762	6231	9012	12219	11304	8156	9418	10927	18003	16815	29111	37718	24279	24135	24420	29659	118807	35614	58726	67290	148145	80682	226434	187151	255067	215169	721921	297293	887899	1071320	712943	1820631	3601971	5495086	16804839
48	0	0	0	0	0	0	0	538725	67	403	817	1891	4015	5322	8513	13263	11733	7710	8105	9561	17386	15961	30760	40043	22699	23117	23924	29420	125177	35541	58115	66852	156862	81046	233856	186079	267783	210834	738490	298344	896839	1060195	721917	1850179	3528996	5474299	16804839
49	0	0	0	0	0	0	0	563595	15	231	709	1700	3507	4698	7835	13595	12028	7180	7412	8820	16229	15545	30492	41397	22266	22201	22883	29138	125787	35169	57609	64993	160353	79773	235449	187609	273952	213028	747127	302351	911645	1063844	732933	1870673	3493853	5417215	16804839
50	0	0	0	0	0	0	0	606367	22	191	662	1452	3134	4204	6974	12268	11370	6803	6812	8170	14847	14804	29702	40911	21742	21790	22285	28798	124145	34874	56071	64089	160875	78973	239735	186144	284770	214273	772810	312915	922974	1093797	749965	1889635	3508124	5247362	16804839
51	0	0	0	0	0	0	0	680523	31	318	1105	2906	5667	6901	8667	10456	9898	9554	10759	12812	18367	17829	28310	33152	26586	25786	28601	30808	111890	34732	64676	73854	135022	85138	224236	209716	253601	239712	749788	313310	933834	1151011	720100	1868734	3568019	5098430	16804839
52	0	0	0	0	0	0	0	697066	21	280	853	2186	4458	6247	8883	12855	11337	8485	9345	11094	18228	17420	31905	40320	25131	25559	26856	31259	128407	38691	64796	72496	158925	91957	245630	207444	288906	241536	797974	336975	948274	1177409	764162	1857101	3501107	4893261	16804839
53	0	0	0	0	0	0	0	718509	19	357	918	2114	4284	5792	8878	14655	12681	8112	8850	10383	18074	17203	33544	43877	24418	25570	26431	31901	137200	41311	64904	74504	170646	96064	259699	209317	315047	246076	846290	358884	963261	1221735	791193	1859676	3478018	4654444	16804839
54	0	0	0	0	0	0	0	750638	41	400	1012	2117	4343	5921	9082	15700	13723	8606	8665	10582	18566	18236	35825	46551	24591	26992	26931	33220	142597	42458	64623	75577	176982	96763	267777	206763	331039	248316	877285	376409	970451	1256194	804983	1870756	3460971	4473153	16804839
55	0	0	0	0	0	0	0	802110	22	385	955	1886	3905	5273	7791	13815	12611	7564	8273	9789	17020	17339	34046	45819	24523	26574	26477	34549	139109	43587	64572	75232	175816	98121	269507	209858	342456	254793	898734	389324	984352	1288594	817198	1871249	3463212	4318399	16804839
56	0	0	0	0	0	0	0	886993	38	410	1344	3116	6080	7351	9155	11111	10567	10036	11551	13307	19004	18639	30902	36877	27545	27709	29947	31818	124435	40117	69667	80889	147531	99954	256299	226237	314167	274769	889756	388224	986787	1357038	781857	1871865	3537963	4163784	16804839
57	0	0	0	0	0	0	0	908101	23	381	1088	2489	4942	6679	9483	13549	11822	8998	10061	11678	19381	18015	33953	43959	25285	27830	28540	32898	141682	44608	69186	81202	172600	109450	279877	226420	356244	276500	947126	413755	1005322	1382355	815859	1864200	3442702	3956596	16804839
58	0	0	0	0	0	0	0	936390	19	425	1140	2454	4839	6614	9643	16028	13650	8997	9572	11203	19729	18781	36857	48594	25201	28773	29011	35297	151248	47248	70341	82145	183702	113029	293986	226808	381946	281587	996291	437576	1022876	1427105	833787	1873530	3394261	3724156	16804839
59	0	0	0	0	0	0	0	976645	32	445	1115	2359	4839	6507	9542	17011	14228	9039	9477	10999	19861	19476	38664	50503	25375	29193	29315	36787	156902	49068	71029	83608	191246	113713	304111	224875	404034	285470	1036824	454650	1041219	1463248	845817	1883228	3356208	3528177	16804839
60	0	0	0	0	0	0	0	1043878	31	410	1190	2206	4548	5993	8555	15257	13808	8374	8682	10136	18399	18798	37536	49647	24777	28330	28293	36883	154560	48371	70828	83824	193793	115445	308133	226412	421426	290485	1069981	467239	1058991	1492358	849887	1893412	3314587	3379376	16804839
61	0	0	0	0	0	0	0	1152903	47	498	1735	3519	6772	8037	9674	11915	11310	11381	12425	14651	19868	21135	33844	41925	29817	31515	32665	34664	140678	47808	76596	92928	160363	124399	296138	251976	398661	314642	1064527	466546	1044037	1570100	806757	1890579	3330216	3237588	16804839
62	0	0	0	0	0	0	0	1179214	40	540	1421	2857	5793	7338	10210	15087	13000	10139	10813	13039	20847	20867	38199	48524	27786	32381	32039	38072	156305	52376	77156	94000	184638	134736	319414	250895	442311	319056	1124029	496768	1065444	1591553	831709	1878612	3225095	3032536	16804839
63	0	0	0	0	0	0	0	1214267	40	534	1422	2928	5682	7305	10159	17464	14341	10134	10827	12376	21187	21050	40565	51798	27449	32460	32378	40194	163471	55611	78786	96172	196788	140225	334925	253233	469246	324351	1172923	518512	1083720	1620703	840944	1878520	3142236	2859913	16804839
64	0	0	0	0	0	0	0	1266648	33	515	1499	2845	5913	7498	10310	18222	14873	10170	10483	12099	21671	21605	42294	53530	27240	33439	32518	42222	167797	56866	80249	97337	204315	143399	345101	253035	496665	331104	1218748	538357	1097512	1654177	843069	1880132	3085879	2675470	16804839
65	0	0	0	0	0	0	0	1352283	35	497	1345	2501	5056	6651	8976	16209	14317	9241	9780	11381	20026	21143	41155	53092	27494	32933	31890	42990	165741	56849	79562	96643	205231	141658	345872	251536	515068	334813	1256963	548878	1112702	1675908	841144	1886443	3027989	2552844	16804839
66	0	0	0	0	0	0	0	1495013	25	347	1302	2833	5614	7032	8655	11410	10920	10287	11349	13575	19725	20748	35076	44495	30518	32950	35058	36796	151952	55238	83065	103666	173336	153014	334860	282798	495468	357458	1252964	537821	1097015	1742250	803406	1865279	3019237	2462284	16804839

## Sheet: Score Distribution_1
						0	1	2	3	4	5	6	7	8	9	10	11	12	13	14	15	16	17	18	19	20	21	22	23	24	25	26	27	28	29	30	31	32	33	34	35	36	37	38	39	40
	;	<	=	>	?	@	A	B	C	D	E	F	G	H	I	J	K	L	M	N	O	P	Q	R	S	T	U	V	W	X	Y	Z	[	\	]	^	_	'	a	b	c	d	e	f	g	h
									0.501187	0.398107	0.316228	0.251189	0.199526	0.158489	0.125893	0.1	0.0794328	0.0630957	0.0501187	0.0398107	0.0316228	0.0251189	0.0199526	0.0158489	0.0125893	0.01	0.00794328	0.00630957	0.00501187	0.00398107	0.00316228	0.00251189	0.00199526	0.00158489	0.00125893	0.001	0.000794328	0.000630957	0.000501187	0.000398107	0.000316228	0.000251189	0.000199526	0.000158489	0.000125893	0.0001	Total
1	0	0	0	0	0	0	0	0	0	1376	4845	4770	1470	2456	828	4970	13398	29460	0	4536	0	12192	17289	21852	272080	0	60459	121264	119784	58272	901675	338312	31185	2345672	268627	3283020	3090235	570112	11864424	1231378	17396610	11545920	7565538	69898720	131675388	390356680	653114797	38.8647	0.000129877
2	0	0	0	0	0	0	0	0	0	60	85	390	4711	4864	11844	10870	39798	39804	29809	39494	36750	81248	117776	141984	340062	134060	167580	288156	461656	286344	931875	907400	886734	2028880	1328867	2761950	3289379	995232	11088429	1359830	17286150	12807936	7103852	67893460	134496492	383255200	650659011	38.7186	0.000134321
3	0	0	0	0	0	0	0	0	0	188	615	1356	5166	7008	12465	17320	43725	35016	32669	44058	44295	88272	124457	153414	343729	155580	159558	301268	504505	279384	999375	802256	960255	2017316	1413257	2680080	3436722	1024416	11339394	1320662	17892490	13444992	7591808	67284472	135721560	379901320	650184423	38.6903	0.000135198
4	0	0	0	0	0	0	0	0	0	1824	2760	5838	6419	10296	14319	27120	43714	33996	36595	48706	53310	94960	129115	160182	341734	168960	160608	312950	540753	270696	998225	739206	961578	1980160	1453335	2613150	3440256	1018592	11488686	1302064	18398415	13622796	7769186	67238074	137186712	377185120	649860410	38.671	0.000135799
5	0	0	0	0	0	0	0	0	3	92	810	3510	6279	11128	15219	29180	39600	30480	41054	57484	57105	111616	140148	150912	332481	169580	178857	330440	534635	266568	936350	763048	887274	1939700	1426394	2519760	3191915	1017984	11159742	1299140	18851210	13783608	7614933	67247992	139819641	374984480	649950352	38.6764	0.000135632
6	0	0	0	0	0	0	0	0	6	48	535	2472	4200	7632	13077	23930	31262	23712	25428	48734	48180	108672	114036	140760	284791	129560	188706	279070	592434	248496	758450	788502	795123	1897700	1457511	2419200	2899461	988448	10722327	1045194	19303095	13971564	6188953	63872566	141844638	379535880	650804353	38.7272	0.000134054
7	0	0	0	0	0	0	0	0	0	44	580	1584	3241	6432	10890	21120	30371	23676	22217	38038	49245	89056	98872	146574	280573	124780	171864	281490	560763	254520	786550	762866	974349	1802416	1575715	2318430	3246723	1304992	10539276	1367072	18719820	14054688	7302431	64132828	139652721	379951920	650708727	38.7215	0.00013423
8	0	0	0	0	0	0	0	0	0	24	250	1344	2730	4648	10845	21430	33583	25848	20722	32074	48795	84336	98668	167490	308788	122940	166740	282612	616561	266472	877350	756652	1152900	1893080	1786081	2451000	3720434	1308640	11554851	1282820	19336170	14195880	7750353	65185314	137048535	377233920	649850880	38.6705	0.000135817
9	0	0	0	0	0	0	0	0	3	36	190	1158	2590	4976	10386	22970	36949	27720	19188	31206	48660	82048	100946	179838	319428	122680	157038	278674	663182	261864	903375	749528	1299510	1841364	1957123	2471400	3871559	1273216	11999427	1400766	19353985	14464008	8138927	66096440	136151964	375059400	649403722	38.6439	0.000136652
10	0	0	0	0	0	0	0	0	3	24	180	1098	2310	4696	10242	22900	36894	27900	18304	29428	47085	81040	104295	189450	320283	120720	152922	269500	696808	260280	915875	736346	1377756	1838928	2053577	2476620	4082917	1252160	12542046	1370506	19881435	14810256	8622295	67741118	135987306	370796680	648882183	38.6128	0.000137632
11	0	0	0	0	0	0	0	0	0	16	495	1686	4326	6712	14508	22230	32549	23796	26182	48706	57990	121808	126089	156402	309529	134760	224259	316778	695704	293712	808625	929968	962631	2066400	1787908	2578950	3358974	1259072	12004146	1299888	20530195	15753060	7420757	71341162	135644106	368384640	648748719	38.6049	0.000137884
12	0	0	0	0	0	0	0	0	0	32	350	1572	3332	6224	13113	24350	37774	26328	24193	43120	61800	109968	120887	186012	341183	137520	195510	324104	753319	295704	910775	897520	1290519	1988084	2139707	2641770	3867808	1419904	12759978	1597830	20366885	16063848	8854211	72419602	132988011	364896680	647809527	38.549	0.000139669
13	0	0	0	0	0	0	0	0	0	12	275	1308	3003	5688	13248	25680	40172	29220	22373	36134	60900	101648	120343	208044	346674	135980	186606	318912	824573	302208	958825	874874	1499418	1971144	2324031	2647800	4226044	1461152	13496274	1727982	20635510	16674948	9685305	73577348	131436669	361071360	647051685	38.5039	0.000141127
14	0	0	0	0	0	0	0	0	3	36	275	1266	2576	5688	13383	28320	43857	29076	21476	35784	59100	105168	124627	228834	354464	134340	179823	323444	886190	313272	988500	894712	1668006	1969632	2565804	2682120	4519366	1527808	14009292	1777622	21101605	16860924	10213295	74487866	130201617	357957160	646316331	38.4601	0.000142556
15	0	0	0	0	0	0	0	0	0	16	240	1122	2772	5400	15075	30650	46013	30912	21736	34720	61485	104048	132277	249552	370557	135560	185346	329318	957076	318072	995175	897546	1808730	1932112	2748504	2700120	4748580	1593312	14367771	1828622	21622825	17083044	10688227	75172588	129926394	354470640	645616137	38.4185	0.000143931
16	0	0	0	0	0	0	0	0	0	64	530	2850	7245	11880	23967	31290	43725	33840	39234	67438	88875	153664	159579	214344	356820	161400	250698	380996	943138	336792	887850	1088230	1388961	2056404	2503889	2866080	3847038	1687168	13919499	1845248	22775690	18693576	9678275	78191498	130003887	350347160	645088822	38.3871	0.000144974
17	0	0	0	0	0	0	0	0	0	44	315	1944	4767	9408	22212	34530	50039	32892	31278	51772	87555	138496	153085	260694	375934	159920	225267	376640	1049766	352176	985500	1033604	1779516	2009252	2882020	2912550	4595130	1829216	15017145	2059482	23052330	18904788	11206227	80671644	126548292	344963360	643868790	38.3145	0.000147418
18	0	0	0	0	0	0	0	0	0	88	410	1758	4501	9008	22212	38230	53328	35784	30316	46592	87825	135120	158474	295920	392293	158680	216741	375980	1156187	361944	1033100	1026584	2054133	1993068	3184403	2978670	4980770	1941888	15647742	2227850	23408910	19321128	12090527	81577108	124601178	341217840	642866290	38.2548	0.000149457
19	0	0	0	0	0	0	0	0	0	48	240	1788	4501	8944	23976	43730	62348	40572	28717	44954	93105	137856	173128	337302	408348	164480	214851	390148	1293014	369984	1058025	1033656	2317896	1960924	3529242	3018420	5326234	2051008	16415256	2384828	23993725	19721052	12877406	81854242	123616662	336662840	641663450	38.1833	0.000151941
20	0	0	0	0	0	0	0	0	0	56	245	1692	4333	9440	25272	48460	66176	40620	29133	45822	96390	141392	184212	366174	405365	169480	212352	387816	1378367	374640	1075175	1031810	2469555	1918952	3711246	3064920	5573242	2106304	17033577	2467822	24592015	20126844	13544072	82625718	123218433	332098200	640645322	38.1227	0.000154075
21	0	0	0	0	0	0	0	0	0	76	595	4758	12978	20040	40734	47680	65593	50268	56134	96208	136995	193536	225369	306846	436145	227260	304626	473110	1351733	418968	1050150	1331226	1964682	2086196	3432150	3418830	4584125	2453728	16479441	2705244	25854955	22231548	12298726	86618986	120860298	327459800	639299737	38.0426	0.000156942
22	0	0	0	0	0	0	0	0	3	80	645	3348	9632	16736	39582	55150	73843	49452	49244	74774	136890	182672	216750	384228	446215	220700	276339	468512	1512043	448536	1123675	1249924	2441853	2108932	3904937	3448800	5424318	2552736	17721924	2951676	26316290	22516344	13984261	89149026	116735619	321464400	637760089	37.951	0.000160288
23	0	0	0	0	0	0	0	0	3	132	515	3012	7658	15136	39114	61450	78408	47928	41574	64848	131640	175024	216189	423360	447412	206720	258699	457446	1602847	441240	1157725	1218984	2692170	2091488	4137227	3494280	5886590	2629888	18509700	3015630	26776995	22769532	14934310	91644752	115485513	315530640	636695779	37.8876	0.000162643
24	0	0	0	0	0	0	0	0	3	124	565	2826	7728	14712	38745	68400	86867	52536	42575	62622	129270	175024	234260	467460	455810	200180	248451	450956	1722286	444984	1168800	1197690	2926719	2075668	4440973	3515100	6276446	2681280	19390569	3108994	27638345	23233104	15810063	92720684	114932259	309252640	635275718	37.8031	0.000165839
25	0	0	0	0	0	0	0	0	0	44	400	2424	6538	13040	36504	70710	89914	51564	40625	57120	124635	167792	245038	500886	450243	198920	247212	441848	1828155	437472	1200725	1200108	3132216	2052904	4703887	3546780	6691133	2717888	20246919	3245606	28494025	23716692	16552949	93396058	113930505	303902040	633741519	37.7118	0.000169362
26	0	0	0	0	0	0	0	0	6	228	2235	16410	32725	46976	70218	86240	101541	82932	101114	154966	184065	258048	352223	399726	517389	295580	403200	591976	1659933	490320	1257375	1552902	2480949	2348108	4242178	3949410	5604862	3182048	19535736	3381606	30285675	25838604	14896052	98641540	116863344	290854280	630762720	37.5346	0.000176417
27	0	0	0	0	0	0	0	0	6	188	1740	10800	23632	39416	73035	100050	117524	73536	82914	122962	188100	238336	369308	510588	534850	286440	363426	588566	1948376	524208	1347725	1470716	3108510	2355864	4838969	3939240	6619461	3304672	21075252	3673530	31082345	26253612	16850725	101237548	113091966	282250160	628698296	37.4117	0.000181479
28	0	0	0	0	0	0	0	0	9	192	1745	8994	20517	33800	71001	114280	135179	79236	73255	109396	182970	234640	385781	594504	549271	285780	350532	578798	2154295	539760	1378475	1453166	3444066	2338672	5226525	3985230	7184126	3387936	22100100	3819254	31730300	26654832	17822937	102849394	111393204	275802440	627074592	37.3151	0.000185562
29	0	0	0	0	0	0	0	0	15	236	1970	10044	20993	35120	75123	129690	151503	84096	75296	108920	190170	235552	419424	666756	550620	292200	346038	590458	2352210	540888	1400825	1446588	3770523	2293340	5624608	4055070	7645065	3500128	23067363	3959742	32634140	27165420	18652921	103151114	110877117	269061160	625182446	37.2025	0.000190435
30	0	0	0	0	0	0	0	0	9	240	1610	6426	13776	22280	46692	77470	96250	65724	67054	94752	160290	202880	304198	486558	465880	327280	356181	584364	1789170	570240	1273400	1531010	2896749	2167284	4421804	4298490	5740766	3946656	18119739	4930238	26778185	25352676	16325251	96408850	109595460	300279600	629805482	37.4776	0.000178746
31	0	0	0	0	0	0	0	0	3	168	1995	12408	25592	36328	55476	70380	80707	72924	91767	133546	173550	219984	304521	365364	435043	307500	383985	553388	1526257	481416	1114250	1461434	2332341	1895936	3997911	3927000	4834326	3578400	17166666	4010810	27613915	24426828	15143693	84415290	128906349	300473800	630631251	37.5268	0.000176735
32	0	0	0	0	0	0	0	0	12	228	1850	8100	18158	26936	47376	68800	77990	63528	76804	110754	170715	207408	294406	403218	408994	334040	373926	562606	1569221	544776	1128575	1482884	2485971	1827504	4008438	4208700	4717518	4004544	15741330	4975220	24568530	24122592	15466444	78136322	122798325	316250840	631293583	37.5662	0.000175139
33	0	0	0	0	0	0	0	0	18	352	1955	7158	16359	25392	48573	78890	99968	66264	72514	100940	175260	203536	316064	509418	405878	333460	370692	554510	1811986	557928	1143200	1450930	2848770	1822744	4368096	4224840	5177372	4086592	16437960	5203530	24894030	24542496	16320145	78071494	121969146	311444760	629763220	37.4751	0.00017885
34	0	0	0	0	0	0	0	0	9	348	1935	6696	15232	24336	47970	80270	99550	65340	70200	98658	174735	203216	330361	527238	400919	346280	363174	552310	1872568	576072	1149075	1442090	2971836	1807120	4535136	4289730	5397441	4223776	16909464	5484744	25192685	25141428	17104841	77703882	122261295	307178800	628650760	37.4089	0.000181597
35	0	0	0	0	0	0	0	0	24	348	1835	6720	14399	22376	44622	77780	87021	61776	66508	94850	168645	197664	329375	491256	396625	338980	355425	550660	1856399	582264	1153875	1426906	2995515	1790012	4609956	4295940	5575102	4305760	17252565	5705506	25617410	25710948	17918434	78175728	123165705	302107680	627552594	37.3436	0.00018435
36	0	0	0	0	0	0	0	0	21	392	2790	11262	25760	36480	54846	70260	76615	76164	95342	134694	184620	220064	321351	395010	407075	351740	421470	539990	1631919	507264	1193350	1486602	2506248	1646092	4236958	4357080	4628021	4266784	16323318	5123426	25926600	25247160	16820829	70591764	136532409	300663400	627115170	37.3175	0.000185458
37	0	0	0	0	0	0	0	0	30	500	2530	8826	21294	32312	57807	88560	91685	70344	81042	113372	191055	216736	358513	499446	385358	339100	387660	526768	1945524	558288	1148700	1394406	3009690	1708168	4700407	4289940	5455070	4303808	17448189	5487226	26232570	25784712	18180468	71592874	133468959	295169280	625351217	37.2126	0.000189995
38	0	0	0	0	0	0	0	0	12	508	2060	7380	17675	27488	54819	94500	97449	63132	74048	98084	187515	201728	363902	532584	375497	328840	370818	521444	2064158	591936	1157125	1414842	3282957	1730568	4979068	4357530	5856985	4398816	18115416	5777892	26670980	26367156	19270599	72025314	133065582	289507160	624053567	37.1353	0.000193404
39	0	0	0	0	0	0	0	0	27	396	1960	7218	16072	26920	53253	101260	104148	66408	74191	95970	188460	203888	385713	569070	377701	347440	373611	532774	2186932	610992	1156125	1389674	3442122	1741124	5194103	4307940	6181400	4493120	18745815	6142780	27016010	27193176	20088447	71735716	133653702	283679880	622485538	37.042	0.000197604
40	0	0	0	0	0	0	0	0	30	428	1720	6186	14840	24616	49365	92100	101299	63264	69589	88312	179415	195760	377196	576846	365256	329000	360066	527868	2201951	618168	1125300	1370148	3547638	1695736	5352675	4379640	6417682	4607264	19301865	6330426	27592635	27695232	20778386	72055714	133733067	278715000	620941683	36.9502	0.000201829
41	0	0	0	0	0	0	0	0	87	1680	5505	16524	34384	49648	70200	89660	98670	96624	121693	155526	238095	252400	397188	495162	457444	418480	496209	595870	2074508	637752	1327800	1647958	2989953	1813280	5146630	5008110	5673465	5549248	19061031	7128848	28174860	31351212	21334533	68514038	140755407	264892120	617171802	36.7258	0.000212528
42	0	0	0	0	0	0	0	0	36	944	4595	10782	25802	41224	72639	105920	108361	84384	102817	133210	233400	242224	428111	591318	424175	410160	457611	581724	2360651	702696	1330025	1572246	3570669	1912960	5612022	4962570	6514743	5526496	20238768	7597096	28587790	31591080	22593495	69276546	137482410	259963280	615454980	36.6237	0.000217587
43	0	0	0	0	0	0	0	0	57	1376	3380	9618	22638	36456	67059	113690	117964	80832	93041	117684	225885	231504	437614	644130	405897	400800	449526	586520	2481907	727512	1335050	1556230	3766068	1948576	5851823	4995480	6840708	5591776	20758419	7861038	28870240	31974840	23288096	69985094	136442475	255914280	614235283	36.5511	0.000221254
44	0	0	0	0	0	0	0	0	69	800	3065	8358	21084	34168	63954	114940	117315	76548	85917	110110	222675	228576	445383	657108	400463	402120	442743	582274	2554978	736920	1295550	1522248	3900933	1952244	6005233	4990380	7174547	5647232	21359118	8113658	29324540	32535684	23968711	70713174	136285812	250723000	612821632	36.467	0.000225581
45	0	0	0	0	0	0	0	0	222	840	2940	8634	19964	32840	59346	108140	116094	73524	82901	108136	209250	229328	449344	661914	398715	405900	442260	591910	2561947	760584	1303375	1536080	3973914	1940960	6129991	5042580	7515578	5797632	22108713	8606624	29725815	33871104	24684994	70485250	137707713	242891200	610646256	36.3375	0.000232406
46	0	0	0	0	0	0	0	0	249	1632	5650	16992	37513	52296	74349	95340	102091	106008	131573	166768	252000	264912	425102	548046	481650	464160	526785	628584	2292272	733896	1460475	1773434	3344760	2100644	5867947	5688300	6731371	6714720	21839466	9087384	30384340	36781848	24359357	69369380	141848850	232564320	607324464	36.1399	0.000243228
47	0	0	0	0	0	0	0	0	177	1056	4635	13674	33334	49848	81108	122190	124344	97872	122434	152978	270045	269040	494887	678924	461301	482700	512820	652498	2732561	854736	1468150	1749540	3999915	2259096	6566586	5614530	7907077	6885408	23823393	10107962	31076465	38567520	26378891	69183978	140476869	219803440	604081982	35.9469	0.000254278
48	0	0	0	0	0	0	0	0	201	1612	4085	11346	28105	42576	76617	132630	129063	92520	105365	133854	260790	255376	522920	720774	431281	462340	502404	647240	2879071	852984	1452875	1738152	4235274	2269288	6781824	5582370	8301273	6746688	24370170	10143696	31389365	38167020	26710929	70306802	137630844	218971960	603091684	35.888	0.000257752
49	0	0	0	0	0	0	0	0	45	924	3545	10200	24549	37584	70515	135950	132308	86160	96356	123480	243435	248720	518364	745146	423054	444020	480543	641036	2893101	844056	1440225	1689818	4329531	2233644	6828021	5628270	8492512	6816896	24655191	10279934	31907575	38298384	27118521	71085574	136260267	216688600	601956054	35.8204	0.000261794
50	0	0	0	0	0	0	0	0	66	764	3310	8712	21938	33632	62766	122680	125070	81636	88556	114380	222705	236864	504934	736398	413098	435800	467985	633556	2855335	836976	1401775	1666314	4343625	2211244	6952315	5584320	8827870	6856736	25502730	10639110	32304090	39376692	27748705	71806130	136816836	209894480	599940133	35.7004	0.000269126
51	0	0	0	0	0	0	0	0	93	1272	5525	17436	39669	55208	78003	104560	108878	114648	139867	179368	275505	285264	481270	596736	505134	515720	600621	677776	2573470	833568	1616900	1920204	3645594	2383864	6502844	6291480	7861631	7670784	24743004	10652540	32684190	41436396	26643700	71011892	139152741	203937200	596344555	35.4865	0.000282717
52	0	0	0	0	0	0	0	0	63	1120	4265	13116	31206	49976	79947	128550	124707	101820	121485	155316	273420	278720	542385	725760	477489	511180	563976	687698	2953361	928584	1619900	1884896	4290975	2574796	7123270	6223320	8956086	7729152	26333142	11457150	33189590	42386724	28273994	70569838	136543173	195730440	593640590	35.3256	0.000293388
53	0	0	0	0	0	0	0	0	57	1428	4590	12684	29988	46336	79902	146550	139491	97344	115050	145362	271110	275248	570248	789786	463942	511400	555051	701822	3155600	991464	1622600	1937104	4607442	2689792	7531271	6279510	9766457	7874432	27927570	12202056	33714135	43982460	29274141	70667688	135642702	186177760	591001573	35.1685	0.000304191
54	0	0	0	0	0	0	0	0	123	1600	5060	12702	30401	47368	81738	157000	150953	103272	112645	148148	278490	291776	609025	837918	467229	539840	565551	730840	3279731	1018992	1615575	1965002	4778514	2709364	7765533	6202890	10262209	7946112	28950405	12797906	33965785	45222984	29784371	71088728	134977869	178926120	588429769	35.0155	0.000315101
55	0	0	0	0	0	0	0	0	66	1540	4775	11316	27335	42184	70119	138150	138721	90768	107549	137046	255300	277424	578782	824742	465937	531480	556017	760078	3199507	1046088	1614300	1956032	4747032	2747388	7815703	6295740	10616136	8153376	29658222	13237016	34452320	46389384	30236326	71107462	135065268	172735960	586092589	34.8764	0.000325356
56	0	0	0	0	0	0	0	0	114	1640	6720	18696	42560	58808	82395	111110	116237	120432	150163	186298	285060	298224	525334	663786	523355	554180	628887	699996	2862005	962808	1741675	2103114	3983337	2798712	7432671	6787110	9739177	8792608	29361948	13199616	34537545	48853368	28928709	71130870	137980557	166551360	582821185	34.6817	0.000340271
57	0	0	0	0	0	0	0	0	69	1524	5440	14934	34594	53432	85347	135490	130042	107976	130793	163492	290715	288240	577201	791262	480415	556600	599340	723756	3258686	1070592	1729650	2111252	4660200	3064600	8116433	6792600	11043564	8848000	31255158	14067670	35186270	49764780	30186783	70839600	134265378	158263840	579695718	34.4958	0.00035516
58	0	0	0	0	0	0	0	0	57	1700	5700	14724	33873	52912	86787	160280	150150	107964	124436	156842	295935	300496	626569	874692	478819	575460	609231	776534	3478704	1133952	1758525	2135770	4959954	3164812	8525594	6804240	11840326	9010784	32877603	14877584	35800660	51375780	30850119	71194140	132376179	148966240	576564127	34.3094	0.000370731
59	0	0	0	0	0	0	0	0	96	1780	5575	14154	33873	52056	85878	170110	156508	108468	123201	153986	297915	311616	657288	909054	482125	583860	615615	809314	3608746	1177632	1775725	2173808	5163642	3183964	8819219	6746250	12525054	9135040	34215192	15458100	36442665	52676928	31295229	71562664	130892112	141127080	573551522	34.1301	0.000386354
60	0	0	0	0	0	0	0	0	93	1640	5950	13236	31836	47944	76995	152570	151888	100488	112866	141904	275985	300768	638112	893646	470763	566600	594153	811426	3554880	1160904	1770700	2179424	5232411	3232460	8935857	6792360	13064206	9295520	35309373	15886126	37064685	53724888	31445819	71949656	129268893	135175040	570432065	33.9445	0.000403226
61	0	0	0	0	0	0	0	0	141	1992	8675	21114	47404	64296	87066	119150	124410	136572	161525	205114	298020	338160	575348	754650	566523	630300	685965	762608	3235594	1147392	1914900	2416128	4329801	3483172	8588002	7559280	12358491	10068544	35129391	15862564	36541295	56523600	29850009	71842002	129878424	129503520	565821142	33.6701	0.000429523
62	0	0	0	0	0	0	0	0	120	2160	7105	17142	40551	58704	91890	150870	143000	121668	140569	182546	312705	333872	649383	873432	527934	647620	672819	837584	3595015	1257024	1928900	2444000	4985226	3772608	9263006	7526850	13711641	10209792	37092957	16890112	37290540	57295908	30773233	71387256	125778705	121301440	562315887	33.4615	0.000450656
63	0	0	0	0	0	0	0	0	120	2136	7110	17568	39774	58440	91431	174640	157751	121608	140751	173264	317805	336800	689605	932364	521531	649200	679938	884268	3759833	1334664	1969650	2500472	5313276	3926300	9712825	7596990	14546626	10379232	38706459	17629408	37930200	58345308	31114928	71383760	122547204	114396520	559089759	33.2696	0.000471024
64	0	0	0	0	0	0	0	0	99	2060	7495	17070	41391	59984	92790	182220	163603	122040	136279	169386	325065	345680	718998	963540	517560	668780	682878	928884	3859331	1364784	2006225	2530762	5516505	4015172	10007929	7591050	15396615	10595328	40218684	18304138	38412920	59550372	31193553	71445016	120349281	107018800	555522267	33.0573	0.00049462
65	0	0	0	0	0	0	0	0	105	1988	6725	15006	35392	53208	80784	162090	157487	110892	127140	159334	300390	338288	699635	955656	522386	658660	669690	945780	3812043	1364376	1989050	2512718	5541237	3966424	10030288	7546080	15967108	10714016	41479779	18661852	38944570	60332688	31122328	71684834	118091571	102113760	551875358	32.8403	0.000519964
66	0	0	0	0	0	0	0	0	75	1388	6510	16998	39298	56256	77895	114100	120120	123444	147537	190050	295875	331968	596292	800910	579842	659000	736218	809512	3494896	1325712	2076625	2695316	4680072	4284392	9710940	8483940	15359508	11438656	41347812	18285914	38395525	62721000	29726022	70880602	117750243	98491360	546851823	32.5413	0.000557015

## Sheet: Raw Counts_2
						0	1	2	3	4	5	6	7	8	9	10	11	12	13	14	15	16	17	18	19	20	21	22	23	24	25	26	27	28	29	30	31	32	33	34	35	36	37	38	39	40
	;	<	=	>	?	@	A	B	C	D	E	F	G	H	I	J	K	L	M	N	O	P	Q	R	S	T	U	V	W	X	Y	Z	[	\	]	^	_	'	a	b	c	d	e	f	g	h
									0.501187	0.398107	0.316228	0.251189	0.199526	0.158489	0.125893	0.1	0.0794328	0.0630957	0.0501187	0.0398107	0.0316228	0.0251189	0.0199526	0.0158489	0.0125893	0.01	0.00794328	0.00630957	0.00501187	0.00398107	0.00316228	0.00251189	0.00199526	0.00158489	0.00125893	0.001	0.000794328	0.000630957	0.000501187	0.000398107	0.000316228	0.000251189	0.000199526	0.000158489	0.000125893	0.0001	Total
1	0	0	0	0	0	0	0	104295	0	0	0	0	0	0	1643	2632	2997	2480	1254	1224	5660	1167	1632	7548	16029	2288	7337	5987	14897	8289	39860	16496	8055	93320	19860	140185	129996	108002	378549	87190	495783	318438	200535	1763713	3298643	9518855	16804839
2	0	0	0	0	0	0	0	122557	0	23	68	217	1199	1609	2318	3293	5433	4487	3457	5313	6028	6449	8191	12278	19975	10615	12620	14148	27988	18931	40932	35099	40003	79697	53872	104108	138841	98252	368210	80529	498017	353712	195381	1739626	3387283	9304080	16804839
3	0	0	0	0	0	0	0	127178	3	56	108	444	1258	1904	2715	4046	5702	4057	3873	5597	6654	6839	8832	12914	18955	11912	12133	13597	30024	17881	42931	30221	42388	78754	56080	98955	141850	98515	373849	79278	511151	366612	204982	1717467	3421769	9243355	16804839
4	0	0	0	0	0	0	0	130377	4	72	177	785	1470	2587	2856	4811	5665	3989	4179	5873	6813	7419	9267	13040	18694	12297	11792	13941	32196	16733	43330	27725	43799	75639	58668	95263	141994	97994	374382	80351	517159	371382	203666	1697579	3446970	9223901	16804839
5	0	0	0	0	0	0	0	133968	2	35	224	1055	1875	2839	3003	5148	5691	3898	4553	6613	6790	8814	9659	13213	18402	11958	12259	14329	33545	15589	40900	28120	41526	73065	58764	92367	137768	98379	367414	82705	530660	376206	204125	1685753	3512622	9161003	16804839
6	0	0	0	0	0	0	0	142462	4	778	346	918	1930	2724	3005	4902	5307	3682	4248	6091	6161	8831	8258	12884	16761	10728	11665	12052	36064	15487	35397	27864	41644	69632	61946	88107	124921	86568	355258	71374	547895	372598	171238	1620873	3568731	9245505	16804839
7	0	0	0	0	0	0	0	145938	3	219	183	730	1323	2266	2684	4453	5153	3829	3921	5356	6510	7683	7850	12800	15799	10483	11742	12563	33372	15984	35468	27815	47037	66301	63757	86365	134893	93217	340985	78810	526017	375944	195238	1639189	3507460	9275499	16804839
8	0	0	0	0	0	0	0	150764	5	91	147	789	1259	2421	3028	4836	5473	3841	3599	5376	7033	7807	8060	14309	16883	10936	11976	12830	36600	16779	39080	27488	54680	68788	70580	90461	148069	89097	369762	73120	543347	383531	209377	1668424	3441198	9202995	16804839
9	0	0	0	0	0	0	0	158319	5	88	146	614	1192	2481	3140	5005	5721	3973	3628	5554	7134	8398	8462	14731	16946	11124	11738	12489	38187	16277	39599	26870	57394	67832	74406	88997	151445	83255	379613	72418	545739	392546	218497	1704869	3418303	9147704	16804839
10	0	0	0	0	0	0	0	166801	2	26	123	686	1118	2327	3157	5139	6146	3904	3534	5265	6989	7959	8878	15892	17191	10703	11625	12582	40427	16284	40175	26623	62053	66722	79879	88649	158893	82467	394250	71469	560545	400507	232106	1731438	3417676	9044629	16804839
11	0	0	0	0	0	0	0	185534	7	197	215	880	1963	2960	3510	5080	5783	4207	4421	6658	7002	10011	9099	13994	17204	11211	12384	13589	40775	16678	35874	32325	48150	73531	72420	91393	131057	69228	384410	64154	584204	417771	200258	1798057	3413923	9014722	16804839
12	0	0	0	0	0	0	0	190050	7	105	164	870	1615	2945	3362	5184	5982	4294	4158	6360	7543	9333	9134	15542	18186	11704	12093	14189	42248	16977	38983	31269	56662	71011	80068	91757	145948	70483	399935	68901	575505	431351	233546	1845339	3352096	8929940	16804839
13	0	0	0	0	0	0	0	195622	15	136	199	944	1580	3050	3855	5839	6752	4492	4155	6294	8094	9506	9533	17068	18693	11661	12297	14231	45411	17376	40459	30962	64263	69613	88261	91392	157578	69975	417680	71582	584297	447886	254482	1866446	3301455	8851705	16804839
14	0	0	0	0	0	0	0	203406	4	100	192	893	1481	2984	3860	6113	6745	4478	4093	6126	8234	9567	10140	18428	18737	12196	12446	14531	48813	17596	41465	31426	69596	69091	94774	90939	165126	69661	429991	69790	592001	451152	266722	1890212	3270512	8791218	16804839
15	0	0	0	0	0	0	0	213961	36	80	165	677	1352	2819	3737	6103	6813	4453	3924	5841	8065	9659	10341	18334	18928	11206	12056	14735	49914	17532	41817	31095	72493	69117	97720	90981	168978	69256	436971	69618	604368	457133	278741	1908825	3263803	8723192	16804839
16	0	0	0	0	0	0	0	232183	22	170	265	1372	2597	4098	4773	6312	6791	4995	5438	8081	8733	12327	10761	16920	19554	12001	13279	15814	50384	18569	36690	37270	60754	71478	93230	94550	139359	66778	431551	65423	634037	486400	253426	1930677	3310004	8637773	16804839
17	0	0	0	0	0	0	0	237664	154	357	293	1222	2415	4199	4758	6709	7468	5086	5101	7234	9281	11703	11227	20058	20424	12347	13137	16415	54541	18924	40454	36282	73185	70138	105065	95471	159116	68573	453734	68960	638137	495129	289872	1991097	3213524	8535385	16804839
18	0	0	0	0	0	0	0	244175	90	328	290	1113	1999	3776	4752	7095	7517	5136	4694	6937	9563	11201	11447	21044	20264	12211	13233	15912	56431	18868	41522	35269	79480	70196	111078	96280	168555	68667	468673	70254	646156	506004	310331	2034799	3173974	8445525	16804839
19	0	0	0	0	0	0	0	252271	96	94	211	997	1691	3598	4956	7278	8012	5020	4759	6815	9708	11487	12129	22413	20544	12101	13059	16268	60054	19429	42296	35581	85572	68583	118019	96358	176932	69077	484178	71403	658795	515906	325308	2056530	3153793	8353518	16804839
20	0	0	0	0	0	0	0	263401	13	40	226	1032	1680	3671	4945	7789	8550	5214	4656	6479	9796	11233	12895	23937	20677	11957	12917	16049	63805	19110	42461	35404	91539	67531	124625	96306	183353	69053	499076	73654	672368	528345	343264	2069595	3143122	8255071	16804839
21	0	0	0	0	0	0	0	278958	13	69	370	1903	3252	5189	6084	7345	8163	6081	6305	9371	10681	13898	13151	20494	21517	13339	14934	18650	62026	20621	38851	43441	75204	71905	116746	103860	152749	77275	488092	77506	704089	568337	311987	2145695	3130800	8155888	16804839
22	0	0	0	0	0	0	0	284504	28	219	390	1571	2823	4942	6309	8376	9318	5934	6061	8419	11608	13565	13442	24893	22491	13503	14340	18491	68333	20919	42618	41555	90537	71091	130424	105138	176470	79379	518365	83877	711687	582084	353254	2203720	3019393	8034768	16804839
23	0	0	0	0	0	0	0	291157	22	106	286	1268	2411	4654	6309	9245	10101	6130	5760	7996	11733	13398	14230	27440	22309	13294	14475	18883	74209	21286	43751	41241	100444	69939	139521	106587	190149	80818	537499	86602	726390	591908	379799	2242241	2981661	7909587	16804839
24	0	0	0	0	0	0	0	299552	25	88	382	1398	2529	4856	6740	10381	11667	6369	5685	7849	11997	13564	15576	30999	22953	13400	14197	18738	80184	21354	44548	40948	109602	68570	149657	107183	200822	81811	559501	89696	744428	604668	403247	2258840	2961334	7779501	16804839
25	0	0	0	0	0	0	0	312197	71	142	329	1278	2357	4555	6477	10106	11179	6278	5596	7524	12069	13411	16252	30977	22792	13246	14214	18712	82653	21198	44723	40985	114880	67976	156914	106838	208984	82639	578130	91881	764575	617670	421170	2285242	2941781	7666838	16804839
26	0	0	0	0	0	0	0	330191	9	84	475	2487	5146	7274	9677	10104	11697	7837	7686	11559	14115	15974	20315	27596	24952	16256	18770	22604	80515	23124	44918	51275	100543	73217	149562	116989	183572	99271	572128	101303	808687	658701	392392	2305955	3070162	7407717	16804839
27	0	0	0	0	0	0	0	336493	14	117	479	1993	3902	6388	8917	11873	12761	7240	7233	9888	13750	15632	20611	32459	24882	15455	17201	22282	89709	23600	47482	49087	116815	73975	165649	117950	209094	100795	606485	108590	819727	671473	434049	2385449	2971955	7243385	16804839
28	0	0	0	0	0	0	0	344214	12	70	405	1799	3494	5933	9264	13468	14426	7651	6727	9515	14054	15258	21692	36960	25402	15476	17392	22324	97554	23990	48695	49018	129300	72686	178522	119974	224924	104675	633248	113275	839903	686697	462821	2401597	2931664	7100760	16804839
29	0	0	0	0	0	0	0	354187	5	75	332	1284	2452	3966	6261	9116	10060	6150	6008	8248	12400	13436	17231	28065	21926	16703	17966	23245	76259	24879	45104	52140	101350	69709	144734	126985	175906	114156	508057	133327	696178	639376	401919	2259130	2875742	7800772	16804839
30	0	0	0	0	0	0	0	367659	10	84	369	1364	2643	3948	6145	9422	10845	6512	6026	8189	12474	13303	18253	30776	22347	16969	18062	23225	80849	25491	45508	53343	108015	67902	151839	129056	182301	118738	522682	140556	711114	656871	425220	2226358	2891452	7688919	16804839
31	0	0	0	0	0	0	0	386296	7	133	414	1966	4166	6010	7524	8137	9059	6961	7399	10338	13387	14208	17432	24160	21081	16589	18160	21986	71639	23138	39801	52150	91772	59965	141409	118243	159746	112929	504423	127337	726159	633905	399359	1974540	3305390	7667521	16804839
32	0	0	0	0	0	0	0	393124	11	173	492	1817	3464	5272	7781	9874	10343	6598	6481	9022	13604	13819	18715	29018	20651	16378	17751	21732	81680	23614	41343	49825	109109	59662	155923	119294	184255	113449	533568	134788	733271	649864	441953	2007221	3239359	7520541	16804839
33	0	0	0	0	0	0	0	402495	31	129	376	1463	2854	4716	7569	10543	13692	7482	5944	8506	13527	13296	19499	36860	20246	16217	17681	21539	90172	23878	42284	49586	118328	59521	165404	120664	194421	116222	549792	141731	742836	665167	467541	2022143	3213304	7397180	16804839
34	0	0	0	0	0	0	0	414508	39	206	486	1589	2917	4879	7624	11302	12713	7048	6016	8168	13779	13250	20871	36383	19639	16022	18007	21374	94614	24478	42451	49360	125060	59139	173939	120878	203659	118662	565968	147714	755432	679359	488780	2024528	3215053	7278945	16804839
35	0	0	0	0	0	0	0	431908	36	117	464	1456	2688	4545	7318	11456	11786	6276	5842	8092	13665	12957	21324	34249	19565	16287	17976	21630	93808	24888	42120	49477	127607	58500	177866	121681	211418	122105	580307	154517	768654	704060	515466	2020636	3235992	7146100	16804839
36	0	0	0	0	0	0	0	462073	28	143	599	2228	4983	6944	9166	9352	10412	8021	8353	11570	15233	15632	21524	28520	22100	18967	21019	23615	85702	25178	44858	56439	108690	59965	164908	131822	181661	133179	562498	155269	785535	723431	485385	1984856	3358414	7056567	16804839
37	0	0	0	0	0	0	0	470874	9	114	528	1876	4094	6264	9409	11995	12407	7694	7364	10040	15997	15185	23238	34895	21276	19058	20463	23364	98170	27106	45219	54510	127779	61667	181365	132602	206256	134887	593813	168578	796364	745351	531087	2004695	3281298	6897948	16804839
38	0	0	0	0	0	0	0	481647	24	201	594	1717	3478	5492	8467	12482	12919	6979	6468	9181	14910	13959	23793	36548	20638	17765	20058	23034	101812	27198	45995	54123	134453	63374	189042	135500	218512	137027	611465	173636	810579	756634	554387	2036761	3256709	6777278	16804839
39	0	0	0	0	0	0	0	496543	28	210	570	1643	3453	5817	8753	13904	14009	7552	6820	9393	16127	14550	26240	40036	21022	18939	20925	24278	109720	28302	46093	53864	143879	62262	199240	134056	230334	140593	636379	184260	824506	784933	585992	2021705	3272300	6595609	16804839
40	0	0	0	0	0	0	0	518970	23	160	449	1513	3030	5180	8171	13364	13341	6927	6399	8592	15097	13960	25386	39904	20107	18153	20006	23756	110741	28253	45828	53788	146931	62358	204866	137452	237508	144309	650332	190785	840034	798593	605028	2017985	3276734	6490826	16804839
41	0	0	0	0	0	0	0	553117	55	187	684	2890	5867	8140	10886	11559	12267	9093	9918	12660	18269	16628	26457	32767	23577	20696	23454	26218	100553	28735	49143	62042	124729	64030	191141	151302	207988	163478	635485	202258	858195	853165	583717	2011914	3354662	6336913	16804839
42	0	0	0	0	0	0	0	563513	60	336	743	2381	4478	6780	10258	13479	13520	8105	8343	10662	17411	16080	27116	39287	21936	20572	22941	25711	113380	30219	51083	59425	145398	67525	208956	152368	236942	163646	673930	215290	879325	869426	626047	2044170	3266357	6167640	16804839
43	0	0	0	0	0	0	0	577182	80	274	800	2146	4005	6555	10396	14978	15445	8168	7872	10110	17720	15643	28598	43592	21898	20754	23077	25830	121421	31597	52566	59399	156384	68408	221317	154540	251759	167175	695970	225933	891270	895471	662130	2043612	3247767	6002997	16804839
44	0	0	0	0	0	0	0	595801	57	201	689	1927	3638	5891	9480	15254	15217	7744	7338	9634	16731	15356	29634	44689	20897	20234	22400	25615	123644	30510	50658	57935	160326	68091	226237	153459	259726	167886	713700	227226	910444	901146	673643	2083085	3215017	5913679	16804839
45	0	0	0	0	0	0	0	624147	97	483	815	2267	3789	5869	8381	13041	12520	7748	7665	9830	17037	15522	27441	39599	22232	22667	24741	28265	114099	35055	53605	63584	144350	71963	213310	163443	247406	187021	680168	271048	836310	986055	684903	1876006	3386494	5895863	16804839
46	0	0	0	0	0	0	0	660408	98	324	950	2768	5449	7309	9291	10086	10567	8924	9682	11727	17368	15954	24140	31960	23254	22175	23751	25775	100542	31581	50697	63978	122775	64864	199392	161720	220350	192249	658930	261898	833062	991355	644401	1810044	3626966	5848075	16804839
47	0	0	0	0	0	0	0	672591	134	520	804	2392	4634	6713	9532	13013	12000	8308	8630	10678	18407	15650	27696	37739	21628	22297	23976	26201	114131	34297	51481	62945	142509	69854	218687	163832	252164	197568	704226	288508	851429	1032720	692426	1821887	3582342	5580290	16804839
48	0	0	0	0	0	0	0	687832	28	380	842	2163	4526	6753	9588	15145	13403	8086	8215	10167	18640	15636	30516	41592	21431	22620	24685	27251	122935	35392	52813	63705	153629	71216	230957	162519	269723	198440	736299	301352	865710	1064695	719733	1836478	3566131	5383613	16804839
49	0	0	0	0	0	0	0	708906	154	441	924	2108	4381	6437	9248	15478	14060	8137	7931	9911	18294	15618	30307	42616	20794	22685	24288	27458	124591	35348	52972	62526	156986	71397	235589	165379	280874	202302	755632	312010	881409	1087536	732167	1855376	3545320	5257249	16804839
50	0	0	0	0	0	0	0	741600	63	322	746	1794	3604	5498	8243	14083	12928	7368	7431	9286	17151	14885	29834	41835	20300	22023	23417	27343	123498	35204	52427	61879	157339	71236	238785	164304	289162	202976	771470	321504	891624	1111125	741898	1876714	3551793	5132147	16804839
51	0	0	0	0	0	0	0	794153	36	357	996	2854	6153	7855	9893	11529	11031	9805	11044	12743	19257	16851	27858	35009	24945	24787	27071	27697	113461	36209	56565	69327	134433	73449	226343	175827	265770	221187	760829	324902	889449	1166782	711695	1860427	3685952	4950308	16804839
52	0	0	0	0	0	0	0	809356	31	359	908	2434	5025	7322	10074	14576	12919	9027	9495	11445	19241	16670	30801	41762	22917	24908	26438	28600	126954	38445	56802	68084	154427	79493	244353	176280	296449	222660	804673	345882	907655	1193657	749834	1861997	3618495	4754391	16804839
53	0	0	0	0	0	0	0	828483	32	354	853	2292	4722	7036	9804	15969	13774	8442	8845	10620	19536	16306	32629	44599	22000	24645	26184	29179	132741	39942	58756	69937	163809	82813	256926	177924	317329	226457	844830	363091	927691	1226870	769347	1881657	3578508	4559907	16804839
54	0	0	0	0	0	0	0	855834	23	446	1077	2468	5139	7319	10314	17560	14801	8837	8881	10925	20060	17227	35002	46938	22396	25677	26327	30433	138756	40857	58684	69932	170382	83856	266347	177223	335296	231565	875293	378406	940534	1266084	783458	1893566	3562752	4364164	16804839
55	0	0	0	0	0	0	0	896580	29	389	1002	2104	4493	6252	9226	15905	14048	7850	8388	9935	18437	16595	33370	46387	22014	25028	26131	31813	137825	41699	59257	70545	171661	85558	270107	178941	346206	237064	895855	391610	957304	1297707	794321	1903740	3565672	4203791	16804839
56	0	0	0	0	0	0	0	959784	30	383	1231	2983	6588	8243	10489	12240	11750	10159	11516	13240	19857	17654	30338	38841	25549	26304	28363	29052	126458	40691	60742	76496	146355	86751	258224	194603	323547	255584	891469	391527	955527	1355315	764925	1908561	3619920	4083550	16804839
57	0	0	0	0	0	0	0	979441	16	394	1031	2621	5457	7638	10416	15428	13150	9144	9812	11640	20152	17190	33526	44433	23429	26648	27950	30450	138648	43045	62452	75493	166940	95294	277103	196560	359147	258591	942052	415133	976361	1383873	797534	1909869	3533628	3883150	16804839
58	0	0	0	0	0	0	0	1004822	24	417	1163	2626	5348	7650	10433	17259	14847	9215	9610	11184	20973	17686	35495	47918	23448	27195	28257	32319	146089	45489	64060	76640	176514	98866	289331	198120	382097	264236	987165	437316	993301	1432185	810214	1929035	3487754	3658538	16804839
59	0	0	0	0	0	0	0	1039650	34	501	1183	2569	5058	7479	10214	18388	14877	9078	9237	11027	20545	18108	37504	49418	23409	27512	28184	33884	149548	46129	65133	78280	181067	101223	298788	197104	401896	269353	1022890	453279	1013821	1470118	817240	1947526	3435362	3488223	16804839
60	0	0	0	0	0	0	0	1094029	29	342	1055	2251	4575	6557	9101	16621	14242	8193	8497	10222	19192	17850	35616	48820	22290	26577	27211	34149	146485	46078	65310	78849	182345	102179	301805	199141	415084	275706	1048862	463456	1030044	1498394	822649	1961030	3407408	3352595	16804839
61	0	0	0	0	0	0	0	1180257	33	481	1508	3441	7407	8907	10909	13176	12402	11099	12271	13835	20549	19662	33472	43244	27606	29614	30559	31990	139876	48036	68536	87455	157318	109081	295230	214811	405832	294162	1071130	473133	1022962	1596363	785908	1974437	3437076	3111071	16804839
62	0	0	0	0	0	0	0	1205826	13	440	1363	2989	5961	8190	10813	16787	13848	10128	10508	12239	21692	19245	37265	49037	24970	29503	30037	34719	152384	49683	69555	85902	178545	115890	314118	216268	439632	298777	1114750	494649	1046116	1597014	813697	1957938	3321417	2992931	16804839
63	0	0	0	0	0	0	0	1240320	26	495	1446	3047	6279	8468	11278	19550	15501	10004	10678	12142	22114	20053	39626	52097	25028	30978	31111	37593	158538	52918	72846	89046	190030	124527	331385	219991	476730	309462	1176595	522001	1070630	1660791	814355	1981867	3228304	2726989	16804839
64	0	0	0	0	0	0	0	1287931	21	420	1393	2862	6205	8299	10690	19298	15576	9639	9935	11596	22042	19883	40526	52400	24253	30424	30719	38876	158609	52681	73519	88167	194066	124825	334666	221986	488183	313943	1194807	532109	1081111	1666804	819227	1976552	3186035	2654561	16804839
65	0	0	0	0	0	0	0	1364533	13	426	1304	2475	5471	7235	9575	17129	14258	9209	9440	11021	20251	19927	39210	51486	24573	30419	29600	40088	156997	53398	73889	89314	193019	125986	337727	222031	512068	319505	1244099	548122	1101764	1716345	811223	2002144	3117948	2471617	16804839
66	0	0	0	0	0	0	0	1485107	16	352	1221	2839	6129	7878	9830	12524	11394	10240	11471	13160	20541	20142	34656	45185	28376	31355	33000	35002	148970	54761	76767	97104	165480	136425	333849	242922	505873	339665	1268458	547349	1089107	1810386	772170	2007156	3084665	2303314	16804839

## Sheet: Score Distribution_2
						0	1	2	3	4	5	6	7	8	9	10	11	12	13	14	15	16	17	18	19	20	21	22	23	24	25	26	27	28	29	30	31	32	33	34	35	36	37	38	39	40
	;	<	=	>	?	@	A	B	C	D	E	F	G	H	I	J	K	L	M	N	O	P	Q	R	S	T	U	V	W	X	Y	Z	[	\	]	^	_	'	a	b	c	d	e	f	g	h
									0.501187	0.398107	0.316228	0.251189	0.199526	0.158489	0.125893	0.1	0.0794328	0.0630957	0.0501187	0.0398107	0.0316228	0.0251189	0.0199526	0.0158489	0.0125893	0.01	0.00794328	0.00630957	0.00501187	0.00398107	0.00316228	0.00251189	0.00199526	0.00158489	0.00125893	0.001	0.000794328	0.000630957	0.000501187	0.000398107	0.000316228	0.000251189	0.000199526	0.000158489	0.000125893	0.0001	Total
1	0	0	0	0	0	0	0	0	0	0	0	0	0	0	14787	26320	32967	29760	16302	17136	84900	18672	27744	135864	304551	45760	154077	131714	342631	198936	996500	428896	217485	2612960	575940	4205550	4029876	3456064	12492117	2964460	17352405	11463768	7419795	67021094	128647077	380754200	646220308	38.4544	0.000142744
2	0	0	0	0	0	0	0	0	0	92	340	1302	8393	12872	20862	32930	59763	53844	44941	74382	90420	103184	139247	221004	379525	212300	265020	311256	643724	454344	1023300	912574	1080081	2231516	1562288	3123240	4304071	3144064	12150930	2737986	17430595	12733632	7229097	66105788	132104037	372163200	643166144	38.2727	0.000148844
3	0	0	0	0	0	0	0	0	9	224	540	2664	8806	15232	24435	40460	62722	48684	50349	78358	99810	109424	150144	232452	360145	238240	254793	299134	690552	429144	1073275	785746	1144476	2205112	1626320	2968650	4397350	3152480	12337017	2695452	17890285	13198032	7584334	65263746	133448991	369734200	642701787	38.245	0.000149794
4	0	0	0	0	0	0	0	0	12	288	885	4710	10290	20696	25704	48110	62315	47868	54327	82222	102195	118704	157539	234720	355186	245940	247632	306702	740508	401592	1083250	720850	1182573	2117892	1701372	2857890	4401814	3135808	12354606	2731934	18100565	13369752	7535642	64508002	134431830	368956040	642457965	38.2305	0.000150296
5	0	0	0	0	0	0	0	0	6	140	1120	6330	13125	22712	27027	51480	62601	46776	59189	92582	101850	141024	164203	237834	349638	239160	257439	315238	771535	374136	1022500	731120	1121202	2045820	1704156	2771010	4270808	3148128	12124662	2811970	18573100	13543416	7552625	64058614	136992258	366440120	642246654	38.218	0.000150732
6	0	0	0	0	0	0	0	0	12	3112	1730	5508	13510	21792	27045	49020	58377	44184	55224	85274	92415	141296	140386	231912	318459	214560	244965	265144	829472	371688	884925	724464	1124388	1949696	1796434	2643210	3872551	2770176	11723514	2426716	19176325	13413528	6335806	61593174	139180509	369820200	642650701	38.242	0.000149899
7	0	0	0	0	0	0	0	0	9	876	915	4380	9261	18128	24156	44530	56683	45948	50973	74984	97650	122928	133450	230400	300181	209660	246582	276386	767556	383616	886700	723190	1269999	1856428	1848953	2590950	4181683	2982944	11252505	2679540	18410595	13533984	7223806	62289182	136790940	371019960	642640611	38.2414	0.00014992
8	0	0	0	0	0	0	0	0	15	364	735	4734	8813	19368	27252	48360	60203	46092	46787	75264	105495	124912	137020	257562	320777	218720	251496	282260	841800	402696	977000	714688	1476360	1926064	2046820	2713830	4590139	2851104	12202146	2486080	19017145	13807116	7746949	63400112	134206722	368119800	641562800	38.1773	0.000152151
9	0	0	0	0	0	0	0	0	15	352	730	3684	8344	19848	28260	50050	62931	47676	47164	77756	107010	134368	143854	265158	321974	222480	246498	274758	878301	390648	989975	698620	1549638	1899296	2157774	2669910	4694795	2664160	12527229	2462212	19100865	14131656	8084389	64785022	133313817	365908160	640969377	38.142	0.000153393
10	0	0	0	0	0	0	0	0	6	104	615	4116	7826	18616	28413	51390	67606	46848	45942	73710	104835	127344	150926	286056	326629	214060	244125	276804	929821	390816	1004375	692198	1675431	1868216	2316491	2659470	4925683	2638944	13010250	2429946	19619075	14418252	8587922	65794644	133289364	361785160	640112029	38.0909	0.000155205
11	0	0	0	0	0	0	0	0	21	788	1075	5280	13741	23680	31590	50800	63613	50484	57473	93212	105030	160176	154683	251892	326876	224220	260064	298958	937825	400272	896850	840450	1300050	2058868	2100180	2741790	4062767	2215296	12685530	2181236	20447140	15039756	7409546	68326166	133142997	360588880	639549255	38.0574	0.000156407
12	0	0	0	0	0	0	0	0	21	420	820	5220	11305	23560	30258	51840	65802	51528	54054	89040	113145	149328	155278	279756	345534	234080	253953	312158	971704	407448	974575	812994	1529874	1988308	2321972	2752710	4524388	2255456	13197855	2342634	20142675	15528636	8641202	70122882	130731744	357197600	638671757	38.0052	0.000158299
13	0	0	0	0	0	0	0	0	45	544	995	5664	11060	24400	34695	58390	74272	53904	54015	88116	121410	152096	162061	307224	355167	233220	258237	313082	1044453	417024	1011475	805012	1735101	1949164	2559569	2741760	4884918	2239200	13783440	2433788	20450395	16123896	9415834	70924948	128756745	354068200	637653519	37.9446	0.000160523
14	0	0	0	0	0	0	0	0	12	400	960	5358	10367	23872	34740	61130	74195	53736	53209	85764	123510	153072	172380	331704	356003	243920	261366	319682	1122699	422304	1036625	817076	1879092	1934548	2748446	2728170	5118906	2229152	14189703	2372860	20720035	16241472	9868714	71828056	127549968	351648720	636821926	37.8952	0.000162362
15	0	0	0	0	0	0	0	0	108	320	825	4062	9464	22552	33633	61030	74943	53436	51012	81774	120975	154544	175797	330012	359632	224120	253176	324170	1148022	420768	1045425	808470	1957311	1935276	2833880	2729430	5238318	2216192	14420043	2367012	21152880	16456788	10313417	72535350	127288317	348927680	636130164	37.854	0.000163908
16	0	0	0	0	0	0	0	0	66	680	1325	8232	18179	32784	42957	63120	74701	59940	70694	113134	130995	197232	182937	304560	371526	240020	278859	347908	1158832	445656	917250	969020	1640358	2001384	2703670	2836500	4320129	2136896	14241183	2224382	22191295	17510400	9376762	73365726	129090156	345510920	635180368	37.7975	0.000166055
17	0	0	0	0	0	0	0	0	462	1428	1465	7332	16905	33592	42822	67090	82148	61032	66313	101276	139215	187248	190859	361044	388056	246940	275877	361130	1254443	454176	1011350	943332	1975995	1963864	3046885	2864130	4932596	2194336	14973222	2344640	22334795	17824644	10725264	75661686	125327436	341415400	633880428	37.7201	0.00016904
18	0	0	0	0	0	0	0	0	270	1312	1450	6678	13993	30208	42768	70950	82687	61632	61022	97118	143445	179216	194599	378792	385016	244220	277893	350064	1297913	452832	1038050	916994	2145960	1965488	3221262	2888400	5225205	2197344	15466209	2388636	22615460	18216144	11482247	77322362	123784986	337821000	633069825	37.6719	0.000170928
19	0	0	0	0	0	0	0	0	288	376	1055	5982	11837	28784	44604	72780	88132	60240	61867	95410	145620	183792	206193	403434	390336	242020	274239	357896	1381242	466296	1057400	925106	2310444	1920324	3422551	2890740	5484892	2210464	15977874	2427702	23057825	18572616	12036396	78148140	122997927	334140720	632103544	37.6144	0.000173206
20	0	0	0	0	0	0	0	0	39	160	1130	6192	11760	29368	44505	77890	94050	62568	60528	90706	146940	179728	219215	430866	392863	239140	271257	353078	1467515	458640	1061525	920504	2471553	1890868	3614125	2889180	5683943	2209696	16469508	2504236	23532880	19020420	12700768	78644610	122581758	330202840	631036552	37.5509	0.000175757
21	0	0	0	0	0	0	0	0	39	276	1850	11418	22764	41512	54756	73450	89793	72972	81965	131194	160215	222368	223567	368892	408823	266780	313614	410300	1426598	494904	971275	1129466	2030508	2013340	3385634	3115800	4735219	2472800	16107036	2635204	24643115	20460132	11543519	81536410	122101200	326235520	629994228	37.4889	0.000178285
22	0	0	0	0	0	0	0	0	84	876	1950	9426	19761	39536	56781	83760	102498	71208	78793	117866	174120	217040	228514	448074	427329	270060	301140	406802	1571659	502056	1065450	1080430	2444499	1990548	3782296	3154140	5470570	2540128	17106045	2851818	24909045	20955024	13070398	83741360	117756327	321390720	628438131	37.3963	0.000182127
23	0	0	0	0	0	0	0	0	66	424	1430	7608	16877	37232	56781	92450	111111	73560	74880	111944	175995	214368	241910	493920	423871	265880	303975	415426	1706807	510864	1093775	1072266	2711988	1958292	4046109	3197610	5894619	2586176	17737467	2944468	25423650	21308688	14052563	85205158	116284779	316383480	627238467	37.3249	0.000185145
24	0	0	0	0	0	0	0	0	75	352	1910	8388	17703	38848	60660	103810	128337	76428	73905	109886	179955	217024	264792	557982	436107	268000	298137	412236	1844232	512496	1113700	1064648	2959254	1919960	4340053	3215490	6225482	2617952	18463533	3049664	26054980	21768048	14920139	85835920	115492026	311180040	625832152	37.2412	0.000188748
25	0	0	0	0	0	0	0	0	213	568	1645	7668	16499	36440	58293	101060	122969	75336	72748	105336	181035	214576	276284	557586	433048	264920	298494	411664	1901019	508752	1118075	1065610	3101760	1903328	4550506	3205140	6478504	2644448	19078290	3123954	26760125	22236120	15583290	86839196	114729459	306673520	624737478	37.176	0.0001916
26	0	0	0	0	0	0	0	0	27	336	2375	14922	36022	58192	87093	101040	128667	94044	99918	161826	211725	255584	345355	496728	474088	325120	394170	497288	1851845	554976	1122950	1333150	2714661	2050076	4337298	3509670	5690732	3176672	18880224	3444302	28304045	23713236	14518504	87626290	119736318	296308680	622658149	37.0523	0.000197137
27	0	0	0	0	0	0	0	0	42	468	2395	11958	27314	51104	80253	118730	140371	86880	94029	138432	206250	250112	350387	584262	472758	309100	361221	490204	2063307	566400	1187050	1276262	3154005	2071300	4803821	3538500	6481914	3225440	20014005	3692060	28690445	24173028	16059813	90647062	115906245	289735400	621062327	36.9574	0.000201495
28	0	0	0	0	0	0	0	0	36	280	2025	10794	24458	47464	83376	134680	158686	91812	87451	133210	210810	244128	368764	665280	482638	309520	365232	491128	2243742	575760	1217375	1274468	3491100	2035208	5177138	3599220	6972644	3349600	20897184	3851350	29396605	24721092	17124377	91260686	114334896	284030400	619464617	36.8623	0.000205955
29	0	0	0	0	0	0	0	0	15	300	1660	7704	17164	31728	56349	91160	110660	73800	78104	115472	186000	214976	292927	505170	416594	334060	377286	511390	1753957	597096	1127600	1355640	2736450	1951852	4197286	3809550	5453086	3652992	16765881	4533118	24366230	23017536	14871003	85846940	112153938	312030880	623643554	37.111	0.000194493
30	0	0	0	0	0	0	0	0	30	336	1845	8184	18501	31584	55305	94220	119295	78144	78338	114646	187110	212848	310301	553968	424593	339380	379302	510950	1859527	611784	1137700	1386918	2916405	1901256	4403331	3871680	5651331	3799616	17248506	4778904	24888990	23647356	15733140	84601604	112766628	307556760	622280316	37.0298	0.000198161
31	0	0	0	0	0	0	0	0	21	532	2070	11796	29162	48080	67716	81370	99649	83532	96187	144732	200805	227328	296344	434880	400539	331780	381360	483692	1647697	555312	995025	1355900	2477844	1679020	4100861	3547290	4952126	3613728	16645959	4329458	25415565	22820580	14776283	75032520	128910210	306700840	622977793	37.0713	0.000196276
32	0	0	0	0	0	0	0	0	33	692	2460	10902	24248	42176	70029	98740	113773	79176	84253	126308	204060	221104	318155	522324	392369	327560	372771	478104	1878640	566736	1033575	1295450	2945943	1670536	4521767	3578820	5711905	3630368	17607744	4582792	25664485	23395104	16352261	76274398	126335001	300821640	621356402	36.9749	0.000200685
33	0	0	0	0	0	0	0	0	93	516	1880	8778	19978	37728	68121	105430	150612	89784	77272	119084	202905	212736	331483	663480	384674	324340	371301	473858	2073956	573072	1057100	1289236	3194856	1666588	4796716	3619920	6027051	3719104	18143136	4818854	25999260	23946012	17299017	76841434	125318856	295887200	619915421	36.8891	0.000204687
34	0	0	0	0	0	0	0	0	117	824	2430	9534	20419	39032	68616	113020	139843	84576	78208	114352	206685	212000	354807	654894	373141	320440	378147	470228	2176122	587472	1061275	1283360	3376620	1655892	5044231	3626340	6313429	3797184	18676944	5022276	26440120	24456924	18084860	76932064	125387067	291157800	618721293	36.818	0.000208063
35	0	0	0	0	0	0	0	0	108	468	2320	8736	18816	36360	65862	114560	129646	75312	75946	113288	204975	207312	362508	616482	371735	325740	377496	475860	2157584	597312	1053000	1286402	3445389	1638000	5158114	3650430	6553958	3907360	19150131	5253578	26902890	25346160	19072242	76784168	126203688	285844000	617587936	36.7506	0.00021132
36	0	0	0	0	0	0	0	0	84	572	2995	13368	34881	55552	82494	93520	114532	96252	108589	161980	228495	250112	365908	513360	419900	379340	441399	519530	1971146	604272	1121450	1467414	2934630	1679020	4782332	3954660	5631491	4261728	18562434	5279146	27493725	26043516	17959245	75424528	130978146	282262680	616294426	36.6736	0.000215098
37	0	0	0	0	0	0	0	0	27	456	2640	11256	28658	50112	84681	119950	136477	92328	95732	140560	239955	242960	395046	628110	404244	381160	429723	514008	2257910	650544	1130475	1417260	3450033	1726676	5259585	3978060	6393936	4316384	19595829	5731652	27872740	26832636	19650219	76178410	127970622	275917920	614328974	36.5567	0.00022097
38	0	0	0	0	0	0	0	0	72	804	2970	10302	24346	43936	76203	124820	142109	83748	84084	128534	223650	223344	404481	657864	392122	355300	421218	506748	2341676	652752	1149875	1407198	3630231	1774472	5482218	4065000	6773872	4384864	20178345	5903624	28370265	27238824	20512319	77396918	127011651	271091120	613271879	36.4938	0.000224194
39	0	0	0	0	0	0	0	0	84	840	2850	9858	24171	46536	78777	139040	154099	90624	88660	131502	241905	232800	446080	720648	399418	378780	439425	534116	2523560	679248	1152325	1400464	3884733	1743336	5777960	4021680	7140354	4498976	21000507	6264840	28857710	28257588	21681704	76824790	127619700	263824360	611314048	36.3773	0.000230289
40	0	0	0	0	0	0	0	0	69	640	2245	9078	21210	41440	73539	133640	146751	83124	83187	120288	226455	223360	431562	718272	382033	363060	420126	522632	2547043	678072	1145700	1398488	3967137	1746024	5941114	4123560	7362748	4617888	21460956	6486690	29401190	28749348	22386036	76683430	127792626	259633040	610123801	36.3064	0.000234076
41	0	0	0	0	0	0	0	0	165	748	3420	17340	41069	65120	97974	115590	134937	109116	128934	177240	274035	266048	449769	589806	447963	413920	492534	576796	2312719	689640	1228575	1613092	3367683	1792840	5543089	4539060	6447628	5231296	20971005	6876772	30036825	30713940	21597529	76452732	130831818	253476520	608125287	36.1875	0.000240574
42	0	0	0	0	0	0	0	0	180	1344	3715	14286	31346	54240	92322	134790	148720	97260	108459	149268	261165	257280	460972	707166	416784	411440	481761	565642	2607740	725256	1277075	1545050	3925746	1890700	6059724	4571040	7345202	5236672	22239690	7319860	30776375	31299336	23163739	77678460	127387923	246705600	606153328	36.0702	0.000247163
43	0	0	0	0	0	0	0	0	240	1096	4000	12876	28035	52440	93564	149780	169895	98016	102336	141540	265800	250288	486166	784656	416062	415080	484617	568260	2792683	758328	1314150	1544374	4222368	1915424	6418193	4636200	7804529	5349600	22967010	7681722	31194450	32236956	24498810	77657256	126662913	240119880	604299593	35.9599	0.000253521
44	0	0	0	0	0	0	0	0	171	804	3445	11562	25466	47128	85320	152540	167387	92928	95394	134876	250965	245696	503778	804402	397043	404680	470400	563530	2843812	732240	1266450	1506310	4328802	1906548	6560873	4603770	8051506	5372352	23552100	7725684	31865540	32441256	24924791	79157230	125385663	236547160	603229602	35.8962	0.000257265
45	0	0	0	0	0	0	0	0	291	1932	4075	13602	26523	46952	75429	130410	137720	92976	99645	137620	255555	248352	466497	712782	422408	453340	519561	621830	2624277	841320	1340125	1653184	3897450	2014964	6185990	4903290	7669586	5984672	22445544	9215632	29270850	35497980	25341411	71288228	132073266	235834520	602549789	35.8557	0.000259673
46	0	0	0	0	0	0	0	0	294	1296	4750	16608	38143	58472	83619	100860	116237	107088	125866	164178	260520	255264	410380	575280	441826	443500	498771	567050	2312466	757944	1267425	1663428	3314925	1816192	5782368	4851600	6830850	6151968	21744690	8904532	29157170	35688780	23842837	68781672	141451674	233923000	602513523	35.8536	0.000259802
47	0	0	0	0	0	0	0	0	402	2080	4020	14352	32438	53704	85788	130130	132000	99696	112190	149492	276105	250400	470832	679302	410932	445940	503496	576422	2625013	823128	1287025	1636570	3847743	1955912	6341923	4914960	7817084	6322176	23239458	9809272	29800015	37177920	25619762	69231706	139711338	223211600	599802326	35.6922	0.000269635
48	0	0	0	0	0	0	0	0	84	1520	4210	12978	31682	54024	86292	151450	147433	97032	106795	142338	279600	250176	518772	748656	407189	452400	518385	599522	2827505	849408	1320325	1656330	4147983	1994048	6697753	4875570	8361413	6350080	24297867	10245968	30299850	38329020	26630121	69786164	139079109	215344520	597703572	35.5673	0.000277501
49	0	0	0	0	0	0	0	0	462	1764	4620	12648	30667	51496	83232	154780	154660	97644	103103	138754	274410	249888	515219	767088	395086	453700	510048	604076	2865593	848352	1324300	1625676	4238622	1999116	6832081	4961370	8707094	6473664	24935856	10608340	30849315	39151296	27090179	70504288	138267480	210289960	596175927	35.4764	0.000283371
50	0	0	0	0	0	0	0	0	189	1288	3730	10764	25228	43984	74187	140830	142208	88416	96603	130004	257265	238160	507178	753030	385700	440460	491757	601546	2840454	844896	1310675	1608854	4248153	1994608	6924765	4929120	8964022	6495232	25458510	10931136	31206840	40000500	27450226	71315132	138519927	205285880	594761457	35.3923	0.000288917
51	0	0	0	0	0	0	0	0	108	1428	4980	17124	43071	62840	89037	115290	121341	117660	143572	178402	288855	269616	473586	630162	473955	495740	568491	609334	2609603	869016	1414125	1802502	3629691	2056572	6563947	5274810	8238870	7077984	25107357	11046668	31130715	42004152	26332715	70696226	143752128	198012320	592323993	35.2472	0.000298729
52	0	0	0	0	0	0	0	0	93	1436	4540	14604	35175	58576	90666	145760	142109	108324	123435	160230	288615	266720	523617	751716	435423	498160	555198	629200	2919942	922680	1420050	1770184	4169529	2225804	7086237	5288400	9189919	7125120	26554209	11759988	31767925	42971652	27743858	70755886	141121305	190175640	589801925	35.0971	0.000309233
53	0	0	0	0	0	0	0	0	96	1416	4265	13752	33054	56288	88236	159690	151514	101304	114985	148680	293040	260896	554693	802782	418000	492900	549864	641938	3053043	958608	1468900	1818362	4422843	2318764	7450854	5337720	9837199	7246624	27879390	12345094	32469185	44167320	28465839	71502966	139561812	182396280	587588196	34.9654	0.000318756
54	0	0	0	0	0	0	0	0	69	1784	5385	14808	35973	58552	92826	175600	162811	106044	115453	152950	300900	275632	595034	844884	425524	513540	552867	669526	3191388	980568	1467100	1818232	4600314	2347968	7724063	5316690	10394176	7410080	28884669	12865804	32918690	45579024	28987946	71955508	138947328	174566560	585056270	34.8148	0.000330008
55	0	0	0	0	0	0	0	0	87	1556	5010	12624	31451	50016	83034	159050	154528	94200	109044	139090	276555	265520	567290	834966	418266	500560	548751	699886	3169975	1000776	1481425	1834170	4634847	2395624	7833103	5368230	10732386	7586048	29563215	13314740	33505640	46717452	29389877	72342120	139061208	168151640	583033960	34.6944	0.000339281
56	0	0	0	0	0	0	0	0	90	1532	6155	17898	46116	65944	94401	122400	129250	121908	149708	185360	297855	282464	515746	699138	485431	526080	595623	639144	2908534	976584	1518550	1988896	3951585	2429028	7488496	5838090	10029957	8178688	29418477	13311918	33443445	48791340	28302225	72525318	141176880	163342000	580602254	34.5497	0.000350776
57	0	0	0	0	0	0	0	0	48	1576	5155	15726	38199	61104	93744	154280	144650	109728	127556	162960	302280	275040	569942	799794	445151	532960	586950	669900	3188904	1033080	1561300	1962818	4507380	2668232	8035987	5896800	11133557	8274912	31087716	14114522	34172635	49819428	29508758	72575022	137811492	155326000	577775286	34.3815	0.000364629
58	0	0	0	0	0	0	0	0	72	1668	5815	15756	37436	61200	93897	172590	163317	110580	124930	156576	314595	282976	603415	862524	445512	543900	593397	711018	3360047	1091736	1601500	1992640	4765878	2768248	8390599	5943600	11845007	8455552	32576445	14868744	34765535	51558660	29977918	73303330	136022406	146341520	574930539	34.2122	0.000379123
59	0	0	0	0	0	0	0	0	102	2004	5915	15414	35406	59832	91926	183880	163647	108936	120081	154378	308175	289728	637568	889524	444771	550240	591864	745448	3439604	1107096	1628325	2035280	4888809	2834244	8664852	5913120	12458776	8619296	33755370	15411486	35483735	52924248	30237880	74005988	133979118	139528920	572314986	34.0566	0.000392956
60	0	0	0	0	0	0	0	0	87	1368	5275	13506	32025	52456	81909	166210	156662	98316	110461	143108	287880	285600	605472	878760	423510	531540	571431	751278	3369155	1105872	1632750	2050074	4923315	2861012	8752345	5974230	12867604	8822592	34612446	15757504	36051540	53942184	30438013	74519140	132888912	134103800	569869342	33.911	0.000406347
61	0	0	0	0	0	0	0	0	99	1924	7540	20646	51849	71256	98181	131760	136422	133188	159523	193690	308235	314592	569024	778392	524514	592280	641739	703780	3217148	1152864	1713400	2273830	4247586	3054268	8561670	6444330	12580792	9413184	35347290	16086522	35803670	57469068	29078596	75028606	134045964	124442840	565400262	33.6451	0.000432008
62	0	0	0	0	0	0	0	0	39	1760	6815	17934	41727	65520	97317	167870	152328	121536	136604	171346	325380	307920	633505	882666	474430	590060	630777	763818	3504832	1192392	1738875	2233452	4820715	3244920	9109422	6488040	13628592	9560864	36786750	16818066	36614060	57492504	30106789	74401644	129535263	119717240	562583772	33.4775	0.000449005
63	0	0	0	0	0	0	0	0	78	1980	7230	18282	43953	67744	101502	195500	170511	120048	138814	169988	331710	320848	673642	937746	475532	619560	653331	827046	3646374	1270032	1821150	2315196	5130810	3486756	9610165	6599730	14778630	9902784	38827635	17748034	37472050	59788476	30131135	75310946	125903856	109079560	558698364	33.2463	0.000473557
64	0	0	0	0	0	0	0	0	63	1680	6965	17172	43435	66392	96210	192980	171336	115668	129155	162344	330630	318128	688942	943200	460807	608480	645099	855272	3648007	1264344	1837975	2292342	5239782	3495100	9705314	6659580	15133673	10046176	39428631	18091706	37838885	60004944	30311399	75108976	124255365	106182440	556398597	33.1094	0.000488717
65	0	0	0	0	0	0	0	0	39	1704	6520	14850	38297	57880	86175	171290	156838	110508	122720	154294	303765	318832	666570	926748	466887	608380	621600	881936	3610931	1281552	1847225	2322164	5211513	3527608	9794083	6660930	15874108	10224160	41055267	18636148	38561740	61788420	30015251	76081472	121599972	98864680	552673057	32.8877	0.000514312
66	0	0	0	0	0	0	0	0	48	1408	6105	17034	42903	63024	88470	125240	125334	122880	149123	184240	308115	322272	589152	813330	539144	627100	693000	770044	3426310	1314264	1919175	2524704	4467960	3819900	9681621	7287660	15682063	10869280	41859114	18609866	38118745	65173896	28570290	76271928	120301935	92132560	547619237	32.587	0.000551189

## Sheet: Gap Size Data
Start Pos Diff	Count	A * B
0	0	0		Mean Diff		163.245
1	0	0
2	3849	7698
3	3972	11916
4	4524	18096
5	4324	21620
6	4497	26982
7	4555	31885
8	4414	35312
9	4315	38835
10	4588	45880
11	4587	50457
12	4564	54768
13	4814	62582
14	4531	63434
15	4557	68355
16	4564	73024
17	4472	76024
18	4689	84402
19	4707	89433
20	4778	95560
21	4839	101619
22	4787	105314
23	4805	110515
24	4951	118824
25	4774	119350
26	4882	126932
27	4704	127008
28	4794	134232
29	4670	135430
30	4824	144720
31	4784	148304
32	4933	157856
33	4704	155232
34	4871	165614
35	4773	167055
36	4789	172404
37	4862	179894
38	4824	183312
39	4647	181233
40	4680	187200
41	4484	183844
42	4663	195846
43	4584	197112
44	4609	202796
45	4552	204840
46	4670	214820
47	4558	214226
48	4575	219600
49	4378	214522
50	4675	233750
51	4492	229092
52	4367	227084
53	4477	237281
54	4506	243324
55	4718	259490
56	4337	242872
57	4395	250515
58	4423	256534
59	4331	255529
60	4549	272940
61	4500	274500
62	4485	278070
63	4710	296730
64	4642	297088
65	4551	295815
66	4628	305448
67	4476	299892
68	4717	320756
69	4552	314088
70	4528	316960
71	4511	320281
72	4715	339480
73	4448	324704
74	4397	325378
75	4483	336225
76	4485	340860
77	4578	352506
78	4711	367458
79	4516	356764
80	4442	355360
81	4411	357291
82	4395	360390
83	4513	374579
84	4523	379932
85	4765	405025
86	4654	400244
87	4741	412467
88	4642	408496
89	4726	420614
90	4742	426780
91	4859	442169
92	4796	441232
93	4960	461280
94	5053	474982
95	5223	496185
96	5339	512544
97	5347	518659
98	5423	531454
99	5922	586278
100	6010	601000
101	5758	581558
102	6022	614244
103	6215	640145
104	6706	697424
105	6436	675780
106	6748	715288
107	6911	739477
108	7038	760104
109	7496	817064
110	7832	861520
111	8038	892218
112	8336	933632
113	8519	962647
114	9120	1039680
115	9494	1091810
116	10219	1185404
117	11120	1301040
118	12353	1457654
119	13455	1601145
120	15037	1804440
121	16533	2000493
122	18940	2310680
123	21702	2669346
124	25545	3167580
125	28885	3610625
126	34192	4308192
127	39836	5059172
128	46899	6003072
129	55564	7167756
130	63842	8299460
131	74538	9764478
132	87569	11559108
133	102400	13619200
134	115932	15534888
135	129334	17460090
136	146124	19872864
137	165784	22712408
138	181670	25070460
139	200347	27848233
140	214600	30044000
141	234431	33054771
142	246585	35015070
143	263441	37672063
144	273285	39353040
145	287685	41714325
146	293620	42868520
147	306801	45099747
148	316455	46835340
149	321193	47857757
150	321235	48185250
151	321633	48566583
152	319510	48565520
153	322940	49409820
154	325790	50171660
155	322852	50042060
156	325035	50705460
157	324651	50970207
158	321167	50744386
159	323985	51513615
160	325264	52042240
161	319772	51483292
162	318193	51547266
163	312359	50914517
164	309710	50792440
165	307776	50783040
166	307178	50991548
167	304391	50833297
168	301479	50648472
169	296688	50140272
170	287411	48859870
171	289428	49492188
172	286652	49304144
173	275533	47667209
174	273070	47514180
175	272033	47605775
176	266598	46921248
177	265945	47072265
178	264047	47000366
179	256606	45932474
180	255623	46012140
181	251107	45450367
182	244876	44567432
183	241157	44131731
184	232163	42717992
185	225367	41692895
186	220327	40980822
187	213717	39965079
188	206801	38878588
189	199272	37662408
190	191896	36460240
191	183205	34992155
192	175868	33766656
193	166150	32066950
194	154085	29892490
195	145999	28469805
196	137997	27047412
197	126498	24920106
198	116581	23083038
199	106547	21202853
200	96553	19310600
201	90015	18093015
202	79841	16127882
203	72393	14695779
204	64086	13073544
205	56140	11508700
206	49178	10130668
207	42810	8861670
208	37735	7848880
209	32508	6794172
210	28670	6020700
211	25097	5295467
212	21602	4579624
213	19482	4149666
214	16841	3603974
215	14717	3164155
216	12867	2779272
217	11180	2426060
218	9573	2086914
219	8237	1803903
220	7344	1615680
221	6129	1354509
222	5340	1185480
223	4747	1058581
224	4221	945504
225	3646	820350
226	3126	706476
227	3015	684405
228	2773	632244
229	2396	548684
230	2338	537740
231	2128	491568
232	2021	468872
233	1955	455515
234	2023	473382
235	1756	412660
236	1715	404740
237	1754	415698
238	1804	429352
239	1738	415382
240	1635	392400
241	1643	395963
242	1683	407286
243	1607	390501
244	1689	412116
245	1744	427280
246	1566	385236
247	1562	385814
248	1675	415400
249	1774	441726
250	1604	401000
251	1599	401349
252	1674	421848
253	1733	438449
254	1619	411226
255	1744	444720
256	1583	405248
257	1658	426106
258	1629	420282
259	1743	451437
260	1582	411320
261	1611	420471
262	1483	388546
263	1538	404494
264	1504	397056
265	1505	398825
266	1577	419482
267	1623	433341
268	1681	450508
269	1632	439008
270	1674	451980
271	1597	432787
272	1391	378352
273	1629	444717
274	1598	437852
275	1501	412775
276	1542	425592
277	1407	389739
278	1343	373354
279	1358	378882
280	1290	361200
281	1263	354903
282	1380	389160
283	1225	346675
284	1225	347900
285	1112	316920
286	1075	307450
287	1083	310821
288	1019	293472
289	932	269348
290	956	277240
291	981	285471
292	818	238856
293	857	251101
294	824	242256
295	920	271400
296	851	251896
297	744	220968
298	874	260452
299	810	242190
300	639	191700
301	894	269094
302	654	197508
303	672	203616
304	662	201248
305	658	200690
306	593	181458
307	598	183586
308	512	157696
309	547	169023
310	523	162130
311	534	166074
312	513	160056
313	428	133964
314	458	143812
315	452	142380
316	458	144728
317	424	134408
318	453	144054
319	426	135894
320	416	133120
321	428	137388
322	440	141680
323	364	117572
324	322	104328
325	302	98150
326	360	117360
327	322	105294
328	356	116768
329	355	116795
330	288	95040
331	310	102610
332	305	101260
333	298	99234
334	287	95858
335	295	98825
336	254	85344
337	288	97056
338	290	98020
339	286	96954
340	301	102340
341	314	107074
342	317	108414
343	265	90895
344	308	105952
345	272	93840
346	252	87192
347	325	112775
348	294	102312
349	285	99465
350	324	113400
351	290	101790
352	282	99264
353	340	120020
354	286	101244
355	372	132060
356	372	132432
357	363	129591
358	413	147854
359	379	136061
360	421	151560
361	607	219127
362	486	175932
363	424	153912
364	400	145600
365	361	131765
366	516	188856
367	379	139093
368	449	165232
369	442	163098
370	475	175750
371	490	181790
372	482	179304
373	687	256251
374	567	212058
375	509	190875
376	449	168824
377	627	236379
378	587	221886
379	553	209587
380	458	174040
381	662	252222
382	436	166552
383	476	182308
384	567	217728
385	611	235235
386	689	265954
387	632	244584
388	711	275868
389	337	131093
390	409	159510
391	462	180642
392	419	164248
393	382	150126
394	476	187544
395	487	192365
396	553	218988
397	363	144111
398	401	159598
399	425	169575
400	386	154400
401	403	161603
402	442	177684
403	349	140647
404	528	213312
405	382	154710
406	482	195692
407	445	181115
408	442	180336
409	336	137424
410	328	134480
411	513	210843
412	363	149556
413	319	131747
414	324	134136
415	405	168075
416	285	118560
417	311	129687
418	250	104500
419	265	111035
420	263	110460
421	252	106092
422	284	119848
423	211	89253
424	212	89888
425	287	121975
426	254	108204
427	211	90097
428	0	0
429	0	0
430	0	0
431	0	0
432	0	0
433	0	0
434	0	0
435	0	0
436	0	0
437	0	0
438	0	0
439	0	0
440	0	0
441	0	0
442	0	0
443	0	0
444	0	0
445	0	0
446	0	0
447	0	0
448	0	0
449	0	0
450	0	0
451	0	0
452	0	0
453	0	0
454	0	0
455	0	0
456	0	0
457	0	0
458	0	0
459	0	0
460	0	0
461	0	0
462	0	0
463	0	0
464	0	0
465	0	0
466	0	0
467	0	0
468	0	0
469	0	0
470	0	0
471	0	0
472	0	0
473	0	0
474	0	0
475	0	0
476	0	0
477	0	0
478	0	0
479	0	0
480	0	0
481	0	0
482	0	0
483	0	0
484	0	0
485	0	0
486	0	0
487	0	0
488	0	0
489	0	0
490	0	0
491	0	0
492	0	0
493	0	0
494	0	0
495	0	0
496	0	0
497	0	0
498	0	0
499	0	0
	18801502	3069257020
