# Supplementary material for: High-Throughput RNA Sequencing of Pseudomonas-Infected Arabidopsis Reveals Hidden Transcriptome Complexity and Novel Splice Variants
Source: PLoS One. 2013 Oct 1;8(10):e74183. doi: 10.1371/journal.pone.0074183 (PMC3788074; doi:10.1371/journal.pone.0074183)
Supplement: File S2 — QCSpreadsheets. (ZIP) [file pone.0074183.s002.zip › QC_Sample2_Run3_Lane7_S171.xlsx]

## Sheet: Read Counts
Total read pairs		25111748
Paired Alignments		30745511

## Sheet: Raw Counts_1
						0	1	2	3	4	5	6	7	8	9	10	11	12	13	14	15	16	17	18	19	20	21	22	23	24	25	26	27	28	29	30	31	32	33	34	35	36	37	38	39	40
	;	<	=	>	?	@	A	B	C	D	E	F	G	H	I	J	K	L	M	N	O	P	Q	R	S	T	U	V	W	X	Y	Z	[	\	]	^	_	'	a	b	c	d	e	f	g	h
									0.501187	0.398107	0.316228	0.251189	0.199526	0.158489	0.125893	0.1	0.0794328	0.0630957	0.0501187	0.0398107	0.0316228	0.0251189	0.0199526	0.0158489	0.0125893	0.01	0.00794328	0.00630957	0.00501187	0.00398107	0.00316228	0.00251189	0.00199526	0.00158489	0.00125893	0.001	0.000794328	0.000630957	0.000501187	0.000398107	0.000316228	0.000251189	0.000199526	0.000158489	0.000125893	0.0001	Total
1	0	0	0	0	0	0	0	2009	0	509	1511	1187	329	458	129	707	1879	3715	0	512	0	1102	1533	1810	22066	0	4210	8371	8240	3859	54950	19409	1746	127396	13664	165964	149757	27095	541702	54770	739311	480526	307763	2719479	4956995	14687085	25111748
2	0	0	0	0	0	0	0	2911	0	15	33	87	1056	988	1937	1639	5399	5150	3596	4274	3734	7651	10338	11700	27602	10531	12269	19985	31002	18404	56118	52868	49900	108710	68935	138722	160575	47360	505988	60974	731917	534628	289660	2635497	5068131	14421464	25111748
3	0	0	0	0	0	0	0	3092	0	80	164	326	1049	1278	2216	2644	5985	4482	3866	4800	4451	8526	10879	12920	27660	11630	11821	20999	33334	17649	60196	47023	53845	108504	74178	135202	167057	48663	517121	58404	756021	557940	306749	2609366	5115261	14306367	25111748
4	0	0	0	0	0	0	0	3256	0	645	878	1491	1347	2008	2397	4094	5900	4162	4256	5255	5257	9008	11534	13349	27347	12751	11786	21480	35000	16893	60732	43039	53577	107524	75062	131505	166495	47714	519838	57703	772890	566484	310696	2619517	5170041	14208837	25111748
5	0	0	0	0	0	0	0	3511	0	27	208	886	1326	2202	2524	4488	5734	3943	4763	6142	5737	10428	12547	12842	26623	12747	13158	23162	35351	16695	56655	44472	48923	104592	73466	126184	154150	47845	506660	57467	792935	572490	306297	2616414	5275825	14122329	25111748
6	0	0	0	0	0	0	0	3967	0	28	129	505	890	1338	2193	3523	4269	2913	2990	5361	5123	9954	9945	11702	22533	9999	13715	19415	38946	15603	45986	45617	43770	102866	75048	121684	138653	46639	487056	46584	815053	580165	249076	2481819	5354427	14292264	25111748
7	0	0	0	0	0	0	0	4232	1	16	125	404	661	1152	1734	3089	4143	2821	2728	3992	4917	8278	8961	12284	22014	9501	12659	19209	36634	16394	47495	43933	53621	97659	80382	116471	157598	61837	479379	60664	785499	580190	290563	2487515	5265522	14327471	25111748
8	0	0	0	0	0	0	0	4611	2	6	83	328	542	921	1711	3217	4518	3148	2344	3521	4942	7937	8737	13504	24297	9144	11939	19197	40206	16766	53273	44260	63522	102731	91328	124026	178191	62225	521233	56076	814843	586545	311593	2530612	5175712	14213957	25111748
9	0	0	0	0	0	0	0	5242	2	16	47	286	481	874	1649	3320	4901	3478	2326	3209	4973	7702	9129	14648	25342	9113	11269	19012	43580	16588	54225	43852	71253	99099	100763	124175	186031	59405	543034	61394	814403	599249	326512	2564342	5141714	14135110	25111748
10	0	0	0	0	0	0	0	6242	0	11	55	299	441	900	1636	3303	4961	3473	2177	3266	4657	7584	9252	15520	25652	9150	11090	18447	45103	16471	55242	42770	75872	98640	106117	124780	195435	58517	563528	60335	834584	613967	346163	2635596	5142750	13967762	25111748
11	0	0	0	0	0	0	0	8091	1	8	128	432	897	1267	2381	3317	4353	2958	3107	5456	5526	11466	11214	12796	24291	10090	16049	22041	44783	18245	48682	53946	52369	111549	90598	127709	160454	58264	541987	56883	863010	650119	298304	2775965	5135482	13877530	25111748
12	0	0	0	0	0	0	0	8872	2	11	82	360	703	1103	2236	3577	4989	3282	2858	4420	5968	10418	10586	15468	26449	10468	14148	22440	49677	18796	54725	52576	70505	107626	107813	131067	184471	65387	575260	69265	855442	663688	355025	2815083	5033712	13753190	25111748
13	0	0	0	0	0	0	0	9923	0	5	54	323	632	1071	2265	3777	5523	3548	2582	3936	5856	9706	10582	17142	27422	10321	13337	21792	52797	18791	57051	51545	80590	106024	118559	132681	201744	68116	603307	75067	868758	682513	387141	2863703	4980553	13613011	25111748
14	0	0	0	0	0	0	0	11534	0	13	60	337	585	1043	2207	4013	5610	3657	2529	3772	6215	9594	10872	18825	27800	10291	12949	22297	56442	19709	58720	51626	89514	105340	128375	133974	216522	70730	628883	77034	885839	693939	406987	2900933	4937555	13495423	25111748
15	0	0	0	0	0	0	0	14510	1	10	62	305	579	1107	2347	4345	6139	3858	2477	3655	6186	9831	11580	20206	28602	10370	13211	22508	60645	19723	59848	52013	96700	104099	137900	134530	226367	74098	643423	79791	906215	704862	427564	2927555	4930645	13363881	25111748
16	0	0	0	0	0	0	0	19958	0	14	141	648	1503	2004	3774	4612	5908	4086	4210	7144	8510	13994	13771	17339	28141	11980	17819	25150	60661	20987	52826	62132	74259	109237	125527	141627	183689	76692	621312	79412	955869	767479	384874	3041440	4944427	13218592	25111748
17	0	0	0	0	0	0	0	22057	0	21	123	451	927	1719	3428	4930	6517	4043	3496	5342	8356	12686	12781	20811	29325	11966	15750	25200	65500	21911	58444	58885	94667	108622	144199	143851	217123	84179	670348	88279	966517	776452	445909	3141350	4817879	13017704	25111748
18	0	0	0	0	0	0	0	25237	0	14	83	403	928	1580	3398	5427	7182	4435	3314	4903	8327	12305	13299	24040	30384	11720	15189	25358	72224	22302	60977	58534	108969	106632	160331	146183	236469	89217	700611	96276	984123	789862	479778	3174888	4747141	12879705	25111748
19	0	0	0	0	0	0	0	30325	1	14	82	417	918	1613	3710	6072	8078	4829	3340	4914	8840	12695	14638	27141	31468	12086	15028	25543	80720	22652	63784	58818	123291	105258	175773	149253	252250	93603	729430	101185	1007492	807844	511467	3196550	4710700	12709926	25111748
20	0	0	0	0	0	0	0	38748	0	14	99	412	887	1628	3836	6490	8586	5094	3386	4752	8946	12570	15314	29518	31649	12395	15114	26148	85906	22976	63847	58899	131608	103558	185234	150976	263086	95602	757833	104828	1032034	824381	539399	3230092	4700926	12534977	25111748
21	0	0	0	0	0	0	0	53543	3	33	180	1079	2618	3458	6549	6876	8526	5968	6177	9934	13149	17808	19301	25105	33699	15961	21536	31311	83505	25483	61158	74802	105305	110430	171669	166107	218114	109100	734001	113954	1090585	907867	488799	3375106	4629171	12363778	25111748
22	0	0	0	0	0	0	0	58194	2	24	162	834	1855	3065	6115	7845	9595	5851	5382	7752	12945	16808	18722	30511	34960	15440	19102	31041	93866	26499	65904	70337	131337	111063	193672	166588	256979	115011	787945	123696	1109597	916762	556741	3478511	4473694	12147341	25111748
23	0	0	0	0	0	0	0	65136	4	53	166	697	1561	2560	5901	8549	9981	5736	4598	6603	12071	15701	18351	33652	34481	14840	17658	30308	99173	26726	67835	68141	143342	111477	205875	169354	277853	117897	823577	127631	1131927	931473	595644	3573248	4431030	11920938	25111748
24	0	0	0	0	0	0	0	76733	2	31	131	602	1432	2585	5814	9407	11310	6162	4617	6223	12209	15439	19436	37007	34953	14652	17277	29896	106785	26603	69294	67651	154085	110383	219206	170539	296455	120424	859763	130190	1164867	946749	629993	3622158	4414202	11696483	25111748
25	0	0	0	0	0	0	0	97524	1	18	103	534	1354	2274	5572	9693	11289	6170	4298	5940	11822	15394	19948	39283	35097	14494	16923	29590	112484	26999	70425	67123	166285	108801	232365	172807	312682	122654	898999	135311	1198961	969537	659514	3650091	4382185	11497204	25111748
26	0	0	0	0	0	0	0	131101	7	47	604	3700	6330	8047	10417	12156	12446	9600	10863	15842	17023	22999	28845	30782	39006	20846	27557	38580	100639	29469	72877	85668	129249	123870	207461	188221	262689	140738	867815	139959	1277092	1054101	594223	3852869	4509154	11028856	25111748
27	0	0	0	0	0	0	0	139550	1	59	412	2451	4588	6703	11092	13704	14981	8687	8964	12563	17569	21609	30590	39727	41051	20301	24613	38913	119549	31649	77690	81578	162758	123925	239213	188422	309245	146237	932780	152233	1306169	1068262	672885	3958801	4368680	10713544	25111748
28	0	0	0	0	0	0	0	150985	1	72	468	2274	4086	5769	11032	15418	17236	9188	8157	11392	17128	20885	31391	46365	41563	20161	23470	38116	132264	32213	79882	80661	181902	122096	258410	192060	336243	150967	979196	159058	1335357	1084113	712085	4025121	4306461	10468502	25111748
29	0	0	0	0	0	0	0	166197	5	82	504	2340	4179	6097	11256	17275	19782	9813	8349	11014	17801	21025	33482	52342	42825	20781	23347	38410	144095	32612	81329	79811	199519	120044	277193	194269	358119	154979	1020803	165206	1372195	1106718	748299	4042629	4289018	10218004	25111748
30	0	0	0	0	0	0	0	188249	6	56	425	1554	2700	3902	7123	10549	12273	7808	7193	9877	14904	18269	25553	38983	35897	22766	24118	38426	110054	33813	73158	84930	152947	112494	219318	205195	269545	173310	802831	204066	1119817	1027889	645464	3782087	4229765	11394434	25111748
31	0	0	0	0	0	0	0	221609	6	65	576	2882	5032	6610	8541	9906	10499	8741	9965	13908	16245	20299	24882	28577	33254	22209	25971	36260	92738	28373	64296	81395	122362	97890	197476	186116	225970	154475	758745	163576	1160818	986558	597636	3306781	4964482	11416024	25111748
32	0	0	0	0	0	0	0	231581	6	105	452	1808	3510	4628	7274	9164	9591	7410	8564	10912	16233	18377	24392	31558	31360	23926	25447	37052	95900	31657	64166	82414	129279	94693	196165	199831	217708	175280	693661	204028	1028424	971046	603484	3062859	4726800	12031003	25111748
33	0	0	0	0	0	0	0	243491	9	114	517	1680	3175	4391	7352	10617	12656	7827	7859	10199	16296	18189	25651	40423	31240	23910	24683	36371	110563	33098	65633	80717	148979	94576	214006	200346	240274	179236	721661	214247	1040195	988585	637739	3062819	4700758	11851666	25111748
34	0	0	0	0	0	0	0	259418	8	108	546	1647	2955	4084	7484	10951	12688	7717	7412	9829	16391	17886	26475	41210	30770	24652	24871	36505	114449	33669	65872	79836	155933	93160	221992	203584	248243	184482	739510	226077	1050001	1010139	667763	3057074	4710466	11705891	25111748
35	0	0	0	0	0	0	0	285366	9	102	443	1434	2647	3790	6950	10371	10983	7296	7594	9685	16216	17931	26798	38543	30413	23901	24441	36231	112782	34438	65858	79587	157145	91706	224326	203454	256022	188258	755818	233095	1070185	1031759	699884	3071247	4744867	11530173	25111748
36	0	0	0	0	0	0	0	331812	7	145	661	2596	4881	6185	8204	9757	9662	8960	10350	13562	17310	20207	26413	31053	30948	24984	28705	35634	98972	30004	68117	81820	130185	83985	207407	203999	213421	185484	714166	208043	1081811	1015765	658590	2775860	5261693	11470390	25111748
37	0	0	0	0	0	0	0	342773	7	129	587	1940	3935	5538	8966	11752	12054	8314	8778	11341	17607	19275	28313	38855	29488	24510	26503	34004	117730	32918	65665	77119	158205	86089	229539	200867	248561	186792	759100	225062	1097388	1033460	712996	2816290	5147574	11281724	25111748
38	0	0	0	0	0	0	0	357148	13	148	529	1712	3314	4700	8228	12375	12356	7716	7763	9857	17293	18141	29284	41144	28497	23523	24827	34103	126116	35283	66077	77855	172145	88589	244099	204860	269986	191896	791431	236807	1115064	1059660	754172	2832263	5138529	11064245	25111748
39	0	0	0	0	0	0	0	378421	8	138	471	1589	3222	4650	8136	13177	13044	7790	8005	9879	17695	18327	30541	44094	28944	24721	25697	34620	132284	35798	65244	76507	181529	88417	253136	204464	282204	195798	814175	250975	1129900	1092806	788735	2828483	5162151	10855973	25111748
40	0	0	0	0	0	0	0	415482	14	185	440	1475	2925	4186	7624	12574	12735	7335	7078	9110	16716	17394	30273	44842	27699	23714	24671	34540	134237	36296	64016	75526	185862	86783	262119	207434	293943	200344	837162	258774	1150683	1107378	818409	2846147	5171419	10674204	25111748
41	0	0	0	0	0	0	0	475423	64	558	1462	3767	6875	8712	11055	12502	12157	11463	12898	15935	22521	23090	33056	39230	35107	29702	33451	39291	127046	37054	74887	90548	159280	90845	251934	234236	257961	238416	831941	290313	1179228	1251818	840772	2703903	5454645	10168602	25111748
42	0	0	0	0	0	0	0	488254	23	329	1272	2521	5071	6973	10935	14326	13875	9882	10826	13306	21855	21593	34551	46724	32499	29227	30535	38235	144437	40778	74748	86399	187602	96082	274892	233429	296098	238978	880705	309505	1193296	1266491	887837	2737881	5330746	9999032	25111748
43	0	0	0	0	0	0	0	505485	13	426	853	2241	4483	6272	10298	15116	14742	9588	9821	11939	21001	20599	35462	50117	31224	28483	30106	37717	151516	42216	75660	85023	198480	97721	285398	235678	312832	242359	904906	321264	1206523	1282874	919423	2771291	5290766	9841832	25111748
44	0	0	0	0	0	0	0	532165	24	286	779	1872	4111	5790	9844	15727	14953	9076	9415	11322	20846	20264	36505	51686	30125	28348	29868	38234	154666	42342	73862	83658	205718	97233	293065	235010	326463	245958	927571	332170	1227586	1305835	946409	2800038	5285490	9657434	25111748
45	0	0	0	0	0	0	0	577691	154	272	800	1932	3881	5553	9209	15094	14892	8686	9046	11096	20051	20059	36680	52046	30461	28581	29678	38603	157888	44071	74228	84651	209517	97492	302175	237263	341801	250982	959412	353745	1243438	1358822	982910	2795660	5347854	9355374	25111748
46	0	0	0	0	0	0	0	648562	152	597	1529	3972	7347	9047	11473	13473	13007	12289	14203	16951	23541	23401	35121	42872	36362	33071	35541	40982	141281	42824	82577	97534	175935	104716	286667	266601	304591	290656	951755	372784	1271312	1478615	967086	2750684	5523852	8978785	25111748
47	0	0	0	0	0	0	0	664453	111	367	1166	3069	6340	8679	12574	17211	15617	11481	12848	15145	24871	23762	40569	53086	35111	33325	34402	42050	167747	49167	83196	95285	211066	111764	321602	264630	359398	297806	1040014	416907	1304568	1550594	1053560	2749567	5477598	8501042	25111748
48	0	0	0	0	0	0	0	684787	119	563	1044	2623	5381	7384	11911	18407	16739	10845	11197	13377	24316	22776	42208	56709	32795	32211	33917	41665	175866	49412	82344	94824	223494	111234	332127	262134	375918	294104	1059593	417699	1319203	1538430	1066859	2796609	5375072	8465852	25111748
49	0	0	0	0	0	0	0	716323	30	321	987	2252	4839	6443	10683	17988	16504	10161	10348	12307	22635	21932	42296	57269	31295	31537	32279	40862	175975	49362	80574	92904	228007	110843	333879	264185	384259	297611	1073474	425057	1337426	1543509	1083062	2833983	5327537	8380810	25111748
50	0	0	0	0	0	0	0	771597	24	314	878	2002	4328	5870	9804	16956	15749	9413	9805	11611	21218	21177	41151	56727	30952	30866	31647	40904	175866	49202	79389	91474	231286	110150	340881	262647	401397	299158	1108000	442238	1354774	1587363	1111380	2863330	5342463	8127757	25111748
51	0	0	0	0	0	0	0	868087	28	420	1496	4119	7861	9528	12128	14171	13893	13540	15389	18029	26089	25517	38741	46995	38393	36741	40212	44219	156944	48134	90195	104474	192838	117230	318392	293995	354331	333730	1077172	440246	1374087	1674410	1067793	2834752	5454430	7902999	25111748
52	0	0	0	0	0	0	0	888847	31	416	1254	3017	6389	8408	12350	17916	16091	11851	13202	16028	25765	25338	43786	56582	35623	36236	38246	44601	180412	54567	90923	102285	225947	125331	349457	291076	404749	337455	1146652	475035	1398843	1709810	1136442	2821316	5359601	7599870	25111748
53	0	0	0	0	0	0	0	916420	38	439	1222	2832	5914	8047	12102	19519	17507	11567	12495	14564	25752	24379	46730	61227	34794	35988	37850	45075	193191	57606	91946	105689	243925	131831	371146	293550	440212	344226	1213669	508421	1425438	1782315	1182110	2828437	5326552	7237023	25111748
54	0	0	0	0	0	0	0	957051	38	441	1267	2953	6004	7998	12243	21110	18786	12105	12486	14664	26175	25832	49432	65082	35444	38131	37397	47147	199688	59108	91868	105452	252209	132878	380800	292269	463187	349453	1256741	534024	1436638	1835897	1203557	2846269	5310188	6969736	25111748
55	0	0	0	0	0	0	0	1024070	46	444	1182	2494	5290	7267	10909	19321	17668	10803	11787	13690	24324	24565	47710	63792	34749	37424	37278	48627	197814	61250	90583	105873	252629	134421	385670	295460	481081	357002	1290648	553473	1458887	1882198	1223003	2852500	5316442	6729374	25111748
56	0	0	0	0	0	0	0	1133574	39	506	1760	4350	8448	10440	13035	15669	14795	14614	16607	19461	27359	26994	43339	52394	39501	38842	42609	44917	177667	56529	97234	114156	211591	136732	366084	317672	440043	384933	1275357	552275	1460095	1984006	1173081	2851696	5449938	6493406	25111748
57	0	0	0	0	0	0	0	1160309	30	519	1425	3333	7100	9245	13288	18893	16808	12589	14270	16685	27625	25864	47605	61269	36482	39569	40056	47080	200461	62409	98198	114110	248040	150053	399370	318903	499778	389729	1361721	592509	1491950	2024123	1226707	2841886	5310837	6180920	25111748
58	0	0	0	0	0	0	0	1196398	43	595	1552	3284	6787	9132	13297	22093	18936	12859	13672	15737	28026	26810	51717	68443	36335	40533	40629	49714	215364	66020	99969	116717	264832	155507	421417	318485	539059	397019	1431730	628546	1518428	2095833	1256619	2864780	5245668	5819163	25111748
59	0	0	0	0	0	0	0	1248621	29	541	1488	3073	6577	9149	13185	23280	20126	12648	13325	15618	28101	27370	55109	71051	37057	41565	41546	51828	222662	68253	100375	117553	275285	156527	435679	317525	568124	404117	1490913	653537	1549906	2153361	1276214	2882395	5189988	5528047	25111748
60	0	0	0	0	0	0	0	1335783	45	629	1581	2964	6306	8510	11746	21849	19471	11724	12528	14526	26234	26807	52761	70271	35376	40134	40024	51623	220507	68654	99527	117604	279196	158622	443536	320186	592273	410576	1537424	674758	1576101	2199467	1289290	2900316	5137334	5295485	25111748
61	0	0	0	0	0	0	0	1476508	48	707	2155	4919	9318	11310	13762	16675	15988	15747	17523	20741	28599	29264	46990	58486	41788	44182	45627	49033	199729	66591	108195	129323	230768	169033	422659	354384	557327	447040	1535326	674186	1561197	2320237	1226799	2897892	5179665	5082027	25111748
62	0	0	0	0	0	0	0	1510297	40	803	1905	3899	8198	10159	14113	21377	18223	14201	15784	18398	29746	28997	53819	68374	40270	45264	45067	53036	224059	72891	108524	131051	267371	182621	457001	353179	623322	452443	1630054	718970	1589843	2361258	1266492	2886739	5021078	4762882	25111748
63	0	0	0	0	0	0	0	1555602	40	725	1894	3689	7920	10324	14223	24263	19945	13985	14794	17288	30128	29145	56690	73707	38725	45000	45104	55316	234294	76929	111993	134481	284876	191436	480268	357601	663653	460373	1698634	752329	1619964	2414050	1283268	2887288	4906770	4495034	25111748
64	0	0	0	0	0	0	0	1624161	44	655	1838	3688	7516	10310	13977	25082	21052	13787	14553	16774	30321	30173	58652	76341	39018	46541	45063	58453	240033	79108	112917	135611	295107	194296	494357	357845	699425	471721	1769603	783568	1646482	2469893	1292626	2896443	4827065	4207649	25111748
65	0	0	0	0	0	0	0	1737972	32	594	1628	3183	6577	9036	12295	22568	19763	12620	13298	15632	28248	29572	58165	75678	38658	45733	44755	60189	237650	79639	111886	134115	297847	193516	499650	355687	727947	474097	1822857	799409	1671953	2508323	1293546	2913587	4733971	4019872	25111748
66	0	0	0	0	0	0	0	1925415	22	416	1661	3850	7630	9798	12362	15690	15185	14277	15976	18836	28082	29325	48956	62631	43495	45344	47884	51675	217106	75374	116852	144566	250934	206072	482406	396662	696654	509258	1817203	790144	1654554	2610192	1235413	2889740	4739783	3880325	25111748

## Sheet: Score Distribution_1
						0	1	2	3	4	5	6	7	8	9	10	11	12	13	14	15	16	17	18	19	20	21	22	23	24	25	26	27	28	29	30	31	32	33	34	35	36	37	38	39	40
	;	<	=	>	?	@	A	B	C	D	E	F	G	H	I	J	K	L	M	N	O	P	Q	R	S	T	U	V	W	X	Y	Z	[	\	]	^	_	'	a	b	c	d	e	f	g	h
									0.501187	0.398107	0.316228	0.251189	0.199526	0.158489	0.125893	0.1	0.0794328	0.0630957	0.0501187	0.0398107	0.0316228	0.0251189	0.0199526	0.0158489	0.0125893	0.01	0.00794328	0.00630957	0.00501187	0.00398107	0.00316228	0.00251189	0.00199526	0.00158489	0.00125893	0.001	0.000794328	0.000630957	0.000501187	0.000398107	0.000316228	0.000251189	0.000199526	0.000158489	0.000125893	0.0001	Total
1	0	0	0	0	0	0	0	0	0	2036	7555	7122	2303	3664	1161	7070	20669	44580	0	7168	0	17632	26061	32580	419254	0	88410	184162	189520	92616	1373750	504634	47142	3567088	396256	4978920	4642467	867040	17876166	1862180	25875885	17298936	11387231	103340202	193322805	587483400	975977665	38.8654	0.000129856
2	0	0	0	0	0	0	0	0	0	60	165	522	7392	7904	17433	16390	59389	61800	46748	59836	56010	122416	175746	210600	524438	210620	257649	439670	713046	441696	1402950	1374568	1347300	3043880	1999115	4161660	4977825	1515520	16697604	2073116	25617095	19246608	10717420	100148886	197657109	576858560	972268746	38.7177	0.000134348
3	0	0	0	0	0	0	0	0	0	320	820	1956	7343	10224	19944	26440	65835	53784	50258	67200	66765	136416	184943	232560	525540	232600	248241	461978	766682	423576	1504900	1222598	1453815	3038112	2151162	4056060	5178767	1557216	17064993	1985736	26460735	20085840	11349713	99155908	199495179	572254680	971598839	38.691	0.000135176
4	0	0	0	0	0	0	0	0	0	2580	4390	8946	9429	16064	21573	40940	64900	49944	55328	73570	78855	144128	196078	240282	519593	255020	247506	472560	805000	405432	1518300	1119014	1446579	3010672	2176798	3945150	5161345	1526848	17154654	1961902	27051150	20393424	11495752	99541646	201631599	568353480	971200431	38.6751	0.000135671
5	0	0	0	0	0	0	0	0	0	108	1040	5316	9282	17616	22716	44880	63074	47316	61919	85988	86055	166848	213299	231156	505837	254940	276318	509564	813073	400680	1416375	1156272	1320921	2928576	2130514	3785520	4778650	1531040	16719780	1953878	27752725	20609640	11332989	99423732	205757175	564893160	971307972	38.6794	0.000135537
6	0	0	0	0	0	0	0	0	0	112	645	3030	6230	10704	19737	35230	46959	34956	38870	75054	76845	159264	169065	210636	428127	199980	288015	427130	895758	374472	1149650	1186042	1181790	2880248	2176392	3650520	4298243	1492448	16072848	1583856	28526855	20885940	9215812	94309122	208822653	571690560	972623798	38.7318	0.000133911
7	0	0	0	0	0	0	0	0	3	64	625	2424	4627	9216	15606	30890	45573	33852	35464	55888	73755	132448	152337	221112	418266	190020	265839	422598	842582	393456	1187375	1142258	1447767	2734452	2331078	3494130	4885538	1978784	15819507	2062576	27492465	20886840	10750831	94525570	205355358	573098840	972540014	38.7285	0.000134014
8	0	0	0	0	0	0	0	0	6	24	415	1968	3794	7368	15399	32170	49698	37776	30472	49294	74130	126992	148529	243072	461643	182880	250719	422334	924738	402384	1331825	1150760	1715094	2876468	2648512	3720780	5523921	1991200	17200689	1906584	28519505	21115620	11528941	96163256	201852768	568558280	971270008	38.6779	0.000135584
9	0	0	0	0	0	0	0	0	6	64	235	1716	3367	6992	14841	33200	53911	41736	30238	44926	74595	123232	155193	263664	481498	182260	236649	418264	1002340	398112	1355625	1140152	1923831	2774772	2922127	3725250	5766961	1900960	17920122	2087396	28504105	21572964	12080944	97444996	200526846	565404400	970618490	38.652	0.000136396
10	0	0	0	0	0	0	0	0	0	44	275	1794	3087	7200	14724	33030	54571	41676	28301	45724	69855	121344	157284	279360	487388	183000	232890	405834	1037369	395304	1381050	1112020	2048544	2761920	3077393	3743400	6058485	1872544	18596424	2051390	29210440	22102812	12808031	100152648	200567250	558710480	969854885	38.6216	0.000137355
11	0	0	0	0	0	0	0	0	3	32	640	2592	6279	10136	21429	33170	47883	35496	40391	76384	82890	183456	190638	230328	461529	201800	337029	484902	1030009	437880	1217050	1402596	1413963	3123372	2627342	3831270	4974074	1864448	17885571	1934022	30205350	23404284	11037248	105486670	200283798	555101200	969707154	38.6157	0.000137541
12	0	0	0	0	0	0	0	0	6	44	410	2160	4921	8824	20124	35770	54879	39384	37154	61880	89520	166688	179962	278424	502531	209360	297108	493680	1142571	451104	1368125	1366976	1903635	3013528	3126577	3932010	5718601	2092384	18983580	2355010	29940470	23892768	13135925	106973154	196314768	550127600	968321615	38.5605	0.0001393
13	0	0	0	0	0	0	0	0	0	20	270	1938	4424	8568	20385	37770	60753	42576	33566	55104	87840	155296	179894	308556	521018	206420	280077	479424	1214331	450984	1426275	1340170	2175930	2968672	3438211	3980430	6254064	2179712	19909131	2552278	30406530	24570468	14324217	108820714	194241567	544520440	967258023	38.5181	0.000140665
14	0	0	0	0	0	0	0	0	0	52	300	2022	4095	8344	19863	40130	61710	43884	32877	52808	93225	153504	184824	338850	528200	205820	271929	490534	1298166	473016	1468000	1342276	2416878	2949520	3722875	4019220	6712182	2263360	20753139	2619156	31004365	24981804	15058519	110235454	192564645	539816920	966232466	38.4773	0.000141994
15	0	0	0	0	0	0	0	0	3	40	310	1830	4053	8856	21123	43450	67529	46296	32201	51170	92790	157296	196860	363708	543438	207400	277431	495176	1394835	473352	1496200	1352338	2610900	2914772	3999100	4035900	7017377	2371136	21232959	2712894	31717525	25375032	15819868	111247090	192295155	534555240	965232633	38.4375	0.000143301
16	0	0	0	0	0	0	0	0	0	56	705	3888	10521	16032	33966	46120	64988	49032	54730	100016	127650	223904	234107	312102	534679	239600	374199	553300	1395203	503688	1320650	1615432	2004993	3058636	3640283	4248810	5694359	2454144	20503296	2700008	33455415	27629244	14240338	115574720	192832653	528743680	964595147	38.4121	0.000144142
17	0	0	0	0	0	0	0	0	0	84	615	2706	6489	13752	30852	49300	71687	48516	45448	74788	125340	202976	217277	374598	557175	239320	330750	554400	1506500	525864	1461100	1531010	2556009	3041416	4181771	4315530	6730813	2693728	22121484	3001486	33828095	27952272	16498633	119371300	187897281	520708160	962868525	38.3433	0.000146442
18	0	0	0	0	0	0	0	0	0	56	415	2418	6496	12640	30582	54270	79002	53220	43082	68642	124905	196880	226083	432720	577296	234400	318969	557876	1661152	535248	1524425	1521884	2942163	2985696	4649599	4385490	7330539	2854944	23120163	3273384	34444305	28435032	17751786	120645744	185138499	515188200	961408205	38.2852	0.000148416
19	0	0	0	0	0	0	0	0	3	56	410	2502	6426	12904	33390	60720	88858	57948	43420	68796	132600	203120	248846	488538	597892	241720	315588	561946	1856560	543648	1594600	1529268	3328857	2947224	5097417	4477590	7819750	2995296	24071190	3440290	35262220	29082384	18924279	121468900	183717300	508397040	959719496	38.2179	0.000150732
20	0	0	0	0	0	0	0	0	0	56	495	2472	6209	13024	34524	64900	94446	61128	44018	66528	134190	201120	260338	531324	601331	247900	317394	575256	1975838	551424	1596175	1531374	3553416	2899624	5371786	4529280	8155666	3059264	25008489	3564152	36121190	29677716	19957763	122743496	183336114	501399080	958288500	38.161	0.000152723
21	0	0	0	0	0	0	0	0	9	132	900	6474	18326	27664	58941	68760	93786	71616	80301	139076	197235	284928	328117	451890	640281	319220	452256	688842	1920615	611592	1528950	1944852	2843235	3092040	4978401	4983210	6761534	3491200	24222033	3874436	38170475	32683212	18085563	128254028	180537669	494551120	956462919	38.0883	0.000155301
22	0	0	0	0	0	0	0	0	6	96	810	5004	12985	24520	55035	78450	105545	70212	69966	108528	194175	268928	318274	549198	664240	308800	401142	682902	2158918	635976	1647600	1828762	3546099	3109764	5616488	4997640	7966349	3680352	26002185	4205664	38835895	33003432	20599417	132183418	174474066	485893640	954304481	38.0023	0.000158405
23	0	0	0	0	0	0	0	0	12	212	830	4182	10927	20480	53109	85490	109791	68832	59774	92442	181065	251216	311967	605736	655139	296800	370818	666776	2280979	641424	1695875	1771666	3870234	3121356	5970375	5080620	8613443	3772704	27178041	4339454	39617445	33533028	22038828	135783424	172810170	476837520	952802184	37.9425	0.000160602
24	0	0	0	0	0	0	0	0	6	124	655	3612	10024	20680	52326	94070	124410	73944	60021	87122	183135	247024	330412	666126	664107	293040	362817	657712	2456055	638472	1732350	1758926	4160295	3090724	6356974	5116170	9190105	3853568	28372179	4426460	40770345	34082964	23309741	137642004	172153878	467859320	950901897	37.8668	0.000163425
25	0	0	0	0	0	0	0	0	3	72	515	3204	9478	18192	50148	96930	124179	74040	55874	83160	177330	246304	339116	707094	666843	289880	355383	650980	2587132	647976	1760625	1745198	4489695	3046428	6738585	5184210	9693142	3924928	29666967	4600574	41963635	34903332	24402018	138703458	170905215	459888160	948800003	37.7831	0.000166605
26	0	0	0	0	0	0	0	0	21	188	3020	22200	44310	64376	93753	121560	136906	115200	141219	221788	255345	367984	490365	554076	741114	416920	578697	848760	2314697	707256	1821925	2227368	3489723	3468360	6016369	5646630	8143359	4503616	28637895	4758606	44698220	37947636	21986251	146409022	175857006	441154240	945005981	37.632	0.000172503
27	0	0	0	0	0	0	0	0	3	236	2060	14706	32116	53624	99828	137040	164791	104244	116532	175882	263535	345744	520030	715086	779969	406020	516873	856086	2749627	759576	1942250	2121028	4394466	3469900	6937177	5652660	9586595	4679584	30781740	5175922	45715915	38457432	24896745	150434438	170378520	428541760	941979740	37.5115	0.000177357
28	0	0	0	0	0	0	0	0	3	288	2340	13644	28602	46152	99288	154180	189596	110256	106041	159488	256920	334160	533647	834570	789697	403220	492870	838552	3042072	773112	1997050	2097186	4911354	3418688	7493890	5761800	10423533	4830944	32313468	5407972	46737495	39028068	26347145	152954598	167951979	418740080	939623948	37.4177	0.00018123
29	0	0	0	0	0	0	0	0	15	328	2520	14040	29253	48776	101304	172750	217602	117756	108537	154196	267015	336400	569194	942156	813675	415620	490287	845020	3314185	782688	2033225	2075086	5387013	3361232	8038597	5828070	11101689	4959328	33686499	5617004	48026825	39841848	27687063	153619902	167271702	408720160	936998560	37.3132	0.000185646
30	0	0	0	0	0	0	0	0	18	224	2125	9324	18900	31216	64107	105490	135003	93696	93509	138278	223560	292304	434401	701694	682043	455320	506478	845372	2531242	811512	1828950	2208180	4129569	3149832	6360222	6155850	8355895	5545920	26493423	6938244	39193595	37004004	23882168	143719306	164960835	455777360	943879169	37.5872	0.000174295
31	0	0	0	0	0	0	0	0	18	260	2880	17292	35224	52880	76869	99060	115489	104892	129545	194712	243675	324784	422994	514386	631826	444180	545391	797720	2132974	680952	1607400	2116270	3303774	2740920	5726804	5583480	7005070	4943200	25038585	5561584	40628630	35516088	22112532	125657678	193614798	456640960	945365776	37.6464	0.000171935
32	0	0	0	0	0	0	0	0	18	420	2260	10848	24570	37024	65466	91640	105501	88920	111332	152768	243495	294032	414664	568044	595840	478520	534387	815144	2205700	759768	1604150	2142764	3490533	2651404	5688785	5994930	6748948	5608960	22890813	6936952	35994840	34957656	22328908	116388642	184345200	481240120	946613966	37.6961	0.000169978
33	0	0	0	0	0	0	0	0	27	456	2585	10080	22225	35128	66168	106170	139216	93924	102167	142786	244440	291024	436067	727614	593560	478200	518343	800162	2542949	794352	1640825	2098642	4022433	2648128	6206174	6010380	7448494	5735552	23814813	7284398	36406825	35589060	23596343	116387122	183329562	474066640	944433034	37.6092	0.000173412
34	0	0	0	0	0	0	0	0	24	432	2730	9882	20685	32672	67356	109510	139568	92604	96356	137606	245865	286176	450075	741780	584630	493040	522291	803110	2632327	808056	1646800	2075736	4210191	2608480	6437768	6107520	7695533	5903424	24403830	7686618	36750035	36365004	24707231	116168812	183708174	468235640	942987571	37.5516	0.000175726
35	0	0	0	0	0	0	0	0	27	408	2215	8604	18529	30320	62550	103710	120813	87552	98722	135590	243240	286896	455566	693774	577847	478020	513261	797082	2593986	826512	1646450	2069262	4242915	2567768	6505454	6103620	7936682	6024256	24941994	7925230	37456475	37143324	25895708	116707386	185049813	461206920	941558481	37.4947	0.000178043
36	0	0	0	0	0	0	0	0	21	580	3305	15576	34167	49480	73836	97570	106282	107520	134550	189868	259650	323312	449021	558954	588012	499680	602805	783948	2276356	720096	1702925	2127320	3514995	2351580	6014803	6119970	6616051	5935488	23567478	7073462	37863385	36567540	24367830	105482680	205206027	458815600	941201723	37.4805	0.000178627
37	0	0	0	0	0	0	0	0	21	516	2935	11640	27545	44304	80694	117520	132594	99768	114114	158774	264105	308400	481321	699390	560272	490200	556563	748088	2707790	790032	1641625	2005094	4271535	2410492	6656631	6026010	7705391	5977344	25050300	7652108	38408580	37204560	26380852	107019020	200755386	451268960	938830474	37.3861	0.000182553
38	0	0	0	0	0	0	0	0	39	592	2645	10272	23198	37600	74052	123750	135916	92592	100919	137998	259395	290256	497828	740592	541443	470460	521367	750266	2900668	846792	1651925	2024230	4647915	2480492	7078871	6145800	8369566	6140672	26117223	8051438	39027240	38147760	27904364	107625994	200402631	442569800	936944561	37.311	0.000185737
39	0	0	0	0	0	0	0	0	24	552	2355	9534	22554	37200	73224	131770	143484	93480	104065	138306	265425	293232	519197	793692	549936	494420	539637	761640	3042532	859152	1631100	1989182	4901283	2475676	7340944	6133920	8748324	6265536	26867775	8533150	39546500	39341016	29183195	107482354	201323889	434238920	934878175	37.2287	0.00018929
40	0	0	0	0	0	0	0	0	42	740	2200	8850	20475	33488	68616	125740	140085	88020	92014	127540	250740	278304	514641	807156	526281	474280	518091	759880	3087451	871104	1600400	1963676	5018274	2429924	7601451	6223020	9112233	6411008	27626346	8798316	40273905	39865608	30281133	108153586	201685341	426968160	932808119	37.1463	0.000192917
41	0	0	0	0	0	0	0	0	192	2232	7310	22602	48125	69696	99495	125020	133727	137556	167674	223090	337815	369440	561952	706140	667033	594040	702471	864402	2922058	889296	1872175	2354248	4300560	2543660	7306086	7027080	7996791	7629312	27454053	9870642	41272980	45065448	31108564	102748314	212731155	406744080	927676514	36.9419	0.000202212
42	0	0	0	0	0	0	0	0	69	1316	6360	15126	35497	55784	98415	143260	152625	118584	140738	186284	327825	345488	587367	841032	617481	584540	641235	841170	3322051	978672	1868700	2246374	5065254	2690296	7971868	7002870	9179038	7647296	29063265	10523170	41765360	45593676	32849969	104039478	207899094	399961280	925407907	36.8516	0.000206462
43	0	0	0	0	0	0	0	0	39	1704	4265	13446	31381	50176	92682	151160	162162	115056	127673	167146	315015	329584	602854	902106	593256	569660	632226	829774	3484868	1013184	1891500	2210598	5358960	2736188	8276542	7070340	9697792	7755488	29861898	10922976	42228305	46183464	34018651	105309058	206339874	393673280	923724331	36.7845	0.000209674
44	0	0	0	0	0	0	0	0	72	1144	3895	11232	28777	46320	88596	157270	164483	108912	122395	158508	312690	324224	620585	930348	572375	566960	627228	841148	3557318	1016208	1846550	2175108	5554386	2722524	8498885	7050300	10120353	7870656	30609843	11293780	42965510	47010060	35017133	106401444	206134110	386297360	921828690	36.7091	0.000213351
45	0	0	0	0	0	0	0	0	462	1088	4000	11592	27167	44424	82881	150940	163812	104232	117598	155344	300765	320944	623560	936828	578759	571620	623238	849266	3631424	1057704	1855700	2200926	5656959	2729776	8763075	7117890	10595831	8031424	31660596	12027330	43520330	48917592	36367670	106235080	208566306	374214960	918819093	36.5892	0.00021932
46	0	0	0	0	0	0	0	0	456	2388	7645	23832	51429	72376	103257	134730	143077	147468	184639	237314	353115	374416	597057	771696	690878	661420	746361	901604	3249463	1027776	2064425	2535884	4750245	2932048	8313343	7998030	9442321	9300992	31407915	12674656	44495920	53230140	35782182	104525992	215430228	359151400	914518118	36.4179	0.000228142
47	0	0	0	0	0	0	0	0	333	1468	5830	18414	44380	69432	113166	172110	171787	137772	167024	212030	373065	380192	689673	955548	667109	666500	722442	925100	3858181	1180008	2079900	2477410	5698782	3129392	9326458	7938900	11141338	9529792	34320462	14174838	45659880	55821384	38981720	104483546	213626322	340041680	909963368	36.2366	0.000237872
48	0	0	0	0	0	0	0	0	357	2252	5220	15738	37667	59072	107199	184070	184129	130140	145561	187278	364740	364416	717536	1020762	623105	644220	712257	916630	4044918	1185888	2058600	2465424	6034338	3114552	9631683	7864020	11653458	9411328	34966569	14201766	46172105	55383480	39473783	106271142	209627808	338634080	908617291	36.183	0.000240827
49	0	0	0	0	0	0	0	0	90	1284	4935	13512	33873	51544	96147	179880	181544	121932	134524	172298	339525	350912	719032	1030842	594605	630740	677859	898964	4047425	1184688	2014350	2415504	6156189	3103604	9682491	7925550	11912029	9523552	35424642	14451938	46809910	55566324	40073294	107691354	207773943	335232400	907223229	36.1274	0.000243925
50	0	0	0	0	0	0	0	0	72	1256	4390	12012	30296	46960	88236	169560	173239	112956	127465	162554	318270	338832	699567	1021086	588088	617320	664587	899888	4044918	1180848	1984725	2378324	6244722	3084200	9885549	7879410	12443307	9573056	36564000	15036092	47417090	57145068	41121060	108806540	208356057	325110280	904331880	36.0123	0.000250478
51	0	0	0	0	0	0	0	0	84	1680	7480	24714	55027	76224	109152	141710	152823	162480	200057	252406	391335	408272	658597	845910	729467	734820	844452	972818	3609712	1155216	2254875	2716324	5206626	3282440	9233368	8819850	10984261	10679360	35546676	14968364	48093045	60278760	39508341	107720576	212722770	316119960	899670032	35.8267	0.000261417
52	0	0	0	0	0	0	0	0	93	1664	6270	18102	44723	67264	111150	179160	177001	142212	171626	224392	386475	405408	744362	1018476	676837	724720	803166	981222	4149476	1309608	2273075	2659410	6100569	3509268	10134253	8732280	12547219	10798560	37839516	16151190	48959505	61553160	42048354	107210008	209024439	303994800	895879013	35.6757	0.000270664
53	0	0	0	0	0	0	0	0	114	1756	6110	16992	41398	64376	108918	195190	192577	138804	162435	203896	386280	390064	794410	1102086	661086	719760	794850	991650	4443393	1382544	2298650	2747914	6585975	3691268	10763234	8806500	13646572	11015232	40051077	17286314	49890330	64163340	43738070	107480606	207735528	289480920	892180219	35.5284	0.000280001
54	0	0	0	0	0	0	0	0	114	1764	6335	17718	42028	63984	110187	211100	206646	145260	162318	205296	392625	413312	840344	1171476	673436	762620	785337	1037234	4592824	1418592	2296700	2741752	6809643	3720584	11043200	8768070	14358797	11182496	41472453	18156816	50282330	66092292	44531609	108158222	207097332	278789440	888762286	35.3923	0.000288916
55	0	0	0	0	0	0	0	0	138	1776	5910	14964	37030	58136	98181	193210	194348	129636	153231	191660	364860	393040	811070	1148256	660231	748480	782838	1069794	4549722	1470000	2264575	2752698	6820983	3763788	11184430	8863800	14913511	11424064	42591384	18818082	51061045	67759128	45251111	108395000	207341238	269174960	885456308	35.2606	0.000297808
56	0	0	0	0	0	0	0	0	117	2024	8800	26100	59136	83520	117315	156690	162745	175368	215891	272454	410385	431904	736763	943092	750519	776840	894789	988174	4086341	1356696	2430850	2968056	5712957	3828496	10616436	9530160	13641333	12317856	42086781	18777350	51103325	71424216	43403997	108364448	212547582	259736240	881145746	35.089	0.000309814
57	0	0	0	0	0	0	0	0	90	2076	7125	19998	49700	73960	119592	188930	184888	151068	185510	233590	414375	413824	809285	1102842	693158	791380	841176	1035760	4610603	1497816	2454950	2966860	6697080	4201484	11581730	9567090	15493118	12471328	44936793	20145306	52218250	72868428	45388159	107991668	207122643	247236800	876768433	34.9147	0.000322502
58	0	0	0	0	0	0	0	0	129	2380	7760	19704	47509	73056	119673	220930	208296	154308	177736	220318	420390	428960	879189	1231974	690365	810660	853209	1093708	4953372	1584480	2499225	3034642	7150464	4354196	12221093	9554550	16710829	12704608	47247090	21370564	53144980	75449988	46494903	108861640	204581052	232766520	872344450	34.7385	0.000335854
59	0	0	0	0	0	0	0	0	87	2164	7440	18438	46039	73192	118665	232800	221386	151776	173225	218652	421515	437920	936853	1278918	704083	831300	872466	1140216	5121226	1638072	2509375	3056378	7432695	4382756	12634691	9525750	17611844	12931744	49200129	22220258	54246710	77520996	47219918	109531010	202409532	221121880	868202099	34.5735	0.000348856
60	0	0	0	0	0	0	0	0	135	2516	7905	17784	44142	68080	105714	218490	214181	140688	162864	203364	393510	428912	896937	1264878	672144	802680	840504	1135706	5071661	1647696	2488175	3057704	7538292	4441416	12862544	9605580	18360463	13138432	50734992	22941772	55163535	79180812	47703730	110212008	200356026	211819400	863945372	34.404	0.000362741
61	0	0	0	0	0	0	0	0	144	2828	10775	29514	65226	90480	123858	166750	175868	188964	227799	290374	428985	468224	798830	1052748	793972	883640	958167	1078726	4593767	1598184	2704875	3362398	6230736	4732924	12257111	10631520	17277137	14305280	50665758	22922324	54641895	83528532	45391563	110119896	202006935	203281080	858087787	34.1708	0.000382757
62	0	0	0	0	0	0	0	0	120	3212	9525	23394	57386	81272	127017	213770	200453	170412	205192	257572	446190	463952	914923	1230732	765130	905280	946407	1166792	5153357	1749384	2713100	3407326	7219017	5113388	13253029	10595370	19322982	14478176	53791782	24444980	55644505	85005288	46860204	109696082	195822042	190515280	852974023	33.9671	0.000401132
63	0	0	0	0	0	0	0	0	120	2900	9470	22134	55440	82592	128007	242630	219395	167820	192322	242032	451920	466320	963730	1326726	735775	900000	947184	1216952	5388762	1846296	2799825	3496506	7691652	5360208	13927772	10728030	20573243	14731936	56054922	25579186	56698740	86905800	47480916	109716944	191364030	179801360	848519597	33.7897	0.000417855
64	0	0	0	0	0	0	0	0	132	2620	9190	22128	52612	82480	125793	250820	231572	165444	189189	234836	454815	482768	997084	1374138	741342	930820	946323	1285966	5520759	1898592	2822925	3525886	7967889	5440288	14336353	10735350	21682175	15095072	58396899	26641312	57626870	88916148	47827162	110064834	188255535	168305960	843640081	33.5954	0.000436975
65	0	0	0	0	0	0	0	0	96	2376	8140	19098	46039	72288	110655	225680	217393	151440	172874	218848	423720	473152	988805	1362204	734502	914660	939855	1324158	5465950	1911336	2797150	3486990	8041869	5418448	14489850	10670610	22566357	15171104	60154281	27179906	58518355	90299628	47861202	110716306	184624869	160794880	838575074	33.3937	0.000457748
66	0	0	0	0	0	0	0	0	66	1664	8305	23100	53410	78384	111258	156900	167035	171324	207688	263704	421230	469200	832252	1127358	826405	906880	1005564	1136850	4993438	1808976	2921300	3758716	6775218	5770016	13989774	11899860	21596274	16296256	59967699	26864896	57909390	93966912	45710281	109810120	184851537	155213000	832072240	33.1348	0.000485872

## Sheet: Raw Counts_2
						0	1	2	3	4	5	6	7	8	9	10	11	12	13	14	15	16	17	18	19	20	21	22	23	24	25	26	27	28	29	30	31	32	33	34	35	36	37	38	39	40
	;	<	=	>	?	@	A	B	C	D	E	F	G	H	I	J	K	L	M	N	O	P	Q	R	S	T	U	V	W	X	Y	Z	[	\	]	^	_	'	a	b	c	d	e	f	g	h
									0.501187	0.398107	0.316228	0.251189	0.199526	0.158489	0.125893	0.1	0.0794328	0.0630957	0.0501187	0.0398107	0.0316228	0.0251189	0.0199526	0.0158489	0.0125893	0.01	0.00794328	0.00630957	0.00501187	0.00398107	0.00316228	0.00251189	0.00199526	0.00158489	0.00125893	0.001	0.000794328	0.000630957	0.000501187	0.000398107	0.000316228	0.000251189	0.000199526	0.000158489	0.000125893	0.0001	Total
1	0	0	0	0	0	0	0	154420	0	0	0	0	0	0	2672	4348	4713	3974	1973	2170	9140	1960	2688	12147	26183	3745	12240	10117	24254	13421	62783	26637	12638	148208	30660	219495	200496	153040	583126	128663	751497	485242	306415	2653850	4867029	14191804	25111748
2	0	0	0	0	0	0	0	181043	0	28	89	339	1877	2550	3812	5457	8992	6997	5746	8721	9988	10800	13464	19738	32105	17533	20321	22859	44709	30524	64599	55648	62210	126498	82819	162794	213650	139489	566670	117864	758415	542190	300815	2616026	5004590	13849779	25111748
3	0	0	0	0	0	0	0	187558	1	71	141	705	2093	3161	4310	6730	9201	6518	6471	9490	10773	11483	14201	20857	30890	19254	19475	22122	48529	28732	68472	48211	66442	123808	87560	154814	218805	139151	574623	115663	776593	560611	313868	2584713	5059070	13756578	25111748
4	0	0	0	0	0	0	0	192165	4	117	258	1266	2364	4041	4525	7666	8912	6328	6712	9780	11120	12308	14854	20950	30281	20032	19258	22582	51800	26437	68089	43839	67686	120317	89896	147373	217580	138439	576571	117141	785055	565685	310909	2558236	5100192	13730980	25111748
5	0	0	0	0	0	0	0	197256	6	53	349	1551	2807	4449	4695	8455	9005	6565	7587	10713	11061	14232	15740	20884	29908	19589	19440	22911	52862	24525	65170	44610	64606	115815	91165	142628	210571	139738	567623	120630	806708	573093	309819	2540108	5201747	13633074	25111748
6	0	0	0	0	0	0	0	209150	10	1230	487	1445	2954	4338	4711	7980	8653	6097	7075	10131	10313	14531	13624	20540	26906	17192	18506	19368	56890	24827	55419	43899	63640	109412	96033	137413	190564	125293	546156	104995	830428	568854	263527	2446625	5288282	13754250	25111748
7	0	0	0	0	0	0	0	214043	9	279	279	1241	2093	3775	4157	7128	8040	5828	6048	8501	10274	12295	12345	20473	25400	16884	18591	20105	52638	25294	56119	43858	71846	104927	98476	133808	204709	135136	526749	115801	796396	573681	297488	2473166	5188775	13815093	25111748
8	0	0	0	0	0	0	0	221086	12	124	220	1141	1804	3737	4672	7446	8811	6055	5906	8680	10994	12669	12924	23026	27163	17571	19103	20346	57643	26069	62693	43503	83750	109877	108464	139692	224967	129673	566213	106783	824277	582820	318455	2523732	5092633	13697014	25111748
9	0	0	0	0	0	0	0	231789	7	124	221	1089	1782	3761	4878	7925	9101	6150	5739	8570	11012	13178	13655	23453	27418	17897	18925	20395	59775	25611	63600	42902	88424	106922	114467	138194	230615	122087	582127	106811	823192	596344	332870	2570182	5060564	13619992	25111748
10	0	0	0	0	0	0	0	243022	8	37	168	1129	1641	3597	4655	8090	9468	6187	5659	8251	11269	12741	14034	24831	27554	16785	18456	20216	62845	25743	63639	42091	94599	105499	122135	136972	240984	120499	604860	105179	847449	610447	352876	2623680	5059692	13454761	25111748
11	0	0	0	0	0	0	0	267607	9	283	259	1553	2963	4642	5263	8162	9138	6460	7248	10926	10957	15743	14526	22009	27337	17759	19513	21419	63053	26418	56218	50469	72733	114565	111089	140850	199475	103530	588405	94413	884351	636271	304028	2718792	5060672	13412640	25111748
12	0	0	0	0	0	0	0	274043	10	167	264	1322	2529	4395	5210	8340	9587	6583	6797	9743	11824	14542	14523	23980	28605	18054	19181	22187	66004	26702	61643	49517	86265	112519	121910	141655	221161	105294	611200	102169	872318	654702	355524	2786751	4963875	13290653	25111748
13	0	0	0	0	0	0	0	282032	23	184	309	1497	2443	4640	5920	8874	10400	7144	6738	9776	12355	14822	15194	26775	29367	18476	19355	22420	70984	26944	63895	48703	97744	110185	134195	141626	238785	105124	636770	105536	881924	675737	385557	2816431	4889520	13183344	25111748
14	0	0	0	0	0	0	0	292820	12	116	276	1462	2275	4720	5921	9752	10609	7054	6378	9785	12653	15519	16042	28541	29754	18734	19814	22739	74602	27279	65221	49011	106205	109083	142426	140872	249304	104158	652434	104426	895051	684755	403291	2855826	4843049	13089779	25111748
15	0	0	0	0	0	0	0	307252	65	142	237	1107	2153	4359	5676	9287	10698	6960	6015	9133	12743	14730	16266	29279	29891	17996	19401	23060	76368	27300	66009	49247	109954	107735	148057	140111	255543	105059	664579	103583	911064	692126	421308	2883630	4832993	12990632	25111748
16	0	0	0	0	0	0	0	331443	31	245	385	1974	3889	6295	7008	9859	10741	7730	8398	12650	13403	18770	16918	26730	30508	18993	20683	24196	77063	28173	56532	57291	91225	111903	140376	144133	212463	100570	653288	97496	958382	732693	379016	2910191	4922045	12868059	25111748
17	0	0	0	0	0	0	0	338864	234	556	497	1805	3673	6088	7103	10289	11516	8020	7965	11241	14372	18030	17247	30185	31853	19238	20448	25092	83612	29403	62663	55909	110348	109772	157225	145734	240641	102263	689066	103778	960598	746962	435927	2998776	4779098	12715657	25111748
18	0	0	0	0	0	0	0	347780	148	474	417	1655	3041	5794	7090	10628	12027	7767	7454	10811	14581	17500	17582	31978	31714	19100	20441	24815	86735	28823	64941	54880	119658	109297	166199	146754	255840	102367	710743	105076	971949	761059	465333	3062162	4723896	12583239	25111748
19	0	0	0	0	0	0	0	358940	138	117	308	1425	2635	5612	7374	11369	12413	8126	7281	10609	14786	17363	18647	33900	32111	18944	20617	24978	91027	29566	66291	54847	128205	107421	176718	148168	266752	103502	729760	106652	988009	776435	488014	3098620	4694692	12449376	25111748
20	0	0	0	0	0	0	0	373897	30	58	326	1517	2617	5427	7500	11701	13058	8108	7321	10397	15054	17527	19518	36408	32122	18702	20470	25310	96346	29598	66330	55002	136886	105077	186777	148133	277125	104051	751752	109178	1010987	794035	514151	3121248	4684599	12293405	25111748
21	0	0	0	0	0	0	0	395509	35	106	556	2855	5038	7824	9429	11291	12521	9178	9673	14546	16298	21475	19937	31366	34120	20952	22624	27952	93662	31458	60282	65612	112142	111028	173549	156868	232121	114490	737076	114678	1059870	853033	466237	3218085	4681576	12156696	25111748
22	0	0	0	0	0	0	0	403078	44	339	612	2386	4334	7404	9395	12709	14097	9362	9486	12838	17422	21123	20459	37306	34591	20841	22090	28523	102708	31564	65452	63131	135136	110558	195068	158432	267391	117903	779360	122463	1068104	868604	526746	3309236	4523451	11978002	25111748
23	0	0	0	0	0	0	0	412419	42	174	469	2013	3774	6984	9191	13831	15523	9476	8998	12382	17374	20440	21476	41456	34970	20826	22269	28320	110420	32498	67915	62890	149386	108777	208058	160368	286175	120621	809333	126921	1091485	885584	567014	3367659	4465389	11788848	25111748
24	0	0	0	0	0	0	0	424291	31	112	483	2104	3696	7361	9946	15254	17011	9760	9160	12208	18054	20818	22961	45443	35108	20568	21989	29009	118612	32471	68678	62749	161874	106668	223396	161591	302928	122609	837816	132029	1116229	903449	598819	3393640	4435332	11607491	25111748
25	0	0	0	0	0	0	0	441714	111	182	490	1935	3643	6974	9591	15321	16769	9559	8616	11675	17620	20215	23832	46933	35386	20119	21877	28788	123140	32638	68495	62277	169569	106277	232813	162204	313981	123061	864288	134642	1142563	921690	625649	3431460	4408776	11446875	25111748
26	0	0	0	0	0	0	0	466074	10	85	606	3646	7381	10605	13919	14769	17105	11522	11924	17818	20740	24263	29381	40240	37733	24553	27494	33547	119078	34964	66751	77137	147923	111954	222494	173418	275786	145264	858069	147650	1213277	981845	583996	3464394	4612467	11061866	25111748
27	0	0	0	0	0	0	0	475078	25	154	668	3045	5703	9358	13304	17476	19059	11021	10830	14921	20596	23322	30176	48373	38320	23629	25861	33158	132216	35799	71100	73217	172975	113546	244368	174344	313101	147975	905013	157706	1227788	995668	645282	3580142	4463532	10833899	25111748
28	0	0	0	0	0	0	0	485907	23	76	547	2545	5235	8573	13513	19595	21856	11700	10226	14437	21225	22903	31685	54904	38597	24082	26141	33736	143047	36541	73811	73579	189995	111541	263704	178397	335779	152795	942366	165755	1257005	1021764	689471	3608474	4402776	10617442	25111748
29	0	0	0	0	0	0	0	499378	13	96	508	2013	3636	5984	9184	13081	15200	9310	9001	12678	18296	20293	25555	42139	33574	25427	26907	34688	112226	37164	67434	78215	150396	105910	214455	186549	263597	165641	762505	193829	1042832	949559	594532	3396038	4311629	11672276	25111748
30	0	0	0	0	0	0	0	517860	28	135	498	1996	3880	6130	9147	13625	16198	9684	9049	12611	18434	20208	26674	46020	33427	25909	27266	35273	120606	37819	67856	79571	159022	103805	226149	189681	273188	171604	781930	203605	1060748	977539	629139	3355020	4337961	11502453	25111748
31	0	0	0	0	0	0	0	543267	19	166	581	2798	6171	8581	11409	11998	13419	10640	10965	15717	19682	21359	25887	36050	32157	24851	27350	33128	106117	34274	59874	78703	135875	90391	207788	173924	238710	163692	756267	183055	1085129	936604	586761	2977623	4954325	11486441	25111748
32	0	0	0	0	0	0	0	552597	16	252	687	2577	5044	7996	11418	14399	15570	9941	9725	13664	20071	20765	27354	42918	31308	24782	26971	32599	120286	35684	62450	74816	159798	91014	231055	174497	272597	165104	796838	194228	1095171	959880	649674	3027122	4851967	11278913	25111748
33	0	0	0	0	0	0	0	566041	50	203	530	2092	4241	7078	11118	15659	21009	11667	9431	12780	19928	20042	28404	55630	30937	24678	26806	32486	132975	36125	63685	74025	174286	89997	243334	177468	289903	169059	820667	203048	1108086	983222	687023	3044558	4818708	11094769	25111748
34	0	0	0	0	0	0	0	582442	57	312	614	2310	4414	7316	10995	16538	19114	10329	9081	12682	20248	20011	30309	53809	30935	24633	27095	32445	138767	36884	64161	73777	185818	89362	256175	178711	304649	172410	842348	212512	1126439	1000840	719861	3056349	4815839	10921157	25111748
35	0	0	0	0	0	0	0	605746	44	164	612	2038	3987	6719	10589	16441	17594	9940	8902	12217	20231	19702	31426	50328	30398	24483	27095	33184	138334	37251	64456	73754	188474	88662	262811	180061	311890	177346	862402	221931	1148873	1034602	759958	3045725	4848486	10734892	25111748
36	0	0	0	0	0	0	0	647152	53	210	796	3333	7356	9892	13046	13921	15408	11923	12474	17395	22395	23870	30792	41699	34160	28780	31398	35688	124993	38427	66976	83963	160612	89892	243399	192319	268712	191908	837502	223823	1176732	1065721	715293	2994631	5045690	10589414	25111748
37	0	0	0	0	0	0	0	658886	13	209	703	2673	5898	9150	13684	17322	18371	11344	11091	15280	23113	22970	33891	51195	32425	28472	30380	35902	142807	40397	67330	81102	186965	92490	268234	192906	306334	195340	881929	241505	1190330	1096416	780988	3024998	4933944	10364761	25111748
38	0	0	0	0	0	0	0	673150	40	369	781	2437	5197	8388	12397	18181	19238	10781	10016	13687	22451	21427	34530	54115	31510	26740	29867	34815	149143	40316	68973	81195	197412	94222	278293	197133	322850	198158	907629	248091	1209879	1111794	817016	3077978	4891946	10189603	25111748
39	0	0	0	0	0	0	0	693365	62	315	810	2495	5044	8601	13109	20203	20895	11490	10345	14493	23513	21955	37372	59475	31864	28762	31237	36320	160293	41711	68973	79549	211029	92509	293382	195761	340291	202297	941375	265085	1231602	1153863	862868	3055957	4913357	9930121	25111748
40	0	0	0	0	0	0	0	723105	31	227	634	2183	4680	7992	12079	19510	19961	10827	9704	13489	22145	20985	37324	58709	30650	27455	30367	36334	161710	42209	68699	80318	216376	92981	300786	200728	349759	206825	960011	273700	1249780	1174499	893565	3054682	4925514	9771215	25111748
41	0	0	0	0	0	0	0	767711	81	293	961	4143	8615	11970	16216	17264	17576	13634	14487	18992	27029	24917	38382	47804	35996	31009	34729	38775	146585	41968	71520	91901	183700	94725	280729	218380	305750	232246	940645	286210	1281746	1250683	862115	3033058	5060337	9558866	25111748
42	0	0	0	0	0	0	0	781932	98	443	1096	3321	6617	10189	15202	19755	20171	12252	12138	16357	25798	24160	39159	58069	33423	31052	33642	38125	165423	44628	74581	87802	212155	98485	307267	218922	347526	233916	991825	304575	1308183	1273086	926051	3089250	4926783	9318291	25111748
43	0	0	0	0	0	0	0	800011	128	412	1021	3105	6074	9669	15072	21601	22040	12385	11406	15337	26055	23520	40825	63541	32743	30662	34131	38648	175881	46191	76471	88466	228994	100911	322517	222804	369016	240222	1027141	322340	1329677	1312180	976554	3089461	4899338	9075198	25111748
44	0	0	0	0	0	0	0	824650	99	335	872	2670	5331	8578	13896	21330	21987	11680	10515	14704	24556	22856	41758	64580	31838	29886	33378	37878	179210	45073	74966	85554	234182	99385	328610	222010	380019	238798	1049009	323872	1351488	1317370	994303	3157286	4858435	8948801	25111748
45	0	0	0	0	0	0	0	862167	180	682	1170	3248	5664	8601	12306	18678	18428	11615	11524	14764	25343	23168	39668	57697	33207	34140	36797	41858	164532	51330	78094	95000	211007	104814	310560	236732	358679	267805	992654	387609	1242465	1438446	1009270	2841217	5114492	8946137	25111748
46	0	0	0	0	0	0	0	910221	175	487	1366	4138	8073	10458	13854	14631	15261	13396	14398	17495	25863	23462	35103	46427	34644	32769	35196	38571	146156	46229	73318	94214	179988	94312	289301	232747	318798	272160	962702	372725	1237337	1443179	949204	2738585	5481028	8883777	25111748
47	0	0	0	0	0	0	0	926615	205	673	1189	3366	6793	9955	13793	18861	17504	12232	12864	15929	26790	23143	39469	54074	32461	32619	35628	39041	163905	49930	74847	92024	207558	99065	317765	235868	365661	278919	1027925	407992	1267787	1503252	1020618	2762056	5423721	8489651	25111748
48	0	0	0	0	0	0	0	947324	36	532	1177	3228	6295	9764	14300	21861	19261	12123	12258	15328	27515	23220	43524	60156	31882	33459	36727	39937	177841	51163	77158	93679	224182	101718	335660	234219	389679	281419	1073486	428232	1287862	1551386	1064105	2783074	5398265	8198713	25111748
49	0	0	0	0	0	0	0	975509	225	676	1325	3070	6254	9291	13291	21840	19904	11732	11908	14360	26697	23210	44138	61475	31133	33078	35598	40130	179408	51937	77031	92392	228654	102475	342258	238068	404916	287166	1098966	442298	1308962	1583903	1084398	2813711	5381266	8009095	25111748
50	0	0	0	0	0	0	0	1018102	101	455	1061	2552	5325	8103	12030	20164	18538	10880	10891	13527	25330	22101	43033	60612	30403	32401	34517	40202	178432	51586	76077	92171	230215	101846	346110	236724	415712	290156	1120910	457412	1325161	1616570	1104183	2845097	5381874	7831184	25111748
51	0	0	0	0	0	0	0	1088268	56	508	1415	4076	8974	11489	14571	16175	16204	14235	16021	18684	28400	25067	39430	50744	36995	36461	39777	41596	164631	52968	80357	100695	195976	103571	328322	252282	380489	312155	1106309	459963	1323070	1699953	1059259	2818004	5609323	7555275	25111748
52	0	0	0	0	0	0	0	1108482	46	534	1310	3459	7313	10575	14539	20674	18838	13103	13839	16582	28191	24670	44222	60301	34054	36171	38731	41888	182537	55872	81412	99777	224872	111682	354622	253291	424818	315786	1167097	492271	1349878	1736880	1118834	2823210	5502843	7278544	25111748
53	0	0	0	0	0	0	0	1133892	42	479	1202	3116	6788	10126	13915	22760	19814	12396	13100	15485	28418	23875	46253	63485	32955	35994	38799	42351	192618	57665	84801	102023	238308	116196	372281	256281	455273	322078	1222380	516843	1379121	1790399	1151057	2853829	5448706	6986644	25111748
54	0	0	0	0	0	0	0	1170120	44	664	1439	3432	7100	10401	14677	24264	21476	12999	13011	15877	29305	25463	49481	67702	33295	37803	38630	44534	199973	58539	85251	101360	247342	116605	384502	254519	476322	329011	1266755	539852	1405014	1845766	1174516	2878940	5431283	6694481	25111748
55	0	0	0	0	0	0	0	1225492	30	543	1325	2960	6237	9490	13194	22856	20368	11739	12302	14695	27649	24547	48215	66889	32718	36532	38794	46180	199282	60480	85259	102849	250946	119459	391712	257589	493984	336083	1301195	558664	1425555	1893284	1194183	2890994	5441415	6446060	25111748
56	0	0	0	0	0	0	0	1309413	49	572	1705	4560	9524	12210	15249	17859	16955	15112	16578	19056	29488	26309	44084	55964	38082	38106	41164	42846	181597	57898	87121	110589	214085	120345	372772	276533	460247	362238	1290754	561269	1425687	1984966	1149875	2897527	5537169	6266191	25111748
57	0	0	0	0	0	0	0	1335223	31	533	1464	3657	7789	11022	15165	21942	19074	13289	14444	17379	29581	24996	47766	63483	34391	38385	40010	44558	200663	62241	89384	109422	245156	131939	400046	280899	511825	367828	1364804	596677	1457080	2030916	1200592	2899997	5410548	5967549	25111748
58	0	0	0	0	0	0	0	1369111	41	655	1619	3710	7636	11041	15052	24902	21029	13371	13726	16043	30597	25785	51076	69039	34295	39595	41388	46440	210163	64889	91712	111214	257674	136453	419382	282043	545260	376375	1426023	630611	1484059	2105197	1226875	2930486	5349313	5627868	25111748
59	0	0	0	0	0	0	0	1415848	39	592	1576	3432	7390	10822	14691	25873	21610	13101	13611	16044	30154	26448	53662	71214	34354	40174	41993	48889	215508	66229	93717	113024	265660	139075	431555	282312	571550	383361	1477149	654004	1512699	2160215	1237423	2960035	5279650	5377065	25111748
60	0	0	0	0	0	0	0	1488199	29	546	1461	3075	6499	9635	13277	23668	20637	12103	12474	14963	27984	25839	52023	69700	32765	38693	39752	49113	212284	66343	94104	113410	267298	141857	436796	285081	591699	390854	1518293	671433	1537391	2202039	1246581	2985321	5234008	5174521	25111748
61	0	0	0	0	0	0	0	1601951	44	646	1968	4773	10177	12637	15799	18724	18206	15879	17342	19990	30318	27980	47121	61429	39751	42775	43816	45546	201932	68015	97279	123452	230338	147506	427596	304606	573464	419355	1550446	685254	1530517	2357539	1197413	3009680	5305474	4805010	25111748
62	0	0	0	0	0	0	0	1635344	25	541	1843	3991	8551	11897	15575	23965	20114	14345	15279	17718	31509	27333	53362	70299	35943	42235	43421	48752	219559	70019	98723	122428	262562	157942	455912	307466	625448	424424	1614565	716843	1566653	2362164	1238715	2989419	5130533	4626331	25111748
63	0	0	0	0	0	0	0	1680846	21	629	1863	3972	8678	12204	16149	27229	22065	14323	15004	17653	32768	28727	57118	75156	36431	44173	44237	52589	230444	74579	103615	126160	278807	169698	481077	312678	675920	439040	1713454	758617	1603808	2464715	1244312	3032714	4994925	4215350	25111748
64	0	0	0	0	0	0	0	1744228	28	558	1793	3810	8018	11354	15368	27091	22004	13525	13922	16460	31305	28166	57336	75148	35168	43250	43194	54065	230813	74024	103708	126166	283305	169703	485520	315091	692750	445802	1737703	776642	1621931	2477146	1254988	3026522	4935062	4109081	25111748
65	0	0	0	0	0	0	0	1846742	43	593	1762	3348	7143	10213	13658	24913	21001	12730	12985	15452	29577	28381	56775	74278	35416	42626	42753	56331	227451	75948	104036	126757	284685	171418	491745	314441	724903	456678	1804663	799286	1654923	2553713	1247936	3066510	4837810	3832125	25111748
66	0	0	0	0	0	0	0	2008450	20	467	1623	3931	8847	11368	13857	17949	16945	14800	16266	18653	29897	28434	49527	64810	40802	44288	46840	48895	215278	77193	107874	136939	244095	184937	485177	342669	715307	485788	1843779	803757	1639450	2696365	1186040	3087476	4797621	3575334	25111748

## Sheet: Score Distribution_2
						0	1	2	3	4	5	6	7	8	9	10	11	12	13	14	15	16	17	18	19	20	21	22	23	24	25	26	27	28	29	30	31	32	33	34	35	36	37	38	39	40
	;	<	=	>	?	@	A	B	C	D	E	F	G	H	I	J	K	L	M	N	O	P	Q	R	S	T	U	V	W	X	Y	Z	[	\	]	^	_	'	a	b	c	d	e	f	g	h
									0.501187	0.398107	0.316228	0.251189	0.199526	0.158489	0.125893	0.1	0.0794328	0.0630957	0.0501187	0.0398107	0.0316228	0.0251189	0.0199526	0.0158489	0.0125893	0.01	0.00794328	0.00630957	0.00501187	0.00398107	0.00316228	0.00251189	0.00199526	0.00158489	0.00125893	0.001	0.000794328	0.000630957	0.000501187	0.000398107	0.000316228	0.000251189	0.000199526	0.000158489	0.000125893	0.0001	Total
1	0	0	0	0	0	0	0	0	0	0	0	0	0	0	24048	43480	51843	47688	25649	30380	137100	31360	45696	218646	497477	74900	257040	222574	557842	322104	1569575	692562	341226	4149824	889140	6584850	6215376	4897280	19243158	4374542	26302395	17468712	11337355	100846300	189814131	567672160	964986413	38.4277	0.000143625
2	0	0	0	0	0	0	0	0	0	112	445	2034	13139	20400	34308	54570	98912	83964	74698	122094	149820	172800	228888	355284	609995	350660	426741	502898	1028307	732576	1614975	1446848	1679670	3541944	2401751	4883820	6623150	4463648	18700110	4007376	26544525	19518840	11130155	99408988	195179010	553991160	960198615	38.237	0.000150071
3	0	0	0	0	0	0	0	0	3	284	705	4230	14651	25288	38790	67300	101211	78216	84123	132860	161595	183728	241417	375426	586910	385080	408975	486684	1116167	689568	1711800	1253486	1793934	3466624	2539240	4644420	6782955	4452832	18962559	3932542	27180755	20181996	11613116	98219094	197303730	550263120	959485414	38.2086	0.000151056
4	0	0	0	0	0	0	0	0	12	468	1290	7596	16548	32328	40725	76660	98032	75936	87256	136920	166800	196928	252518	377100	575339	400640	404418	496804	1191400	634488	1702225	1139814	1827522	3368876	2606984	4421190	6744980	4430048	19026843	3982794	27476925	20364660	11503633	97212968	198907488	549239200	959226356	38.1983	0.000151415
5	0	0	0	0	0	0	0	0	18	212	1745	9306	19649	35592	42255	84550	99055	78780	98631	149982	165915	227712	267580	375912	568252	391780	408240	504042	1215826	588600	1629250	1159860	1744362	3242820	2643785	4278840	6527701	4471616	18731559	4101420	28234780	20631348	11463303	96524104	202868133	545322960	958909475	38.1857	0.000151856
6	0	0	0	0	0	0	0	0	30	4920	2435	8670	20678	34704	42399	79800	95183	73164	91975	141834	154695	232496	231608	369720	511214	343840	388626	426096	1308470	595848	1385475	1141374	1718280	3063536	2784957	4122390	5907484	4009376	18023148	3569830	29064980	20478744	9750499	92971750	206242998	550170000	959563226	38.2117	0.000150948
7	0	0	0	0	0	0	0	0	27	1116	1395	7446	14651	30200	37413	71280	88440	69936	78624	119014	154110	196720	209865	368514	482600	337680	390411	442310	1210674	607056	1402975	1140308	1939842	2937956	2855804	4014240	6345979	4324352	17382717	3937234	27873860	20652516	11007056	93980308	202362225	552603720	959680574	38.2164	0.000150786
8	0	0	0	0	0	0	0	0	36	496	1100	6846	12628	29896	42048	74460	96921	72660	76778	121520	164910	202704	219708	414468	516097	351420	401163	447612	1325789	625656	1567325	1131078	2261250	3076556	3145456	4190760	6973977	4149536	18685029	3630622	28849695	20981520	11782835	95901816	198612687	547880560	958025618	38.1505	0.000153091
9	0	0	0	0	0	0	0	0	21	496	1105	6534	12474	30088	43902	79250	100111	73800	74607	119980	165180	210848	232135	422154	520942	357940	397425	448690	1374825	614664	1590000	1115452	2387448	2993816	3319543	4145820	7149065	3906784	19210191	3631574	28811720	21468384	12316190	97666916	197361996	544799680	957161750	38.1161	0.000154309
10	0	0	0	0	0	0	0	0	24	148	840	6774	11487	28776	41895	80900	104148	74244	73567	115514	169035	203856	238578	446958	523526	335700	387576	444752	1445435	617832	1590975	1094366	2554173	2953972	3541915	4109160	7470504	3855968	19960380	3576086	29660715	21976092	13056412	99699840	197327988	538190440	955970551	38.0687	0.000156003
11	0	0	0	0	0	0	0	0	27	1132	1295	9318	20741	37136	47367	81620	100518	77520	94224	152964	164355	251888	246942	396162	519403	355180	409773	471218	1450219	634032	1405450	1312194	1963791	3207820	3221581	4225500	6183725	3312960	19417365	3210042	30952285	22905756	11249036	103314096	197366208	536505600	955276443	38.041	0.000156999
12	0	0	0	0	0	0	0	0	30	668	1320	7932	17703	35160	46890	83400	105457	78996	88361	136402	177360	232672	246891	431640	543495	361080	402801	488114	1518092	640848	1541075	1287442	2329155	3150532	3535390	4249650	6855991	3369408	20169600	3473746	30531130	23569272	13154388	105896538	193591125	531626120	953975874	37.9892	0.000158883
13	0	0	0	0	0	0	0	0	69	736	1545	8982	17101	37120	53280	88740	114400	85728	87594	136864	185325	237152	258298	481950	557973	369520	406455	493240	1632632	646656	1597375	1266278	2639088	3085180	3891655	4248780	7402335	3363968	21013410	3588224	30867340	24326532	14265609	107024378	190691280	527333760	952506552	37.9307	0.000161038
14	0	0	0	0	0	0	0	0	36	464	1380	8772	15925	37760	53289	97520	116699	84648	82914	136990	189795	248304	272714	513738	565326	374680	416094	500258	1715846	654696	1630525	1274286	2867535	3054324	4130354	4226160	7728424	3333056	21530322	3550484	31326785	24651180	14921767	108521388	188878911	523591160	951304509	37.8828	0.000162823
15	0	0	0	0	0	0	0	0	195	568	1185	6642	15071	34872	51084	92870	117678	83520	78195	127862	191145	235680	276522	527022	567929	359920	407421	507320	1756464	655200	1650225	1280422	2968758	3016580	4293653	4203330	7921833	3361888	21931107	3521822	31887240	24916536	15588396	109577940	188486727	519625280	950326102	37.8439	0.00016429
16	0	0	0	0	0	0	0	0	93	980	1925	11844	27223	50360	63072	98590	118151	92760	109174	177100	201045	300320	287606	481140	579652	379860	434343	532312	1772449	676152	1413300	1489566	2463075	3133284	4070904	4323990	6586353	3218240	21558504	3314864	33543370	26376948	14023592	110587258	191959755	514722360	949181514	37.7983	0.000166023
17	0	0	0	0	0	0	0	0	702	2224	2485	10830	25711	48704	63927	102890	126676	96240	103545	157374	215580	288480	293199	543330	605207	384760	429408	552024	1923076	705672	1566575	1453634	2979396	3073616	4559525	4372020	7459871	3272416	22739178	3528452	33620930	26890632	16129299	113953488	186384822	508626280	947292178	37.7231	0.000168925
18	0	0	0	0	0	0	0	0	444	1896	2085	9930	21287	46352	63810	106280	132297	93204	96902	151354	218715	280000	298894	575604	602566	382000	429261	545930	1994905	691752	1623525	1426880	3230766	3060316	4819771	4402620	7931040	3275744	23454519	3572584	34018215	27398124	17217321	116362156	184231944	503329560	946100553	37.6756	0.000170781
19	0	0	0	0	0	0	0	0	414	468	1540	8550	18445	44896	66366	113690	136543	97512	94653	148526	221790	277808	316999	610200	610109	378880	432957	549516	2093621	709584	1657275	1426022	3461535	3007788	5124822	4445040	8269312	3312064	24082080	3626168	34580315	27951660	18056518	117747560	183092988	497975040	944749254	37.6218	0.00017291
20	0	0	0	0	0	0	0	0	90	232	1630	9102	18319	43416	67500	117010	143638	97296	95173	145558	225810	280432	331806	655344	610318	374040	429870	556820	2215958	710352	1658250	1430052	3695922	2942156	5416533	4443990	8590875	3329632	24807816	3712052	35384545	28585260	19023587	118607424	182699361	491736200	943193369	37.5598	0.000175394
21	0	0	0	0	0	0	0	0	105	424	2780	17130	35266	62592	84861	112910	137731	110136	125749	203644	244470	343600	338929	564588	648280	419040	475104	614944	2154226	754992	1507050	1705912	3027834	3108784	5032921	4706040	7195751	3663680	24323508	3899052	37095450	30709188	17250769	122287230	182581464	486267840	941813974	37.5049	0.000177627
22	0	0	0	0	0	0	0	0	132	1356	3060	14316	30338	59232	84555	127090	155067	112344	123318	179732	261330	337968	347803	671508	657229	416820	463890	627506	2362284	757536	1636300	1641406	3648672	3095624	5656972	4752960	8289121	3772896	25718880	4163742	37383640	31269744	19489602	125750968	176414589	479120080	939599610	37.4167	0.00018127
23	0	0	0	0	0	0	0	0	126	696	2345	12078	26418	55872	82719	138310	170753	113712	116974	173348	260610	327040	365092	746208	664430	416520	467649	623040	2539660	779952	1697875	1635140	4033422	3045756	6033682	4811040	8871425	3859872	26707989	4315314	38201975	31881024	20979518	127971042	174150171	471553920	937832717	37.3464	0.000184231
24	0	0	0	0	0	0	0	0	93	448	2415	12624	25872	58888	89514	152540	187121	117120	119080	170912	270810	333088	390337	817974	667052	411360	461769	638198	2728076	779304	1716950	1631474	4370598	2986704	6478484	4847730	9390768	3923488	27647928	4488986	39068015	32524164	22156303	128958320	172977948	464299640	935902095	37.2695	0.000187521
25	0	0	0	0	0	0	0	0	333	728	2450	11610	25501	55792	86319	153210	184459	114708	112008	163450	264300	323440	405144	844794	672334	402380	459417	633336	2832220	783312	1712375	1619202	4578363	2975756	6751577	4866120	9733411	3937952	28521504	4577828	39989705	33180840	23149013	130395480	171942264	457875000	934337635	37.2072	0.000190231
26	0	0	0	0	0	0	0	0	30	340	3030	21876	51667	84840	125271	147690	188155	138264	155012	249452	311100	388208	499477	724320	716927	491060	577374	738034	2738794	839136	1668775	2005562	3993921	3134712	6452326	5202540	8549366	4648448	28316277	5020100	42464695	35346420	21607852	131646972	179886213	442474640	931608876	37.0985	0.000195051
27	0	0	0	0	0	0	0	0	75	616	3340	18270	39921	74864	119736	174760	209649	132252	140790	208894	308940	373152	512992	870714	728080	472580	543081	729476	3040968	859176	1777500	1903642	4670325	3179288	7086672	5230320	9706131	4735200	29865429	5362004	42972580	35844048	23875434	136045396	174077748	433355960	929250003	37.0046	0.000199315
28	0	0	0	0	0	0	0	0	69	304	2735	15270	36645	68584	121617	195950	240416	140400	132938	202118	318375	366448	538645	988272	733343	481640	548961	742192	3290081	876984	1845275	1913054	5129865	3123148	7647416	5351910	10409149	4889440	31098078	5635670	43995175	36783504	25510427	137122012	171708264	424697680	926902054	36.9111	0.000203653
29	0	0	0	0	0	0	0	0	39	384	2540	12078	25452	47872	82656	130810	167200	111720	117013	177492	274440	324688	434435	758502	637906	508540	565047	763136	2581198	891936	1685850	2033590	4060692	2965480	6219195	5596470	8171507	5300512	25162665	6590186	36499120	34184124	21997684	129049444	168153531	466891040	933176174	37.1609	0.000192268
30	0	0	0	0	0	0	0	0	84	540	2490	11976	27160	49040	82323	136250	178178	116208	117637	176554	276510	323328	453458	828360	635113	518180	572586	776006	2773938	907656	1696400	2068846	4293594	2906540	6558321	5690430	8468828	5491328	25803690	6922570	37126180	35191404	23278143	127490760	169180479	460098120	931229208	37.0834	0.000195731
31	0	0	0	0	0	0	0	0	57	664	2905	16788	43197	68648	102681	119980	147609	127680	142545	220038	295230	341744	440079	648900	610983	497020	574350	728816	2440691	822576	1496850	2046278	3668625	2530948	6025852	5217720	7400010	5238144	24956811	6223870	37979515	33717744	21710157	113149674	193218675	459457640	932431694	37.1313	0.000193585
32	0	0	0	0	0	0	0	0	48	1008	3435	15462	35308	63968	102762	143990	171270	119292	126425	191296	301065	332240	465018	772524	594852	495640	566391	717178	2766578	856416	1561250	1945216	4314546	2548392	6700595	5234910	8450507	5283328	26295654	6603752	38330985	34555680	24037938	115030636	189226713	451156520	930118788	37.0392	0.000197734
33	0	0	0	0	0	0	0	0	150	812	2650	12552	29687	56624	100062	156590	231099	140004	122603	178920	298920	320672	482868	1001340	587803	493560	562926	714692	3058425	867000	1592125	1924650	4705722	2519916	7056686	5324040	8986993	5409888	27082011	6903632	38783010	35395992	25419851	115693204	187929612	443790760	927938051	36.9523	0.000201728
34	0	0	0	0	0	0	0	0	171	1248	3070	13860	30898	58528	98955	165380	210254	123948	118053	177548	303720	320176	515253	968562	587765	492660	568995	713790	3191641	885216	1604025	1918202	5017086	2502136	7429075	5361330	9444119	5517120	27797484	7225408	39425365	36030240	26634857	116141262	187817721	436846280	926261401	36.8856	0.000204853
35	0	0	0	0	0	0	0	0	132	656	3060	12228	27909	53752	95301	164410	193534	119280	115726	171038	303465	315232	534242	905904	577562	489660	568995	730048	3181682	894024	1611400	1917604	5088798	2482536	7621519	5401830	9668590	5675072	28459266	7545654	40210555	37245672	28118446	115737550	189090954	429395680	924728966	36.8246	0.000207752
36	0	0	0	0	0	0	0	0	159	840	3980	19998	51492	79136	117414	139210	169488	143076	162162	243530	335925	381920	523464	750582	649040	575600	659358	785136	2874839	922248	1674400	2183038	4336524	2516976	7058571	5769570	8330072	6141056	27637566	7609982	41185620	38365956	26465841	113795978	196781910	423576560	923018217	36.7564	0.000211036
37	0	0	0	0	0	0	0	0	39	836	3515	16038	41286	73200	123156	173220	202081	136128	144183	213920	346695	367520	576147	921510	616075	569440	637980	789844	3284561	969528	1683250	2108652	5048055	2589720	7778786	5787180	9496354	6250880	29103657	8211170	41661550	39470976	28896556	114949924	192423816	414590440	920257868	36.6465	0.000216446
38	0	0	0	0	0	0	0	0	120	1476	3905	14622	36379	67104	111573	181810	211618	129372	130208	191618	336765	342832	587010	974070	598690	534800	627207	765930	3430289	967584	1724325	2111070	5330124	2638216	8070497	5913990	10008350	6341056	29951757	8435094	42345765	40024584	30229592	116963164	190785894	407584120	918702580	36.5846	0.000219555
39	0	0	0	0	0	0	0	0	186	1260	4050	14970	35308	68808	117981	202030	229845	137880	134485	202902	352695	351280	635324	1070550	605416	575240	655977	799040	3686739	1001064	1724325	2068274	5697783	2590252	8508078	5872830	10549021	6473504	31065375	9012890	43106070	41539068	31926116	116126366	191620923	397204840	915968745	36.4757	0.000225128
40	0	0	0	0	0	0	0	0	93	908	3170	13098	32760	63936	108711	195100	219571	129924	126152	188846	332175	335760	634508	1056762	582350	549100	637707	799348	3719330	1013016	1717475	2088268	5842152	2603468	8722794	6021840	10842529	6618400	31680363	9305800	43742300	42281964	33061905	116077916	192095046	390848600	914293145	36.409	0.000228614
41	0	0	0	0	0	0	0	0	243	1172	4805	24858	60305	95760	145944	172640	193336	163608	188331	265888	405435	398672	652494	860472	683924	620180	729309	853050	3371455	1007232	1788000	2389426	4959900	2652300	8141141	6551400	9478250	7431872	31041285	9731140	44861110	45024588	31898255	115256204	197353143	382354640	911811767	36.3102	0.000233875
42	0	0	0	0	0	0	0	0	294	1772	5480	19926	46319	81512	136818	197550	221881	147024	157794	228998	386970	386560	665703	1045242	635037	621040	706482	838750	3804729	1071072	1864525	2282852	5728185	2757580	8910743	6567660	10773306	7485312	32730225	10355550	45786405	45831096	34263887	117391500	192144537	372731640	909011956	36.1987	0.000239957
43	0	0	0	0	0	0	0	0	384	1648	5105	18630	42518	77352	135648	216010	242440	148620	148278	214718	390825	376320	694025	1143738	622117	613240	716751	850256	4045263	1108584	1911775	2300116	6182838	2825508	9352993	6684120	11439496	7687104	33895653	10959560	46538695	47238480	36132498	117399518	191074182	363007920	906442926	36.0964	0.000245676
44	0	0	0	0	0	0	0	0	297	1340	4360	16020	37317	68624	125064	213300	241857	140160	136695	205856	368340	365696	709886	1162440	604922	597720	700938	833316	4121830	1081752	1874150	2224404	6322914	2782780	9529690	6660300	11780589	7641536	34617297	11011648	47302080	47425320	36789211	119976868	189478965	357952040	905107522	36.0432	0.000248703
45	0	0	0	0	0	0	0	0	540	2728	5850	19488	39648	68808	110754	186780	202708	139380	149812	206696	380145	370688	674356	1038546	630933	682800	772737	920876	3784236	1231920	1952350	2470000	5697189	2934792	9006240	7101960	11119049	8569760	32757582	13178706	43486275	51784056	37342990	107966246	199465188	357845480	904298292	36.011	0.000250555
46	0	0	0	0	0	0	0	0	525	1948	6830	24828	56511	83664	124686	146310	167871	160752	187174	244930	387945	375392	596751	835686	658236	655380	739116	848562	3361588	1109496	1832950	2449564	4859676	2640736	8389729	6982410	9882738	8709120	31769166	12672650	43306795	51954444	35120548	104066230	213760092	355351080	904522109	36.0199	0.000250042
47	0	0	0	0	0	0	0	0	615	2692	5945	20196	47551	79640	124137	188610	192544	146784	167232	223006	401850	370288	670973	973332	616759	652380	748188	858902	3769815	1198320	1871175	2392624	5604066	2773820	9215185	7076040	11335491	8925408	33921525	13871728	44372545	54117072	37762866	104958128	211525119	339586040	900768591	35.8704	0.000258797
48	0	0	0	0	0	0	0	0	108	2128	5885	19368	44065	78112	128700	218610	211871	145476	159354	214592	412725	371520	739908	1082808	605758	669180	771267	878614	4090343	1227912	1928950	2435654	6052914	2848104	9734140	7026570	12080049	9005408	35425038	14559888	45075170	55849896	39371885	105756812	210532335	327948520	897709637	35.7486	0.000266159
49	0	0	0	0	0	0	0	0	675	2704	6625	18420	43778	74328	119619	218400	218944	140784	154804	201040	400455	371360	750346	1106550	591527	661560	747558	882860	4126384	1246488	1925775	2402192	6173658	2869300	9925482	7142040	12552396	9189312	36265878	15038132	45813670	57020508	40122726	106921018	209869374	320363800	895680470	35.6678	0.000271157
50	0	0	0	0	0	0	0	0	303	1820	5305	15312	37275	64824	108270	201640	203918	130560	141583	189378	379950	353616	731561	1091016	577657	648020	724857	884444	4103936	1238064	1901925	2396446	6215805	2851688	10037190	7101720	12887072	9284992	36990030	15552008	46380635	58196520	40854771	108113686	209893086	313247360	893738243	35.5904	0.00027603
51	0	0	0	0	0	0	0	0	168	2032	7075	24456	62818	91912	131139	161750	178244	170820	208273	261576	426000	401072	670310	913392	702905	729220	835317	915112	3786513	1271232	2008925	2618070	5291352	2899988	9521338	7568460	11795159	9988960	36508197	15638742	46307450	61198308	39192583	107084152	218763597	302211000	890547617	35.4634	0.000284224
52	0	0	0	0	0	0	0	0	138	2136	6550	20754	51191	84600	130851	206740	207218	157236	179907	232148	422865	394720	751774	1085418	647026	723420	813351	921536	4198351	1340928	2035300	2594202	6071544	3127096	10284038	7598730	13169358	10105152	38514201	16737214	47245730	62527680	41396858	107281980	214610877	291141760	887020578	35.3229	0.000293567
53	0	0	0	0	0	0	0	0	126	1916	6010	18696	47516	81008	125235	227600	217954	148752	170300	216790	426270	382000	786301	1142730	626145	719880	814779	931722	4430214	1383960	2120025	2652598	6434316	3253488	10796149	7688430	14113463	10306496	40338540	17572662	48269235	64454364	42589109	108445502	212499534	279465760	883905575	35.1989	0.000302073
54	0	0	0	0	0	0	0	0	132	2656	7195	20592	49700	83208	132093	242640	236236	155988	169143	222278	439575	407408	841177	1218636	632605	756060	811230	979748	4599379	1404936	2131275	2635360	6678234	3264940	11150558	7635570	14765982	10528352	41802915	18354968	49175490	66447576	43457092	109399720	211820037	267779240	880439924	35.0609	0.000311826
55	0	0	0	0	0	0	0	0	90	2172	6625	17760	43659	75920	118746	228560	224048	140868	159926	205730	414735	392752	819655	1204002	621642	730640	814674	1015960	4583486	1451520	2131475	2674074	6775542	3344852	11359648	7727670	15313504	10754656	42939435	18994576	49894425	68158224	44184771	109857772	212215185	257842400	877441379	34.9415	0.000320518
56	0	0	0	0	0	0	0	0	147	2288	8525	27360	66668	97680	137241	178590	186505	181344	215514	266784	442320	420944	749428	1007352	723558	762120	864444	942612	4176731	1389552	2178025	2875314	5780295	3369660	10810388	8295990	14267657	11591616	42594882	19083146	49899045	71458776	42545375	110106026	215949591	250647640	874301133	34.8164	0.000329882
57	0	0	0	0	0	0	0	0	93	2132	7320	21942	54523	88176	136485	219420	209814	159468	187772	243306	443715	399936	812022	1142694	653429	767700	840210	980276	4615249	1493784	2234600	2844972	6619212	3694292	11601334	8426970	15866575	11770496	45038532	20287018	50997800	73112976	44421904	110199886	211011372	238701960	870309365	34.6575	0.00034218
58	0	0	0	0	0	0	0	0	123	2620	8095	22260	53452	88328	135468	249020	231319	160452	178438	224602	458955	412560	868292	1242702	651605	791900	869148	1021680	4833749	1557336	2292800	2891564	6957198	3820684	12162078	8461290	16903060	12044000	47058759	21440774	51942065	75787092	45394375	111358468	208623207	225114720	866314238	34.4984	0.000354947
59	0	0	0	0	0	0	0	0	117	2368	7880	20592	51730	86576	132219	258730	237710	157212	176943	224616	452310	423168	912254	1281852	652726	803480	881853	1075558	4956684	1589496	2342925	2938624	7172820	3894100	12515095	8469360	17718050	12267552	48745917	22236136	52944465	77767740	45784651	112481330	205906350	215082600	862653789	34.3526	0.000367063
60	0	0	0	0	0	0	0	0	87	2184	7305	18450	45493	77080	119493	236680	227007	145236	162162	209482	419760	413424	884391	1254600	622535	773860	834792	1080486	4882532	1592232	2352600	2948660	7217046	3971996	12667084	8552430	18342669	12507328	50103669	22828722	53808685	79273404	46123497	113442198	204126312	206980840	859256411	34.2173	0.000378677
61	0	0	0	0	0	0	0	0	132	2584	9840	28638	71239	101096	142191	187240	200266	190548	225446	279860	454770	447680	801057	1105722	755269	855500	920136	1002012	4644436	1632360	2431975	3209752	6219126	4130168	12400284	9138180	17777384	13419360	51164718	23298636	53568095	84871404	44304281	114367840	206913486	192200400	853473111	33.987	0.0003993
62	0	0	0	0	0	0	0	0	75	2164	9215	23946	59857	95176	140175	239650	221254	172140	198627	248052	472635	437328	907154	1265382	682917	844700	911841	1072544	5049857	1680456	2468075	3183128	7089174	4422376	13221448	9223980	19388888	13581568	53280645	24372662	54832855	85037904	45832455	113597922	200090787	185053240	849412252	33.8253	0.000414449
63	0	0	0	0	0	0	0	0	63	2516	9315	23832	60746	97632	145341	272290	242715	171876	195052	247142	491520	459632	971006	1352808	692189	883460	928977	1156958	5300212	1789896	2590375	3280160	7527789	4751544	13951233	9380340	20953520	14049280	56543982	25792978	56133280	88729740	46039544	115243132	194802075	168614000	843878150	33.6049	0.000436022
64	0	0	0	0	0	0	0	0	84	2232	8965	22860	56126	90832	138312	270910	242044	162300	180986	230440	469575	450656	974712	1352664	668192	865000	907074	1189430	5308699	1776576	2592700	3280316	7649235	4751684	14080080	9452730	21475250	14265664	57344199	26405828	56767585	89177256	46434556	115007836	192467418	164363240	840884246	33.4857	0.000448158
65	0	0	0	0	0	0	0	0	129	2372	8810	20088	50001	81704	122922	249130	231011	152760	168805	216328	443655	454096	965175	1337004	672904	852520	897813	1239282	5231373	1822752	2600900	3295682	7686495	4799704	14260605	9433230	22471993	14613696	59553879	27175724	57922305	91933668	46173632	116527380	188674590	153285000	835629117	33.2764	0.000470281
66	0	0	0	0	0	0	0	0	60	1868	8115	23586	61929	90944	124713	179490	186395	177600	211458	261142	448455	454944	841959	1166580	775238	885760	983640	1075690	4951394	1852632	2696850	3560414	6590565	5178236	14070133	10280070	22174517	15545216	60844707	27327738	57380750	97069140	43883480	117324088	187107219	143013360	828810075	33.0049	0.000500625

## Sheet: Gap Size Data
Start Pos Diff	Count	A * B
0	0	0		Mean Diff		162.53
1	0	0
2	3253	6506
3	3264	9792
4	3209	12836
5	3472	17360
6	3293	19758
7	3400	23800
8	3274	26192
9	3408	30672
10	3432	34320
11	3390	37290
12	3428	41136
13	3425	44525
14	3469	48566
15	3675	55125
16	3508	56128
17	3462	58854
18	3664	65952
19	3603	68457
20	3301	66020
21	3572	75012
22	3617	79574
23	3421	78683
24	3566	85584
25	3543	88575
26	3496	90896
27	3475	93825
28	3401	95228
29	3427	99383
30	3481	104430
31	3314	102734
32	3468	110976
33	3527	116391
34	3353	114002
35	3374	118090
36	3307	119052
37	3122	115514
38	3304	125552
39	3253	126867
40	3422	136880
41	3189	130749
42	3354	140868
43	3159	135837
44	3223	141812
45	3073	138285
46	3170	145820
47	3301	155147
48	3223	154704
49	3168	155232
50	3084	154200
51	3035	154785
52	2952	153504
53	3078	163134
54	3057	165078
55	3168	174240
56	3217	180152
57	2943	167751
58	3032	175856
59	3137	185083
60	3099	185940
61	3186	194346
62	3191	197842
63	3026	190638
64	3171	202944
65	3174	206310
66	3305	218130
67	3266	218822
68	3262	221816
69	3517	242673
70	3303	231210
71	3405	241755
72	3480	250560
73	3436	250828
74	3543	262182
75	3598	269850
76	3560	270560
77	3605	277585
78	3781	294918
79	3973	313867
80	3741	299280
81	3756	304236
82	3781	310042
83	3669	304527
84	3901	327684
85	3934	334390
86	4017	345462
87	4178	363486
88	4323	380424
89	4370	388930
90	4210	378900
91	4386	399126
92	4233	389436
93	4364	405852
94	4646	436724
95	4790	455050
96	4628	444288
97	4894	474718
98	4811	471478
99	5063	501237
100	5302	530200
101	5270	532270
102	5662	577524
103	5888	606464
104	5945	618280
105	6213	652365
106	6369	675114
107	6457	690899
108	7007	756756
109	7239	789051
110	7700	847000
111	8587	953157
112	8778	983136
113	9523	1076099
114	10648	1213872
115	12004	1380460
116	13420	1556720
117	15738	1841346
118	18183	2145594
119	21306	2535414
120	25824	3098880
121	30361	3673681
122	36153	4410666
123	44288	5447424
124	53066	6580184
125	63742	7967750
126	76043	9581418
127	90513	11495151
128	107329	13738112
129	127326	16425054
130	148400	19292000
131	170347	22315457
132	198769	26237508
133	227693	30283169
134	252797	33874798
135	281883	38054205
136	313916	42692576
137	342899	46977163
138	374593	51693834
139	405451	56357689
140	427356	59829840
141	460237	64893417
142	476599	67677058
143	499204	71386172
144	511509	73657296
145	532226	77172770
146	535454	78176284
147	555279	81626013
148	564629	83565092
149	563592	83975208
150	565561	84834150
151	558630	84353130
152	548476	83368352
153	552963	84603339
154	552642	85106868
155	544471	84393005
156	545573	85109388
157	543032	85256024
158	534858	84507564
159	533647	84849873
160	532965	85274400
161	521344	83936384
162	518111	83933982
163	507186	82671318
164	495906	81328584
165	493674	81456210
166	489264	81217824
167	487825	81466775
168	480847	80782296
169	472700	79886300
170	458068	77871560
171	458580	78417180
172	452915	77901380
173	439763	76078999
174	435188	75722712
175	425416	74447800
176	419318	73799968
177	418629	74097333
178	409874	72957572
179	399698	71545942
180	397037	71466660
181	386944	70036864
182	376990	68612180
183	370859	67867197
184	354387	65207208
185	345779	63969115
186	334471	62211606
187	325143	60801741
188	312343	58720484
189	301383	56961387
190	290190	55136100
191	271607	51876937
192	259920	49904640
193	243959	47084087
194	225308	43709752
195	211722	41285790
196	196793	38571428
197	179014	35265758
198	162925	32259150
199	147183	29289417
200	132253	26450600
201	119295	23978295
202	104368	21082336
203	90272	18325216
204	78660	16046640
205	68375	14016875
206	57856	11918336
207	49472	10240704
208	42543	8848944
209	35098	7335482
210	29913	6281730
211	25263	5330493
212	21403	4537436
213	18290	3895770
214	15589	3336046
215	12843	2761245
216	11134	2404944
217	9577	2078209
218	8152	1777136
219	7404	1621476
220	6299	1385780
221	5427	1199367
222	4881	1083582
223	4414	984322
224	3985	892640
225	3628	816300
226	3468	783768
227	3480	789960
228	3156	719568
229	3156	722724
230	3019	694370
231	3079	711249
232	2877	667464
233	2763	643779
234	2847	666198
235	2768	650480
236	2640	623040
237	2500	592500
238	2873	683774
239	2684	641476
240	2532	607680
241	2581	622021
242	2617	633314
243	2529	614547
244	2638	643672
245	2839	695555
246	2564	630744
247	2511	620217
248	2751	682248
249	2920	727080
250	2642	660500
251	2582	648082
252	2608	657216
253	2724	689172
254	2517	639318
255	2830	721650
256	2420	619520
257	2595	666915
258	2436	628488
259	2723	705257
260	2463	640380
261	2350	613350
262	2317	607054
263	2384	626992
264	2335	616440
265	2353	623545
266	2550	678300
267	2543	678981
268	2486	666248
269	2360	634840
270	2450	661500
271	2527	684817
272	2270	617440
273	2342	639366
274	2289	627186
275	2238	615450
276	2158	595608
277	1994	552338
278	1907	530146
279	1907	532053
280	1749	489720
281	1851	520131
282	1834	517188
283	1784	504872
284	1680	477120
285	1428	406980
286	1571	449306
287	1381	396347
288	1399	402912
289	1344	388416
290	1339	388310
291	1335	388485
292	1219	355948
293	1172	343396
294	1140	335160
295	1273	375535
296	1153	341288
297	1044	310068
298	1121	334058
299	1069	319631
300	845	253500
301	1207	363307
302	841	253982
303	896	271488
304	816	248064
305	855	260775
306	854	261324
307	811	248977
308	740	227920
309	735	227115
310	723	224130
311	621	193131
312	762	237744
313	589	184357
314	600	188400
315	501	157815
316	581	183596
317	603	191151
318	586	186348
319	525	167475
320	550	176000
321	506	162426
322	533	171626
323	549	177327
324	467	151308
325	445	144625
326	442	144092
327	406	132762
328	423	138744
329	428	140812
330	450	148500
331	441	145971
332	432	143424
333	441	146853
334	469	156646
335	377	126295
336	451	151536
337	397	133789
338	455	153790
339	412	139668
340	480	163200
341	441	150381
342	428	146376
343	413	141659
344	383	131752
345	482	166290
346	410	141860
347	423	146781
348	458	159384
349	429	149721
350	405	141750
351	502	176202
352	499	175648
353	490	172970
354	485	171690
355	580	205900
356	668	237808
357	687	245259
358	632	226256
359	725	260275
360	894	321840
361	1170	422370
362	902	326524
363	995	361185
364	663	241332
365	698	254770
366	897	328302
367	809	296903
368	892	328256
369	1067	393723
370	839	310430
371	1022	379162
372	886	329592
373	1298	484154
374	1099	411026
375	802	300750
376	990	372240
377	997	375869
378	1087	410886
379	1093	414247
380	816	310080
381	1115	424815
382	903	344946
383	803	307549
384	1123	431232
385	1029	396165
386	1373	529978
387	1055	408285
388	1246	483448
389	683	265687
390	677	264030
391	1013	396083
392	787	308504
393	695	273135
394	790	311260
395	1016	401320
396	995	394020
397	758	300926
398	813	323574
399	751	299649
400	627	250800
401	686	275086
402	843	338886
403	577	232531
404	885	357540
405	790	319950
406	922	374332
407	716	291412
408	762	310896
409	579	236811
410	602	246820
411	859	353049
412	543	223716
413	681	281253
414	620	256680
415	905	375575
416	542	225472
417	532	221844
418	438	183084
419	389	162991
420	481	202020
421	536	225656
422	564	238008
423	472	199656
424	464	196736
425	502	213350
426	542	230892
427	444	189588
428	0	0
429	0	0
430	0	0
431	0	0
432	0	0
433	0	0
434	0	0
435	0	0
436	0	0
437	0	0
438	0	0
439	0	0
440	0	0
441	0	0
442	0	0
443	0	0
444	0	0
445	0	0
446	0	0
447	0	0
448	0	0
449	0	0
450	0	0
451	0	0
452	0	0
453	0	0
454	0	0
455	0	0
456	0	0
457	0	0
458	0	0
459	0	0
460	0	0
461	0	0
462	0	0
463	0	0
464	0	0
465	0	0
466	0	0
467	0	0
468	0	0
469	0	0
470	0	0
471	0	0
472	0	0
473	0	0
474	0	0
475	0	0
476	0	0
477	0	0
478	0	0
479	0	0
480	0	0
481	0	0
482	0	0
483	0	0
484	0	0
485	0	0
486	0	0
487	0	0
488	0	0
489	0	0
490	0	0
491	0	0
492	0	0
493	0	0
494	0	0
495	0	0
496	0	0
497	0	0
498	0	0
499	0	0
	30745511	4997063314
