# Supplementary material for: High-Throughput RNA Sequencing of Pseudomonas-Infected Arabidopsis Reveals Hidden Transcriptome Complexity and Novel Splice Variants
Source: PLoS One. 2013 Oct 1;8(10):e74183. doi: 10.1371/journal.pone.0074183 (PMC3788074; doi:10.1371/journal.pone.0074183)
Supplement: File S2 — QCSpreadsheets. (ZIP) [file pone.0074183.s002.zip › QC_Sample3_Run4_Lane7_S178.xlsx]

## Sheet: Read Counts
Total read pairs		21615691
Paired Alignments		22849355

## Sheet: Raw Counts_1
						0	1	2	3	4	5	6	7	8	9	10	11	12	13	14	15	16	17	18	19	20	21	22	23	24	25	26	27	28	29	30	31	32	33	34	35	36	37	38	39	40
	;	<	=	>	?	@	A	B	C	D	E	F	G	H	I	J	K	L	M	N	O	P	Q	R	S	T	U	V	W	X	Y	Z	[	\	]	^	_	'	a	b	c	d	e	f	g	h
									0.501187	0.398107	0.316228	0.251189	0.199526	0.158489	0.125893	0.1	0.0794328	0.0630957	0.0501187	0.0398107	0.0316228	0.0251189	0.0199526	0.0158489	0.0125893	0.01	0.00794328	0.00630957	0.00501187	0.00398107	0.00316228	0.00251189	0.00199526	0.00158489	0.00125893	0.001	0.000794328	0.000630957	0.000501187	0.000398107	0.000316228	0.000251189	0.000199526	0.000158489	0.000125893	0.0001	Total
1	0	0	0	0	0	0	0	146230	0	0	0	0	0	0	403	1005	1760	3360	0	1457	0	1732	1820	1979	22270	0	8304	22320	9634	5471	53279	32691	3871	126013	26115	169339	142867	34952	513774	58898	728365	437844	293732	2719341	5105436	10941429	21615691
2	0	0	0	0	0	0	0	24761	0	42	487	189	10712	5346	15148	7681	37391	17143	16647	10525	14641	14117	22870	12363	35405	12855	16087	28907	32285	22419	59817	65269	48776	120876	67919	146129	163768	47308	495490	57603	757885	501686	273778	2644537	5108105	10698724	21615691
3	0	0	0	0	0	0	0	25223	0	39	532	400	11496	6186	15956	9601	36934	17115	17198	11774	14132	14023	24779	14214	34541	16966	14972	29323	34973	21583	67793	56340	52372	122245	71046	142911	170291	47524	508108	53330	790682	521047	289374	2649398	5152721	10548549	21615691
4	0	0	0	0	0	0	0	25631	0	54	1521	3686	9711	14349	15160	17154	31828	17418	16355	12901	11672	13217	24039	15926	34633	19162	14361	29521	36053	20471	69723	49437	51574	120521	72029	138398	171789	47473	512775	52671	812114	532465	297278	2664588	5200828	10437205	21615691
5	0	0	0	0	0	0	0	26862	1	61	2406	6003	8093	19721	14688	20077	26387	15797	15290	14320	10054	13895	24105	14307	31297	19124	15570	30873	34870	18979	63275	50078	44034	117901	66429	130794	157111	46354	500726	49662	831404	539720	285643	2636510	5272232	10441038	21615691
6	0	0	0	0	0	0	0	28202	1	35	942	1994	3130	4724	4435	8442	5979	6768	7951	15081	12342	15558	27168	20692	32464	34148	33854	37541	47047	19461	51170	52425	38634	122326	63782	124609	145893	48992	486801	43151	864115	572065	244390	2580264	5325330	10483785	21615691
7	0	0	0	0	0	0	0	34956	2	11	682	1703	2612	4188	4365	7697	6649	6791	7983	12858	12967	14119	25875	23702	35357	33651	32089	37789	49716	20821	57126	53808	56866	117601	81027	122045	172893	66111	482618	54461	845037	547144	277802	2528774	5145423	10630372	21615691
8	0	0	0	0	0	0	0	29756	2	19	432	1560	2428	3826	4381	7590	6890	7168	7980	11850	12465	13564	24590	23595	36768	31682	31711	39224	50054	21253	62159	55468	62393	121918	88555	130378	192263	67607	524821	51263	869231	563167	305706	2602444	5097631	10451899	21615691
9	0	0	0	0	0	0	0	31277	0	16	408	1415	2254	3773	4349	7651	7962	7423	7373	11677	12107	12657	23855	25104	37057	31552	30065	38812	51378	20200	63459	53135	66585	117537	93499	131571	195651	62696	545639	57091	858389	580070	322002	2624895	5047300	10427807	21615691
10	0	0	0	0	0	0	0	36979	1	16	385	1469	2316	3747	4282	7882	7609	7553	7399	11648	12535	13284	24700	26900	38097	30176	30424	38668	56209	20078	65572	52107	78187	116786	107703	133199	213038	61181	588372	55679	902449	605311	346644	2680747	4999245	10227114	21615691
11	0	0	0	0	0	0	0	44768	2	22	223	859	1412	1978	2903	4694	4809	3800	5601	8733	6870	15543	20753	14243	30760	17195	22553	33112	48127	22709	63128	66028	54499	134812	89513	140041	251759	66811	572029	86615	926919	665283	297808	2777230	4927371	10184176	21615691
12	0	0	0	0	0	0	0	46850	2	20	163	608	975	1574	2544	4361	5353	3805	4702	6820	7476	13735	19848	17576	33139	17879	19214	33845	54963	23393	71482	65450	75322	131491	111662	144807	282284	72791	612692	96741	923099	666166	352400	2815498	4768231	10106730	21615691
13	0	0	0	0	0	0	0	49790	1	13	121	527	847	1431	2412	4443	5773	3952	4070	5928	7357	12723	18924	18952	34404	17315	17923	32909	59305	23827	75071	63840	86573	131758	122779	149372	304274	74687	648714	97819	941136	682434	387671	2872168	4700255	9954193	21615691
14	0	0	0	0	0	0	0	55200	1	16	99	452	801	1340	2483	4670	6346	4326	3901	5709	7602	12782	19843	21943	35715	17231	17761	33620	65477	24155	77407	65201	99127	129772	136827	150610	320809	78379	676156	98719	962055	693056	408216	2875007	4619631	9883246	21615691
15	0	0	0	0	0	0	0	65130	0	11	98	440	812	1418	2703	5040	7168	4384	3945	5575	7764	13092	21051	24350	37381	16824	17917	33684	71706	24567	79099	65380	109762	129302	149087	151268	336717	81957	700802	99049	986387	701602	426257	2877767	4566486	9789709	21615691
16	0	0	0	0	0	0	0	87860	4	36	312	1549	2509	3191	4368	6586	6622	6189	8109	12708	10889	21088	26814	19103	37743	22295	28436	42009	66427	27962	74814	85061	77321	148124	127079	170026	282549	98553	680396	111277	1014922	795428	373200	3041279	4447690	9645163	21615691
17	0	0	0	0	0	0	0	93365	3	24	212	1043	1861	2708	4526	6455	7443	5554	6718	9856	11674	18835	25803	24938	40671	22236	24810	43085	79345	30331	83788	83607	107527	146406	158247	175563	325291	105774	738336	117895	1025961	792107	437714	3086841	4250239	9518899	21615691
18	0	0	0	0	0	0	0	101643	4	38	237	955	1571	2598	4791	7286	9177	5944	5956	8774	11809	18304	25572	29261	42783	21851	23516	42414	88024	30996	88922	82304	123791	144089	173154	179821	348329	109992	773651	120328	1043283	799009	471570	3129570	4165570	9378804	21615691
19	0	0	0	0	0	0	0	115862	3	29	204	869	1462	2432	4933	7588	9280	6122	5801	8191	11977	18419	26285	31672	43388	21899	22742	42423	95655	30392	89602	82618	136215	142755	188599	181295	367064	112785	808089	122757	1070834	817648	499410	3153563	4117120	9217709	21615691
20	0	0	0	0	0	0	0	143198	5	17	161	934	1580	2530	5182	8409	10406	6535	6165	8431	12900	18971	27444	36277	44300	21952	22735	43060	105366	31038	90552	82227	149850	137421	206036	182930	381572	115723	837583	126923	1088578	826398	516960	3127238	4054394	9133710	21615691
21	0	0	0	0	0	0	0	202946	7	48	489	3242	4929	5933	7745	10878	10318	9990	13132	18692	17580	28575	36728	27838	49457	30598	36644	55584	92566	35449	94541	110133	107118	163670	174348	212117	318384	145126	807532	150039	1116544	923738	460902	3288177	3873501	8970453	21615691
22	0	0	0	0	0	0	0	215554	7	46	373	2096	3746	5219	8648	10876	11586	8642	11029	14725	18730	26378	36478	36228	52152	29630	32530	55922	112861	38169	102516	106064	143702	163583	209739	213953	368485	148670	871550	151943	1134566	914016	530093	3361281	3696380	8767525	21615691
23	0	0	0	0	0	0	0	234909	6	50	342	1910	3419	4933	9087	12888	13926	9053	9983	13792	19316	26286	37197	43824	53607	29553	31158	55493	127703	39253	105013	103636	166015	160559	232952	217363	395793	152540	912197	155329	1163515	924598	563221	3389154	3616414	8579704	21615691
24	0	0	0	0	0	0	0	264815	1	36	349	1931	3175	4680	9794	15092	16880	9518	9712	13089	19485	25967	38938	50936	54443	29386	29631	54973	140224	39366	107021	103570	184400	156883	250814	220015	418706	156729	949950	157668	1192806	932067	591197	3386136	3555297	8420011	21615691
25	0	0	0	0	0	0	0	315565	4	36	226	1010	1600	2265	4638	7152	8260	6407	7417	10234	14934	20521	30536	33062	43362	30678	29914	53528	100902	40137	91197	105062	136266	142007	190418	225028	324776	174174	736614	202777	944012	858879	477587	3256290	3540839	9447377	21615691
26	0	0	0	0	0	0	0	417081	13	68	917	4354	4890	6429	6612	10302	9110	9487	12186	16425	16140	23565	32746	24172	39194	28243	32245	48373	80429	31707	79953	99436	99725	127628	162285	213069	270681	161798	675246	176036	991984	838460	419311	2911553	4274722	9259116	21615691
27	0	0	0	0	0	0	0	435292	10	109	685	3229	4838	6546	9264	12663	14326	8573	10401	13431	17498	21775	35771	34232	44177	27944	29215	48496	102235	35585	85419	94682	135047	124197	195501	215397	309355	167975	715138	186102	994832	839592	471528	2906123	4137660	9120848	21615691
28	0	0	0	0	0	0	0	460332	9	110	666	2550	3686	5185	8110	12365	12827	8389	9761	12806	18262	22455	36633	38864	41730	28386	29014	48833	113275	36735	84076	93677	151290	120307	212264	217569	328914	170991	743834	192715	1010684	852013	499828	2902120	4079767	9004659	21615691
29	0	0	0	0	0	0	0	496459	14	78	677	2567	3290	4792	8019	12913	13424	8541	9002	11746	17376	21610	36850	41520	41024	28363	27685	47460	118985	36912	83186	91632	159599	117893	220746	217746	340522	171986	763275	193333	1021830	860921	518200	2916934	4061530	8887051	21615691
30	0	0	0	0	0	0	0	565327	13	78	568	2110	3029	4350	7113	11234	12408	8026	8741	11066	16770	20658	35164	41935	40429	27964	27042	46930	120778	37182	81839	90354	164157	113289	227443	217788	349198	176150	780662	199701	1036289	873503	539667	2906790	4055162	8754784	21615691
31	0	0	0	0	0	0	0	691920	11	114	1182	5317	6222	8029	8469	12450	11078	11462	14335	18125	19955	25959	37322	29972	41544	31799	34996	51072	96806	34516	84402	102117	124605	119608	196693	230301	292638	190246	722332	196492	1066903	881901	497508	2761738	4327064	8628488	21615691
32	0	0	0	0	0	0	0	713053	19	102	947	3671	5087	6879	9385	13129	12606	9536	12110	15340	21078	24446	40181	39211	41171	31629	32285	50838	120780	38722	85648	97039	158655	118010	228492	226779	332728	190108	770022	203846	1071130	885610	544012	2789349	4190678	8481380	21615691
33	0	0	0	0	0	0	0	742257	15	134	1032	3462	4512	6470	9864	15441	16265	9763	11295	14063	21318	24470	42576	48822	41372	31417	31439	50216	137395	39802	85631	94942	180296	115864	247218	228992	352827	193404	794590	212294	1082177	898388	573051	2769284	4132380	8350953	21615691
34	0	0	0	0	0	0	0	784834	8	105	962	3229	4263	6316	9822	16647	17042	9780	10903	13497	21375	24089	44032	52230	41408	31269	30795	49863	145269	41131	85495	93161	190992	112859	257423	229373	367876	197037	817615	218669	1098941	910900	597929	2756073	4100527	8221952	21615691
35	0	0	0	0	0	0	0	864659	8	98	832	2852	3896	5771	8907	14647	14919	9436	10494	13164	19974	22971	42869	50154	40613	31203	30282	49131	143024	40928	84061	90659	192497	108705	261507	229864	379683	199561	837732	224012	1117839	923064	621326	2749510	4093682	8081157	21615691
36	0	0	0	0	0	0	0	1023733	18	141	1676	6781	7835	10504	10118	15442	13557	13881	17499	21908	24945	30246	43704	36736	46271	38632	41549	58047	116244	41742	97436	113729	147880	128756	226946	269342	312076	238588	779907	243450	1131640	980054	574260	2773762	4079537	7897119	21615691
37	0	0	0	0	0	0	0	1048310	17	127	1212	4697	6493	9092	11347	16662	15344	12110	15050	18691	25849	29077	49494	47990	46181	38116	39770	57830	147252	46727	97395	109403	188498	128386	263751	263942	356503	237715	833125	251996	1145905	987647	627291	2792920	3952751	7691025	21615691
38	0	0	0	0	0	0	0	1079678	17	133	1216	4029	5466	8090	11594	18051	17302	11714	13712	16874	25743	27850	50596	54884	45083	37770	38576	56903	160284	48822	96598	107161	204767	127321	278649	265172	378258	239662	860995	259683	1160852	999977	656279	2796072	3899761	7550097	21615691
39	0	0	0	0	0	0	0	1126963	8	140	1214	3931	5271	7743	11380	19227	19354	12224	13307	16791	25882	28079	52410	61095	45662	38879	38293	57185	170190	50332	97074	106033	219332	124239	292559	267503	395112	245885	884089	271216	1180082	1017145	689110	2750253	3874205	7396294	21615691
40	0	0	0	0	0	0	0	1211557	24	185	1333	3466	4849	7075	9951	16254	16342	11956	14618	17527	26706	28878	49596	56594	46463	44444	41271	58993	158318	57386	97337	108875	201225	124154	270724	285420	365669	275051	805448	323746	1086872	1042672	697750	2400149	3876103	7770710	21615691
41	0	0	0	0	0	0	0	1364353	39	230	2091	6483	7612	10194	10107	14925	13247	14413	17457	21541	25823	28667	43093	39377	43447	41183	43342	53800	124058	45301	99512	111490	156127	122459	237754	297944	308537	286293	751170	305789	1102511	1041097	643547	2341075	4131290	7708313	21615691
42	0	0	0	0	0	0	0	1388375	24	244	1364	4285	6100	8489	10717	15625	14175	11945	15163	18352	26334	27663	47247	47764	42408	40382	41506	53598	149564	52140	98700	107929	189321	125302	267420	289436	348416	282905	797720	318443	1108191	1051502	688312	2355187	4025258	7538185	21615691
43	0	0	0	0	0	0	0	1420584	33	279	1312	3606	5361	7993	11006	17483	16114	11735	14052	17132	26770	27092	50179	54514	41511	40131	40778	53423	163554	54146	98392	105699	206738	125111	281458	290480	368618	283548	825100	327772	1118486	1061183	715269	2355514	3974745	7398790	21615691
44	0	0	0	0	0	0	0	1470269	41	218	1213	3149	4923	7243	10758	17925	16323	11329	12937	16403	26214	26772	51170	58095	41061	40351	39834	53237	170095	55339	97589	103745	215610	123501	292144	288833	384335	286145	850085	338081	1130791	1086345	745294	2349921	3957995	7230378	21615691
45	0	0	0	0	0	0	0	1563784	23	229	983	2828	4245	6331	9410	15608	14860	10485	12477	15294	24265	25559	49018	56002	40295	39756	39091	53180	166889	55992	94482	101267	215750	121044	292088	287362	396999	288356	871949	345954	1141655	1100382	762531	2336143	3948271	7104854	21615691
46	0	0	0	0	0	0	0	1737555	39	302	2161	6526	8269	10805	10524	14966	13173	14603	17586	22210	26532	28832	43792	41891	42693	42410	44254	53320	135460	49183	104522	113494	169627	129977	261240	320812	337643	320940	810734	349823	1140710	1142134	721738	2263702	4089507	6972002	21615691
47	0	0	0	0	0	0	0	1764638	40	314	1442	4278	6137	8787	11242	16197	14382	12342	15646	18610	27069	27624	49948	50920	41968	41651	42740	53575	164294	56465	101704	110288	206235	132625	292486	312638	381115	316137	864198	363444	1158770	1148185	764751	2272187	3978490	6782129	21615691
48	0	0	0	0	0	0	0	1802445	38	304	1429	3677	5580	8305	11428	18579	16682	12115	14492	17175	27771	27389	53002	59124	41575	42450	43142	54085	180466	59283	102429	109456	225198	133765	310252	309996	405829	316815	902855	376574	1173698	1170846	800475	2259603	3931005	6586359	21615691
49	0	0	0	0	0	0	0	1860395	28	302	1337	3429	5265	7889	11415	19600	18333	11974	14117	17168	27528	27601	54859	63784	41379	42601	42585	54395	188121	61270	100972	108084	233872	132427	319977	309634	424030	319847	933083	389495	1181775	1195715	820785	2230614	3905409	6434597	21615691
50	0	0	0	0	0	0	0	1969190	23	286	1244	3077	4942	7306	10681	20786	23022	12545	12977	16057	25690	27070	54287	65056	41869	42281	41502	53766	189063	60824	99543	104965	236880	129502	322970	308367	439602	319982	959902	401120	1190521	1216471	839463	2205496	3875631	6281732	21615691
51	0	0	0	0	0	0	0	2176492	64	456	2747	6935	8635	11353	11293	16239	14415	16079	19090	23480	28695	30355	47451	47370	44702	46508	47810	54533	152935	56218	111563	119031	188044	142439	291388	348273	380564	361980	906380	407270	1195179	1282054	800505	2180433	3928175	6108558	21615691
52	0	0	0	0	0	0	0	2208020	51	385	1667	4500	6694	9493	12015	17702	15461	13847	16885	20115	29395	29488	53748	57546	44054	47137	47327	55955	182766	64962	109585	118719	224360	148744	322447	339671	423613	359976	956288	428823	1204861	1294487	844723	2160395	3821874	5917912	21615691
53	0	0	0	0	0	0	0	2250072	48	437	1569	3831	6113	9041	12375	19869	17699	12928	15562	18763	29904	29423	56739	65250	43011	46439	47206	56891	198073	67367	108477	117917	241880	149471	339812	336899	448625	358090	992159	440434	1216187	1311392	866516	2152025	3760382	5766815	21615691
54	0	0	0	0	0	0	0	2316313	48	458	1614	3816	6108	8894	12402	21625	19515	13406	15560	18512	30088	29828	59570	69711	43498	47229	47225	58171	206847	69700	108738	117453	252004	150240	350784	333922	472256	360840	1036036	458421	1225493	1352512	892753	2132307	3726893	5544901	21615691
55	0	0	0	0	0	0	0	2438603	42	389	1385	3188	5199	7545	10802	18798	17349	12125	14280	17084	27304	28556	56932	66771	42276	46595	45598	57664	200490	69573	105888	114029	250399	145760	349912	332906	486321	361533	1061861	468378	1240071	1368036	905501	2127752	3706108	5402688	21615691
56	0	0	0	0	0	0	0	2660556	88	594	2731	6331	8448	11457	11364	15895	14369	16124	19000	23261	28873	30260	48348	50260	44647	48533	50356	54932	164256	62306	116895	125159	200494	159609	318010	373427	430739	403292	1012198	472224	1232770	1444030	862757	2099235	3741069	5250794	21615691
57	0	0	0	0	0	0	0	2695698	45	529	1746	4529	7048	9925	12321	18336	16067	14067	17212	20286	30010	29857	55914	60876	43064	48011	48742	56535	196204	70670	114977	124930	238021	164979	352635	362041	477669	395187	1069923	491493	1244770	1443216	899023	2082620	3626731	5069784	21615691
58	0	0	0	0	0	0	0	2744801	70	537	1634	3922	6530	9416	12653	21694	18664	13800	16018	19102	30615	30063	60598	69084	42920	48258	48733	57905	215680	73104	115213	124842	260348	167239	374704	356424	509977	394529	1119757	507596	1262560	1465091	924517	2072576	3554928	4859589	21615691
59	0	0	0	0	0	0	0	2819349	46	545	1616	3640	6057	8745	12315	22016	19468	13473	15223	18246	30375	30138	61849	72961	42176	48201	48788	58814	221166	74908	113307	124202	268340	165271	384079	355695	528270	396150	1155359	518829	1273601	1487115	939092	2065076	3508920	4702270	21615691
60	0	0	0	0	0	0	0	2959241	53	475	1477	3094	5341	7534	10639	19491	17386	12425	14585	17516	28126	29466	58832	69724	42284	48423	48303	59114	212491	75599	110156	122308	262448	163139	379687	352079	549768	397571	1189535	536419	1276727	1527899	945918	2048327	3476395	4535696	21615691
61	0	0	0	0	0	0	0	3212535	94	715	2956	6497	8975	11903	12327	16750	14985	17095	19647	23760	30401	31888	51148	54854	46032	51551	53034	55788	182534	69564	121918	133663	216591	180151	355167	393594	499555	437225	1152745	535455	1263659	1601906	895618	2023583	3465411	4364417	21615691
62	0	0	0	0	0	0	0	3253180	59	568	1908	4615	7248	10137	12503	18804	16548	14138	17612	20770	30968	31272	58176	65310	44303	50890	52080	58920	212725	77852	121403	135882	253607	188515	388588	384473	545520	432308	1207027	558932	1275141	1602386	926362	2001799	3351852	4181310	21615691
63	0	0	0	0	0	0	0	3307153	54	588	1775	3971	6586	9735	12713	21636	18311	13919	16361	19442	31737	31306	61950	72625	44090	51078	52513	60862	225970	81067	121149	137081	269709	191421	403795	380824	573421	431587	1249395	573748	1281235	1620776	939026	1986300	3279694	4031088	21615691
64	0	0	0	0	0	0	0	3390867	69	539	1577	3541	6226	9023	11983	21769	18864	13690	15816	18620	31395	31865	63545	74304	44405	52266	52433	62730	229722	83741	121548	138011	274490	192504	411137	378305	598898	435208	1295236	593892	1291661	1660362	946477	1978482	3224315	3836175	21615691
65	0	0	0	0	0	0	0	3542890	57	508	1429	3044	5299	7680	10503	18769	16865	12167	14234	17048	28718	29998	60613	71972	43220	51462	50907	62617	223434	81896	117135	133803	273650	186266	409647	373885	619903	434751	1328004	604121	1303302	1667023	951860	1969917	3176378	3710716	21615691
66	0	0	0	0	0	0	0	3824680	72	584	2163	4796	7532	9990	10718	14411	13171	14828	17372	20996	29144	30863	50133	55835	45054	50928	52989	55399	189807	74659	126120	141031	224688	201984	385613	414006	571547	465622	1293632	595796	1285053	1745516	900369	1956805	3162342	3569443	21615691

## Sheet: Score Distribution_1
						0	1	2	3	4	5	6	7	8	9	10	11	12	13	14	15	16	17	18	19	20	21	22	23	24	25	26	27	28	29	30	31	32	33	34	35	36	37	38	39	40
	;	<	=	>	?	@	A	B	C	D	E	F	G	H	I	J	K	L	M	N	O	P	Q	R	S	T	U	V	W	X	Y	Z	[	\	]	^	_	'	a	b	c	d	e	f	g	h
									0.501187	0.398107	0.316228	0.251189	0.199526	0.158489	0.125893	0.1	0.0794328	0.0630957	0.0501187	0.0398107	0.0316228	0.0251189	0.0199526	0.0158489	0.0125893	0.01	0.00794328	0.00630957	0.00501187	0.00398107	0.00316228	0.00251189	0.00199526	0.00158489	0.00125893	0.001	0.000794328	0.000630957	0.000501187	0.000398107	0.000316228	0.000251189	0.000199526	0.000158489	0.000125893	0.0001	Total
1	0	0	0	0	0	0	0	0	0	0	0	0	0	0	3627	10050	19360	40320	0	20398	0	27712	30940	35622	423130	0	174384	491040	221582	131304	1331975	849966	104517	3528364	757335	5080170	4428877	1118464	16954542	2002532	25492775	15762384	10868084	103334958	199112004	437657160	830013576	38.3987	0.000144589
2	0	0	0	0	0	0	0	0	0	168	2435	1134	74984	42768	136332	76810	411301	205716	216411	147350	219615	225872	388790	222534	672695	257100	337827	635954	742555	538056	1495425	1696994	1316952	3384528	1969651	4383870	5076808	1513856	16351170	1958502	26525975	18060696	10129786	100492406	199216095	427948960	827078081	38.2629	0.000149181
3	0	0	0	0	0	0	0	0	0	156	2660	2400	80472	49488	143604	96010	406274	205380	223574	164836	211980	224368	421243	255852	656279	339320	314412	645106	804379	517992	1694825	1464840	1414044	3422860	2060334	4287330	5279021	1520768	16767564	1813220	27673870	18757692	10706838	100677124	200956119	421941960	826204194	38.2224	0.000150576
4	0	0	0	0	0	0	0	0	0	216	7605	22116	67977	114792	136440	171540	350108	209016	212615	180614	175080	211472	408663	286668	658027	383240	301581	649462	829219	491304	1743075	1285362	1392498	3374588	2088841	4151940	5325459	1519136	16921575	1790814	28423990	19168740	10999286	101254344	202832292	417488200	825627895	38.1958	0.000151504
5	0	0	0	0	0	0	0	0	3	244	12030	36018	56651	157768	132192	200770	290257	189564	198770	200480	150810	222320	409785	257526	594643	382480	326970	679206	802010	455496	1581875	1302028	1188918	3301228	1926441	3923820	4870441	1483328	16523958	1688508	29099140	19429920	10568791	100187380	205617048	417641520	826090337	38.2172	0.000150759
6	0	0	0	0	0	0	0	0	3	140	4710	11964	21910	37792	39915	84420	65769	81216	103363	211134	185130	248928	461856	372456	616816	682960	710934	825902	1082081	467064	1279250	1363050	1043118	3425128	1849678	3738270	4522683	1567744	16064433	1467134	30244025	20594340	9042430	98050032	207687870	419351400	827607048	38.2873	0.000148343
7	0	0	0	0	0	0	0	0	6	44	3410	10218	18284	33504	39285	76970	73139	81492	103779	180012	194505	225904	439875	426636	671783	673020	673869	831358	1143468	499704	1428150	1399008	1535382	3292828	2349783	3661350	5359683	2115552	15926394	1851674	29576295	19697184	10278674	96093412	200671497	425214880	826852011	38.2524	0.000149541
8	0	0	0	0	0	0	0	0	6	76	2160	9360	16996	30608	39429	75900	75790	86016	103740	165900	186975	217024	418030	424710	698592	633640	665931	862928	1151242	510072	1553975	1442168	1684611	3413704	2568095	3911340	5960153	2163424	17319093	1742942	30423085	20274012	11311122	98892872	198807609	418075960	825919290	38.2092	0.000151034
9	0	0	0	0	0	0	0	0	0	64	2040	8490	15778	30184	39141	76510	87582	89076	95849	163478	181605	202512	405535	451872	704083	631040	631365	853864	1181694	484800	1586475	1381510	1797795	3291036	2711471	3947130	6065181	2006272	18006087	1941094	30043615	20882520	11914074	99746010	196844700	417112280	825613812	38.1951	0.000151526
10	0	0	0	0	0	0	0	0	3	64	1925	8814	16212	29976	38538	78820	83699	90636	96187	163072	188025	212544	419900	484200	723843	603520	638904	850696	1292807	481872	1639300	1354782	2111049	3270008	3123387	3995970	6604178	1957792	19416276	1893086	31585715	21791196	12825828	101868386	194970555	409084560	823996325	38.1203	0.00015416
11	0	0	0	0	0	0	0	0	6	88	1115	5154	9884	15824	26127	46940	52899	45600	72813	122262	103050	248688	352801	256374	584440	343900	473613	728464	1106921	545016	1578200	1716728	1471473	3774736	2595877	4201230	7804529	2137952	18876957	2944910	32442165	23950188	11018896	105534740	192167469	407367040	824725069	38.154	0.000152968
12	0	0	0	0	0	0	0	0	6	80	815	3648	6825	12592	22896	43610	58883	45660	61126	95480	112140	219760	337416	316368	629641	357580	403494	744590	1264149	561432	1787050	1701700	2033694	3681748	3238198	4344210	8750804	2329312	20218836	3289194	32308465	23981976	13038800	106988924	185961009	404269200	823221311	38.0844	0.000155438
13	0	0	0	0	0	0	0	0	3	52	605	3162	5929	11448	21708	44430	63503	47424	52910	82992	110355	203568	321708	341136	653676	346300	376383	723998	1364015	571848	1876775	1659840	2337471	3689224	3560591	4481160	9432494	2389984	21407562	3325846	32939760	24567624	14343827	109142384	183309945	398167720	821979360	38.027	0.000157508
14	0	0	0	0	0	0	0	0	3	64	495	2712	5607	10720	22347	46700	69806	51912	50713	79926	114030	204512	337331	394974	678585	344620	372981	739640	1505971	579720	1935175	1695226	2676429	3633616	3967983	4518300	9945079	2508128	22313148	3356446	33671925	24950016	15103992	109250266	180165609	395329840	820634547	37.9648	0.000159781
15	0	0	0	0	0	0	0	0	0	44	490	2640	5684	11344	24327	50400	78848	52608	51285	78050	116460	209472	357867	438300	710239	336480	376257	741048	1649238	589608	1977475	1699880	2963574	3620456	4323523	4538040	10438227	2622624	23126466	3367666	34523545	25257672	15771509	109355146	178092954	391588360	819147806	37.896	0.000162331
16	0	0	0	0	0	0	0	0	12	144	1560	9294	17563	25528	39312	65860	72842	74268	105417	177912	163335	337408	455838	343854	717117	445900	597156	924198	1527821	671088	1870350	2211586	2087667	4147472	3685291	5100780	8759019	3153696	22453068	3783418	35522270	28635408	13808400	115568602	173459910	385806520	816826884	37.7886	0.000166395
17	0	0	0	0	0	0	0	0	9	96	1060	6258	13027	21664	40734	64550	81873	66648	87334	137984	175110	301360	438651	448884	772749	444720	521010	947870	1824935	727944	2094700	2173782	2903229	4099368	4589163	5266890	10084021	3384768	24365088	4008430	35908635	28515852	16195418	117299958	165759321	380755960	814529053	37.6823	0.000170518
18	0	0	0	0	0	0	0	0	12	152	1185	5730	10997	20784	43119	72860	100947	71328	77428	122836	177135	292864	434724	526698	812877	437020	493836	933108	2024552	743904	2223050	2139904	3342357	4034492	5021466	5394630	10798199	3519744	25530483	4091152	36514905	28764324	17448090	118923660	162457230	375152160	812759942	37.6005	0.000173762
19	0	0	0	0	0	0	0	0	9	116	1020	5214	10234	19456	44397	75880	102080	73464	75413	114674	179655	294704	446845	570096	824372	437980	477582	933306	2200065	729408	2240050	2148068	3677805	3997140	5469371	5438850	11378984	3609120	26666937	4173738	37479190	29435328	18478170	119835394	160567680	368708360	810920155	37.5153	0.000177201
20	0	0	0	0	0	0	0	0	15	68	805	5604	11060	20240	46638	84090	114466	78420	80145	118034	193500	303536	466548	652986	841700	439040	477435	947320	2423418	744912	2263800	2137902	4045950	3847788	5975044	5487900	11828732	3703136	27640239	4315382	38100230	29750328	19127520	118835044	158121366	365348400	808578741	37.407	0.000181676
21	0	0	0	0	0	0	0	0	21	192	2445	19452	34503	47464	69705	108780	113498	119880	170716	261688	263700	457200	624376	501084	939683	611960	769524	1222848	2129018	850776	2363525	2863458	2892186	4582760	5056092	6363510	9869904	4644032	26648556	5101326	39079040	33254568	17053374	124950726	151066539	358818120	803926229	37.1918	0.000190907
22	0	0	0	0	0	0	0	0	21	184	1865	12576	26222	41752	77832	108760	127446	103704	143377	206150	280950	422048	620126	652104	990888	592600	683130	1230284	2595803	916056	2562900	2757664	3879954	4580324	6082431	6418590	11423035	4757440	28761150	5166062	39709810	32904576	19613441	127728678	144158820	350701000	801039753	37.0583	0.000196868
23	0	0	0	0	0	0	0	0	18	200	1710	11460	23933	39464	81783	128880	153186	108636	129779	193088	289740	420576	632349	788832	1018533	591060	654318	1220846	2937169	942072	2625325	2694536	4482405	4495652	6755608	6520890	12269583	4881280	30102501	5281186	40723025	33285528	20839177	128787852	141040146	343188160	798340486	36.9334	0.000202611
24	0	0	0	0	0	0	0	0	3	144	1745	11586	22225	37440	88146	150920	185680	114216	126256	183246	292275	415472	661946	916848	1034417	587720	622251	1209406	3225152	944784	2675525	2692820	4978800	4392724	7273606	6600450	12979886	5015328	31348350	5360712	41748210	33554412	21874289	128673168	138656583	336800440	795457181	36.8	0.00020893
25	0	0	0	0	0	0	0	0	12	144	1130	6060	11200	18120	41742	71520	90860	76884	96421	143276	224010	328336	519112	595116	823878	613560	628194	1177616	2320746	963288	2279925	2731612	3679182	3976196	5522122	6750840	10068056	5573568	24308262	6894418	33040420	30919644	17670719	123739020	138092721	377895080	801893010	37.0977	0.000195087
26	0	0	0	0	0	0	0	0	39	272	4585	26124	34230	51432	59508	103020	100210	113844	158418	229950	242100	377040	556682	435096	744686	564860	677145	1064206	1849867	760968	1998825	2585336	2692575	3573584	4706265	6392070	8391111	5177536	22283118	5985224	34719440	30184560	15514507	110639014	166714158	370364640	800076245	37.0137	0.000198899
27	0	0	0	0	0	0	0	0	30	436	3425	19374	33866	52368	83376	126630	157586	102876	135213	188034	262470	348400	608107	616176	839363	558880	613515	1066912	2351405	854040	2135475	2461732	3646269	3477516	5669529	6461910	9590005	5375200	23599554	6327468	34819120	30225312	17446536	110432674	161368740	364833920	796893442	36.8664	0.000205758
28	0	0	0	0	0	0	0	0	27	440	3330	15300	25802	41480	72990	123650	141097	100668	126893	179284	273930	359280	622761	699552	792870	567720	609294	1074326	2605325	881640	2101900	2435602	4084830	3368596	6155656	6527070	10196334	5471712	24546522	6552310	35373940	30672468	18493636	110280560	159110913	360186360	794876068	36.7731	0.000210228
29	0	0	0	0	0	0	0	0	42	312	3385	15402	23030	38336	72171	129130	147664	102492	117026	164444	260640	345760	626450	747360	779456	567260	581385	1044120	2736655	885888	2079650	2382432	4309173	3301004	6401634	6532380	10556182	5503552	25188075	6573322	35764050	30993156	19173400	110843492	158399670	355482040	792871620	36.6804	0.000214765
30	0	0	0	0	0	0	0	0	39	312	2840	12660	21203	34800	64017	112340	136488	96312	113633	154924	251550	330528	597788	754830	768151	559280	567882	1032460	2777894	892368	2045975	2349204	4432239	3172092	6595847	6533640	10825138	5636800	25761846	6789834	36270115	31446108	19967679	110458020	158151318	350191360	789909514	36.5433	0.000221649
31	0	0	0	0	0	0	0	0	33	456	5910	31902	43554	64232	76221	124500	121858	137544	186355	253750	299325	415344	634474	539496	789336	635980	734916	1123584	2226538	828384	2110050	2655042	3364335	3349024	5704097	6909030	9071778	6087872	23836956	6680728	37341605	31748436	18407796	104946044	168755496	345139520	785381501	36.3339	0.000232602
32	0	0	0	0	0	0	0	0	57	408	4735	22026	35609	55032	84465	131290	138666	114432	157430	214760	316170	391136	683077	705798	782249	632580	677985	1118436	2777940	929328	2141200	2523014	4283685	3304280	6626268	6803370	10314568	6083456	25410726	6930764	37489550	31881960	20128444	105995262	163436442	339255200	782581798	36.2043	0.000239644
33	0	0	0	0	0	0	0	0	45	536	5160	20772	31584	51760	88776	154410	178915	117156	146835	196882	319770	391520	723792	878796	786068	628340	660219	1104752	3160085	955248	2140775	2468492	4867992	3244192	7169322	6869760	10937637	6188928	26221470	7217996	37876195	32341968	21202887	105232792	161162820	334038120	779782767	36.0748	0.000246897
34	0	0	0	0	0	0	0	0	24	420	4810	19374	29841	50528	88398	166470	187462	117360	141739	188958	320625	385424	748544	940140	786752	625380	646695	1096986	3341187	987144	2137375	2422186	5156784	3160052	7465267	6881190	11404156	6305184	26981295	7434746	38462935	32792400	22123373	104730774	159920553	328878080	777130611	35.9522	0.000253971
35	0	0	0	0	0	0	0	0	24	392	4160	17112	27272	46168	80163	146470	164109	113232	136422	184296	299610	367536	728773	902772	771647	624060	635922	1080882	3289552	982272	2101525	2357134	5197419	3043740	7583703	6895920	11770173	6385952	27645156	7616408	39124365	33230304	22989062	104481380	159653598	323246280	773924965	35.8039	0.000262794
36	0	0	0	0	0	0	0	0	54	564	8380	40686	54845	84032	91062	154420	149127	166572	227487	306712	374175	483936	742968	661248	879149	772640	872529	1277034	2673612	1001808	2435900	2956954	3992760	3605168	6581434	8080260	9674356	7634816	25736931	8277300	39607400	35281944	21247620	105402956	159101943	315884760	766525542	35.4615	0.000284346
37	0	0	0	0	0	0	0	0	51	508	6060	28182	45451	72736	102123	166620	168784	145320	195650	261674	387735	465232	841398	863820	877439	762320	835170	1272260	3386796	1121448	2434875	2844478	5089446	3594808	7648779	7918260	11051593	7606880	27493125	8567864	40106675	35555292	23209767	106130960	154157289	307641000	763057868	35.3011	0.000295046
38	0	0	0	0	0	0	0	0	51	532	6080	24174	38262	64720	104346	180510	190322	140568	178256	236236	386145	445600	860132	987912	856577	755400	810096	1251866	3686532	1171728	2414950	2786186	5528709	3564988	8080821	7955160	11725998	7669184	28412835	8829222	40629820	35999172	24282323	106250736	152090679	302003880	760600708	35.1874	0.00030287
39	0	0	0	0	0	0	0	0	24	560	6070	23586	36897	61944	102420	192270	212894	146688	172991	235074	388230	449264	890970	1099710	867578	777580	804153	1258070	3914370	1207968	2426850	2756858	5921964	3478692	8484211	8025090	12248472	7868320	29174937	9221344	41302870	36617220	25497070	104509614	151093995	295851760	757328578	35.0361	0.000313613
40	0	0	0	0	0	0	0	0	72	740	6665	20796	33943	56600	89559	162540	179762	143472	190034	245378	400590	462048	843132	1018692	882797	888880	866691	1297846	3641314	1377264	2433425	2830750	5433075	3476312	7850996	8562600	11335739	8801632	26579784	11007364	38040520	37536192	25816750	91205662	151168017	310828400	755716033	34.9615	0.000319047
41	0	0	0	0	0	0	0	0	117	920	10455	38898	53284	81552	90963	149250	145717	172956	226941	301574	387345	458672	732581	708786	825493	823660	910182	1183600	2853334	1087224	2487800	2898740	4215429	3428852	6894866	8938320	9564647	9161376	24788610	10396826	38587885	37479492	23811239	88960850	161120310	308332520	752311266	34.8039	0.000330831
42	0	0	0	0	0	0	0	0	72	976	6820	25710	42700	67912	96453	156250	155925	143340	197119	256928	395010	442608	803199	859752	805752	807640	871626	1179156	3439972	1251360	2467500	2806154	5111667	3508456	7755180	8683080	10800896	9052960	26324760	10827062	38786685	37854072	25467544	89497106	156985062	301527400	749461864	34.6721	0.000341026
43	0	0	0	0	0	0	0	0	99	1116	6560	21636	37527	63944	99054	174830	177254	140820	182676	239848	401550	433472	853043	981252	788709	802620	856338	1175306	3761742	1299504	2459800	2748174	5581926	3503108	8162282	8714400	11427158	9073536	27228300	11144248	39147010	38202588	26464953	89509532	155015055	295951600	746832570	34.5505	0.000350713
44	0	0	0	0	0	0	0	0	123	872	6065	18894	34461	57944	96822	179250	179553	135948	168181	229642	393210	428352	869890	1045710	780159	807020	836514	1171214	3912185	1328136	2439725	2697370	5821470	3458028	8472176	8664990	11914385	9156640	28052805	11494754	39577685	39108420	27575878	89296998	154361805	289215120	743988394	34.4189	0.000361501
45	0	0	0	0	0	0	0	0	69	916	4915	16968	29715	50648	84690	156080	163460	125820	162201	214116	363975	408944	833306	1008036	765605	795120	820911	1169960	3838447	1343808	2362050	2632942	5825250	3389232	8470552	8620860	12306969	9227392	28774317	11762436	39957925	39613752	28213647	88773434	153982569	284194160	740465197	34.2559	0.000375326
46	0	0	0	0	0	0	0	0	117	1208	10805	39156	57883	86440	94716	149660	144903	175236	228618	310940	397980	461312	744464	754038	811167	848200	929334	1173040	3115580	1180392	2613050	2950844	4579929	3639356	7575960	9624360	10466933	10270080	26754222	11893982	39924850	41116824	26704306	86020676	159490773	278880080	734221414	33.9671	0.000401138
47	0	0	0	0	0	0	0	0	120	1256	7210	25668	42959	70296	101178	161970	158202	148104	203398	260540	406035	441984	849116	916560	797392	833020	897540	1178650	3778762	1355160	2542600	2867488	5568345	3713500	8482094	9379140	11814565	10116384	28518534	12357096	40556950	41334660	28295787	86343106	155161110	271285160	730971639	33.8167	0.000415268
48	0	0	0	0	0	0	0	0	114	1216	7145	22062	39060	66440	102852	185790	183502	145380	188396	240450	416565	438224	901034	1064232	789925	849000	905982	1189870	4150718	1422792	2560725	2845856	6080346	3745420	8997308	9299880	12580699	10138080	29794215	12803516	41079430	42150456	29617575	85864914	153309195	263454360	727632724	33.6622	0.000430304
49	0	0	0	0	0	0	0	0	84	1208	6685	20574	36855	63112	102735	196000	201663	143688	183521	240352	412920	441616	932603	1148112	786201	852020	894285	1196690	4326783	1470480	2524300	2810184	6314544	3707956	9279333	9289020	13144930	10235104	30791739	13242830	41362125	43045740	30369045	84763332	152310951	257383880	724233200	33.505	0.000446172
50	0	0	0	0	0	0	0	0	69	1144	6220	18462	34594	58448	96129	207860	253242	150540	168701	224798	385350	433120	922879	1171008	795511	845620	871542	1182852	4348449	1459776	2488575	2729090	6395760	3626056	9366130	9251010	13627662	10239424	31676766	13638080	41668235	43792956	31060131	83808848	151149609	251269280	719423926	33.2825	0.000469625
51	0	0	0	0	0	0	0	0	192	1824	13735	41610	60445	90824	101637	162390	158565	192948	248170	328720	430425	485680	806667	852660	849338	930160	1004010	1199726	3517505	1349232	2789075	3094806	5077188	3988292	8450252	10448190	11797484	11583360	29910540	13847180	41831265	46153944	29618685	82856454	153198825	244342320	711814323	32.9304	0.000509279
52	0	0	0	0	0	0	0	0	153	1540	8335	27000	46858	75944	108135	177020	170071	166164	219505	281610	440925	471808	913716	1035828	837026	942740	993867	1231010	4203618	1559088	2739625	3086694	6057720	4164832	9350963	10190130	13132003	11519232	31557504	14579982	42170135	46601532	31254751	82095010	149053086	236716480	708181640	32.7624	0.000529372
53	0	0	0	0	0	0	0	0	144	1748	7845	22986	42791	72328	111375	198690	194689	155136	202306	262682	448560	470768	964563	1174500	817209	928780	991326	1251602	4555679	1616808	2711925	3065842	6530760	4185188	9854548	10106970	13907375	11458880	32741247	14974756	42566545	47210112	32061092	81776950	146654898	230672600	704972203	32.6139	0.000547784
54	0	0	0	0	0	0	0	0	144	1832	8070	22896	42756	71152	111618	216250	214665	160872	202280	259168	451320	477248	1012690	1254798	826462	944580	991725	1279762	4757481	1672800	2718450	3053778	6804108	4206720	10172736	10017660	14639936	11546880	34189188	15586314	42892255	48690432	33031861	81027666	145348827	221796040	700703420	32.4164	0.000573268
55	0	0	0	0	0	0	0	0	126	1556	6925	19128	36393	60360	97218	187980	190839	145500	185640	239176	409560	456896	967844	1201878	803244	931900	957558	1268608	4611270	1669752	2647200	2964754	6760773	4081280	10147448	9987180	15075951	11569056	35041413	15924852	43402485	49249296	33503537	80854576	144538212	216107520	696304884	32.2129	0.000600767
56	0	0	0	0	0	0	0	0	264	2376	13655	37986	59136	91656	102276	158950	158059	193488	247000	325654	433095	484160	821916	904680	848293	970660	1057476	1208504	3777888	1495344	2922375	3254134	5413338	4469052	9222290	11202810	13352909	12905344	33402534	16055616	43146950	51985080	31922009	79770930	145901691	210031760	688351338	31.845	0.000653885
57	0	0	0	0	0	0	0	0	135	2116	8730	27174	49336	79400	110889	183360	176737	168804	223756	284004	450150	477712	950538	1095768	818216	960220	1023582	1243770	4512692	1696080	2874425	3248180	6426567	4619412	10226415	10861230	14807739	12645984	35307459	16710762	43566950	51955776	33263851	79139560	141442509	202791360	684431348	31.6636	0.000681768
58	0	0	0	0	0	0	0	0	210	2148	8170	23532	45710	75328	113877	216940	205304	165600	208234	267428	459225	481008	1030166	1243512	815480	965160	1023393	1273910	4960640	1754496	2880325	3245892	7029396	4682692	10866416	10692720	15809287	12624928	36951981	17258264	44189600	52743276	34207129	78757888	138642192	194383560	680305017	31.4727	0.000712403
59	0	0	0	0	0	0	0	0	138	2180	8080	21840	42399	69960	110835	220160	214148	161676	197899	255444	455625	482208	1051433	1313298	801344	964020	1024548	1293908	5086818	1797792	2832675	3229252	7245180	4627588	11138291	10670850	16376370	12676800	38126847	17640186	44576035	53536140	34746404	78472888	136847880	188090800	676409939	31.2925	0.000742584
60	0	0	0	0	0	0	0	0	159	1900	7385	18564	37387	60272	95751	194910	191246	149100	189605	245224	421890	471456	1000144	1255032	803396	968460	1014363	1300508	4887293	1814376	2753900	3180008	7086096	4567892	11010923	10562370	17042808	12722272	39254655	18238246	44685445	55004364	34998966	77836426	135579405	181427840	671080037	31.046	0.000785965
61	0	0	0	0	0	0	0	0	282	2860	14780	38982	62825	95224	110943	167500	164835	205140	255411	332640	456015	510208	869516	987372	874608	1031020	1113714	1227336	4198282	1669536	3047950	3475238	5847957	5044228	10299843	11807820	15486205	13991200	38040585	18205470	44228065	57668616	33137866	76896154	135151029	174576680	661293935	30.5932	0.000872321
62	0	0	0	0	0	0	0	0	177	2272	9540	27690	50736	81096	112527	188040	182028	169656	228956	290780	464520	500352	988992	1175580	841757	1017800	1093680	1296240	4892675	1868448	3035075	3532932	6847389	5278420	11269052	11534190	16911120	13833856	39831891	19003688	44629935	57685896	34275394	76068362	130722228	167252400	657195370	30.4036	0.00091125
63	0	0	0	0	0	0	0	0	162	2352	8875	23826	46102	77880	114417	216360	201421	167028	212693	272188	476055	500896	1053150	1307250	837710	1021560	1102773	1338964	5197310	1945608	3028725	3564106	7282143	5359788	11710055	11424720	17776051	13810784	41230035	19507432	44843225	58347936	34743962	75479400	127908066	161243520	653384528	30.2273	0.000949003
64	0	0	0	0	0	0	0	0	207	2156	7885	21246	43582	72184	107847	217690	207504	164280	205608	260680	470925	509840	1080265	1337472	843695	1045320	1101093	1380060	5283606	2009784	3038700	3588286	7411230	5390112	11922973	11349150	18565838	13926656	42742788	20192328	45208135	59773032	35019649	75182316	125748285	153447000	648879407	30.0189	0.000995656
65	0	0	0	0	0	0	0	0	171	2032	7145	18264	37093	61440	94527	187690	185515	146004	185042	238672	430770	479968	1030421	1295496	821180	1029240	1069047	1377574	5138982	1965504	2928375	3478878	7388550	5215448	11879763	11216550	19216993	13912032	43824132	20540114	45615570	60012828	35218820	74856846	123878742	148428640	643414058	29.7661	0.00105534
66	0	0	0	0	0	0	0	0	216	2336	10815	28776	52724	79920	96462	144110	144881	177936	225836	293944	437160	493808	852261	1005030	856026	1018560	1112769	1218778	4365561	1791816	3153000	3666806	6066576	5655552	11182777	12420180	17717957	14899904	42689856	20257064	44976855	62838576	33313653	74358590	123331338	142777720	633716129	29.3174	0.0011702

## Sheet: Raw Counts_2
						0	1	2	3	4	5	6	7	8	9	10	11	12	13	14	15	16	17	18	19	20	21	22	23	24	25	26	27	28	29	30	31	32	33	34	35	36	37	38	39	40
	;	<	=	>	?	@	A	B	C	D	E	F	G	H	I	J	K	L	M	N	O	P	Q	R	S	T	U	V	W	X	Y	Z	[	\	]	^	_	'	a	b	c	d	e	f	g	h
									0.501187	0.398107	0.316228	0.251189	0.199526	0.158489	0.125893	0.1	0.0794328	0.0630957	0.0501187	0.0398107	0.0316228	0.0251189	0.0199526	0.0158489	0.0125893	0.01	0.00794328	0.00630957	0.00501187	0.00398107	0.00316228	0.00251189	0.00199526	0.00158489	0.00125893	0.001	0.000794328	0.000630957	0.000501187	0.000398107	0.000316228	0.000251189	0.000199526	0.000158489	0.000125893	0.0001	Total
1	0	0	0	0	0	0	0	270500	0	0	0	0	0	0	2524	3512	2280	10274	0	5244	0	4716	4426	5351	38911	0	13068	23777	16281	7454	71778	34522	3749	154413	22602	209203	170933	35830	550344	46174	549221	379012	415341	1928041	1452189	15184021	21615691
2	0	0	0	0	0	0	0	304835	0	51	29	384	2221	1625	3206	6033	6165	15007	4210	7250	2198	13665	13813	16392	44720	13798	22437	29420	43072	21000	71976	61876	48389	143725	61690	158271	180316	49081	511961	52841	599146	465874	359175	1918983	1650742	14710114	21615691
3	0	0	0	0	0	0	0	314833	0	85	128	1031	2545	2158	3574	7695	8416	11947	4440	7516	2780	15074	17214	17638	42782	18839	19493	28086	45322	19852	77693	52483	52022	141418	65484	149555	185165	48555	522270	49834	621710	481532	371591	1932558	1741118	14531255	21615691
4	0	0	0	0	0	0	0	322915	0	154	307	1888	2670	3230	3806	9476	8824	9899	4946	7733	3631	16853	19394	16719	40365	20808	16969	28898	45659	18233	79002	46287	51269	139182	64051	145793	183360	47504	524665	49343	637262	487609	376151	1944842	1818159	14417835	21615691
5	0	0	0	0	0	0	0	335103	10	172	483	2214	3299	3805	4740	10217	7931	8380	5912	8785	4170	19531	20481	15667	36546	20185	17869	29496	44380	18371	70861	45294	46912	133267	62543	140983	173191	47479	518142	49103	656441	501802	368375	1941934	1887259	14354358	21615691
6	0	0	0	0	0	0	0	363016	22	186	482	2403	3440	3866	5268	9689	6429	7307	5907	9926	3589	23099	18322	13456	32645	17101	21793	26577	46337	20098	57171	48116	44477	134685	59632	131623	163120	58333	489275	52064	670190	506801	347737	1974278	1829975	14407256	21615691
7	0	0	0	0	0	0	0	371686	43	230	568	2047	2619	3138	4632	9663	7897	8548	5258	7033	4386	19144	18411	16258	37327	18523	19912	28328	49086	20870	64853	49067	58491	131222	73060	130079	180382	72498	482708	58303	645023	478237	373705	1943375	1698733	14520348	21615691
8	0	0	0	0	0	0	0	380871	31	139	329	1789	2285	2888	4419	9583	8372	10095	4558	6230	4497	18087	18411	18787	40730	18423	19095	29086	53573	21440	70773	50411	65677	135702	82537	138000	197724	73000	522289	54021	685482	491689	396596	2017417	1818759	14141896	21615691
9	0	0	0	0	0	0	0	402754	18	128	305	1726	2251	2835	4138	10345	8860	11734	4286	5943	4035	17286	19515	21348	42175	18831	18107	28311	58150	21120	73579	49742	71449	132654	90280	138607	204477	68662	545680	56076	699824	507884	412118	2056959	1874180	13929319	21615691
10	0	0	0	0	0	0	0	441145	16	104	231	1511	1977	2408	3890	9776	8498	11574	4069	5254	3874	16558	19325	21804	40416	18716	17240	27787	60948	20672	71493	48366	78610	126565	98595	134266	211540	67052	564321	56409	712898	519423	429626	2104233	1937418	13717083	21615691
11	0	0	0	0	0	0	0	487560	23	117	399	2904	4240	4248	6022	10898	7133	9136	7133	9775	4086	26815	21606	15841	34867	20599	22950	31849	54728	23368	62660	57611	56675	140568	79562	139434	183406	72776	544556	60324	742790	560965	388478	2201999	1882193	13635397	21615691
12	0	0	0	0	0	0	0	497100	21	136	353	2274	3252	3394	5585	11173	9270	10447	5799	7245	4381	23821	24011	20417	39555	22543	20546	33517	63276	23320	71921	57862	75602	136746	99427	141875	204631	76492	572325	66799	741549	562086	426960	2236765	1889450	13423765	21615691
13	0	0	0	0	0	0	0	510987	25	141	347	2195	2991	3216	5317	11920	10456	13193	5362	6418	4221	22440	25202	24551	42025	22902	19489	33561	72003	23461	75326	57156	88587	134057	114665	142812	220767	78780	599287	69978	760005	573567	455433	2264483	1924159	13194206	21615691
14	0	0	0	0	0	0	0	529251	12	111	369	2055	2799	2973	5175	12119	10494	14209	5033	5928	4292	21088	25362	26335	43113	22482	18918	33105	74955	23528	77746	57056	94198	135398	121539	144571	233359	79479	624436	69476	788516	583337	477237	2332083	2003349	12910205	21615691
15	0	0	0	0	0	0	0	557492	23	95	248	1700	2551	2834	4838	11870	10343	14325	4784	5469	4330	20709	25343	27894	44101	22895	18839	33720	78622	23637	78144	57499	102080	132111	130014	144924	244726	82873	640479	70200	808909	589247	489352	2350436	2036264	12741771	21615691
16	0	0	0	0	0	0	0	610871	25	108	498	4057	5957	5328	8086	13787	9072	12187	8677	10238	4800	34114	28220	20153	38242	25412	25382	38918	69844	27229	68935	67858	78538	145049	111004	152408	209430	95700	618829	79033	845585	648698	447500	2439296	1985820	12620803	21615691
17	0	0	0	0	0	0	0	620806	15	107	390	2944	4418	4320	7370	13606	11262	13959	6944	7757	5199	29894	30828	26548	43144	27263	23543	40226	82221	27973	78041	67469	101201	142595	133978	154129	237504	99942	661353	83168	860925	649806	495875	2520027	2033150	12265791	21615691
18	0	0	0	0	0	0	0	633828	24	142	471	2722	3974	3882	7112	14914	12586	16919	6392	6972	5211	28206	32217	31498	45826	27063	22671	40097	91072	27839	82055	67683	115220	140274	148016	157118	256087	103188	689833	86337	884075	661829	521471	2560508	2073395	12006964	21615691
19	0	0	0	0	0	0	0	654963	14	101	413	2616	3775	3823	7270	15964	13177	18998	6138	6474	5184	27509	33511	34689	47248	27244	21916	40270	97766	27882	84156	67299	125154	138550	160487	157794	269483	104591	717221	87649	911576	675831	544522	2592681	2120845	11760907	21615691
20	0	0	0	0	0	0	0	689667	12	83	348	2359	3649	3420	6989	15607	12997	19155	5922	6168	5067	26881	33543	36506	47895	26958	21712	40053	102861	28032	84247	66414	133318	136475	169482	158498	280928	104641	742994	89026	936248	689886	561556	2620910	2159707	11545477	21615691
21	0	0	0	0	0	0	0	748502	18	124	689	6110	8465	7092	10928	17905	11801	16586	10900	11573	6115	43919	36297	25511	43624	32943	30093	48590	89477	32933	78515	81984	104737	154253	146045	173309	240308	122995	719056	101865	971470	758607	513765	2746284	2064704	11397599	21615691
22	0	0	0	0	0	0	0	761039	22	145	652	4375	6479	5657	10435	18389	14987	19347	9145	9133	7020	39031	41612	34866	49060	34829	28610	50155	108397	33524	86797	81048	134979	149958	177445	173202	274518	127847	764541	109340	988199	762273	561881	2807349	2089824	11039581	21615691
23	0	0	0	0	0	0	0	779444	9	128	630	3845	5771	5039	10099	19670	16280	22543	8201	8108	6788	36750	43501	41049	51177	34817	27215	49649	120426	34013	90484	80275	151746	148333	194472	175590	295066	130550	798072	112161	1013989	774956	589311	2846346	2123004	10766184	21615691
24	0	0	0	0	0	0	0	801440	20	97	619	3837	5525	5093	10200	21500	17309	25781	8097	7833	6965	36008	45498	46393	52229	35141	27354	49631	129744	34005	90952	80272	165681	145730	210130	176276	309766	134065	825114	115536	1041088	788481	613422	2866039	2152427	10530393	21615691
25	0	0	0	0	0	0	0	834068	16	88	586	3532	5289	4727	9985	20917	16894	26292	7932	7464	6910	35050	45903	49117	52944	34864	27395	49890	136354	34563	91813	80403	175684	143760	222152	176114	324437	134983	854232	119161	1067185	803802	628656	2873806	2182775	10325948	21615691
26	0	0	0	0	0	0	0	886595	21	147	726	4551	6467	5664	8717	14667	10334	14965	10059	9616	6832	40294	34357	24899	37692	33358	30543	48780	85841	34205	70807	81818	108473	132378	144243	176685	204377	154943	622996	140618	860947	736189	477098	2454861	1936851	11963077	21615691
27	0	0	0	0	0	0	0	896359	17	107	608	3497	4982	4726	7837	14902	12123	16934	8339	7719	7157	34899	37723	32383	39155	34403	28971	48209	102223	35607	74652	79887	132167	131398	167935	177154	232347	156544	660937	145401	873487	741568	520176	2513073	1971830	11658255	21615691
28	0	0	0	0	0	0	0	911553	21	121	582	2684	4159	3961	7617	15630	12820	19322	7592	6997	7095	32361	38793	37188	40375	33961	28471	48070	110878	35640	76295	79094	146035	129743	181013	178908	248182	158455	682770	149926	889156	750359	543723	2545565	2006748	11443828	21615691
29	0	0	0	0	0	0	0	925080	21	104	587	2775	3816	4147	7279	15847	12304	20743	7370	6630	7768	31339	40178	40457	41330	34857	29073	48087	118589	36769	77597	78748	156899	127060	191781	180933	258806	161749	701464	155554	904319	763027	563728	2553210	2042359	11263307	21615691
30	0	0	0	0	0	0	0	957940	21	117	497	2228	3798	3556	7302	15766	12383	20682	7032	6368	7058	29971	39646	41971	41022	34067	29782	47821	121110	37493	77619	79073	163202	125157	198235	179787	269132	163157	723500	157737	924554	776278	582600	2572055	2079080	11076894	21615691
31	0	0	0	0	0	0	0	1017666	22	101	706	4226	6816	5592	9742	16176	11769	16637	9428	8744	6229	40021	38278	28512	35856	34828	29530	48657	101827	34201	70813	81016	130918	125094	174014	182914	230370	166031	692454	150078	940533	790460	546177	2443325	2150977	11234953	21615691
32	0	0	0	0	0	0	0	1030236	15	110	716	3059	5176	4494	8319	16799	13518	19355	7881	7022	6872	34052	43054	37809	37335	36086	28409	47740	121780	35933	73509	78959	159855	124172	199034	182118	259482	170123	723469	160843	951430	799569	589703	2473889	2164358	10959408	21615691
33	0	0	0	0	0	0	0	1049081	13	169	603	2655	4261	4306	8447	20263	16654	27910	7159	6209	7280	30651	46565	48836	41250	35421	28159	46767	139134	36852	75890	77958	182985	121535	219656	185618	281803	174257	755647	168722	967727	813120	618851	2484394	2189143	10689740	21615691
34	0	0	0	0	0	0	0	1073234	16	159	682	2886	3977	4395	8014	19417	13959	25815	6816	6384	7107	30628	46580	50225	39271	34724	27857	46269	143415	37052	75753	76628	189786	121076	228002	185556	295047	174686	778621	170843	993900	826084	639256	2509843	2226180	10495548	21615691
35	0	0	0	0	0	0	0	1120376	13	166	538	2195	3637	3670	7384	17985	13549	24090	6632	5914	6976	29160	45684	49384	38173	34278	28015	45861	144536	37148	74816	75644	193378	118647	232981	185993	302812	178488	795804	175544	1011500	839845	659221	2517606	2263994	10324054	21615691
36	0	0	0	0	0	0	0	1196926	21	155	874	4673	7406	6418	10999	18827	12854	19733	10900	9735	7865	44772	45832	33641	38113	41735	33787	54323	120220	38920	78031	88627	159599	129924	204238	211717	255575	207791	753329	193102	1022990	897823	619451	2492863	2225529	10316373	21615691
37	0	0	0	0	0	0	0	1208318	15	181	816	3264	5292	5324	9897	20718	15187	23678	8683	7872	8389	37769	52046	45033	38555	41599	32912	53149	145867	41376	78734	86431	193019	130632	233595	209759	291116	205980	799623	201662	1043180	905381	666450	2551777	2237217	9975195	21615691
38	0	0	0	0	0	0	0	1225503	15	161	723	2970	4705	4855	8928	21352	15175	26742	7956	7292	8848	34467	53438	52396	39360	40421	32915	51886	157621	42556	79862	86094	209959	130047	248423	212549	310042	211109	825981	209756	1066175	918964	696389	2573924	2263316	9732816	21615691
39	0	0	0	0	0	0	0	1253647	22	170	669	2723	4247	4582	8655	22723	15459	29262	7870	7073	9180	33283	54555	57194	38904	40461	33399	51291	166598	43214	79535	84858	222502	128238	260236	213872	322984	214899	847759	218634	1082261	938498	720622	2556915	2293892	9544805	21615691
40	0	0	0	0	0	0	0	1301282	32	190	749	2408	3782	4344	7151	18408	12474	23578	8365	7456	10180	31719	49437	50463	35640	42666	36820	51852	149861	47461	74490	86237	206830	127725	230123	228461	292418	240507	753851	258436	972956	947583	702073	2273067	2212465	10112151	21615691
41	0	0	0	0	0	0	0	1370671	44	198	1009	4307	6813	6207	9778	18400	12314	18568	10522	9340	9809	41050	47261	33594	34424	43461	38043	52999	123855	41525	74838	87820	171960	123260	202500	238016	252203	249465	719543	250244	973912	967098	666849	2145512	2308976	10249303	21615691
42	0	0	0	0	0	0	0	1385445	23	256	812	3025	4653	4905	8485	19180	13828	21998	8791	7912	9990	33982	52117	45173	33176	42800	36397	49893	148248	44934	74753	85368	204408	126290	229743	235576	288469	248782	763014	264539	991251	977980	715684	2177597	2323653	9932561	21615691
43	0	0	0	0	0	0	0	1407119	29	322	848	2582	4110	4772	8114	20884	13588	25163	8236	7334	10811	30957	54998	52902	32786	42409	37672	49687	161571	46877	74978	85487	222168	127438	244423	238648	307392	253353	788344	278672	1007266	1000474	750223	2162812	2366052	9684190	21615691
44	0	0	0	0	0	0	0	1437380	31	264	731	2543	3737	4410	7700	21952	13028	26580	7777	7196	10721	29914	56180	56194	32162	42422	37198	49128	169248	47427	74132	85291	230918	126904	252854	239664	319393	256472	812783	289287	1018421	1022667	773331	2158398	2400635	9490618	21615691
45	0	0	0	0	0	0	0	1491832	26	286	728	2232	3536	4176	7305	21174	12420	26232	7741	7214	10568	29015	55256	57458	32557	42351	37135	48395	172233	48272	73301	84254	238608	126194	258700	241519	334492	259496	835980	299780	1030876	1046054	797248	2139068	2449829	9282150	21615691
46	0	0	0	0	0	0	0	1576404	60	865	1433	7332	12311	11005	15381	24523	15376	22469	11200	10711	10801	41537	53358	41381	35607	47370	40666	53216	144699	43988	79834	90871	199776	130803	228416	267982	291643	283784	796431	302341	1022605	1076594	751658	2085947	2458971	9326342	21615691
47	0	0	0	0	0	0	0	1593486	42	342	1207	3720	5288	6403	9791	23135	15846	25841	10386	9173	12516	36230	60730	54522	34824	48381	41316	53270	173683	50166	78730	91614	237714	135238	260030	264978	331133	284908	846088	321777	1053932	1103392	805601	2092633	2493025	8944600	21615691
48	0	0	0	0	0	0	0	1616796	40	355	930	2811	4228	5320	8491	23736	14537	28347	9018	8531	12733	33123	62751	61346	33433	46748	42570	53113	184715	53459	78371	93047	254154	138286	271756	269692	351820	289614	876646	338662	1064973	1134278	839310	2089168	2533320	8685463	21615691
49	0	0	0	0	0	0	0	1651534	41	421	920	2508	3931	5234	8098	24567	13827	30281	8775	8207	12857	31536	63789	65500	33350	46411	41908	51758	192324	53289	76940	92938	263102	137801	282833	269571	366782	291071	901799	347413	1082946	1146449	856908	2100439	2550618	8497015	21615691
50	0	0	0	0	0	0	0	1714455	36	365	920	2489	3808	4804	7881	24722	14868	32616	8452	7905	12453	30123	62399	67742	33568	45485	41390	51066	195438	53973	76177	90755	269014	136869	286533	269943	382521	290187	931798	357392	1096115	1171216	876975	2104823	2574478	8283937	21615691
51	0	0	0	0	0	0	0	1820631	44	448	1394	4277	7154	7154	10760	21587	13777	21812	11733	10803	12330	41433	56904	43486	34886	50753	45188	56276	157810	49618	83781	99127	224545	142573	250015	303855	335044	321992	888842	361168	1096187	1235754	837562	2060069	2595543	8299376	21615691
52	0	0	0	0	0	0	0	1840144	40	449	1028	3076	4811	6074	9003	23048	14173	25702	9788	9321	13059	34114	62583	56085	32079	49006	44128	53185	184339	54293	81199	98186	259165	149265	277529	300125	372707	322241	933545	380000	1112963	1245519	881805	2073827	2596566	8001521	21615691
53	0	0	0	0	0	0	0	1867228	52	446	987	2724	4292	5842	8400	25393	14211	30179	9126	8836	13691	31629	66113	64798	31320	47532	44111	52477	200788	55451	80338	98802	279405	152076	295256	300530	400034	323903	976994	397610	1133322	1277413	913528	2073945	2617286	7709623	21615691
54	0	0	0	0	0	0	0	1909004	54	451	1001	2761	4219	5773	8339	27095	14235	32680	8930	8818	13637	30501	68132	70547	31395	47625	43769	52068	211574	56525	79843	98662	292134	151515	306174	301067	419322	324828	1010525	408785	1150419	1300772	936816	2076107	2633163	7476426	21615691
55	0	0	0	0	0	0	0	1979951	63	439	910	2380	3665	5049	7205	24282	12380	29675	8405	8160	13313	28984	64437	68017	30284	47103	43668	52294	207797	57106	78559	98348	292729	152947	306428	304666	433737	329988	1034956	424234	1161339	1336566	957195	2059255	2669558	7279619	21615691
56	0	0	0	0	0	0	0	2096105	60	529	1421	4080	6744	7387	10153	22564	13585	22231	11632	11228	13845	39198	59438	46253	32931	51372	47938	55423	171173	51766	86198	104061	246957	155833	269845	339177	389012	359656	999912	423964	1157262	1397353	912587	2033722	2677717	7285379	21615691
57	0	0	0	0	0	0	0	2119626	62	588	1157	2969	4792	6416	8950	24578	14500	27749	9814	9795	14379	33549	66743	61215	30501	50075	45800	53320	203126	56365	83142	105148	286911	164447	303793	335322	434724	357000	1056910	450946	1180489	1416474	958901	2034115	2673788	6927512	21615691
58	0	0	0	0	0	0	0	2151784	71	609	1104	2789	4443	6322	8730	27213	14596	32577	9042	9119	15073	30872	71062	71136	29966	48697	45945	53094	219466	57930	82225	106363	308236	167574	321567	335117	464168	358638	1100346	466231	1199793	1444257	987177	2028390	2683213	6650756	21615691
59	0	0	0	0	0	0	0	2200215	59	575	1054	2764	4156	6075	8535	28444	14197	35059	8625	8797	14836	29805	71722	76139	29369	47459	45506	51982	228558	59337	81376	106056	318758	166562	333152	336560	484750	359386	1137359	480645	1219929	1465637	1004054	2028669	2679079	6440451	21615691
60	0	0	0	0	0	0	0	2286947	49	536	914	2277	3792	5632	7531	26163	12650	32039	8156	8150	14258	27968	69254	75014	28744	46459	45002	52093	227905	59553	80571	103914	322708	166904	336473	337640	502020	359915	1172933	492933	1232060	1492429	1015053	2027164	2684120	6247768	21615691
61	0	0	0	0	0	0	0	2430580	91	729	1456	4182	7080	7924	10385	24103	14158	23674	11913	12039	15353	38370	63956	51338	33068	53631	51462	56494	189094	56058	90196	114670	273389	176613	296487	385385	458708	398003	1136478	496513	1217329	1579502	965260	1999322	2677520	6193178	21615691
62	0	0	0	0	0	0	0	2458197	55	613	1206	3108	4963	7021	9326	26769	14911	29403	9675	10086	15863	32769	71682	68318	29858	51243	48968	54267	222364	60151	86815	115676	315294	184488	332248	378711	506848	395484	1196463	520209	1245843	1583008	1005619	1997392	2642489	5878288	21615691
63	0	0	0	0	0	0	0	2497346	66	710	1202	2913	4527	6988	8839	28837	14137	34236	9132	9587	16343	31012	74714	77198	29430	49439	48566	54225	237971	62222	86312	117558	336751	190381	348633	379725	537459	396381	1240608	540902	1259778	1606494	1026530	1992321	2627564	5628654	21615691
64	0	0	0	0	0	0	0	2557921	60	675	1179	2861	4322	6847	8486	29291	13717	35504	9048	9199	16727	30177	74605	80289	28722	49194	48449	53887	244587	63925	85680	118744	344274	193102	356475	382831	561723	400069	1286615	562693	1275711	1651015	1042694	1982107	2635114	5367172	21615691
65	0	0	0	0	0	0	0	2661693	53	636	998	2442	3775	5878	7448	26133	11940	32357	8165	8760	15888	28503	71662	78313	28412	48276	47782	54700	241301	64128	84502	116449	347725	191906	359677	384633	582874	398961	1329334	576421	1287563	1678230	1051820	1976812	2631311	5168230	21615691
66	0	0	0	0	0	0	0	2836980	64	641	1376	3311	5713	7761	9254	23692	13493	23960	10981	11783	16948	36880	66651	57008	32122	54053	53962	56850	207791	58629	92880	126782	301478	201952	325398	436459	558753	433113	1330721	583213	1266519	1788987	996173	1956759	2624301	5002300	21615691

## Sheet: Score Distribution_2
						0	1	2	3	4	5	6	7	8	9	10	11	12	13	14	15	16	17	18	19	20	21	22	23	24	25	26	27	28	29	30	31	32	33	34	35	36	37	38	39	40
	;	<	=	>	?	@	A	B	C	D	E	F	G	H	I	J	K	L	M	N	O	P	Q	R	S	T	U	V	W	X	Y	Z	[	\	]	^	_	'	a	b	c	d	e	f	g	h
									0.501187	0.398107	0.316228	0.251189	0.199526	0.158489	0.125893	0.1	0.0794328	0.0630957	0.0501187	0.0398107	0.0316228	0.0251189	0.0199526	0.0158489	0.0125893	0.01	0.00794328	0.00630957	0.00501187	0.00398107	0.00316228	0.00251189	0.00199526	0.00158489	0.00125893	0.001	0.000794328	0.000630957	0.000501187	0.000398107	0.000316228	0.000251189	0.000199526	0.000158489	0.000125893	0.0001	Total
1	0	0	0	0	0	0	0	0	0	0	0	0	0	0	22716	35120	25080	123288	0	73416	0	75456	75242	96318	739309	0	274428	523094	374463	178896	1794450	897572	101223	4323564	655458	6276090	5298923	1146560	18161352	1569916	19222735	13644432	15367617	73265558	56635371	607360840	828338487	38.3212	0.000147192
2	0	0	0	0	0	0	0	0	0	204	145	2304	15547	13000	28854	60330	67815	180084	54730	101500	32970	218640	234821	295056	849680	275960	471177	647240	990656	504000	1799400	1608776	1306503	4024300	1789010	4748130	5589796	1570592	16894713	1796594	20970110	16771464	13289475	72921354	64378938	588404560	822908428	38.07	0.000155957
3	0	0	0	0	0	0	0	0	0	340	640	6186	17815	17264	32166	76950	92576	143364	57720	105224	41700	241184	292638	317484	812858	376780	409353	617892	1042406	476448	1942325	1364558	1404594	3959704	1899036	4486650	5740115	1553760	17234910	1694356	21759850	17335152	13748867	73437204	67903602	581250200	821893871	38.023	0.000157651
4	0	0	0	0	0	0	0	0	0	616	1535	11328	18690	25840	34254	94760	97064	118788	64298	108262	54465	269648	329698	300942	766935	416160	356349	635756	1050157	437592	1975050	1203462	1384263	3897096	1857479	4373790	5684160	1520128	17313945	1677662	22304170	17553924	13917587	73903996	70908201	576713400	821381450	37.9993	0.000158514
5	0	0	0	0	0	0	0	0	30	688	2415	13284	23093	30440	42660	102170	87241	100560	76856	122990	62550	312496	348177	282006	694374	403700	375249	648912	1020740	440904	1771525	1177644	1266624	3731476	1813747	4229490	5368921	1519328	17098686	1669502	22975435	18064872	13629875	73793492	73603101	574174320	821079573	37.9853	0.000159025
6	0	0	0	0	0	0	0	0	66	744	2410	14418	24080	30928	47412	96890	70719	87684	76791	138964	53835	369584	311474	242208	620255	342020	457653	584694	1065751	482352	1429275	1251016	1200879	3771180	1729328	3948690	5056720	1866656	16146075	1770176	23456650	18244836	12866269	75022564	71369025	576290240	820540511	37.9604	0.000159941
7	0	0	0	0	0	0	0	0	129	920	2840	12282	18333	25104	41688	96630	86867	102576	68354	98462	65790	306304	312987	292644	709213	370460	418152	623216	1128978	500880	1621325	1275742	1579257	3674216	2118740	3902370	5591842	2319936	15929364	1982302	22575805	17216532	13827085	73848250	66250587	580813920	819810082	37.9266	0.00016119
8	0	0	0	0	0	0	0	0	93	556	1645	10734	15995	23104	39771	95830	92092	121140	59254	87220	67455	289392	312987	338166	773870	368460	400995	639892	1232179	514560	1769325	1310686	1773279	3799656	2393573	4140000	6129444	2336000	17235537	1836714	23991870	17700804	14674052	76661846	70931601	565675840	817845617	37.8357	0.000164599
9	0	0	0	0	0	0	0	0	54	512	1525	10356	15757	22680	37242	103450	97460	140808	55718	83202	60525	276576	331755	384264	801325	376620	380247	622842	1337450	506880	1839475	1293292	1929123	3714312	2618120	4158210	6338787	2197184	18007440	1906584	24493840	18283824	15248366	78164442	73093020	557172760	816106027	37.7553	0.000167677
10	0	0	0	0	0	0	0	0	48	416	1155	9066	13839	19264	35010	97760	93478	138888	52897	73556	58110	264928	328525	392472	767904	374320	362040	611314	1401804	496128	1787325	1257516	2122470	3543820	2859255	4027980	6557740	2145664	18622593	1917906	24951430	18699228	15896162	79960854	75559302	548683320	814185487	37.6664	0.000171143
11	0	0	0	0	0	0	0	0	69	468	1995	17424	29680	33984	54198	108980	78463	109632	92729	136850	61290	429040	367302	285138	662473	411980	481950	700678	1258744	560832	1566500	1497886	1530225	3935904	2307298	4183020	5685586	2328832	17970348	2051016	25997650	20194740	14373686	83675962	73405527	545415880	812003959	37.5655	0.000175167
12	0	0	0	0	0	0	0	0	63	544	1765	13644	22764	27152	50265	111730	101970	125364	75387	101430	65715	381136	408187	367506	751545	450860	431466	737374	1455348	559680	1798025	1504412	2041254	3828888	2883383	4256250	6343561	2447744	18886725	2271166	25954215	20235096	15797520	84997070	73688550	536950600	810125354	37.4786	0.000178707
13	0	0	0	0	0	0	0	0	75	564	1735	13170	20937	25728	47853	119200	115016	158316	69706	89852	63315	359040	428434	441918	798475	458040	409269	738342	1656069	563064	1883150	1486056	2391849	3753596	3325285	4284360	6843777	2520960	19776471	2379252	26600175	20648412	16851021	86050354	75042201	527768240	808183277	37.3887	0.000182443
14	0	0	0	0	0	0	0	0	36	444	1845	12330	19593	23784	46575	121190	115434	170508	65429	82992	64380	337408	431154	474030	819147	449640	397278	728310	1723965	564672	1943650	1483456	2543346	3791144	3524631	4337130	7234129	2543328	20606388	2362184	27598060	21000132	17657769	88619154	78130611	516408200	806433456	37.3078	0.000185875
15	0	0	0	0	0	0	0	0	69	380	1240	10200	17857	22672	43542	118700	113773	171900	62192	76566	64950	331344	430831	502092	837919	457900	395619	741840	1808306	567288	1953600	1494974	2756160	3699108	3770406	4347720	7586506	2651936	21135807	2386800	28311815	21212892	18106024	89316568	79414296	509670840	804592632	37.2226	0.000189556
16	0	0	0	0	0	0	0	0	75	432	2490	24342	41699	42624	72774	137870	99792	146244	112801	143332	72000	545824	479740	362754	726598	508240	533022	856196	1606412	653496	1723375	1764308	2120526	4061372	3219116	4572240	6492330	3062400	20421357	2687122	29595475	23353128	16557500	92693248	77446980	504832120	801771354	37.0921	0.00019534
17	0	0	0	0	0	0	0	0	45	428	1950	17664	30926	34560	66330	136060	123882	167508	90272	108598	77985	478304	524076	477864	819736	545260	494403	884972	1891083	671352	1951025	1754194	2732427	3992660	3885362	4623870	7362624	3198144	21824649	2827712	30132375	23393016	18347375	95761026	79292850	490631640	799354207	36.9803	0.000200434
18	0	0	0	0	0	0	0	0	72	568	2355	16332	27818	31056	64008	149140	138446	203028	83096	97608	78165	451296	547689	566964	870694	541260	476091	882134	2094656	668136	2051375	1759758	3110940	3927672	4292464	4713540	7938697	3302016	22764489	2935458	30942625	23825844	19294427	97299304	80862405	480278560	797290186	36.8848	0.00020489
19	0	0	0	0	0	0	0	0	42	404	2065	15696	26425	30584	65430	159640	144947	227976	79794	90636	77760	440144	569687	624402	897712	544880	460236	885940	2248618	669168	2103900	1749774	3379158	3879400	4654123	4733820	8353973	3346912	23668293	2980066	31905160	24329916	20147314	98521878	82712955	470436280	795165108	36.7865	0.000209581
20	0	0	0	0	0	0	0	0	36	332	1740	14154	25543	27360	62901	156070	142967	229860	76986	86352	76005	430096	570231	657108	910005	539160	455952	881166	2365803	672768	2106175	1726764	3599586	3821300	4914978	4754940	8708768	3348512	24518802	3026884	32768680	24835896	20777572	99594580	84228573	461819080	792933685	36.6832	0.000214623
21	0	0	0	0	0	0	0	0	54	496	3445	36660	59255	56736	98352	179050	129811	199032	141700	162022	91725	702704	617049	459198	828856	658860	631953	1068980	2057971	790392	1962875	2131584	2827899	4319084	4235305	5199270	7449548	3935840	23728848	3463410	34001450	27309852	19009305	104358792	80523456	455903960	789334779	36.5167	0.00022301
22	0	0	0	0	0	0	0	0	66	580	3260	26250	45353	45256	93915	183890	164857	232164	118885	127862	105300	624496	707404	627588	932140	696580	600810	1103410	2493131	804576	2169925	2107248	3644433	4198824	5145905	5196060	8510058	4091104	25229853	3717560	34586965	27441828	20789597	106679262	81503136	441583240	786332771	36.3779	0.000230257
23	0	0	0	0	0	0	0	0	27	512	3150	23070	40397	40312	90891	196700	179080	270516	106613	113512	101820	588000	739517	738882	972363	696340	571515	1092278	2769798	816312	2262100	2087150	4097142	4153324	5639688	5267700	9147046	4177600	26336376	3813474	35489615	27898416	21804507	108161148	82797156	430647360	783931407	36.2668	0.000236223
24	0	0	0	0	0	0	0	0	60	388	3095	23022	38675	40744	91800	215000	190399	309372	105261	109662	104475	576128	773466	835074	992351	702820	574434	1091882	2984112	816120	2273800	2087072	4473387	4080440	6093770	5288280	9602746	4290080	27228762	3928224	36438080	28385316	22696614	108909482	83944653	421215720	781514766	36.155	0.000242383
25	0	0	0	0	0	0	0	0	48	352	2930	21192	37023	37816	89865	209170	185834	315504	103116	104496	103650	560800	780351	884106	1005936	697280	575295	1097580	3136142	829512	2295325	2090478	4743468	4025280	6442408	5283420	10057547	4319456	28189656	4051474	37351475	28936872	23260272	109204628	85128225	413037920	779195902	36.0477	0.000248445
26	0	0	0	0	0	0	0	0	63	588	3630	27306	45269	45312	78453	146670	113674	179580	130767	134624	102480	644704	584069	448182	716148	667160	641403	1073160	1974343	820920	1770175	2127268	2928771	3706584	4183047	5300550	6335687	4958176	20558868	4781012	30133145	26502804	17652626	93284718	75537189	478523080	786862205	36.4024	0.000228962
27	0	0	0	0	0	0	0	0	51	428	3040	20982	34874	37808	70533	149020	133353	203208	108407	108066	107355	558384	641291	582894	743945	688060	608391	1060598	2351129	854568	1866300	2077062	3568509	3679144	4870115	5314620	7202757	5009408	21810921	4943634	30572045	26696448	19246512	95496774	76901370	466330200	784652204	36.3001	0.000234416
28	0	0	0	0	0	0	0	0	63	484	2910	16104	29113	31688	68553	156300	141020	231864	98696	97958	106425	517776	659481	669384	767125	679220	597891	1057540	2550194	855360	1907375	2056444	3942945	3632804	5249377	5367240	7693642	5070560	22531410	5097484	31120460	27012924	20117751	96731470	78263172	457753120	782883327	36.2183	0.000238875
29	0	0	0	0	0	0	0	0	63	416	2935	16650	26712	33176	65511	158470	135344	248916	95810	92820	116520	501424	683026	728226	785270	697140	610533	1057914	2727547	882456	1939925	2047448	4236273	3557680	5561649	5427990	8022986	5175968	23148312	5288836	31651165	27468972	20857936	97021980	79652001	450532280	781258280	36.1431	0.000243046
30	0	0	0	0	0	0	0	0	63	468	2485	13368	26586	28448	65718	157660	136213	248184	91416	89152	105870	479536	673982	755478	779418	681340	625422	1052062	2785530	899832	1940475	2055898	4406454	3504396	5748815	5393610	8343092	5221024	23875500	5363058	32359390	27946008	21556200	97738090	81084120	443075760	779310121	36.053	0.000248143
31	0	0	0	0	0	0	0	0	66	404	3530	25356	47712	44736	87678	161760	129459	199644	122564	122416	93435	640336	650726	513216	681264	696560	620130	1070454	2342021	820824	1770325	2106416	3534786	3502632	5046406	5487420	7141470	5312992	22850982	5102652	32918655	28456560	20208549	92846350	83888103	449398120	778646709	36.0223	0.000249903
32	0	0	0	0	0	0	0	0	45	440	3580	18354	36232	35952	74871	167990	148698	232260	102453	98308	103080	544832	731918	680562	709365	721720	596589	1050280	2800940	862392	1837725	2052934	4316085	3476816	5771986	5463540	8043942	5443936	23874477	5468662	33300050	28784484	21819011	94007782	84409962	438376320	776168573	35.9076	0.000256587
33	0	0	0	0	0	0	0	0	39	676	3015	15930	29827	34448	76023	202630	183194	334920	93067	86926	109200	490416	791605	879048	783750	708420	591339	1028874	3200082	884448	1897250	2026908	4940595	3402980	6370024	5568540	8735893	5576224	24936351	5736548	33870445	29272320	22897487	94406972	85376577	427589600	773132591	35.7672	0.000265021
34	0	0	0	0	0	0	0	0	48	636	3410	17316	27839	35160	72126	194170	153549	309780	88608	89376	106605	490048	791860	904050	746149	694480	584997	1017918	3298545	889248	1893825	1992328	5124222	3390128	6612058	5566680	9146457	5589952	25694493	5808662	34786500	29739024	23652472	95374034	86821020	419821920	771529693	35.693	0.000269585
35	0	0	0	0	0	0	0	0	39	664	2690	13170	25459	29360	66456	179850	149039	289080	86216	82796	104640	466560	776628	888912	725287	685560	588315	1008942	3324328	891552	1870400	1966744	5221206	3322116	6756449	5579790	9387172	5711616	26261532	5968496	35402500	30234420	24391177	95669028	88295766	412962160	769386115	35.5939	0.000275812
36	0	0	0	0	0	0	0	0	63	620	4370	28038	51842	51344	98991	188270	141394	236796	141700	136290	117975	716352	779144	605538	724147	834700	709527	1195106	2765060	934080	1950775	2304302	4309173	3637872	5922902	6351510	7922825	6649312	24859857	6565468	35804650	32321628	22919687	94728794	86795631	412654920	766160653	35.4447	0.000285453
37	0	0	0	0	0	0	0	0	45	724	4080	19584	37044	42592	89073	207180	167057	284136	112879	110208	125835	604304	884782	810594	732545	831980	691152	1169278	3354941	993024	1968350	2247206	5211513	3657696	6774255	6292770	9024596	6591360	26387559	6856508	36511300	32593716	24658650	96967526	87251463	399007800	763275305	35.3112	0.000294363
38	0	0	0	0	0	0	0	0	45	644	3615	17820	32935	38840	80352	213520	166925	320904	103428	102088	132720	551472	908446	943128	747840	808420	691215	1141492	3625283	1021344	1996550	2238444	5668893	3641316	7204267	6376470	9611302	6755488	27257373	7131704	37316125	33082704	25766393	97809112	88269324	389312640	761090581	35.2101	0.000301294
39	0	0	0	0	0	0	0	0	66	680	3345	16338	29729	36656	77895	227230	170049	351144	102310	99022	137700	532528	927435	1029492	739176	809220	701379	1128402	3831754	1037136	1988375	2206308	6007554	3590664	7546844	6416160	10012504	6876768	27976047	7433556	37879135	33785928	26663014	97162770	89461788	381792200	758788301	35.1036	0.000308774
40	0	0	0	0	0	0	0	0	96	760	3745	14448	26474	34752	64359	184080	137214	282936	108745	104384	152700	507504	840429	908334	677160	853320	773220	1140744	3446803	1139064	1862250	2242162	5584410	3576300	6673567	6853830	9064958	7696224	24877083	8786824	34053460	34112988	25976701	86376546	86286135	404486040	759910749	35.1555	0.000305104
41	0	0	0	0	0	0	0	0	132	792	5045	25842	47691	49656	88002	184000	135454	222816	136786	130760	147135	656800	803437	604692	654056	869220	798903	1165978	2848665	996600	1870950	2283320	4642920	3451280	5872500	7140480	7818293	7982880	23744919	8508296	34086920	34815528	24673413	81529456	90050064	409972120	759015801	35.1141	0.000308027
42	0	0	0	0	0	0	0	0	69	1024	4060	18150	32571	39240	76365	191800	152108	263976	114283	110768	149850	543712	885989	813114	630344	856000	764337	1097646	3409704	1078416	1868825	2219568	5519016	3536120	6662547	7067280	8942539	7961024	25179462	8994326	34693785	35207280	26480308	82748686	90622467	397302440	756239199	34.9857	0.000317274
43	0	0	0	0	0	0	0	0	87	1288	4240	15492	28770	38176	73026	208840	149468	301956	107068	102676	162165	495312	934966	952236	622934	848180	791112	1093114	3716133	1125048	1874450	2222662	5998536	3568264	7088267	7159440	9529152	8107296	26015352	9474848	35254310	36017064	27758251	82186856	92276028	387367600	753670663	34.8668	0.000326074
44	0	0	0	0	0	0	0	0	93	1056	3655	15258	26159	35280	69300	219520	143308	318960	101101	100744	160815	478624	955060	1011492	611078	848440	781158	1080816	3892704	1138248	1853300	2217566	6234786	3553312	7332766	7189920	9901183	8207104	26821839	9835758	35644735	36816012	28613247	82019124	93624765	379624720	751483006	34.7656	0.000333762
45	0	0	0	0	0	0	0	0	78	1144	3640	13392	24752	33408	65745	211740	136620	314784	100633	100996	158520	464240	939352	1034244	618583	847020	779835	1064690	3961359	1158528	1832525	2190604	6442416	3533432	7502300	7245570	10369252	8303872	27587340	10192520	36080660	37657944	29498176	81284584	95543331	371286000	748583829	34.6315	0.000344231
46	0	0	0	0	0	0	0	0	180	3460	7165	43992	86177	88040	138429	245230	169136	269628	145600	149954	162015	664592	907086	744858	676533	947400	853986	1170752	3328077	1055712	1995850	2362646	5393952	3662484	6624064	8039460	9040933	9081088	26282223	10279594	35791175	38757384	27811346	79265986	95899869	373053680	745199736	34.4749	0.000356866
47	0	0	0	0	0	0	0	0	126	1368	6035	22320	37016	51224	88119	231350	174306	310092	135018	128422	187740	579680	1032410	981396	661656	967620	867636	1171940	3994709	1203984	1968250	2381964	6418278	3786664	7540870	7949340	10265123	9117056	27920904	10940418	36887620	39722112	29807237	79520054	97227975	357784000	742072032	34.3302	0.000368957
48	0	0	0	0	0	0	0	0	120	1420	4650	16866	29596	42560	76419	237360	159907	340164	117234	119434	190995	529968	1066767	1104228	635227	934960	893970	1168486	4248445	1283016	1959275	2419222	6862158	3872008	7880924	8090760	10906420	9267648	28929318	11514508	37274055	40834008	31054470	79388384	98799480	347418520	739672950	34.2193	0.000378507
49	0	0	0	0	0	0	0	0	123	1684	4600	15048	27517	41872	72882	245670	152097	363372	114075	114898	192855	504576	1084413	1179000	633650	928220	880068	1138676	4423452	1278936	1923500	2416388	7103754	3858428	8202157	8087130	11370242	9314272	29759367	11812042	37903110	41272164	31705596	79816682	99474102	339880600	737297218	34.1094	0.000388208
50	0	0	0	0	0	0	0	0	108	1460	4600	14934	26656	38432	70929	247220	163548	391392	109876	110670	186795	481968	1060783	1219356	637792	909700	869190	1123452	4495074	1295352	1904425	2359630	7263378	3832332	8309457	8098290	11858151	9285984	30749334	12151328	38364025	42163776	32448075	79983274	100404642	331357480	733992868	33.9565	0.000402116
51	0	0	0	0	0	0	0	0	132	1792	6970	25662	50078	57232	96840	215870	151547	261744	152529	151242	184950	662928	967368	782748	662834	1015060	948948	1238072	3629630	1190832	2094525	2577302	6062715	3992044	7250435	9115650	10386364	10303744	29331786	12279712	38366545	44487144	30989794	78282622	101226177	331975040	731176607	33.8262	0.000414362
52	0	0	0	0	0	0	0	0	120	1796	5140	18456	33677	48592	81027	230480	155903	308424	127244	130494	195885	545824	1063911	1009530	609501	980120	926688	1170070	4239797	1303032	2029975	2552836	6997455	4179420	8048341	9003750	11553917	10311712	30806985	12920000	38953705	44838684	32626785	78805426	101266074	320060840	728141616	33.6858	0.000427978
53	0	0	0	0	0	0	0	0	156	1784	4935	16344	30044	46736	75600	253930	156321	362148	118638	123704	205365	506064	1123921	1166364	595080	950640	926331	1154494	4618124	1330824	2008450	2568852	7543935	4258128	8562424	9015900	12401054	10364896	32240802	13518740	39666270	45986868	33800536	78809910	102074154	308384920	724973386	33.5392	0.000442668
54	0	0	0	0	0	0	0	0	162	1804	5005	16566	29533	46184	75051	270950	156585	392160	116090	123452	204555	488016	1158244	1269846	596505	952500	919149	1145496	4866202	1356600	1996075	2565212	7887618	4242420	8879046	9032010	12998982	10394496	33347325	13898690	40264665	46827792	34662192	78892066	102693357	299057040	721829641	33.3938	0.000457743
55	0	0	0	0	0	0	0	0	189	1756	4550	14280	25655	40392	64845	242820	136180	356100	109265	114240	199695	463744	1095429	1224306	575396	942060	917028	1150468	4779331	1370544	1963975	2557048	7903683	4282516	8886412	9139980	13445847	10559616	34153548	14423956	40646865	48116376	35416215	78251690	104112762	291184760	718873522	33.257	0.000472387
56	0	0	0	0	0	0	0	0	180	2116	7105	24480	47208	59096	91377	225640	149435	266772	151216	157192	207675	627168	1010446	832554	625689	1027440	1006698	1219306	3936979	1242384	2154950	2705586	6667839	4363324	7825505	10175310	12059372	11508992	32997096	14414776	40504170	50304708	33765719	77281436	104430963	291415160	715493062	33.1006	0.000489707
57	0	0	0	0	0	0	0	0	186	2352	5785	17814	33544	51328	80550	245780	159500	332988	127582	137130	215685	536784	1134631	1101870	579519	1001500	961800	1173040	4671898	1352760	2078550	2733848	7746597	4604516	8809997	10059660	13476444	11424000	34878030	15332164	41317115	50993064	35479337	77296370	104277732	277100480	711531930	32.9174	0.000510813
58	0	0	0	0	0	0	0	0	213	2436	5520	16734	31101	50576	78570	272130	160556	390924	117546	127666	226095	493952	1208054	1280448	569354	973940	964845	1168068	5047718	1390320	2055625	2765438	8322372	4692072	9325443	10053510	14389208	11476416	36311418	15851854	41992755	51993252	36525549	77078820	104645307	266030240	708086045	32.758	0.000529912
59	0	0	0	0	0	0	0	0	177	2300	5270	16584	29092	48600	76815	284440	156167	420708	112125	123158	222540	476880	1219274	1370502	558011	949180	955626	1143604	5256834	1424088	2034400	2757456	8606466	4663736	9661408	10096800	15027250	11500352	37532847	16341930	42697515	52762932	37149998	77089422	104484081	257618040	704876608	32.6095	0.000548342
60	0	0	0	0	0	0	0	0	147	2144	4570	13662	26544	45056	67779	261630	139150	384468	106028	114100	213870	447488	1177318	1350252	546136	929180	945042	1146046	5241815	1429272	2014275	2701764	8713116	4673312	9757717	10129200	15562620	11517280	38706789	16759722	43122100	53727444	37556961	77032232	104680680	249910720	701157629	32.4374	0.000570501
61	0	0	0	0	0	0	0	0	273	2916	7280	25092	49560	63392	93465	241030	155738	284088	154869	168546	230295	613920	1087252	924084	628292	1072620	1080702	1242868	4349162	1345392	2254900	2981420	7381503	4945164	8598123	11561550	14219948	12736096	37503774	16881442	42606515	56862072	35714620	75974236	104423280	247727120	696192599	32.2077	0.000601486
62	0	0	0	0	0	0	0	0	165	2452	6030	18648	34741	56168	83934	267690	164021	352836	125775	141204	237945	524304	1218594	1229724	567302	1024860	1028328	1193874	5114372	1443624	2170375	3007576	8512938	5165664	9635192	11361330	15712288	12655488	39483279	17687106	43604505	56988288	37207903	75900896	103057071	235131520	692118010	32.0192	0.000628168
63	0	0	0	0	0	0	0	0	198	2840	6010	17478	31689	55904	79551	288370	155507	410832	118716	134218	245145	496192	1270138	1389564	559170	988780	1019886	1192950	5473333	1493328	2157800	3056508	9092277	5330668	10110357	11391750	16661229	12684192	40940064	18390668	44092230	57833784	37981610	75708198	102474996	225146160	688482290	31.851	0.000652974
64	0	0	0	0	0	0	0	0	180	2700	5895	17166	30254	54776	76374	292910	150887	426048	117624	128786	250905	482832	1268285	1445202	545718	983880	1017429	1185514	5625501	1534200	2142000	3087344	9295398	5406856	10337775	11484930	17413413	12802208	42458295	19131562	44649885	59436540	38579678	75320066	102769446	214686880	684645342	31.6735	0.000680215
65	0	0	0	0	0	0	0	0	159	2544	4990	14652	26425	47024	67032	261330	131340	388284	106145	122640	238320	456048	1218254	1409634	539828	965520	1003422	1203400	5549923	1539072	2112550	3027674	9388575	5373368	10430633	11538990	18069094	12766752	43868022	19598314	45064705	60416280	38917340	75118856	102621129	206729200	680337468	31.4742	0.000712157
66	0	0	0	0	0	0	0	0	192	2564	6880	19866	39991	62088	83286	236920	148423	287520	142753	164962	254220	590080	1133067	1026144	610318	1081060	1133202	1250700	4779193	1407096	2322000	3296332	8139906	5654656	9436542	13093770	17321343	13859616	43913793	19829242	44328165	64403532	36858401	74356842	102347739	200092000	673714404	31.1678	0.000764216

## Sheet: Gap Size Data
Start Pos Diff	Count	a*b		Cumsum	Cum %
0	0	0		0	0
1	0	0		0	0
2	1352	2704		1352	5.91702e-05
3	1391	4173		2743	0.000120047
4	1508	6032		4251	0.000186045
5	1543	7715		5794	0.000253574
6	1484	8904		7278	0.000318521
7	1402	9814		8680	0.000379879
8	1451	11608		10131	0.000443382
9	1489	13401		11620	0.000508548
10	1576	15760		13196	0.000577522
11	1590	17490		14786	0.000647108
12	1543	18516		16329	0.000714637
13	1452	18876		17781	0.000778184
14	1765	24710		19546	0.000855429
15	1640	24600		21186	0.000927204
16	1598	25568		22784	0.00099714
17	1610	27370		24394	0.0010676
18	1628	29304		26022	0.00113885
19	1546	29374		27568	0.00120651
20	1666	33320		29234	0.00127942
21	1602	33642		30836	0.00134954
22	1710	37620		32546	0.00142437
23	1638	37674		34184	0.00149606
24	1695	40680		35879	0.00157024
25	1721	43025		37600	0.00164556
26	1797	46722		39397	0.00172421
27	1691	45657		41088	0.00179821
28	1770	49560		42858	0.00187568
29	1797	52113		44655	0.00195432
30	1706	51180		46361	0.00202899
31	1682	52142		48043	0.0021026
32	1793	57376		49836	0.00218107
33	1785	58905		51621	0.00225919
34	1784	60656		53405	0.00233727
35	1821	63735		55226	0.00241696
36	1748	62928		56974	0.00249346
37	1863	68931		58837	0.002575
38	1850	70300		60687	0.00265596
39	1828	71292		62515	0.00273596
40	1824	72960		64339	0.00281579
41	1717	70397		66056	0.00289094
42	1689	70938		67745	0.00296485
43	1794	77142		69539	0.00304337
44	1800	79200		71339	0.00312215
45	1845	83025		73184	0.00320289
46	1640	75440		74824	0.00327467
47	1799	84553		76623	0.0033534
48	1881	90288		78504	0.00343572
49	1703	83447		80207	0.00351025
50	1520	76000		81727	0.00357678
51	1567	79917		83294	0.00364536
52	1659	86268		84953	0.00371796
53	1710	90630		86663	0.0037928
54	1656	89424		88319	0.00386527
55	1624	89320		89943	0.00393635
56	1480	82880		91423	0.00400112
57	1468	83676		92891	0.00406537
58	1647	95526		94538	0.00413745
59	1614	95226		96152	0.00420808
60	1523	91380		97675	0.00427474
61	1496	91256		99171	0.00434021
62	1714	106268		100885	0.00441522
63	1606	101178		102491	0.00448551
64	1721	110144		104212	0.00456083
65	1679	109135		105891	0.00463431
66	1628	107448		107519	0.00470556
67	1620	108540		109139	0.00477646
68	1641	111588		110780	0.00484828
69	1668	115092		112448	0.00492128
70	1820	127400		114268	0.00500093
71	1677	119067		115945	0.00507432
72	1749	125928		117694	0.00515087
73	1834	133882		119528	0.00523113
74	1876	138824		121404	0.00531324
75	1829	137175		123233	0.00539328
76	1886	143336		125119	0.00547582
77	1924	148148		127043	0.00556003
78	2003	156234		129046	0.00564769
79	1903	150337		130949	0.00573097
80	1859	148720		132808	0.00581233
81	1926	156006		134734	0.00589662
82	2013	165066		136747	0.00598472
83	2092	173636		138839	0.00607628
84	1969	165396		140808	0.00616245
85	2081	176885		142889	0.00625353
86	2033	174838		144922	0.0063425
87	2248	195576		147170	0.00644088
88	2260	198880		149430	0.00653979
89	2255	200695		151685	0.00663848
90	2196	197640		153881	0.00673459
91	2156	196196		156037	0.00682895
92	2270	208840		158307	0.00692829
93	2299	213807		160606	0.00702891
94	2452	230488		163058	0.00713622
95	2390	227050		165448	0.00724082
96	2288	219648		167736	0.00734095
97	2394	232218		170130	0.00744573
98	2397	234906		172527	0.00755063
99	2516	249084		175043	0.00766074
100	2545	254500		177588	0.00777212
101	2550	257550		180138	0.00788373
102	2616	266832		182754	0.00799821
103	2768	285104		185522	0.00811936
104	2739	284856		188261	0.00823923
105	2950	309750		191211	0.00836833
106	3071	325526		194282	0.00850274
107	2884	308588		197166	0.00862895
108	2891	312228		200057	0.00875548
109	2941	320569		202998	0.00888419
110	3233	355630		206231	0.00902568
111	3251	360861		209482	0.00916796
112	3318	371616		212800	0.00931317
113	3589	405557		216389	0.00947025
114	3638	414732		220027	0.00962946
115	3742	430330		223769	0.00979323
116	3966	460056		227735	0.0099668
117	4483	524511		232218	0.010163
118	4394	518492		236612	0.0103553
119	4850	577150		241462	0.0105676
120	5308	636960		246770	0.0107999
121	5901	714021		252671	0.0110581
122	6614	806908		259285	0.0113476
123	7540	927420		266825	0.0116776
124	8300	1029200		275125	0.0120408
125	9148	1143500		284273	0.0124412
126	10908	1374408		295181	0.0129186
127	12252	1556004		307433	0.0134548
128	13979	1789312		321412	0.0140666
129	16877	2177133		338289	0.0148052
130	19357	2516410		357646	0.0156523
131	22712	2975272		380358	0.0166463
132	27256	3597792		407614	0.0178392
133	30691	4081903		438305	0.0191824
134	36590	4903060		474895	0.0207837
135	42360	5718600		517255	0.0226376
136	49362	6713232		566617	0.0247979
137	58013	7947781		624630	0.0273369
138	67334	9292092		691964	0.0302837
139	77116	10719124		769080	0.0336587
140	88351	12369140		857431	0.0375254
141	100123	14117343		957554	0.0419073
142	114297	16230174		1071851	0.0469095
143	126604	18104372		1198455	0.0524503
144	144343	20785392		1342798	0.0587674
145	161442	23409090		1504240	0.0658329
146	178849	26111954		1683089	0.0736603
147	198921	29241387		1882010	0.082366
148	215721	31926708		2097731	0.091807
149	234217	34898333		2331948	0.102058
150	249758	37463700		2581706	0.112988
151	268628	40562828		2850334	0.124745
152	286121	43490392		3136455	0.137267
153	305530	46746090		3441985	0.150638
154	325790	50171660		3767775	0.164896
155	341442	52923510		4109217	0.17984
156	357808	55818048		4467025	0.195499
157	372447	58474179		4839472	0.211799
158	386423	61054834		5225895	0.228711
159	402477	63993843		5628372	0.246325
160	409731	65556960		6038103	0.264257
161	421682	67890802		6459785	0.282712
162	423598	68622876		6883383	0.301251
163	429795	70056585		7313178	0.320061
164	434690	71289160		7747868	0.339085
165	440641	72705765		8188509	0.358369
166	448688	74482208		8637197	0.378006
167	445744	74439248		9082941	0.397514
168	447944	75254592		9530885	0.417118
169	444888	75186072		9975773	0.436589
170	448411	76229870		10424184	0.456214
171	448629	76715559		10872813	0.475848
172	441309	75905148		11314122	0.495162
173	436638	75538374		11750760	0.514271
174	440909	76718166		12191669	0.533567
175	433453	75854275		12625122	0.552537
176	437533	77005808		13062655	0.571686
177	426756	75535812		13489411	0.590363
178	422831	75263918		13912242	0.608868
179	420334	75239786		14332576	0.627264
180	409493	73708740		14742069	0.645185
181	407397	73738857		15149466	0.663015
182	402614	73275748		15552080	0.680636
183	393527	72015441		15945607	0.697858
184	382732	70422688		16328339	0.714608
185	376158	69589230		16704497	0.731071
186	368921	68619306		17073418	0.747217
187	358747	67085689		17432165	0.762917
188	348301	65480588		17780466	0.778161
189	342389	64711521		18122855	0.793145
190	327730	62268700		18450585	0.807488
191	317748	60689868		18768333	0.821395
192	306035	58758720		19074368	0.834788
193	291485	56256605		19365853	0.847545
194	280000	54320000		19645853	0.859799
195	267181	52100295		19913034	0.871492
196	252000	49392000		20165034	0.882521
197	235922	46476634		20400956	0.892846
198	224321	44415558		20625277	0.902664
199	208305	41452695		20833582	0.91178
200	194641	38928200		21028223	0.920298
201	178056	35789256		21206279	0.928091
202	164808	33291216		21371087	0.935304
203	150644	30580732		21521731	0.941897
204	137638	28078152		21659369	0.947921
205	122563	25125415		21781932	0.953284
206	110292	22720152		21892224	0.958111
207	98997	20492379		21991221	0.962444
208	87534	18207072		22078755	0.966275
209	77215	16137935		22155970	0.969654
210	66867	14042070		22222837	0.972581
211	58279	12296869		22281116	0.975131
212	50409	10686708		22331525	0.977337
213	43183	9197979		22374708	0.979227
214	37052	7929128		22411760	0.980849
215	31499	6772285		22443259	0.982227
216	26932	5817312		22470191	0.983406
217	22214	4820438		22492405	0.984378
218	19125	4169250		22511530	0.985215
219	15693	3436767		22527223	0.985902
220	13645	3001900		22540868	0.986499
221	11365	2511665		22552233	0.986997
222	9742	2162724		22561975	0.987423
223	8434	1880782		22570409	0.987792
224	6861	1536864		22577270	0.988092
225	5979	1345275		22583249	0.988354
226	4951	1118926		22588200	0.988571
227	4588	1041476		22592788	0.988772
228	3978	906984		22596766	0.988946
229	3249	744021		22600015	0.989088
230	3202	736460		22603217	0.989228
231	2758	637098		22605975	0.989349
232	2635	611320		22608610	0.989464
233	2385	555705		22610995	0.989568
234	2164	506376		22613159	0.989663
235	2072	486920		22615231	0.989754
236	1881	443916		22617112	0.989836
237	2058	487746		22619170	0.989926
238	1946	463148		22621116	0.990011
239	1985	474415		22623101	0.990098
240	1885	452400		22624986	0.990181
241	1916	461756		22626902	0.990265
242	1819	440198		22628721	0.990344
243	1942	471906		22630663	0.990429
244	1976	482144		22632639	0.990516
245	2046	501270		22634685	0.990605
246	1880	462480		22636565	0.990687
247	2029	501163		22638594	0.990776
248	2081	516088		22640675	0.990867
249	2013	501237		22642688	0.990955
250	2010	502500		22644698	0.991043
251	2213	555463		22646911	0.99114
252	2308	581616		22649219	0.991241
253	2053	519409		22651272	0.991331
254	2106	534924		22653378	0.991423
255	2174	554370		22655552	0.991518
256	2136	546816		22657688	0.991612
257	2309	593413		22659997	0.991713
258	2356	607848		22662353	0.991816
259	2186	566174		22664539	0.991912
260	2187	568620		22666726	0.992007
261	2200	574200		22668926	0.992104
262	2137	559894		22671063	0.992197
263	2340	615420		22673403	0.9923
264	2204	581856		22675607	0.992396
265	2338	619570		22677945	0.992498
266	2303	612598		22680248	0.992599
267	2259	603153		22682507	0.992698
268	2124	569232		22684631	0.992791
269	2242	603098		22686873	0.992889
270	2180	588600		22689053	0.992985
271	2127	576417		22691180	0.993078
272	2169	589968		22693349	0.993173
273	2140	584220		22695489	0.993266
274	2253	617322		22697742	0.993365
275	2073	570075		22699815	0.993456
276	2029	560004		22701844	0.993544
277	1921	532117		22703765	0.993628
278	1871	520138		22705636	0.99371
279	1952	544608		22707588	0.993796
280	1831	512680		22709419	0.993876
281	1908	536148		22711327	0.993959
282	1817	512394		22713144	0.994039
283	1774	502042		22714918	0.994117
284	1598	453832		22716516	0.994186
285	1683	479655		22718199	0.99426
286	1572	449592		22719771	0.994329
287	1529	438823		22721300	0.994396
288	1490	429120		22722790	0.994461
289	1389	401421		22724179	0.994522
290	1425	413250		22725604	0.994584
291	1334	388194		22726938	0.994643
292	1300	379600		22728238	0.994699
293	1255	367715		22729493	0.994754
294	1331	391314		22730824	0.994813
295	1205	355475		22732029	0.994865
296	1092	323232		22733121	0.994913
297	1056	313632		22734177	0.994959
298	1107	329886		22735284	0.995008
299	890	266110		22736174	0.995047
300	990	297000		22737164	0.99509
301	807	242907		22737971	0.995125
302	960	289920		22738931	0.995167
303	866	262398		22739797	0.995205
304	881	267824		22740678	0.995244
305	909	277245		22741587	0.995284
306	758	231948		22742345	0.995317
307	738	226566		22743083	0.995349
308	717	220836		22743800	0.995381
309	748	231132		22744548	0.995413
310	682	211420		22745230	0.995443
311	620	192820		22745850	0.99547
312	618	192816		22746468	0.995497
313	719	225047		22747187	0.995529
314	599	188086		22747786	0.995555
315	736	231840		22748522	0.995587
316	602	190232		22749124	0.995614
317	670	212390		22749794	0.995643
318	521	165678		22750315	0.995666
319	577	184063		22750892	0.995691
320	587	187840		22751479	0.995717
321	562	180402		22752041	0.995741
322	460	148120		22752501	0.995761
323	504	162792		22753005	0.995783
324	464	150336		22753469	0.995804
325	457	148525		22753926	0.995824
326	460	149960		22754386	0.995844
327	481	157287		22754867	0.995865
328	498	163344		22755365	0.995887
329	482	158578		22755847	0.995908
330	457	150810		22756304	0.995928
331	409	135379		22756713	0.995946
332	393	130476		22757106	0.995963
333	436	145188		22757542	0.995982
334	379	126586		22757921	0.995999
335	405	135675		22758326	0.996016
336	433	145488		22758759	0.996035
337	422	142214		22759181	0.996054
338	428	144664		22759609	0.996072
339	425	144075		22760034	0.996091
340	393	133620		22760427	0.996108
341	394	134354		22760821	0.996125
342	418	142956		22761239	0.996144
343	382	131026		22761621	0.996161
344	444	152736		22762065	0.99618
345	400	138000		22762465	0.996197
346	385	133210		22762850	0.996214
347	367	127349		22763217	0.99623
348	384	133632		22763601	0.996247
349	336	117264		22763937	0.996262
350	422	147700		22764359	0.99628
351	369	129519		22764728	0.996296
352	439	154528		22765167	0.996316
353	363	128139		22765530	0.996332
354	444	157176		22765974	0.996351
355	424	150520		22766398	0.99637
356	440	156640		22766838	0.996389
357	431	153867		22767269	0.996408
358	429	153582		22767698	0.996426
359	406	145754		22768104	0.996444
360	489	176040		22768593	0.996466
361	469	169309		22769062	0.996486
362	434	157108		22769496	0.996505
363	412	149556		22769908	0.996523
364	431	156884		22770339	0.996542
365	402	146730		22770741	0.99656
366	479	175314		22771220	0.996581
367	366	134322		22771586	0.996597
368	531	195408		22772117	0.99662
369	547	201843		22772664	0.996644
370	516	190920		22773180	0.996666
371	446	165466		22773626	0.996686
372	509	189348		22774135	0.996708
373	563	209999		22774698	0.996733
374	510	190740		22775208	0.996755
375	516	193500		22775724	0.996778
376	633	238008		22776357	0.996805
377	679	255983		22777036	0.996835
378	717	271026		22777753	0.996867
379	627	237633		22778380	0.996894
380	840	319200		22779220	0.996931
381	633	241173		22779853	0.996958
382	656	250592		22780509	0.996987
383	805	308315		22781314	0.997022
384	698	268032		22782012	0.997053
385	724	278740		22782736	0.997085
386	819	316134		22783555	0.99712
387	828	320436		22784383	0.997157
388	667	258796		22785050	0.997186
389	734	285526		22785784	0.997218
390	746	290940		22786530	0.997251
391	895	349945		22787425	0.99729
392	850	333200		22788275	0.997327
393	1035	406755		22789310	0.997372
394	1190	468860		22790500	0.997424
395	882	348390		22791382	0.997463
396	872	345312		22792254	0.997501
397	991	393427		22793245	0.997545
398	923	367354		22794168	0.997585
399	906	361494		22795074	0.997625
400	904	361600		22795978	0.997664
401	889	356489		22796867	0.997703
402	782	314364		22797649	0.997737
403	1012	407836		22798661	0.997782
404	908	366832		22799569	0.997821
405	1001	405405		22800570	0.997865
406	708	287448		22801278	0.997896
407	625	254375		22801903	0.997923
408	602	245616		22802505	0.99795
409	611	249899		22803116	0.997977
410	1054	432140		22804170	0.998023
411	541	222351		22804711	0.998046
412	604	248848		22805315	0.998073
413	630	260190		22805945	0.9981
414	646	267444		22806591	0.998129
415	471	195465		22807062	0.998149
416	489	203424		22807551	0.998171
417	569	237273		22808120	0.998196
418	420	175560		22808540	0.998214
419	523	219137		22809063	0.998237
420	466	195720		22809529	0.998257
421	398	167558		22809927	0.998275
422	392	165424		22810319	0.998292
423	442	186966		22810761	0.998311
424	570	241680		22811331	0.998336
425	514	218450		22811845	0.998359
426	458	195108		22812303	0.998379
427	459	195993		22812762	0.998399
428	434	185752		22813196	0.998418
429	313	134277		22813509	0.998431
430	343	147490		22813852	0.998446
431	386	166366		22814238	0.998463
432	425	183600		22814663	0.998482
433	348	150684		22815011	0.998497
434	356	154504		22815367	0.998513
435	369	160515		22815736	0.998529
436	349	152164		22816085	0.998544
437	340	148580		22816425	0.998559
438	339	148482		22816764	0.998574
439	304	133456		22817068	0.998587
440	265	116600		22817333	0.998599
441	275	121275		22817608	0.998611
442	212	93704		22817820	0.99862
443	245	108535		22818065	0.998631
444	211	93684		22818276	0.99864
445	202	89890		22818478	0.998649
446	245	109270		22818723	0.99866
447	187	83589		22818910	0.998668
448	215	96320		22819125	0.998677
449	230	103270		22819355	0.998687
450	154	69300		22819509	0.998694
451	135	60885		22819644	0.9987
452	184	83168		22819828	0.998708
453	199	90147		22820027	0.998717
454	176	79904		22820203	0.998724
455	209	95095		22820412	0.998733
456	231	105336		22820643	0.998744
457	222	101454		22820865	0.998753
458	183	83814		22821048	0.998761
459	154	70686		22821202	0.998768
460	182	83720		22821384	0.998776
461	177	81597		22821561	0.998784
462	159	73458		22821720	0.998791
463	201	93063		22821921	0.9988
464	162	75168		22822083	0.998807
465	123	57195		22822206	0.998812
466	164	76424		22822370	0.998819
467	170	79390		22822540	0.998827
468	181	84708		22822721	0.998835
469	150	70350		22822871	0.998841
470	179	84130		22823050	0.998849
471	155	73005		22823205	0.998856
472	287	135464		22823492	0.998868
473	219	103587		22823711	0.998878
474	355	168270		22824066	0.998893
475	182	86450		22824248	0.998901
476	179	85204		22824427	0.998909
477	205	97785		22824632	0.998918
478	235	112330		22824867	0.998928
479	250	119750		22825117	0.998939
480	216	103680		22825333	0.998949
481	159	76479		22825492	0.998956
482	180	86760		22825672	0.998964
483	225	108675		22825897	0.998974
484	203	98252		22826100	0.998982
485	274	132890		22826374	0.998994
486	177	86022		22826551	0.999002
487	194	94478		22826745	0.999011
488	233	113704		22826978	0.999021
489	168	82152		22827146	0.999028
490	155	75950		22827301	0.999035
491	167	81997		22827468	0.999042
492	347	170724		22827815	0.999057
493	162	79866		22827977	0.999065
494	146	72124		22828123	0.999071
495	176	87120		22828299	0.999079
496	162	80352		22828461	0.999086
497	171	84987		22828632	0.999093
498	236	117528		22828868	0.999104
499	131	65369		22828999	0.999109
500	184	92000		22829183	0.999117
501	144	72144		22829327	0.999124
502	181	90862		22829508	0.999132
503	175	88025		22829683	0.999139
504	178	89712		22829861	0.999147
505	143	72215		22830004	0.999153
506	156	78936		22830160	0.99916
507	185	93795		22830345	0.999168
508	169	85852		22830514	0.999176
509	161	81949		22830675	0.999183
510	149	75990		22830824	0.999189
511	164	83804		22830988	0.999196
512	185	94720		22831173	0.999204
513	225	115425		22831398	0.999214
514	149	76586		22831547	0.999221
515	211	108665		22831758	0.99923
516	208	107328		22831966	0.999239
517	162	83754		22832128	0.999246
518	313	162134		22832441	0.99926
519	160	83040		22832601	0.999267
520	176	91520		22832777	0.999275
521	121	63041		22832898	0.99928
522	114	59508		22833012	0.999285
523	121	63283		22833133	0.99929
524	92	48208		22833225	0.999294
525	130	68250		22833355	0.9993
526	79	41554		22833434	0.999303
527	110	57970		22833544	0.999308
528	155	81840		22833699	0.999315
529	109	57661		22833808	0.99932
530	84	44520		22833892	0.999323
531	80	42480		22833972	0.999327
532	113	60116		22834085	0.999332
533	99	52767		22834184	0.999336
534	77	41118		22834261	0.99934
535	68	36380		22834329	0.999343
536	74	39664		22834403	0.999346
537	109	58533		22834512	0.999351
538	80	43040		22834592	0.999354
539	79	42581		22834671	0.999358
540	97	52380		22834768	0.999362
541	58	31378		22834826	0.999364
542	65	35230		22834891	0.999367
543	52	28236		22834943	0.999369
544	82	44608		22835025	0.999373
545	65	35425		22835090	0.999376
546	59	32214		22835149	0.999378
547	68	37196		22835217	0.999381
548	79	43292		22835296	0.999385
549	45	24705		22835341	0.999387
550	76	41800		22835417	0.99939
551	60	33060		22835477	0.999393
552	42	23184		22835519	0.999395
553	42	23226		22835561	0.999396
554	57	31578		22835618	0.999399
555	53	29415		22835671	0.999401
556	45	25020		22835716	0.999403
557	56	31192		22835772	0.999406
558	38	21204		22835810	0.999407
559	44	24596		22835854	0.999409
560	39	21840		22835893	0.999411
561	61	34221		22835954	0.999414
562	52	29224		22836006	0.999416
563	36	20268		22836042	0.999418
564	45	25380		22836087	0.99942
565	56	31640		22836143	0.999422
566	38	21508		22836181	0.999424
567	48	27216		22836229	0.999426
568	32	18176		22836261	0.999427
569	38	21622		22836299	0.999429
570	50	28500		22836349	0.999431
571	31	17701		22836380	0.999432
572	41	23452		22836421	0.999434
573	45	25785		22836466	0.999436
574	34	19516		22836500	0.999438
575	40	23000		22836540	0.999439
576	39	22464		22836579	0.999441
577	49	28273		22836628	0.999443
578	37	21386		22836665	0.999445
579	25	14475		22836690	0.999446
580	33	19140		22836723	0.999447
581	30	17430		22836753	0.999449
582	38	22116		22836791	0.99945
583	42	24486		22836833	0.999452
584	41	23944		22836874	0.999454
585	44	25740		22836918	0.999456
586	41	24026		22836959	0.999458
587	27	15849		22836986	0.999459
588	30	17640		22837016	0.99946
589	35	20615		22837051	0.999462
590	56	33040		22837107	0.999464
591	24	14184		22837131	0.999465
592	40	23680		22837171	0.999467
593	36	21348		22837207	0.999469
594	41	24354		22837248	0.99947
595	38	22610		22837286	0.999472
596	49	29204		22837335	0.999474
597	28	16716		22837363	0.999475
598	36	21528		22837399	0.999477
599	46	27554		22837445	0.999479
600	59	35400		22837504	0.999482
601	38	22838		22837542	0.999483
602	39	23478		22837581	0.999485
603	55	33165		22837636	0.999487
604	64	38656		22837700	0.99949
605	47	28435		22837747	0.999492
606	53	32118		22837800	0.999494
607	62	37634		22837862	0.999497
608	68	41344		22837930	0.9995
609	50	30450		22837980	0.999502
610	75	45750		22838055	0.999506
611	67	40937		22838122	0.999509
612	75	45900		22838197	0.999512
613	51	31263		22838248	0.999514
614	88	54032		22838336	0.999518
615	91	55965		22838427	0.999522
616	52	32032		22838479	0.999524
617	85	52445		22838564	0.999528
618	51	31518		22838615	0.99953
619	85	52615		22838700	0.999534
620	99	61380		22838799	0.999538
621	82	50922		22838881	0.999542
622	103	64066		22838984	0.999546
623	97	60431		22839081	0.999551
624	102	63648		22839183	0.999555
625	79	49375		22839262	0.999558
626	89	55714		22839351	0.999562
627	101	63327		22839452	0.999567
628	90	56520		22839542	0.999571
629	102	64158		22839644	0.999575
630	94	59220		22839738	0.999579
631	111	70041		22839849	0.999584
632	138	87216		22839987	0.99959
633	115	72795		22840102	0.999595
634	99	62766		22840201	0.9996
635	75	47625		22840276	0.999603
636	98	62328		22840374	0.999607
637	84	53508		22840458	0.999611
638	130	82940		22840588	0.999616
639	102	65178		22840690	0.999621
640	145	92800		22840835	0.999627
641	107	68587		22840942	0.999632
642	111	71262		22841053	0.999637
643	123	79089		22841176	0.999642
644	100	64400		22841276	0.999647
645	100	64500		22841376	0.999651
646	151	97546		22841527	0.999658
647	110	71170		22841637	0.999662
648	120	77760		22841757	0.999668
649	89	57761		22841846	0.999672
650	147	95550		22841993	0.999678
651	120	78120		22842113	0.999683
652	120	78240		22842233	0.999688
653	105	68565		22842338	0.999693
654	82	53628		22842420	0.999697
655	80	52400		22842500	0.9997
656	95	62320		22842595	0.999704
657	84	55188		22842679	0.999708
658	71	46718		22842750	0.999711
659	103	67877		22842853	0.999716
660	93	61380		22842946	0.99972
661	100	66100		22843046	0.999724
662	88	58256		22843134	0.999728
663	79	52377		22843213	0.999731
664	43	28552		22843256	0.999733
665	52	34580		22843308	0.999736
666	63	41958		22843371	0.999738
667	52	34684		22843423	0.999741
668	65	43420		22843488	0.999743
669	42	28098		22843530	0.999745
670	43	28810		22843573	0.999747
671	59	39589		22843632	0.99975
672	36	24192		22843668	0.999751
673	38	25574		22843706	0.999753
674	32	21568		22843738	0.999754
675	31	20925		22843769	0.999756
676	41	27716		22843810	0.999757
677	56	37912		22843866	0.99976
678	33	22374		22843899	0.999761
679	19	12901		22843918	0.999762
680	35	23800		22843953	0.999764
681	46	31326		22843999	0.999766
682	34	23188		22844033	0.999767
683	25	17075		22844058	0.999768
684	27	18468		22844085	0.99977
685	16	10960		22844101	0.99977
686	26	17836		22844127	0.999771
687	33	22671		22844160	0.999773
688	23	15824		22844183	0.999774
689	31	21359		22844214	0.999775
690	19	13110		22844233	0.999776
691	22	15202		22844255	0.999777
692	25	17300		22844280	0.999778
693	22	15246		22844302	0.999779
694	25	17350		22844327	0.99978
695	30	20850		22844357	0.999781
696	19	13224		22844376	0.999782
697	23	16031		22844399	0.999783
698	27	18846		22844426	0.999784
699	19	13281		22844445	0.999785
700	21	14700		22844466	0.999786
701	13	9113		22844479	0.999787
702	12	8424		22844491	0.999787
703	15	10545		22844506	0.999788
704	21	14784		22844527	0.999789
705	16	11280		22844543	0.99979
706	26	18356		22844569	0.999791
707	24	16968		22844593	0.999792
708	22	15576		22844615	0.999793
709	25	17725		22844640	0.999794
710	13	9230		22844653	0.999794
711	12	8532		22844665	0.999795
712	24	17088		22844689	0.999796
713	15	10695		22844704	0.999797
714	14	9996		22844718	0.999797
715	17	12155		22844735	0.999798
716	16	11456		22844751	0.999799
717	21	15057		22844772	0.9998
718	13	9334		22844785	0.9998
719	14	10066		22844799	0.999801
720	19	13680		22844818	0.999802
721	10	7210		22844828	0.999802
722	16	11552		22844844	0.999803
723	12	8676		22844856	0.999803
724	24	17376		22844880	0.999804
725	9	6525		22844889	0.999805
726	21	15246		22844910	0.999806
727	18	13086		22844928	0.999806
728	10	7280		22844938	0.999807
729	6	4374		22844944	0.999807
730	8	5840		22844952	0.999807
731	11	8041		22844963	0.999808
732	13	9516		22844976	0.999809
733	12	8796		22844988	0.999809
734	10	7340		22844998	0.999809
735	16	11760		22845014	0.99981
736	14	10304		22845028	0.999811
737	18	13266		22845046	0.999812
738	8	5904		22845054	0.999812
739	21	15519		22845075	0.999813
740	25	18500		22845100	0.999814
741	12	8892		22845112	0.999814
742	9	6678		22845121	0.999815
743	16	11888		22845137	0.999816
744	15	11160		22845152	0.999816
745	16	11920		22845168	0.999817
746	9	6714		22845177	0.999817
747	11	8217		22845188	0.999818
748	3	2244		22845191	0.999818
749	13	9737		22845204	0.999819
750	11	8250		22845215	0.999819
751	10	7510		22845225	0.999819
752	9	6768		22845234	0.99982
753	8	6024		22845242	0.99982
754	12	9048		22845254	0.999821
755	11	8305		22845265	0.999821
756	8	6048		22845273	0.999822
757	10	7570		22845283	0.999822
758	5	3790		22845288	0.999822
759	13	9867		22845301	0.999823
760	14	10640		22845315	0.999823
761	21	15981		22845336	0.999824
762	4	3048		22845340	0.999824
763	13	9919		22845353	0.999825
764	10	7640		22845363	0.999825
765	5	3825		22845368	0.999826
766	12	9192		22845380	0.999826
767	11	8437		22845391	0.999827
768	5	3840		22845396	0.999827
769	5	3845		22845401	0.999827
770	3	2310		22845404	0.999827
771	7	5397		22845411	0.999828
772	9	6948		22845420	0.999828
773	3	2319		22845423	0.999828
774	13	10062		22845436	0.999829
775	11	8525		22845447	0.999829
776	4	3104		22845451	0.999829
777	11	8547		22845462	0.99983
778	7	5446		22845469	0.99983
779	9	7011		22845478	0.99983
780	13	10140		22845491	0.999831
781	8	6248		22845499	0.999831
782	8	6256		22845507	0.999832
783	12	9396		22845519	0.999832
784	8	6272		22845527	0.999833
785	19	14915		22845546	0.999833
786	15	11790		22845561	0.999834
787	10	7870		22845571	0.999835
788	11	8668		22845582	0.999835
789	8	6312		22845590	0.999835
790	11	8690		22845601	0.999836
791	15	11865		22845616	0.999837
792	7	5544		22845623	0.999837
793	7	5551		22845630	0.999837
794	19	15086		22845649	0.999838
795	8	6360		22845657	0.999838
796	3	2388		22845660	0.999838
797	13	10361		22845673	0.999839
798	12	9576		22845685	0.99984
799	12	9588		22845697	0.99984
800	8	6400		22845705	0.99984
801	12	9612		22845717	0.999841
802	17	13634		22845734	0.999842
803	12	9636		22845746	0.999842
804	9	7236		22845755	0.999843
805	9	7245		22845764	0.999843
806	11	8866		22845775	0.999843
807	7	5649		22845782	0.999844
808	12	9696		22845794	0.999844
809	8	6472		22845802	0.999845
810	16	12960		22845818	0.999845
811	21	17031		22845839	0.999846
812	11	8932		22845850	0.999847
813	19	15447		22845869	0.999848
814	20	16280		22845889	0.999848
815	34	27710		22845923	0.99985
816	20	16320		22845943	0.999851
817	17	13889		22845960	0.999852
818	19	15542		22845979	0.999852
819	28	22932		22846007	0.999854
820	17	13940		22846024	0.999854
821	69	56649		22846093	0.999857
822	6	4932		22846099	0.999858
823	2	1646		22846101	0.999858
824	15	12360		22846116	0.999858
825	11	9075		22846127	0.999859
826	9	7434		22846136	0.999859
827	12	9924		22846148	0.99986
828	3	2484		22846151	0.99986
829	6	4974		22846157	0.99986
830	5	4150		22846162	0.99986
831	13	10803		22846175	0.999861
832	3	2496		22846178	0.999861
833	11	9163		22846189	0.999862
834	13	10842		22846202	0.999862
835	14	11690		22846216	0.999863
836	11	9196		22846227	0.999863
837	31	25947		22846258	0.999865
838	11	9218		22846269	0.999865
839	22	18458		22846291	0.999866
840	25	21000		22846316	0.999867
841	34	28594		22846350	0.999869
842	12	10104		22846362	0.999869
843	20	16860		22846382	0.99987
844	16	13504		22846398	0.999871
845	16	13520		22846414	0.999871
846	22	18612		22846436	0.999872
847	20	16940		22846456	0.999873
848	20	16960		22846476	0.999874
849	16	13584		22846492	0.999875
850	29	24650		22846521	0.999876
851	21	17871		22846542	0.999877
852	26	22152		22846568	0.999878
853	29	24737		22846597	0.999879
854	27	23058		22846624	0.999881
855	26	22230		22846650	0.999882
856	19	16264		22846669	0.999883
857	28	23996		22846697	0.999884
858	27	23166		22846724	0.999885
859	29	24911		22846753	0.999886
860	28	24080		22846781	0.999888
861	44	37884		22846825	0.999889
862	48	41376		22846873	0.999892
863	31	26753		22846904	0.999893
864	31	26784		22846935	0.999894
865	27	23355		22846962	0.999895
866	30	25980		22846992	0.999897
867	31	26877		22847023	0.999898
868	40	34720		22847063	0.9999
869	21	18249		22847084	0.999901
870	27	23490		22847111	0.999902
871	26	22646		22847137	0.999903
872	32	27904		22847169	0.999905
873	24	20952		22847193	0.999906
874	22	19228		22847215	0.999907
875	26	22750		22847241	0.999908
876	24	21024		22847265	0.999909
877	17	14909		22847282	0.999909
878	37	32486		22847319	0.999911
879	38	33402		22847357	0.999913
880	32	28160		22847389	0.999914
881	14	12334		22847403	0.999915
882	20	17640		22847423	0.999916
883	26	22958		22847449	0.999917
884	23	20332		22847472	0.999918
885	28	24780		22847500	0.999919
886	15	13290		22847515	0.99992
887	25	22175		22847540	0.999921
888	21	18648		22847561	0.999922
889	35	31115		22847596	0.999923
890	19	16910		22847615	0.999924
891	22	19602		22847637	0.999925
892	7	6244		22847644	0.999925
893	22	19646		22847666	0.999926
894	17	15198		22847683	0.999927
895	8	7160		22847691	0.999927
896	10	8960		22847701	0.999928
897	15	13455		22847716	0.999928
898	11	9878		22847727	0.999929
899	16	14384		22847743	0.99993
900	9	8100		22847752	0.99993
901	7	6307		22847759	0.99993
902	6	5412		22847765	0.999931
903	8	7224		22847773	0.999931
904	4	3616		22847777	0.999931
905	7	6335		22847784	0.999931
906	5	4530		22847789	0.999932
907	6	5442		22847795	0.999932
908	4	3632		22847799	0.999932
909	4	3636		22847803	0.999932
910	12	10920		22847815	0.999933
911	9	8199		22847824	0.999933
912	6	5472		22847830	0.999933
913	6	5478		22847836	0.999934
914	1	914		22847837	0.999934
915	10	9150		22847847	0.999934
916	9	8244		22847856	0.999935
917	7	6419		22847863	0.999935
918	8	7344		22847871	0.999935
919	5	4595		22847876	0.999935
920	5	4600		22847881	0.999936
921	17	15657		22847898	0.999936
922	12	11064		22847910	0.999937
923	3	2769		22847913	0.999937
924	4	3696		22847917	0.999937
925	2	1850		22847919	0.999937
926	11	10186		22847930	0.999938
927	7	6489		22847937	0.999938
928	6	5568		22847943	0.999938
929	7	6503		22847950	0.999939
930	7	6510		22847957	0.999939
931	3	2793		22847960	0.999939
932	4	3728		22847964	0.999939
933	15	13995		22847979	0.99994
934	4	3736		22847983	0.99994
935	3	2805		22847986	0.99994
936	9	8424		22847995	0.999941
937	3	2811		22847998	0.999941
938	10	9380		22848008	0.999941
939	3	2817		22848011	0.999941
940	3	2820		22848014	0.999941
941	6	5646		22848020	0.999942
942	3	2826		22848023	0.999942
943	1	943		22848024	0.999942
944	2	1888		22848026	0.999942
945	7	6615		22848033	0.999942
946	2	1892		22848035	0.999942
947	4	3788		22848039	0.999943
948	5	4740		22848044	0.999943
949	2	1898		22848046	0.999943
950	3	2850		22848049	0.999943
951	1	951		22848050	0.999943
952	1	952		22848051	0.999943
953	2	1906		22848053	0.999943
954	4	3816		22848057	0.999943
955	14	13370		22848071	0.999944
956	0	0		22848071	0.999944
957	2	1914		22848073	0.999944
958	0	0		22848073	0.999944
959	2	1918		22848075	0.999944
960	7	6720		22848082	0.999944
961	3	2883		22848085	0.999945
962	4	3848		22848089	0.999945
963	6	5778		22848095	0.999945
964	3	2892		22848098	0.999945
965	1	965		22848099	0.999945
966	0	0		22848099	0.999945
967	3	2901		22848102	0.999945
968	2	1936		22848104	0.999945
969	0	0		22848104	0.999945
970	2	1940		22848106	0.999946
971	2	1942		22848108	0.999946
972	3	2916		22848111	0.999946
973	3	2919		22848114	0.999946
974	2	1948		22848116	0.999946
975	2	1950		22848118	0.999946
976	4	3904		22848122	0.999946
977	1	977		22848123	0.999946
978	2	1956		22848125	0.999946
979	3	2937		22848128	0.999946
980	2	1960		22848130	0.999947
981	2	1962		22848132	0.999947
982	3	2946		22848135	0.999947
983	1	983		22848136	0.999947
984	2	1968		22848138	0.999947
985	1	985		22848139	0.999947
986	0	0		22848139	0.999947
987	2	1974		22848141	0.999947
988	3	2964		22848144	0.999947
989	3	2967		22848147	0.999947
990	2	1980		22848149	0.999947
991	1	991		22848150	0.999947
992	0	0		22848150	0.999947
993	0	0		22848150	0.999947
994	1	994		22848151	0.999947
995	1	995		22848152	0.999948
996	4	3984		22848156	0.999948
997	2	1994		22848158	0.999948
998	2	1996		22848160	0.999948
999	2	1998		22848162	0.999948
1000	3	3000		22848165	0.999948
1001	2	2002		22848167	0.999948
1002	0	0		22848167	0.999948
1003	4	4012		22848171	0.999948
1004	1	1004		22848172	0.999948
1005	2	2010		22848174	0.999948
1006	0	0		22848174	0.999948
1007	0	0		22848174	0.999948
1008	5	5040		22848179	0.999949
1009	6	6054		22848185	0.999949
1010	1	1010		22848186	0.999949
1011	1	1011		22848187	0.999949
1012	1	1012		22848188	0.999949
1013	0	0		22848188	0.999949
1014	0	0		22848188	0.999949
1015	2	2030		22848190	0.999949
1016	1	1016		22848191	0.999949
1017	2	2034		22848193	0.999949
1018	3	3054		22848196	0.999949
1019	1	1019		22848197	0.999949
1020	3	3060		22848200	0.99995
1021	1	1021		22848201	0.99995
1022	2	2044		22848203	0.99995
1023	2	2046		22848205	0.99995
1024	2	2048		22848207	0.99995
1025	5	5125		22848212	0.99995
1026	4	4104		22848216	0.99995
1027	5	5135		22848221	0.999951
1028	7	7196		22848228	0.999951
1029	1	1029		22848229	0.999951
1030	1	1030		22848230	0.999951
1031	6	6186		22848236	0.999951
1032	4	4128		22848240	0.999951
1033	4	4132		22848244	0.999952
1034	3	3102		22848247	0.999952
1035	3	3105		22848250	0.999952
1036	4	4144		22848254	0.999952
1037	3	3111		22848257	0.999952
1038	5	5190		22848262	0.999952
1039	0	0		22848262	0.999952
1040	2	2080		22848264	0.999952
1041	1	1041		22848265	0.999952
1042	3	3126		22848268	0.999953
1043	1	1043		22848269	0.999953
1044	10	10440		22848279	0.999953
1045	1	1045		22848280	0.999953
1046	1	1046		22848281	0.999953
1047	1	1047		22848282	0.999953
1048	1	1048		22848283	0.999953
1049	0	0		22848283	0.999953
1050	2	2100		22848285	0.999953
1051	1	1051		22848286	0.999953
1052	0	0		22848286	0.999953
1053	5	5265		22848291	0.999954
1054	3	3162		22848294	0.999954
1055	1	1055		22848295	0.999954
1056	6	6336		22848301	0.999954
1057	3	3171		22848304	0.999954
1058	0	0		22848304	0.999954
1059	7	7413		22848311	0.999954
1060	5	5300		22848316	0.999955
1061	8	8488		22848324	0.999955
1062	0	0		22848324	0.999955
1063	5	5315		22848329	0.999955
1064	2	2128		22848331	0.999955
1065	11	11715		22848342	0.999956
1066	0	0		22848342	0.999956
1067	12	12804		22848354	0.999956
1068	8	8544		22848362	0.999957
1069	4	4276		22848366	0.999957
1070	6	6420		22848372	0.999957
1071	4	4284		22848376	0.999957
1072	2	2144		22848378	0.999957
1073	3	3219		22848381	0.999958
1074	4	4296		22848385	0.999958
1075	1	1075		22848386	0.999958
1076	0	0		22848386	0.999958
1077	1	1077		22848387	0.999958
1078	4	4312		22848391	0.999958
1079	1	1079		22848392	0.999958
1080	3	3240		22848395	0.999958
1081	0	0		22848395	0.999958
1082	3	3246		22848398	0.999958
1083	4	4332		22848402	0.999958
1084	2	2168		22848404	0.999959
1085	3	3255		22848407	0.999959
1086	0	0		22848407	0.999959
1087	2	2174		22848409	0.999959
1088	3	3264		22848412	0.999959
1089	2	2178		22848414	0.999959
1090	7	7630		22848421	0.999959
1091	4	4364		22848425	0.999959
1092	2	2184		22848427	0.99996
1093	3	3279		22848430	0.99996
1094	3	3282		22848433	0.99996
1095	1	1095		22848434	0.99996
1096	2	2192		22848436	0.99996
1097	1	1097		22848437	0.99996
1098	3	3294		22848440	0.99996
1099	4	4396		22848444	0.99996
1100	4	4400		22848448	0.99996
1101	3	3303		22848451	0.999961
1102	3	3306		22848454	0.999961
1103	0	0		22848454	0.999961
1104	0	0		22848454	0.999961
1105	0	0		22848454	0.999961
1106	3	3318		22848457	0.999961
1107	2	2214		22848459	0.999961
1108	1	1108		22848460	0.999961
1109	2	2218		22848462	0.999961
1110	0	0		22848462	0.999961
1111	11	12221		22848473	0.999962
1112	2	2224		22848475	0.999962
1113	0	0		22848475	0.999962
1114	3	3342		22848478	0.999962
1115	1	1115		22848479	0.999962
1116	0	0		22848479	0.999962
1117	1	1117		22848480	0.999962
1118	1	1118		22848481	0.999962
1119	2	2238		22848483	0.999962
1120	0	0		22848483	0.999962
1121	0	0		22848483	0.999962
1122	3	3366		22848486	0.999962
1123	2	2246		22848488	0.999962
1124	0	0		22848488	0.999962
1125	0	0		22848488	0.999962
1126	5	5630		22848493	0.999962
1127	1	1127		22848494	0.999962
1128	0	0		22848494	0.999962
1129	1	1129		22848495	0.999963
1130	0	0		22848495	0.999963
1131	1	1131		22848496	0.999963
1132	0	0		22848496	0.999963
1133	0	0		22848496	0.999963
1134	1	1134		22848497	0.999963
1135	0	0		22848497	0.999963
1136	4	4544		22848501	0.999963
1137	0	0		22848501	0.999963
1138	2	2276		22848503	0.999963
1139	1	1139		22848504	0.999963
1140	0	0		22848504	0.999963
1141	0	0		22848504	0.999963
1142	1	1142		22848505	0.999963
1143	0	0		22848505	0.999963
1144	2	2288		22848507	0.999963
1145	0	0		22848507	0.999963
1146	0	0		22848507	0.999963
1147	2	2294		22848509	0.999963
1148	1	1148		22848510	0.999963
1149	2	2298		22848512	0.999963
1150	0	0		22848512	0.999963
1151	0	0		22848512	0.999963
1152	3	3456		22848515	0.999963
1153	1	1153		22848516	0.999963
1154	0	0		22848516	0.999963
1155	3	3465		22848519	0.999964
1156	0	0		22848519	0.999964
1157	0	0		22848519	0.999964
1158	0	0		22848519	0.999964
1159	1	1159		22848520	0.999964
1160	4	4640		22848524	0.999964
1161	4	4644		22848528	0.999964
1162	2	2324		22848530	0.999964
1163	1	1163		22848531	0.999964
1164	1	1164		22848532	0.999964
1165	1	1165		22848533	0.999964
1166	0	0		22848533	0.999964
1167	1	1167		22848534	0.999964
1168	0	0		22848534	0.999964
1169	4	4676		22848538	0.999964
1170	2	2340		22848540	0.999965
1171	1	1171		22848541	0.999965
1172	3	3516		22848544	0.999965
1173	2	2346		22848546	0.999965
1174	0	0		22848546	0.999965
1175	1	1175		22848547	0.999965
1176	0	0		22848547	0.999965
1177	5	5885		22848552	0.999965
1178	3	3534		22848555	0.999965
1179	2	2358		22848557	0.999965
1180	2	2360		22848559	0.999965
1181	0	0		22848559	0.999965
1182	2	2364		22848561	0.999965
1183	2	2366		22848563	0.999966
1184	0	0		22848563	0.999966
1185	1	1185		22848564	0.999966
1186	4	4744		22848568	0.999966
1187	4	4748		22848572	0.999966
1188	3	3564		22848575	0.999966
1189	5	5945		22848580	0.999966
1190	2	2380		22848582	0.999966
1191	6	7146		22848588	0.999967
1192	2	2384		22848590	0.999967
1193	1	1193		22848591	0.999967
1194	2	2388		22848593	0.999967
1195	3	3585		22848596	0.999967
1196	6	7176		22848602	0.999967
1197	5	5985		22848607	0.999967
1198	11	13178		22848618	0.999968
1199	5	5995		22848623	0.999968
1200	4	4800		22848627	0.999968
1201	1	1201		22848628	0.999968
1202	3	3606		22848631	0.999968
1203	6	7218		22848637	0.999969
1204	1	1204		22848638	0.999969
1205	8	9640		22848646	0.999969
1206	2	2412		22848648	0.999969
1207	1	1207		22848649	0.999969
1208	4	4832		22848653	0.999969
1209	4	4836		22848657	0.99997
1210	3	3630		22848660	0.99997
1211	2	2422		22848662	0.99997
1212	2	2424		22848664	0.99997
1213	2	2426		22848666	0.99997
1214	3	3642		22848669	0.99997
1215	0	0		22848669	0.99997
1216	0	0		22848669	0.99997
1217	1	1217		22848670	0.99997
1218	3	3654		22848673	0.99997
1219	0	0		22848673	0.99997
1220	1	1220		22848674	0.99997
1221	1	1221		22848675	0.99997
1222	1	1222		22848676	0.99997
1223	0	0		22848676	0.99997
1224	3	3672		22848679	0.999971
1225	2	2450		22848681	0.999971
1226	0	0		22848681	0.999971
1227	1	1227		22848682	0.999971
1228	1	1228		22848683	0.999971
1229	0	0		22848683	0.999971
1230	0	0		22848683	0.999971
1231	2	2462		22848685	0.999971
1232	1	1232		22848686	0.999971
1233	2	2466		22848688	0.999971
1234	1	1234		22848689	0.999971
1235	2	2470		22848691	0.999971
1236	0	0		22848691	0.999971
1237	0	0		22848691	0.999971
1238	0	0		22848691	0.999971
1239	0	0		22848691	0.999971
1240	0	0		22848691	0.999971
1241	0	0		22848691	0.999971
1242	0	0		22848691	0.999971
1243	3	3729		22848694	0.999971
1244	1	1244		22848695	0.999971
1245	0	0		22848695	0.999971
1246	0	0		22848695	0.999971
1247	0	0		22848695	0.999971
1248	0	0		22848695	0.999971
1249	1	1249		22848696	0.999971
1250	0	0		22848696	0.999971
1251	0	0		22848696	0.999971
1252	1	1252		22848697	0.999971
1253	1	1253		22848698	0.999971
1254	0	0		22848698	0.999971
1255	1	1255		22848699	0.999971
1256	0	0		22848699	0.999971
1257	1	1257		22848700	0.999972
1258	2	2516		22848702	0.999972
1259	2	2518		22848704	0.999972
1260	2	2520		22848706	0.999972
1261	0	0		22848706	0.999972
1262	1	1262		22848707	0.999972
1263	0	0		22848707	0.999972
1264	0	0		22848707	0.999972
1265	0	0		22848707	0.999972
1266	0	0		22848707	0.999972
1267	2	2534		22848709	0.999972
1268	4	5072		22848713	0.999972
1269	0	0		22848713	0.999972
1270	2	2540		22848715	0.999972
1271	0	0		22848715	0.999972
1272	1	1272		22848716	0.999972
1273	2	2546		22848718	0.999972
1274	0	0		22848718	0.999972
1275	0	0		22848718	0.999972
1276	1	1276		22848719	0.999972
1277	1	1277		22848720	0.999972
1278	2	2556		22848722	0.999972
1279	1	1279		22848723	0.999973
1280	1	1280		22848724	0.999973
1281	1	1281		22848725	0.999973
1282	2	2564		22848727	0.999973
1283	1	1283		22848728	0.999973
1284	0	0		22848728	0.999973
1285	1	1285		22848729	0.999973
1286	0	0		22848729	0.999973
1287	2	2574		22848731	0.999973
1288	2	2576		22848733	0.999973
1289	0	0		22848733	0.999973
1290	0	0		22848733	0.999973
1291	0	0		22848733	0.999973
1292	0	0		22848733	0.999973
1293	0	0		22848733	0.999973
1294	0	0		22848733	0.999973
1295	1	1295		22848734	0.999973
1296	1	1296		22848735	0.999973
1297	0	0		22848735	0.999973
1298	0	0		22848735	0.999973
1299	0	0		22848735	0.999973
1300	0	0		22848735	0.999973
1301	0	0		22848735	0.999973
1302	0	0		22848735	0.999973
1303	1	1303		22848736	0.999973
1304	0	0		22848736	0.999973
1305	0	0		22848736	0.999973
1306	2	2612		22848738	0.999973
1307	0	0		22848738	0.999973
1308	0	0		22848738	0.999973
1309	1	1309		22848739	0.999973
1310	0	0		22848739	0.999973
1311	0	0		22848739	0.999973
1312	0	0		22848739	0.999973
1313	0	0		22848739	0.999973
1314	1	1314		22848740	0.999973
1315	0	0		22848740	0.999973
1316	0	0		22848740	0.999973
1317	0	0		22848740	0.999973
1318	0	0		22848740	0.999973
1319	0	0		22848740	0.999973
1320	0	0		22848740	0.999973
1321	2	2642		22848742	0.999973
1322	0	0		22848742	0.999973
1323	0	0		22848742	0.999973
1324	0	0		22848742	0.999973
1325	0	0		22848742	0.999973
1326	1	1326		22848743	0.999973
1327	0	0		22848743	0.999973
1328	1	1328		22848744	0.999973
1329	0	0		22848744	0.999973
1330	0	0		22848744	0.999973
1331	0	0		22848744	0.999973
1332	1	1332		22848745	0.999973
1333	0	0		22848745	0.999973
1334	0	0		22848745	0.999973
1335	0	0		22848745	0.999973
1336	2	2672		22848747	0.999974
1337	0	0		22848747	0.999974
1338	0	0		22848747	0.999974
1339	0	0		22848747	0.999974
1340	0	0		22848747	0.999974
1341	1	1341		22848748	0.999974
1342	0	0		22848748	0.999974
1343	0	0		22848748	0.999974
1344	0	0		22848748	0.999974
1345	0	0		22848748	0.999974
1346	0	0		22848748	0.999974
1347	0	0		22848748	0.999974
1348	0	0		22848748	0.999974
1349	1	1349		22848749	0.999974
1350	0	0		22848749	0.999974
1351	0	0		22848749	0.999974
1352	0	0		22848749	0.999974
1353	1	1353		22848750	0.999974
1354	1	1354		22848751	0.999974
1355	0	0		22848751	0.999974
1356	0	0		22848751	0.999974
1357	2	2714		22848753	0.999974
1358	1	1358		22848754	0.999974
1359	2	2718		22848756	0.999974
1360	0	0		22848756	0.999974
1361	0	0		22848756	0.999974
1362	0	0		22848756	0.999974
1363	0	0		22848756	0.999974
1364	0	0		22848756	0.999974
1365	0	0		22848756	0.999974
1366	0	0		22848756	0.999974
1367	0	0		22848756	0.999974
1368	0	0		22848756	0.999974
1369	0	0		22848756	0.999974
1370	0	0		22848756	0.999974
1371	0	0		22848756	0.999974
1372	2	2744		22848758	0.999974
1373	0	0		22848758	0.999974
1374	0	0		22848758	0.999974
1375	0	0		22848758	0.999974
1376	2	2752		22848760	0.999974
1377	0	0		22848760	0.999974
1378	0	0		22848760	0.999974
1379	1	1379		22848761	0.999974
1380	0	0		22848761	0.999974
1381	0	0		22848761	0.999974
1382	0	0		22848761	0.999974
1383	0	0		22848761	0.999974
1384	0	0		22848761	0.999974
1385	0	0		22848761	0.999974
1386	1	1386		22848762	0.999974
1387	0	0		22848762	0.999974
1388	0	0		22848762	0.999974
1389	0	0		22848762	0.999974
1390	0	0		22848762	0.999974
1391	0	0		22848762	0.999974
1392	2	2784		22848764	0.999974
1393	0	0		22848764	0.999974
1394	0	0		22848764	0.999974
1395	0	0		22848764	0.999974
1396	0	0		22848764	0.999974
1397	1	1397		22848765	0.999974
1398	0	0		22848765	0.999974
1399	3	4197		22848768	0.999974
1400	0	0		22848768	0.999974
1401	0	0		22848768	0.999974
1402	0	0		22848768	0.999974
1403	0	0		22848768	0.999974
1404	0	0		22848768	0.999974
1405	1	1405		22848769	0.999975
1406	0	0		22848769	0.999975
1407	0	0		22848769	0.999975
1408	3	4224		22848772	0.999975
1409	0	0		22848772	0.999975
1410	0	0		22848772	0.999975
1411	0	0		22848772	0.999975
1412	0	0		22848772	0.999975
1413	0	0		22848772	0.999975
1414	0	0		22848772	0.999975
1415	0	0		22848772	0.999975
1416	0	0		22848772	0.999975
1417	0	0		22848772	0.999975
1418	1	1418		22848773	0.999975
1419	0	0		22848773	0.999975
1420	0	0		22848773	0.999975
1421	0	0		22848773	0.999975
1422	0	0		22848773	0.999975
1423	0	0		22848773	0.999975
1424	0	0		22848773	0.999975
1425	1	1425		22848774	0.999975
1426	0	0		22848774	0.999975
1427	0	0		22848774	0.999975
1428	0	0		22848774	0.999975
1429	2	2858		22848776	0.999975
1430	0	0		22848776	0.999975
1431	4	5724		22848780	0.999975
1432	1	1432		22848781	0.999975
1433	0	0		22848781	0.999975
1434	0	0		22848781	0.999975
1435	0	0		22848781	0.999975
1436	0	0		22848781	0.999975
1437	1	1437		22848782	0.999975
1438	0	0		22848782	0.999975
1439	0	0		22848782	0.999975
1440	0	0		22848782	0.999975
1441	0	0		22848782	0.999975
1442	0	0		22848782	0.999975
1443	1	1443		22848783	0.999975
1444	0	0		22848783	0.999975
1445	0	0		22848783	0.999975
1446	0	0		22848783	0.999975
1447	1	1447		22848784	0.999975
1448	0	0		22848784	0.999975
1449	0	0		22848784	0.999975
1450	0	0		22848784	0.999975
1451	0	0		22848784	0.999975
1452	0	0		22848784	0.999975
1453	0	0		22848784	0.999975
1454	0	0		22848784	0.999975
1455	0	0		22848784	0.999975
1456	0	0		22848784	0.999975
1457	0	0		22848784	0.999975
1458	0	0		22848784	0.999975
1459	0	0		22848784	0.999975
1460	0	0		22848784	0.999975
1461	0	0		22848784	0.999975
1462	2	2924		22848786	0.999975
1463	0	0		22848786	0.999975
1464	0	0		22848786	0.999975
1465	0	0		22848786	0.999975
1466	0	0		22848786	0.999975
1467	0	0		22848786	0.999975
1468	0	0		22848786	0.999975
1469	0	0		22848786	0.999975
1470	0	0		22848786	0.999975
1471	0	0		22848786	0.999975
1472	0	0		22848786	0.999975
1473	0	0		22848786	0.999975
1474	0	0		22848786	0.999975
1475	0	0		22848786	0.999975
1476	0	0		22848786	0.999975
1477	0	0		22848786	0.999975
1478	0	0		22848786	0.999975
1479	0	0		22848786	0.999975
1480	0	0		22848786	0.999975
1481	0	0		22848786	0.999975
1482	0	0		22848786	0.999975
1483	0	0		22848786	0.999975
1484	0	0		22848786	0.999975
1485	0	0		22848786	0.999975
1486	0	0		22848786	0.999975
1487	0	0		22848786	0.999975
1488	0	0		22848786	0.999975
1489	0	0		22848786	0.999975
1490	0	0		22848786	0.999975
1491	0	0		22848786	0.999975
1492	0	0		22848786	0.999975
1493	0	0		22848786	0.999975
1494	1	1494		22848787	0.999975
1495	0	0		22848787	0.999975
1496	0	0		22848787	0.999975
1497	0	0		22848787	0.999975
1498	0	0		22848787	0.999975
1499	0	0		22848787	0.999975
1500	0	0		22848787	0.999975
1501	0	0		22848787	0.999975
1502	0	0		22848787	0.999975
1503	0	0		22848787	0.999975
1504	1	1504		22848788	0.999975
1505	1	1505		22848789	0.999975
1506	0	0		22848789	0.999975
1507	0	0		22848789	0.999975
1508	1	1508		22848790	0.999975
1509	0	0		22848790	0.999975
1510	0	0		22848790	0.999975
1511	0	0		22848790	0.999975
1512	0	0		22848790	0.999975
1513	0	0		22848790	0.999975
1514	0	0		22848790	0.999975
1515	0	0		22848790	0.999975
1516	0	0		22848790	0.999975
1517	0	0		22848790	0.999975
1518	0	0		22848790	0.999975
1519	0	0		22848790	0.999975
1520	0	0		22848790	0.999975
1521	0	0		22848790	0.999975
1522	0	0		22848790	0.999975
1523	0	0		22848790	0.999975
1524	0	0		22848790	0.999975
1525	1	1525		22848791	0.999975
1526	0	0		22848791	0.999975
1527	0	0		22848791	0.999975
1528	0	0		22848791	0.999975
1529	0	0		22848791	0.999975
1530	0	0		22848791	0.999975
1531	0	0		22848791	0.999975
1532	0	0		22848791	0.999975
1533	0	0		22848791	0.999975
1534	0	0		22848791	0.999975
1535	0	0		22848791	0.999975
1536	0	0		22848791	0.999975
1537	0	0		22848791	0.999975
1538	0	0		22848791	0.999975
1539	0	0		22848791	0.999975
1540	0	0		22848791	0.999975
1541	0	0		22848791	0.999975
1542	0	0		22848791	0.999975
1543	0	0		22848791	0.999975
1544	4	6176		22848795	0.999976
1545	0	0		22848795	0.999976
1546	0	0		22848795	0.999976
1547	1	1547		22848796	0.999976
1548	0	0		22848796	0.999976
1549	0	0		22848796	0.999976
1550	0	0		22848796	0.999976
1551	0	0		22848796	0.999976
1552	0	0		22848796	0.999976
1553	0	0		22848796	0.999976
1554	0	0		22848796	0.999976
1555	0	0		22848796	0.999976
1556	0	0		22848796	0.999976
1557	0	0		22848796	0.999976
1558	0	0		22848796	0.999976
1559	1	1559		22848797	0.999976
1560	0	0		22848797	0.999976
1561	0	0		22848797	0.999976
1562	0	0		22848797	0.999976
1563	0	0		22848797	0.999976
1564	0	0		22848797	0.999976
1565	0	0		22848797	0.999976
1566	0	0		22848797	0.999976
1567	0	0		22848797	0.999976
1568	0	0		22848797	0.999976
1569	0	0		22848797	0.999976
1570	0	0		22848797	0.999976
1571	0	0		22848797	0.999976
1572	0	0		22848797	0.999976
1573	0	0		22848797	0.999976
1574	0	0		22848797	0.999976
1575	0	0		22848797	0.999976
1576	0	0		22848797	0.999976
1577	0	0		22848797	0.999976
1578	0	0		22848797	0.999976
1579	0	0		22848797	0.999976
1580	0	0		22848797	0.999976
1581	0	0		22848797	0.999976
1582	0	0		22848797	0.999976
1583	0	0		22848797	0.999976
1584	0	0		22848797	0.999976
1585	1	1585		22848798	0.999976
1586	0	0		22848798	0.999976
1587	0	0		22848798	0.999976
1588	0	0		22848798	0.999976
1589	0	0		22848798	0.999976
1590	1	1590		22848799	0.999976
1591	0	0		22848799	0.999976
1592	0	0		22848799	0.999976
1593	0	0		22848799	0.999976
1594	0	0		22848799	0.999976
1595	0	0		22848799	0.999976
1596	0	0		22848799	0.999976
1597	0	0		22848799	0.999976
1598	0	0		22848799	0.999976
1599	0	0		22848799	0.999976
1600	1	1600		22848800	0.999976
1601	0	0		22848800	0.999976
1602	0	0		22848800	0.999976
1603	0	0		22848800	0.999976
1604	0	0		22848800	0.999976
1605	0	0		22848800	0.999976
1606	0	0		22848800	0.999976
1607	0	0		22848800	0.999976
1608	0	0		22848800	0.999976
1609	0	0		22848800	0.999976
1610	0	0		22848800	0.999976
1611	0	0		22848800	0.999976
1612	1	1612		22848801	0.999976
1613	0	0		22848801	0.999976
1614	0	0		22848801	0.999976
1615	0	0		22848801	0.999976
1616	0	0		22848801	0.999976
1617	1	1617		22848802	0.999976
1618	0	0		22848802	0.999976
1619	0	0		22848802	0.999976
1620	0	0		22848802	0.999976
1621	0	0		22848802	0.999976
1622	1	1622		22848803	0.999976
1623	1	1623		22848804	0.999976
1624	1	1624		22848805	0.999976
1625	2	3250		22848807	0.999976
1626	3	4878		22848810	0.999976
1627	1	1627		22848811	0.999976
1628	0	0		22848811	0.999976
1629	2	3258		22848813	0.999976
1630	0	0		22848813	0.999976
1631	3	4893		22848816	0.999977
1632	1	1632		22848817	0.999977
1633	4	6532		22848821	0.999977
1634	3	4902		22848824	0.999977
1635	2	3270		22848826	0.999977
1636	2	3272		22848828	0.999977
1637	3	4911		22848831	0.999977
1638	7	11466		22848838	0.999978
1639	11	18029		22848849	0.999978
1640	5	8200		22848854	0.999978
1641	5	8205		22848859	0.999978
1642	8	13136		22848867	0.999979
1643	8	13144		22848875	0.999979
1644	10	16440		22848885	0.99998
1645	16	26320		22848901	0.99998
1646	2	3292		22848903	0.99998
1647	5	8235		22848908	0.999981
1648	7	11536		22848915	0.999981
1649	15	24735		22848930	0.999982
1650	12	19800		22848942	0.999982
1651	2	3302		22848944	0.999982
1652	7	11564		22848951	0.999982
1653	6	9918		22848957	0.999983
1654	5	8270		22848962	0.999983
1655	6	9930		22848968	0.999983
1656	14	23184		22848982	0.999984
1657	7	11599		22848989	0.999984
1658	8	13264		22848997	0.999985
1659	6	9954		22849003	0.999985
1660	15	24900		22849018	0.999985
1661	5	8305		22849023	0.999986
1662	18	29916		22849041	0.999986
1663	2	3326		22849043	0.999987
1664	3	4992		22849046	0.999987
1665	2	3330		22849048	0.999987
1666	1	1666		22849049	0.999987
1667	1	1667		22849050	0.999987
1668	1	1668		22849051	0.999987
1669	6	10014		22849057	0.999987
1670	3	5010		22849060	0.999987
1671	5	8355		22849065	0.999987
1672	4	6688		22849069	0.999988
1673	0	0		22849069	0.999988
1674	1	1674		22849070	0.999988
1675	1	1675		22849071	0.999988
1676	4	6704		22849075	0.999988
1677	5	8385		22849080	0.999988
1678	0	0		22849080	0.999988
1679	0	0		22849080	0.999988
1680	1	1680		22849081	0.999988
1681	0	0		22849081	0.999988
1682	0	0		22849081	0.999988
1683	2	3366		22849083	0.999988
1684	2	3368		22849085	0.999988
1685	0	0		22849085	0.999988
1686	0	0		22849085	0.999988
1687	2	3374		22849087	0.999988
1688	1	1688		22849088	0.999988
1689	0	0		22849088	0.999988
1690	0	0		22849088	0.999988
1691	0	0		22849088	0.999988
1692	3	5076		22849091	0.999989
1693	1	1693		22849092	0.999989
1694	0	0		22849092	0.999989
1695	0	0		22849092	0.999989
1696	0	0		22849092	0.999989
1697	0	0		22849092	0.999989
1698	1	1698		22849093	0.999989
1699	1	1699		22849094	0.999989
1700	2	3400		22849096	0.999989
1701	0	0		22849096	0.999989
1702	3	5106		22849099	0.999989
1703	1	1703		22849100	0.999989
1704	0	0		22849100	0.999989
1705	0	0		22849100	0.999989
1706	0	0		22849100	0.999989
1707	1	1707		22849101	0.999989
1708	0	0		22849101	0.999989
1709	2	3418		22849103	0.999989
1710	1	1710		22849104	0.999989
1711	0	0		22849104	0.999989
1712	1	1712		22849105	0.999989
1713	0	0		22849105	0.999989
1714	0	0		22849105	0.999989
1715	0	0		22849105	0.999989
1716	0	0		22849105	0.999989
1717	0	0		22849105	0.999989
1718	1	1718		22849106	0.999989
1719	0	0		22849106	0.999989
1720	0	0		22849106	0.999989
1721	1	1721		22849107	0.999989
1722	1	1722		22849108	0.999989
1723	0	0		22849108	0.999989
1724	0	0		22849108	0.999989
1725	3	5175		22849111	0.999989
1726	2	3452		22849113	0.99999
1727	0	0		22849113	0.99999
1728	0	0		22849113	0.99999
1729	1	1729		22849114	0.99999
1730	0	0		22849114	0.99999
1731	0	0		22849114	0.99999
1732	0	0		22849114	0.99999
1733	0	0		22849114	0.99999
1734	0	0		22849114	0.99999
1735	0	0		22849114	0.99999
1736	0	0		22849114	0.99999
1737	0	0		22849114	0.99999
1738	2	3476		22849116	0.99999
1739	0	0		22849116	0.99999
1740	1	1740		22849117	0.99999
1741	0	0		22849117	0.99999
1742	0	0		22849117	0.99999
1743	2	3486		22849119	0.99999
1744	0	0		22849119	0.99999
1745	0	0		22849119	0.99999
1746	0	0		22849119	0.99999
1747	0	0		22849119	0.99999
1748	1	1748		22849120	0.99999
1749	1	1749		22849121	0.99999
1750	0	0		22849121	0.99999
1751	0	0		22849121	0.99999
1752	0	0		22849121	0.99999
1753	0	0		22849121	0.99999
1754	0	0		22849121	0.99999
1755	1	1755		22849122	0.99999
1756	0	0		22849122	0.99999
1757	0	0		22849122	0.99999
1758	0	0		22849122	0.99999
1759	0	0		22849122	0.99999
1760	0	0		22849122	0.99999
1761	0	0		22849122	0.99999
1762	0	0		22849122	0.99999
1763	0	0		22849122	0.99999
1764	0	0		22849122	0.99999
1765	0	0		22849122	0.99999
1766	0	0		22849122	0.99999
1767	0	0		22849122	0.99999
1768	0	0		22849122	0.99999
1769	0	0		22849122	0.99999
1770	0	0		22849122	0.99999
1771	0	0		22849122	0.99999
1772	0	0		22849122	0.99999
1773	0	0		22849122	0.99999
1774	0	0		22849122	0.99999
1775	1	1775		22849123	0.99999
1776	0	0		22849123	0.99999
1777	0	0		22849123	0.99999
1778	0	0		22849123	0.99999
1779	0	0		22849123	0.99999
1780	0	0		22849123	0.99999
1781	0	0		22849123	0.99999
1782	0	0		22849123	0.99999
1783	0	0		22849123	0.99999
1784	0	0		22849123	0.99999
1785	0	0		22849123	0.99999
1786	1	1786		22849124	0.99999
1787	0	0		22849124	0.99999
1788	0	0		22849124	0.99999
1789	0	0		22849124	0.99999
1790	0	0		22849124	0.99999
1791	0	0		22849124	0.99999
1792	0	0		22849124	0.99999
1793	0	0		22849124	0.99999
1794	0	0		22849124	0.99999
1795	0	0		22849124	0.99999
1796	0	0		22849124	0.99999
1797	0	0		22849124	0.99999
1798	1	1798		22849125	0.99999
1799	0	0		22849125	0.99999
1800	0	0		22849125	0.99999
1801	0	0		22849125	0.99999
1802	0	0		22849125	0.99999
1803	0	0		22849125	0.99999
1804	1	1804		22849126	0.99999
1805	1	1805		22849127	0.99999
1806	0	0		22849127	0.99999
1807	0	0		22849127	0.99999
1808	0	0		22849127	0.99999
1809	0	0		22849127	0.99999
1810	0	0		22849127	0.99999
1811	0	0		22849127	0.99999
1812	0	0		22849127	0.99999
1813	0	0		22849127	0.99999
1814	0	0		22849127	0.99999
1815	0	0		22849127	0.99999
1816	0	0		22849127	0.99999
1817	0	0		22849127	0.99999
1818	0	0		22849127	0.99999
1819	0	0		22849127	0.99999
1820	0	0		22849127	0.99999
1821	0	0		22849127	0.99999
1822	0	0		22849127	0.99999
1823	1	1823		22849128	0.99999
1824	0	0		22849128	0.99999
1825	1	1825		22849129	0.99999
1826	0	0		22849129	0.99999
1827	1	1827		22849130	0.99999
1828	1	1828		22849131	0.99999
1829	0	0		22849131	0.99999
1830	1	1830		22849132	0.99999
1831	0	0		22849132	0.99999
1832	0	0		22849132	0.99999
1833	0	0		22849132	0.99999
1834	0	0		22849132	0.99999
1835	0	0		22849132	0.99999
1836	0	0		22849132	0.99999
1837	0	0		22849132	0.99999
1838	0	0		22849132	0.99999
1839	0	0		22849132	0.99999
1840	0	0		22849132	0.99999
1841	0	0		22849132	0.99999
1842	0	0		22849132	0.99999
1843	0	0		22849132	0.99999
1844	0	0		22849132	0.99999
1845	0	0		22849132	0.99999
1846	0	0		22849132	0.99999
1847	0	0		22849132	0.99999
1848	0	0		22849132	0.99999
1849	0	0		22849132	0.99999
1850	0	0		22849132	0.99999
1851	0	0		22849132	0.99999
1852	0	0		22849132	0.99999
1853	0	0		22849132	0.99999
1854	0	0		22849132	0.99999
1855	0	0		22849132	0.99999
1856	0	0		22849132	0.99999
1857	0	0		22849132	0.99999
1858	0	0		22849132	0.99999
1859	0	0		22849132	0.99999
1860	0	0		22849132	0.99999
1861	0	0		22849132	0.99999
1862	0	0		22849132	0.99999
1863	0	0		22849132	0.99999
1864	1	1864		22849133	0.99999
1865	0	0		22849133	0.99999
1866	0	0		22849133	0.99999
1867	1	1867		22849134	0.999991
1868	1	1868		22849135	0.999991
1869	0	0		22849135	0.999991
1870	0	0		22849135	0.999991
1871	0	0		22849135	0.999991
1872	1	1872		22849136	0.999991
1873	2	3746		22849138	0.999991
1874	0	0		22849138	0.999991
1875	1	1875		22849139	0.999991
1876	0	0		22849139	0.999991
1877	0	0		22849139	0.999991
1878	0	0		22849139	0.999991
1879	0	0		22849139	0.999991
1880	0	0		22849139	0.999991
1881	0	0		22849139	0.999991
1882	0	0		22849139	0.999991
1883	0	0		22849139	0.999991
1884	0	0		22849139	0.999991
1885	0	0		22849139	0.999991
1886	0	0		22849139	0.999991
1887	0	0		22849139	0.999991
1888	0	0		22849139	0.999991
1889	0	0		22849139	0.999991
1890	0	0		22849139	0.999991
1891	0	0		22849139	0.999991
1892	0	0		22849139	0.999991
1893	0	0		22849139	0.999991
1894	0	0		22849139	0.999991
1895	0	0		22849139	0.999991
1896	0	0		22849139	0.999991
1897	0	0		22849139	0.999991
1898	0	0		22849139	0.999991
1899	0	0		22849139	0.999991
1900	0	0		22849139	0.999991
1901	0	0		22849139	0.999991
1902	0	0		22849139	0.999991
1903	0	0		22849139	0.999991
1904	0	0		22849139	0.999991
1905	0	0		22849139	0.999991
1906	0	0		22849139	0.999991
1907	0	0		22849139	0.999991
1908	0	0		22849139	0.999991
1909	0	0		22849139	0.999991
1910	0	0		22849139	0.999991
1911	0	0		22849139	0.999991
1912	1	1912		22849140	0.999991
1913	0	0		22849140	0.999991
1914	0	0		22849140	0.999991
1915	0	0		22849140	0.999991
1916	0	0		22849140	0.999991
1917	0	0		22849140	0.999991
1918	0	0		22849140	0.999991
1919	0	0		22849140	0.999991
1920	0	0		22849140	0.999991
1921	0	0		22849140	0.999991
1922	0	0		22849140	0.999991
1923	0	0		22849140	0.999991
1924	0	0		22849140	0.999991
1925	0	0		22849140	0.999991
1926	0	0		22849140	0.999991
1927	0	0		22849140	0.999991
1928	0	0		22849140	0.999991
1929	0	0		22849140	0.999991
1930	0	0		22849140	0.999991
1931	0	0		22849140	0.999991
1932	0	0		22849140	0.999991
1933	0	0		22849140	0.999991
1934	0	0		22849140	0.999991
1935	0	0		22849140	0.999991
1936	0	0		22849140	0.999991
1937	0	0		22849140	0.999991
1938	0	0		22849140	0.999991
1939	0	0		22849140	0.999991
1940	0	0		22849140	0.999991
1941	0	0		22849140	0.999991
1942	0	0		22849140	0.999991
1943	1	1943		22849141	0.999991
1944	0	0		22849141	0.999991
1945	0	0		22849141	0.999991
1946	0	0		22849141	0.999991
1947	1	1947		22849142	0.999991
1948	1	1948		22849143	0.999991
1949	1	1949		22849144	0.999991
1950	2	3900		22849146	0.999991
1951	0	0		22849146	0.999991
1952	0	0		22849146	0.999991
1953	0	0		22849146	0.999991
1954	0	0		22849146	0.999991
1955	0	0		22849146	0.999991
1956	1	1956		22849147	0.999991
1957	0	0		22849147	0.999991
1958	0	0		22849147	0.999991
1959	1	1959		22849148	0.999991
1960	0	0		22849148	0.999991
1961	0	0		22849148	0.999991
1962	0	0		22849148	0.999991
1963	1	1963		22849149	0.999991
1964	1	1964		22849150	0.999991
1965	4	7860		22849154	0.999991
1966	1	1966		22849155	0.999991
1967	0	0		22849155	0.999991
1968	0	0		22849155	0.999991
1969	1	1969		22849156	0.999991
1970	0	0		22849156	0.999991
1971	0	0		22849156	0.999991
1972	1	1972		22849157	0.999992
1973	0	0		22849157	0.999992
1974	2	3948		22849159	0.999992
1975	1	1975		22849160	0.999992
1976	0	0		22849160	0.999992
1977	0	0		22849160	0.999992
1978	1	1978		22849161	0.999992
1979	0	0		22849161	0.999992
1980	1	1980		22849162	0.999992
1981	0	0		22849162	0.999992
1982	1	1982		22849163	0.999992
1983	0	0		22849163	0.999992
1984	2	3968		22849165	0.999992
1985	0	0		22849165	0.999992
1986	5	9930		22849170	0.999992
1987	1	1987		22849171	0.999992
1988	2	3976		22849173	0.999992
1989	0	0		22849173	0.999992
1990	1	1990		22849174	0.999992
1991	1	1991		22849175	0.999992
1992	1	1992		22849176	0.999992
1993	0	0		22849176	0.999992
1994	0	0		22849176	0.999992
1995	0	0		22849176	0.999992
1996	1	1996		22849177	0.999992
1997	1	1997		22849178	0.999992
1998	0	0		22849178	0.999992
[truncated: 3,003 more rows]
