# Supplementary material for: High-Throughput RNA Sequencing of Pseudomonas-Infected Arabidopsis Reveals Hidden Transcriptome Complexity and Novel Splice Variants
Source: PLoS One. 2013 Oct 1;8(10):e74183. doi: 10.1371/journal.pone.0074183 (PMC3788074; doi:10.1371/journal.pone.0074183)
Supplement: File S2 — QCSpreadsheets. (ZIP) [file pone.0074183.s002.zip › QC_Sample7_Run3_Lane2_S166.xlsx]

## Sheet: Read Counts
Total read pairs		35641168
Paired Alignments		33186380

## Sheet: Raw Counts_1
						0	1	2	3	4	5	6	7	8	9	10	11	12	13	14	15	16	17	18	19	20	21	22	23	24	25	26	27	28	29	30	31	32	33	34	35	36	37	38	39	40
	;	<	=	>	?	@	A	B	C	D	E	F	G	H	I	J	K	L	M	N	O	P	Q	R	S	T	U	V	W	X	Y	Z	[	\	]	^	_	'	a	b	c	d	e	f	g	h
									0.501187	0.398107	0.316228	0.251189	0.199526	0.158489	0.125893	0.1	0.0794328	0.0630957	0.0501187	0.0398107	0.0316228	0.0251189	0.0199526	0.0158489	0.0125893	0.01	0.00794328	0.00630957	0.00501187	0.00398107	0.00316228	0.00251189	0.00199526	0.00158489	0.00125893	0.001	0.000794328	0.000630957	0.000501187	0.000398107	0.000316228	0.000251189	0.000199526	0.000158489	0.000125893	0.0001	Total
1	0	0	0	0	0	0	0	11685	0	4752	15492	13055	5000	6577	151	824	2780	4750	0	499	0	1107	1440	1854	24467	0	4375	11048	8042	3935	58245	22779	2812	137980	21516	191406	176237	31307	654901	70842	864072	558625	369255	3308651	6279563	22771144	35641168
2	0	0	0	0	0	0	0	15334	0	26	113	226	3354	3116	4998	3805	12035	9097	8875	8528	5385	12608	16138	18043	29255	12714	14606	23879	35269	21593	56866	62307	56025	115194	82077	152367	175581	59028	564350	79683	833519	629007	343871	3278175	6502734	22391387	35641168
3	0	0	0	0	0	0	0	15602	0	81	349	797	3428	3811	5234	5409	12487	8882	9206	9116	6492	14126	17515	19554	30384	14314	14319	24732	38845	20506	62432	56383	63491	114259	89780	147711	183860	63202	581693	79319	868753	662589	369885	3209415	6550194	22263013	35641168
4	0	0	0	0	0	0	0	15871	0	1335	1848	3268	3807	5669	5526	7794	11444	8128	9884	10364	7444	14405	17151	19485	30804	15657	14156	25813	40827	19559	62787	51913	64263	112441	91454	144070	182877	62187	581528	78500	889825	674698	373275	3210989	6630299	22139823	35641168
5	0	0	0	0	0	0	0	16262	1	209	712	2421	3760	6553	5907	8900	10386	7820	10049	12060	8106	16253	17258	18615	29934	16032	15774	27674	41792	19737	58512	54019	58815	110614	89777	138860	171225	62585	568698	77191	915306	680766	373473	3216214	6761168	22007730	35641168
6	0	0	0	0	0	0	0	16862	4	74	337	1174	1793	2471	3117	5523	5595	4956	4580	8511	8456	13174	15568	16362	27611	19142	20018	32650	48062	19186	50051	55685	53275	110148	91696	136574	152736	59223	551470	62789	937369	686198	306459	3031198	6848044	22233027	35641168
7	0	0	0	0	0	0	0	17224	8	62	333	888	1487	2037	2920	5140	5890	4985	4408	7180	8478	11334	14482	17278	27279	18989	18675	32327	48034	19665	51327	53098	66099	104388	100531	131566	174579	74766	548879	81817	903884	692623	362495	3032251	6751097	22242665	35641168
8	0	0	0	0	0	0	0	17793	3	58	205	813	1351	1976	3001	5245	6355	5366	4220	6588	8252	11478	14304	19224	28870	18221	18254	32441	51904	20053	56999	52683	78032	108694	113871	138727	200050	73818	601892	78267	936514	701005	384163	3089079	6625198	22126201	35641168
9	0	0	0	0	0	0	0	18655	4	52	210	770	1161	1834	2734	5363	6870	5501	3937	6397	7992	10654	14321	20143	28936	18005	17093	31810	53566	19755	57982	51595	83230	105676	118910	138949	206814	70893	619519	81584	933736	714190	402391	3161071	6626318	21992547	35641168
10	0	0	0	0	0	0	0	20035	2	26	183	734	1099	1936	2825	5874	7025	5536	3862	6393	8050	10758	15423	21730	30241	17557	17333	31977	57952	19525	59311	50832	92998	104442	130894	139969	220532	70814	654047	81670	965629	736258	430939	3216898	6621493	21778366	35641168
11	0	0	0	0	0	0	0	22599	2	43	248	833	1344	1818	2893	4189	5315	3593	3943	6569	7013	13480	14909	15785	27637	13522	19413	28414	53168	22023	56686	66574	65070	119824	110840	145265	200538	73224	615967	89264	983239	775004	369274	3387383	6590635	21723628	35641168
12	0	0	0	0	0	0	0	23600	1	40	255	773	1267	1626	2783	4605	6596	3995	3560	5667	7714	12496	14378	19430	30286	14111	17320	29114	60332	23266	62193	64171	87983	116092	133572	150969	233462	82665	661662	105444	986994	796195	442677	3433764	6495937	21504173	35641168
13	0	0	0	0	0	0	0	25057	3	28	172	654	1064	1586	2845	4872	6768	4048	3435	5010	7634	12109	14490	21183	31080	14028	16748	28332	64211	23358	65132	62971	100673	114608	145795	152538	254382	85500	698824	113698	1005606	829959	484652	3490375	6452295	21295445	35641168
14	0	0	0	0	0	0	0	27259	4	31	183	622	1021	1463	2670	5044	7097	4464	3185	4627	7430	11579	14526	22037	30798	13586	16155	27792	68107	23459	65901	62291	108033	114497	154377	153625	268127	87329	719270	112875	1022475	831900	503568	3554995	6409953	21178813	35641168
15	0	0	0	0	0	0	0	31094	6	43	163	576	1006	1527	3070	5615	7861	4662	3280	4733	8057	11775	15868	24601	31631	14047	16712	28523	73719	24505	67104	63297	118714	112399	167980	155336	281106	92841	741603	116915	1050267	845967	530352	3569665	6399244	21015304	35641168
16	0	0	0	0	0	0	0	38768	3	43	253	1100	2085	2661	4667	5737	7066	5009	5248	8739	10419	16816	18259	20946	32571	16484	22265	32920	71240	25903	62619	77326	88321	120791	149997	166344	227070	99009	712366	117468	1095024	922182	478480	3713674	6406588	20854707	35641168
17	0	0	0	0	0	0	0	41282	3	52	274	882	1479	2061	4120	6010	7461	4894	4513	6662	10371	15236	17261	24588	33412	15842	20014	32725	78693	26463	67232	73520	113985	119338	173164	169293	266699	106777	767600	127523	1113014	929499	551086	3831140	6270974	20606026	35641168
18	0	0	0	0	0	0	0	45057	3	73	248	841	1573	2115	4354	6861	8943	5195	4244	6220	10782	14933	18116	28456	34116	16033	19663	32745	88199	27603	70022	73009	131516	116819	191791	172896	292125	113576	807073	137687	1137134	953096	599128	3867361	6204795	20396767	35641168
19	0	0	0	0	0	0	0	51264	3	47	195	743	1348	2083	4383	7384	9463	5499	4319	5978	10931	14741	18853	31307	35036	16172	18759	32404	95146	28404	71607	73212	144737	114933	206818	174782	308117	115455	841384	143533	1165429	978177	636136	3922672	6191804	20157910	35641168
20	0	0	0	0	0	0	0	61549	5	31	160	697	1276	2079	4643	8056	10311	5785	4372	6033	11318	15132	20441	34897	34997	16611	19022	32996	102985	28796	72039	73302	157180	112703	221079	177413	322394	118710	872624	147865	1195504	1001462	673911	3964785	6204581	19903424	35641168
21	0	0	0	0	0	0	0	80705	2	72	403	1615	3321	4069	7146	7852	9444	7252	7675	11894	15402	20725	24098	28295	38092	21610	26335	39322	96471	30990	72656	91631	119669	123292	199206	198754	261179	138669	843725	159988	1254646	1105043	615519	4154376	6142599	19677426	35641168
22	0	0	0	0	0	0	0	86420	5	105	358	1432	2691	3856	7413	9431	11549	7043	6815	9575	16168	20038	23900	36968	39794	21190	23945	39444	113433	33205	77448	86716	156706	122413	233330	201169	313384	145990	914244	175384	1284489	1125571	705928	4248864	5978746	19356008	35641168
23	0	0	0	0	0	0	0	94345	4	95	364	1192	2278	3369	6875	10220	12141	6925	6080	8399	15173	18541	23890	39371	39117	20038	22442	37946	118703	32475	78216	83692	168505	122601	244325	202438	336464	146068	951917	174939	1314044	1131097	748194	4401192	5947184	19070309	35641168
24	0	0	0	0	0	0	0	107240	1	55	276	1045	2054	3186	6733	10855	12754	6990	5819	7773	14922	18009	24514	42655	38457	19735	21719	37396	125492	32906	79531	82879	181105	121234	258417	202970	355726	148991	990266	180039	1349858	1156895	789410	4473059	5950554	18779648	35641168
25	0	0	0	0	0	0	0	132532	2	54	254	1031	1909	2917	6371	10900	13193	7087	5239	7283	14056	17391	24787	43904	38464	19103	21256	36648	129218	32758	79809	81287	189820	120031	269010	204001	372894	149622	1029466	183019	1390852	1180706	826496	4548841	5940144	18508813	35641168
26	0	0	0	0	0	0	0	175684	13	163	981	4588	7635	9404	12033	14101	14457	11679	13224	18587	19999	26678	35293	35805	45487	27485	33854	47515	116593	35553	86538	104305	149930	137668	242408	225440	313274	176138	997316	188728	1482572	1281839	757844	4771405	6159333	17859619	35641168
27	0	0	0	0	0	0	0	185255	17	256	824	3302	5606	7781	11936	15365	16249	10322	10893	14860	20219	24029	36207	45216	45821	26463	30167	47446	136649	37939	90320	98699	186010	137860	274423	225197	364583	179366	1069562	202842	1514054	1303149	850192	4925416	6029631	17457042	35641168
28	0	0	0	0	0	0	0	197784	6	110	694	2801	4973	6855	11989	17550	18979	10943	10049	12996	20699	24218	37594	52321	46361	26671	29461	46987	150699	38936	91818	97646	207682	136472	297715	229320	395431	185056	1124789	212208	1558063	1328224	904396	4998849	5981232	17122591	35641168
29	0	0	0	0	0	0	0	215086	19	145	727	2935	5067	7138	12682	19509	20681	11390	10089	13085	20964	23916	40546	57436	47138	26676	28850	46486	163734	39696	93292	97007	225896	133837	318777	231464	421803	189656	1175631	218072	1610710	1358170	955798	5044695	5995416	16756949	35641168
30	0	0	0	0	0	0	0	241376	34	161	651	2075	3481	4520	7802	12157	13204	9030	8777	11456	17642	20997	30849	42430	40781	29351	29388	46354	123636	41870	85686	101993	173089	127903	248045	245414	318093	212441	908159	263256	1281839	1231287	790438	4601431	5732266	18581806	35641168
31	0	0	0	0	0	0	0	284247	21	132	759	3475	5904	7101	9103	11280	11529	10432	11862	15613	18672	23277	29842	32766	38245	27962	31932	44379	103674	34349	76770	97909	137128	108920	221680	225197	263259	191893	846865	218416	1316377	1188612	736478	4003215	6671544	18580349	35641168
32	0	0	0	0	0	0	0	295400	26	232	709	2357	4225	5391	8477	11168	11447	9068	10106	12993	18988	21476	30026	37595	36553	30489	30360	43887	112909	39045	76908	97423	153314	107926	229381	238072	270147	212233	811296	261335	1216770	1190772	772438	3758701	6431275	19040250	35641168
33	0	0	0	0	0	0	0	308081	55	383	766	2398	3867	4996	7980	12247	13379	9361	9375	11982	19200	21210	31181	43106	36307	30517	29926	43669	124375	40125	77741	95619	171035	107637	246538	241940	293847	218215	845301	274437	1235714	1222182	828574	3771559	6443872	18762471	35641168
34	0	0	0	0	0	0	0	326725	83	552	1001	2401	3725	4884	7815	12455	13017	8811	8895	11520	18776	20985	32045	44510	35823	30077	29502	43259	128403	41449	77274	94509	177901	107211	254050	242205	304514	220625	867924	285220	1248803	1244504	857565	3808749	6463581	18559820	35641168
35	0	0	0	0	0	0	0	357774	58	510	992	2295	3527	4565	7814	12553	13122	8954	9015	11549	19138	20866	32588	44993	35728	30618	29744	43410	132090	43056	78358	94415	184473	105890	263889	244522	316532	228400	892163	301180	1273678	1292571	911073	3799234	6541610	18248221	35641168
36	0	0	0	0	0	0	0	410534	53	717	1056	3440	6202	7245	9529	11507	11085	10451	12074	15556	19692	22895	31654	35173	36410	30578	32859	42295	112376	36160	78457	98096	147610	95764	238041	243849	260758	224818	838107	267912	1283088	1266324	847882	3507070	7128419	18215432	35641168
37	0	0	0	0	0	0	0	423332	158	929	951	2663	5212	6168	9686	13609	12835	9498	10526	12932	20465	21392	33966	42513	34639	29591	30548	41065	133329	39723	76193	92209	180962	99455	265922	242814	305568	228603	896791	290761	1307028	1300479	926258	3553891	7037392	17901112	35641168
38	0	0	0	0	0	0	0	439786	246	390	785	2131	3936	5347	8997	14128	13526	8902	9410	11598	19936	20667	34529	46891	33503	29025	29394	40602	142475	42178	76102	91544	195349	100158	280284	245111	327720	232628	930865	304669	1333198	1329185	981850	3602482	7044105	17607536	35641168
39	0	0	0	0	0	0	0	465210	324	687	760	2060	3807	5219	9098	15882	14265	8939	9250	11075	19784	20787	36332	49182	33189	29170	29637	40787	148921	43212	76102	90368	205872	100478	290836	246004	344713	239104	963265	320506	1357677	1369988	1024574	3617847	7091597	17304660	35641168
40	0	0	0	0	0	0	0	510681	318	823	886	2120	3830	5109	8471	14823	14900	8955	8972	11155	19566	20299	36594	50566	32949	29423	29412	40994	153762	44515	75970	89622	213762	98292	303046	247167	358904	244964	997576	338317	1382834	1423350	1076346	3605906	7188066	16947923	35641168
41	0	0	0	0	0	0	0	587298	698	2562	3523	5031	7798	9228	11345	13653	13511	12852	14649	17810	24053	25139	36714	42436	40071	35510	37361	45557	137696	43067	88303	106229	175276	105234	281775	282682	308821	290605	977094	362951	1413482	1562961	1079115	3546463	7461222	16431393	35641168
42	0	0	0	0	0	0	0	604291	276	1739	4504	4192	7249	9268	13443	18760	17517	12635	13773	16523	26281	26250	42567	55854	39341	36647	36862	46929	170519	50251	89592	103217	219391	112082	325812	280790	374222	297789	1079805	412704	1453812	1675513	1208252	3535312	7527380	15689824	35641168
43	0	0	0	0	0	0	0	624972	188	3134	1513	3193	6058	7901	13120	20470	18593	12060	12632	14621	25524	25768	44607	60333	37774	35955	35975	45863	179505	51876	89155	101548	234859	114769	340493	281439	395797	299681	1113014	423097	1479630	1678277	1238894	3595214	7446342	15527324	35641168
44	0	0	0	0	0	0	0	657010	563	4286	1543	2804	5326	6728	11171	19393	18207	11108	11155	13280	23485	23669	43611	59947	36027	34092	33943	45116	178782	51331	87089	99474	238294	113569	342647	281631	405325	298950	1123959	424693	1499502	1679145	1255152	3681314	7405204	15412643	35641168
45	0	0	0	0	0	0	0	712462	2670	1658	1564	2692	5203	7028	11786	18683	17336	10592	11377	13254	23409	24814	43770	59302	36124	34985	34492	46126	181455	53188	86642	99739	240421	113157	351392	283464	421043	307723	1169411	453482	1526081	1762460	1306702	3682401	7536880	14946200	35641168
46	0	0	0	0	0	0	0	807336	3006	1577	2012	4950	9182	10502	13602	16329	15645	15174	17128	20234	27246	28644	42579	50060	44655	41208	42372	49821	164252	52483	100702	116227	202138	123865	333784	322055	375403	358523	1159908	477087	1552390	1924980	1292582	3644558	7768529	14408440	35641168
47	0	0	0	0	0	0	0	826908	2883	2621	2176	4446	8283	10344	14717	20615	18733	14079	15841	18140	29164	28263	48288	62040	42582	41747	41497	50676	194016	59511	99780	113608	244491	132170	375613	319507	440437	367460	1265667	531516	1604750	2024697	1411132	3689677	7786406	13676687	35641168
48	0	0	0	0	0	0	0	851744	3022	1868	1962	3882	7371	9225	14688	22978	20619	13481	14487	17363	28882	28319	51189	67974	41226	41805	40509	51234	208443	62245	100237	114291	263544	135373	397297	318267	474902	367639	1327019	553448	1637611	2070665	1460318	3729718	7753745	13332578	35641168
49	0	0	0	0	0	0	0	888880	914	992	1402	3367	6467	8412	13290	23210	20423	12614	13345	15489	27426	27833	51816	68838	39675	40443	39747	51263	209065	62138	99724	111634	269151	134238	400155	318881	482974	365932	1337212	554671	1662093	2058728	1477278	3777074	7657547	13306827	35641168
50	0	0	0	0	0	0	0	953317	690	1656	1470	2920	5503	7124	11242	20041	18480	11143	11891	13779	24315	25564	49690	66246	37801	38351	37742	49492	205394	59978	95487	108965	271223	131111	400545	318074	492922	363921	1358562	554554	1688596	2061685	1497465	3847442	7632023	13164764	35641168
51	0	0	0	0	0	0	0	1072057	246	998	2238	5084	9342	10908	13655	16943	15848	15541	17604	20969	28427	29354	46163	54216	45534	44450	46440	51716	181516	57370	109455	124267	222814	140481	372590	356396	433674	408823	1320397	555437	1705348	2189398	1446613	3811137	7787529	12870190	35641168
52	0	0	0	0	0	0	0	1097678	228	1654	1637	4079	7715	9616	13616	20141	17944	13777	15630	18173	28436	28934	50797	64129	41891	43763	43622	52536	207555	64609	107496	121206	261083	151076	409044	354206	495932	413934	1409775	601690	1748422	2250705	1544070	3829171	7719828	12375370	35641168
53	0	0	0	0	0	0	0	1131125	226	1282	1549	3805	7080	9127	13617	23120	19918	13379	14559	16670	28799	28231	54949	70844	41934	43733	42897	53800	224574	67691	107959	123056	285593	155779	436012	356438	538593	418653	1494859	636786	1792256	2331835	1610526	3866888	7706481	11866545	35641168
54	0	0	0	0	0	0	0	1182041	501	1545	1739	3830	7377	9221	14075	24675	21825	14101	14464	16650	29076	29533	57826	75165	41730	45252	43750	55700	233899	70609	109080	125167	295089	158993	451126	355081	568738	428198	1560187	675674	1814669	2427242	1653754	3897049	7751277	11375260	35641168
55	0	0	0	0	0	0	0	1266781	312	1259	1596	3629	6693	8361	12277	22413	20045	12926	13539	16111	27449	29153	55717	74258	41950	44979	43249	56393	228712	71921	108227	124109	296588	160038	457308	357220	594010	435967	1614198	705069	1850453	2504862	1684710	3929520	7790952	10968214	35641168
56	0	0	0	0	0	0	0	1411516	208	1134	2235	5581	10207	11464	14426	17963	17100	16912	18503	21801	30198	31120	50259	60657	47015	47716	49090	53595	206748	67069	117209	134359	249253	165360	437438	389573	549360	480283	1610473	712124	1867686	2676989	1635523	3958039	7975973	10489009	35641168
57	0	0	0	0	0	0	0	1451821	209	1032	1898	4382	8468	10612	14590	22162	19322	14882	16684	19147	30882	30085	55427	72420	43841	48062	46801	56233	234216	74478	117518	134654	291834	180207	478154	387885	626331	484721	1726693	769733	1901517	2748245	1703698	3964021	7846041	10002262	35641168
58	0	0	0	0	0	0	0	1499549	170	1084	2024	4368	8272	10458	15062	25596	21661	14774	15686	18168	31750	31196	60603	77941	43675	48947	47756	59274	248469	79478	119106	137900	311323	190637	504023	388808	678469	492118	1818228	808987	1943214	2831086	1753646	4018870	7795951	9482841	35641168
59	0	0	0	0	0	0	0	1566445	117	1236	2270	5237	12738	15033	27931	37624	29660	17291	17001	19041	34352	38371	68291	86699	44894	50813	47499	64431	264309	81481	121544	139251	325997	189444	527878	382347	715011	499338	1909833	852339	2004234	2955014	1784636	4112512	7739204	8849822	35641168
60	0	0	0	0	0	0	0	1678868	110	1113	1980	4046	7859	9925	14088	25440	22747	14605	14969	17347	29949	32282	62755	82345	42987	49348	46782	62105	258397	81782	119563	137810	329695	190665	536231	386626	753061	508819	1990997	880613	2041520	3023848	1802767	4160063	7686156	8530905	35641168
61	0	0	0	0	0	0	0	1870216	115	1188	3055	6402	11916	13346	16350	20019	19214	18844	21157	24566	33254	35418	56973	69871	51804	54963	54688	59568	239305	81342	133484	156826	279650	212405	520442	443432	722683	570630	2009946	895935	2036638	3231910	1736344	4160508	7709927	8056834	35641168
62	0	0	0	0	0	0	0	1916251	71	1093	2684	5196	9892	12434	16462	26486	22343	17286	18727	21397	34281	35035	65358	83042	48001	54928	52468	63799	270282	88062	133380	156362	329244	228067	566082	440514	803077	574727	2129390	953042	2107051	3273123	1804099	4166571	7485264	7625597	35641168
63	0	0	0	0	0	0	0	1974783	54	949	2494	4604	9230	11865	16031	28231	23836	16666	17668	19936	34354	34981	67629	87802	47268	55138	53238	67808	279397	92940	134472	161016	345539	237653	588469	443179	843143	579630	2196640	988574	2132793	3335230	1834776	4176428	7375270	7321454	35641168
64	0	0	0	0	0	0	0	2062623	54	922	2654	4631	9589	12087	16419	30238	24713	17195	17012	20131	34795	36597	70334	90817	47612	57086	53311	70982	285729	95610	138231	162760	356272	243976	607639	444223	900061	594017	2315119	1035485	2181116	3454920	1843973	4240629	7278814	6782792	35641168
65	0	0	0	0	0	0	0	2208246	83	1083	2720	4386	8939	11180	14823	28114	24607	16169	16265	19572	33356	37062	71127	91807	47775	57100	52941	74332	288112	96026	138510	161137	364619	242081	624310	441972	955906	604080	2435190	1078447	2241201	3565541	1846930	4304932	7136819	6293668	35641168
66	0	0	0	0	0	0	0	2456887	46	680	2684	5006	9756	11854	14823	19202	18222	17682	19197	22678	32655	35508	59406	75681	53060	56369	57446	62764	263254	91580	144941	178784	306077	261657	600400	495960	911525	646262	2435139	1069122	2209532	3734760	1782114	4256429	7116713	6105313	35641168

## Sheet: Score Distribution_1
						0	1	2	3	4	5	6	7	8	9	10	11	12	13	14	15	16	17	18	19	20	21	22	23	24	25	26	27	28	29	30	31	32	33	34	35	36	37	38	39	40
	;	<	=	>	?	@	A	B	C	D	E	F	G	H	I	J	K	L	M	N	O	P	Q	R	S	T	U	V	W	X	Y	Z	[	\	]	^	_	'	a	b	c	d	e	f	g	h
									0.501187	0.398107	0.316228	0.251189	0.199526	0.158489	0.125893	0.1	0.0794328	0.0630957	0.0501187	0.0398107	0.0316228	0.0251189	0.0199526	0.0158489	0.0125893	0.01	0.00794328	0.00630957	0.00501187	0.00398107	0.00316228	0.00251189	0.00199526	0.00158489	0.00125893	0.001	0.000794328	0.000630957	0.000501187	0.000398107	0.000316228	0.000251189	0.000199526	0.000158489	0.000125893	0.0001	Total
1	0	0	0	0	0	0	0	0	0	19008	77460	78330	35000	52616	1359	8240	30580	57000	0	6986	0	17712	24480	33372	464873	0	91875	243056	184966	94440	1456125	592254	75924	3863440	623964	5742180	5463347	1001824	21611733	2408628	30242520	20110500	13662435	125728738	244902957	910845760	1389853682	38.9957	0.000126016
2	0	0	0	0	0	0	0	0	0	104	565	1356	23478	24928	44982	38050	132385	109164	115375	119392	80775	201728	274346	324774	555845	254280	306726	525338	811187	518232	1421650	1619982	1512675	3225432	2380233	4571010	5443011	1888896	18623550	2709222	29173165	22644252	12723227	124570650	253606626	895655480	1386232071	38.8941	0.000128999
3	0	0	0	0	0	0	0	0	0	324	1745	4782	23996	30488	47106	54090	137357	106584	119678	127624	97380	226016	297755	351972	577296	286280	300699	544104	893435	492144	1560800	1465958	1714257	3199252	2603620	4431330	5699660	2022464	19195869	2696846	30406355	23853204	13685745	121957770	255457566	890520520	1385192071	38.8649	0.000129869
4	0	0	0	0	0	0	0	0	0	5340	9240	19608	26649	45352	49734	77940	125884	97536	128492	145096	111660	230480	291567	350730	585276	313140	297276	567886	939021	469416	1569675	1349738	1735101	3148348	2652166	4322100	5669187	1989984	19190424	2669000	31143875	24289128	13811175	122017582	258581661	885592920	1384619387	38.8489	0.00013035
5	0	0	0	0	0	0	0	0	3	836	3560	14526	26320	52424	53163	89000	114246	93840	130637	168840	121590	260048	293386	335070	568746	320640	331254	608828	961216	473688	1462800	1404494	1588005	3097192	2603533	4165800	5307975	2002720	18767034	2624494	32035710	24507576	13818501	122216132	263685552	880309200	1384618579	38.8489	0.000130351
6	0	0	0	0	0	0	0	0	12	296	1685	7044	12551	19768	28053	55230	61545	59472	59540	119154	126840	210784	264656	294516	524609	382840	420378	718300	1105426	460464	1251275	1447810	1438425	3084144	2659184	4097220	4734816	1895136	18198510	2134826	32807915	24703128	11338983	115185524	267073716	889321080	1386304855	38.8962	0.000128939
7	0	0	0	0	0	0	0	0	24	248	1665	5328	10409	16296	26280	51400	64790	59820	57304	100520	127170	181344	246194	311004	518301	379780	392175	711194	1104782	471960	1283175	1380548	1784673	2922864	2915399	3946980	5411949	2392512	18113007	2781778	31635940	24934428	13412315	115225538	263292783	889706600	1385978477	38.887	0.000129211
8	0	0	0	0	0	0	0	0	9	232	1025	4878	9457	15808	27009	52450	69905	64392	54860	92232	123780	183648	243168	346032	548530	364420	383334	713702	1193792	481272	1424975	1369758	2106864	3043432	3302259	4161810	6201550	2362176	19862436	2661078	32777990	25236180	14214031	117385002	258382722	885048040	1384514238	38.8459	0.000130439
9	0	0	0	0	0	0	0	0	12	208	1050	4620	8127	14672	24606	53630	75570	66012	51181	89558	119880	170464	243457	362574	549784	360100	358953	699820	1232018	474120	1449550	1341470	2247210	2958928	3448390	4168470	6411234	2268576	20444127	2773856	32680760	25710840	14888467	120120698	258426402	879701880	1384001274	38.8315	0.000130872
10	0	0	0	0	0	0	0	0	6	104	915	4404	7693	15488	25425	58740	77275	66432	50206	89502	120750	172128	262191	391140	574579	351140	363993	703494	1332896	468600	1482775	1321632	2510946	2924376	3795926	4199070	6836492	2266048	21583551	2776780	33797015	26505288	15944743	122242124	258238227	871134640	1382696734	38.7949	0.00013198
11	0	0	0	0	0	0	0	0	6	172	1240	4998	9408	14544	26037	41890	58465	43116	51259	91966	105195	215680	253453	284130	525103	270440	407673	625108	1222864	528552	1417150	1730924	1756890	3355072	3214360	4357950	6216678	2343168	20326911	3034976	34413365	27900144	13663138	128720554	257034765	868945120	1383212464	38.8094	0.000131541
12	0	0	0	0	0	0	0	0	3	160	1275	4638	8869	13008	25047	46050	72556	47940	46280	79338	115710	199936	244426	349740	575434	282220	363720	640508	1387636	558384	1554825	1668446	2375541	3250576	3873588	4529070	7237322	2645280	21834846	3585096	34544790	28663020	16379049	130483032	253341543	860166920	1381195822	38.7528	0.000133266
13	0	0	0	0	0	0	0	0	9	112	860	3924	7448	12688	25605	48720	74448	48576	44655	70140	114510	193744	246330	381294	590520	280560	351708	623304	1476853	560592	1628300	1637246	2718171	3209024	4228055	4576140	7885842	2736000	23061192	3865732	35196210	29878524	17932124	132634250	251639505	851817800	1379800715	38.7137	0.000134472
14	0	0	0	0	0	0	0	0	12	124	915	3732	7147	11704	24030	50440	78067	53568	41405	64778	111450	185264	246942	396666	585162	271720	339255	611424	1566461	563016	1647525	1619566	2916891	3205916	4476933	4608750	8311937	2794528	23735910	3837750	35786625	29948400	18632016	135089810	249988167	847152520	1378966526	38.6903	0.000135199
15	0	0	0	0	0	0	0	0	18	172	815	3456	7042	12216	27630	56150	86471	55944	42640	66262	120855	188400	269756	442818	600989	280940	350952	627506	1695537	588120	1677600	1645722	3205278	3147172	4871420	4660080	8714286	2970912	24472899	3975110	36759345	30454812	19623024	135647270	249570516	840612160	1377532295	38.65	0.000136457
16	0	0	0	0	0	0	0	0	9	172	1265	6600	14595	21288	42003	57370	77726	60108	68224	122346	156285	269056	310403	377028	618849	329680	467565	724240	1638520	621672	1565475	2010476	2384667	3382148	4349913	4990320	7039170	3168288	23508078	3993912	38325840	33198552	17703760	141119612	249856932	834188280	1376770427	38.6287	0.000137131
17	0	0	0	0	0	0	0	0	9	208	1370	5292	10353	16488	37080	60100	82071	58728	58669	93268	155565	243776	293437	442584	634828	316840	420294	719950	1809939	635112	1680800	1911520	3077595	3341464	5021756	5078790	8267669	3416864	25330800	4335782	38955490	33461964	20390182	145583320	244567986	824241040	1374758983	38.5722	0.000138924
18	0	0	0	0	0	0	0	0	9	292	1240	5046	11011	16920	39186	68610	98373	62340	55172	87080	161730	238928	307972	512208	648204	320660	412923	720390	2028577	662472	1750550	1898234	3550932	3270932	5561939	5186880	9055875	3634432	26633409	4681358	39799690	34311456	22167736	146959718	241987005	815870680	1372780169	38.5167	0.000140712
19	0	0	0	0	0	0	0	0	9	188	975	4458	9436	16664	39447	73840	104093	65988	56147	83692	163965	235856	320501	563526	665684	323440	393939	712888	2188358	681696	1790175	1903512	3907899	3218124	5997722	5243460	9551627	3694560	27765672	4880122	40790015	35214372	23537032	149061536	241480356	806316400	1371057374	38.4684	0.000142287
20	0	0	0	0	0	0	0	0	15	124	800	4182	8932	16632	41787	80560	113421	69420	56836	84462	169770	242112	347497	628146	664943	332220	399462	725912	2368655	691104	1800975	1905852	4243860	3155684	6411291	5322390	9994214	3798720	28796592	5027410	41842640	36052632	24934707	150661830	241978659	796136960	1369111408	38.4138	0.000144087
21	0	0	0	0	0	0	0	0	6	288	2015	9690	23247	32552	64314	78520	103884	87024	99775	166516	231030	331600	409666	509310	723748	432200	553035	865084	2218833	743760	1816400	2382406	3231063	3452176	5776974	5962620	8096549	4437408	27842925	5439592	43912610	39781548	22774203	157866288	239561361	787097040	1367117260	38.3578	0.000145955
22	0	0	0	0	0	0	0	0	15	420	1790	8592	18837	30848	66717	94310	127039	84516	88595	134050	242520	320608	406300	665424	756086	423800	502845	867768	2608959	796920	1936200	2254616	4231062	3427564	6766570	6035070	9714904	4671680	30170052	5963056	44957115	40520556	26119336	161456832	233171094	774240320	1363882986	38.2671	0.000149037
23	0	0	0	0	0	0	0	0	12	380	1820	7152	15946	26952	61875	102200	133551	83100	79040	117586	227595	296656	406130	708678	743223	400760	471282	834812	2730169	779400	1955400	2175992	4549635	3432828	7085425	6073140	10430384	4674176	31413261	5947926	45991540	40719492	27683178	167245296	231940176	762812360	1362358528	38.2243	0.000150512
24	0	0	0	0	0	0	0	0	3	220	1380	6270	14378	25488	60597	108550	140294	83880	75647	108822	223830	288144	416738	767790	730683	394700	456099	822712	2886316	789744	1988275	2154854	4889835	3394552	7494093	6089100	11027506	4767712	32678778	6121326	47245030	41648220	29208170	169976242	232071606	751185920	1360343504	38.1678	0.000152484
25	0	0	0	0	0	0	0	0	6	216	1270	6186	13363	23336	57339	109000	145123	85044	68107	101962	210840	278256	421379	790272	730816	382060	446376	806256	2972014	786192	1995225	2113462	5125140	3360868	7801290	6120030	11559714	4787904	33972378	6222646	48679820	42505416	30580352	172855958	231665616	740352520	1358133752	38.1058	0.000154676
26	0	0	0	0	0	0	0	0	39	652	4905	27528	53445	75232	108297	141010	159027	140148	171912	260218	299985	426848	599981	644490	864253	549700	710934	1045330	2681639	853272	2163450	2711930	4048110	3854704	7029832	6763200	9711494	5636416	32911428	6416752	51890020	46146204	28040228	181313390	240213987	714384760	1353054750	37.9633	0.000159836
27	0	0	0	0	0	0	0	0	51	1024	4120	19812	39242	62248	107424	153650	178739	123864	141609	208040	303285	384464	615519	813888	870599	529260	633507	1043812	3142927	910536	2258000	2566174	5022270	3860080	7958267	6755910	11302073	5739712	35295546	6896628	52991890	46913364	31457104	187165808	235155609	698281680	1349907735	37.875	0.000163119
28	0	0	0	0	0	0	0	0	18	440	3470	16806	34811	54840	107901	175500	208769	131316	130637	181944	310485	387488	639098	941778	880859	533420	618681	1033714	3466077	934464	2295450	2538796	5607414	3821216	8633735	6879600	12258361	5921792	37118037	7215072	54532205	47816064	33462652	189956262	233268048	684903640	1347020860	37.794	0.00016619
29	0	0	0	0	0	0	0	0	57	580	3635	17610	35469	57104	114138	195090	227491	136680	131157	183190	314460	382656	689282	1033848	895622	533520	605850	1022692	3765882	952704	2332300	2522182	6099192	3747436	9244533	6943920	13075893	6068992	38795823	7414448	56374850	48894120	35364526	191698410	233821224	670277960	1343974526	37.7085	0.000169493
30	0	0	0	0	0	0	0	0	102	644	3255	12450	24367	36160	70218	121570	145244	108360	114101	160384	264630	335952	524433	763740	774839	587020	617148	1019788	2843628	1004880	2142150	2651818	4673403	3581284	7193305	7362420	9860883	6798112	29969247	8950704	44864365	44326332	29246206	174854378	223558374	743272240	1352838134	37.9572	0.00016006
31	0	0	0	0	0	0	0	0	63	528	3795	20850	41328	56808	81927	112800	126819	125184	154206	218582	280080	372432	507314	589788	726655	559240	670572	976338	2384502	824376	1919250	2545634	3702456	3049760	6428720	6755910	8161029	6140576	27946545	7426144	46073195	42790032	27249686	152122170	260190216	743213960	1354549470	38.0052	0.0001583
32	0	0	0	0	0	0	0	0	78	928	3545	14142	29575	43128	76293	111680	125917	108816	131378	181902	284820	343616	510442	676710	694507	609780	637560	965514	2596907	937080	1922700	2532998	4139478	3021928	6652049	7142160	8374557	6791456	26772768	8885390	42586950	42867792	28580206	142830638	250819725	761610000	1354615113	38.007	0.000158233
33	0	0	0	0	0	0	0	0	165	1532	3830	14388	27069	39968	71820	122470	147169	112332	121875	167748	288000	339360	530077	775908	689833	610340	628446	960718	2860625	963000	1943525	2486094	4617945	3013836	7149602	7258200	9109257	6982880	27894933	9330858	43249990	43998552	30657238	143319242	251311008	750498840	1352298673	37.942	0.000160619
34	0	0	0	0	0	0	0	0	249	2208	5005	14406	26075	39072	70335	124550	143187	105732	115635	161280	281640	335760	544765	801180	680637	601540	619542	951698	2953269	994776	1931850	2457234	4803327	3001908	7367450	7266150	9439934	7060000	28641492	9697480	43708105	44802144	31729905	144732462	252079659	742392800	1350684441	37.8968	0.000162302
35	0	0	0	0	0	0	0	0	174	2040	4960	13770	24689	36520	70326	125530	144342	107448	117195	161686	287070	333856	553996	809874	678832	612360	624624	955020	3038070	1033344	1958950	2454790	4980771	2964920	7652781	7335660	9812492	7308800	29441379	10240120	44578730	46532556	33709701	144370892	255122790	729928840	1348129898	37.8251	0.000165003
36	0	0	0	0	0	0	0	0	159	2868	5280	20640	43414	57960	85761	115070	121935	125412	156962	217784	295380	366320	538118	633114	691790	611560	690039	930490	2584648	867840	1961425	2550496	3985470	2681392	6903189	7315470	8083498	7194176	27657531	9109008	44908080	45587664	31371634	133268660	278008341	728617280	1348365858	37.8317	0.000164752
37	0	0	0	0	0	0	0	0	474	3716	4755	15978	36484	49344	87174	136090	141185	113976	136838	181048	306975	342272	577422	765234	658141	591820	641508	903430	3066567	953352	1904825	2397434	4885974	2784740	7711738	7284420	9472608	7315296	29594103	9885874	45745980	46817244	34271546	135047858	274458288	716044480	1345336191	37.7467	0.000168008
38	0	0	0	0	0	0	0	0	738	1560	3925	12786	27552	42776	80973	141280	148786	106824	122330	162372	299040	330672	586993	844038	636557	580500	617274	893244	3276925	1012272	1902550	2380144	5274423	2804424	8128236	7353330	10159320	7444096	30718545	10358746	46661930	47850660	36328450	136894316	274720095	704301440	1343210122	37.687	0.000170332
39	0	0	0	0	0	0	0	0	972	2748	3800	12360	26649	41752	81882	158820	156915	107268	120250	155050	296760	332592	617644	885276	630591	583400	622377	897314	3425183	1037088	1902550	2349568	5558544	2813384	8434244	7380120	10686103	7651328	31787745	10897204	47518695	49319568	37909238	137478186	276572283	692186400	1340641851	37.615	0.000173182
40	0	0	0	0	0	0	0	0	954	3292	4430	12720	26810	40872	76239	148230	163900	107460	116636	156170	293490	324784	622098	910188	626031	588460	617652	901868	3536526	1068360	1899250	2330172	5771574	2752176	8788334	7415010	11126024	7838848	32920008	11502778	48399190	51240600	39824802	137024428	280334574	677916920	1337431858	37.5249	0.000176811
41	0	0	0	0	0	0	0	0	2094	10248	17615	30186	54586	73824	102105	136530	148621	154224	190437	249340	360795	402224	624138	763848	761349	710200	784581	1002254	3167008	1033608	2207575	2761954	4732452	2946552	8171475	8480460	9573451	9299360	32244102	12340334	49471870	56266596	39927255	134765594	290987658	657255720	1332212223	37.3785	0.000182875
42	0	0	0	0	0	0	0	0	828	6956	22520	25152	50743	74144	120987	187600	192687	151620	179049	231322	394215	420000	723639	1005372	747479	732940	774102	1032438	3921937	1206024	2239800	2683642	5923557	3138296	9448548	8423700	11600882	9529248	35633565	14031936	50883420	60318468	44705324	134341856	293567820	627592960	1326264776	37.2116	0.000190038
43	0	0	0	0	0	0	0	0	564	12536	7565	19158	42406	63208	118080	204700	204523	144720	164216	204694	382860	412288	758319	1085994	717706	719100	755475	1008986	4128615	1245024	2228875	2640248	6341193	3213532	9874297	8443170	12269707	9589792	36729462	14385298	51787050	60417972	45839078	136618132	290407338	621092960	1324278841	37.1559	0.000192492
44	0	0	0	0	0	0	0	0	1689	17144	7715	16824	37282	53824	100539	193930	200277	133296	145015	185920	352275	378704	741387	1079046	684513	681840	712803	992552	4111986	1231944	2177225	2586324	6433938	3179932	9936763	8448930	12565075	9566400	37090647	14439562	52482570	60449220	46440624	139889932	288802956	616505720	1323056323	37.1216	0.000194018
45	0	0	0	0	0	0	0	0	8010	6632	7820	16152	36421	56224	106074	186830	190696	127104	147901	185556	351135	397024	744090	1067436	686356	699700	724332	1014772	4173465	1276512	2166050	2593214	6491367	3168396	10190368	8503920	13052333	9847136	38590563	15418388	53412835	63448560	48347974	139931238	293938320	597848000	1319158904	37.0122	0.000198965
46	0	0	0	0	0	0	0	0	9018	6308	10060	29700	64274	84016	122418	163290	172095	182088	222664	283276	408690	458304	723843	901080	848445	824160	889812	1096062	3777796	1259592	2517550	3021902	5457726	3468220	9679736	9661650	11637493	11472736	38276964	16220958	54333650	69299280	47825534	138493204	302972631	576337600	1313213825	36.8454	0.000206756
47	0	0	0	0	0	0	0	0	8649	10484	10880	26676	57981	82752	132453	206150	206063	168948	205933	253960	437460	452208	820896	1116720	809058	834940	871437	1114872	4462368	1428264	2494500	2953808	6601257	3700760	10892777	9585210	13653547	11758720	41767011	18071544	56166250	72889092	52211884	140207726	303669834	547067480	1307410552	36.6826	0.000214655
48	0	0	0	0	0	0	0	0	9066	7472	9810	23292	51597	73800	132192	229780	226809	161772	188331	243082	433230	453104	870213	1223532	783294	836100	850689	1127148	4794189	1493880	2505925	2971566	7115688	3790444	11521613	9548010	14721962	11764448	43791627	18817232	57316385	74543940	54031766	141729284	302396055	533303120	1304091447	36.5895	0.000219307
49	0	0	0	0	0	0	0	0	2742	3968	7010	20202	45269	67296	119610	232100	224653	151368	173485	216846	411390	445328	880872	1239084	753825	808860	834687	1127786	4808495	1491312	2493100	2902484	7267077	3758664	11604495	9566430	14972194	11709824	44127996	18858814	58173255	74114208	54659286	143528812	298644333	532273080	1302720240	36.551	0.000221259
50	0	0	0	0	0	0	0	0	2070	6624	7350	17520	38521	56992	101178	200410	203280	133716	154583	192906	364725	409024	844730	1192428	718219	767020	792582	1088824	4724062	1439472	2387175	2833090	7323021	3671108	11615805	9542220	15280582	11645472	44832546	18854836	59100860	74220660	55406205	146202796	297648897	526590560	1300612069	36.4918	0.000224293
51	0	0	0	0	0	0	0	0	738	3992	11190	30504	65394	87264	122895	169430	174328	186492	228852	293566	426405	469664	784771	975888	865146	889000	975240	1137752	4174868	1376880	2736375	3230942	6015978	3933468	10805110	10691880	13443894	13082336	43573101	18884858	59687180	78818328	53524681	144823206	303713631	514807600	1295222827	36.3406	0.000232239
52	0	0	0	0	0	0	0	0	684	6616	8185	24474	54005	76928	122544	201410	197384	165324	203190	254422	426540	462944	863549	1154322	795929	875260	916062	1155792	4773765	1550616	2687400	3151356	7049241	4230128	11862276	10626180	15373892	13245888	46522575	20457460	61194770	81025380	57130590	145508498	301073292	495014800	1290443671	36.2065	0.000239522
53	0	0	0	0	0	0	0	0	678	5128	7745	22830	49560	73016	122553	231200	219098	160548	189267	233380	431985	451696	934133	1275192	796746	874660	900837	1183600	5165202	1624584	2698975	3199456	7711011	4361812	12644348	10693140	16696383	13396896	49330347	21650724	62728960	83946060	59589462	146941744	300552759	474661800	1285757515	36.0751	0.000246884
54	0	0	0	0	0	0	0	0	1503	6180	8695	22980	51639	73768	126675	246750	240075	169212	188032	233100	436140	472528	983042	1352970	792870	905040	918750	1225400	5379677	1694616	2727000	3254342	7967403	4451804	13082654	10652430	17630878	13702336	51486171	22972916	63513415	87380712	61188898	148087862	302299803	455010400	1280938666	35.9399	0.000254691
55	0	0	0	0	0	0	0	0	936	5036	7980	21774	46851	66888	110493	224130	220495	155112	176007	225554	411735	466448	947189	1336644	797050	899580	908229	1240646	5260376	1726104	2705675	3226834	8007876	4481064	13261932	10716600	18414310	13950944	53268534	23972346	64765855	90175032	62334270	149321760	303847128	438728560	1276433977	35.8135	0.000262212
56	0	0	0	0	0	0	0	0	624	4536	11175	33486	71449	91712	129834	179630	188100	202944	240539	305214	452970	497920	854403	1091826	893285	954320	1030890	1179090	4755204	1609656	2930225	3493334	6729831	4630080	12685702	11687190	17030160	15369056	53145609	24212216	65369010	96371604	60514351	150405482	311062947	419560360	1269975964	35.6323	0.000273384
57	0	0	0	0	0	0	0	0	627	4128	9490	26292	59276	84896	131310	221620	212542	178584	216892	268058	463230	481360	942259	1303560	832979	961240	982821	1237126	5386968	1787472	2937950	3501004	7879518	5045796	13866466	11636550	19416261	15511072	56980869	26170922	66553095	98936820	63036826	150632798	305995599	400090480	1263984756	35.4642	0.000284173
58	0	0	0	0	0	0	0	0	510	4336	10120	26208	57904	83664	135558	255960	238271	177288	203918	254352	476250	499136	1030251	1402938	829825	978940	1002876	1304028	5714787	1907472	2977650	3585400	8405721	5337836	14616667	11664240	21032539	15747776	60001524	27505558	68012490	101919096	64884902	152717060	304042089	379313640	1258358780	35.3063	0.000294691
59	0	0	0	0	0	0	0	0	351	4944	11350	31422	89166	120264	251379	376240	326260	207492	221013	266574	515280	613936	1160947	1560582	852986	1016260	997479	1417482	6079107	1955544	3038600	3620526	8801919	5304432	15308462	11470410	22165341	15978816	63024489	28979526	70148190	106380504	66031532	156275456	301828956	353992880	1250426097	35.0838	0.000310187
60	0	0	0	0	0	0	0	0	330	4452	9900	24276	55013	79400	126792	254400	250217	175260	194597	242858	449235	516512	1066835	1482210	816753	986960	982422	1366310	5943131	1962768	2989075	3583060	8901765	5338620	15550699	11598780	23344891	16282208	65702901	29940842	71453200	108858528	66702379	158082394	299760084	341236200	1246316257	34.9684	0.000318534
61	0	0	0	0	0	0	0	0	345	4752	15275	38412	83412	106768	147150	200190	211354	226128	275041	343924	498810	566688	968541	1257678	984276	1099260	1148448	1310496	5504015	1952208	3337100	4077476	7550550	5947340	15092818	13302960	22403173	18260160	66328218	30461790	71282330	116348760	64244728	158099304	300687153	322273360	1236640391	34.697	0.000339081
62	0	0	0	0	0	0	0	0	213	4372	13420	31176	69244	99472	148158	264860	245773	207432	243451	299558	514215	560560	1111086	1494756	912019	1098560	1101828	1403578	6216486	2113488	3334500	4065412	8889588	6385876	16416378	13215420	24895387	18391264	70269870	32403428	73746785	117832428	66751663	158329698	291925296	305023880	1230030578	34.5115	0.000353874
63	0	0	0	0	0	0	0	0	162	3796	12470	27624	64610	94920	144279	282310	262196	199992	229684	279104	515310	559696	1149693	1580436	898092	1102760	1117998	1491776	6426131	2230560	3361800	4186416	9329553	6654284	17065601	13295370	26137433	18548160	72489120	33611516	74647755	120068280	67886712	158704264	287635530	292858160	1225153553	34.3747	0.000365201
64	0	0	0	0	0	0	0	0	162	3688	13270	27786	67123	96696	147771	302380	271843	206340	221156	281834	521925	585552	1195678	1634706	904628	1141720	1119531	1561604	6571767	2294640	3455775	4231760	9619344	6831328	17621531	13326690	27901891	19008544	76398927	35206490	76339060	124377120	68227001	161143902	283873746	271311680	1218046589	34.1753	0.00038236
65	0	0	0	0	0	0	0	0	249	4332	13600	26316	62573	89440	133407	281140	270677	194028	211445	274008	500340	592992	1209159	1652526	907725	1142000	1111761	1635304	6626576	2304624	3462750	4189562	9844713	6778268	18104990	13259160	29633086	19330560	80361270	36667198	78442035	128359476	68336410	163587416	278335941	251746720	1209683777	33.9406	0.000403587
66	0	0	0	0	0	0	0	0	138	2720	13420	30036	68292	94832	133407	192020	200442	212184	249561	317492	489825	568128	1009902	1362258	1008140	1127380	1206366	1380808	6054842	2197920	3623525	4648384	8264079	7326396	17411600	14878800	28257275	20680384	80359587	36350148	77333620	134451360	65938218	161744302	277551807	244212520	1200952118	33.6956	0.000427008

## Sheet: Raw Counts_2
						0	1	2	3	4	5	6	7	8	9	10	11	12	13	14	15	16	17	18	19	20	21	22	23	24	25	26	27	28	29	30	31	32	33	34	35	36	37	38	39	40
	;	<	=	>	?	@	A	B	C	D	E	F	G	H	I	J	K	L	M	N	O	P	Q	R	S	T	U	V	W	X	Y	Z	[	\	]	^	_	'	a	b	c	d	e	f	g	h
									0.501187	0.398107	0.316228	0.251189	0.199526	0.158489	0.125893	0.1	0.0794328	0.0630957	0.0501187	0.0398107	0.0316228	0.0251189	0.0199526	0.0158489	0.0125893	0.01	0.00794328	0.00630957	0.00501187	0.00398107	0.00316228	0.00251189	0.00199526	0.00158489	0.00125893	0.001	0.000794328	0.000630957	0.000501187	0.000398107	0.000316228	0.000251189	0.000199526	0.000158489	0.000125893	0.0001	Total
1	0	0	0	0	0	0	0	364705	0	0	0	0	0	0	3922	5437	5856	5588	2698	2899	9229	2290	3042	11700	30382	4047	13020	14036	24465	13995	66787	31002	14366	154499	40774	259967	234009	211735	676572	168295	869106	542866	349748	3220592	6767834	21515705	35641168
2	0	0	0	0	0	0	0	407373	0	95	187	613	3423	3362	5066	6511	11365	8710	6695	9833	10732	11963	15154	22053	35166	19911	22521	28607	48751	33864	67852	63940	68676	132492	93785	173316	237289	197406	622119	157970	876542	624085	358552	3267165	7016096	20971928	35641168
3	0	0	0	0	0	0	0	414044	3	199	331	1185	3259	3865	5470	7841	11460	7765	8052	11009	11657	13294	17196	23069	33655	22706	22215	26735	52460	32062	69986	54162	73902	126058	98727	164975	237892	200682	620815	159067	889021	643234	373497	3193474	7078232	20927912	35641168
4	0	0	0	0	0	0	0	420225	11	511	521	1954	3385	5005	5312	9125	10417	7337	7977	11155	11889	13466	17748	22737	32280	23272	22111	26340	54991	29423	70753	48177	72898	124683	97454	158397	238495	197992	623795	158844	903322	653941	376530	3183866	7148920	20845909	35641168
5	0	0	0	0	0	0	0	428279	17	150	665	2301	3866	5097	5232	9267	9992	7227	8393	11709	11850	15308	18436	21958	31905	22978	21793	27878	55490	27750	66061	51462	70701	118299	100281	149185	232843	200696	615521	163224	927464	660585	375025	3161225	7264991	20736064	35641168
6	0	0	0	0	0	0	0	447745	18	730	447	1838	3150	4496	4907	8369	8760	6581	7506	11095	10703	15220	15947	20574	27435	20133	21487	23615	57800	28203	57265	50382	68706	114068	103480	145814	211208	169986	589177	142592	940653	654486	312380	3027009	7367441	20939762	35641168
7	0	0	0	0	0	0	0	455014	28	1240	805	1728	3653	4119	4800	7769	9166	6750	7300	9641	11730	13834	15839	22417	27003	20919	21264	25116	56052	28814	57999	50785	81419	105724	110940	140223	225806	180642	570100	159480	903967	660834	360937	3034903	7240501	21001907	35641168
8	0	0	0	0	0	0	0	464626	19	807	570	1807	3600	4389	5427	8429	9849	6881	6940	10131	12498	13834	16005	24386	28598	21423	22077	24899	63464	29940	63428	49245	92797	112605	123156	145168	250803	171539	623947	146083	936941	673238	385458	3096302	7106307	20883552	35641168
9	0	0	0	0	0	0	0	480940	16	163	314	1426	2272	4651	5915	8988	10235	6839	6469	9954	12100	14965	16296	25212	28446	21787	21115	24532	64744	29280	64765	48303	99793	108237	129731	145336	258525	160956	640205	145477	945773	692238	405143	3173336	7088002	20738689	35641168
10	0	0	0	0	0	0	0	500737	14	45	275	1541	2275	4377	5618	9312	10694	6914	6567	9550	12530	14185	17550	26884	29179	19909	21311	24424	71276	28511	66451	48162	108476	108989	139516	143708	275619	156730	676078	140899	981446	714013	437327	3228611	7079243	20512222	35641168
11	0	0	0	0	0	0	0	540881	23	260	524	2349	3956	5475	6163	9251	10392	7340	8311	11989	12037	17506	18285	23228	29998	21824	23414	26733	68118	30953	59724	59338	82609	121149	125973	152321	221819	131769	656640	126353	1013574	748780	375662	3386179	7052992	20447276	35641168
12	0	0	0	0	0	0	0	549716	15	196	467	2042	3443	5474	6217	9364	11058	7676	7940	11462	13502	16414	18139	26746	30864	22923	23048	28514	73754	31455	64907	59042	101549	116071	143654	153194	249230	134438	687013	136843	1007476	774964	442639	3449563	6942253	20277903	35641168
13	0	0	0	0	0	0	0	560567	19	224	493	2035	3145	5308	6580	10060	11638	7742	7794	11231	14118	16310	18769	28638	31669	22741	23169	28568	78821	31283	66849	59233	113205	114454	155746	152065	269424	132903	720901	141084	1027470	814792	488628	3518478	6881460	20063554	35641168
14	0	0	0	0	0	0	0	576417	21	141	455	2110	2934	5681	6918	10854	11991	8076	7687	11303	14729	17425	20464	31056	31833	23546	24075	28993	85020	32107	68614	58339	124362	112801	168796	151887	283361	132024	745574	139113	1053192	821473	512462	3555799	6822171	19937364	35641168
15	0	0	0	0	0	0	0	597758	15	103	329	1610	2783	5010	6570	11041	12640	7901	7258	10380	14817	17372	20918	33042	33158	22723	23546	29582	89591	32210	69468	59584	131964	111841	177740	151453	294820	131473	766824	138603	1077935	836135	537600	3583204	6788071	19804096	35641168
16	0	0	0	0	0	0	0	636758	44	317	653	2965	4983	6846	7708	10770	11793	8796	9539	14218	15392	20982	20927	28904	33396	23483	25380	31282	86453	34029	61340	70634	107874	117167	168829	166462	241695	129808	754430	134846	1128672	909242	494021	3701652	6823062	19595816	35641168
17	0	0	0	0	0	0	0	649188	52	584	713	2633	4343	6643	8235	11717	13222	9031	9166	12909	16756	20073	21568	34310	34991	23763	24892	32532	96528	35253	67799	68398	133009	116038	190900	167616	278989	129744	800760	139062	1146623	924882	567348	3814162	6663091	19363645	35641168
18	0	0	0	0	0	0	0	662647	52	536	702	2307	4110	6854	8659	12792	14190	9161	8782	12479	17619	20165	22408	37601	35154	23927	25366	31596	103913	35141	70514	67799	148645	113733	207696	169087	300777	132445	838818	145633	1169888	954939	616402	3890743	6589745	19128143	35641168
19	0	0	0	0	0	0	0	681504	37	271	637	2375	3720	6535	8713	13392	14488	9194	8594	12090	17751	20205	23861	39625	35601	23488	24766	31423	110340	35359	70946	67020	157118	113807	217723	171191	314168	130009	867537	145219	1200070	973943	649876	3954328	6562973	18921271	35641168
20	0	0	0	0	0	0	0	705875	146	202	530	2096	3499	6565	8785	14111	15874	9736	8677	12252	17617	21202	25053	43155	36003	23530	24301	31788	117373	35509	72104	66933	169010	110039	231917	169324	324708	129264	898233	148705	1229677	998198	688841	3985455	6565288	18689593	35641168
21	0	0	0	0	0	0	0	742482	24	134	846	3900	6574	8900	10587	12907	14525	11031	11674	17043	19614	24713	25734	35946	38949	27352	28734	37865	110578	38893	71867	83562	135880	123497	214476	193141	270269	153650	884166	163231	1285666	1103908	635681	4185699	6455016	18452454	35641168
22	0	0	0	0	0	0	0	754865	32	332	990	3751	5747	9342	11032	15447	16757	11456	11792	15664	21733	25027	27310	44215	40034	27814	28624	39214	126255	39487	75006	80476	168216	121289	244747	194938	314803	154142	947846	175196	1317353	1131212	723122	4320315	6265330	18130257	35641168
23	0	0	0	0	0	0	0	769367	20	205	838	3117	5060	8676	11374	16673	17935	11014	11081	14613	22226	24583	28682	49756	39968	27242	27976	39270	138025	39486	77818	79346	187073	119799	263020	196930	340792	157637	991237	180323	1353261	1156233	783619	4412779	6218353	17815761	35641168
24	0	0	0	0	0	0	0	788577	50	266	742	3169	5093	8886	11804	18702	20962	11347	11241	14337	22679	24320	30974	57188	40482	27663	27873	38286	150706	40237	76574	81669	204942	117842	284658	198337	362500	160469	1036361	186849	1398285	1186722	833947	4455137	6186867	17514425	35641168
25	0	0	0	0	0	0	0	817770	54	347	726	2988	4945	8474	11767	19364	20948	11441	10813	14225	23089	24566	32765	58448	40360	26747	27913	38847	157951	40338	77440	81755	218741	116042	301788	198813	383329	164151	1082734	195704	1449091	1218518	885657	4483542	6162637	17226340	35641168
26	0	0	0	0	0	0	0	858070	24	273	1100	5515	10375	13084	16395	18756	20341	14643	15603	22158	26268	29237	39992	49482	45697	33412	37523	45804	148715	44682	85149	101970	187963	129035	287124	229754	334825	206580	1075770	219122	1542251	1330540	829068	4627160	6394591	16563117	35641168
27	0	0	0	0	0	0	0	871199	19	188	991	4493	8012	12088	17112	22895	24213	14358	14759	19903	27205	29127	42263	62151	45952	32997	35600	45632	175285	47680	88056	97780	226661	130345	323188	229681	386382	208305	1148355	236378	1571487	1360113	928684	4743706	6223628	16184297	35641168
28	0	0	0	0	0	0	0	887598	21	194	1043	3903	7010	10932	16379	24658	25913	13965	13386	17858	27123	27494	43913	68209	45547	32488	34559	45240	185831	46925	89447	95640	246251	128286	345045	232830	419344	215771	1205056	244468	1625269	1390541	981892	4838559	6162313	15840267	35641168
29	0	0	0	0	0	0	0	910938	20	221	809	3080	5314	7624	10810	16991	18145	11620	11641	15567	23437	24602	35122	52549	40718	35436	36425	45784	143887	50220	85116	104107	189114	126048	269732	255235	314874	238881	936562	294675	1303904	1289334	845735	4360468	5980935	17545488	35641168
30	0	0	0	0	0	0	0	941661	18	215	841	3154	5415	7667	11149	17348	18700	12249	11862	16324	23670	25511	36589	56474	41319	35659	36281	46670	151105	50678	84918	104640	199395	123455	283351	255229	327557	243668	959398	303181	1333589	1315159	887199	4361427	6024304	17284139	35641168
31	0	0	0	0	0	0	0	985047	23	246	868	4156	7807	10406	12902	14722	15765	12813	13909	18485	23807	24950	33737	43545	38849	33329	35977	44158	131080	44518	77258	100953	169252	107173	262753	234835	289586	235247	933420	274853	1358409	1280618	848889	3824109	6936902	17155812	35641168
32	0	0	0	0	0	0	0	998912	24	482	923	3735	6535	9789	13272	17628	17986	11988	12590	16922	24453	24678	36608	51017	37482	33258	34762	42688	150330	46581	77349	96230	200472	108282	288816	234438	333362	233923	987332	289640	1378476	1308226	930048	3899864	6830846	16851221	35641168
33	0	0	0	0	0	0	0	1017324	31	377	1064	3421	6026	8463	13050	19456	20679	12372	11564	15187	25077	23464	39212	59923	35998	32802	34863	42337	164181	47120	79102	94398	217489	109371	309639	235833	360209	238622	1033000	305259	1407450	1351509	996616	3931647	6816888	16520145	35641168
34	0	0	0	0	0	0	0	1043425	32	421	1067	3479	6132	9034	13022	21320	21531	12041	11554	15726	25595	24733	41267	62642	37068	33336	35316	42848	172359	48305	77599	94848	230452	105492	323474	237705	374955	243273	1061240	317920	1435321	1384370	1043436	3952034	6841052	16235744	35641168
35	0	0	0	0	0	0	0	1084203	36	383	976	3008	5453	7979	12239	20940	21171	11552	11151	14596	24385	23507	42436	62226	36241	32924	35307	43017	175782	49936	78036	95292	237683	106479	335309	239216	392687	249028	1096571	333157	1471057	1430187	1100686	3958934	6903534	15893864	35641168
36	0	0	0	0	0	0	0	1150984	68	536	1219	5087	10342	12352	16055	18009	18229	15009	16201	21101	27775	28104	41635	51913	41281	37214	40456	46641	160315	50512	84699	110378	202398	111570	314897	264719	342782	282208	1072135	345137	1507327	1511050	1065408	3865715	7147834	15601873	35641168
37	0	0	0	0	0	0	0	1169303	27	437	1102	3919	7943	11620	16823	22876	21595	14361	14999	19202	30148	27600	48029	63624	40528	37501	40212	46095	186777	53903	86148	103800	242968	113369	350267	265557	394248	281749	1144047	371639	1547694	1552694	1157482	3934724	7009995	15206163	35641168
38	0	0	0	0	0	0	0	1192060	63	555	1244	3711	6912	10488	15601	24650	23902	13144	13211	17458	28727	26056	48961	69195	38283	36984	39710	46663	197946	55479	87766	103703	258045	117518	368092	268772	420697	291125	1188365	393382	1580795	1603241	1235932	3946172	7037324	14829236	35641168
39	0	0	0	0	0	0	0	1224517	48	512	1165	3970	7088	10813	15427	26464	25660	14012	13397	18395	29871	27267	51302	72694	39392	38297	40339	47090	206959	56694	87070	102466	268913	115268	382449	269989	438844	294541	1228366	410265	1611957	1642171	1284472	3976039	7054470	14502515	35641168
40	0	0	0	0	0	0	0	1277162	41	543	1042	3457	6692	9939	14382	25341	24648	13476	12855	17523	29074	27184	52867	73310	38729	37831	39676	46757	211453	56867	87151	102252	278506	115664	395715	274263	458819	300924	1269244	429920	1646026	1691097	1338662	3953044	7110379	14168653	35641168
41	0	0	0	0	0	0	0	1359891	51	824	1860	6032	11350	14453	18121	20843	21109	16782	18691	23253	32239	30136	49324	60571	44749	42299	46246	50524	189385	57130	97378	119654	237865	123578	369841	313157	405542	353189	1248446	450862	1686867	1818431	1293381	3988293	7200523	13818298	35641168
42	0	0	0	0	0	0	0	1382462	100	848	1855	5106	9280	13275	18703	26345	24708	15833	16489	20470	33177	29553	55340	74811	42627	42494	45279	50530	220576	62634	98083	115359	282405	130518	411356	312444	471807	356992	1344515	499212	1737944	1894186	1417191	3995797	7119632	13261232	35641168
43	0	0	0	0	0	0	0	1411092	127	1204	2219	5355	9088	12768	18309	29202	27402	15230	15465	19342	33546	28942	58863	82089	41155	41974	45466	50995	234994	64193	99030	114889	302082	132842	433694	312903	499879	360980	1391798	512861	1774210	1931496	1475203	4037122	7057178	12955981	35641168
44	0	0	0	0	0	0	0	1453334	114	917	1584	4413	7682	11854	17773	29865	27799	15226	15049	18942	32505	29294	60346	84280	40665	41602	44469	50990	241929	63672	97180	113661	312797	131427	445400	313288	517230	360096	1423898	519680	1809581	1942774	1508310	4115790	7021659	12714093	35641168
45	0	0	0	0	0	0	0	1518178	201	1075	1634	4368	7388	10144	13858	23101	21727	14143	14866	18446	30470	28815	52427	71626	42343	46020	47569	55097	209585	71527	102852	123468	266917	145317	402492	331317	487256	400558	1345838	606525	1634618	2140125	1468250	3734169	7423654	12723204	35641168
46	0	0	0	0	0	0	0	1609098	343	1279	2364	6240	10871	13524	15895	18625	18768	16888	18431	21994	31078	29556	46997	59442	44313	44756	47443	49407	191620	64998	100175	124827	226673	132429	383467	330684	444446	411813	1321259	591621	1611697	2170860	1388092	3631474	7952112	12455609	35641168
47	0	0	0	0	0	0	0	1636343	341	1149	2016	5333	9167	12315	16260	24738	21133	15468	16739	19613	32485	28646	55256	69626	40989	44413	46448	50672	216215	69800	101639	121890	265666	142059	419014	330157	502300	412704	1406905	634827	1657187	2228324	1474535	3685103	7847275	11976418	35641168
48	0	0	0	0	0	0	0	1671675	209	1064	1876	4840	8870	12612	17075	28858	23681	15720	16963	20001	33911	30457	59561	77351	41660	46023	47522	53276	235048	73832	104305	124576	286731	146153	447276	328091	548068	419443	1490504	674834	1698818	2338497	1528526	3750254	7873872	11359135	35641168
49	0	0	0	0	0	0	0	1720410	146	1000	1642	4408	8244	11252	15653	28987	24259	14906	15265	18648	32515	29096	60316	78727	40018	45898	47405	53633	234736	73438	105542	123713	292776	147776	454235	331214	566850	427072	1530469	699250	1732944	2384823	1554533	3792404	7839380	11097585	35641168
50	0	0	0	0	0	0	0	1800114	131	904	1701	4007	7663	11204	15166	27839	24108	14384	15311	17997	32234	29354	60028	78855	40421	45181	46240	53608	238406	73401	103475	122275	298435	146665	465248	328086	588769	429250	1577133	722592	1764596	2450646	1586217	3862272	7864090	10693162	35641168
51	0	0	0	0	0	0	0	1926510	119	1089	2314	6166	11743	14290	17031	20969	19742	18169	20198	23442	33172	31711	54216	65786	47763	49001	52455	53452	215785	74315	113153	137118	250959	157902	439315	363628	546792	471548	1557453	721253	1757809	2565766	1506582	3873595	8049064	10369793	35641168
52	0	0	0	0	0	0	0	1961333	78	1033	1929	5610	10770	13873	18164	27397	23838	17507	18872	22098	35076	32388	61395	78816	45387	51118	51799	56937	245917	81378	113850	136140	294009	170075	484173	360640	619725	476430	1668915	778653	1806481	2650663	1586832	3908231	7939595	9784043	35641168
53	0	0	0	0	0	0	0	2003641	72	1062	2159	5329	9898	13234	17530	30873	25175	16539	17519	21151	35539	32493	66574	84430	44341	51507	52051	59399	258494	84519	118089	141368	311315	179419	510621	363159	669384	485135	1770062	823211	1848910	2755765	1615477	3998632	7879810	9237282	35641168
54	0	0	0	0	0	0	0	2065191	87	1170	2199	5049	9493	12891	17307	32184	26742	16654	16774	20212	35179	32995	68219	88020	43369	51742	51318	60814	264508	84281	117936	140865	320784	179975	522025	363360	692352	490592	1810614	841502	1881304	2792034	1638291	4020379	7827122	8995635	35641168
55	0	0	0	0	0	0	0	2165371	75	1206	1964	4720	9034	11803	15696	29461	25142	15642	16349	19915	34013	33672	66766	85785	45133	52347	51716	64187	261747	86970	118837	142593	323767	182817	532918	362555	730734	502075	1895062	883528	1922602	2923930	1648411	4123010	7817623	8431992	35641168
56	0	0	0	0	0	0	0	2327946	87	1331	2638	6584	12844	15228	17893	22387	21072	19205	21605	25223	35670	34978	59837	73690	50945	54097	57357	57887	244798	86595	125611	157186	279199	194822	515392	408513	696603	551188	1899061	889304	1920824	3056077	1603598	4107634	7842494	8143765	35641168
57	0	0	0	0	0	0	0	2373884	93	1428	2575	5968	11144	14184	18379	28801	23891	17812	19556	22938	37207	34602	67973	84697	47686	55818	56442	62707	269964	92548	128809	157126	319248	212722	554662	411506	775941	561474	2020205	948409	1975131	3141844	1655857	4149206	7660003	7618728	35641168
58	0	0	0	0	0	0	0	2431422	116	1482	2629	6284	10865	14339	18581	32720	26044	17879	18309	22103	38442	35599	72342	89519	46605	56792	56196	66089	280879	95975	130133	159476	338491	219643	578460	411802	823382	567873	2111360	985337	2018478	3211267	1673670	4195875	7528352	7246358	35641168
59	0	0	0	0	0	0	0	2516901	108	1589	2896	6599	12855	16712	23186	43809	32739	21438	19378	23125	40152	41128	83925	101644	48213	59474	57255	73905	300169	98653	135667	164879	354817	226205	608153	409919	880790	580185	2221339	1024743	2077192	3316533	1668648	4261812	7378322	6706111	35641168
60	0	0	0	0	0	0	0	2652172	129	1119	2388	5104	9930	12710	16802	31984	25540	16701	17285	20864	36104	37075	74427	91280	47217	57080	55763	72583	284674	98486	134128	162274	349913	228647	608364	412409	912481	589666	2293190	1054457	2116852	3422154	1668672	4355699	7303532	6361313	35641168
61	0	0	0	0	0	0	0	2875814	137	1288	3372	7289	13883	15882	18824	24223	22267	21193	23181	27649	37096	38785	66473	80834	55980	60590	62992	65279	269607	101601	142553	183168	298752	253025	595038	465982	901939	638281	2339400	1066034	2084573	3605412	1603166	4349456	7223834	5996316	35641168
62	0	0	0	0	0	0	0	2936330	53	1163	2912	6245	12121	15658	19882	32403	24959	20253	21097	25525	40981	39540	76876	92124	53667	63816	62749	73523	296981	108137	147817	186836	345423	274415	643426	468066	994127	651947	2481964	1131295	2159372	3682681	1628921	4379637	6950079	5488167	35641168
63	0	0	0	0	0	0	0	3014010	73	1210	2912	6127	12175	15805	20669	36671	27954	20122	20491	24886	42240	41836	82255	98693	52748	64733	63980	79199	308899	111966	151589	189458	368577	284601	673913	472821	1059274	667605	2597641	1171389	2213821	3757560	1630335	4395487	6730135	5127308	35641168
64	0	0	0	0	0	0	0	3129573	60	1074	3145	5975	12260	16124	20538	38397	28825	20482	20143	24606	42776	43378	85183	101057	52444	65720	63391	84339	313776	113465	155150	189882	378855	288399	690962	473821	1107909	681427	2683436	1206595	2270476	3824186	1622919	4428104	6571990	4780326	35641168
65	0	0	0	0	0	0	0	3332170	54	1159	2847	5548	10847	13992	18667	34266	26148	18961	18515	23227	39830	43156	83551	97014	52741	64921	62208	88944	306330	113990	156794	190634	376570	290429	698636	472394	1167704	696585	2805797	1232806	2328340	3943520	1587019	4501863	6347482	4385509	35641168
66	0	0	0	0	0	0	0	3652425	25	640	2687	5855	11333	14019	17092	23401	20465	19907	21577	26240	37754	41020	70726	85679	59295	64961	68778	73684	290288	114750	162875	212875	321332	323550	682204	549737	1154159	750478	2835929	1234746	2295460	4078349	1530407	4435694	6191549	4159223	35641168

## Sheet: Score Distribution_2
						0	1	2	3	4	5	6	7	8	9	10	11	12	13	14	15	16	17	18	19	20	21	22	23	24	25	26	27	28	29	30	31	32	33	34	35	36	37	38	39	40
	;	<	=	>	?	@	A	B	C	D	E	F	G	H	I	J	K	L	M	N	O	P	Q	R	S	T	U	V	W	X	Y	Z	[	\	]	^	_	'	a	b	c	d	e	f	g	h
									0.501187	0.398107	0.316228	0.251189	0.199526	0.158489	0.125893	0.1	0.0794328	0.0630957	0.0501187	0.0398107	0.0316228	0.0251189	0.0199526	0.0158489	0.0125893	0.01	0.00794328	0.00630957	0.00501187	0.00398107	0.00316228	0.00251189	0.00199526	0.00158489	0.00125893	0.001	0.000794328	0.000630957	0.000501187	0.000398107	0.000316228	0.000251189	0.000199526	0.000158489	0.000125893	0.0001	Total
1	0	0	0	0	0	0	0	0	0	0	0	0	0	0	35298	54370	64416	67056	35074	40586	138435	36640	51714	210600	577258	80940	273420	308792	562695	335880	1669675	806052	387882	4325972	1182446	7799010	7254279	6775520	22326876	5722030	30418710	19543176	12940676	122382496	263945526	860628200	1370981700	38.4662	0.000142356
2	0	0	0	0	0	0	0	0	0	380	935	3678	23961	26896	45594	65110	125015	104520	87035	137662	160980	191408	257618	396954	668154	398220	472941	629354	1121273	812736	1696300	1662440	1854252	3709776	2719765	5199480	7355959	6316992	20529927	5370980	30678970	22467060	13266424	124152270	273627744	838877120	1365215883	38.3045	0.000147759
3	0	0	0	0	0	0	0	0	9	796	1655	7110	22813	30920	49230	78410	126060	93180	104676	154126	174855	212704	292332	415242	639445	454120	466515	588170	1206580	769488	1749650	1408212	1995354	3529624	2863083	4949250	7374652	6421824	20486895	5408278	31115735	23156424	13819389	121352012	276051048	837116480	1364686346	38.2896	0.000148265
4	0	0	0	0	0	0	0	0	33	2044	2605	11724	23695	40040	47808	91250	114587	88044	103701	156170	178335	215456	301716	409266	613320	465440	464331	579480	1264793	706152	1768825	1252602	1968246	3491124	2826166	4751910	7393345	6335744	20585235	5400696	31616270	23541876	13931610	120986908	278807880	833836360	1364374787	38.2809	0.000148564
5	0	0	0	0	0	0	0	0	51	600	3325	13806	27062	40776	47088	92670	109912	86724	109109	163926	177750	244928	313412	395244	606195	459560	457653	613316	1276270	666000	1651525	1338012	1908927	3312372	2908149	4475550	7218133	6422272	20312193	5549616	32461240	23781060	13875925	120126550	283334649	829442560	1364024110	38.271	0.000148901
6	0	0	0	0	0	0	0	0	54	2920	2235	11028	22050	35968	44163	83690	96360	78972	97578	155330	160545	243520	271099	370332	521265	402660	451227	519530	1329400	676872	1431625	1309932	1855062	3193904	3000920	4374420	6547448	5439552	19442841	4848128	32922855	23561496	11558060	115026342	287330199	837590480	1365010062	38.2987	0.000147955
7	0	0	0	0	0	0	0	0	84	4960	4025	10368	25571	32952	43200	77690	100826	81000	94900	134974	175950	221344	269263	403506	513057	418380	446544	552552	1289196	691536	1449975	1320410	2198313	2960272	3217260	4206690	6999986	5780544	18813300	5422320	31638845	23790024	13354669	115326314	282379539	840076280	1364526619	38.2851	0.000148418
8	0	0	0	0	0	0	0	0	57	3228	2850	10842	25200	35112	48843	84290	108339	82572	90220	141834	187470	221344	272085	438948	543362	428460	463617	547778	1459672	718560	1585700	1280370	2505519	3152940	3571524	4355040	7774893	5489248	20590251	4966822	32792935	24236568	14261946	117659476	277145973	835342080	1362625968	38.2318	0.000150252
9	0	0	0	0	0	0	0	0	48	652	1570	8556	15904	37208	53235	89880	112585	82068	84097	139356	181500	239440	277032	453816	540474	435740	443415	539704	1489112	702720	1619125	1255878	2694411	3030636	3762199	4360080	8014275	5150592	21126765	4946218	33102055	24920568	14990291	120586768	276432078	829547560	1361467611	38.1993	0.000151381
10	0	0	0	0	0	0	0	0	42	180	1375	9246	15925	35016	50562	93120	117634	82968	85371	133700	187950	226960	298350	483912	554401	398180	447531	537328	1639348	684264	1661275	1252212	2928852	3051692	4045964	4311240	8544189	5015360	22310574	4790566	34350610	25704468	16181099	122687218	276090477	820488880	1359498039	38.144	0.000153319
11	0	0	0	0	0	0	0	0	69	1040	2620	14094	27692	43800	55467	92510	114312	88080	108043	167846	180555	280096	310845	418104	569962	436480	491694	588126	1566714	742872	1493100	1542788	2230443	3392172	3653217	4569630	6876389	4216608	21669120	4296002	35475090	26956080	13899494	128674802	275066688	817891040	1358203684	38.1077	0.000154607
12	0	0	0	0	0	0	0	0	45	784	2335	12252	24101	43792	55953	93640	121638	92112	103220	160468	202530	262624	308363	481428	586416	458460	484008	627308	1696342	754920	1622675	1535092	2741823	3249988	4165966	4595820	7726130	4302016	22671429	4652662	35261660	27898704	16377643	131083394	270747867	811116120	1356321728	38.0549	0.000156498
13	0	0	0	0	0	0	0	0	57	896	2465	12210	22015	42464	59220	100600	128018	92904	101322	157234	211770	260960	319073	515484	601711	454820	486549	628496	1812883	750792	1671225	1540058	3056535	3204712	4516634	4561950	8352144	4252896	23789733	4796856	35961450	29332512	18079236	133702164	268376940	802542160	1354499148	38.0038	0.000158351
14	0	0	0	0	0	0	0	0	63	564	2275	12660	20538	45448	62262	108540	131901	96912	99931	158242	220935	278800	347888	559008	604827	470920	505575	637846	1955460	770568	1715350	1516814	3357774	3158428	4895084	4556610	8784191	4224768	24603942	4729842	36861720	29573028	18961094	135120362	266064669	797494560	1352709399	37.9536	0.000160193
15	0	0	0	0	0	0	0	0	45	412	1645	9660	19481	40080	59130	110410	139040	94812	94354	145320	222255	277952	355606	594756	630002	454460	494466	650804	2060593	773040	1736700	1549184	3563028	3131548	5154460	4543590	9139420	4207136	25305192	4712502	37727725	30100860	19891200	136161752	264734769	792163840	1351051229	37.907	0.000161918
16	0	0	0	0	0	0	0	0	132	1268	3265	17790	34881	54768	69372	107700	129723	105552	124007	199052	230880	335712	355759	520272	634524	469660	532980	688204	1988419	816696	1533500	1836484	2912598	3280676	4896041	4993860	7492545	4153856	24896190	4584764	39503520	32732712	18278777	140662776	266099418	783832640	1349110973	37.8526	0.000163961
17	0	0	0	0	0	0	0	0	156	2336	3565	15798	30401	53144	74115	117170	145442	108372	119158	180726	251340	321168	366656	617580	664829	475260	522732	715704	2220144	846072	1694975	1778348	3591243	3249064	5536100	5028480	8648659	4151808	26425080	4728108	40131805	33295752	20991876	144938156	259860549	774545800	1346447671	37.7779	0.000166806
18	0	0	0	0	0	0	0	0	156	2144	3510	13842	28770	54832	77931	127920	156090	109932	114166	174706	264285	322640	380936	676818	667926	478540	532686	695112	2389999	843384	1762850	1762774	4013415	3184524	6023184	5072610	9324087	4238240	27680994	4951522	40946080	34377804	22806874	147848234	257000055	765125720	1344235292	37.7158	0.000169208
19	0	0	0	0	0	0	0	0	111	1084	3185	14250	26040	52280	78417	133920	159368	110328	111722	169260	266265	323280	405637	713250	676419	469760	520086	691306	2537820	848616	1773650	1742520	4242186	3186596	6313967	5135730	9739208	4160288	28628721	4937446	42002450	35061948	24045412	150264464	255955947	756850840	1342353777	37.663	0.000171277
20	0	0	0	0	0	0	0	0	438	808	2650	12576	24493	52520	79065	141110	174614	116832	112801	171528	264255	339232	425901	776790	684057	470600	510321	699336	2699579	852216	1802600	1740258	4563270	3081092	6725593	5079720	10065948	4136448	29641689	5055970	43038695	35935128	25487117	151447290	256046232	747583720	1340042492	37.5982	0.000173854
21	0	0	0	0	0	0	0	0	72	536	4230	23400	46018	71200	95283	129070	159775	132372	151762	238602	294210	395408	437478	647028	740031	547040	603414	833030	2543294	933432	1796675	2172612	3668760	3457916	6219804	5794230	8378339	4916800	29177478	5549854	44998310	39740688	23520197	159056562	251745624	738098160	1337318694	37.5217	0.00017694
22	0	0	0	0	0	0	0	0	96	1328	4950	22506	40229	74736	99288	154470	184327	137472	153296	219296	325995	400432	464270	795870	760646	556280	601104	862708	2903865	947688	1875150	2092376	4541832	3396092	7097663	5848140	9758893	4932544	31278918	5956664	46107355	40723632	26755514	164171970	244347870	725210280	1333805745	37.4232	0.000181002
23	0	0	0	0	0	0	0	0	60	820	4190	18702	35420	69408	102366	166730	197285	132168	144053	204582	333390	393328	487594	895608	759392	544840	587496	863940	3174575	947664	1945450	2062996	5050971	3354372	7627580	5907900	10564552	5044384	32710821	6130982	47364135	41624388	28993903	167685602	242515767	712630440	1331277854	37.3523	0.000183982
24	0	0	0	0	0	0	0	0	150	1064	3710	19014	35651	71088	106236	187020	230582	136164	146133	200718	340185	389120	526558	1029384	769158	553260	585333	842292	3466238	965688	1914350	2123394	5533434	3299576	8255082	5950110	11237500	5135008	34199913	6352866	48939975	42721992	30856039	169295206	241287813	700577000	1328284004	37.2683	0.000187575
25	0	0	0	0	0	0	0	0	162	1388	3630	17928	34615	67792	105903	193640	230428	137292	140569	199150	346335	393056	557005	1052064	766840	534940	586173	854634	3632873	968112	1936000	2125630	5906007	3249176	8751852	5964390	11883199	5252832	35730222	6653936	50718185	43866648	32769309	170374596	240342843	689053600	1325402954	37.1874	0.000191099
26	0	0	0	0	0	0	0	0	72	1092	5500	33090	72625	104672	147555	187560	223751	175716	202839	310212	394020	467792	679864	890676	868243	668240	787983	1007688	3420445	1072368	2128725	2651220	5075001	3612980	8326596	6892620	10379575	6610560	35500410	7450148	53978785	47899440	30675516	175832080	249389049	662524680	1320649388	37.054	0.000197059
27	0	0	0	0	0	0	0	0	57	752	4955	26958	56084	96704	154008	228950	266343	172296	191867	278642	408075	466032	718471	1118718	873088	659940	747600	1003904	4031555	1144320	2201400	2542280	6119847	3649660	9372452	6890430	11977842	6665760	37895715	8036852	55002045	48964068	34361308	180260828	242721492	647371880	1316683178	36.9428	0.000202173
28	0	0	0	0	0	0	0	0	63	776	5215	23418	49070	87456	147411	246580	285043	167580	174018	250012	406845	439904	746521	1227762	865393	649760	725739	995280	4274113	1126200	2236175	2486640	6648777	3592008	10006305	6984900	12999664	6904672	39766848	8311912	56884415	50059476	36330004	183865242	240330207	633610680	1313912084	36.865	0.000205825
29	0	0	0	0	0	0	0	0	60	884	4045	18480	37198	60992	97290	169910	199595	139440	151333	217938	351555	393632	597074	945882	773642	708720	764925	1007248	3309401	1205280	2127900	2706782	5106078	3529344	7822228	7657050	9761094	7644192	30906546	10018950	45636640	46416024	31292195	165697784	233256465	701819520	1322553316	37.1075	0.00019465
30	0	0	0	0	0	0	0	0	54	860	4205	18924	37905	61336	100341	173480	205700	146988	154206	228536	355050	408176	622013	1016532	785061	713180	761901	1026740	3475415	1216272	2122950	2720640	5383665	3456740	8217179	7656870	10154267	7797376	31660134	10308154	46675615	47345724	32826363	165734226	234947856	691365560	1319886194	37.0326	0.000198033
31	0	0	0	0	0	0	0	0	69	984	4340	24936	54649	83248	116118	147220	173415	153756	180817	258790	357105	399200	573529	783810	738131	666580	755517	971476	3014840	1068432	1931450	2624778	4569804	3000844	7619837	7045050	8977166	7527904	30802860	9345002	47544315	46102248	31408893	145316142	270539178	686232480	1321114913	37.0671	0.000196467
32	0	0	0	0	0	0	0	0	72	1928	4615	22410	45745	78312	119448	176280	197846	143856	163670	236908	366795	394848	622336	918306	712158	665160	730002	939136	3457590	1117944	1933725	2501980	5412744	3031896	8375664	7033140	10334222	7485536	32581956	9847760	48246660	47096136	34411776	148194832	266402994	674048840	1318055226	36.9813	0.000200389
33	0	0	0	0	0	0	0	0	93	1508	5320	20526	42182	67704	117450	194560	227469	148464	150332	212618	376155	375424	666604	1078614	683962	656040	732123	931414	3776163	1130880	1977550	2454348	5872203	3062388	8979531	7074990	11166479	7635904	34089000	10378806	49260750	48654324	36874792	149402586	265858632	660805800	1315143688	36.8996	0.000204194
34	0	0	0	0	0	0	0	0	96	1684	5335	20874	42924	72272	117198	213200	236841	144492	150202	220164	383925	395728	701539	1127556	704292	666720	741636	942656	3964257	1159320	1939975	2466048	6222204	2953776	9380746	7131150	11623605	7784736	35020920	10809280	50236235	49837320	38607132	150177292	266801028	649429760	1312434118	36.8235	0.0002078
35	0	0	0	0	0	0	0	0	108	1532	4880	18048	38171	63832	110151	209400	232881	138624	144963	204344	365775	376112	721412	1120068	688579	658480	741447	946374	4042986	1198464	1950900	2477592	6417441	2981412	9723961	7176480	12173297	7968896	36186843	11327338	51486995	51486732	40725382	150439492	269237826	635754560	1309541778	36.7424	0.000211719
36	0	0	0	0	0	0	0	0	204	2144	6095	30522	72394	98816	144495	180090	200519	180108	210613	295414	416625	449664	707795	934434	784339	744280	849576	1026102	3687245	1212288	2117475	2869828	5464746	3123960	9132013	7941570	10626242	9030656	35380455	11734658	52756445	54397800	39420096	146897170	278765526	624074920	1305967322	36.6421	0.000216666
37	0	0	0	0	0	0	0	0	81	1748	5510	23514	55601	92960	151407	228760	237545	172332	194987	268828	452220	441600	816493	1145232	770032	750020	844452	1014090	4295871	1293672	2153700	2698800	6560136	3174332	10157743	7966710	12221688	9015968	37753551	12635726	54169290	55896984	42826834	149519512	273389805	608246520	1301644254	36.5208	0.000222802
38	0	0	0	0	0	0	0	0	189	2220	6220	22266	48384	83904	140409	246500	262922	157728	171743	244412	430905	416896	832337	1245510	727377	739680	833910	1026586	4552758	1331496	2194150	2696278	6967215	3290504	10674668	8063160	13041607	9316000	39216045	13374988	55327825	57716676	45729484	149954536	274455636	593169440	1298712564	36.4386	0.000227062
39	0	0	0	0	0	0	0	0	144	2048	5825	23820	49616	86504	138843	264640	282260	168144	174161	257530	448065	436272	872134	1308492	748448	765940	847119	1035980	4760057	1360656	2176750	2664116	7260651	3227504	11091021	8099670	13604164	9425312	40536078	13949010	56418495	59118156	47525464	151089482	275124330	580100600	1295447501	36.3469	0.000231903
40	0	0	0	0	0	0	0	0	123	2172	5210	20742	46844	79512	129438	253410	271128	161712	167115	245322	436110	434944	898739	1319580	735851	756620	833196	1028654	4863419	1364808	2178775	2658552	7519662	3238592	11475735	8227890	14223389	9629568	41885052	14617280	57610910	60879492	49530494	150215672	277304781	566746120	1291996613	36.2501	0.000237131
41	0	0	0	0	0	0	0	0	153	3296	9300	36192	79450	115624	163089	208430	232199	201384	242983	325542	483585	482176	838508	1090278	850231	845980	971166	1111528	4355855	1371120	2434450	3111004	6422355	3460184	10725389	9394710	12571802	11302048	41198718	15329308	59040345	65463516	47855097	151555134	280820397	552731920	1287434446	36.1221	0.000244224
42	0	0	0	0	0	0	0	0	300	3392	9275	30636	64960	106200	168327	263450	271788	189996	214357	286580	497655	472848	940780	1346598	809913	849880	950859	1111660	5073248	1503216	2452075	2999334	7624935	3654504	11929324	9373320	14626017	11423744	44368995	16973208	60828040	68190696	52436067	151840286	277665648	530449280	1282001391	35.9697	0.000252948
43	0	0	0	0	0	0	0	0	381	4816	11095	32130	63616	102144	164781	292020	301422	182760	201045	270788	503190	463072	1000671	1477602	781945	839480	954786	1121890	5404862	1540632	2475750	2987114	8156214	3719576	12577126	9387090	15496249	11551360	45929334	17437274	62097350	69533856	54582511	153410636	275229942	518239240	1278525750	35.8722	0.000258692
44	0	0	0	0	0	0	0	0	342	3668	7920	26478	53774	94832	159957	298650	305789	182712	195637	265188	487575	468704	1025882	1517040	772635	832040	933849	1121780	5564367	1528128	2429500	2955186	8445519	3679956	12916600	9398640	16034130	11523072	46988634	17669120	63335335	69939864	55807470	156400020	273844701	508563720	1275778414	35.7951	0.000263325
45	0	0	0	0	0	0	0	0	603	4300	8170	26208	51716	81152	124722	231010	238997	169716	193258	258244	457050	461040	891259	1289268	804517	920400	998949	1212134	4820455	1716648	2571300	3210168	7206759	4068876	11672268	9939510	15104936	12817856	44412654	20621850	57211630	77044500	54325250	141898422	289522506	508928160	1275516461	35.7877	0.000263771
46	0	0	0	0	0	0	0	0	1029	5116	11820	37440	76097	108192	143055	186250	206448	202656	239603	307916	466170	472896	798949	1069956	841947	895120	996303	1086954	4407260	1559952	2504375	3245502	6120171	3708012	11120543	9920520	13777826	13178016	43601547	20115114	56409395	78150960	51359404	137996012	310132368	498224360	1273685254	35.7363	0.00026691
47	0	0	0	0	0	0	0	0	1023	4596	10080	31998	64169	98520	146340	247380	232463	185616	217607	274582	487275	458336	939352	1253268	778791	888260	975408	1114784	4972945	1675200	2540975	3169140	7172982	3977652	12151406	9904710	15571300	13206528	46427865	21584118	58001545	80219664	54557795	140033914	306043725	479056720	1268678032	35.5959	0.000275686
48	0	0	0	0	0	0	0	0	627	4256	9380	29040	62090	100896	153675	288580	260491	188640	220519	280014	508665	487312	1012537	1392318	791540	920460	997962	1172072	5406104	1771968	2607625	3238976	7741737	4092284	12971004	9842730	16990108	13422176	49186632	22944356	59458630	84185892	56555462	142509652	307081008	454365400	1263252818	35.4436	0.000285519
49	0	0	0	0	0	0	0	0	438	4000	8210	26448	57708	90016	140877	289870	266849	178872	198445	261072	487725	465536	1025372	1417086	760342	917960	995505	1179926	5398928	1762512	2638550	3216538	7904952	4137728	13172815	9936420	17572350	13666304	50505477	23774500	60653040	85853628	57517721	144111352	305735820	443903400	1260234292	35.359	0.000291142
50	0	0	0	0	0	0	0	0	393	3616	8505	24042	53641	89632	136494	278390	265188	172608	199043	251958	483510	469664	1020476	1419390	767999	903620	971040	1179376	5483338	1761624	2586875	3179150	8057745	4106620	13492192	9842580	18251839	13736000	52045389	24568128	61760860	88223256	58690029	146766336	306699510	427726480	1255676536	35.2311	0.000299842
51	0	0	0	0	0	0	0	0	357	4356	11570	36996	82201	114320	153279	209690	217162	218028	262574	328188	497580	507376	921672	1184148	907497	980020	1101555	1175944	4963055	1783560	2828825	3565068	6775893	4421256	12740135	10908840	16950552	15089536	51395949	24522602	61523315	92367576	55743534	147196610	313913496	414791720	1250396035	35.0829	0.000310248
52	0	0	0	0	0	0	0	0	234	4132	9645	33660	75390	110984	163476	273970	262218	210084	245336	309372	526140	518208	1043715	1418688	862353	1022360	1087779	1252614	5656091	1953072	2846250	3539640	7938243	4762100	14041017	10819200	19211475	15245760	55074195	26474202	63226835	95423868	58712784	148512778	309644205	391361720	1243873793	34.8999	0.0003236
53	0	0	0	0	0	0	0	0	216	4248	10795	31974	69286	105872	157770	308730	276925	198468	227747	296114	533085	519888	1131758	1519740	842479	1030140	1093071	1306778	5945362	2028456	2952225	3675568	8405505	5023732	14808009	10894770	20750904	15524320	58412046	27989174	64711850	99207540	59772649	151948016	307312590	369491280	1238519080	34.7497	0.00033499
54	0	0	0	0	0	0	0	0	261	4680	10995	30294	66451	103128	155763	321840	294162	199848	218062	282968	527685	527920	1159723	1584360	824011	1034840	1077678	1337908	6083684	2022744	2948400	3662490	8661168	5039300	15138725	10900800	21462912	15698944	59750262	28611068	65845640	100513224	60616767	152774402	305257758	359825400	1234576265	34.6391	0.000343633
55	0	0	0	0	0	0	0	0	225	4824	9820	28320	63238	94424	141264	294610	276562	187704	212537	278810	510195	538752	1135022	1544130	857527	1046940	1086036	1412114	6020181	2087280	2970925	3707418	8741709	5118876	15454622	10876650	22652754	16066400	62537046	30039952	67291070	105261480	60991207	156674380	304887297	337279680	1228381981	34.4653	0.000357663
56	0	0	0	0	0	0	0	0	261	5324	13190	39504	89908	121824	161037	223870	231792	230460	280865	353122	535050	559648	1017229	1326420	967955	1081940	1204497	1273514	5630354	2078280	3140275	4086836	7538373	5455016	14946368	12255390	21594693	17638016	62669013	30236336	67228840	110018772	59333126	156090092	305857266	325750600	1221265056	34.2656	0.000374492
57	0	0	0	0	0	0	0	0	279	5712	12875	35808	78008	113472	165411	288010	262801	213744	254228	321132	558105	553632	1155541	1524546	906034	1116360	1185282	1379554	6209172	2221152	3220225	4085276	8619696	5956216	16085198	12345180	24054171	17967168	66666765	32245906	69129585	113106384	61266709	157669828	298740117	304749120	1214468402	34.0749	0.000391302
58	0	0	0	0	0	0	0	0	348	5928	13145	37704	76055	114712	167229	327200	286484	214548	238017	309442	576630	569584	1229814	1611342	885495	1135840	1180116	1453958	6460217	2303400	3253325	4146376	9139257	6150004	16775340	12354060	25524842	18171936	69674880	33501458	70646730	115605612	61925790	159443250	293605728	289854320	1208970116	33.9206	0.000405452
59	0	0	0	0	0	0	0	0	324	6356	14480	39594	89985	133696	208674	438090	360129	257256	251914	323750	602280	658048	1426725	1829592	916047	1189480	1202355	1625910	6903887	2367672	3391675	4286854	9580059	6333740	17636437	12297570	27304490	18565920	73304187	34841262	72701720	119395188	61739976	161948856	287754558	268244440	1200173176	33.6738	0.000429162
60	0	0	0	0	0	0	0	0	387	4476	11940	30624	69510	101680	151218	319840	280940	200412	224705	292096	541560	593200	1265259	1643040	897123	1141600	1171023	1596826	6547502	2363664	3353200	4219124	9447651	6402116	17642556	12372270	28286911	18869312	75675270	35851538	74089820	123197544	61740864	165516562	284837748	254452520	1195403631	33.54	0.000442592
61	0	0	0	0	0	0	0	0	411	5152	16860	43734	97181	127056	169416	242230	244937	254316	301353	387086	556440	620560	1130041	1455012	1063620	1211800	1322832	1436138	6200961	2438424	3563825	4762368	8066304	7084700	17256102	13979460	27960109	20424992	77200200	36245156	72960055	129794832	59317142	165279328	281729526	239852640	1184802299	33.2425	0.000473967
62	0	0	0	0	0	0	0	0	159	4652	14560	37470	84847	125264	178938	324030	274549	243036	274261	357350	614715	632640	1306892	1658232	1019673	1276320	1317729	1617506	6830563	2595288	3695425	4857736	9326421	7683620	18659354	14041980	30817937	20862304	81904812	38464030	75578020	132576516	60270077	166426206	271053081	219526680	1176532873	33.0105	0.000499977
63	0	0	0	0	0	0	0	0	219	4840	14560	36762	85225	126440	186021	366710	307494	241464	266383	348404	633600	669376	1398335	1776474	1002212	1294660	1343580	1742378	7104677	2687184	3789725	4925908	9951579	7968828	19543477	14184630	32837494	21363360	85722153	39827226	77483735	135272160	60322395	167028506	262475265	205092320	1169425759	32.8111	0.000523468
64	0	0	0	0	0	0	0	0	180	4296	15725	35850	85820	128992	184842	383970	317075	245784	261859	344484	641640	694048	1448111	1819026	996436	1314400	1331211	1855458	7216848	2723160	3878750	4936932	10229085	8075172	20037898	14214630	34345179	21805664	88553388	41024230	79466660	137670696	60048003	168267952	256307610	191213040	1162124104	32.6062	0.000548753
65	0	0	0	0	0	0	0	0	162	4636	14235	33288	75929	111936	168003	342660	287628	227532	240695	325178	597450	690496	1420367	1746252	1002079	1298420	1306368	1956768	7045590	2735760	3919850	4956484	10167390	8132012	20260444	14171820	36198824	22290720	92591301	41915404	81491900	141966720	58719703	171070794	247551798	175420360	1152456956	32.335	0.000584118
66	0	0	0	0	0	0	0	0	75	2560	13435	35130	79331	112152	153828	234010	225115	238884	280501	367360	566310	656320	1202342	1542222	1126605	1299220	1444338	1621048	6676624	2754000	4071875	5534750	8675964	9059400	19783916	16492110	35778929	24015296	93585657	41981364	80341100	146820564	56625059	168556372	241470411	166368920	1139793097	31.9797	0.000633917

## Sheet: Gap Size Data
Start Pos Diff	Count	A * B
0	0	0		Mean Diff		125.866
1	0	0
2	175669	351338
3	174928	524784
4	175208	700832
5	171166	855830
6	168826	1012956
7	164838	1153866
8	158695	1269560
9	156614	1409526
10	156199	1561990
11	146724	1613964
12	147089	1765068
13	144064	1872832
14	138593	1940302
15	137009	2055135
16	134883	2158128
17	129505	2201585
18	127857	2301426
19	122933	2335727
20	120197	2403940
21	118789	2494569
22	115737	2546214
23	112154	2579542
24	109251	2622024
25	106925	2673125
26	101676	2643576
27	100817	2722059
28	97906	2741368
29	95057	2756653
30	95068	2852040
31	92399	2864369
32	86634	2772288
33	84275	2781075
34	83650	2844100
35	81759	2861565
36	81322	2927592
37	78846	2917302
38	74652	2836776
39	73907	2882373
40	71933	2877320
41	70930	2908130
42	68815	2890230
43	65591	2820413
44	64503	2838132
45	63854	2873430
46	62569	2878174
47	59799	2810553
48	60768	2916864
49	58390	2861110
50	56886	2844300
51	55792	2845392
52	54553	2836756
53	57450	3044850
54	54431	2939274
55	57049	3137695
56	52148	2920288
57	51664	2944848
58	49429	2866882
59	54316	3204644
60	49955	2997300
61	47739	2912079
62	47957	2973334
63	44019	2773197
64	44964	2877696
65	42563	2766595
66	49073	3238818
67	41233	2762611
68	45124	3068432
69	38957	2688033
70	39544	2768080
71	37657	2673647
72	43126	3105072
73	35445	2587485
74	35019	2591406
75	33099	2482425
76	33402	2538552
77	32579	2508583
78	32365	2524470
79	31649	2500271
80	30630	2450400
81	30857	2499417
82	30437	2495834
83	29896	2481368
84	30245	2540580
85	30904	2626840
86	30322	2607692
87	30291	2635317
88	30678	2699664
89	30488	2713432
90	30462	2741580
91	30803	2803073
92	30484	2804528
93	30383	2825619
94	30688	2884672
95	31183	2962385
96	30901	2966496
97	31235	3029795
98	30631	3001838
99	30731	3042369
100	31541	3154100
101	30939	3124839
102	31640	3227280
103	31634	3258302
104	31872	3314688
105	31985	3358425
106	32597	3455282
107	33045	3535815
108	33973	3669084
109	35716	3893044
110	35870	3945700
111	37216	4130976
112	39216	4392192
113	40871	4618423
114	43442	4952388
115	46233	5316795
116	50419	5848604
117	55039	6439563
118	60722	7165196
119	67517	8034523
120	75284	9034080
121	84179	10185659
122	98978	12075316
123	111838	13756074
124	129246	16026504
125	148276	18534500
126	170284	21455784
127	195726	24857202
128	224401	28723328
129	254251	32798379
130	287487	37373310
131	314647	41218757
132	353292	46634544
133	388506	51671298
134	418570	56088380
135	453341	61201035
136	485147	65979992
137	514525	70489925
138	541310	74700780
139	566408	78730712
140	584215	81790100
141	599101	84473241
142	609794	86590748
143	617697	88330671
144	616781	88816464
145	625888	90753760
146	611641	89299586
147	617410	90759270
148	607707	89940636
149	596787	88921263
150	588478	88271700
151	571427	86285477
152	557824	84789248
153	548521	83923713
154	545301	83976354
155	527082	81697710
156	515160	80364960
157	505870	79421590
158	490492	77497736
159	477937	75991983
160	469142	75062720
161	453870	73073070
162	442926	71754012
163	429810	70059030
164	414939	68049996
165	402677	66441705
166	394143	65427738
167	377647	63067049
168	362438	60889584
169	348344	58870136
170	328966	55924220
171	316369	54099099
172	303985	52285420
173	280217	48477541
174	263831	45906594
175	246766	43184050
176	226928	39939328
177	210526	37263102
178	193046	34362188
179	173641	31081739
180	157799	28403820
181	138822	25126782
182	122081	22218742
183	106451	19480533
184	92404	17002336
185	78166	14460710
186	66809	12426474
187	56360	10539320
188	46321	8708348
189	38507	7277823
190	31884	6057960
191	25474	4865534
192	21218	4073856
193	16527	3189711
194	13454	2610076
195	10874	2120430
196	8948	1753808
197	7327	1443419
198	5932	1174536
199	5124	1019676
200	4301	860200
201	4000	804000
202	3421	691042
203	3158	641074
204	2787	568548
205	2711	555755
206	2496	514176
207	2311	478377
208	2106	438048
209	2061	430749
210	2127	446670
211	2088	440568
212	1941	411492
213	1908	406404
214	2082	445548
215	2036	437740
216	1944	419904
217	2086	452662
218	2041	444938
219	2260	494940
220	2261	497420
221	2123	469183
222	2104	467088
223	2182	486586
224	2189	490336
225	2250	506250
226	2253	509178
227	2364	536628
228	2712	618336
229	2421	554409
230	2429	558670
231	2342	541002
232	2530	586960
233	2551	594383
234	2540	594360
235	2314	543790
236	2466	581976
237	2322	550314
238	2559	609042
239	2334	557826
240	2256	541440
241	2174	523934
242	2111	510862
243	2234	542862
244	2209	538996
245	2202	539490
246	2036	500856
247	1938	478686
248	2100	520800
249	2037	507213
250	2032	508000
251	1872	469872
252	1906	480312
253	1965	497145
254	1789	454406
255	1952	497760
256	1702	435712
257	1690	434330
258	1779	458982
259	1748	452732
260	1606	417560
261	1527	398547
262	1492	390904
263	1570	412910
264	1522	401808
265	1483	392995
266	1470	391020
267	1344	358848
268	1312	351616
269	1206	324414
270	1335	360450
271	1206	326826
272	1095	297840
273	1112	303576
274	1014	277836
275	1007	276925
276	1027	283452
277	908	251516
278	825	229350
279	788	219852
280	802	224560
281	806	226486
282	767	216294
283	717	202911
284	773	219532
285	652	185820
286	656	187616
287	611	175357
288	609	175392
289	601	173689
290	497	144130
291	516	150156
292	511	149212
293	565	165545
294	556	163464
295	487	143665
296	481	142376
297	446	132462
298	482	143636
299	493	147407
300	424	127200
301	449	135149
302	406	122612
303	365	110595
304	408	124032
305	389	118645
306	319	97614
307	368	112976
308	313	96404
309	319	98571
310	353	109430
311	312	97032
312	341	106392
313	312	97656
314	277	86978
315	237	74655
316	270	85320
317	251	79567
318	288	91584
319	310	98890
320	251	80320
321	281	90201
322	299	96278
323	287	92701
324	234	75816
325	225	73125
326	284	92584
327	241	78807
328	274	89872
329	263	86527
330	264	87120
331	234	77454
332	269	89308
333	277	92241
334	252	84168
335	271	90785
336	285	95760
337	216	72792
338	265	89570
339	273	92547
340	240	81600
341	271	92411
342	262	89604
343	251	86093
344	270	92880
345	269	92805
346	261	90306
347	242	83974
348	244	84912
349	225	78525
350	256	89600
351	337	118287
352	278	97856
353	376	132728
354	284	100536
355	353	125315
356	441	156996
357	370	132090
358	354	126732
359	464	166576
360	610	219600
361	702	253422
362	435	157470
363	475	172425
364	396	144144
365	367	133955
366	416	152256
367	393	144231
368	405	149040
369	486	179334
370	405	149850
371	426	158046
372	308	114576
373	502	187246
374	397	148478
375	372	139500
376	395	148520
377	365	137605
378	474	179172
379	436	165244
380	370	140600
381	500	190500
382	368	140576
383	368	140944
384	434	166656
385	436	167860
386	376	145136
387	400	154800
388	423	164124
389	314	122146
390	338	131820
391	439	171649
392	382	149744
393	301	118293
394	374	147356
395	370	146150
396	350	138600
397	288	114336
398	337	134126
399	237	94563
400	271	108400
401	281	112681
402	246	98892
403	257	103571
404	289	116756
405	220	89100
406	267	108402
407	198	80586
408	200	81600
409	182	74438
410	178	72980
411	203	83433
412	120	49440
413	130	53690
414	143	59202
415	165	68475
416	167	69472
417	121	50457
418	149	62282
419	135	56565
420	127	53340
421	140	58940
422	142	59924
423	143	60489
424	159	67416
425	137	58225
426	167	71142
427	151	64477
428	0	0
429	0	0
430	0	0
431	0	0
432	0	0
433	0	0
434	0	0
435	0	0
436	0	0
437	0	0
438	0	0
439	0	0
440	0	0
441	0	0
442	0	0
443	0	0
444	0	0
445	0	0
446	0	0
447	0	0
448	0	0
449	0	0
450	0	0
451	0	0
452	0	0
453	0	0
454	0	0
455	0	0
456	0	0
457	0	0
458	0	0
459	0	0
460	0	0
461	0	0
462	0	0
463	0	0
464	0	0
465	0	0
466	0	0
467	0	0
468	0	0
469	0	0
470	0	0
471	0	0
472	0	0
473	0	0
474	0	0
475	0	0
476	0	0
477	0	0
478	0	0
479	0	0
480	0	0
481	0	0
482	0	0
483	0	0
484	0	0
485	0	0
486	0	0
487	0	0
488	0	0
489	0	0
490	0	0
491	0	0
492	0	0
493	0	0
494	0	0
495	0	0
496	0	0
497	0	0
498	0	0
499	0	0
	33186380	4177053361
