# Supplementary material for: High-Throughput RNA Sequencing of Pseudomonas-Infected Arabidopsis Reveals Hidden Transcriptome Complexity and Novel Splice Variants
Source: PLoS One. 2013 Oct 1;8(10):e74183. doi: 10.1371/journal.pone.0074183 (PMC3788074; doi:10.1371/journal.pone.0074183)
Supplement: File S2 — QCSpreadsheets. (ZIP) [file pone.0074183.s002.zip › QC_Sample8_Run3_Lane3_S167.xlsx]

## Sheet: Read Counts
Total read pairs		32762724
Paired Alignments		34580760

## Sheet: Raw Counts_1
						0	1	2	3	4	5	6	7	8	9	10	11	12	13	14	15	16	17	18	19	20	21	22	23	24	25	26	27	28	29	30	31	32	33	34	35	36	37	38	39	40
	;	<	=	>	?	@	A	B	C	D	E	F	G	H	I	J	K	L	M	N	O	P	Q	R	S	T	U	V	W	X	Y	Z	[	\	]	^	_	'	a	b	c	d	e	f	g	h
									0.501187	0.398107	0.316228	0.251189	0.199526	0.158489	0.125893	0.1	0.0794328	0.0630957	0.0501187	0.0398107	0.0316228	0.0251189	0.0199526	0.0158489	0.0125893	0.01	0.00794328	0.00630957	0.00501187	0.00398107	0.00316228	0.00251189	0.00199526	0.00158489	0.00125893	0.001	0.000794328	0.000630957	0.000501187	0.000398107	0.000316228	0.000251189	0.000199526	0.000158489	0.000125893	0.0001	Total
1	0	0	0	0	0	0	0	8479	0	3328	12369	11731	4367	6017	143	722	2793	4609	0	385	0	835	1179	1460	21301	0	3358	8163	6332	3003	47592	17116	2002	111426	16331	159402	148976	25016	539747	59264	681062	439071	301501	2686140	5367570	22059934	32762724
2	0	0	0	0	0	0	0	11614	0	22	63	154	2807	2404	4026	3003	10355	7874	7492	7138	4649	10077	13309	15486	22305	9995	11179	18445	27915	16151	44163	47426	43431	88261	63354	118754	136995	47035	445167	68630	648029	497472	287599	2686453	5573349	21760143	32762724
3	0	0	0	0	0	0	0	13024	0	53	236	609	2552	2968	4087	4353	10383	7375	7668	7472	5227	11068	14155	16356	23153	11171	11042	18962	30020	15735	47250	42219	47833	87392	67833	114358	144257	50505	454813	67512	677721	525086	312863	2645814	5637432	21622167	32762724
4	0	0	0	0	0	0	0	16321	0	856	1298	2599	2858	4553	4358	6406	9182	6733	8523	8988	6307	11610	14027	16068	23795	12465	11186	20089	31757	16006	47729	40465	49551	86953	69660	113386	142000	52314	450626	67534	699125	537554	315250	2636486	5714441	21503665	32762724
5	0	0	0	0	0	0	0	20597	4	91	483	1796	2744	5189	4751	7351	8767	6864	8647	10611	6590	13065	14506	15861	23548	13361	12698	21974	32943	16014	45312	43089	46523	86168	68861	110927	132387	55391	438220	64771	719944	544074	314975	2625993	5828850	21388784	32762724
6	0	0	0	0	0	0	0	24866	6	77	315	1019	1506	2259	2738	4796	4774	4380	3993	7357	7181	10946	12994	14270	21821	16888	16819	27228	39105	15897	39163	44667	42316	85962	71797	107757	120314	52090	425771	52690	735842	545424	263030	2430736	5921663	21582267	32762724
7	0	0	0	0	0	0	0	26795	3	30	216	743	1203	1830	2525	4256	4855	4303	4148	6437	7223	9791	12395	14895	21220	17059	15743	26376	38448	16590	39451	42576	51658	81871	78666	103709	136254	64520	422652	69490	712118	556031	306729	2430487	5858964	21570464	32762724
8	0	0	0	0	0	0	0	27270	2	32	166	625	1024	1717	2435	4382	5107	4500	3956	5940	7048	9224	12124	15589	22488	16097	15249	26773	40698	17109	43454	42359	60015	85130	87788	108926	154170	63389	463278	64756	733871	559665	321673	2486738	5769295	21478662	32762724
9	0	0	0	0	0	0	0	28974	0	21	131	570	952	1721	2260	4441	5270	4523	3659	5750	6861	8889	12306	16580	22571	16036	14786	26560	42645	16737	44068	41499	65345	82777	93586	109643	161253	61254	480698	69050	737939	574486	339319	2546218	5782980	21330366	32762724
10	0	0	0	0	0	0	0	30164	3	42	155	597	945	1701	2515	4764	5606	4848	3636	5785	6903	9162	12910	17835	23579	15607	14808	26677	46081	17141	45450	41447	72889	81682	102241	110470	172493	61528	505974	69293	764089	595676	364957	2592466	5785084	21145521	32762724
11	0	0	0	0	0	0	0	32302	2	42	295	800	1319	1818	2576	3843	4728	3296	3440	5667	6061	10748	11954	12904	21595	11119	15203	21829	41453	18030	43226	51377	50696	91825	87765	113322	160018	59391	480604	73782	778226	621962	314943	2731677	5806917	21065969	32762724
12	0	0	0	0	0	0	0	33128	2	39	223	618	1071	1650	2514	4139	5248	3583	3282	4990	6599	10404	11849	15542	23408	11631	14125	22431	46649	18799	47495	49822	68488	88471	104222	116574	184566	66359	517842	87541	782928	644565	375423	2770690	5748007	20867807	32762724
13	0	0	0	0	0	0	0	34246	3	34	194	648	1010	1649	2388	4161	5387	3768	3112	4491	6373	9496	11918	16310	23596	11282	13157	21949	49144	18751	49439	48114	76292	87472	112656	117589	200465	68321	545434	92840	797852	671835	409831	2844123	5728247	20669147	32762724
14	0	0	0	0	0	0	0	36120	1	36	197	570	984	1677	2340	4395	5767	3829	2964	4157	6219	9210	12093	17250	23578	10805	13111	21914	51254	19004	49651	48424	82525	87081	119973	117997	210700	70393	563366	93000	814713	676171	428041	2893989	5702354	20556871	32762724
15	0	0	0	0	0	0	0	39403	5	28	158	566	927	1632	2431	4567	5846	3968	3046	4317	6562	9302	12691	18511	24042	11221	13350	22483	55210	19386	50563	48677	90035	86135	128635	119060	220776	73732	580079	95317	837194	689164	451868	2923019	5714758	20394060	32762724
16	0	0	0	0	0	0	0	45627	3	28	258	806	1527	1960	3336	4352	5291	3905	4017	6555	7696	12488	14161	16146	24880	12698	17015	24847	54719	19796	47944	58472	69577	90166	118877	127166	185574	81069	565273	98721	884352	759160	415143	3048411	5715624	20215084	32762724
17	0	0	0	0	0	0	0	47773	5	43	212	718	1229	1644	3128	4840	6075	3857	3433	5116	7925	11446	13516	19679	25357	12414	15303	24953	61428	20773	51673	55620	90391	88787	138793	129071	219544	87647	613901	107435	906455	772773	480143	3156477	5620476	19952671	32762724
18	0	0	0	0	0	0	0	50750	0	22	137	569	1018	1498	3031	4934	6169	3949	3372	4592	7906	11103	14045	21587	25441	12469	14662	24721	66987	21458	53325	54620	102319	87196	150736	132173	237014	91598	642566	114345	922052	789883	516580	3207234	5585409	19775254	32762724
19	0	0	0	0	0	0	0	55726	3	20	140	586	1033	1609	3430	5621	7155	4168	3249	4558	8246	11240	15023	23897	26232	12876	14489	25115	73573	21993	54695	54166	112730	86221	164110	133788	251750	94902	675547	118539	954558	817289	555476	3263583	5591341	19514047	32762724
20	0	0	0	0	0	0	0	64228	3	22	139	482	1014	1670	3418	5994	7716	4494	3287	4693	8685	11503	16209	26974	26671	12957	14632	24997	80239	22114	55529	54606	123789	84040	177021	135575	265682	97475	705832	123857	986340	840842	593488	3308446	5623114	19244947	32762724
21	0	0	0	0	0	0	0	79674	3	37	282	1236	2419	3116	5578	6262	7323	5757	6028	9275	12045	16156	19204	22897	29967	17079	20338	31070	76701	24810	56785	70526	96723	92971	162936	156224	220435	116749	686419	138256	1040764	941381	554432	3490664	5531287	19008915	32762724
22	0	0	0	0	0	0	0	84261	4	39	246	1013	1949	2891	5489	7359	8783	5553	5288	7544	12574	15235	19049	28490	29985	16898	18796	31340	89273	26245	59951	66923	124396	93118	187316	156627	261083	121622	748278	149666	1070983	960091	635615	3607279	5416934	18684538	32762724
23	0	0	0	0	0	0	0	90747	4	80	271	932	1721	2799	5322	7834	8990	5447	4593	6368	12125	14456	18983	30719	29392	16290	17721	29821	94088	26207	61229	64138	135190	92596	198669	158135	280948	122891	781528	150410	1098547	970604	675878	3734951	5405915	18406185	32762724
24	0	0	0	0	0	0	0	101330	4	40	219	829	1624	2470	4956	8455	9610	5373	4430	5884	11205	13760	19312	32562	28968	15385	16850	28957	97852	25821	61552	63243	143105	92393	208311	158697	297538	122750	819968	152242	1138990	989492	711523	3836198	5426855	18103971	32762724
25	0	0	0	0	0	0	0	122311	2	32	155	685	1434	2196	4774	8713	9774	5311	4144	5618	11104	13610	19964	34532	29355	15079	16408	28457	103083	26018	61727	62414	152585	91622	220345	159795	314681	125286	858074	156813	1179849	1018200	750903	3894401	5432259	17821011	32762724
26	0	0	0	0	0	0	0	160197	12	77	668	3497	5799	7030	9000	11200	11544	9399	10467	14386	16094	20599	28475	28611	35431	22643	27018	38053	94457	28838	69751	82351	122458	105411	201972	180330	266277	151266	834941	168287	1260377	1122251	700571	4125550	5586876	17200560	32762724
27	0	0	0	0	0	0	0	168316	17	190	723	2523	4709	6125	9516	12220	13057	8621	9047	11767	16608	19415	29679	37073	36011	21975	24276	37932	113135	30999	71498	77908	153424	105671	230497	180261	311347	154993	902792	181252	1299954	1147058	790937	4257649	5494864	16788685	32762724
28	0	0	0	0	0	0	0	178933	5	59	523	2254	4016	5465	9677	14242	15171	8859	8247	10744	16587	19068	30886	42878	36296	22322	23889	37360	123975	31821	73238	77357	172325	104080	250440	183686	338640	161208	955320	189433	1345350	1174018	843414	4335466	5480312	16435160	32762724
29	0	0	0	0	0	0	0	193602	7	124	597	2313	4049	5391	9792	15768	16416	9319	7989	10430	16651	19281	33114	46209	36520	21851	22928	37405	134179	31805	74346	75812	186616	104098	269341	185332	363398	162876	1004975	193092	1399466	1203731	891340	4412530	5503799	16056232	32762724
30	0	0	0	0	0	0	0	216516	9	142	519	1611	2762	3725	6104	9868	10553	7267	7222	9375	14259	16794	25385	34764	32030	24040	23728	37070	101876	33856	68454	80375	142189	99406	205991	198552	272141	182487	762900	233631	1097835	1095605	742680	3940293	5260946	17759764	32762724
31	0	0	0	0	0	0	0	253887	7	117	633	2615	4653	5647	7438	9160	9240	8401	9131	12503	14914	18267	24539	27135	30175	22558	24860	35185	85154	27873	61901	77540	113437	85594	184727	180786	229149	163506	720725	192945	1117372	1054679	686102	3462896	6045244	17752029	32762724
32	0	0	0	0	0	0	0	263391	16	283	588	1815	3335	4066	6538	8718	8754	7139	8025	10093	15168	17103	24329	29575	28865	25016	24626	35537	90792	32063	61896	77833	122219	85408	185107	193428	230337	183410	672473	232700	1012995	1060904	705675	3191709	5814815	18285980	32762724
33	0	0	0	0	0	0	0	273808	62	276	676	1743	2910	3782	6415	9544	9839	7360	7756	9365	15060	16640	25110	33598	28463	24528	23747	34594	98642	33057	62686	75946	136171	85511	199086	194940	248829	186006	700987	241587	1027349	1084176	745491	3217017	5826848	18063119	32762724
34	0	0	0	0	0	0	0	289550	65	465	821	1875	2911	3904	6156	9930	10325	7269	7264	9193	14864	16571	25819	35373	27997	24906	23796	34932	103740	33937	63212	75428	143057	85683	206502	195101	259375	191043	723170	253566	1046076	1113910	784354	3238299	5879240	17813045	32762724
35	0	0	0	0	0	0	0	315533	53	492	844	1826	2744	3722	6006	9746	9749	6998	7200	8922	14750	16554	26401	35098	27789	25046	23722	34708	105416	34813	63470	74862	147002	84026	214177	196818	268937	194487	743983	264395	1067499	1149348	819190	3263983	5934775	17557640	32762724
36	0	0	0	0	0	0	0	360832	147	781	828	2545	4488	5291	7273	8811	8709	8318	9334	11882	15338	17623	25274	28423	28351	24694	25878	33236	91261	29544	63738	76458	119436	75807	194476	194655	226760	191949	705593	237474	1072865	1130950	772188	3003984	6495646	17451884	32762724
37	0	0	0	0	0	0	0	371153	149	393	707	1821	3622	4630	7352	10472	9645	7555	8103	10151	15938	16616	27190	33598	26593	23796	24106	32289	106930	32590	61869	72137	144421	78784	216500	193186	262965	195278	752814	255215	1096550	1156553	836344	3054891	6421816	17188002	32762724
38	0	0	0	0	0	0	0	384965	178	293	637	1681	3115	4074	6928	11147	10487	7256	7273	8985	15617	15863	27876	36816	25718	23362	23639	32215	112938	33968	62170	71834	156224	79957	227570	195589	281565	198641	782546	268932	1122043	1191992	886112	3099998	6463618	16878902	32762724
39	0	0	0	0	0	0	0	406122	247	587	671	1625	3043	4154	7152	12445	11009	7223	7337	8760	15626	16392	28865	38816	25834	23935	23339	32168	119169	35128	61547	71126	164755	80137	238835	196557	296288	202698	813148	282778	1145093	1232631	927060	3127193	6523559	16569672	32762724
40	0	0	0	0	0	0	0	443764	273	861	835	1753	2958	4046	6599	11498	10868	7027	7099	8634	15166	15961	29289	40009	25757	23695	23324	32479	122716	35343	61608	70327	170727	78148	246522	198243	310571	209061	841567	297367	1173282	1276186	971744	3142273	6607989	16237155	32762724
41	0	0	0	0	0	0	0	508830	476	2262	3150	3737	5789	6939	8559	10685	10256	10273	11513	13723	18884	19832	29626	33961	31874	28867	30086	36514	111513	35679	71671	83972	142221	85171	233156	225177	271518	247107	833125	321862	1198127	1419577	980653	3111334	6926748	15638277	32762724
42	0	0	0	0	0	0	0	522396	247	1853	3918	3173	5342	6981	10122	14423	12943	9829	10698	12689	20333	20559	33343	43173	30464	29600	29376	37203	135573	41097	71986	81170	174698	91934	266533	224640	325067	251950	923313	362307	1239712	1514624	1081700	3165722	6991707	14960326	32762724
43	0	0	0	0	0	0	0	539291	263	3089	1309	2497	4577	6079	9609	14998	13576	9440	9660	11224	19852	19945	34885	46264	29482	29061	28225	36646	142204	42382	72077	80410	186673	92812	276908	224791	340704	255305	945951	372268	1262115	1526254	1113873	3198110	6939296	14820619	32762724
44	0	0	0	0	0	0	0	565508	910	3536	1387	2248	4114	5379	8408	14514	13512	8598	8737	10568	18518	19266	34332	47282	28068	27783	27481	36397	144130	42393	70436	79238	192514	91966	283330	225867	351266	256363	968529	381292	1285063	1543527	1139805	3265635	6941769	14613055	32762724
45	0	0	0	0	0	0	0	611969	2852	1366	1382	2096	3844	5017	8174	14063	12869	8302	8724	10457	17789	19059	34775	46522	28350	28634	27852	37028	144381	43593	71049	78977	193455	92285	288358	225701	368245	263616	1003886	402701	1311360	1614970	1180444	3294605	7070374	14183600	32762724
46	0	0	0	0	0	0	0	690703	3247	1750	1664	3742	6899	8076	10057	12689	12078	11977	13333	15595	21110	22574	33740	40220	34723	33259	34068	39634	132024	43559	81843	91767	163666	101674	276171	257541	333334	305179	1008545	428059	1335024	1774283	1173180	3300064	7296976	13608697	32762724
47	0	0	0	0	0	0	0	706974	3221	2477	1860	3365	6249	7641	10833	15566	14195	11069	12173	14516	22673	22237	38312	48529	33571	33499	33544	40915	155388	49478	81767	91295	196792	109700	311323	255884	389445	314170	1104312	476465	1386187	1880721	1275739	3369123	7356160	12875356	32762724
48	0	0	0	0	0	0	0	727938	2692	1229	1248	2867	5781	7284	10850	17712	15463	10998	11399	13468	22701	22485	41190	53889	32574	33600	32589	41635	167952	50891	81753	91752	212991	111158	329946	254295	420724	312870	1159131	494874	1423987	1915446	1317886	3418900	7305154	12583422	32762724
49	0	0	0	0	0	0	0	759661	714	756	1085	2620	5086	6270	9980	17622	15722	10050	10302	11580	21130	21676	41629	54074	30985	32471	31733	41276	168410	50345	79776	89241	217579	109636	331589	255968	425469	312559	1165326	494389	1448079	1891279	1333281	3442780	7216189	12604407	32762724
50	0	0	0	0	0	0	0	816131	801	1609	1416	2431	4505	5933	9026	15966	14255	9128	9604	11089	19347	20783	40045	53547	30032	31932	30872	40849	167559	50397	78438	88021	220576	108715	337453	255021	440997	315268	1201595	507911	1479340	1939958	1367610	3509776	7257577	12267211	32762724
51	0	0	0	0	0	0	0	915829	106	668	1570	4011	7257	8531	10920	13751	12888	12958	14209	16810	23146	24044	38129	46065	36719	36907	37936	42479	152267	49496	90912	100937	187059	119334	320178	290220	399826	354699	1184344	510962	1497833	2056150	1327544	3500355	7336627	11979048	32762724
52	0	0	0	0	0	0	0	937309	204	1415	1208	3118	5974	7647	10812	16244	14031	11367	12409	14727	23282	23168	42265	52642	33901	36095	36298	43663	170638	55114	88929	100141	216297	128429	347658	289750	449577	360207	1264574	552984	1535557	2121674	1412851	3513929	7302410	11524226	32762724
53	0	0	0	0	0	0	0	965326	241	984	1277	2893	5640	7082	10629	17849	15441	11056	11788	13383	22966	23002	44968	56446	33328	36319	35722	44903	183039	57652	89921	101693	231747	133971	365750	291776	485276	365692	1329315	584662	1571733	2199334	1465397	3573541	7308463	11062519	32762724
54	0	0	0	0	0	0	0	1008597	529	1212	1433	3033	5715	7325	10763	19333	16251	11208	11656	13602	23139	24059	46514	59491	33483	38171	36179	46925	187954	59366	90910	102836	240750	136159	379306	291878	510647	374479	1390956	618165	1600106	2293585	1494666	3634051	7361994	10576298	32762724
55	0	0	0	0	0	0	0	1080942	264	896	1277	2761	5302	6740	9762	17598	15748	10662	10994	12991	22361	23882	45413	59593	33785	37714	35974	47217	188120	61108	90288	103331	243155	137381	386790	291421	537827	382946	1448773	647199	1642975	2382379	1526812	3700210	7396502	10113631	32762724
56	0	0	0	0	0	0	0	1206831	169	888	1872	4426	7965	9082	11245	14599	13637	13631	15089	17940	24301	25431	41432	49631	39029	40680	41059	45357	170175	58893	100000	114114	204630	149594	371382	332332	514938	440326	1473285	691523	1687352	2564066	1471410	3801375	7474513	9518522	32762724
57	0	0	0	0	0	0	0	1242998	239	983	1729	3629	6690	8304	11356	17723	15398	12060	13662	15617	24951	25112	46012	58927	35955	40132	38805	46896	194330	63705	99169	113600	242386	160324	409215	331023	577075	444244	1570321	732295	1731347	2595311	1530115	3796660	7342173	9162253	32762724
58	0	0	0	0	0	0	0	1284768	142	992	1656	3710	6687	8522	11941	20352	16954	12242	12840	15245	25454	25804	49405	63740	35385	41106	40111	50840	203853	68472	101567	118392	256486	172341	431891	332988	628704	454075	1660193	770552	1774751	2698293	1568403	3875215	7303923	8614729	32762724
59	0	0	0	0	0	0	0	1341228	87	931	1758	4223	11073	13091	25749	31186	23749	14502	14052	15568	28729	33073	56735	68967	36384	42419	39710	55968	213915	69994	103680	119055	268913	169113	445943	327981	651999	459880	1723073	804735	1827749	2793459	1591465	3966922	7257225	8108441	32762724
60	0	0	0	0	0	0	0	1434789	98	868	1632	3144	6224	7874	11031	20323	17292	12002	12227	14291	24001	27227	50708	66023	35994	42077	39250	54392	209482	70715	103187	119507	269061	172564	455158	333082	697393	475456	1823739	841439	1875262	2919269	1599528	4059990	7230542	7625883	32762724
61	0	0	0	0	0	0	0	1597662	307	6240	13577	43849	39717	59314	15996	24337	23047	31779	29253	27840	36142	35225	58600	67808	51002	55451	54674	57563	197389	70083	111933	131617	227066	185740	442885	365272	671929	498953	1838948	822253	1830028	3072877	1534118	4023139	7208239	7200872	32762724
62	0	0	0	0	0	0	0	1638078	72	828	1988	4090	8016	9912	12786	20420	17075	14228	15491	17851	28068	28845	53271	65459	39723	47205	44760	55357	219025	76408	115941	135593	269420	208280	480934	391443	745775	539652	1946737	921120	1904646	3148430	1599164	4045160	7046394	6845079	32762724
63	0	0	0	0	0	0	0	1689248	58	779	2018	3674	7559	9621	12507	22407	18158	13792	14428	16603	28198	29236	56159	70399	39638	47276	46191	59464	228119	81257	118168	141676	285485	221737	506228	393801	797959	552128	2031181	963105	1945971	3224575	1619262	4090581	6921309	6452769	32762724
64	0	0	0	0	0	0	0	1762786	39	734	1990	3578	7435	9463	12932	23243	18928	13465	13807	16116	27974	30491	58000	72553	39054	48467	44396	62277	233721	81811	119489	141878	296279	223457	523502	395813	840547	566944	2123189	998614	2007877	3305022	1630208	4141437	6804265	6060943	32762724
65	0	0	0	0	0	0	0	1890210	54	712	2079	3452	7078	8995	12011	22561	18926	13468	13582	16099	27357	31124	59149	74752	40282	48529	44918	66510	238330	84375	121968	143551	305604	226122	542542	399119	905705	582696	2262833	1041822	2082246	3444044	1622834	4247281	6630809	5478995	32762724
66	0	0	0	0	0	0	0	2101856	42	510	1892	3888	7497	9287	11434	15560	14596	14406	15700	18931	27369	30429	50021	63033	44899	49963	50856	56627	219685	82990	128519	159268	261295	248798	522610	449243	862388	611358	2245803	1020359	2036242	3553148	1578588	4150138	6612261	5431235	32762724

## Sheet: Score Distribution_1
						0	1	2	3	4	5	6	7	8	9	10	11	12	13	14	15	16	17	18	19	20	21	22	23	24	25	26	27	28	29	30	31	32	33	34	35	36	37	38	39	40
	;	<	=	>	?	@	A	B	C	D	E	F	G	H	I	J	K	L	M	N	O	P	Q	R	S	T	U	V	W	X	Y	Z	[	\	]	^	_	'	a	b	c	d	e	f	g	h
									0.501187	0.398107	0.316228	0.251189	0.199526	0.158489	0.125893	0.1	0.0794328	0.0630957	0.0501187	0.0398107	0.0316228	0.0251189	0.0199526	0.0158489	0.0125893	0.01	0.00794328	0.00630957	0.00501187	0.00398107	0.00316228	0.00251189	0.00199526	0.00158489	0.00125893	0.001	0.000794328	0.000630957	0.000501187	0.000398107	0.000316228	0.000251189	0.000199526	0.000158489	0.000125893	0.0001	Total
1	0	0	0	0	0	0	0	0	0	13312	61845	70386	30569	48136	1287	7220	30723	55308	0	5390	0	13360	20043	26280	404719	0	70518	179586	145636	72072	1189800	445016	54054	3119928	473599	4782060	4618256	800512	17811651	2014976	23837170	15806556	11155537	102073320	209335230	882397360	1281171415	39.1045	0.000122898
2	0	0	0	0	0	0	0	0	0	88	315	924	19649	19232	36234	30030	113905	94488	97396	99932	69735	161232	226253	278748	423795	199900	234759	405790	642045	387624	1104075	1233076	1172637	2471308	1837266	3562620	4246845	1505120	14690511	2333420	22681015	17908992	10641163	102085214	217360611	870405720	1278781667	39.0316	0.00012498
3	0	0	0	0	0	0	0	0	0	212	1180	3654	17864	23744	36783	43530	114213	88500	99684	104608	78405	177088	240635	294408	439907	223420	231882	417164	690460	377640	1181250	1097694	1291491	2446976	1967157	3430740	4471967	1616160	15008829	2295408	23720235	18903096	11575931	100540932	219859848	864886680	1277999375	39.0077	0.000125669
4	0	0	0	0	0	0	0	0	0	3424	6490	15594	20006	36424	39222	64060	101002	80796	110799	125832	94605	185760	238459	289224	452105	249300	234906	441958	730411	384144	1193225	1052090	1337877	2434684	2020140	3401580	4402000	1674048	14870658	2296156	24469375	19351944	11664250	100186468	222863199	860146600	1277268815	38.9854	0.000126316
5	0	0	0	0	0	0	0	0	12	364	2415	10776	19208	41512	42759	73510	96437	82368	112411	148554	98850	209040	246602	285498	447412	267220	266658	483428	757689	384336	1132800	1120314	1256121	2412704	1996969	3327810	4103997	1772512	14461260	2202214	25198040	19586664	11654075	99787734	227325150	855551360	1276966783	38.9762	0.000126584
6	0	0	0	0	0	0	0	0	18	308	1575	6114	10542	18072	24642	47960	52514	52560	51909	102998	107715	175136	220898	256860	414599	337760	353199	599016	899415	381528	979075	1161342	1142532	2406936	2082113	3232710	3729734	1666880	14050443	1791460	25754470	19635264	9732110	92367968	230944857	863290680	1278083912	39.0103	0.000125594
7	0	0	0	0	0	0	0	0	9	120	1080	4458	8421	14640	22725	42560	53405	51636	53924	90118	108345	156656	210715	268110	403180	341180	330603	580272	884304	398160	986275	1106976	1394766	2292388	2281314	3111270	4223874	2064640	13947516	2362660	24924130	20017116	11348973	92358506	228499596	862818560	1277763181	39.0005	0.000125878
8	0	0	0	0	0	0	0	0	6	128	830	3750	7168	13736	21915	43820	56177	54000	51428	83160	105720	147584	206108	280602	427272	321940	320229	589006	936054	410616	1086350	1101334	1620405	2383640	2545852	3267780	4779270	2028448	15288174	2201704	25685485	20147940	11901901	94496044	225002505	859146480	1276764561	38.97	0.000126764
9	0	0	0	0	0	0	0	0	0	84	655	3420	6664	13768	20340	44410	57970	54276	47567	80500	102915	142224	209202	298440	428849	320720	310506	584320	980835	401688	1101700	1078974	1764315	2317756	2713994	3289290	4998843	1960128	15863034	2347700	25827865	20681496	12554803	96756284	225536220	853214640	1276116395	38.9503	0.000127343
10	0	0	0	0	0	0	0	0	9	168	775	3582	6615	13608	22635	47640	61666	58176	47268	80990	103545	146592	219470	321030	448001	312140	310968	586894	1059863	411384	1136250	1077622	1968003	2287096	2964989	3314100	5347283	1968896	16697142	2355962	26743115	21444336	13503409	98513708	225618276	845820840	1275024046	38.9169	0.000128324
11	0	0	0	0	0	0	0	0	6	168	1475	4800	9233	14544	23184	38430	52008	39552	44720	79338	90915	171968	203218	232272	410305	222380	319263	480238	953419	432720	1080650	1335802	1368792	2571100	2545185	3399660	4960558	1900512	15859932	2508588	27237910	22390632	11652891	103803726	226469763	842638760	1275548617	38.9329	0.000127852
12	0	0	0	0	0	0	0	0	6	156	1115	3708	7497	13200	22626	41390	57728	42996	42666	69860	98985	166464	201433	279756	444752	232620	296625	493482	1072927	451176	1187375	1295372	1849176	2477188	3022438	3497220	5721546	2123488	17088786	2976394	27402480	23204340	13890651	105286220	224172273	834712280	1273948395	38.8841	0.000129298
13	0	0	0	0	0	0	0	0	9	136	970	3888	7070	13192	21492	41610	59257	45216	40456	62874	95595	151936	202606	293580	448324	225640	276297	482878	1130312	450024	1235975	1250964	2059884	2449216	3267024	3527670	6214415	2186272	17999322	3156560	27924820	24186060	15163747	108076674	223401633	826765880	1272919478	38.8527	0.000130236
14	0	0	0	0	0	0	0	0	3	144	985	3420	6888	13416	21060	43950	63437	45948	38532	58198	93285	147360	205581	310500	447982	216100	275331	482108	1178842	456096	1241275	1259024	2228175	2438268	3479217	3539910	6531700	2252576	18591078	3162000	28514955	24342156	15837517	109971582	222391806	822274840	1272165245	38.8297	0.000130929
15	0	0	0	0	0	0	0	0	15	112	790	3396	6489	13056	21879	45670	64306	47616	39598	60438	98430	148832	215747	333198	456798	224420	280350	494626	1269830	465264	1264075	1265602	2430945	2411780	3730415	3571800	6844056	2359424	19142607	3240778	29301790	24809904	16719116	111074722	222875562	815762400	1271095836	38.797	0.000131916
16	0	0	0	0	0	0	0	0	9	112	1290	4836	10689	15680	30024	43520	58201	46860	52221	91770	115440	199808	240737	290628	472720	253960	357315	546634	1258537	475104	1198600	1520272	1878579	2524648	3447433	3814980	5752794	2594208	18654009	3356514	30952320	27329760	15360291	115839618	222909336	808603360	1270302817	38.7728	0.000132654
17	0	0	0	0	0	0	0	0	15	172	1060	4308	8603	13152	28152	48400	66825	46284	44629	71624	118875	183136	229772	354222	481783	248280	321363	548966	1412844	498552	1291825	1446120	2440557	2486036	4024997	3872130	6805864	2804704	20258733	3652790	31725925	27819828	17765291	119946126	219198564	798106840	1268377347	38.714	0.000134461
18	0	0	0	0	0	0	0	0	0	88	685	3414	7126	11984	27279	49340	67859	47388	43836	64288	118590	177648	238765	388566	483379	249380	307902	543862	1540701	514992	1333125	1420120	2762613	2441488	4371344	3965190	7347434	2931136	21204678	3887730	32271820	28435788	19113460	121874892	217830951	791010160	1267089001	38.6747	0.000135684
19	0	0	0	0	0	0	0	0	9	80	700	3516	7231	12872	30870	56210	78705	50016	42237	63812	123690	179840	255391	430146	498408	257520	304269	552530	1692179	527832	1367375	1408316	3043710	2414188	4759190	4013640	7804250	3036864	22293051	4030326	33409530	29422404	20552612	124016154	218062299	780561880	1265363852	38.6221	0.000137339
20	0	0	0	0	0	0	0	0	9	88	695	2892	7098	13360	30762	59940	84876	53928	42731	65702	130275	184048	275553	485532	506749	259140	307272	549934	1845497	530736	1388225	1419756	3342303	2353120	5133609	4067250	8236142	3119200	23292456	4211138	34521900	30270312	21959056	125720948	219301446	769797880	1263571558	38.5674	0.00013908
21	0	0	0	0	0	0	0	0	9	148	1410	7416	16933	24928	50202	62620	80553	69084	78364	129850	180675	258496	326468	412146	569373	341580	427098	683540	1764123	595440	1419625	1833676	2611521	2603188	4725144	4686720	6833485	3735968	22651827	4700704	36426740	33889716	20513984	132645232	215720193	760356600	1261434779	38.5021	0.000141184
22	0	0	0	0	0	0	0	0	12	156	1230	6078	13643	23128	49401	73590	96613	66636	68744	105616	188610	243760	323833	512820	569715	337960	394716	689480	2053279	629880	1498775	1739998	3358692	2607304	5432164	4698810	8093573	3891904	24693174	5088644	37484405	34563276	23517755	137076602	211260426	747381520	1258835922	38.4228	0.000143787
23	0	0	0	0	0	0	0	0	12	320	1355	5592	12047	22392	47898	78340	98890	65364	59709	89152	181875	231296	322711	552942	558448	325800	372141	656062	2164024	628968	1530725	1667588	3650130	2592688	5761401	4744050	8709388	3932512	25790424	5113940	38449145	34941744	25007486	141928138	210830685	736247400	1257372782	38.3782	0.000145273
24	0	0	0	0	0	0	0	0	12	160	1095	4974	11368	19760	44604	84550	105710	64476	57590	82376	168075	220160	328304	586116	550392	307700	353850	637054	2250596	619704	1538800	1644318	3863835	2587004	6041019	4760910	9223678	3928000	27058944	5176228	39864650	35621712	26326351	145775524	211647345	724158840	1255715784	38.3276	0.000146975
25	0	0	0	0	0	0	0	0	6	128	775	4110	10038	17568	42966	87130	107514	63732	53872	78652	166560	217760	339388	621576	557745	301580	344568	626054	2370909	624432	1543175	1622764	4119795	2565416	6390005	4793850	9755111	4009152	28316442	5331642	41294715	36655200	27783411	147987238	211858101	712840440	1253503520	38.2601	0.000149278
26	0	0	0	0	0	0	0	0	36	308	3340	20982	40593	56240	81000	112000	126984	112788	136071	201404	241410	329584	484075	514998	673189	452860	567378	837166	2172511	692112	1743775	2141126	3306366	2951508	5857188	5409900	8254587	4840512	27553053	5721758	44113195	40401036	25921127	156770900	217888164	688022400	1248753624	38.1151	0.000154345
27	0	0	0	0	0	0	0	0	51	760	3615	15138	32963	49000	85644	122200	143627	103452	117611	164738	249120	310640	504543	667314	684209	439500	509796	834504	2602105	743976	1787450	2025608	4142448	2958788	6684413	5407830	9651757	4959776	29792136	6162568	45498390	41294088	29264669	161790662	214299696	671547400	1245652185	38.0204	0.000157746
28	0	0	0	0	0	0	0	0	15	236	2615	13524	28112	43720	87093	142420	166881	106308	107211	150416	248805	305088	525062	771804	689624	446440	501669	821920	2851425	763704	1830950	2011282	4652775	2914240	7262760	5510580	10497840	5158656	31525560	6440722	47087250	42264648	31206318	164747708	213732168	657406400	1243023949	37.9402	0.000160687
29	0	0	0	0	0	0	0	0	21	496	2985	13878	28343	43128	88128	157680	180576	111828	103857	146020	249765	308496	562938	831762	693880	437020	481488	822910	3086117	763320	1858650	1971112	5038632	2914744	7810889	5559960	11265338	5212032	33164175	6565128	48981310	43334316	32979580	167676140	214648161	642249280	1240344083	37.8584	0.000163742
30	0	0	0	0	0	0	0	0	27	568	2595	9666	19334	29800	54936	98680	116083	87204	93886	131250	213885	268704	431545	625752	608570	480800	498288	815540	2343148	812544	1711350	2089750	3839103	2783368	5973739	5956560	8436371	5839584	25175700	7943454	38424225	39441780	27479160	149731134	205176894	710390560	1248135537	38.0962	0.000155017
31	0	0	0	0	0	0	0	0	21	468	3165	15690	32571	45176	66942	91600	101640	100812	118703	175042	223710	292272	417163	488430	573325	451160	522060	774070	1958542	668952	1547525	2016040	3062799	2396632	5357083	5423580	7103619	5232192	23783925	6560130	39108020	37968444	25385774	131590048	235764516	710081160	1249503001	38.1379	0.000153534
32	0	0	0	0	0	0	0	0	48	1132	2940	10890	23345	32528	58842	87180	96294	85668	104325	141302	227520	273648	413593	532350	548435	500320	517146	781814	2088216	769512	1547400	2023658	3299913	2391424	5368103	5802840	7140447	5869120	22191609	7911800	35454825	38192544	26109975	121284942	226777785	731439200	1250102633	38.1562	0.000152889
33	0	0	0	0	0	0	0	0	186	1104	3380	10458	20370	30256	57735	95440	108229	88320	100828	131110	225900	266240	426870	604764	540797	490560	498687	761068	2268766	793368	1567150	1974596	3676617	2394308	5773494	5848200	7713699	5952192	23132571	8213958	35957215	39030336	27583167	122246646	227247072	722524760	1248360417	38.1031	0.000154772
34	0	0	0	0	0	0	0	0	195	1860	4105	11250	20377	31232	55404	99300	113575	87228	94432	128702	222960	265136	438923	636714	531943	498120	499716	768504	2386020	814488	1580300	1961128	3862539	2399124	5988558	5853030	8040625	6113376	23864610	8621244	36612660	40100760	29021098	123055362	229290360	712521800	1246596758	38.0492	0.000156703
35	0	0	0	0	0	0	0	0	159	1968	4220	10956	19208	29776	54054	97460	107239	83976	93600	124908	221250	264864	448817	631764	527991	500920	498162	763576	2424568	835512	1586750	1946412	3969054	2352728	6211133	5904540	8337047	6223584	24551439	8989430	37362465	41376528	30310030	124031354	231456225	702305600	1244659267	37.9901	0.000158851
36	0	0	0	0	0	0	0	0	441	3124	4140	15270	31416	42328	65457	88110	95799	99816	121342	166348	230070	281968	429658	511614	538669	493880	543438	731192	2099003	709056	1593450	1987908	3224772	2122596	5639804	5839650	7029560	6142368	23284569	8074116	37550275	40714200	28570956	114151392	253330194	698075360	1244633309	37.9893	0.00015888
37	0	0	0	0	0	0	0	0	447	1572	3535	10926	25354	37040	66168	104720	106095	90660	105339	142114	239070	265856	462230	604764	505267	475920	506226	710358	2459390	782160	1546725	1875562	3899367	2205952	6278500	5795580	8151915	6248896	24842862	8677310	38379250	41635908	30944728	116085858	250450824	687520080	1242244528	37.9164	0.00016157
38	0	0	0	0	0	0	0	0	534	1172	3185	10086	21805	32592	62352	111470	115357	87072	94549	125790	234255	253808	473892	662688	488642	467240	496419	708730	2597574	815232	1554250	1867684	4218048	2238796	6599530	5867670	8728515	6356512	25824018	9143688	39271505	42911712	32786144	117799924	252081102	675156080	1240269622	37.8561	0.000163828
39	0	0	0	0	0	0	0	0	741	2348	3355	9750	21301	33232	64368	124450	121099	86676	95381	122640	234390	262272	490705	698688	490846	478700	490119	707696	2740887	843072	1538675	1849276	4448385	2243836	6926215	5896710	9184928	6486336	26833884	9614452	40078255	44374716	34301220	118833334	254418801	662786880	1237938619	37.785	0.000166534
40	0	0	0	0	0	0	0	0	819	3444	4175	10518	20706	32368	59391	114980	119548	84324	92287	120876	227490	255376	497913	720162	489383	473900	489804	714538	2822468	848232	1540200	1828502	4609629	2188144	7149138	5947290	9627701	6689952	27771711	10110478	41064870	45942696	35954528	119406374	257711571	649486200	1235231686	37.7023	0.000169732
41	0	0	0	0	0	0	0	0	1428	9048	15750	22422	40523	55512	77031	106850	112816	123276	149669	192122	283260	317312	503642	611298	605606	577340	631806	803308	2564799	856296	1791775	2183272	3839967	2384788	6761524	6755310	8417058	7907424	27493125	10943308	41934445	51104772	36284161	118230692	270143172	625531080	1230366987	37.5539	0.000175636
42	0	0	0	0	0	0	0	0	741	7412	19590	19038	37394	55848	91098	144230	142373	117948	139074	177646	304995	328944	566831	777114	578816	592000	616896	818466	3118179	986328	1799650	2110420	4716846	2574152	7729457	6739200	10077077	8062400	30469329	12318438	43389920	54526464	40022900	120297436	272676573	598413040	1225564263	37.4073	0.000181665
43	0	0	0	0	0	0	0	0	789	12356	6545	14982	32039	48632	86481	149980	149336	113280	125580	157136	297780	319120	593045	832752	560158	581220	592725	806212	3270692	1017168	1801925	2090660	5040171	2598736	8030332	6743730	10561824	8169760	31216383	12657112	44174025	54945144	41213301	121528180	270632544	592824760	1223996595	37.3594	0.000183678
44	0	0	0	0	0	0	0	0	2730	14144	6935	13488	28798	43032	75672	145140	148632	103176	113581	147952	277770	308256	583644	851076	533292	555660	577101	800734	3314990	1017432	1760900	2060188	5197878	2575048	8216570	6776010	10889246	8203616	31961457	12963928	44977205	55566972	42172785	124094130	270728991	584522200	1222330359	37.3086	0.000185842
45	0	0	0	0	0	0	0	0	8556	5464	6910	12576	26908	40136	73566	140630	141559	99624	113412	146398	266835	304944	591175	837396	538650	572680	584892	814616	3320763	1046232	1776225	2053402	5223285	2583980	8362382	6771030	11415595	8435712	33128238	13691834	45897600	58138920	43676428	125194990	275744586	567344000	1219132129	37.211	0.000190066
46	0	0	0	0	0	0	0	0	9741	7000	8320	22452	48293	64608	90513	126890	132858	143724	173329	218330	316650	361184	573580	723960	659737	665180	715428	871948	3036552	1045416	2046075	2385942	4418982	2846872	8008959	7726230	10333354	9765728	33281985	14554006	46725840	63874188	43407660	125402432	284582064	544347880	1213723890	37.0459	0.00019743
47	0	0	0	0	0	0	0	0	9663	9908	9300	20190	43743	61128	97497	155660	156145	132828	158249	203224	340095	355792	651304	873522	637849	669980	704424	900130	3573924	1187472	2044175	2373670	5313384	3071600	9028367	7676520	12072795	10053440	36442296	16199810	48516545	67705956	47202343	128026674	286890240	515014240	1208584082	36.889	0.000204692
48	0	0	0	0	0	0	0	0	8076	4916	6240	17202	40467	58272	97650	177120	170093	131976	148187	188552	340515	359760	700230	970002	618906	672000	684369	915970	3862896	1221384	2043825	2385552	5750757	3112424	9568434	7628850	13042444	10011840	38251323	16825716	49839545	68956056	48761782	129918200	284901006	503336880	1205729417	36.8019	0.00020884
49	0	0	0	0	0	0	0	0	2142	3024	5425	15720	35602	50160	89820	176220	172942	120600	133926	162120	316950	346816	707693	973332	588715	649420	666393	908072	3873430	1208280	1994400	2320266	5874633	3069808	9616081	7679040	13189539	10001888	38455758	16809226	50682765	68086044	49331397	130825640	281431371	504176280	1204750938	36.772	0.000210281
50	0	0	0	0	0	0	0	0	2403	6436	7080	14586	31535	47464	81234	159660	156805	109536	124852	155246	290205	332528	680765	963846	570608	638640	648312	898678	3853857	1209528	1960950	2288546	5955552	3044020	9786137	7650630	13670907	10088576	39652635	17268974	51776900	69838488	50601570	133371488	283045503	490688440	1201673120	36.6781	0.000214879
51	0	0	0	0	0	0	0	0	318	2672	7850	24066	50799	68248	98280	137510	141768	155496	184717	235340	347190	384704	648193	829170	697661	738140	796656	934538	3502141	1187904	2272800	2624362	5050593	3341352	9285162	8706600	12394606	11350368	39083352	17372708	52424155	74021400	49119128	133013490	286128453	479161920	1196523810	36.5209	0.000222798
52	0	0	0	0	0	0	0	0	612	5660	6040	18708	41818	61176	97308	162440	154341	136404	161317	206178	349230	370688	718505	947556	644119	721900	762258	960586	3924674	1322736	2223225	2603666	5840019	3596012	10082082	8692500	13936887	11526624	41730942	18801456	53744495	76380264	52275487	133529302	284793990	460969040	1192500245	36.3981	0.000229188
53	0	0	0	0	0	0	0	0	723	3936	6385	17358	39480	56656	95661	178490	169851	132672	153244	187362	344490	368032	764456	1016028	633232	726380	750162	987866	4209897	1383648	2248025	2644018	6257169	3751188	10606750	8753280	15043556	11702144	43867395	19878508	55010655	79176024	54219689	135794558	285030057	442500760	1188709785	36.2824	0.000235376
54	0	0	0	0	0	0	0	0	1587	4848	7165	18198	40005	58600	96867	193330	178761	134496	151528	190428	347085	384944	790738	1070838	636177	763420	759759	1032350	4322942	1424784	2272750	2673736	6500250	3812452	10999874	8756340	15830057	11983328	45901548	21017610	56003710	82569060	55302642	138093938	287117766	423051920	1184495831	36.1538	0.000242451
55	0	0	0	0	0	0	0	0	792	3584	6385	16566	37114	53920	87858	175980	173228	127944	142922	181874	335415	382112	772021	1072674	641915	754280	755454	1038774	4326760	1466592	2257200	2686606	6565185	3846668	11216910	8742630	16672637	12254272	47809509	22004766	57504125	85765644	56492044	140607980	288463578	404545240	1179989158	36.0162	0.000250253
56	0	0	0	0	0	0	0	0	507	3552	9360	26556	55755	72656	101205	145990	150007	163572	196157	251160	364515	406896	704344	893358	741551	813600	862239	997854	3914025	1413432	2500000	2966964	5525010	4188632	10770078	9969960	15963078	14090432	48618405	23511782	59057320	92306376	54442170	144452250	291506007	380740880	1172897635	35.7998	0.000263041
57	0	0	0	0	0	0	0	0	717	3932	8645	21774	46830	66432	102204	177230	169378	144720	177606	218638	374265	401792	782204	1060686	683145	802640	814905	1031712	4469590	1528920	2479225	2953600	6544422	4489072	11867235	9930690	17889325	14215808	51820593	24898030	60597145	93431196	56614255	144273080	286344747	366490120	1167926508	35.648	0.000272394
58	0	0	0	0	0	0	0	0	426	3968	8280	22260	46809	68176	107469	203520	186494	146904	166920	213430	381810	412864	839885	1147320	672315	822120	842331	1118480	4688619	1643328	2539175	3078192	6925122	4825548	12524839	9989640	19489824	14530400	54786369	26198768	62116285	97138548	58030911	147258170	284852997	344589160	1162617676	35.486	0.000282749
59	0	0	0	0	0	0	0	0	261	3724	8790	25338	77511	104728	231741	311860	261239	174024	182676	217952	430935	529168	964495	1241406	691296	848380	833910	1231296	4920045	1679856	2592000	3095430	7260651	4735164	12932347	9839430	20211969	14716160	56861409	27360990	63971215	100564524	58884205	150743036	283031775	324337640	1156108576	35.2873	0.000295984
60	0	0	0	0	0	0	0	0	294	3472	8160	18864	43568	62992	99279	203230	190212	144024	158951	200074	360015	435632	862036	1188414	683886	841540	824250	1196624	4818086	1697160	2579675	3107182	7264647	4831792	13199582	9992460	21619183	15214592	60183387	28608926	65634170	105093684	59182536	154279620	281991138	305035320	1151858657	35.1576	0.000304958
61	0	0	0	0	0	0	0	0	921	24960	67885	263094	278019	474512	143964	243370	253517	381348	380289	389760	542130	563600	996200	1220544	969038	1109020	1148154	1266386	4539947	1681992	2798325	3422042	6130782	5200720	12843665	10958160	20829799	15966496	60685284	27956602	64050980	110623572	56762366	152879282	281121321	288034880	1137202926	34.7103	0.000338044
62	0	0	0	0	0	0	0	0	216	3312	9940	24540	56112	79296	115074	204200	187825	170736	201383	249914	421020	461520	905607	1178262	754737	944100	939960	1217854	5037575	1833792	2898525	3525418	7274340	5831840	13947086	11743290	23119025	17268864	64242321	31318080	66662610	113343480	59169068	153716080	274809366	273803160	1137669528	34.7245	0.000336937
63	0	0	0	0	0	0	0	0	174	3116	10090	22044	52913	76968	112563	224070	199738	165504	187564	232442	422970	467776	954703	1267182	753122	945520	970011	1308208	5246737	1950168	2954200	3683576	7708095	6208636	14680612	11814030	24736729	17668096	67028973	32745570	68108985	116084700	59912694	155442078	269931051	258110760	1132392368	34.5634	0.000349668
64	0	0	0	0	0	0	0	0	117	2936	9950	21468	52045	75704	116388	232430	208208	161580	179491	225624	419610	487856	986000	1305954	742026	969340	932316	1370094	5375583	1963464	2987225	3688828	7999533	6256796	15181558	11874390	26056957	18142208	70065237	33952876	70275695	118980792	60317696	157374606	265366335	242437720	1126796636	34.3926	0.000363694
65	0	0	0	0	0	0	0	0	162	2848	10395	20712	49546	71960	108099	225610	208186	161616	176566	225386	410355	497984	1005533	1345536	765358	970580	943278	1463220	5481590	2025000	3049200	3732326	8251308	6331416	15733718	11973570	28076855	18646272	74673489	35421948	72878610	123985584	60044858	161396678	258601551	219159800	1118126703	34.128	0.000386544
66	0	0	0	0	0	0	0	0	126	2040	9460	23328	52479	74296	102906	155600	160556	172872	204100	265034	410535	486864	850357	1134594	853081	999260	1067976	1245794	5052755	1991760	3212975	4140968	7054965	6966344	15155690	13477290	26734028	19563456	74111499	34692206	71268470	127913328	58407756	157705244	257878179	217249400	1110847571	33.9058	0.000406833

## Sheet: Raw Counts_2
						0	1	2	3	4	5	6	7	8	9	10	11	12	13	14	15	16	17	18	19	20	21	22	23	24	25	26	27	28	29	30	31	32	33	34	35	36	37	38	39	40
	;	<	=	>	?	@	A	B	C	D	E	F	G	H	I	J	K	L	M	N	O	P	Q	R	S	T	U	V	W	X	Y	Z	[	\	]	^	_	'	a	b	c	d	e	f	g	h
									0.501187	0.398107	0.316228	0.251189	0.199526	0.158489	0.125893	0.1	0.0794328	0.0630957	0.0501187	0.0398107	0.0316228	0.0251189	0.0199526	0.0158489	0.0125893	0.01	0.00794328	0.00630957	0.00501187	0.00398107	0.00316228	0.00251189	0.00199526	0.00158489	0.00125893	0.001	0.000794328	0.000630957	0.000501187	0.000398107	0.000316228	0.000251189	0.000199526	0.000158489	0.000125893	0.0001	Total
1	0	0	0	0	0	0	0	307601	0	0	0	0	0	0	3005	4237	5079	4818	2127	2066	7158	1707	2256	9363	24622	3128	10193	10311	19259	11346	55755	23548	11363	131600	32303	228213	202075	181721	551927	138104	693718	426015	279525	2594283	5921270	20863028	32762724
2	0	0	0	0	0	0	0	344990	0	76	136	507	2674	2596	3887	4786	9079	6300	4921	7863	8467	9201	11980	17922	26238	15898	17924	22252	38683	26682	51100	50116	53936	102046	74431	135193	185990	171724	488266	133491	700269	500118	294357	2678727	6189098	20370800	32762724
3	0	0	0	0	0	0	0	350981	3	185	232	896	2549	2930	4232	5846	8474	5764	6426	8598	9520	10344	13373	17702	24573	18080	17749	21334	40432	25521	53131	42755	57559	96569	76118	128354	183875	174255	481035	134567	706570	511081	306240	2614843	6242701	20357327	32762724
4	0	0	0	0	0	0	0	356325	8	376	345	1482	2595	3952	4074	7068	7726	5560	6269	8792	9451	10521	13933	17817	24303	17970	17193	20699	42592	23433	53858	37633	56338	97391	75153	122984	186394	172443	485804	134040	719967	520064	309474	2599990	6304156	20284551	32762724
5	0	0	0	0	0	0	0	362526	8	75	436	1622	2731	3974	4052	6933	7714	5854	6501	8953	9204	11621	14484	16766	23745	17681	17051	21711	42331	21591	50926	40539	53677	92949	76665	116587	182592	174110	481174	137100	741592	530376	314259	2592572	6405535	20164507	32762724
6	0	0	0	0	0	0	0	379221	17	242	359	1598	2426	3428	3835	6467	7073	5101	5613	8505	8306	11468	12268	16128	21188	15400	16605	18127	45368	21789	44469	38827	53400	89094	80834	117646	164508	146389	461357	119453	751426	521171	264198	2464458	6500164	20334798	32762724
7	0	0	0	0	0	0	0	385405	23	857	599	1399	2729	3231	3712	6124	7519	5244	5689	7586	8882	10376	12153	17502	20746	16351	16872	19182	43384	22863	44653	39783	64123	81872	87633	110927	176632	154299	445555	134088	720614	529162	303063	2461906	6395815	20394171	32762724
8	0	0	0	0	0	0	0	393755	23	1791	775	1502	3615	3475	4146	6603	7831	5348	5390	7596	9659	10582	12220	18923	21806	16660	16995	18830	48654	23326	49598	37664	71032	88984	93588	114426	195438	146078	488989	121650	752099	537914	321457	2532090	6309421	20262791	32762724
9	0	0	0	0	0	0	0	407172	20	137	196	1114	1774	3503	4514	6532	7811	5075	4960	7524	9310	11458	12538	19361	21157	16713	16715	18777	49410	22727	49496	37596	78174	84069	101893	114913	201702	139243	502617	122416	756546	556372	338501	2595558	6290690	20144440	32762724
10	0	0	0	0	0	0	0	423882	34	163	265	1185	1830	3183	4438	7214	8280	5312	5060	7235	9447	10789	13313	20667	22096	15501	16567	18593	54159	22391	51628	37187	83364	85772	107592	113183	215362	135279	531802	117160	791214	575865	367737	2662175	6310379	19905421	32762724
11	0	0	0	0	0	0	0	455479	23	206	422	1806	2954	4212	4765	7068	7974	5982	6395	9538	9569	13442	14189	18297	23463	16814	18493	20816	53780	24449	46752	46096	65083	93857	100195	119220	178717	112115	520214	104566	816107	606395	318397	2781953	6256113	19876808	32762724
12	0	0	0	0	0	0	0	462793	22	235	361	1585	2672	4277	4914	7517	8784	6199	6159	9019	10671	13170	14338	21103	23979	17556	18277	22137	57766	24940	51281	45701	80064	91286	113155	120006	200195	112468	548145	112674	816799	631467	376937	2850490	6190380	19683202	32762724
13	0	0	0	0	0	0	0	472167	14	85	366	1635	2424	4342	5511	8084	9284	6116	5927	9028	11081	12955	14485	22609	24264	17953	17978	22137	61467	24845	52751	45546	89071	90209	123151	120444	217064	111715	576741	114525	841100	665308	417195	2922875	6148525	19471747	32762724
14	0	0	0	0	0	0	0	485644	26	213	363	1760	2321	4471	5679	8549	9438	6293	5899	8781	11538	14019	16211	24656	24839	18266	18651	21960	66804	25119	53586	45289	97378	87805	132551	119614	226844	109593	595441	113301	857407	670922	436463	2959889	6106221	19368920	32762724
15	0	0	0	0	0	0	0	503886	12	71	253	1238	2031	3687	4912	8415	9144	5972	5447	8043	11411	13170	16109	24734	25030	17707	17890	22723	68222	25084	53725	45614	101979	87520	137761	119547	234764	109031	611512	111241	879752	682319	460649	3008930	6102822	19220367	32762724
16	0	0	0	0	0	0	0	539897	19	102	525	2237	3646	5470	6104	8594	9215	6963	7654	11044	11946	16163	16104	22777	26497	18194	19726	23737	67570	26614	47948	54976	85690	91868	134333	131959	193423	104433	606703	110235	925803	748204	430432	3114129	6105816	19025974	32762724
17	0	0	0	0	0	0	0	550986	84	754	515	1830	3211	5280	6114	9026	9971	7130	7217	9999	13069	15805	16334	26824	27321	18552	19549	24708	75517	27559	52958	53275	104556	91546	151144	132813	223752	103231	652589	112444	946659	768124	495255	3226831	5980774	18789418	32762724
18	0	0	0	0	0	0	0	562526	85	746	558	1961	3229	5643	6920	10042	11089	7283	7052	9908	14181	15654	18155	29579	27460	18347	19889	24446	82164	27372	54529	52692	118126	88120	167498	132938	242414	106888	680361	120310	970878	796883	540104	3285390	5928636	18572668	32762724
19	0	0	0	0	0	0	0	579928	55	301	469	1615	2774	5132	6801	10358	11210	7074	6797	9549	13874	16059	18420	30934	27185	18171	19676	24293	85771	27685	55860	51543	124374	89677	173729	134221	253211	103331	706985	117184	995137	810673	570342	3371840	5924903	18355583	32762724
20	0	0	0	0	0	0	0	601336	118	206	405	1608	2628	5303	7007	11345	12951	7822	6758	10005	13929	16719	20312	33993	28577	18129	19003	24420	93627	27892	56803	51609	135966	85860	187174	132519	264354	104074	737232	120080	1027683	835631	608871	3405984	5934071	18110720	32762724
21	0	0	0	0	0	0	0	634023	17	146	676	2953	5027	6929	8143	10226	11543	8833	9258	13485	15402	19424	20432	28310	30918	22065	22119	29596	87961	30401	57312	66077	109488	98911	173856	153254	221951	123088	731743	132433	1082484	939294	567402	3618619	5812828	17856097	32762724
22	0	0	0	0	0	0	0	644368	27	192	677	2751	4497	7297	9050	12442	13306	9179	9370	12787	17515	20776	22124	35623	31884	22262	22833	31373	103086	31507	59380	64423	137543	96402	200849	154923	258713	124809	785748	144333	1111469	964563	649845	3721290	5650339	17573169	32762724
23	0	0	0	0	0	0	0	656703	39	284	623	2501	4120	7101	9049	13601	14492	8964	8936	11993	17563	19867	23645	39449	31846	21826	21996	31146	111065	31364	61470	63182	150622	94701	216042	156610	279018	128234	823063	148163	1147443	988599	703001	3819959	5626839	17267605	32762724
24	0	0	0	0	0	0	0	672606	30	181	630	2436	3969	6979	9335	14899	16123	9083	8796	11654	18164	19719	25162	44428	32117	21572	22162	30680	121291	32540	60765	65656	166333	92340	232958	158569	298334	131624	865365	156580	1190235	1021234	754395	3861844	5622178	16959758	32762724
25	0	0	0	0	0	0	0	696840	108	268	568	2316	3777	6678	9482	15691	16419	9040	8522	11117	17902	19431	26276	46814	31660	20833	21962	30438	126886	32578	60931	65189	177650	92287	247967	157619	319238	133066	909622	160747	1237559	1048359	798506	3909693	5603176	16685509	32762724
26	0	0	0	0	0	0	0	731585	10	113	795	4174	8024	10224	12964	14815	16190	11973	12460	17385	20871	22995	31648	39483	36340	26337	29476	36183	120377	34956	66873	80760	153734	102118	237306	183300	278685	169699	908233	184468	1320629	1158553	756894	4068736	5807489	16045869	32762724
27	0	0	0	0	0	0	0	742888	24	213	744	3508	6399	9543	13977	18602	19129	11560	11782	16188	21964	23735	33846	50409	37115	26445	27666	36635	142794	37771	70000	77614	187455	103094	269570	183561	325607	171460	976635	198462	1364156	1186132	849642	4174353	5669280	15662766	32762724
28	0	0	0	0	0	0	0	756710	17	155	799	3238	5772	8705	12904	19855	21054	11429	10657	14328	21426	22509	35419	55394	35754	25916	27116	35580	150513	37333	69954	75545	201901	101536	285662	186248	352582	177158	1026152	206399	1410761	1214934	900250	4285492	5630338	15325229	32762724
29	0	0	0	0	0	0	0	776680	30	183	628	2407	4431	6123	9258	14105	14990	9500	9436	12611	19033	20178	28569	43343	32250	28055	28593	36320	117444	39733	66487	82411	155092	100139	221039	203482	262930	195190	785195	245779	1114396	1121939	767993	3807641	5442260	16936851	32762724
30	0	0	0	0	0	0	0	802865	27	200	675	2537	4292	6211	9100	15013	15845	9757	9429	13027	19029	20810	30053	46683	33106	28385	28831	36926	125202	40920	67618	82314	164115	98213	234740	203980	274619	199260	810510	256187	1142441	1151969	807661	3802517	5499415	16668242	32762724
31	0	0	0	0	0	0	0	839740	15	216	740	3188	6144	7893	9917	12005	12736	10044	10803	14687	18856	19859	26751	34569	31018	26199	28445	35398	104261	35310	61825	80658	135559	87380	213084	188521	239025	191393	777977	228026	1148168	1111336	758706	3359021	6257984	16635267	32762724
32	0	0	0	0	0	0	0	851601	25	315	749	3058	5581	8381	11258	14786	15464	9927	10127	14097	19781	20202	30363	42287	30473	26963	27892	34335	124435	37422	62008	77580	163534	87259	239704	187483	278510	191017	832880	241886	1176036	1145392	843158	3419683	6197959	16279113	32762724
33	0	0	0	0	0	0	0	867845	32	329	753	2660	4641	7240	10760	16285	16897	10168	9487	12317	20034	19250	31864	49347	29147	26176	27886	34127	134402	37744	64331	75512	178578	89062	256106	189884	301312	197223	872883	258570	1204538	1185866	906965	3447074	6210858	15954571	32762724
34	0	0	0	0	0	0	0	890195	22	416	954	3202	5451	8201	10594	17372	18005	10134	9376	12733	20527	20082	34506	50915	29890	26931	28725	34822	141112	38813	61925	76407	188610	85315	268229	191035	315515	198821	901785	269135	1234351	1216460	949351	3488173	6241728	15662906	32762724
35	0	0	0	0	0	0	0	925650	29	275	688	2424	4465	6681	10034	17174	17257	9462	8882	11954	19926	18996	35203	50982	29205	26321	28549	35331	144799	40217	62929	77327	196096	86077	277707	192939	329805	206396	936181	284417	1269598	1264722	1004078	3479717	6320844	15329387	32762724
36	0	0	0	0	0	0	0	984041	50	385	1004	3873	7873	10025	12917	14821	15592	12101	13018	16514	22160	22185	33775	42618	32730	29587	32270	37158	131903	40645	67970	88502	168659	91175	262802	213314	294379	231927	925119	295017	1300780	1346317	975927	3438308	6520950	15024333	32762724
37	0	0	0	0	0	0	0	999670	17	339	897	3297	6607	9304	13611	18668	17932	11561	11820	15366	24244	22365	39452	51764	32579	30156	32344	37044	152606	43892	69979	84297	199837	92213	292219	214487	335668	234310	985480	320591	1338241	1383741	1064470	3495275	6430756	14645625	32762724
38	0	0	0	0	0	0	0	1019424	40	393	915	2872	5755	8622	12583	20404	19531	10968	10731	14086	23517	21130	40526	56726	30533	29401	31801	37552	163766	44247	71550	83165	214478	96024	308559	217641	360731	242404	1030819	340050	1377861	1437958	1138183	3511969	6470377	14255432	32762724
39	0	0	0	0	0	0	0	1046558	38	356	865	2873	5590	8643	12377	21607	20351	11472	11042	14606	23945	22342	42174	59293	31507	30484	32145	37826	170514	45229	69458	83060	223351	93015	320256	218278	374689	244542	1058408	352123	1407336	1466057	1184480	3544836	6488812	13982186	32762724
40	0	0	0	0	0	0	0	1092428	35	426	903	2898	5544	8299	12397	21950	21609	11091	10379	14456	23440	22426	44113	61926	30906	30153	31851	37821	177814	46289	69655	82424	235175	93144	335938	219812	397028	249137	1106156	371401	1444968	1513723	1235396	3540509	6544870	13614234	32762724
41	0	0	0	0	0	0	0	1162781	86	596	1418	4782	8719	11251	14372	16571	16659	13519	14411	18002	25547	24565	40365	49246	35609	33255	37399	40698	154523	46206	78601	96875	197135	102956	308929	257745	347962	296384	1080643	389437	1479289	1629140	1190552	3602572	6589226	13344698	32762724
42	0	0	0	0	0	0	0	1182333	60	517	1126	3787	7244	10486	14651	21043	19795	12618	13088	16326	26510	23842	45275	60590	34025	33355	36709	41300	181341	51394	79362	94328	235101	109079	346932	256913	405628	300701	1170313	434460	1534014	1702262	1316474	3614532	6544190	12781020	32762724
43	0	0	0	0	0	0	0	1207263	130	849	1412	4035	7050	10656	14973	24316	22871	12949	12486	15875	27197	23707	49200	67482	33106	33950	37146	41363	197094	53030	80899	93952	254971	109879	369595	258179	436684	306285	1225014	454135	1572614	1756854	1381097	3637186	6528267	12398973	32762724
44	0	0	0	0	0	0	0	1243672	87	418	1172	3534	6778	10573	15910	26601	24600	13162	12702	16028	28141	24809	52226	72158	32769	33980	37039	42552	208194	53431	80307	93641	270216	109363	386829	259538	457393	308149	1268312	465365	1616189	1786849	1423286	3682039	6516294	12078418	32762724
45	0	0	0	0	0	0	0	1298779	189	1052	1513	4180	6521	8940	11870	20311	18636	12033	12419	15321	25029	23664	44968	59818	34524	37694	38884	45356	176581	59482	84369	101979	223665	123380	343519	273288	425729	340323	1192620	538157	1439026	1968082	1354902	3369274	6882640	12144007	32762724
46	0	0	0	0	0	0	0	1374435	147	1058	2195	5383	9457	11542	13825	16679	16217	14248	15235	18400	26051	24772	40331	50284	36604	36478	39634	40790	160767	54613	82763	103315	192453	113648	328147	273903	395213	349669	1179271	530650	1414154	2007081	1273871	3306377	7382332	11820732	32762724
47	0	0	0	0	0	0	0	1398106	209	973	1613	4211	7538	10307	13465	20144	17377	12618	13501	16142	26573	23543	44945	56634	33324	36283	38140	41652	178292	58218	83023	100548	220855	120075	353228	273192	439626	351287	1240998	560474	1457620	2036087	1344699	3365792	7280277	11481135	32762724
48	0	0	0	0	0	0	0	1428086	111	782	1551	3835	7362	10433	14016	23709	19806	13054	14019	16661	27836	24825	49846	63867	34349	37451	39279	44001	195936	60717	84967	103075	239483	123688	379133	272025	476366	358065	1312893	597942	1498861	2135160	1399338	3432353	7327859	10889984	32762724
49	0	0	0	0	0	0	0	1469818	111	814	1521	3690	6751	9579	13443	24187	20238	12599	12742	15397	26873	24306	50107	65325	32635	37594	38408	44768	195579	61282	85771	102227	245676	125906	387535	274739	495623	364950	1356731	623289	1533057	2198295	1426216	3490881	7322863	10561198	32762724
50	0	0	0	0	0	0	0	1538744	88	764	1527	3549	6702	10013	13309	23684	20136	12525	12903	15067	26898	24919	50860	65440	33118	37523	37946	45249	199664	61658	84973	102048	250973	126050	397598	271216	520049	368871	1403179	646116	1568706	2268206	1454367	3561336	7349572	10147178	32762724
51	0	0	0	0	0	0	0	1646231	58	839	1836	4822	9511	11479	13905	17154	16449	14911	16772	19149	27321	26488	44958	55339	39193	40616	43762	44513	182537	62843	93398	115561	213040	135543	379473	304776	489374	408686	1400357	653610	1562161	2393887	1395275	3605450	7510527	9760920	32762724
52	0	0	0	0	0	0	0	1675807	42	756	1622	4433	8635	11121	14594	22291	18806	14513	15414	18121	28849	27002	50982	64070	37160	42035	43098	46911	203077	67999	94143	114888	243208	147462	409254	303547	545026	413721	1486477	698694	1603432	2455125	1457429	3634495	7422217	9316268	32762724
53	0	0	0	0	0	0	0	1712444	63	864	1749	4299	8159	11082	14461	26136	21358	13995	14286	17053	29113	26846	55455	69797	36197	42605	43153	49648	217140	70339	98356	119209	264776	154714	437072	305323	592748	421388	1588883	746428	1657702	2573464	1490311	3748026	7382287	8695795	32762724
54	0	0	0	0	0	0	0	1765371	69	871	1737	4252	8100	10606	14247	26802	21695	13852	13812	16387	29133	27217	56972	72089	35653	42186	42397	51211	219882	71028	98019	118465	271050	155951	448051	305613	615849	426449	1627954	763104	1695286	2606209	1508434	3774424	7327683	8474614	32762724
55	0	0	0	0	0	0	0	1854024	55	915	1657	3874	7546	10145	13637	25236	21284	13262	13609	16563	28756	28664	57396	73006	37199	43527	42548	55021	222825	72846	99327	121113	276103	159011	461250	306533	654662	439263	1717113	807503	1745306	2749205	1524223	3899013	7329690	7829814	32762724
56	0	0	0	0	0	0	0	1993834	86	1252	3174	7639	14184	16144	18529	24297	22602	18928	20214	23471	32269	32580	56893	68010	44726	49113	51066	53260	218630	77699	111515	140562	248918	183064	463067	362048	655648	503761	1777754	834459	1758817	2900074	1467943	3871461	7222380	7412653	32762724
57	0	0	0	0	0	0	0	2031068	44	1062	1940	5033	9415	12347	15681	24997	20497	15339	16572	19454	31809	29648	58925	72793	40866	47796	48400	54632	230209	79981	110881	138272	276866	192498	485053	364305	704897	508728	1845090	885995	1815449	2963809	1523896	3960010	7068927	7049540	32762724
58	0	0	0	0	0	0	0	2080901	79	1158	2429	5618	10497	13489	17170	30621	24064	16345	16909	20220	33976	32213	65474	79986	41464	50392	49648	60019	247415	84686	115287	142920	296837	206034	516604	369371	766508	525418	1970454	929388	1866682	3079616	1536933	4009565	6962575	6483759	32762724
59	0	0	0	0	0	0	0	2151513	107	1783	3832	8248	13197	16449	19899	35635	27988	18297	17588	21038	35044	34674	70328	85199	42676	51546	50979	63970	253045	85374	116724	144961	303933	208329	526929	366239	800745	520025	2024241	945090	1892172	3119954	1536278	4043538	6867678	6237479	32762724
60	0	0	0	0	0	0	0	2268412	57	1024	2077	4605	8616	11174	15023	28486	22272	14595	14764	18086	31187	32330	64838	78593	40812	49288	48850	65319	246755	86449	117503	145041	306208	209633	538462	367780	837852	543956	2121076	994403	1970619	3266700	1530158	4184180	6738767	5736774	32762724
61	0	0	0	0	0	0	0	2455987	360	6424	13986	32300	32181	40141	23689	31627	28453	30373	28790	31818	41061	41024	69041	80067	55406	60694	62211	65349	238779	90837	128288	161611	263347	232209	526718	404267	821316	564454	2135466	976875	1898967	3381924	1470358	4095554	6690893	5449879	32762724
62	0	0	0	0	0	0	0	2506622	43	1120	2545	5677	11011	14323	17523	28168	22035	18194	18908	22367	35774	34935	67946	80557	46707	55625	56079	65921	258139	96248	131649	167015	305144	255200	568991	427864	907333	603622	2290774	1056625	1992530	3469237	1497631	4155791	6407630	5059221	32762724
63	0	0	0	0	0	0	0	2570659	54	979	2502	5436	10530	13432	17501	31323	23737	17290	17420	21106	35489	35726	71842	85250	45255	55775	54941	70964	266947	98115	133232	170785	322943	263854	594021	435861	961851	618687	2377318	1098845	2050303	3540534	1507791	4183539	6249321	4701566	32762724
64	0	0	0	0	0	0	0	2666108	54	967	2523	5247	10380	13568	17695	32060	24144	17543	17017	20578	36059	37322	72962	86906	45280	56434	54781	75817	268860	99882	136325	171185	329609	269172	606615	437167	1008425	635154	2466755	1129108	2103531	3626036	1493673	4237501	6087124	4363157	32762724
65	0	0	0	0	0	0	0	2837910	46	925	2414	4950	9381	12226	16116	29697	22457	16065	16034	19636	34685	37720	73045	85125	45994	56505	54111	79932	266410	100637	138255	172599	334788	271233	618301	436747	1063926	647535	2568437	1152064	2164031	3704166	1468944	4277405	5879268	4043004	32762724
66	0	0	0	0	0	0	0	3099203	25	631	2230	5495	10354	12670	15438	21129	18489	17395	18815	23250	33746	36186	63050	76029	51425	56916	61314	66270	253363	101684	142508	189986	284151	294628	604685	479989	1054351	666168	2617016	1134077	2122035	3859392	1417102	4242042	5778163	3831324	32762724

## Sheet: Score Distribution_2
						0	1	2	3	4	5	6	7	8	9	10	11	12	13	14	15	16	17	18	19	20	21	22	23	24	25	26	27	28	29	30	31	32	33	34	35	36	37	38	39	40
	;	<	=	>	?	@	A	B	C	D	E	F	G	H	I	J	K	L	M	N	O	P	Q	R	S	T	U	V	W	X	Y	Z	[	\	]	^	_	'	a	b	c	d	e	f	g	h
									0.501187	0.398107	0.316228	0.251189	0.199526	0.158489	0.125893	0.1	0.0794328	0.0630957	0.0501187	0.0398107	0.0316228	0.0251189	0.0199526	0.0158489	0.0125893	0.01	0.00794328	0.00630957	0.00501187	0.00398107	0.00316228	0.00251189	0.00199526	0.00158489	0.00125893	0.001	0.000794328	0.000630957	0.000501187	0.000398107	0.000316228	0.000251189	0.000199526	0.000158489	0.000125893	0.0001	Total
1	0	0	0	0	0	0	0	0	0	0	0	0	0	0	27045	42370	55869	57816	27651	28924	107370	27312	38352	168534	467818	62560	214053	226842	442957	272304	1393875	612248	306801	3684800	936787	6846390	6264325	5815072	18213591	4695536	24280130	15336540	10342425	98582754	230929530	834521120	1265029701	38.6119	0.000137662
2	0	0	0	0	0	0	0	0	0	304	680	3042	18718	20768	34983	47860	99869	75600	63973	110082	127005	147216	203660	322596	498522	317960	376404	489544	889709	640368	1277500	1303016	1456272	2857288	2158499	4055790	5765690	5495168	16112778	4538694	24509415	18004248	10891209	101791626	241374822	814832000	1260912878	38.4862	0.000141703
3	0	0	0	0	0	0	0	0	9	740	1160	5376	17843	23440	38088	58460	93214	69168	83538	120372	142800	165504	227341	318636	466887	361600	372729	469348	929936	612504	1328275	1111630	1554093	2703932	2207422	3850620	5700125	5576160	15874155	4575278	24729950	18398916	11330880	99364034	243465339	814293080	1260642582	38.478	0.000141973
4	0	0	0	0	0	0	0	0	24	1504	1725	8892	18165	31616	36666	70680	84986	66720	81497	123088	141765	168336	236861	320706	461757	359400	361053	455378	979616	562392	1346450	978458	1521126	2726948	2179437	3689520	5778214	5518176	16031532	4557360	25198845	18722304	11450538	98799620	245862084	811382040	1260315479	38.468	0.000142299
5	0	0	0	0	0	0	0	0	24	300	2180	9732	19117	31792	36468	69330	84854	70248	84513	125342	138060	185936	246228	301788	451155	353620	358071	477642	973613	518184	1273150	1054014	1449279	2602572	2223285	3497610	5660352	5571520	15878742	4661400	25955720	19093536	11627583	98517736	249815865	806580280	1260000841	38.4584	0.000142614
6	0	0	0	0	0	0	0	0	51	968	1795	9588	16982	27424	34515	64670	77803	61212	72969	119070	124590	183488	208556	290304	402572	308000	348705	398794	1043464	522936	1111725	1009502	1441800	2494632	2344186	3529380	5099748	4684448	15224781	4061402	26299910	18762156	9775326	93649404	253506396	813391920	1260705172	38.4799	0.00014191
7	0	0	0	0	0	0	0	0	69	3428	2995	8394	19103	25848	33408	61240	82709	62928	73957	106204	133230	166016	206601	315036	394174	327020	354312	422004	997832	548712	1116325	1034358	1731321	2292416	2541357	3327810	5475592	4937568	14703315	4558992	25221490	19049832	11213331	93552428	249436785	815766840	1260304980	38.4676	0.00014231
8	0	0	0	0	0	0	0	0	69	7164	3875	9012	25305	27800	37314	66030	86141	64176	70070	106344	144885	169312	207740	340614	414314	333200	356895	414260	1119042	559824	1239950	979264	1917864	2491552	2714052	3432780	6058578	4674496	16136637	4136100	26323465	19364904	11893909	96219420	246067419	810511640	1258725416	38.4194	0.000143899
9	0	0	0	0	0	0	0	0	60	548	980	6684	12418	28024	40626	65320	85921	60900	64480	105336	139650	183328	213146	348498	401983	334260	351015	413094	1136430	545448	1237400	977496	2110698	2353932	2954897	3447390	6252762	4455776	16586361	4162144	26479110	20029392	12524537	98631204	245336910	805777600	1257855758	38.3929	0.000144781
10	0	0	0	0	0	0	0	0	102	652	1325	7110	12810	25464	39942	72140	91080	63744	65780	101290	141705	172624	226321	372006	419824	310020	347907	409046	1245657	537384	1290700	966862	2250828	2401616	3120168	3395490	6676222	4328928	17549466	3983440	27692490	20731140	13606269	101162650	246104781	796216840	1256141823	38.3406	0.000146535
11	0	0	0	0	0	0	0	0	69	824	2110	10836	20678	33696	42885	70680	87714	71784	83135	133532	143535	215072	241213	329346	445797	336280	388353	457952	1236940	586776	1168800	1198496	1757241	2627996	2905655	3576600	5540227	3587680	17167062	3555244	28563745	21830220	11780689	105714214	243988407	795072320	1254973803	38.3049	0.000147743
12	0	0	0	0	0	0	0	0	66	940	1805	9510	18704	34216	44226	75170	96624	74388	80067	126266	160065	210720	243746	379854	455601	351120	383817	487014	1328618	598560	1282025	1188226	2161728	2556008	3281495	3600180	6206045	3598976	18088785	3830916	28587965	22732812	13946669	108318620	241424820	787328080	1253294447	38.2537	0.000149497
13	0	0	0	0	0	0	0	0	42	340	1830	9810	16968	34736	49599	80840	102124	73392	77051	126392	166215	207280	246245	406962	461016	359060	377538	487014	1413741	596280	1318775	1184196	2404917	2525852	3571379	3613320	6728984	3574880	19032453	3893850	29438500	23951088	15436215	111069250	239792475	778869880	1251700489	38.205	0.000151181
14	0	0	0	0	0	0	0	0	78	852	1815	10560	16247	35768	51111	85490	103818	75516	76687	122934	173070	224304	275587	443808	471941	365320	391671	483120	1536492	602856	1339650	1177514	2629206	2458540	3843979	3588420	7032164	3506976	19649553	3852234	30009245	24153192	16149131	112475782	238142619	774756800	1250314050	38.1627	0.000152662
15	0	0	0	0	0	0	0	0	36	284	1265	7428	14217	29496	44208	84150	100584	71664	70811	112602	171165	210720	273853	445212	475570	354140	375690	499906	1569106	602016	1343125	1185964	2753433	2450560	3995069	3586410	7277684	3488992	20179896	3782194	30791320	24563484	17044013	114339340	238010058	768814680	1249120345	38.1263	0.000153948
16	0	0	0	0	0	0	0	0	57	408	2625	13422	25522	43760	54936	85940	101365	83556	99502	154616	179190	258608	273768	409986	503443	363880	414246	522214	1554110	638736	1198700	1429376	2313630	2572304	3895657	3958770	5996113	3341856	20021199	3747990	32403105	26935344	15925984	118336902	238126824	761038960	1247026604	38.0624	0.00015623
17	0	0	0	0	0	0	0	0	252	3016	2575	10980	22477	42240	55026	90260	109681	85560	93821	139986	196035	252880	277678	482832	519099	371040	410529	543576	1736891	661416	1323950	1385150	2823012	2563288	4383176	3984390	6936312	3303392	21535437	3823096	33133065	27652464	18324435	122619578	233250186	751576720	1244725501	37.9921	0.000158777
18	0	0	0	0	0	0	0	0	255	2984	2790	11766	22603	45144	62280	100420	121979	87396	91676	138712	212715	250464	308635	532422	521740	366940	417669	537812	1889772	656928	1363225	1369992	3189402	2467360	4857442	3988140	7514834	3420416	22451913	4090540	33980730	28687788	19983848	124844820	231216804	742906720	1242717076	37.9308	0.000161034
19	0	0	0	0	0	0	0	0	165	1204	2345	9690	19418	41056	61209	103580	123310	84888	88361	133686	208110	256944	313140	556812	516515	363420	413196	534446	1972733	664440	1396500	1340118	3358098	2510956	5038141	4026630	7849541	3306592	23330505	3984256	34829795	29184228	21102654	128129920	231071217	734223320	1241151139	37.883	0.000162816
20	0	0	0	0	0	0	0	0	354	824	2025	9648	18396	42424	63063	113450	142461	93864	87854	140070	208935	267504	345304	611874	542963	362580	399063	537240	2153421	669408	1420075	1341834	3671082	2404080	5428046	3975570	8194974	3330368	24328656	4082720	35968905	30082716	22528227	129427392	231428769	724428800	1238854939	37.8129	0.000165465
21	0	0	0	0	0	0	0	0	51	584	3380	17718	35189	55432	73287	102260	126973	105996	120354	188790	231030	310784	347344	509580	587442	441300	464499	651112	2023103	729624	1432800	1718002	2956176	2769508	5041824	4597620	6880481	3938816	24147519	4502722	37886940	33814584	20993874	137507522	226700292	714243880	1236258392	37.7337	0.000168512
22	0	0	0	0	0	0	0	0	81	768	3385	16506	31479	58376	81450	124420	146366	110148	121810	179018	262725	332416	376108	641214	605796	445240	479493	690206	2370978	756168	1484500	1674998	3713661	2699256	5824621	4647690	8020103	3993888	25929684	4907322	38901415	34724268	24044265	141409020	220363221	702926760	1233098823	37.6372	0.000172296
23	0	0	0	0	0	0	0	0	117	1136	3115	15006	28840	56808	81441	136010	159412	107568	116168	167902	263445	317872	401965	710082	605074	436520	461916	685212	2554495	752736	1536750	1642732	4066794	2651628	6265218	4698300	8649558	4103488	27161079	5037542	40160505	35589564	26011037	145158442	219446721	690704200	1230946398	37.5716	0.000174922
24	0	0	0	0	0	0	0	0	90	724	3150	14616	27783	55832	84015	148990	177353	108996	114348	163156	272460	315504	427754	799704	610223	431440	465402	674960	2789693	780960	1519125	1707056	4490991	2585520	6755782	4757070	9248354	4211968	28557045	5323720	41658225	36764424	27912615	146750072	219264942	678390320	1228364382	37.4927	0.000178125
25	0	0	0	0	0	0	0	0	324	1072	2840	13896	26439	53424	85338	156910	180609	108480	110786	155638	268530	310896	446692	842652	601540	416660	461202	669636	2918378	781872	1523275	1694914	4796550	2584036	7191043	4728570	9896378	4258112	30017526	5465398	43314565	37740924	29544722	148568334	218523864	667420360	1225882385	37.417	0.00018126
26	0	0	0	0	0	0	0	0	30	452	3975	25044	56168	81792	116676	148150	178090	143676	161980	243390	313065	367920	538016	710694	690460	526740	618996	796026	2768671	838944	1671825	2099760	4150818	2859304	6881874	5499000	8639235	5430368	29971689	6271912	46222015	41707908	28005078	154611968	226492071	641834760	1221678540	37.2887	0.000186695
27	0	0	0	0	0	0	0	0	72	852	3720	21048	44793	76344	125793	186020	210419	138720	153166	226632	329460	379760	575382	907362	705185	528900	580986	805970	3284262	906504	1750000	2017964	5061285	2886632	7817530	5506830	10093817	5486720	32228955	6747708	47745460	42700752	31436754	158625414	221101920	626510640	1217909731	37.1736	0.000191706
28	0	0	0	0	0	0	0	0	51	620	3995	19428	40404	69640	116136	198550	231594	137148	138541	200592	321390	360144	602123	997092	679326	518320	569436	782760	3461799	895992	1748850	1964170	5451327	2843008	8284198	5587440	10930042	5669056	33863016	7017566	49376635	43737624	33309250	162848696	219583182	613009160	1215568301	37.1022	0.000194887
29	0	0	0	0	0	0	0	0	90	732	3140	14442	31017	48984	83322	141050	164890	114000	122668	176554	285495	322848	485673	780174	612750	561100	600453	799040	2701212	953592	1662175	2142686	4187484	2803892	6410131	6104460	8150830	6246080	25911435	8356486	39003860	40389804	28415741	144690358	212248140	677474040	1223200828	37.3351	0.000184708
30	0	0	0	0	0	0	0	0	81	800	3375	15222	30044	49688	81900	150130	174295	117084	122577	182378	285435	332960	510901	840294	629014	567700	605451	812372	2879646	982080	1690450	2140164	4431105	2749964	6807460	6119400	8513189	6376320	26746830	8710358	39985435	41470884	29883457	144495646	214477185	666729680	1220700954	37.2588	0.000187982
31	0	0	0	0	0	0	0	0	45	864	3700	19128	43008	63144	89253	120050	140096	120528	140439	205618	282840	317744	454767	622242	589342	523980	597345	778756	2398003	847440	1545625	2097108	3660093	2446640	6179436	5655630	7409775	6124576	25673241	7752884	40185880	40008096	28072122	127642798	244061376	665410680	1222284292	37.3072	0.000185902
32	0	0	0	0	0	0	0	0	75	1260	3745	18348	39067	67048	101322	147860	170104	119124	131651	197358	296715	323232	516171	761166	578987	539260	585732	755370	2862005	898128	1550200	2017080	4415418	2443252	6951416	5624490	8633810	6112544	27485040	8224124	41161260	41234112	31196846	129947954	241720401	651164520	1218996195	37.2068	0.000190248
33	0	0	0	0	0	0	0	0	96	1316	3765	15960	32487	57920	96840	162850	185867	122016	123331	172438	300510	308000	541688	888246	553793	523520	585606	750794	3091246	905856	1608275	1963312	4821606	2493736	7427074	5696520	9340672	6311136	28805139	8791380	42158830	42691176	33557705	130988812	242223462	638182840	1216485820	37.1302	0.000193634
34	0	0	0	0	0	0	0	0	66	1664	4770	19212	38157	65608	95346	173720	198055	121608	121888	178262	307905	321312	586602	916470	567910	538620	603225	766084	3245576	931512	1548125	1986582	5092470	2388820	7778641	5731050	9780965	6362272	29758905	9150590	43202285	43792560	35125987	132550574	243427392	626516240	1213997030	37.0542	0.000197051
35	0	0	0	0	0	0	0	0	87	1100	3440	14544	31255	53448	90306	171740	189827	113544	115466	167356	298890	303936	598451	917676	554895	526420	599529	777282	3330377	965208	1573225	2010502	5294592	2410156	8053503	5788170	10223955	6604672	30893973	9670178	44435930	45529992	37150886	132229246	246512916	613175480	1211382153	36.9744	0.000200706
36	0	0	0	0	0	0	0	0	150	1540	5020	23238	55111	80200	116253	148210	171512	145212	169234	231196	332400	354960	574175	767124	621870	591740	677670	817476	3033769	975480	1699250	2301052	4553793	2552900	7621258	6399420	9125749	7421664	30528927	10030578	45527300	48467412	36109299	130655704	254317050	600973320	1208178216	36.8766	0.000205276
37	0	0	0	0	0	0	0	0	51	1356	4485	19782	46249	74432	122499	186680	197252	138732	153660	215124	363660	357840	670684	931752	619001	603120	679224	814968	3509938	1053408	1749475	2191722	5395599	2581964	8474351	6434610	10405708	7497920	32520840	10900094	46838435	49814676	39385390	132820450	250799484	585825000	1204399615	36.7613	0.000210801
38	0	0	0	0	0	0	0	0	120	1572	4575	17232	40285	68976	113247	204040	214841	131616	139503	197204	352755	338080	688942	1021068	580127	588020	667821	826144	3766618	1061928	1788750	2162290	5790906	2688672	8948211	6529230	11182661	7756928	34017027	11561700	48225135	51766488	42112771	133454822	252344703	570217280	1201572288	36.675	0.000215031
39	0	0	0	0	0	0	0	0	114	1424	4325	17238	39130	69144	111393	216070	223861	137664	143546	204484	359175	357472	716958	1067274	598633	609680	675045	832172	3921822	1085496	1736450	2159560	6030477	2604420	9287424	6548340	11615359	7825344	34927464	11972182	49256760	52778052	43825760	134703768	253063668	559287440	1199014588	36.5969	0.000218932
40	0	0	0	0	0	0	0	0	105	1704	4515	17388	38808	66392	111573	219500	237699	133092	134927	202384	351600	358816	749921	1114668	587214	603060	668871	832062	4089722	1110936	1741375	2143024	6349725	2608032	9742202	6594360	12307868	7972384	36503148	12627634	50573880	54494028	45709652	134539342	255249930	544569360	1195360901	36.4854	0.000224626
41	0	0	0	0	0	0	0	0	258	2384	7090	28692	61033	90008	129348	165710	183249	162228	187343	252028	383205	393040	686205	886428	676571	665100	785379	895356	3554029	1108944	1965025	2518750	5322645	2882768	8958941	7732350	10786822	9484288	35661219	13240858	51775115	58649040	44050424	136897736	256979814	533787920	1191997343	36.3827	0.00023
42	0	0	0	0	0	0	0	0	180	2068	5630	22722	50708	83888	131859	210430	217745	151416	170144	228564	397650	381472	769675	1090620	646475	667100	770889	908600	4170843	1233456	1984050	2452528	6347727	3054212	10061028	7707390	12574468	9622432	38620329	14771640	53690490	61281432	48709538	137352216	255223410	511240800	1187005824	36.2304	0.000238211
43	0	0	0	0	0	0	0	0	390	3396	7060	24210	49350	85248	134757	243160	251581	155388	162318	222250	407955	379312	836400	1214676	629014	679000	780066	909986	4533162	1272720	2022475	2442752	6884217	3076612	10718255	7745370	13537204	9801120	40425462	15440590	55041490	63246744	51100589	138213068	254602413	495958920	1183238680	36.1154	0.000244602
44	0	0	0	0	0	0	0	0	261	1672	5860	21204	47446	84584	143190	266010	270600	157944	165126	224392	422115	396944	887842	1298844	622611	679600	777819	936144	4788462	1282344	2007675	2434666	7295832	3062164	11218041	7786140	14179183	9860768	41854296	15822410	56566615	64326564	52661582	139917482	254135466	483136720	1179746618	36.0088	0.00025068
45	0	0	0	0	0	0	0	0	567	4208	7565	25080	45647	71520	106830	203110	204996	144396	161447	214494	375435	378624	764456	1076724	655956	753880	816564	997832	4061363	1427568	2109225	2651454	6038955	3454640	9962051	8198640	13197599	10890336	39356460	18297338	50365910	70850952	50131374	128032412	268422960	485760280	1180218848	36.0232	0.000249849
46	0	0	0	0	0	0	0	0	441	4232	10975	32298	66199	92336	124425	166790	178387	170976	198055	257600	390765	396352	685627	905112	695476	729560	832314	897380	3697641	1310712	2069075	2686190	5196231	3182144	9516263	8217090	12251603	11189408	38915943	18042100	49495390	72254916	47133227	125642326	287910948	472829280	1178375787	35.967	0.000253107
47	0	0	0	0	0	0	0	0	627	3892	8065	25266	52766	82456	121185	201440	191147	151416	175513	225988	398595	376688	764065	1019412	633156	725660	800940	916344	4100716	1397232	2075575	2614248	5963085	3362100	10243612	8195760	13628406	11241184	40952934	19056116	51016700	73299132	49753863	127900096	283930803	459245400	1174851583	35.8594	0.000259454
48	0	0	0	0	0	0	0	0	333	3128	7755	23010	51534	83464	126144	237090	217866	156648	182247	233254	417540	397200	847382	1149606	652631	749020	824859	968022	4506528	1457208	2124175	2679950	6466041	3463264	10994857	8160750	14767346	11458080	43325469	20330028	52460135	76865760	51775506	130429414	285786501	435599360	1169979105	35.7107	0.000268492
49	0	0	0	0	0	0	0	0	333	3256	7605	22140	47257	76632	120987	241870	222618	151188	165646	215558	403095	388896	851819	1175850	620065	751880	806568	984896	4498317	1470768	2144275	2657902	6633252	3525368	11238515	8242170	15364313	11678400	44772123	21191826	53656995	79138620	52769992	132653478	285591657	422447920	1166934050	35.6177	0.0002743
50	0	0	0	0	0	0	0	0	264	3056	7635	21294	46914	80104	119781	236840	221496	150300	167739	210938	403470	398704	864620	1177920	629242	750460	796866	995478	4592272	1479792	2124325	2653248	6776271	3529400	11530342	8136480	16121519	11803872	46304907	21967944	54904710	81655416	53811579	135330768	286633308	405887120	1162526394	35.4832	0.00028293
51	0	0	0	0	0	0	0	0	174	3356	9180	28932	66577	91832	125145	171540	180939	178932	218036	268086	409815	423808	764286	996102	744667	812320	919002	979286	4198351	1508232	2334950	3004586	5752080	3795204	11004717	9143280	15170594	13077952	46211781	22222740	54675635	86179932	51625175	137007100	292910553	390436800	1157651677	35.3344	0.000292792
52	0	0	0	0	0	0	0	0	126	3024	8110	26598	60445	88968	131346	222910	206866	174156	200382	253694	432735	432032	866694	1153260	706040	840700	905058	1032042	4670771	1631976	2353575	2987088	6566616	4128936	11868366	9106410	16895806	13239072	49053741	23755596	56120120	88384500	53924873	138110810	289466463	372650720	1152660625	35.1821	0.000303244
53	0	0	0	0	0	0	0	0	189	3456	8745	25794	57113	88656	130149	261360	234938	167940	185718	238742	436695	429536	942735	1256346	687743	852100	906213	1092256	4994220	1688136	2458900	3099434	7148952	4331992	12675088	9159690	18375188	13484416	52433139	25378552	58019570	92644704	55141507	142424988	287909193	347831800	1147205893	35.0156	0.000315095
54	0	0	0	0	0	0	0	0	207	3484	8685	25512	56700	84848	128223	268020	238645	166224	179556	229418	436995	435472	968524	1297602	677407	843720	890337	1126642	5057286	1704672	2450475	3080090	7318350	4366628	12993479	9168390	19091319	13646368	53722482	25945536	59335010	93823524	55812058	143428112	285779637	338984560	1143774197	34.9108	0.000322787
55	0	0	0	0	0	0	0	0	165	3660	8285	23244	52822	81160	122733	252360	234124	159144	176917	231882	431340	458624	975732	1314108	706781	870540	893508	1210462	5124975	1748304	2483175	3148938	7454781	4452308	13376250	9195990	20294522	14056416	56664729	27455102	61085710	98971380	56396251	148162494	285857910	313192560	1137329386	34.7141	0.000337744
56	0	0	0	0	0	0	0	0	258	5008	15870	45834	99288	129152	166761	242970	248622	227136	262782	328594	484035	521280	967181	1224180	849794	982260	1072386	1171720	5028490	1864776	2787875	3654612	6720786	5125792	13428943	10861440	20325088	16120352	58665882	28371606	61558595	104402664	54313891	147115518	281672820	296506120	1127570361	34.4163	0.000361721
57	0	0	0	0	0	0	0	0	132	4248	9700	30198	65905	98776	141129	249970	225467	184068	215436	272356	477135	474368	1001725	1310274	776454	955920	1016400	1201904	5294807	1919544	2772025	3595072	7475382	5389944	14066537	10929150	21851807	16279296	60887970	30123830	63540715	106697124	56384152	150480380	275688153	281981600	1124069053	34.3094	0.000370733
58	0	0	0	0	0	0	0	0	237	4632	12145	33708	73479	107912	154530	306210	264704	196140	219817	283080	509640	515408	1113058	1439748	787816	1007840	1042608	1320418	5690545	2032464	2882175	3715920	8014599	5768952	14981516	11081130	23761748	16813376	65024982	31599192	65333870	110866176	56866521	152363470	271540425	259350360	1117080551	34.0961	0.000389396
59	0	0	0	0	0	0	0	0	321	7132	19160	49488	92379	131592	179091	356350	307868	219564	228644	294532	525660	554784	1195576	1533582	810844	1030920	1070559	1407340	5820035	2048976	2918100	3768986	8206191	5833212	15280941	10987170	24823095	16640800	66799953	32133060	66226020	112318344	56842286	153654444	267839442	249499160	1111655601	33.9305	0.000404529
60	0	0	0	0	0	0	0	0	171	4096	10385	27630	60312	89392	135207	284860	244992	175140	191932	253204	467805	517280	1102246	1414674	775428	985760	1025850	1437018	5675365	2074776	2937575	3771066	8267616	5869724	15615398	11033400	25973412	17406592	69995508	33809702	68971665	117601200	56615846	158998840	262811913	229470960	1106103940	33.761	0.000420625
61	0	0	0	0	0	0	0	0	1080	25696	69930	193800	225267	321128	213201	316270	312983	364476	374270	445452	615915	656384	1173697	1441206	1052714	1213880	1306431	1437678	5491917	2180088	3207200	4201886	7110369	6501852	15274822	12128010	25460796	18062528	70470378	33213750	66463845	121749264	54403246	155631052	260944827	217995160	1092252448	33.3383	0.000463632
62	0	0	0	0	0	0	0	0	129	4480	12725	34062	77077	114584	157707	281680	242385	218328	245804	313138	536610	558960	1155082	1450026	887433	1112500	1177659	1450262	5937197	2309952	3291225	4342390	8238888	7145600	16500739	12835920	28127323	19315904	75595542	35925250	69738550	124892532	55412347	157920058	249897570	202368840	1089826458	33.2642	0.000471605
63	0	0	0	0	0	0	0	0	162	3916	12510	32616	73710	107456	157509	313230	261107	207480	226460	295484	532335	571616	1221314	1534500	859845	1115500	1153761	1561208	6139781	2354760	3330800	4440410	8719461	7387912	17226609	13075830	29817381	19797984	78451494	37360730	71760605	127459224	55788267	158974482	243723519	188062640	1084113608	33.0898	0.000490925
64	0	0	0	0	0	0	0	0	162	3868	12615	31482	72660	108544	159255	320600	265584	210516	221221	288092	540885	597152	1240354	1564308	860320	1128680	1150401	1667974	6183780	2397168	3408125	4450810	8899443	7536816	17591835	13115010	31261175	20324928	81402915	38389672	73623585	130537296	55265901	161025038	237397836	174526280	1077782286	32.8966	0.000513263
65	0	0	0	0	0	0	0	0	138	3700	12070	29700	65667	97808	145044	296970	247027	192780	208442	274904	520275	603520	1241765	1532250	873886	1130100	1136331	1758504	6127430	2415288	3456375	4487574	9039276	7594524	17930729	13102410	32981706	20721120	84758421	39170176	75741085	133349976	54350928	162541390	229291452	161720160	1069150901	32.6332	0.000545362
66	0	0	0	0	0	0	0	0	75	2524	11150	32970	72478	101360	138942	211290	203379	208740	244595	325500	506190	578976	1071850	1368522	977075	1138320	1287594	1457940	5827349	2440416	3562700	4939636	7672077	8249584	17535865	14399670	32684881	21317376	86361528	38558618	74271225	138938112	52432774	161197596	225348357	153252960	1058930194	32.3212	0.000585978

## Sheet: Gap Size Data
Start Pos Diff	Count	A * B
0	0	0		Mean Diff		133.535
1	0	0
2	113661	227322
3	114408	343224
4	113605	454420
5	111133	555665
6	111599	669594
7	108873	762111
8	106035	848280
9	104706	942354
10	105654	1056540
11	101326	1114586
12	102271	1227252
13	101246	1316198
14	96382	1349348
15	96382	1445730
16	95303	1524848
17	92705	1575985
18	91524	1647432
19	89800	1706200
20	88154	1763080
21	86594	1818474
22	86670	1906740
23	83502	1920546
24	82650	1983600
25	81228	2030700
26	78429	2039154
27	77757	2099439
28	77490	2169720
29	74632	2164328
30	74091	2222730
31	72958	2261698
32	71161	2277152
33	69957	2308581
34	68254	2320636
35	66662	2333170
36	66172	2382192
37	65058	2407146
38	62524	2375912
39	62289	2429271
40	60892	2435680
41	59427	2436507
42	58518	2457756
43	57412	2468716
44	56059	2466596
45	55293	2488185
46	55009	2530414
47	53138	2497486
48	53066	2547168
49	50820	2490180
50	49298	2464900
51	49111	2504661
52	47981	2495012
53	48891	2591223
54	47827	2582658
55	48399	2661945
56	46322	2594032
57	45336	2584152
58	43885	2545330
59	45664	2694176
60	43951	2637060
61	42688	2603968
62	42398	2628676
63	39909	2514267
64	40704	2605056
65	38685	2514525
66	41408	2732928
67	38682	2591694
68	38556	2621808
69	36546	2521674
70	35757	2502990
71	34171	2426141
72	37093	2670696
73	33612	2453676
74	32732	2422168
75	32507	2438025
76	32102	2439752
77	31898	2456146
78	31682	2471196
79	31001	2449079
80	29966	2397280
81	29814	2414934
82	30161	2473202
83	29745	2468835
84	28999	2435916
85	29808	2533680
86	29560	2542160
87	29387	2556669
88	29753	2618264
89	29936	2664304
90	29981	2698290
91	29397	2675127
92	29849	2746108
93	29194	2715042
94	29729	2794526
95	30369	2885055
96	30617	2939232
97	31261	3032317
98	30696	3008208
99	31057	3074643
100	32206	3220600
101	32391	3271491
102	32597	3324894
103	33368	3436904
104	33227	3455608
105	34464	3618720
106	35745	3788970
107	36745	3931715
108	38155	4120740
109	39864	4345176
110	41921	4611310
111	44891	4982901
112	48154	5393248
113	50304	5684352
114	53904	6145056
115	59266	6815590
116	64400	7470400
117	71895	8411715
118	79859	9423362
119	89414	10640266
120	102102	12252240
121	115405	13964005
122	131329	16022138
123	149387	18374601
124	170407	21130468
125	195792	24474000
126	221838	27951588
127	252157	32023939
128	281350	36012800
129	312888	40362552
130	345992	44978960
131	375715	49218665
132	412722	54479304
133	448001	59584133
134	473089	63393926
135	502894	67890690
136	529285	71982760
137	549923	75339451
138	576360	79537680
139	593313	82470507
140	603606	84504840
141	614474	86640834
142	624221	88639382
143	622000	88946000
144	623129	89730576
145	624759	90590055
146	612457	89418722
147	614863	90384861
148	604278	89433144
149	595316	88702084
150	587859	88178850
151	574321	86722471
152	561100	85287200
153	552901	84593853
154	546553	84169162
155	532014	82462170
156	523017	81590652
157	514516	80779012
158	500012	79001896
159	495442	78775278
160	484102	77456320
161	469208	75542488
162	458206	74229372
163	447242	72900446
164	433539	71100396
165	426202	70323330
166	420774	69848484
167	409480	68383160
168	394578	66289104
169	381871	64536199
170	367703	62509510
171	359105	61406955
172	347122	59704984
173	328852	56891396
174	316816	55125984
175	304157	53227475
176	288324	50745024
177	274364	48562428
178	259857	46254546
179	242955	43488945
180	226385	40749300
181	209180	37861580
182	191529	34858278
183	175154	32053182
184	157194	28923696
185	141479	26173615
186	126141	23462226
187	112045	20952415
188	98861	18585868
189	85576	16173864
190	74964	14243160
191	63781	12182171
192	54019	10371648
193	46951	9061543
194	37975	7367150
195	33011	6437145
196	27209	5332964
197	22316	4396252
198	19319	3825162
199	15641	3112559
200	13397	2679400
201	11372	2285772
202	9710	1961420
203	8184	1661352
204	7088	1445952
205	6279	1287195
206	5509	1134854
207	4790	991530
208	4422	919776
209	3826	799634
210	3581	752010
211	3326	701786
212	3132	663984
213	3007	640491
214	2768	592352
215	2756	592540
216	2571	555336
217	2627	570059
218	2555	556990
219	2553	559107
220	2497	549340
221	2355	520455
222	2471	548562
223	2400	535200
224	2671	598304
225	2568	577800
226	2626	593476
227	2708	614716
228	2615	596220
229	2725	624025
230	2555	587650
231	2602	601062
232	2496	579072
233	2507	584131
234	2447	572598
235	2477	582095
236	2472	583392
237	2373	562401
238	2577	613326
239	2373	567147
240	2318	556320
241	2253	542973
242	2295	555390
243	2223	540189
244	2112	515328
245	2274	557130
246	2121	521766
247	2104	519688
248	2185	541880
249	2203	548547
250	2126	531500
251	2006	503506
252	2086	525672
253	2039	515867
254	1984	503936
255	2089	532695
256	1856	475136
257	1864	479048
258	1804	465432
259	1948	504532
260	1852	481520
261	1846	481806
262	1755	459810
263	1672	439736
264	1711	451704
265	1633	432745
266	1750	465500
267	1558	415986
268	1645	440860
269	1527	410763
270	1579	426330
271	1535	415985
272	1364	371008
273	1356	370188
274	1292	354008
275	1134	311850
276	1182	326232
277	1023	283371
278	1077	299406
279	1033	288207
280	946	264880
281	966	271446
282	986	278052
283	918	259794
284	937	266108
285	802	228570
286	745	213070
287	778	223286
288	734	211392
289	690	199410
290	663	192270
291	658	191478
292	688	200896
293	637	186641
294	664	195216
295	643	189685
296	658	194768
297	603	179091
298	590	175820
299	594	177606
300	551	165300
301	591	177891
302	612	184824
303	568	172104
304	623	189392
305	574	175070
306	589	180234
307	535	164245
308	523	161084
309	444	137196
310	472	146320
311	439	136529
312	441	137592
313	376	117688
314	466	146324
315	383	120645
316	419	132404
317	420	133140
318	391	124338
319	388	123772
320	355	113600
321	430	138030
322	375	120750
323	308	99484
324	348	112752
325	323	104975
326	380	123880
327	334	109218
328	394	129232
329	409	134561
330	365	120450
331	392	129752
332	310	102920
333	371	123543
334	354	118236
335	387	129645
336	332	111552
337	347	116939
338	389	131482
339	382	129498
340	413	140420
341	401	136741
342	384	131328
343	331	113533
344	375	129000
345	393	135585
346	414	143244
347	424	147128
348	368	128064
349	365	127385
350	466	163100
351	515	180765
352	537	189024
353	463	163439
354	551	195054
355	701	248855
356	845	300820
357	623	222411
358	693	248094
359	745	267455
360	975	351000
361	1357	489877
362	833	301546
363	916	332508
364	626	227864
365	633	231045
366	755	276330
367	654	240018
368	777	285936
369	840	309960
370	727	268990
371	837	310527
372	723	268956
373	977	364421
374	740	276760
375	580	217500
376	700	263200
377	778	293306
378	745	281610
379	690	261510
380	617	234460
381	746	284226
382	589	224998
383	595	227885
384	690	264960
385	763	293755
386	722	278692
387	698	270126
388	581	225428
389	454	176606
390	465	181350
391	631	246721
392	479	187768
393	473	185889
394	567	223398
395	542	214090
396	582	230472
397	548	217556
398	572	227656
399	522	208278
400	556	222400
401	446	178846
402	670	269340
403	516	207948
404	607	245228
405	556	225180
406	525	213150
407	450	183150
408	446	181968
409	436	178324
410	378	154980
411	494	203034
412	396	163152
413	418	172634
414	466	192924
415	443	183845
416	463	192608
417	309	128853
418	326	136268
419	339	142041
420	361	151620
421	351	147771
422	413	174286
423	351	148473
424	394	167056
425	438	186150
426	477	203202
427	359	153293
428	0	0
429	0	0
430	0	0
431	0	0
432	0	0
433	0	0
434	0	0
435	0	0
436	0	0
437	0	0
438	0	0
439	0	0
440	0	0
441	0	0
442	0	0
443	0	0
444	0	0
445	0	0
446	0	0
447	0	0
448	0	0
449	0	0
450	0	0
451	0	0
452	0	0
453	0	0
454	0	0
455	0	0
456	0	0
457	0	0
458	0	0
459	0	0
460	0	0
461	0	0
462	0	0
463	0	0
464	0	0
465	0	0
466	0	0
467	0	0
468	0	0
469	0	0
470	0	0
471	0	0
472	0	0
473	0	0
474	0	0
475	0	0
476	0	0
477	0	0
478	0	0
479	0	0
480	0	0
481	0	0
482	0	0
483	0	0
484	0	0
485	0	0
486	0	0
487	0	0
488	0	0
489	0	0
490	0	0
491	0	0
492	0	0
493	0	0
494	0	0
495	0	0
496	0	0
497	0	0
498	0	0
499	0	0
	34580760	4617740722
