# Supplementary material for: High-Throughput RNA Sequencing of Pseudomonas-Infected Arabidopsis Reveals Hidden Transcriptome Complexity and Novel Splice Variants
Source: PLoS One. 2013 Oct 1;8(10):e74183. doi: 10.1371/journal.pone.0074183 (PMC3788074; doi:10.1371/journal.pone.0074183)
Supplement: File S2 — QCSpreadsheets. (ZIP) [file pone.0074183.s002.zip › QC_Sample9_Run3_Lane5_S168.xlsx]

## Sheet: Read Counts
Total read pairs		42129667
Paired Alignments		47751891

## Sheet: Raw Counts_1
						0	1	2	3	4	5	6	7	8	9	10	11	12	13	14	15	16	17	18	19	20	21	22	23	24	25	26	27	28	29	30	31	32	33	34	35	36	37	38	39	40
	;	<	=	>	?	@	A	B	C	D	E	F	G	H	I	J	K	L	M	N	O	P	Q	R	S	T	U	V	W	X	Y	Z	[	\	]	^	_	'	a	b	c	d	e	f	g	h
									0.501187	0.398107	0.316228	0.251189	0.199526	0.158489	0.125893	0.1	0.0794328	0.0630957	0.0501187	0.0398107	0.0316228	0.0251189	0.0199526	0.0158489	0.0125893	0.01	0.00794328	0.00630957	0.00501187	0.00398107	0.00316228	0.00251189	0.00199526	0.00158489	0.00125893	0.001	0.000794328	0.000630957	0.000501187	0.000398107	0.000316228	0.000251189	0.000199526	0.000158489	0.000125893	0.0001	Total
1	0	0	0	0	0	0	0	10336	0	3470	10102	7887	2489	3262	249	1290	3405	6382	0	895	0	1994	2532	3079	37200	0	7469	15527	13775	6718	92692	35216	3390	219175	26258	289997	259115	50037	947542	99721	1283079	832780	530082	4703411	8648191	23970920	42129667
2	0	0	0	0	0	0	0	13049	0	11	65	195	2992	2971	4990	4250	12364	10708	8940	9334	7283	15746	20523	22632	48289	18475	22213	35652	55495	32651	97047	94814	88032	190173	123061	241839	280340	84252	880178	108812	1270212	923605	492795	4562676	8819477	23523526	42129667
3	0	0	0	0	0	0	0	13618	0	19	191	655	3059	3632	5375	5906	13263	9880	9159	10386	8809	17159	21883	24750	48553	21212	21852	37619	60390	31149	103887	85152	95343	187741	133445	233025	290079	87590	897630	105262	1312080	965806	522653	4505498	8898860	23337097	42129667
4	0	0	0	0	0	0	0	14488	0	1667	2086	3350	3474	5354	5894	8575	12571	9062	10147	11599	10088	17917	22294	25397	47813	22536	20837	38903	62402	29926	103653	78585	94886	184792	134750	227264	287157	86546	899151	104377	1343483	980468	530753	4528697	9010627	23148098	42129667
5	0	0	0	0	0	0	0	15151	0	140	589	2288	3638	6074	6021	9424	11504	8335	10493	13333	11018	20796	23455	24086	46194	22885	23378	41492	62785	29519	95696	80763	85969	178392	130637	216810	263527	87026	870886	102564	1371654	986513	522368	4550866	9197842	22995556	42129667
6	0	0	0	0	0	0	0	16231	5	75	378	1257	2036	2905	4322	6960	7891	6179	6048	11169	10603	19363	20016	22576	41098	21158	26284	38805	70292	28247	80048	82813	77975	178064	134850	213341	238867	83486	845893	84247	1412415	1004600	428545	4314959	9328242	23257424	42129667
7	0	0	0	0	0	0	0	16834	5	27	270	868	1552	2290	3709	6264	7745	6020	5512	8594	10222	16125	17856	23612	40586	21070	24401	38326	68107	29333	82342	79178	96984	168478	146079	203997	271764	107910	837219	110503	1361776	1013311	504929	4320923	9166301	23308645	42129667
8	0	0	0	0	0	0	0	17758	0	25	162	735	1319	2078	3440	6529	8482	6449	4936	7647	10098	15662	17998	25343	43871	19871	23202	38940	73576	29522	92020	79361	112879	177215	164460	215743	309629	106657	915953	102912	1404658	1018993	537383	4408651	9007924	23117586	42129667
9	0	0	0	0	0	0	0	19265	5	43	141	595	1133	1932	3472	6561	8813	6815	4660	7441	10140	14998	18099	28176	44668	20262	22200	38130	78184	29629	93441	78329	126086	169890	179389	216715	320577	104478	948841	111274	1403572	1042888	564072	4475491	8955055	22974207	42129667
10	0	0	0	0	0	0	0	21598	2	21	136	621	1106	1974	3395	6897	9324	7032	4699	7411	10102	14744	18633	29936	45831	19576	21648	37717	83435	29350	95046	76628	137759	168725	192806	217000	338678	103478	987783	111721	1444994	1070587	604310	4576255	8953063	22675646	42129667
11	0	0	0	0	0	0	0	25811	3	23	250	916	1894	2415	4356	6202	7704	5333	5659	10131	10627	20417	20674	22986	42733	18879	28533	40439	80979	32558	86237	98300	95207	190658	165675	224356	288451	104029	945412	109130	1494202	1133770	520053	4813073	8924735	22546857	42129667
12	0	0	0	0	0	0	0	27565	0	30	198	757	1456	2244	4271	6807	9502	5865	5312	8512	11708	19409	20116	28812	46636	19307	25532	41428	91531	34018	96351	96209	130812	183274	201043	230643	335618	118725	1012832	134407	1490657	1161349	623077	4866189	8747193	22290272	42129667
13	0	0	0	0	0	0	0	30019	1	32	192	724	1305	2124	4144	7283	9971	6428	4962	7519	11287	18444	20068	32069	48190	19116	24471	40867	97981	34192	100910	93288	150075	181193	220870	232427	366887	124663	1065624	145502	1517566	1202322	682092	4944596	8653611	22026652	42129667
14	0	0	0	0	0	0	0	33881	2	30	173	676	1237	2135	4256	7624	10476	6734	4744	6947	11489	17995	20507	34370	48805	19049	24057	41010	104682	34809	102534	94036	164383	179035	237094	234887	388371	127557	1102597	147802	1542957	1215449	714979	5021321	8582324	21838653	42129667
15	0	0	0	0	0	0	0	40289	2	29	141	663	1116	2144	4424	8099	11236	7010	4695	7171	11752	18369	21848	37994	50419	19580	24406	41614	113636	35577	104971	94633	180011	177305	255744	236635	408277	134259	1135770	152543	1582268	1234535	754545	5060708	8558954	21596295	42129667
16	0	0	0	0	0	0	0	52215	3	55	287	1284	2849	4058	7208	8588	10491	7630	8100	13575	16226	25933	26401	32120	49949	23647	32840	47669	110463	38371	93545	115076	137839	187182	232971	251089	330693	143361	1099236	155427	1667838	1353187	683946	5270472	8538849	21348994	42129667
17	0	0	0	0	0	0	0	56807	1	38	270	986	2134	3435	6651	9454	12245	7604	6856	10451	16281	23772	24908	39484	52782	22646	28831	47230	125751	39727	103725	109962	179521	185958	272199	257216	396589	155180	1192396	171362	1699355	1369264	795070	5431145	8301922	20970459	42129667
18	0	0	0	0	0	0	0	63664	1	25	219	953	1976	3230	6987	10355	13854	8423	6462	9537	16669	23364	26291	45470	54641	23048	27914	47240	138875	40777	108538	108558	206951	181611	300124	263112	431265	166024	1249033	186169	1727845	1404481	860454	5485723	8182730	20697074	42129667
19	0	0	0	0	0	0	0	73968	3	43	212	917	1797	3183	6986	11407	14599	8499	6477	9097	16965	23243	27964	50065	54765	23589	27739	47951	151060	41613	109755	108470	227566	177989	323899	265500	456178	171562	1302100	196133	1772910	1435054	917465	5543433	8130179	20389332	42129667
20	0	0	0	0	0	0	0	91459	2	33	186	951	1801	3301	7784	12792	16728	9265	6643	9328	17693	23787	30560	56614	56421	23972	27825	48317	165026	42362	111839	108636	247941	174670	349648	269481	481138	176209	1356743	204330	1827214	1475322	972711	5585869	8107340	20027726	42129667
21	0	0	0	0	0	0	0	121731	3	62	428	2161	4997	6860	11966	12458	15262	11428	12108	18848	24713	32673	36553	45810	59991	31625	39630	58896	156078	46717	109626	138599	194365	189693	320747	302304	394958	208613	1315298	224632	1924215	1634430	884637	5903035	7924275	19709242	42129667
22	0	0	0	0	0	0	0	131260	5	106	444	1760	3699	5897	11727	14845	17877	10795	10375	14627	25133	31195	35532	58148	61405	30799	35125	58180	179106	49430	117419	130754	247274	190274	367400	303900	470585	217513	1422432	245570	1962975	1653761	1011520	6070327	7637030	19293463	42129667
23	0	0	0	0	0	0	0	144895	8	97	416	1634	3370	5419	11361	16651	19638	10935	9026	13016	24182	29965	36544	65056	61343	29739	33408	56757	193836	49317	120305	127230	273032	188849	393218	308077	509538	224554	1488341	251877	2015107	1680655	1083154	6205793	7542568	18900756	42129667
24	0	0	0	0	0	0	0	166953	5	50	361	1423	3105	5108	11325	18372	21321	11310	9188	12409	23878	29422	37957	71534	61193	28522	32339	55719	206963	50207	122317	125453	294877	187662	416617	311103	543328	228770	1557007	260257	2073862	1717392	1146140	6288813	7509893	18487512	42129667
25	0	0	0	0	0	0	0	206609	4	102	342	1343	2976	4788	10665	18856	21532	11513	8401	11578	23146	28510	39256	75502	61621	28618	31641	54940	216902	49876	123363	124072	314270	185421	439917	313432	573837	232666	1624953	265874	2140630	1753258	1200340	6354572	7449639	18124702	42129667
26	0	0	0	0	0	0	0	273678	3	109	1272	7344	12536	15667	20564	23267	23890	18713	21053	29963	33948	42908	55881	59843	71438	41876	51349	72497	195413	54712	131864	161085	249464	211629	399582	349634	481254	275894	1576927	283344	2281228	1922027	1086935	6724962	7589232	17276682	42129667
27	0	0	0	0	0	0	0	290137	16	370	1187	5108	9539	13079	21551	26462	28649	16761	17988	23784	34792	39950	58677	77601	73246	40446	46146	72541	234095	58949	138725	152843	313693	212663	457300	350657	568108	284637	1697981	305202	2337149	1946905	1225544	6897127	7335553	16714506	42129667
28	0	0	0	0	0	0	0	311132	3	130	1079	4444	8265	11737	21204	29915	33045	17700	16355	21488	33829	39287	61280	90612	73621	40025	44639	71703	257727	60920	142257	149932	350894	211358	497756	356554	620825	293919	1784966	319613	2400942	1980315	1301877	6996676	7204612	16267031	42129667
29	0	0	0	0	0	0	0	340033	17	330	1082	4394	8328	11734	21878	33018	36330	18083	16033	21196	34756	39193	65262	99659	74620	40323	44518	71573	278558	61038	144403	149785	380836	207561	530548	359174	662329	300531	1863262	330534	2472614	2020297	1365765	7037293	7164103	15818676	42129667
30	0	0	0	0	0	0	0	382417	17	231	1051	3250	5653	7745	14004	20970	23253	14985	14461	18856	29797	34806	49844	74099	65397	45238	45677	71862	214725	65064	132930	159229	292316	197808	419867	387093	500862	341202	1471547	406980	2040273	1904735	1214874	6579295	7181761	17695493	42129667
31	0	0	0	0	0	0	0	448474	36	178	1251	5446	10112	12485	16656	19066	19421	16731	19654	26301	31948	37348	48238	55317	60241	42730	48414	67785	180073	53146	117086	151390	234839	168185	377560	349849	419786	303123	1388559	331224	2091002	1828212	1140931	5750121	8496868	17759881	42129667
32	0	0	0	0	0	0	0	467817	44	434	1023	3557	6717	8779	13359	17186	17488	13961	16352	21036	30749	34429	45683	58553	56596	46876	47101	68585	181192	60533	118086	152786	239360	167045	362800	378002	394279	346296	1228274	415758	1808379	1789823	1127052	5188182	8065385	19130110	42129667
33	0	0	0	0	0	0	0	489046	165	634	1152	3338	6005	8118	13431	18932	20421	14021	15068	19371	31060	33598	48419	68103	56258	46814	46612	68062	198268	62739	118856	149677	264697	166961	385772	382559	425180	352924	1273624	436864	1826410	1829971	1191486	5173224	8042699	18839128	42129667
34	0	0	0	0	0	0	0	518614	179	704	1315	3185	5522	7887	13142	19683	20621	13884	14499	18423	30658	33175	49380	70659	55037	46844	46410	67068	207201	64393	119681	148721	278006	166375	399982	383729	444006	360212	1308588	453160	1849035	1863657	1241212	5192340	8048576	18563904	42129667
35	0	0	0	0	0	0	0	567808	165	892	1076	2931	5395	7382	12760	19427	19821	13342	14397	18285	30734	33047	50733	70694	55205	47136	46309	67348	211358	65818	120849	147897	286384	164826	413189	387187	461897	369812	1348380	475444	1880390	1922602	1307368	5170361	8122373	18188645	42129667
36	0	0	0	0	0	0	0	650828	276	950	1530	4852	9176	11083	14774	17347	16922	16342	18924	23961	31589	34703	46290	54931	55166	45605	48797	62792	180581	54056	116001	147039	231971	141682	376035	372317	382910	351714	1267297	414576	1884408	1858570	1222121	4646683	9154670	18160198	42129667
37	0	0	0	0	0	0	0	671382	275	495	1196	3627	7362	9600	15488	20689	19702	14571	16215	20149	32596	33368	50812	66478	51848	44063	45536	61441	211155	60517	113579	138754	280529	146939	417163	367630	449551	355143	1352372	446035	1909655	1894594	1316906	4698090	8956705	17827457	42129667
38	0	0	0	0	0	0	0	698417	75	374	1126	3093	6264	8609	14841	22229	21326	13838	14791	18036	32137	31675	53208	73126	50299	43288	44799	60940	227369	63189	113785	137188	306031	149937	441804	372206	484789	361747	1408271	469221	1948630	1945257	1397392	4730712	8954568	17405080	42129667
39	0	0	0	0	0	0	0	739095	370	1161	1580	3324	6167	8586	14850	24091	22887	13792	14473	17693	32230	32568	55548	78237	50057	44194	44838	60802	238329	65541	115122	136745	320418	150376	461306	372963	510334	372649	1458213	498202	1975357	2012310	1464655	4720943	8999946	16989715	42129667
40	0	0	0	0	0	0	0	808516	347	1031	1521	2979	5818	7876	13656	22351	22184	13222	13728	16891	30717	31292	55165	78619	48866	43762	43923	60799	241103	66407	113461	134378	328105	148018	473137	375843	529787	378542	1497153	517010	2010303	2055879	1510593	4734121	9036976	16655588	42129667
41	0	0	0	0	0	0	0	924805	589	4092	4832	7594	12701	14924	19016	21832	21041	20310	23470	27468	39142	39766	55987	67736	61302	53582	56501	68526	226054	66801	132290	158574	277845	155100	455702	422539	467677	449729	1485735	569631	2049359	2312947	1546091	4557162	9553312	15697903	42129667
42	0	0	0	0	0	0	0	950328	198	2282	5515	4990	9961	12782	19375	25794	23690	18156	20421	24470	39769	38608	62048	81096	57471	53842	53953	68372	258879	75725	131688	153930	329009	165352	500794	417096	541677	452749	1592832	619498	2082939	2372590	1645948	4585249	9389748	15240843	42129667
43	0	0	0	0	0	0	0	983483	939	3993	1859	4434	8669	11801	18926	28665	25619	17275	18549	21926	38931	37543	64445	88088	55099	53245	53380	67914	273764	78920	130988	151048	351747	167583	521738	420692	575710	458060	1639659	642389	2109762	2405146	1697281	4629093	9310445	14960859	42129667
44	0	0	0	0	0	0	0	1034629	1325	3796	2132	4049	8047	10736	17392	28703	26526	16255	17480	20743	37921	36947	66362	91354	53972	52471	52209	68497	282163	78743	130301	149684	365653	168110	536132	420180	600238	463004	1685797	664200	2145653	2454695	1746557	4690614	9298182	14598215	42129667
45	0	0	0	0	0	0	0	1121680	3659	1435	1923	3712	7467	10070	16335	27152	25284	15613	17154	20254	36340	36830	65540	90661	53744	52849	52467	68652	282701	81479	130350	149636	367070	168761	545669	422748	624542	472892	1737837	697379	2174121	2538734	1796030	4687179	9376739	14146979	42129667
46	0	0	0	0	0	0	0	1263808	3561	1957	3160	7304	13717	16112	20654	23836	23018	23030	26396	30241	42379	42867	61733	76220	66203	60785	62071	72771	256298	80149	147336	172614	307851	181769	523851	473224	561878	545113	1728056	737497	2204002	2787465	1761737	4672773	9681866	13364365	42129667
47	0	0	0	0	0	0	0	1294863	2716	1394	2470	5834	11621	15177	21791	29648	26137	20696	23560	27356	44388	42764	70686	91513	62108	61540	60980	74310	296532	90250	147154	169173	366775	194848	577355	468711	651734	548868	1861755	802958	2251823	2863861	1876694	4676451	9535602	12757571	42129667
48	0	0	0	0	0	0	0	1335531	3240	1830	2478	5135	10721	14133	21177	32691	28970	19599	22337	25457	43899	41816	75074	99964	60133	60912	59903	74983	315117	92578	147472	168370	391696	198600	604951	467842	694801	550172	1928300	826526	2288027	2894375	1920912	4712150	9413414	12474381	42129667
49	0	0	0	0	0	0	0	1397223	258	869	1982	4534	9451	12501	19747	33247	29111	18235	19864	22733	41717	40907	76573	103072	56818	59041	58985	74576	320072	93013	145164	164583	402236	196229	613124	469518	712655	554692	1959957	836865	2325450	2898542	1949840	4749246	9306815	12350222	42129667
50	0	0	0	0	0	0	0	1504567	97	939	1756	3962	8281	11096	17284	30613	27310	16761	18331	21971	38788	38920	75253	100832	56279	58217	57431	74210	317210	92772	142896	162922	405727	195224	620067	468514	738398	558564	2018336	861600	2361753	2965527	1989411	4805074	9298590	11964184	42129667
51	0	0	0	0	0	0	0	1689544	141	1038	3088	7543	14551	16771	20933	25275	24388	24016	27578	31896	44634	44541	68859	84008	68159	66027	68936	76361	285256	89913	161657	186382	339885	210409	586240	527157	660644	624459	1969074	861648	2386629	3123969	1914335	4784073	9409345	11600305	42129667
52	0	0	0	0	0	0	0	1731864	90	1293	2619	5865	11787	15364	21318	30778	27231	21294	24042	28063	44998	44240	77423	98109	63342	65293	65985	78123	323039	100406	160697	183581	395069	226279	635142	521789	751078	629579	2095142	925085	2422859	3191214	2017868	4761743	9239439	11090537	42129667
53	0	0	0	0	0	0	0	1787062	112	1445	2623	5661	10952	14524	21311	34170	29435	20372	22473	26255	45476	43587	82144	107295	62063	66484	66318	81135	342750	105693	162489	187816	421105	237041	670951	525819	809494	642576	2207028	983671	2463389	3313250	2078635	4787687	9156382	10502994	42129667
54	0	0	0	0	0	0	0	1867409	237	1497	2744	5531	10996	14290	21285	36241	31456	20926	22626	26177	46144	45486	85411	111742	62998	69407	66387	84389	353458	110067	165474	189770	434240	241370	689973	523471	854921	655521	2295881	1035042	2490620	3437898	2106485	4836184	9121561	9954352	42129667
55	0	0	0	0	0	0	0	1999210	177	1199	2532	4896	10352	13203	18848	33517	29875	19595	21574	25502	43749	44732	83951	110400	63131	69628	67087	86824	350520	113430	166295	190673	436257	244984	701700	524875	897296	670704	2381528	1080792	2533921	3556495	2127988	4874268	9088668	9439291	42129667
56	0	0	0	0	0	0	0	2219575	162	1337	3701	8128	15660	18134	22090	26386	25427	25955	29152	33748	46957	47049	74279	91538	70895	71434	73220	78615	316250	105050	174468	202953	367880	249677	671887	567806	833989	722842	2372241	1075910	2536003	3734592	2038463	4918128	9230945	9027141	42129667
57	0	0	0	0	0	0	0	2282423	241	1350	3136	6589	12984	16487	22599	33191	28758	22877	26035	30007	48348	46639	83610	107194	65486	72741	70663	83863	356822	115845	175635	203994	426844	272867	729238	564709	943103	725318	2529434	1150733	2581765	3807386	2104797	4901564	8959795	8514597	42129667
58	0	0	0	0	0	0	0	2358307	133	1398	3233	6251	12573	16319	22715	37493	31614	22886	25138	28900	49790	48314	90252	116607	65449	75398	72075	89714	375260	123352	180713	209128	452118	287665	766334	565277	1015454	740826	2654953	1212186	2621146	3934587	2137726	4959417	8797841	7921125	42129667
59	0	0	0	0	0	0	0	2461632	162	1376	3159	6635	15973	19621	27923	43793	34851	23472	25451	29300	51449	51861	97505	122627	66852	77261	72536	94559	388248	126176	184046	210687	471717	288817	792625	560352	1069378	751290	2763688	1258239	2679230	4047531	2144557	5010154	8631529	7423405	42129667
60	0	0	0	0	0	0	0	2631412	124	1310	3011	5662	11555	15396	20661	37249	32049	21038	22928	26675	46660	48537	92194	119618	64361	75769	70471	95509	382991	126267	181996	210543	474236	290770	800374	564555	1124014	765164	2864766	1298482	2729881	4131483	2148641	5051872	8491773	7049670	42129667
61	0	0	0	0	0	0	0	2921266	139	1418	4367	9022	17014	19632	23263	28592	27260	27975	31700	36547	49206	51310	81329	102771	76957	80951	80676	87044	353479	125553	194697	233961	396018	314236	774439	628492	1072327	829806	2870350	1294014	2698341	4356143	2050600	5057484	8466120	6655168	42129667
62	0	0	0	0	0	0	0	2994298	100	1567	3874	7614	15129	19008	24019	37277	31014	25773	28279	32665	52574	52034	93455	118247	72198	82972	79412	95506	392944	137403	198129	237087	462010	343074	841694	625549	1190893	838368	3048149	1377646	2761823	4419070	2100703	5035525	8127721	6124864	42129667
63	0	0	0	0	0	0	0	3086617	121	1497	3933	7258	14616	18768	24350	41625	34692	25279	27564	31718	53765	53884	99370	128263	71232	85373	80991	103244	413121	144197	205076	244195	489999	357876	880201	627260	1270216	853987	3192312	1434650	2812246	4521884	2098028	5045934	7867974	5676351	42129667
64	0	0	0	0	0	0	0	3219399	96	1368	3792	6968	14231	18229	24009	42690	35023	24959	26472	30826	53505	55331	102787	130846	71064	86596	80153	108356	414771	146539	207721	245213	501879	362851	894438	628685	1326516	868897	3286440	1473566	2857388	4592861	2092217	5060053	7683738	5349194	42129667
65	0	0	0	0	0	0	0	3443252	89	1286	3567	6144	12842	16322	21434	38637	32598	22969	24642	29084	49997	55163	100507	127801	70620	84882	79333	111884	409587	147617	207944	244421	503400	363794	907927	628386	1395895	882357	3423141	1513638	2908064	4693793	2064797	5094773	7453312	4953768	42129667
66	0	0	0	0	0	0	0	3812255	55	887	3369	7005	14235	16971	20683	26818	25447	25700	28974	33850	48449	52770	85603	109354	78965	85479	86946	93863	383334	144774	213236	266710	423938	394420	886053	691994	1349677	934428	3427223	1492270	2853772	4881058	1979257	5048600	7385618	4715627	42129667

## Sheet: Score Distribution_1
						0	1	2	3	4	5	6	7	8	9	10	11	12	13	14	15	16	17	18	19	20	21	22	23	24	25	26	27	28	29	30	31	32	33	34	35	36	37	38	39	40
	;	<	=	>	?	@	A	B	C	D	E	F	G	H	I	J	K	L	M	N	O	P	Q	R	S	T	U	V	W	X	Y	Z	[	\	]	^	_	'	a	b	c	d	e	f	g	h
									0.501187	0.398107	0.316228	0.251189	0.199526	0.158489	0.125893	0.1	0.0794328	0.0630957	0.0501187	0.0398107	0.0316228	0.0251189	0.0199526	0.0158489	0.0125893	0.01	0.00794328	0.00630957	0.00501187	0.00398107	0.00316228	0.00251189	0.00199526	0.00158489	0.00125893	0.001	0.000794328	0.000630957	0.000501187	0.000398107	0.000316228	0.000251189	0.000199526	0.000158489	0.000125893	0.0001	Total
1	0	0	0	0	0	0	0	0	0	13880	50510	47322	17423	26096	2241	12900	37455	76584	0	12530	0	31904	43044	55422	706800	0	156849	341594	316825	161232	2317300	915616	91530	6136900	761482	8699910	8032565	1601184	31268886	3390514	44907765	29980080	19613034	178729618	337279449	958836800	1634673244	38.801	0.000131795
2	0	0	0	0	0	0	0	0	0	44	325	1170	20944	23768	44910	42500	136004	128496	116220	130676	109245	251936	348891	407376	917491	369500	466473	784344	1276385	783624	2426175	2465164	2376864	5324844	3568769	7255170	8690540	2696064	29045874	3699608	44457420	33249780	18233415	173381688	343959603	940941040	1628132340	38.6457	0.000136592
3	0	0	0	0	0	0	0	0	0	76	955	3930	21413	29056	48375	59060	145893	118560	119067	145404	132135	274544	372011	445500	922507	424240	458892	827618	1388970	747576	2597175	2213952	2574261	5256748	3869905	6990750	8992449	2802880	29621790	3578908	45922800	34769016	19338161	171208924	347055540	933483880	1626962921	38.618	0.000137468
4	0	0	0	0	0	0	0	0	0	6668	10430	20100	24318	42832	53046	85750	138281	108744	131911	162386	151320	286672	378998	457146	908447	450720	437577	855866	1435246	718224	2591325	2043210	2561922	5174176	3907750	6817920	8901867	2769472	29671983	3548818	47021905	35296848	19637861	172090486	351414453	925923920	1626238598	38.6008	0.000138013
5	0	0	0	0	0	0	0	0	0	560	2945	13728	25466	48592	54189	94240	126544	100020	136409	186662	165270	332736	398735	433548	877686	457700	490938	912824	1444055	708456	2392400	2099838	2321163	4994976	3788473	6504300	8169337	2784832	28739238	3487176	48007890	35514468	19327616	172932908	358715838	919822240	1626613996	38.6097	0.00013773
6	0	0	0	0	0	0	0	0	15	300	1890	7542	14252	23240	38898	69600	86801	74148	78624	156366	159045	309808	340272	406368	780862	423160	551964	853710	1616716	677928	2001200	2153138	2105325	4985792	3910650	6400230	7404877	2671552	27914469	2864398	49434525	36165600	15856165	163968442	363801438	930296960	1628606270	38.657	0.000136239
7	0	0	0	0	0	0	0	0	15	108	1350	5208	10864	18320	33381	62640	85195	72240	71656	120316	153330	258000	303552	425016	771134	421400	512421	843172	1566461	703992	2058550	2058628	2618568	4717384	4236291	6119910	8424684	3453120	27628227	3757102	47662160	36479196	18682373	164195074	357485739	932345800	1628362577	38.6512	0.00013642
8	0	0	0	0	0	0	0	0	0	100	810	4410	9233	16624	30960	65290	93302	77388	64168	107058	151470	250592	305966	456174	833549	397420	487242	856680	1692248	708528	2300500	2063386	3047733	4962020	4769340	6472290	9598499	3413024	30226449	3499008	49163030	36683748	19883171	167528738	351309036	924703440	1626232624	38.6007	0.000138018
9	0	0	0	0	0	0	0	0	15	172	705	3570	7931	15456	31248	65610	96943	81780	60580	104174	152100	239968	307683	507168	848692	405240	466200	838860	1798232	711096	2336025	2036554	3404322	4756920	5202281	6501450	9937887	3343296	31311753	3783316	49125020	37543968	20870664	170068658	349247145	918968280	1625180962	38.5757	0.000138813
10	0	0	0	0	0	0	0	0	6	84	680	3726	7742	15792	30555	68970	102564	84384	61087	103754	151530	235904	316761	538848	870789	391520	454608	829774	1919005	704400	2376150	1992328	3719493	4724300	5591374	6510000	10499018	3311296	32596839	3798514	50574790	38541132	22359470	173897690	349169457	907025840	1623580174	38.5377	0.000140033
11	0	0	0	0	0	0	0	0	9	92	1250	5496	13258	19320	39204	62020	84744	63996	73567	141834	159405	326672	351458	413748	811927	377580	599193	889658	1862517	781392	2155925	2555800	2570589	5338424	4804575	6730680	8941981	3328928	31198596	3710420	52297070	40815720	19241961	182896774	348064665	901874280	1623604728	38.5383	0.000140014
12	0	0	0	0	0	0	0	0	0	120	990	4542	10192	17952	38439	68070	104522	70380	69056	119168	175620	310544	341972	518616	886084	386140	536172	911416	2105213	816432	2408775	2501434	3531924	5131672	5830247	6919290	10404158	3799200	33423456	4569838	52172995	41808564	23053849	184915182	341140527	891610880	1620713631	38.4697	0.000142244
13	0	0	0	0	0	0	0	0	3	128	960	4344	9135	16992	37296	72830	109681	77136	64506	105266	169305	295104	341156	577242	915610	382320	513891	899074	2253563	820608	2522750	2425488	4052025	5073404	6405230	6972810	11373497	3989216	35165592	4947068	53114810	43283592	25237404	187894648	337490829	881066080	1618680593	38.4214	0.000143834
14	0	0	0	0	0	0	0	0	6	120	865	4056	8659	17080	38304	76240	115236	80808	61672	97258	172335	287920	348619	618660	927295	380980	505197	902220	2407686	835416	2563350	2444936	4438341	5012980	6875726	7046610	12039501	4081824	36385701	5025268	54003495	43756164	26454223	190810198	334710636	873546120	1617081705	38.3834	0.000145096
15	0	0	0	0	0	0	0	0	6	116	705	3978	7812	17152	39816	80990	123596	84120	61035	100394	176280	293904	371416	683892	957961	391600	512526	915508	2613628	853848	2624275	2460458	4860297	4964540	7416576	7099050	12656587	4296288	37480410	5186462	55379380	44443260	27918165	192306904	333799206	863851800	1615033941	38.3348	0.000146729
16	0	0	0	0	0	0	0	0	9	220	1435	7704	19943	32464	64872	85880	115401	91560	105300	190050	243390	414928	448817	578160	949031	472940	689640	1048718	2540649	920904	2338625	2991976	3721653	5241096	6756159	7532670	10251483	4587552	36274788	5284518	58374330	48714732	25306002	200277936	333015111	853959760	1613650406	38.302	0.000147843
17	0	0	0	0	0	0	0	0	3	152	1350	5916	14938	27480	59859	94540	134695	91248	89128	146314	244215	380352	423436	710712	1002858	452920	605451	1039060	2892273	953448	2593125	2859012	4847067	5206824	7893771	7716480	12294259	4965760	39349068	5826308	59477425	49293504	29417590	206383510	323774958	838818360	1610087369	38.2174	0.00015075
18	0	0	0	0	0	0	0	0	3	100	1095	5718	13832	25840	62883	103550	152394	101076	84006	133518	250035	373824	446947	818460	1038179	460960	586194	1039280	3194125	978648	2713450	2822508	5587677	5085108	8703596	7893360	13369215	5312768	41218089	6329746	60474575	50561316	31836798	208457474	319126470	827882960	1607245777	38.15	0.00015311
19	0	0	0	0	0	0	0	0	9	172	1060	5502	12579	25464	62874	114070	160589	101988	84201	127358	254475	371888	475388	901170	1040535	471780	582519	1054922	3474380	998712	2743875	2820220	6144282	4983692	9393071	7965000	14141518	5489984	42969300	6668522	62051850	51661944	33946205	210650454	317076981	815573280	1604601813	38.0872	0.000155338
20	0	0	0	0	0	0	0	0	6	132	930	5706	12607	26408	70056	127920	184008	111180	86359	130592	265395	380592	519520	1019052	1071999	479440	584325	1062974	3795598	1016688	2795975	2824536	6694407	4890760	10139792	8084430	14915278	5638688	44772519	6947220	63952490	53111592	35990307	212263022	316186260	801109040	1601267803	38.0081	0.000158195
21	0	0	0	0	0	0	0	0	9	248	2140	12966	34979	54880	107694	124580	167882	137136	157404	263872	370695	522768	621401	824580	1139829	632500	832230	1295712	3589794	1121208	2740650	3603574	5247855	5311404	9301663	9069120	12243698	6675616	43404834	7637488	67347525	58839480	32731569	224315330	309046725	788369680	1597900718	37.9282	0.000161133
22	0	0	0	0	0	0	0	0	15	424	2220	10560	25893	47176	105543	148450	196647	129540	134875	204778	376995	499120	604044	1046664	1166695	615980	737625	1279960	4119438	1186320	2935475	3399604	6676398	5327672	10654600	9117000	14588135	6960416	46940256	8349380	68704125	59535396	37426240	230672426	297844170	771738520	1593508775	37.8239	0.000165047
23	0	0	0	0	0	0	0	0	24	388	2080	9804	23590	43352	102249	166510	216018	131220	117338	182224	362730	479440	621248	1171008	1165517	594780	701568	1248654	4458228	1183608	3007625	3307980	7371864	5287772	11403322	9242310	15795678	7185728	49115253	8563818	70528745	60503580	40076698	235820134	294160152	756030240	1590382477	37.7497	0.000167892
24	0	0	0	0	0	0	0	0	15	200	1805	8538	21735	40864	101925	183720	234531	135720	119444	173726	358170	470752	645269	1287612	1162667	570440	679119	1225818	4760149	1204968	3057925	3261778	7961679	5254536	12081893	9333090	16843168	7320640	51381231	8848738	72585170	61826112	42407180	238974894	292885827	739500480	1586911528	37.6673	0.000171107
25	0	0	0	0	0	0	0	0	12	408	1710	8058	20832	38304	95985	188560	236852	138156	109213	162092	347190	456160	667352	1359036	1170799	572360	664461	1208680	4988746	1197024	3084075	3225872	8485290	5191788	12757593	9402960	17788947	7445312	53623449	9039716	74922050	63117288	44412580	241473736	290535921	724988080	1583126647	37.5775	0.000174684
26	0	0	0	0	0	0	0	0	9	436	6360	44064	87752	125336	185076	232670	262790	224556	273689	419482	509220	686528	949977	1077174	1357322	837520	1078329	1594934	4494499	1313088	3296600	4188210	6735528	5925612	11587878	10489020	14918874	8828608	52038591	9633696	79842980	69192972	40216595	255548556	295980048	691067280	1575251859	37.3906	0.000182366
27	0	0	0	0	0	0	0	0	48	1480	5935	30648	66773	104632	193959	264620	315139	201132	233844	332976	521880	639200	997509	1396818	1391674	808920	969066	1595902	5384185	1414776	3468125	3973918	8469711	5954564	13261700	10519710	17611348	9108384	56033373	10376868	81800215	70088580	45345128	262090826	286086567	668580240	1569640373	37.2574	0.000188046
28	0	0	0	0	0	0	0	0	9	520	5395	26664	57855	93896	190836	299150	363495	212400	212615	300832	507435	628592	1041760	1631016	1398799	800500	937419	1577466	5927721	1462080	3556425	3898232	9474138	5918024	14434924	10696620	19245575	9405408	58903878	10866842	84032970	71291340	48169449	265873688	280979868	650681240	1565105076	37.1497	0.000192765
29	0	0	0	0	0	0	0	0	51	1320	5410	26364	58296	93872	196902	330180	399630	216996	208429	296744	521340	627088	1109454	1793862	1417780	806460	934878	1574606	6406834	1464912	3610075	3894410	10282572	5811708	15385892	10775220	20532199	9616992	61487646	11238156	86541490	72730692	50533305	267417134	279400017	632747040	1560495956	37.0403	0.000197683
30	0	0	0	0	0	0	0	0	51	924	5255	19500	39571	61960	126036	209700	255783	179820	187993	263984	446955	556896	847348	1333782	1242543	904760	959217	1580964	4938675	1561536	3323250	4139954	7892532	5538624	12176143	11612790	15526722	10918464	48561051	13837320	71409555	68570460	44950338	250013210	280088679	707819720	1572102065	37.3158	0.000185533
31	0	0	0	0	0	0	0	0	108	712	6255	32676	70784	99880	149904	190660	213631	200772	255502	368214	479220	597568	820046	995706	1144579	854600	1016694	1491270	4141679	1275504	2927150	3936140	6340653	4709180	10949240	10495470	13013366	9699936	45822447	11261616	73185070	65815632	42214447	218504598	331377852	710395240	1575054001	37.3859	0.000182563
32	0	0	0	0	0	0	0	0	132	1736	5115	21342	47019	70232	120231	171860	192368	167532	212576	294504	461235	550864	776611	1053954	1075324	937520	989121	1508870	4167416	1452792	2952150	3972436	6462720	4677260	10521200	11340060	12222649	11081472	40533042	14135772	63293265	64433628	41700924	197150916	314550015	765204400	1578510263	37.4679	0.000179147
33	0	0	0	0	0	0	0	0	495	2536	5760	20028	42035	64944	120879	189320	224631	168252	195884	271194	465900	537568	823123	1225854	1068902	936280	978852	1497364	4560164	1505736	2971400	3891602	7146819	4674908	11187388	11476770	13180580	11293568	42029592	14853376	63924350	65878956	44084982	196582512	313665261	753565120	1575312885	37.392	0.000182305
34	0	0	0	0	0	0	0	0	537	2816	6575	19110	38654	63096	118278	196830	226831	166608	188487	257922	459870	530800	839460	1271862	1045703	936880	974610	1475496	4765623	1545432	2992025	3866746	7506162	4658500	11599478	11511870	13764186	11526784	43183404	15407440	64716225	67091652	45924844	197308920	313894464	742556160	1572640340	37.3286	0.000184988
35	0	0	0	0	0	0	0	0	495	3568	5380	17586	37765	59056	114840	194270	218031	160104	187161	255990	461010	528752	862461	1272492	1048895	942720	972489	1481656	4861234	1579632	3021225	3845322	7732368	4615128	11982481	11615610	14318807	11833984	44496540	16165096	65813650	69213672	48372616	196473718	316772547	727545800	1569084151	37.2442	0.000188618
36	0	0	0	0	0	0	0	0	828	3800	7650	29112	64232	88664	132966	173470	186142	196104	246012	335454	473835	555248	786930	988758	1048154	912100	1024737	1381424	4153363	1297344	2900025	3823014	6263217	3967096	10905015	11169510	11870210	11254848	41820801	14095584	65954280	66908520	45218477	176573954	357032130	726407920	1570250928	37.2719	0.000187419
37	0	0	0	0	0	0	0	0	825	1980	5980	21762	51534	76800	139392	206890	216722	174852	210795	282086	488940	533888	863804	1196604	985112	881260	956256	1351702	4856565	1452408	2839475	3607604	7574283	4114292	12097727	11028900	13936081	11364576	44628276	15165190	66837925	68205384	48725522	178527420	349311495	713098280	1566018587	37.1714	0.000191805
38	0	0	0	0	0	0	0	0	225	1496	5630	18558	43848	68872	133569	222290	234586	166056	192283	252504	482055	506800	904536	1316268	955681	865760	940779	1340680	5229487	1516536	2844625	3566888	8262837	4198236	12812316	11166180	15028459	11575904	46472943	15953514	68202050	70029252	51703504	179767056	349228152	696203200	1562413615	37.0858	0.000195622
39	0	0	0	0	0	0	0	0	1110	4644	7900	19944	43169	68688	133650	240910	251757	165504	188149	247702	483450	521088	944316	1408266	951083	883880	941598	1337644	5481567	1572984	2878050	3555370	8651286	4210528	13377874	11188890	15820354	11924768	48121029	16938868	69137495	72443160	54192235	179395834	350997894	679588600	1558321238	36.9887	0.000200046
40	0	0	0	0	0	0	0	0	1041	4124	7605	17874	40726	63008	122904	223510	244024	158664	178464	236474	460755	500672	937805	1415142	928454	875240	922383	1337578	5545369	1593768	2836525	3493828	8858835	4144504	13720973	11275290	16423397	12113344	49406049	17578340	70360605	74011644	55891941	179896598	352442064	666223520	1554493041	36.8978	0.000204276
41	0	0	0	0	0	0	0	0	1767	16368	24160	45564	88907	119392	171144	218320	231451	243720	305110	384552	587130	636256	951779	1219248	1164738	1071640	1186521	1507572	5199242	1603224	3307250	4122924	7501815	4342800	13215358	12676170	14497987	14391328	49029255	19367454	71727565	83266092	57205367	173172156	372579168	627916120	1545296614	36.6795	0.000214806
42	0	0	0	0	0	0	0	0	594	9128	27575	29940	69727	102256	174375	257940	260590	217872	265473	342580	596535	617728	1054816	1459728	1091949	1076840	1133013	1504184	5954217	1817400	3292200	4002180	8883243	4629856	14523026	12512880	16791987	14487968	52563456	21062932	72902865	85413240	60900076	174239462	366200172	609633720	1540103723	36.5563	0.00022099
43	0	0	0	0	0	0	0	0	2817	15972	9295	26604	60683	94408	170334	286650	281809	207300	241137	306964	583965	600688	1095565	1585584	1046881	1064900	1120980	1494108	6296572	1894080	3274700	3927248	9497169	4692324	15130402	12620760	17847010	14657920	54108747	21841226	73841670	86585256	62799397	175905534	363107355	598434360	1536758374	36.4769	0.000225068
44	0	0	0	0	0	0	0	0	3975	15184	10660	24294	56329	85888	156528	287030	291786	195060	227240	290402	568815	591152	1128154	1644372	1025468	1049420	1096389	1506934	6489749	1889832	3257525	3891784	9872631	4707080	15547828	12605400	18607378	14816128	55631301	22582800	75097855	88369020	64622609	178243332	362629098	583928600	1533045030	36.3887	0.000229682
45	0	0	0	0	0	0	0	0	10977	5740	9615	22272	52269	80560	147015	271520	278124	187356	223002	283556	545100	589280	1114180	1631898	1021136	1056980	1101807	1510344	6502123	1955496	3258750	3890536	9910890	4725308	15824401	12682440	19360802	15132544	57348621	23710886	76094235	91394424	66453110	178112802	365692821	565879160	1528072080	36.2707	0.00023601
46	0	0	0	0	0	0	0	0	10683	7828	15800	43824	96019	128896	185886	238360	253198	276360	343148	423374	635685	685872	1049461	1371960	1257857	1215700	1303491	1600962	5894854	1923576	3683400	4487964	8311977	5089532	15191679	14196720	17418218	17443616	57025848	25074898	77140070	100348740	65184269	177565374	377592774	534574600	1519292473	36.0623	0.000247611
47	0	0	0	0	0	0	0	0	8148	5576	12350	35004	81347	121416	196119	296480	287507	248352	306280	382984	665820	684224	1201662	1647234	1180052	1230800	1280580	1634820	6820236	2166000	3678850	4398498	9902925	5455744	16743295	14061330	20203754	17563776	61437915	27300572	78813805	103098996	69437678	177705138	371888478	510302840	1512486585	35.9007	0.000256995
48	0	0	0	0	0	0	0	0	9720	7320	12390	30810	75047	113064	190593	326910	318670	235188	290381	356398	658485	669056	1276258	1799352	1142527	1218240	1257963	1649626	7247691	2221872	3686800	4377620	10575792	5560800	17543579	14035260	21538831	17605504	63633900	28101884	80080945	104197500	71073744	179061700	367123146	498975240	1508279806	35.8009	0.000262973
49	0	0	0	0	0	0	0	0	774	3476	9910	27204	66157	100008	177723	332470	320221	218820	258232	318262	625755	654512	1301741	1855296	1079542	1180820	1238685	1640672	7361656	2232312	3629100	4279158	10860372	5494412	17780596	14085540	22092305	17750144	64678581	28453410	81390750	104347512	72144080	180471348	362965785	494008880	1505436221	35.7334	0.000267091
50	0	0	0	0	0	0	0	0	291	3756	8780	23772	57967	88768	155556	306130	300410	201132	238303	307594	581820	622720	1279301	1814976	1069301	1164340	1206051	1632620	7295830	2226528	3572400	4235972	10954629	5466272	17981943	14055420	22890338	17874048	66605088	29294400	82661355	106758972	73608207	182592812	362645010	478567360	1500350172	35.6127	0.00027462
51	0	0	0	0	0	0	0	0	423	4152	15440	45258	101857	134168	188397	252750	268268	288192	358514	446544	669510	712656	1170603	1512144	1295021	1320540	1447656	1679942	6560888	2157912	4041425	4845932	9176895	5891452	17000960	15814710	20479964	19982688	64979442	29296032	83532015	112462884	70830395	181794774	366964455	464012200	1491737058	35.4082	0.000287857
52	0	0	0	0	0	0	0	0	270	5172	13095	35190	82509	122912	191862	307780	299541	255528	312546	392882	674970	707840	1316191	1765962	1203498	1305860	1385685	1718706	7429897	2409744	4017425	4773106	10666863	6335812	18419118	15653670	23283418	20146528	69139686	31452890	84800065	114883704	74661116	180946234	360338121	443621480	1485076876	35.2501	0.000298528
53	0	0	0	0	0	0	0	0	336	5780	13115	33966	76664	116192	191799	341700	323785	244464	292149	367570	682140	697392	1396448	1931310	1179197	1329680	1392678	1784970	7883250	2536632	4062225	4883216	11369835	6637148	19457579	15774570	25094314	20562432	72831924	33444814	86218615	119277000	76909495	181932106	357098898	420119760	1478495148	35.0939	0.000309463
54	0	0	0	0	0	0	0	0	711	5988	13720	33186	76972	114320	191565	362410	346016	251112	294138	366478	692160	727776	1451987	2011356	1196962	1388140	1394127	1856558	8129534	2641608	4136850	4934020	11724480	6758360	20009217	15704130	26502551	20976672	75764073	35191428	87171700	123764328	77939945	183774992	355740879	398174080	1471814529	34.9353	0.000320971
55	0	0	0	0	0	0	0	0	531	4796	12660	29376	72464	105624	169632	335170	328625	235140	280462	357028	656235	715712	1427167	1987200	1199489	1392560	1408827	1910128	8061960	2722320	4157375	4957498	11778939	6859552	20349300	15746250	27816176	21462528	78590424	36746928	88687235	128033820	78735556	185222184	354458052	377571640	1464586563	34.7638	0.000333904
56	0	0	0	0	0	0	0	0	486	5348	18505	48768	109620	145072	198810	263860	279697	311460	378976	472472	704355	752784	1262743	1647684	1347005	1428680	1537620	1729530	7273750	2521200	4361700	5276778	9932760	6990956	19484723	17034180	25853659	23130944	78283953	36580940	88760105	134445312	75423131	186888864	360006855	361085640	1455978925	34.5595	0.000349988
57	0	0	0	0	0	0	0	0	723	5400	15680	39534	90888	131896	203391	331910	316338	274524	338455	420098	725220	746224	1421370	1929492	1244234	1454820	1483923	1844986	8206906	2780280	4390875	5303844	11524788	7640276	21147902	16941270	29236193	23210176	83471322	39124922	90361775	137065896	77877489	186259432	349432005	340583880	1447578337	34.3601	0.000366432
58	0	0	0	0	0	0	0	0	399	5592	16165	37506	88011	130552	204435	374930	347754	274632	326794	404600	746850	773024	1534284	2098926	1243531	1507960	1513575	1973708	8630980	2960448	4517825	5437328	12207186	8054620	22223686	16958310	31479074	23706432	87613449	41214324	91740110	141645132	79095862	188457846	343115799	316845000	1439506639	34.1685	0.000382959
59	0	0	0	0	0	0	0	0	486	5504	15795	39810	111811	156968	251307	437930	383361	281664	330863	410200	771735	829776	1657585	2207286	1270188	1545220	1523256	2080298	8929704	3028224	4601150	5477862	12736359	8086876	22986125	16810560	33150718	24041280	91201704	42780126	93773050	145711116	79348609	190385852	336629631	296936200	1430926189	33.9648	0.000401346
60	0	0	0	0	0	0	0	0	372	5240	15055	33972	80885	123168	185949	372490	352539	252456	298064	373450	699900	776592	1567298	2153124	1222859	1515380	1479891	2101198	8808793	3030408	4549900	5474118	12804372	8141560	23210846	16936650	34844434	24485248	94537278	44148388	95545835	148733388	79499717	191971136	331179147	281986800	1423497900	33.7885	0.000417976
61	0	0	0	0	0	0	0	0	417	5672	21835	54132	119098	157056	209367	285920	299860	335700	412100	511658	738090	820960	1382593	1849878	1462183	1619020	1694196	1914968	8130017	3013272	4867425	6082986	10692486	8798608	22458731	18854760	33242137	26553792	94721550	43996476	94441935	156821148	75872200	192184392	330178680	266206720	1411012018	33.4921	0.000447494
62	0	0	0	0	0	0	0	0	300	6268	19370	45684	105903	152064	216171	372770	341154	309276	367627	457310	788610	832544	1588735	2128446	1371762	1659440	1667652	2101132	9037712	3297672	4953225	6164262	12474270	9606072	24409126	18766470	36917683	26827776	100588917	46839964	96663805	159086520	77726011	191349950	316981119	244994560	1401217332	33.2596	0.000472103
63	0	0	0	0	0	0	0	0	363	5988	19665	43548	102312	150144	219150	416250	381612	303348	358332	444052	806475	862144	1689290	2308734	1353408	1707460	1700811	2271368	9501783	3460728	5126900	6349070	13229973	10020528	25525829	18817800	39376696	27327584	105346296	48778100	98428610	162787824	77627036	191745492	306850986	227054040	1392499729	33.0527	0.000495141
64	0	0	0	0	0	0	0	0	288	5472	18960	41808	99617	145832	216081	426900	385253	299508	344136	431564	802575	885296	1747379	2355228	1350216	1731920	1683213	2383832	9539733	3516936	5193025	6375538	13550733	10159828	25938702	18860550	41121996	27804704	108452520	50101244	100008580	165342996	77412029	192282014	299665782	213967760	1384649748	32.8664	0.000516847
65	0	0	0	0	0	0	0	0	267	5144	17835	36864	89894	130576	192906	386370	358578	275628	320346	407176	749955	882608	1708619	2300418	1341780	1697640	1665993	2461448	9420501	3542808	5198600	6354946	13591800	10186232	26329883	18851580	43272745	28235424	112963653	51463692	101782240	168976548	76397489	193601374	290679168	198150720	1374029448	32.6143	0.000547735
66	0	0	0	0	0	0	0	0	165	3548	16845	42030	99645	135768	186147	268180	279917	308400	376662	473900	726735	844320	1455251	1968372	1500335	1709580	1825866	2064986	8816682	3474576	5330900	6934460	11446326	11043760	25695537	20759820	41839987	29901696	113098359	50737180	99882020	175718088	73232509	191846800	288039102	188625080	1360709534	32.2981	0.000589097

## Sheet: Raw Counts_2
						0	1	2	3	4	5	6	7	8	9	10	11	12	13	14	15	16	17	18	19	20	21	22	23	24	25	26	27	28	29	30	31	32	33	34	35	36	37	38	39	40
	;	<	=	>	?	@	A	B	C	D	E	F	G	H	I	J	K	L	M	N	O	P	Q	R	S	T	U	V	W	X	Y	Z	[	\	]	^	_	'	a	b	c	d	e	f	g	h
									0.501187	0.398107	0.316228	0.251189	0.199526	0.158489	0.125893	0.1	0.0794328	0.0630957	0.0501187	0.0398107	0.0316228	0.0251189	0.0199526	0.0158489	0.0125893	0.01	0.00794328	0.00630957	0.00501187	0.00398107	0.00316228	0.00251189	0.00199526	0.00158489	0.00125893	0.001	0.000794328	0.000630957	0.000501187	0.000398107	0.000316228	0.000251189	0.000199526	0.000158489	0.000125893	0.0001	Total
1	0	0	0	0	0	0	0	396207	0	0	0	0	0	0	4479	7295	7455	6061	3198	3953	15081	3571	4454	19284	42064	6569	21359	20040	41286	23172	101330	48491	22465	242617	57806	366380	341496	299519	986296	241492	1285194	811813	507978	4561496	8767727	22862039	42129667
2	0	0	0	0	0	0	0	445413	0	93	122	496	3520	4090	6465	8739	14452	10725	9608	14707	16890	18290	22851	31835	51627	30378	35001	40850	73446	52601	104222	97904	102253	210806	138199	268765	361590	272908	944747	222089	1284534	907022	494396	4521517	9003030	22303486	42129667
3	0	0	0	0	0	0	0	454761	3	112	285	1211	3909	5342	7525	10996	15580	10751	11108	16513	18413	19877	25075	34581	51526	34123	34061	39862	80683	49573	112821	83654	111634	206554	147513	258966	370131	274362	959996	220085	1320695	938700	519124	4448924	9076587	22154051	42129667
4	0	0	0	0	0	0	0	463949	7	565	483	2241	4170	6762	7337	13210	14699	10343	11380	16733	18493	20779	25969	34940	49741	34877	33344	39493	85128	45369	113494	75256	112749	199751	149659	245530	370447	273137	961446	221608	1335438	949520	520612	4423447	9161885	22075676	42129667
5	0	0	0	0	0	0	0	474757	7	69	633	2857	5118	7379	7696	13860	14809	10918	12821	18135	18599	24303	27325	34580	50145	34275	33965	40932	88355	42545	107306	77521	109427	191197	155034	235363	361303	274664	950783	228726	1371815	963604	516243	4383134	9310363	21929101	42129667
6	0	0	0	0	0	0	0	502670	16	753	566	2390	4849	7264	7723	13142	13954	10344	11598	17635	16737	24919	23960	33721	44757	30287	32494	34517	94199	42493	92906	77596	105719	184560	162018	229836	323849	239792	915823	200119	1406900	959900	437201	4241547	9458137	22122776	42129667
7	0	0	0	0	0	0	0	513876	31	1386	643	2137	4049	6391	7259	12219	13637	10089	11033	14956	17881	21669	22456	34702	43029	30561	32575	36271	89574	44149	94852	76342	124319	173779	170955	222339	351908	255565	889652	222682	1352491	975300	504669	4267141	9281938	22195162	42129667
8	0	0	0	0	0	0	0	527689	12	505	436	1938	3430	6364	7814	12660	14466	10158	10170	15093	18655	21420	22733	37316	44824	31241	33182	36270	97220	45501	102891	75501	138776	182877	183510	231319	385793	243459	959727	203115	1396971	986816	536721	4377169	9114701	22011224	42129667
9	0	0	0	0	0	0	0	550560	13	96	322	1826	3112	6751	8597	13386	15331	10516	10054	15222	19214	22873	24193	40038	45724	32049	33119	36178	103057	44655	105392	74684	153709	175951	199879	230101	399533	231086	991114	202951	1406742	1015572	565149	4438077	9034578	21868263	42129667
10	0	0	0	0	0	0	0	578824	8	49	310	1944	3309	6232	8165	13980	15882	10431	9525	14326	18712	22123	25034	41295	46226	29607	31800	35661	107978	43926	107063	73708	161941	175937	210723	226434	416007	226590	1027529	197591	1449675	1041122	602673	4538171	9031782	21577374	42129667
11	0	0	0	0	0	0	0	629744	28	580	595	2989	5448	8314	9124	13608	15194	11167	12319	19197	18798	27703	26651	36728	46206	32084	35377	39900	108610	46847	94330	90960	126007	192285	195443	238226	342741	193724	1010520	178607	1506836	1095556	522024	4731805	8959176	21504216	42129667
12	0	0	0	0	0	0	0	643482	16	200	587	2752	4841	8306	9785	14863	17015	11761	12219	17967	21098	26482	26987	42750	49724	33895	34863	41323	116016	47693	104448	89343	156433	186560	220847	240149	387740	195758	1057413	192854	1499720	1132790	617957	4831625	8774220	21257185	42129667
13	0	0	0	0	0	0	0	660495	43	149	551	2727	4441	8271	10139	15660	17128	11788	11648	17590	21567	26122	27283	44916	49370	33791	34854	41112	122779	47604	107342	88007	171515	183361	236952	240178	414198	194871	1097824	197856	1519677	1176040	669318	4910021	8669013	21043466	42129667
14	0	0	0	0	0	0	0	684507	24	151	552	2827	4261	8775	11285	16945	18634	12496	11608	17738	22887	27691	30180	49809	50890	34011	35221	41806	133390	48358	109657	89132	190858	179556	259585	237948	437278	193176	1135224	197146	1549638	1192910	709495	4940502	8565927	20877589	42129667
15	0	0	0	0	0	0	0	717446	45	162	481	2219	3886	7539	9986	16478	18191	11722	11001	16320	22393	26925	30006	51030	50960	32927	34278	42847	136900	47851	110100	88537	198251	178183	268498	237137	448546	192536	1157952	195583	1576635	1207303	739756	4999631	8536495	20702931	42129667
16	0	0	0	0	0	0	0	776741	30	299	850	4108	7483	11335	12992	16881	18307	13854	15192	22938	24635	33912	31480	46478	52820	35144	38270	46062	138717	51388	95899	107393	167302	185306	260337	254190	368542	189185	1145002	190919	1662307	1300729	677254	5075478	8569702	20480206	42129667
17	0	0	0	0	0	0	0	794220	227	1317	1134	3763	7209	11310	12486	17777	19543	13578	14079	20227	25196	31812	31221	52805	53601	34942	37055	46324	148791	51930	106659	103378	198968	185034	286834	255160	420617	190673	1206707	197795	1675451	1324697	773019	5261149	8322807	20190172	42129667
18	0	0	0	0	0	0	0	815006	117	459	827	3510	5849	11142	13605	20270	21854	14250	13962	19952	27502	32425	34273	60138	55183	35373	37557	47493	164371	52645	109873	102786	228256	179202	319058	257886	455938	194851	1263472	207637	1709814	1364265	841519	5304897	8181845	19920605	42129667
19	0	0	0	0	0	0	0	841253	221	173	715	3005	5254	10383	13966	20805	22107	14083	13273	18947	27252	32307	34948	62727	54710	34617	37137	46359	170175	52494	111122	100942	239996	178474	331640	258574	474715	193786	1299727	207690	1740962	1388881	886257	5410721	8136468	19652801	42129667
20	0	0	0	0	0	0	0	878272	38	91	670	2889	5051	10144	13606	21909	23745	14625	13301	18440	27480	32678	37655	67718	55316	34602	36565	46845	181582	53312	110709	101251	256600	173505	353081	258740	493680	194125	1345116	213103	1790186	1423120	936418	5433598	8102795	19367106	42129667
21	0	0	0	0	0	0	0	932264	40	225	1150	5495	10046	14512	17505	19905	22679	16912	18311	27269	30823	38771	38466	56546	59479	39989	42446	54990	175150	57870	104810	125781	211714	186362	330173	288662	410662	227458	1321332	234567	1871372	1562382	859306	5671917	7959178	19083148	42129667
22	0	0	0	0	0	0	0	951124	39	192	1061	4563	8353	13872	17488	23442	24817	16857	17445	24307	32593	38901	39963	68594	59795	40115	41334	55443	195550	58165	112640	119509	257076	186482	368864	291617	474361	229723	1404655	250544	1898076	1590637	970924	5829189	7662414	18748943	42129667
23	0	0	0	0	0	0	0	974078	100	415	991	4219	7558	13441	18360	25778	27587	16965	16606	22745	33843	38228	42513	77225	60299	39431	40595	55625	213395	58878	116133	119376	285431	184049	400139	296268	511746	235686	1463341	259968	1944141	1625718	1049529	5913324	7547688	18388255	42129667
24	0	0	0	0	0	0	0	1003901	29	192	1071	4309	7336	13794	18771	29438	30554	17335	16800	22580	34627	38761	46158	86450	60553	39575	40841	55434	232262	59729	116671	119141	310657	178804	429550	297588	543383	239804	1528049	271999	1997937	1663780	1115078	5937785	7487066	18031875	42129667
25	0	0	0	0	0	0	0	1047484	176	219	982	4135	7224	13323	18618	30071	31156	17491	16340	22159	35075	38156	48657	90472	60241	39141	40841	55223	244021	59994	117023	119618	331991	175641	455536	298756	570752	245075	1584120	282550	2054847	1702403	1172432	5956629	7418669	17722426	42129667
26	0	0	0	0	0	0	0	1108389	22	172	1333	7584	15116	20287	26343	28368	30690	22000	23458	33875	40838	44792	58755	74648	68249	47822	53301	66577	227985	65583	122812	149582	283527	192468	429532	335031	497117	300458	1569192	311568	2184750	1830220	1087828	6107435	7695746	16966214	42129667
27	0	0	0	0	0	0	0	1129256	15	173	1169	5984	11857	18417	26919	34737	35974	20874	21518	29288	41652	44462	62564	94643	67544	47479	50471	67167	266311	68450	128842	143536	342165	194496	483557	338097	575316	306331	1669924	337538	2224869	1871149	1214847	6230402	7421527	16500147	42129667
28	0	0	0	0	0	0	0	1155247	14	204	1224	5808	11108	17526	27188	38738	41122	21395	20344	27675	42164	44097	67339	108230	67638	47741	50793	66928	290054	69466	131668	141999	377188	192212	522262	342852	623448	317779	1753307	353819	2288485	1915471	1294315	6274630	7306719	16071470	42129667
29	0	0	0	0	0	0	0	1189383	19	223	1199	4428	8196	12280	18038	26510	27685	17924	18028	24692	36697	38504	53376	82023	60731	52250	53705	68370	224731	73318	124565	154773	291678	185996	417550	373325	477381	354523	1389806	426150	1889548	1818841	1156683	5789932	7263970	17922636	42129667
30	0	0	0	0	0	0	0	1234143	23	223	1202	4087	7907	11543	17699	26618	28519	17761	17651	24135	36573	38902	53973	85461	60315	52201	53704	68508	232512	73763	125522	154196	301898	184121	431626	376171	492028	359977	1422742	439782	1917968	1854704	1205174	5771820	7290501	17654014	42129667
31	0	0	0	0	0	0	0	1300332	18	270	1329	5894	11818	15810	20022	21927	23044	19125	21423	28586	36609	38460	50147	65451	56936	48642	51778	63676	200321	64329	109956	149105	254351	157760	397556	343480	431942	342632	1373583	391155	1945869	1785329	1138780	5120413	8468362	17573447	42129667
32	0	0	0	0	0	0	0	1322872	37	392	1419	5072	9669	14872	21255	27254	27378	17959	19027	25647	39025	38000	55233	80580	55494	48624	51732	62716	235162	68673	114078	143572	304900	159233	444892	345307	501369	347896	1459818	423790	1979163	1843089	1276703	5137433	8309683	17110649	42129667
33	0	0	0	0	0	0	0	1352340	55	362	1294	4268	8684	13607	20952	30342	32570	18597	17932	24114	39428	36805	58854	92564	53747	47990	51532	62428	254160	69239	115187	141772	331047	159388	471145	348552	537197	352755	1514502	442198	2008698	1885146	1341254	5178377	8237871	16772714	42129667
34	0	0	0	0	0	0	0	1392479	100	578	1484	4749	9125	13964	20833	32466	32697	18176	17375	23845	39331	37115	61914	95312	54106	48468	51815	62699	264650	70994	115831	139979	348528	157510	491422	351369	560560	361146	1558049	462837	2046816	1934671	1409287	5175230	8236752	16425405	42129667
35	0	0	0	0	0	0	0	1454589	36	349	1224	4086	7991	12388	19936	31833	31931	17096	16809	22652	38503	36214	64250	95516	53054	48055	51666	62941	270651	71994	116032	140478	359315	156952	507355	354123	584053	367264	1605256	483404	2090807	1990378	1476044	5163339	8274416	16046687	42129667
36	0	0	0	0	0	0	0	1554804	71	446	1819	7023	14806	19231	24406	27018	27515	22398	24916	31792	44155	42744	61511	78834	62045	55409	59983	68359	245680	73640	124776	162860	307371	161589	476496	388190	508675	416428	1565634	503650	2138480	2098533	1423162	5052715	8580643	15671860	42129667
37	0	0	0	0	0	0	0	1583046	24	365	1564	5607	11905	17524	25555	33990	32531	20662	21946	28847	45860	41582	69738	95926	58732	55100	58565	68919	284124	79188	125758	154312	363932	167010	528816	389531	586484	418516	1666689	542526	2180822	2153784	1551613	5094642	8378338	15185594	42129667
38	0	0	0	0	0	0	0	1618572	50	690	2760	6904	13289	18476	27060	43107	48800	23873	21039	27591	46425	41720	77872	114928	66661	54459	58762	68573	314863	80013	134156	153833	398320	171860	564483	393343	633973	425577	1743263	568104	2228249	2219101	1643602	5066370	8337155	14671791	42129667
39	0	0	0	0	0	0	0	1667914	73	835	1934	5712	11195	16711	25104	40986	38533	20740	20854	27388	46361	41548	78435	111899	56883	55569	59592	69437	318669	81662	128831	153505	408637	169395	580464	394459	658207	435600	1792989	595832	2273129	2274010	1708384	5092833	8325892	14339466	42129667
40	0	0	0	0	0	0	0	1746428	55	683	1674	5029	9848	15228	22799	38213	35891	18969	19008	25370	43832	39926	77251	110582	55242	54595	58194	68994	320612	83228	128067	152483	416127	170092	591764	400372	676172	441071	1828939	616815	2305961	2321531	1757866	5093559	8324644	14052553	42129667
41	0	0	0	0	0	0	0	1867025	146	880	2479	8658	17371	22520	28099	30801	31269	25505	28199	35240	50067	45779	73038	91033	67020	62055	67745	75019	287583	83719	142913	178393	354985	181196	556872	456077	595309	515574	1795936	650666	2356495	2493701	1695394	5082420	8445542	13626944	42129667
42	0	0	0	0	0	0	0	1901542	139	789	2343	6963	13998	20433	29065	39285	36728	23460	25194	31236	51907	45332	82305	111341	62756	62219	66614	75286	333562	91538	143837	172350	418024	192646	617069	455141	687821	519787	1917027	707203	2407003	2568343	1834908	5078530	8241129	13054814	42129667
43	0	0	0	0	0	0	0	1945934	196	1075	2455	6657	12688	19227	28518	43822	41064	22832	23620	29932	51834	44201	86990	122745	60262	61438	66866	75646	355422	94604	145036	171521	447134	195463	648157	458543	734473	526549	1987915	731377	2457502	2612104	1909980	5105834	8132184	12667867	42129667
44	0	0	0	0	0	0	0	2009722	97	611	2095	6035	11731	17738	27389	44991	41655	21864	22166	28562	50330	43928	90003	125353	59797	60786	66220	76182	365219	94176	144538	169870	461446	194337	665709	461207	758644	533109	2040699	755537	2504701	2661983	1964789	5124962	8091030	12330456	42129667
45	0	0	0	0	0	0	0	2106943	255	1391	2729	6545	11379	16432	22043	36031	32579	21501	23438	28716	47986	44370	80176	108071	63868	68637	70996	81809	321911	105770	152341	185259	398782	213066	610818	484925	724757	587346	1954744	870545	2293877	2926096	1940694	4684108	8580089	12218644	42129667
46	0	0	0	0	0	0	0	2237434	215	1411	3525	9060	16788	20920	25019	28845	28181	25985	29166	33705	48998	44939	70520	89068	67225	65408	70621	73342	291412	96391	147210	185691	341021	193117	584412	472947	669994	594723	1934470	854355	2260319	3007652	1833667	4583036	9306594	11782281	42129667
47	0	0	0	0	0	0	0	2277316	466	1532	2878	7280	13661	19221	25283	36566	31427	22877	25399	30471	50390	42974	79603	102571	60762	64889	68370	74442	323382	102221	148197	179878	393025	204025	631748	475639	745654	596719	2030902	904302	2309119	3035752	1922574	4608427	9080784	11398941	42129667
48	0	0	0	0	0	0	0	2330478	168	1158	2795	6747	13517	19217	26134	41877	34943	23453	24868	29725	51754	44829	86475	113681	60422	66877	70097	77895	346577	106594	152822	183360	419847	212899	666580	473642	804474	605222	2133054	952674	2349809	3146449	1976562	4650686	8988502	10832804	42129667
49	0	0	0	0	0	0	0	2405000	382	1389	2649	6058	12457	17731	24845	42025	35436	22071	23116	28223	51077	43894	88141	115816	58905	67296	69750	79155	351132	109057	154057	182550	429594	216069	681221	477258	834610	620240	2196748	993337	2392406	3231916	2010943	4686078	8963449	10403586	42129667
50	0	0	0	0	0	0	0	2522806	97	941	2278	5494	11213	16115	22560	40080	34341	20579	22021	26543	48564	42879	87383	113715	57713	65636	67713	79613	350387	106780	152913	181011	436066	212583	689490	474955	861371	622950	2248591	1016526	2433281	3287721	2044045	4733862	8906008	10082843	42129667
51	0	0	0	0	0	0	0	2712761	88	1142	3389	8502	17311	20837	25423	29798	28582	27187	30765	35081	50868	46907	77194	96127	69948	71918	75016	77105	319937	108932	162982	201340	365858	225646	658844	520369	805746	678827	2232047	1021874	2414353	3457380	1939060	4747524	9123629	9639370	42129667
52	0	0	0	0	0	0	0	2765654	81	1123	2987	7381	15216	19941	26378	39341	32684	24533	27655	32167	53111	46365	88603	111058	64504	72658	74829	81682	357117	116893	165131	199502	423319	244126	711174	518220	900345	682276	2364855	1086952	2463087	3512357	2013315	4727929	8893546	9161572	42129667
53	0	0	0	0	0	0	0	2832952	71	1327	3247	7547	15227	21223	27850	45896	37160	24713	26835	31516	55478	48310	96805	124324	64648	75495	76916	86829	384636	123486	172230	206129	456423	257129	758848	517620	980755	695554	2514703	1151864	2514990	3658523	2048631	4793481	8725045	8465251	42129667
54	0	0	0	0	0	0	0	2925461	84	1345	3288	7023	14226	19809	26595	47695	38148	24167	25850	30992	54763	48640	99446	126917	63679	75191	76006	88976	388773	124437	173512	206461	468812	258952	772944	517972	1015011	704538	2585965	1182671	2551732	3728437	2067185	4823149	8639957	8120858	42129667
55	0	0	0	0	0	0	0	3075197	86	1210	2985	6680	13291	18000	24018	43356	35943	22535	24470	29193	51554	48421	96955	124076	63655	75146	74841	92514	383738	125036	173988	207416	467497	262122	782255	518929	1058028	720069	2659506	1224393	2590474	3823524	2076204	4866996	8558814	7706552	42129667
56	0	0	0	0	0	0	0	3309034	94	1403	3974	9661	18941	22898	27233	32695	30779	29100	33039	37649	53780	50910	86025	107664	75093	78542	82317	83568	360023	126774	181870	228226	401040	278817	762503	570925	1019418	779926	2688868	1235410	2573193	4038845	1983556	4892298	8578537	7255039	42129667
57	0	0	0	0	0	0	0	3374983	87	1385	3631	8173	16306	21731	27616	42807	34686	26048	29303	34049	56415	50112	97807	123056	67762	79945	80497	89162	392000	132370	185137	224677	459057	298695	811680	575108	1112555	787100	2809284	1293287	2630382	4055026	2038211	4849029	8288815	6921693	42129667
58	0	0	0	0	0	0	0	3464391	100	1644	3789	8272	16287	21756	28066	48108	37859	26644	28104	33251	58337	51730	103851	129784	68113	82636	81851	96344	408195	139133	192105	231353	482732	315405	845696	576834	1187245	803836	2951984	1353840	2671910	4187915	2047237	4894794	8083829	6364707	42129667
59	0	0	0	0	0	0	0	3589494	93	1647	3920	8326	16918	22018	28706	52200	40062	26091	28044	33091	59285	54343	110424	135709	68688	84603	82032	102735	420916	142581	196672	235037	499385	322230	876500	575418	1259532	817841	3079799	1400986	2733173	4286716	2029173	4934245	7847195	5923839	42129667
60	0	0	0	0	0	0	0	3784635	70	1281	3600	7032	14694	19450	25458	46015	36924	24056	25817	30745	54909	53819	105281	130581	67910	82244	81066	105566	411255	143067	196077	235073	497079	324775	881668	576582	1307547	835454	3177765	1434068	2779265	4383787	2016995	4987470	7694758	5545829	42129667
61	0	0	0	0	0	0	0	4097083	93	1584	4783	10393	20138	23637	27732	34436	32252	31123	34305	40585	55539	55405	94217	116597	81022	86558	90206	92310	389223	147532	203738	260078	424824	352989	863595	639239	1277545	889271	3209691	1432372	2728463	4585993	1927624	4958335	7615309	5193848	42129667
62	0	0	0	0	0	0	0	4185384	76	1530	4518	9461	19303	24464	30067	47588	37480	29899	31815	38032	62213	56807	111168	134974	76063	91604	90702	105319	432897	156108	211977	262918	497444	381099	936747	641288	1406796	901922	3387887	1508242	2801040	4606974	1952567	4891709	7215471	4748114	42129667
63	0	0	0	0	0	0	0	4300212	82	1574	4505	9264	19138	25103	30955	53751	40568	29398	31006	36939	62774	60281	117294	143271	75502	93965	91744	115434	446975	161782	221303	270050	520694	400956	974848	649330	1498484	921567	3539796	1557280	2857435	4699074	1924357	4902044	6898850	4342082	42129667
64	0	0	0	0	0	0	0	4464263	94	1590	4638	9234	18884	25076	30901	54807	41139	28953	30357	36171	63955	62631	120078	144266	75791	95577	91807	123416	449647	164566	227400	271995	529465	407691	989960	649227	1560816	942148	3644511	1588951	2902261	4776914	1897219	4896816	6689518	4016934	42129667
65	0	0	0	0	0	0	0	4730621	73	1411	4089	7790	16039	20778	26200	47408	36829	25878	27017	32839	58167	60741	114995	137018	73705	91770	87796	124898	434873	162509	223889	269219	527641	402688	989614	650664	1610878	954541	3728759	1616199	2940649	4822850	1878987	4892332	6508178	3789135	42129667
66	0	0	0	0	0	0	0	5155203	38	984	3771	8693	16878	20718	24313	32427	29180	29167	32143	38583	55511	57870	97907	122171	84908	93962	98074	104029	410048	168080	228892	297160	442418	446578	971922	722579	1598602	1003604	3788772	1598946	2872041	5037179	1769560	4858519	6323781	3484456	42129667

## Sheet: Score Distribution_2
						0	1	2	3	4	5	6	7	8	9	10	11	12	13	14	15	16	17	18	19	20	21	22	23	24	25	26	27	28	29	30	31	32	33	34	35	36	37	38	39	40
	;	<	=	>	?	@	A	B	C	D	E	F	G	H	I	J	K	L	M	N	O	P	Q	R	S	T	U	V	W	X	Y	Z	[	\	]	^	_	'	a	b	c	d	e	f	g	h
									0.501187	0.398107	0.316228	0.251189	0.199526	0.158489	0.125893	0.1	0.0794328	0.0630957	0.0501187	0.0398107	0.0316228	0.0251189	0.0199526	0.0158489	0.0125893	0.01	0.00794328	0.00630957	0.00501187	0.00398107	0.00316228	0.00251189	0.00199526	0.00158489	0.00125893	0.001	0.000794328	0.000630957	0.000501187	0.000398107	0.000316228	0.000251189	0.000199526	0.000158489	0.000125893	0.0001	Total
1	0	0	0	0	0	0	0	0	0	0	0	0	0	0	40311	72950	82005	72732	41574	55342	226215	57136	75718	347112	799216	131380	448539	440880	949578	556128	2533250	1260766	606555	6793276	1676374	10991400	10586376	9584608	32547768	8210728	44981790	29225268	18795186	173336848	341941353	914481560	1611949922	38.2616	0.000149223
2	0	0	0	0	0	0	0	0	0	372	610	2976	24640	32720	58185	87390	158972	128700	124904	205898	253350	292640	388467	573030	980913	607560	735021	898700	1689258	1262424	2605550	2545504	2760831	5902568	4007771	8062950	11209290	8733056	31176651	7551026	44958690	32652792	18292652	171817646	351118170	892139440	1604041317	38.0739	0.000155815
3	0	0	0	0	0	0	0	0	9	448	1425	7266	27363	42736	67725	109960	171380	129012	144404	231182	276195	318032	426275	622458	978994	682460	715281	876964	1855709	1189752	2820525	2175004	3014118	5783512	4277877	7768980	11474061	8779584	31679868	7482890	46224325	33793200	19207588	169059112	353986893	886162040	1602564607	38.0389	0.000157077
4	0	0	0	0	0	0	0	0	21	2260	2415	13446	29190	54096	66033	132100	161689	124116	147940	234262	277395	332464	441473	628920	945079	697540	700224	868846	1957944	1088856	2837350	1956656	3044223	5593028	4340111	7365900	11483857	8740384	31727718	7534672	46740330	34182720	19262644	168090986	357313515	883027040	1602147443	38.029	0.000157436
5	0	0	0	0	0	0	0	0	21	276	3165	17142	35826	59032	69264	138600	162899	131016	166673	253890	278985	388848	464525	622440	952755	685500	713265	900504	2032165	1021080	2682650	2015546	2954529	5353516	4495986	7060890	11200393	8789248	31375839	7776684	48013525	34689744	19100991	166559092	363104157	877164040	1601434701	38.012	0.00015805
6	0	0	0	0	0	0	0	0	48	3012	2830	14340	33943	58112	69507	131420	153494	124128	150774	246890	251055	398704	407320	606978	850383	605740	682374	759374	2166577	1019832	2322650	2017496	2854413	5167680	4698522	6895080	10039319	7673344	30222159	6804046	49241500	34556400	16176437	161178786	368867343	884911040	1602363050	38.0341	0.000157251
7	0	0	0	0	0	0	0	0	93	5544	3215	12822	28343	51128	65331	122190	150007	121068	143429	209384	268215	346704	381752	624636	817551	611220	684075	797962	2060202	1059576	2371300	1984892	3356613	4865812	4957695	6670170	10909148	8178080	29358516	7571188	47337185	35110800	18672753	162151358	361995582	887806480	1601862019	38.0222	0.000157682
8	0	0	0	0	0	0	0	0	36	2020	2180	11628	24010	50912	70326	126600	159126	121896	132210	211302	279825	342720	386461	671688	851656	624820	696822	797940	2236060	1092024	2572275	1963026	3746952	5120556	5321790	6939570	11959583	7790688	31670991	6905910	48893985	35525376	19858677	166332422	355473339	880448960	1599416362	37.9641	0.000159804
9	0	0	0	0	0	0	0	0	39	384	1610	10956	21784	54008	77373	133860	168641	126192	130702	213108	288210	365968	411281	720684	868756	640980	695499	795916	2370311	1071720	2634800	1941784	4150143	4926628	5796491	6903030	12385523	7394752	32706762	6900334	49235970	36560592	20910513	168646926	352348542	874730520	1597341292	37.9149	0.000161626
10	0	0	0	0	0	0	0	0	24	196	1550	11664	23163	49856	73485	139800	174702	125172	123825	200564	280680	353968	425578	743310	878294	592140	667800	784542	2483494	1054224	2676575	1916408	4372407	4926236	6110967	6793020	12896217	7250880	33908457	6718094	50738625	37480392	22298901	172450498	352239498	863094960	1595060166	37.8607	0.000163654
11	0	0	0	0	0	0	0	0	84	2320	2975	17934	38136	66512	82116	136080	167134	134004	160147	268758	281970	443248	453067	661104	877914	641680	742917	877800	2498030	1124328	2358250	2364960	3402189	5383980	5667847	7146780	10624971	6199168	33347160	6072638	52739260	39440016	19314888	179808590	349407864	860168640	1593125459	37.8148	0.000165394
12	0	0	0	0	0	0	0	0	48	800	2935	16512	33887	66448	88065	148630	187165	141132	158847	251538	316470	423712	458779	769500	944756	677900	732123	909106	2668368	1144632	2611200	2322918	4223691	5223680	6404563	7204470	12019940	6264256	34894629	6557036	52490200	40780440	22864409	183601750	342194580	850287400	1590086515	37.7427	0.000168164
13	0	0	0	0	0	0	0	0	129	596	2755	16362	31087	66168	91251	156600	188408	141456	151424	246260	323505	417952	463811	808488	938030	675820	731934	904464	2823917	1142496	2683550	2288182	4630905	5134108	6871608	7205340	12840138	6235872	36228192	6727104	53188695	42337440	24764766	186580798	338091507	841738640	1587869758	37.6901	0.000170213
14	0	0	0	0	0	0	0	0	72	604	2760	16962	29827	70200	101565	169450	204974	149952	150904	248332	343305	443056	513060	896562	966910	680220	739641	919732	3067970	1160592	2741425	2317432	5153166	5027568	7527965	7138440	13555618	6181632	37462392	6702964	54237330	42944760	26251315	187739076	334071153	835103560	1585032446	37.6227	0.000172874
15	0	0	0	0	0	0	0	0	135	648	2405	13314	27202	60312	89874	164780	200101	140664	143013	228480	335895	430800	510102	918540	968240	658540	719838	942634	3148700	1148424	2752500	2301962	5352777	4989124	7786442	7114110	13904926	6161152	38212416	6649822	55182225	43462908	27370972	189985978	332923305	828117240	1583120500	37.5773	0.000174689
16	0	0	0	0	0	0	0	0	90	1196	4250	24648	52381	90680	116928	168810	201377	166248	197496	321132	369525	542592	535160	836604	1003580	702880	803670	1013364	3190491	1233312	2397475	2792218	4517154	5188568	7549773	7625700	11424802	6053920	37785066	6491246	58180745	46826244	25058398	192868164	334218378	819208240	1579762505	37.4976	0.000177925
17	0	0	0	0	0	0	0	0	681	5268	5670	22578	50463	90480	112374	177770	214973	162936	183027	283178	377940	508992	530757	950490	1018419	698840	778155	1019128	3422193	1246320	2666475	2687828	5372136	5180952	8318186	7654800	13039127	6101536	39821331	6725030	58640785	47689092	28601703	199923662	324589473	807606880	1576479628	37.4197	0.000181146
18	0	0	0	0	0	0	0	0	351	1836	4135	21060	40943	89136	122445	202700	240394	171000	181506	279328	412530	518800	582641	1082484	1048477	707460	788697	1044846	3780533	1263480	2746825	2672436	6162912	5017656	9252682	7736580	14134078	6235232	41694576	7059658	59843490	49113540	31136203	201586086	319091955	796824200	1572892891	37.3346	0.000184732
19	0	0	0	0	0	0	0	0	663	692	3575	18030	36778	83064	125694	208050	243177	168996	172549	265258	408780	516912	594116	1129086	1039490	692340	779877	1019898	3914025	1259856	2778050	2624492	6479892	4997272	9617560	7757220	14716165	6201152	42890991	7061460	60933670	49999716	32791509	205607398	317322252	786112040	1570571745	37.2795	0.000187091
20	0	0	0	0	0	0	0	0	114	364	3350	17334	35357	81152	122454	219090	261195	175500	172913	258160	412200	522848	640135	1218924	1051004	692040	767865	1030590	4176386	1279488	2767725	2632526	6928200	4858140	10239349	7762200	15304080	6212000	44388828	7245502	62656510	51232320	34647466	206476724	316009005	774684240	1567183278	37.199	0.000190588
21	0	0	0	0	0	0	0	0	120	900	5750	32970	70322	116096	157545	199050	249469	202944	238043	381766	462345	620336	653922	1017828	1130101	799780	891366	1209780	4028450	1388880	2620250	3270306	5716278	5218136	9575017	8659860	12730522	7278656	43603956	7975278	65498020	56245752	31794322	215532846	310407942	763325920	1563310824	37.1071	0.000194665
22	0	0	0	0	0	0	0	0	117	768	5305	27378	58471	110976	157392	234420	272987	202284	226785	340298	488895	622416	679371	1234692	1136105	802300	868014	1219746	4497650	1395960	2816000	3107234	6941052	5221496	10697056	8748510	14705191	7351136	46353615	8518496	66432660	57262932	35924188	221509182	298834146	749957720	1558962944	37.0039	0.000199346
23	0	0	0	0	0	0	0	0	300	1660	4955	25314	52906	107528	165240	257780	303457	203580	215878	318430	507645	611648	722721	1390050	1145681	788620	852495	1223750	4908085	1413072	2903325	3103776	7706637	5153372	11604031	8888040	15864126	7541952	48290253	8838912	68044935	58525848	38832573	224706312	294359832	735530200	1555114919	36.9126	0.000203583
24	0	0	0	0	0	0	0	0	87	768	5355	25854	51352	110352	168939	294380	336094	208020	218400	316120	519405	620176	784686	1556100	1150507	791500	857661	1219548	5342026	1433496	2916775	3097666	8387739	5006512	12456950	8927640	16844873	7673728	50425617	9247966	69927795	59896080	41257886	225635830	291995574	721275000	1550984457	36.8145	0.000208231
25	0	0	0	0	0	0	0	0	528	876	4910	24810	50568	106584	167562	300710	342716	209892	212420	310226	526125	610496	827169	1628496	1144579	782820	857661	1214906	5612483	1439856	2925575	3110068	8963757	4917948	13210544	8962680	17693312	7842400	52275960	9606700	71919645	61286508	43379984	226351902	289328091	708897040	1547048507	36.7211	0.000212759
26	0	0	0	0	0	0	0	0	66	688	6665	45504	105812	162296	237087	283680	337590	264000	304954	474250	612570	716672	998835	1343664	1296731	956440	1119321	1464694	5243655	1573992	3070300	3889132	7655229	5389104	12456428	10050930	15410627	9614656	51783336	10593312	76466250	65887920	40249636	232082530	300134094	678648560	1540931210	36.5759	0.000219993
27	0	0	0	0	0	0	0	0	45	692	5845	35904	82999	147336	242271	347370	395714	250488	279734	410032	624780	711392	1063588	1703574	1283336	949580	1059891	1477674	6125153	1642800	3221050	3731936	9238455	5445888	14023153	10142910	17834796	9802592	55107492	11476292	77870415	67361364	44949339	236755276	289439553	660005880	1535246589	36.441	0.000226935
28	0	0	0	0	0	0	0	0	42	816	6120	34848	77756	140208	244692	387380	452342	256740	264472	387450	632460	705552	1144763	1948140	1285122	954820	1066653	1472416	6671242	1667184	3291700	3691974	10184076	5381936	15145598	10285560	19326888	10168928	57859131	12029846	80096975	68956956	47889655	238435940	284962041	642858800	1530367222	36.3252	0.000233068
29	0	0	0	0	0	0	0	0	57	892	5995	26568	57372	98240	162342	265100	304535	215088	234364	345688	550455	616064	907392	1476414	1153889	1045000	1127805	1504140	5168813	1759632	3114125	4024098	7875306	5207888	12108950	11199750	14798811	11344736	45863598	14489100	66134180	65478276	42797271	220017416	283294830	716905440	1541679620	36.5937	0.000219095
30	0	0	0	0	0	0	0	0	69	892	6010	24522	55349	92344	159291	266180	313709	213132	229463	337890	548595	622432	917541	1538298	1145985	1044020	1127784	1507176	5347776	1770312	3138050	4009096	8151246	5155388	12517154	11285130	15252868	11519264	46950486	14952588	67128880	66769344	44591438	219329160	284329539	706160560	1538508961	36.5184	0.000222924
31	0	0	0	0	0	0	0	0	54	1080	6645	35364	82726	126480	180198	219270	253484	229500	278499	400204	549135	615360	852499	1178118	1081784	972840	1087338	1400872	4607383	1543896	2748900	3876730	6867477	4417280	11529124	10304400	13390202	10964224	45328239	13299270	68105415	64271844	42134860	194575694	330266118	702937880	1540720386	36.5709	0.000220246
32	0	0	0	0	0	0	0	0	111	1568	7095	30432	67683	118976	191295	272540	301158	215508	247351	359058	585375	608000	938961	1450440	1054386	972480	1086372	1379752	5408726	1648152	2851950	3732872	8232300	4458524	12901868	10359210	15542439	11132672	48173994	14408860	69270705	66351204	47238011	195222454	324077637	684425960	1535326079	36.4429	0.000226836
33	0	0	0	0	0	0	0	0	165	1448	6470	25608	60788	108856	188568	303420	358270	223164	233116	337596	591420	588880	1000518	1666152	1021193	959800	1082172	1373416	5845680	1661736	2879675	3686072	8938269	4462864	13663205	10456560	16653107	11288160	49978566	15034732	70304430	67865256	49626398	196778326	321276969	670908560	1531439585	36.3506	0.000231706
34	0	0	0	0	0	0	0	0	300	2312	7420	28494	63875	111712	187497	324660	359667	218112	225875	333830	589965	593840	1052538	1715616	1028014	969360	1088115	1379378	6086950	1703856	2895775	3639454	9410256	4410280	14251238	10541070	17377360	11556672	51415617	15736458	71638560	69648156	52143619	196658740	321233328	657016200	1527644169	36.2605	0.000236563
35	0	0	0	0	0	0	0	0	108	1396	6120	24516	55937	99104	179424	318330	351241	205152	218517	317128	577545	579424	1092250	1719288	1008026	961100	1084986	1384702	6224973	1727856	2900800	3652428	9701505	4394656	14713295	10623690	18105643	11752448	52973448	16435736	73178245	71653608	54613628	196206882	322702224	641867480	1523612839	36.1648	0.000241833
36	0	0	0	0	0	0	0	0	213	1784	9095	42138	103642	153848	219654	270180	302665	268776	323908	445088	662325	683904	1045687	1419012	1178855	1108180	1259643	1503898	5650640	1767360	3119400	4234360	8299017	4524492	13818384	11645700	15768925	13325696	51665922	17124100	74846800	75547188	52656994	192003170	334645077	626874400	1518520120	36.044	0.000248659
37	0	0	0	0	0	0	0	0	72	1460	7820	33642	83335	140192	229995	339900	357841	247944	285298	403858	687900	665312	1185546	1726668	1115908	1102000	1229865	1516218	6534852	1900512	3143950	4012112	9826164	4676280	15335664	11685930	18181004	13392512	55000737	18445884	76328770	77536224	57409681	193596396	326755182	607423760	1512546388	35.9022	0.000256911
38	0	0	0	0	0	0	0	0	150	2760	13800	41424	93023	147808	243540	431070	536800	286476	273507	386274	696375	667520	1323824	2068704	1266559	1089180	1234002	1508606	7241849	1920312	3353900	3999658	10754640	4812080	16370007	11800290	19653163	13618464	57527679	19315536	77988715	79887636	60813274	192522060	325149045	586871640	1505911350	35.7447	0.000266399
39	0	0	0	0	0	0	0	0	219	3340	9670	34272	78365	133688	225936	409860	423863	248880	271102	383432	695415	664768	1333395	2014182	1080777	1111380	1251432	1527614	7329387	1959888	3220775	3991130	11033199	4743060	16833456	11833770	20404417	13939200	59168637	20258288	79559515	81864360	63210208	193527654	324709788	573578640	1503066962	35.6772	0.000270573
40	0	0	0	0	0	0	0	0	165	2732	8370	30174	68936	121824	205191	382130	394801	227628	247104	355180	657480	638816	1313267	1990476	1049598	1091900	1222074	1517868	7374076	1997472	3201675	3964558	11235429	4762576	17161156	12011160	20961332	14114272	60354987	20971710	80708635	83575116	65041042	193555242	324661116	562102120	1499279388	35.5873	0.000276232
41	0	0	0	0	0	0	0	0	438	3520	12395	51948	121597	180160	252891	308010	343959	306060	366587	493360	751005	732464	1241646	1638594	1273380	1241100	1422645	1650418	6614409	2009256	3572825	4638218	9584595	5073488	16149288	13682310	18454579	16498368	59265888	22122644	82477325	89773236	62729578	193131960	329376138	545077760	1492624042	35.4293	0.000286465
42	0	0	0	0	0	0	0	0	417	3156	11715	41778	97986	163464	261585	392850	404008	281520	327522	437304	778605	725312	1399185	2004138	1192364	1244380	1398894	1656292	7671926	2196912	3595925	4481100	11286648	5394088	17895001	13654230	21322451	16633184	63261891	24044902	84245105	92460348	67891596	192984140	321404031	522192560	1485438513	35.2587	0.000297939
43	0	0	0	0	0	0	0	0	588	4300	12275	39942	88816	153816	256662	438220	451704	273984	307060	419048	777510	707216	1478830	2209410	1144978	1228760	1404186	1664212	8174706	2270496	3625900	4459546	12072618	5472964	18796553	13756290	22768663	16849568	65601195	24866818	86012570	94035744	70669260	194021692	317155176	506714680	1480385956	35.1388	0.000306281
44	0	0	0	0	0	0	0	0	291	2444	10475	36210	82117	141904	246501	449910	458205	262368	288158	399868	754950	702848	1530051	2256354	1136143	1215720	1390620	1676004	8400037	2260224	3613450	4416620	12459042	5441436	19305561	13836210	23517964	17059488	67343067	25688258	87664535	95831388	72697193	194748556	315550170	493218240	1476092580	35.0369	0.000313553
45	0	0	0	0	0	0	0	0	765	5564	13645	39270	79653	131456	198387	360310	358369	258012	304694	402024	719790	709920	1362992	1945278	1213492	1372740	1490916	1799798	7403953	2538480	3808525	4816734	10767114	5965848	17713722	14547750	22467467	18795072	64506552	29598530	80285695	105339456	71805678	177996104	334623471	488745760	1474492986	34.9989	0.000316306
46	0	0	0	0	0	0	0	0	645	5644	17625	54360	117516	167360	225171	288450	309991	311820	379158	471870	734970	719024	1198840	1603224	1277275	1308160	1483041	1613524	6702476	2313384	3680250	4827966	9207567	5407276	16947948	14188410	20769814	19031136	63837510	29048070	79111165	108275472	67845679	174155368	362957166	471291240	1471885565	34.937	0.000320846
47	0	0	0	0	0	0	0	0	1398	6128	14390	43680	95627	153768	227547	365660	345697	274524	330187	426594	755850	687584	1353251	1846278	1154478	1297780	1435770	1637724	7437786	2453304	3704925	4676828	10611675	5712700	18320692	14269170	23115274	19095008	67019766	30746268	80819165	109287072	71135238	175120226	354150576	455957640	1466087228	34.7994	0.000331177
48	0	0	0	0	0	0	0	0	504	4632	13975	40482	94619	153736	235206	418770	384373	281436	323284	416150	776310	717264	1470075	2046258	1148018	1337540	1472037	1713690	7971271	2558256	3820550	4767360	11335869	5961172	19330820	14209260	24938694	19367104	70390782	32390916	82243315	113272164	73132794	176726068	350551578	433312160	1459328492	34.639	0.000343639
49	0	0	0	0	0	0	0	0	1146	5556	13245	36348	87199	141848	223605	420250	389796	264852	300508	395122	766155	702304	1498397	2084688	1119195	1345920	1464750	1741410	8076036	2617368	3851425	4746300	11599038	6049932	19755409	14317740	25872910	19847680	72492684	33773458	83734210	116348976	74404891	178070964	349574511	416143440	1454279266	34.5191	0.000353254
50	0	0	0	0	0	0	0	0	291	3764	11390	32964	78491	128920	203040	400800	377751	246948	286273	371602	728460	686064	1485511	2046870	1096547	1312720	1421973	1751486	8058901	2562720	3822825	4706286	11773782	5952324	19995210	14248650	26702501	19934400	74203503	34561884	85164835	118357956	75629665	179886756	347334312	403313720	1448882095	34.391	0.00036383
51	0	0	0	0	0	0	0	0	264	4568	16945	51012	121177	166696	228807	297980	314402	326244	399945	491134	763020	750512	1312298	1730286	1329012	1438360	1575336	1696310	7358551	2614368	4074550	5234840	9878166	6318088	19106476	15611070	24978126	21722464	73657551	34743716	84502355	124465680	71745220	180405912	355821531	385574800	1440827772	34.1998	0.000380204
52	0	0	0	0	0	0	0	0	243	4492	14935	44286	106512	159528	237402	393410	359524	294396	359515	450338	796665	741840	1506251	1999044	1225576	1453160	1571409	1797004	8213691	2805432	4128275	5187052	11429613	6835528	20624046	15546600	27910695	21832832	78040215	36956368	86208045	126444852	74492655	179661302	346848294	366462880	1433143905	34.0175	0.000396511
53	0	0	0	0	0	0	0	0	213	5308	16235	45282	106589	169784	250650	458960	408760	296556	348855	441224	832170	772960	1645685	2237832	1228312	1509900	1615236	1910238	8846628	2963664	4305750	5359354	12323421	7199612	22006592	15528600	30403405	22257728	82985199	39163376	88024650	131706828	75799347	182152278	340276755	338610040	1424213976	33.8055	0.000416343
54	0	0	0	0	0	0	0	0	252	5380	16440	42138	99582	158472	239355	476950	419628	290004	336050	433888	821445	778240	1690582	2284506	1209901	1503820	1596126	1957472	8941779	2986488	4337800	5367986	12657924	7250656	22415376	15539160	31465341	22545216	85336845	40210814	89310620	134223732	76485845	183279662	336958323	324834320	1418508118	33.6701	0.000429531
55	0	0	0	0	0	0	0	0	258	4840	14925	40080	93037	144000	216162	433560	395373	270420	318110	408702	773310	774736	1648235	2233368	1209445	1502920	1571661	2035308	8825974	3000864	4349700	5392816	12622419	7339416	22685395	15567870	32798868	23042208	87763698	41629362	90666590	137646864	76819548	184945848	333793746	308262080	1411241716	33.4976	0.000446933
56	0	0	0	0	0	0	0	0	282	5612	19870	57966	132587	183184	245097	326950	338569	349200	429507	527086	806700	814560	1462425	1937952	1426767	1570840	1728657	1838496	8280529	3042576	4546750	5933876	10828080	7806876	22112587	17127750	31601958	24957632	88732644	42003940	90061755	145398420	73391572	185907324	334562943	290201560	1400701079	33.2474	0.000473437
57	0	0	0	0	0	0	0	0	261	5540	18155	49038	114142	173848	248544	428070	381546	312576	380939	476686	846225	801792	1662719	2215008	1287478	1598900	1690437	1961564	9016000	3176880	4628425	5841602	12394539	8363460	23538720	17253240	34489205	25187200	92706372	43971758	92063370	145980936	75413807	184263102	323263785	276867720	1393073589	33.0663	0.00049359
58	0	0	0	0	0	0	0	0	300	6576	18945	49632	114009	174048	252594	481080	416449	319728	365352	465514	875055	827680	1765467	2336112	1294147	1652720	1718871	2119568	9388485	3339192	4802625	6015178	13033764	8831340	24525184	17305020	36804595	25722752	97415472	46030560	93516850	150764940	75747769	186002172	315269331	254588280	1384357356	32.8594	0.000517673
59	0	0	0	0	0	0	0	0	279	6588	19600	49956	118426	176144	258354	522000	440682	313092	364572	463274	889275	869488	1877208	2442762	1305072	1692060	1722672	2260170	9681068	3421944	4916800	6110962	13483395	9022440	25418500	17262540	39045492	26170912	101633367	47633524	95661055	154321776	75079401	187501310	306040605	236953560	1375150325	32.6409	0.00054439
60	0	0	0	0	0	0	0	0	210	5124	18000	42192	102858	155600	229122	460150	406164	288672	335621	430430	823635	861104	1789777	2350458	1290290	1644880	1702386	2322452	9458865	3433608	4901925	6111898	13421133	9093700	25568372	17297460	40533957	26734528	104866245	48758312	97274275	157816332	74628815	189523860	300095562	221833160	1366611132	32.4382	0.000570399
61	0	0	0	0	0	0	0	0	279	6336	23915	62358	140966	189096	249588	344360	354772	373476	445965	568190	833085	886480	1601689	2098746	1539418	1731160	1894326	2030820	8952129	3540768	5093450	6762028	11470248	9883692	25044255	19177170	39603895	28456672	105919803	48700648	95496205	165095748	71322088	188416730	296997051	207753920	1353061525	32.1166	0.000614243
62	0	0	0	0	0	0	0	0	228	6120	22590	56766	135121	195712	270603	475880	412280	358788	413595	532448	933195	908912	1889856	2429532	1445197	1832080	1904742	2317018	9956631	3746592	5299425	6835868	13430988	10670772	27165663	19238640	43610676	28861504	111800271	51280228	98036400	165851064	72244979	185884942	281403369	189924560	1341783235	31.8489	0.000653297
63	0	0	0	0	0	0	0	0	246	6296	22525	55584	133966	200824	278595	537510	446248	352776	403078	517146	941610	964496	1993998	2578878	1434538	1879300	1926624	2539548	10280425	3882768	5532575	7021300	14058738	11226768	28270592	19479900	46453004	29490144	116813268	52947520	100010225	169166664	71201209	186277672	269055150	173683280	1332064988	31.6182	0.000688935
64	0	0	0	0	0	0	0	0	282	6360	23190	55404	132188	200608	278109	548070	452529	347436	394641	506394	959325	1002096	2041326	2596788	1440029	1911540	1927947	2715152	10341881	3949584	5685000	7071870	14295555	11415348	28708840	19476810	48385296	30148736	120268863	54024334	101579135	171968904	70197103	186079008	260891202	160677360	1322704243	31.396	0.000725099
65	0	0	0	0	0	0	0	0	219	5644	20445	46740	112273	166224	235800	474080	405119	310536	351221	459746	872505	971856	1954915	2466324	1400395	1835400	1843716	2747756	10002079	3900216	5597225	6999694	14246307	11275264	28698806	19519920	49937218	30545312	123049047	54950766	102922715	173622600	69522519	185908616	253818942	151565400	1312763560	31.1601	0.000765583
66	0	0	0	0	0	0	0	0	114	3936	18855	52158	118146	165744	218817	324270	320980	350004	417859	540162	832665	925920	1664419	2199078	1613252	1879240	2059554	2288638	9431104	4033920	5722300	7726160	11945286	12504184	28185738	21677370	49556662	32115328	125029476	54364164	100521435	181338444	65473720	184623722	246627459	139378240	1296248523	30.7681	0.000837902

## Sheet: Gap Size Data
Start Pos Diff	Count	A * B
0	0	0		Mean Diff		137.426
1	0	0
2	80981	161962
3	81233	243699
4	81074	324296
5	80368	401840
6	79981	479886
7	80166	561162
8	77083	616664
9	77215	694935
10	76194	761940
11	75101	826111
12	74340	892080
13	74782	972166
14	71801	1005214
15	70833	1062495
16	70681	1130896
17	68677	1167509
18	68855	1239390
19	67337	1279403
20	65613	1312260
21	65761	1380981
22	64913	1428086
23	64423	1481729
24	63125	1515000
25	62227	1555675
26	59568	1548768
27	59241	1599507
28	58027	1624756
29	57032	1653928
30	57563	1726890
31	55862	1731722
32	54138	1732416
33	53798	1775334
34	52616	1788944
35	51991	1819685
36	51681	1860516
37	51161	1892957
38	49037	1863406
39	49657	1936623
40	47921	1916840
41	47675	1954675
42	46254	1942668
43	45930	1974990
44	44384	1952896
45	44278	1992510
46	43893	2019078
47	42736	2008592
48	42468	2038464
49	41680	2042320
50	40653	2032650
51	40371	2058921
52	39655	2062060
53	40346	2138338
54	39578	2137212
55	40950	2252250
56	38874	2176944
57	38329	2184753
58	38117	2210786
59	38865	2293035
60	37461	2247660
61	36825	2246325
62	36632	2271184
63	36145	2277135
64	35866	2295424
65	34900	2268500
66	38024	2509584
67	35323	2366641
68	36044	2450992
69	34839	2403891
70	35106	2457420
71	34125	2422875
72	37220	2679840
73	33855	2471415
74	33856	2505344
75	33156	2486700
76	34242	2602392
77	33962	2615074
78	34063	2656914
79	34428	2719812
80	33867	2709360
81	34289	2777409
82	34063	2793166
83	34676	2878108
84	34550	2902200
85	35182	2990470
86	35440	3047840
87	36468	3172716
88	37100	3264800
89	37631	3349159
90	38151	3433590
91	38813	3531983
92	40049	3684508
93	40946	3807978
94	42591	4003554
95	44466	4224270
96	46467	4460832
97	49408	4792576
98	50022	4902156
99	53549	5301351
100	57244	5724400
101	60194	6079594
102	64901	6619902
103	68981	7105043
104	74746	7773584
105	82152	8625960
106	90450	9587700
107	98956	10588292
108	110096	11890368
109	122837	13389233
110	138510	15236100
111	157480	17480280
112	179404	20093248
113	200864	22697632
114	226789	25853946
115	259831	29880565
116	290333	33678628
117	326094	38152998
118	366609	43259862
119	402015	47839785
120	441590	52990800
121	483153	58461513
122	526359	64215798
123	568146	69881958
124	602146	74666104
125	646251	80781375
126	680426	85733676
127	711272	90331544
128	732311	93735808
129	756896	97639584
130	771808	100335040
131	778855	102030005
132	795782	105043224
133	807762	107432346
134	803441	107661094
135	800418	108056430
136	798873	108646728
137	789576	108171912
138	786815	108580470
139	776525	107936975
140	761499	106609860
141	754640	106404240
142	744613	105735046
143	731406	104591058
144	715899	103089456
145	706968	102510360
146	687252	100338792
147	683437	100465239
148	667264	98755072
149	652992	97295808
150	643667	96550050
151	629757	95093307
152	607483	92337416
153	600327	91850031
154	591976	91164304
155	576203	89311465
156	568909	88749804
157	557707	87559999
158	545448	86180784
159	538222	85577298
160	528526	84564160
161	514043	82760923
162	504729	81766098
163	494684	80633492
164	480401	78785764
165	473983	78207195
166	467130	77543580
167	456214	76187738
168	447240	75136320
169	437588	73952372
170	424297	72130490
171	416770	71267670
172	408090	70191480
173	392088	67831224
174	386172	67193928
175	378858	66300150
176	364381	64131056
177	355055	62844735
178	344505	61321890
179	330366	59135514
180	319507	57511260
181	303778	54983818
182	287509	52326638
183	275835	50477805
184	257515	47382760
185	239074	44228690
186	222515	41387790
187	205399	38409613
188	189643	35652884
189	173484	32788476
190	156499	29734810
191	139893	26719563
192	123852	23779584
193	108796	20997628
194	93959	18228046
195	82043	15998385
196	70850	13886600
197	60024	11824728
198	50613	10021374
199	42375	8432625
200	35085	7017000
201	30214	6073014
202	24652	4979704
203	20563	4174289
204	17109	3490236
205	14438	2959790
206	11729	2416174
207	10504	2174328
208	9127	1898416
209	7914	1654026
210	6793	1426530
211	6338	1337318
212	5734	1215608
213	5157	1098441
214	4831	1033834
215	4545	977175
216	4126	891216
217	3914	849338
218	3727	812486
219	3710	812490
220	3539	778580
221	3441	760461
222	3558	789876
223	3269	728987
224	3320	743680
225	3408	766800
226	3170	716420
227	3349	760223
228	3286	749208
229	3283	751807
230	3104	713920
231	3126	722106
232	3313	768616
233	3010	701330
234	3018	706212
235	2931	688785
236	2763	652068
237	2673	633501
238	2773	659974
239	2754	658206
240	2813	675120
241	2775	668775
242	2529	612018
243	2460	597780
244	2483	605852
245	2447	599515
246	2530	622380
247	2393	591071
248	2565	636120
249	2733	680517
250	2569	642250
251	2464	618464
252	2540	640080
253	2396	606188
254	2402	610108
255	2494	635970
256	2291	586496
257	2316	595212
258	2288	590304
259	2273	588707
260	2205	573300
261	2180	568980
262	1997	523214
263	2030	533890
264	2122	560208
265	2031	538215
266	2108	560728
267	1951	520917
268	2018	540824
269	1943	522667
270	1888	509760
271	1957	530347
272	1728	470016
273	1683	459459
274	1656	453744
275	1617	444675
276	1462	403512
277	1456	403312
278	1361	378358
279	1376	383904
280	1290	361200
281	1328	373168
282	1231	347142
283	1170	331110
284	1216	345344
285	1127	321195
286	1145	327470
287	1112	319144
288	1071	308448
289	1038	299982
290	964	279560
291	918	267138
292	927	270684
293	944	276592
294	998	293412
295	980	289100
296	940	278240
297	838	248886
298	863	257174
299	907	271193
300	811	243300
301	770	231770
302	839	253378
303	847	256641
304	994	302176
305	949	289445
306	817	250002
307	818	251126
308	749	230692
309	715	220935
310	743	230330
311	708	220188
312	702	219024
313	582	182166
314	624	195936
315	570	179550
316	531	167796
317	560	177520
318	552	175536
319	567	180873
320	544	174080
321	555	178155
322	507	163254
323	466	150518
324	513	166212
325	460	149500
326	481	156806
327	483	157941
328	499	163672
329	533	175357
330	470	155100
331	501	165831
332	491	163012
333	495	164835
334	478	159652
335	527	176545
336	532	178752
337	536	180632
338	618	208884
339	647	219333
340	726	246840
341	648	220968
342	655	224010
343	692	237356
344	745	256280
345	775	267375
346	842	291332
347	882	306054
348	904	314592
349	865	301885
350	965	337750
351	1259	441909
352	1014	356928
353	1001	353353
354	986	349044
355	1116	396180
356	1513	538628
357	1136	405552
358	1227	439266
359	1056	379104
360	1399	503640
361	1687	609007
362	1366	494492
363	1186	430518
364	865	314860
365	927	338355
366	1025	375150
367	826	303142
368	902	331936
369	925	341325
370	810	299700
371	926	343546
372	864	321408
373	1053	392769
374	769	287606
375	678	254250
376	642	241392
377	874	329498
378	863	326214
379	811	307369
380	636	241680
381	761	289941
382	578	220796
383	671	256993
384	755	289920
385	722	277970
386	828	319608
387	754	291798
388	943	365884
389	568	220952
390	599	233610
391	749	292859
392	543	212856
393	635	249555
394	595	234430
395	674	266230
396	661	261756
397	537	213189
398	581	231238
399	571	227829
400	550	220000
401	533	213733
402	690	277380
403	611	246233
404	639	258156
405	630	255150
406	614	249284
407	590	240130
408	525	214200
409	507	207363
410	426	174660
411	529	217419
412	390	160680
413	455	187915
414	397	164358
415	478	198370
416	375	156000
417	351	146367
418	347	145046
419	328	137432
420	398	167160
421	349	146929
422	387	163314
423	293	123939
424	294	124656
425	383	162775
426	384	163584
427	317	135359
428	0	0
429	0	0
430	0	0
431	0	0
432	0	0
433	0	0
434	0	0
435	0	0
436	0	0
437	0	0
438	0	0
439	0	0
440	0	0
441	0	0
442	0	0
443	0	0
444	0	0
445	0	0
446	0	0
447	0	0
448	0	0
449	0	0
450	0	0
451	0	0
452	0	0
453	0	0
454	0	0
455	0	0
456	0	0
457	0	0
458	0	0
459	0	0
460	0	0
461	0	0
462	0	0
463	0	0
464	0	0
465	0	0
466	0	0
467	0	0
468	0	0
469	0	0
470	0	0
471	0	0
472	0	0
473	0	0
474	0	0
475	0	0
476	0	0
477	0	0
478	0	0
479	0	0
480	0	0
481	0	0
482	0	0
483	0	0
484	0	0
485	0	0
486	0	0
487	0	0
488	0	0
489	0	0
490	0	0
491	0	0
492	0	0
493	0	0
494	0	0
495	0	0
496	0	0
497	0	0
498	0	0
499	0	0
	47751891	6562366746
