# Supplementary material for: High-Throughput RNA Sequencing of Pseudomonas-Infected Arabidopsis Reveals Hidden Transcriptome Complexity and Novel Splice Variants
Source: PLoS One. 2013 Oct 1;8(10):e74183. doi: 10.1371/journal.pone.0074183 (PMC3788074; doi:10.1371/journal.pone.0074183)
Supplement: File S2 — QCSpreadsheets. (ZIP) [file pone.0074183.s002.zip › QC_Sample10_Run2_Lane4_S138.xlsx]

## Sheet: Read Counts
Total read pairs		16792086

## Sheet: Raw Counts_1
						0	1	2	3	4	5	6	7	8	9	10	11	12	13	14	15	16	17	18	19	20	21	22	23	24	25	26	27	28	29	30	31	32	33	34	35	36	37	38	39	40
	;	<	=	>	?	@	A	B	C	D	E	F	G	H	I	J	K	L	M	N	O	P	Q	R	S	T	U	V	W	X	Y	Z	[	\	]	^	_	'	a	b	c	d	e	f	g	h
									0.501187	0.398107	0.316228	0.251189	0.199526	0.158489	0.125893	0.1	0.0794328	0.0630957	0.0501187	0.0398107	0.0316228	0.0251189	0.0199526	0.0158489	0.0125893	0.01	0.00794328	0.00630957	0.00501187	0.00398107	0.00316228	0.00251189	0.00199526	0.00158489	0.00125893	0.001	0.000794328	0.000630957	0.000501187	0.000398107	0.000316228	0.000251189	0.000199526	0.000158489	0.000125893	0.0001	Total
1	0	0	0	0	0	0	0	6439	0	0	0	0	0	0	0	0	689	92659	2210	0	0	0	0	809	0	140987	2805	6312	319	2341	119018	12381	2865	110098	14452	99263	30821	131499	116736	131866	366305	457215	747662	14196335	0	0	16792086
2	0	0	0	0	0	0	0	38862	0	0	0	22	84	159	1693	415	464	10658	1356	792	1025	721	1562	2084	2016	22995	7076	6520	3934	7297	38224	17871	9174	63430	27802	75174	33875	115216	121375	115605	315438	549634	856398	14343135	0	0	16792086
3	0	0	0	0	0	0	0	13275	0	45	12	52	654	184	1314	693	682	9102	1509	1287	1700	1323	1940	2796	3217	22182	7630	7613	5139	8133	37726	18162	9409	61824	28902	73650	33430	114715	122870	125217	318693	545903	890841	14320262	0	0	16792086
4	0	0	0	0	0	0	0	13561	0	83	23	145	838	258	1522	1115	1413	9184	1935	1834	2226	1992	2630	3483	4506	22627	8119	8814	5960	8487	38539	17773	9478	60927	29467	73021	32715	113374	125530	125065	318348	559019	921906	14266169	0	0	16792086
5	0	0	0	0	0	0	0	13749	0	87	50	155	1001	397	1756	1143	1935	5847	2297	2217	2522	2275	3066	3822	5011	19411	8859	9567	6734	9118	34691	20655	9368	59135	30621	69089	31049	113429	117144	121038	316132	546717	918219	14303780	0	0	16792086
6	0	0	0	0	0	0	0	13926	0	169	54	195	906	658	1597	1319	2079	6717	2603	1875	1966	1768	2763	3115	4019	17853	7857	7160	5120	8757	30868	20394	6540	57217	29542	66326	25849	105762	97364	92588	327591	545406	901864	14392299	0	0	16792086
7	0	0	0	0	0	0	0	14242	2	79	54	152	767	462	1337	1192	1866	6237	2230	1865	1945	2008	2862	3061	4004	17233	7358	7777	5204	8342	31219	19211	7871	55308	28700	64526	28947	101950	97553	106342	300221	539280	814391	14506288	0	0	16792086
8	0	0	0	0	0	0	0	14370	6	81	65	162	718	404	1190	1053	1580	6316	1955	1712	1758	1849	2623	2789	3633	17678	6689	7243	5057	7651	32747	17667	7690	56782	28376	67771	29412	106248	101162	107273	311424	544245	841996	14452711	0	0	16792086
9	0	0	0	0	0	0	0	14511	6	67	64	155	666	456	1100	1023	1710	7696	1989	1813	1827	1884	2677	2856	3739	19002	6304	7400	5083	7491	34749	17190	7787	58400	27899	69479	29556	106894	103913	110605	313617	544140	855257	14423081	0	0	16792086
10	0	0	0	0	0	0	0	14734	3	70	62	141	627	438	1060	1049	1632	7099	1904	1696	1805	1833	2632	2608	3564	19304	6133	7104	4890	7052	36276	16873	7504	59919	27658	73412	29547	110893	111766	112850	337209	571916	945267	14263556	0	0	16792086
11	0	0	0	0	0	0	0	14995	4	77	46	146	522	396	1023	811	1951	6283	1524	702	1020	1011	1780	2330	2625	16096	6507	5842	4271	7917	30229	17824	6181	54773	27601	65514	26782	101802	100722	89518	322955	580218	936062	14354026	0	0	16792086
12	0	0	0	0	0	0	0	15455	4	41	37	111	401	275	730	631	1094	6288	1048	608	1005	960	1696	2026	2731	18837	6064	5960	4133	6873	36091	16663	6985	59375	27078	73234	29032	107795	113608	99486	328435	601798	945092	14270406	0	0	16792086
13	0	0	0	0	0	0	0	15700	0	42	34	111	358	271	608	592	1222	6584	971	552	852	934	1671	1864	2645	19448	6146	6020	4001	6673	37365	15919	7291	60510	26303	75459	29254	109062	118613	103917	334519	626971	974884	14194720	0	0	16792086
14	0	0	0	0	0	0	0	16158	3	39	28	125	306	262	579	575	1224	6855	913	474	796	893	1525	1937	2594	19364	5611	5970	3864	6245	37291	15486	7298	60520	26303	76290	29852	109045	120132	104574	334512	631521	988664	14174258	0	0	16792086
15	0	0	0	0	0	0	0	17610	3	40	40	98	276	223	532	537	1120	6948	667	518	800	865	1404	1893	2584	20523	5515	5845	3846	6163	39853	15369	7455	63083	26045	79664	30442	111900	125055	106579	336530	628818	986544	14156699	0	0	16792086
16	0	0	0	0	0	0	0	19005	4	74	55	177	542	414	1004	868	1658	5586	1285	847	1321	1337	2537	2866	3560	17136	7242	6747	4753	8659	34261	18228	6901	58333	29714	73048	29549	106975	120178	97307	349744	647304	1028080	14104787	0	0	16792086
17	0	0	0	0	0	0	0	19381	1	44	47	161	482	375	812	836	1544	6980	1134	814	1281	1259	2273	2568	3724	21543	6955	7028	4757	7887	40775	17169	8225	64544	28992	82595	31324	113956	136684	108550	354319	670583	1043766	13998718	0	0	16792086
18	0	0	0	0	0	0	0	20014	1	48	42	151	425	388	719	784	1542	7239	965	731	1103	1237	2162	2383	3517	21210	6645	6954	4582	7307	41586	16552	8413	65218	29082	83748	33154	114866	142205	112900	356626	691957	1072851	13932779	0	0	16792086
19	0	0	0	0	0	0	0	20933	1	58	35	143	416	359	659	777	1454	7367	880	655	1070	1186	2005	2284	3393	21722	6321	6704	4355	6996	42578	15875	8067	66077	28273	86228	32917	117023	144483	114540	359603	707665	1085518	13893466	0	0	16792086
20	0	0	0	0	0	0	0	22876	2	55	49	152	335	323	675	768	1458	8294	961	661	1044	1208	2079	2243	3489	23686	6436	6780	4539	6986	45445	15580	8236	68614	28412	88851	33699	119562	150522	115626	363381	737485	1119387	13802187	0	0	16792086
21	0	0	0	0	0	0	0	25870	4	79	75	266	620	632	1356	1255	2052	6415	1559	1184	1889	1874	3407	3508	4551	19948	7999	8135	5352	9294	40116	18660	7859	63612	31532	84843	34127	116413	149942	111854	384545	760117	1160689	13720453	0	0	16792086
22	0	0	0	0	0	0	0	26871	2	73	66	215	525	570	1003	1101	1881	9680	1410	998	1526	1587	2635	2886	4105	22819	6832	7772	5020	8035	43802	16636	8505	66697	29923	90021	36061	118590	162492	125865	384506	793573	1187628	13620175	0	0	16792086
23	0	0	0	0	0	0	0	28732	3	60	66	236	536	537	1086	1102	2014	10012	1292	928	1500	1638	2694	2896	4213	26731	7084	7914	4838	7706	49590	16781	8833	71514	30022	96073	36911	124450	171450	126239	393726	809513	1213859	13529307	0	0	16792086
24	0	0	0	0	0	0	0	31938	1	56	66	226	536	474	901	1117	1900	9165	1008	948	1349	1472	2590	2646	4126	25196	6824	7872	4858	7987	48418	16331	9161	71914	30696	96998	38417	125566	175933	128749	391658	849485	1235916	13459588	0	0	16792086
25	0	0	0	0	0	0	0	36896	1	74	69	186	457	423	846	1116	1817	9470	980	815	1334	1416	2399	2643	4065	25878	6841	7666	4794	7800	49079	15996	9107	72627	30198	98462	39422	127462	180485	130593	397715	874024	1263193	13385737	0	0	16792086
26	0	0	0	0	0	0	0	46107	7	125	247	520	1187	1122	2383	1934	3040	8184	2582	1658	2459	2623	4298	4057	5855	22199	9401	9218	5772	10245	44090	18386	8686	68296	33256	93402	37901	124702	176928	126033	419839	890813	1323427	13281104	0	0	16792086
27	0	0	0	0	0	0	0	50851	12	132	213	465	961	1000	2294	1948	2811	10465	2172	1502	2130	2511	3931	3562	5569	26612	9049	8824	5548	9113	50033	17474	9551	72372	32204	99715	40283	129111	190664	136632	424892	963011	1374680	13099789	0	0	16792086
28	0	0	0	0	0	0	0	51586	18	145	156	474	952	995	1810	1829	2969	16035	2080	1253	1879	2038	3319	3192	5005	30121	7782	8242	5272	8565	52157	16366	9750	74315	31738	103727	42154	132814	197704	143467	429805	966826	1386919	13048627	0	0	16792086
29	0	0	0	0	0	0	0	57891	9	119	174	463	860	962	1839	1874	2979	12479	1990	1365	1945	2080	3366	3387	5338	29726	8128	8542	5331	8394	54006	16823	9925	76877	31970	106917	42529	136829	203757	141705	441317	1009413	1429342	12931435	0	0	16792086
30	0	0	0	0	0	0	0	63272	6	134	159	424	828	979	1629	1834	3338	12576	1723	1370	2135	2187	3408	3680	5492	30991	7793	8597	5446	8388	55295	16757	10155	78037	32228	110818	45124	138392	215288	144355	444525	1080313	1475856	12778554	0	0	16792086
31	0	0	0	0	0	0	0	72361	18	185	334	761	1517	1549	3021	2517	3626	9094	2921	2100	3211	3371	5112	5016	6893	24353	10286	10264	6783	11057	48737	19974	10235	72724	36398	106095	44947	136566	210845	146472	459013	1090263	1501253	12722214	0	0	16792086
32	0	0	0	0	0	0	0	77686	9	171	278	727	1334	1418	2716	2481	3589	11444	2736	1963	2993	3209	4645	4636	6777	30006	9856	10157	6548	10030	55918	18989	11068	79308	35767	113563	47692	142782	227558	156325	466570	1154394	1537824	12548919	0	0	16792086
33	0	0	0	0	0	0	0	80179	6	165	192	587	1113	1250	2334	2369	3608	15029	2631	1612	2425	2601	3934	4003	6087	31429	8915	9360	6371	9510	56916	17701	11345	79916	35308	116361	49779	144564	232837	163919	465575	1192885	1557026	12472244	0	0	16792086
34	0	0	0	0	0	0	0	83720	11	161	261	549	1125	1156	2181	2369	3563	14650	2380	1703	2565	2767	4013	4323	6390	34520	9124	9745	6335	9813	60641	18319	11503	85370	35196	123524	50675	152646	243875	162731	497963	1254601	1626767	12264851	0	0	16792086
35	0	0	0	0	0	0	0	93732	9	210	324	698	1226	1397	2294	2678	4309	17962	2479	1850	2695	2953	4234	4443	6278	36625	8734	9204	6645	9217	63423	17445	11749	87636	35796	130048	57104	154838	265277	174650	498736	1461972	1688162	11925054	0	0	16792086
36	0	0	0	0	0	0	0	102569	20	249	407	936	1784	1924	3983	3200	4584	11747	4139	2473	3625	4086	5719	5473	8272	30284	12449	11226	7732	11773	58680	20014	12001	84767	39220	124888	54414	155450	262345	171230	513362	1398227	1701930	11956904	0	0	16792086
37	0	0	0	0	0	0	0	110030	12	229	386	948	1506	2073	3831	3198	4616	14471	3774	2128	3137	3345	5040	4858	7499	33749	10887	10338	7273	11042	62623	18949	12943	87794	39428	131523	58510	159833	275224	184656	518471	1465862	1726208	11805692	0	0	16792086
38	0	0	0	0	0	0	0	111543	13	246	299	748	1340	1498	2804	2649	4154	14744	2996	2022	3006	3170	4783	4809	7330	36441	10436	10419	7577	10688	66439	19416	13225	92414	39672	137830	59877	166913	285478	186801	539133	1508861	1785624	11646688	0	0	16792086
39	0	0	0	0	0	0	0	116490	14	199	309	708	1331	1426	2377	2617	4064	15826	2516	1898	2915	3031	4408	4829	7110	37125	9797	10376	7550	10610	67037	19275	13885	92972	40484	141016	63307	168282	294407	193404	532395	1601860	1800539	11515697	0	0	16792086
40	0	0	0	0	0	0	0	125743	21	223	287	735	1278	1480	2651	2791	4100	16065	2634	2061	3159	3250	4638	5009	7437	39423	10098	10228	7722	10803	70935	19466	14006	98509	40769	149542	67470	174044	313154	197330	545063	1741777	1836526	11261659	0	0	16792086
41	0	0	0	0	0	0	0	139381	30	308	502	1065	1912	2044	3865	3296	4728	11294	4146	2713	4118	4647	6095	5948	9167	30903	12352	11623	8831	12481	63931	21077	14527	92501	44035	145315	67780	174880	317364	205148	569593	1789205	1888576	11116705	0	0	16792086
42	0	0	0	0	0	0	0	145564	21	307	398	1003	1723	2078	3663	3297	4885	15142	3839	2505	3611	3992	5485	5637	8531	39810	11701	11173	8346	11495	73060	20484	14264	101798	43099	156510	71105	186118	337326	216724	595057	1917795	1947702	10816838	0	0	16792086
43	0	0	0	0	0	0	0	149573	17	263	396	900	1703	2005	3481	3414	5150	18331	3471	2357	3336	3644	5221	5564	7946	41982	10540	10664	8350	11206	75574	19522	15495	105358	44041	164056	77255	190345	353653	234012	599738	2068067	1978810	10566646	0	0	16792086
44	0	0	0	0	0	0	0	156668	13	270	335	848	1597	1882	3123	3454	5111	20955	3113	2211	3215	3573	5059	5203	8135	45197	10078	10355	8273	11291	80065	19865	15482	110150	43714	172194	79261	198385	374173	230368	629429	2150921	2035949	10342171	0	0	16792086
45	0	0	0	0	0	0	0	170875	20	290	393	810	1558	1850	3245	3654	6507	34737	2796	2256	3370	3615	5215	5625	8618	58566	10685	10831	8976	11489	95302	20531	16341	127710	44730	192757	84801	218655	412317	240386	671824	2359134	2086897	9864720	0	0	16792086
46	0	0	0	0	0	0	0	188752	30	384	620	1313	2299	2570	4899	4050	5690	13968	5198	3246	4783	5607	6901	7043	10877	39058	14033	13031	10743	14020	78296	22744	16777	110266	49408	178623	90474	210700	403115	263746	662787	2428500	2072813	9844722	0	0	16792086
47	0	0	0	0	0	0	0	195300	24	401	534	1170	2172	2651	4235	4053	5946	18664	4765	2886	4458	4834	6400	6804	9922	46684	12983	12963	10701	13252	86658	22870	18568	120088	51089	192749	96147	222959	424686	283593	684772	2575054	2122891	9518160	0	0	16792086
48	0	0	0	0	0	0	0	201107	11	480	650	1398	2527	3363	5007	5277	8530	33391	6101	2878	4340	4820	6559	7072	10146	63505	13063	12631	10765	13843	103490	23332	19607	137274	51241	214105	103177	240988	459741	293936	720954	2748772	2123695	9134310	0	0	16792086
49	0	0	0	0	0	0	0	210906	23	421	504	1127	2209	3306	4965	3969	7332	29193	3665	2806	4074	4635	6618	6716	9973	57280	12077	12822	10967	13419	96132	22961	20200	129575	52242	208860	105640	237631	457238	294191	720816	2758899	2150695	9127999	0	0	16792086
50	0	0	0	0	0	0	0	226057	18	433	482	1013	1941	2299	3684	3814	6201	22691	3320	2479	3821	4330	5850	6463	9266	52385	11584	12316	10748	13216	94487	23019	19883	131129	52483	214875	109253	243756	475372	304533	743964	2914857	2198434	8861630	0	0	16792086
51	0	0	0	0	0	0	0	250582	36	571	843	1613	2918	3236	5282	4345	6692	14703	5363	3499	5340	5804	7451	7697	11314	42183	14233	13089	11392	14565	87770	23378	19012	124990	52832	211358	112837	249158	485035	321390	770646	2974272	2203398	8723259	0	0	16792086
52	0	0	0	0	0	0	0	257843	31	479	597	1310	2386	2694	4096	4006	5927	17003	4129	2914	4665	5006	6562	7054	10184	47485	12775	12779	11258	13725	92869	23566	19919	130643	53703	221070	116705	257431	503116	336709	794615	3017427	2247869	8541536	0	0	16792086
53	0	0	0	0	0	0	0	267447	26	467	552	1180	2199	2602	3569	3920	6137	19554	3440	2816	4262	4535	6266	6774	9797	52346	11731	12850	11023	13861	97958	23750	21028	138680	55306	234141	121720	273899	528172	353784	837351	3091572	2279602	8287769	0	0	16792086
54	0	0	0	0	0	0	0	282220	24	491	593	1332	2517	3918	5659	4049	7767	23803	3597	2935	4579	4892	7252	7183	10382	57700	12011	13318	11594	14224	104362	23645	22101	145684	55329	245526	131224	281077	551006	362191	841390	3331295	2253987	7961229	0	0	16792086
55	0	0	0	0	0	0	0	303040	16	542	625	1185	2301	2823	4372	4388	7700	27430	3676	2718	4120	4433	6276	6997	9885	62314	11648	12444	11412	13751	109694	23476	21788	153209	54525	260544	137927	295798	581019	374621	875948	3495043	2258013	7646385	0	0	16792086
56	0	0	0	0	0	0	0	349815	41	673	1076	1942	3896	3766	5515	4671	7848	16132	5647	3686	5847	6066	7414	8445	11892	47934	15079	13987	12685	15183	99206	24870	22352	143885	59756	255885	147941	306474	592714	453858	899430	3510737	2308961	7416777	0	0	16792086
57	0	0	0	0	0	0	0	360751	35	538	784	1506	2972	3995	5271	4876	8006	21910	5456	3276	5200	5487	7387	8000	11558	60586	13907	14087	12930	15086	115382	26092	24795	163481	62875	284475	165329	332356	626885	507982	974727	3594392	2249460	7090251	0	0	16792086
58	0	0	0	0	0	0	0	375075	38	648	846	1642	3496	5019	5808	6091	14931	49135	6145	3430	5053	5761	8089	9361	14187	86398	14145	16394	15012	18252	143736	30406	32255	194610	68154	325384	183837	412419	660808	554452	968357	3700144	2190348	6662220	0	0	16792086
59	0	0	0	0	0	0	0	390342	30	797	1113	2463	6666	33988	86396	5142	50622	76308	4230	3856	7958	10617	35730	9441	16221	103187	14473	25754	15817	19426	140039	26912	32657	177765	64818	303066	166310	339834	642513	457257	949300	3785307	2217123	6568608	0	0	16792086
60	0	0	0	0	0	0	0	413858	26	590	699	1377	2626	4499	9563	4612	10057	26485	3783	2961	4918	5278	8940	7991	11486	67841	13020	15256	13704	16362	125823	26591	29303	179726	66263	324992	184834	387863	685400	576809	1032272	3964839	2207455	6353984	0	0	16792086
61	0	0	0	0	0	0	0	462613	77	808	1192	2184	3873	3783	5711	4847	7584	17529	6275	4081	6774	6847	8517	9816	13070	54750	16155	15718	15532	16697	118646	26998	27975	171945	72104	330146	198730	411233	719751	634021	1029378	4168045	2152959	6045722	0	0	16792086
62	0	0	0	0	0	0	0	474243	48	710	884	1621	3378	4354	4883	4912	8703	21909	4922	3503	5919	6013	7989	9289	12742	64462	14772	15895	15135	17247	128514	28718	31432	185962	74370	346840	217429	416335	748004	669831	1052132	4356973	2162585	5669428	0	0	16792086
63	0	0	0	0	0	0	0	490438	30	605	794	1533	3249	4180	4712	5200	10255	27827	4557	3282	5217	5684	7935	10006	13085	72613	14057	17473	16222	20416	143313	33636	40258	204080	78325	368517	232200	467332	763457	704516	1075012	4392519	2111396	5438155	0	0	16792086
64	0	0	0	0	0	0	0	512687	20	599	801	1523	3141	4075	4683	5094	9715	27303	4099	3312	5109	5691	8259	9344	13122	77183	14128	16652	15540	19815	145044	31832	35935	209706	74138	382221	240796	454142	804059	702911	1109306	4526050	2114779	5199272	0	0	16792086
65	0	0	0	0	0	0	0	551147	19	520	760	1335	2772	3328	4293	4754	9777	28696	3422	3089	5248	5496	8103	8965	12960	76602	13699	16283	16162	19482	145585	30305	35935	212824	76865	406315	250086	479172	824560	729903	1119644	4735498	2052705	4895777	0	0	16792086
66	0	0	0	0	0	0	0	624091	62	589	1151	2066	3671	3623	4922	4419	9179	18300	5642	3984	6948	6508	8168	11540	13090	62687	17306	16534	16514	19464	140181	28918	34182	205498	70253	397418	260215	487194	824906	739762	1147046	4712501	2050564	4832990	0	0	16792086

## Sheet: Score Distribution_1
						0	1	2	3	4	5	6	7	8	9	10	11	12	13	14	15	16	17	18	19	20	21	22	23	24	25	26	27	28	29	30	31	32	33	34	35	36	37	38	39	40
	;	<	=	>	?	@	A	B	C	D	E	F	G	H	I	J	K	L	M	N	O	P	Q	R	S	T	U	V	W	X	Y	Z	[	\	]	^	_	'	a	b	c	d	e	f	g	h
									0.501187	0.398107	0.316228	0.251189	0.199526	0.158489	0.125893	0.1	0.0794328	0.0630957	0.0501187	0.0398107	0.0316228	0.0251189	0.0199526	0.0158489	0.0125893	0.01	0.00794328	0.00630957	0.00501187	0.00398107	0.00316228	0.00251189	0.00199526	0.00158489	0.00125893	0.001	0.000794328	0.000630957	0.000501187	0.000398107	0.000316228	0.000251189	0.000199526	0.000158489	0.000125893	0.0001	Total
1	0	0	0	0	0	0	0	0	0	0	0	0	0	0	0	0	7579	1111908	28730	0	0	0	0	14562	0	2819740	58905	138864	7337	56184	2975450	321906	77355	3082744	419108	2977890	955451	4207968	3852288	4483444	12820675	16459740	27663494	539460730	0	0	624002052	37.1605	0.000192288
2	0	0	0	0	0	0	0	0	0	0	0	132	588	1272	15237	4150	5104	127896	17628	11088	15375	11536	26554	37512	38304	459900	148596	143440	90482	175128	955600	464646	247698	1776040	806258	2255220	1050125	3686912	4005375	3930570	11040330	19786824	31686726	545039130	0	0	628061376	37.4022	0.000181877
3	0	0	0	0	0	0	0	0	0	180	60	312	4578	1472	11826	6930	7502	109224	19617	18018	25500	21168	32980	50328	61123	443640	160230	167486	118197	195192	943150	472212	254043	1731072	838158	2209500	1036330	3670880	4054710	4257378	11154255	19652508	32961117	544169956	0	0	628860832	37.4498	0.000179894
4	0	0	0	0	0	0	0	0	0	332	115	870	5866	2064	13698	11150	15543	110208	25155	25676	33390	31872	44710	62694	85614	452540	170499	193908	137080	203688	963475	462098	255906	1705956	854543	2190630	1014165	3627968	4142490	4252210	11142180	20124684	34110522	542114422	0	0	628587921	37.4336	0.000180568
5	0	0	0	0	0	0	0	0	0	348	250	930	7007	3176	15804	11430	21285	70164	29861	31038	37830	36400	52122	68796	95209	388220	186039	210474	154882	218832	867275	537030	252936	1655780	888009	2072670	962519	3629728	3865752	4115292	11064620	19681812	33974103	543543640	0	0	628751263	37.4433	0.000180164
6	0	0	0	0	0	0	0	0	0	676	270	1170	6342	5264	14373	13190	22869	80604	33839	26250	29490	28288	46971	56070	76361	357060	164997	157520	117760	210168	771700	530244	176580	1602076	856718	1989780	801319	3384384	3213012	3147992	11465685	19634616	33368968	546907362	0	0	629299968	37.476	0.000178814
7	0	0	0	0	0	0	0	0	6	316	270	912	5369	3696	12033	11920	20526	74844	28990	26110	29175	32128	48654	55098	76076	344660	154518	171094	119692	200208	780475	499486	212517	1548624	832300	1935780	897357	3262400	3219249	3615628	10507735	19414080	30132467	551238944	0	0	629513337	37.4887	0.000178292
8	0	0	0	0	0	0	0	0	18	324	325	972	5026	3232	10710	10530	17380	75792	25415	23968	26370	29584	44591	50202	69027	353560	140469	159346	116311	183624	818675	459342	207630	1589896	822904	2033130	911772	3399936	3338346	3647282	10899840	19592820	31153852	549203018	0	0	629425219	37.4834	0.000178507
9	0	0	0	0	0	0	0	0	18	268	320	930	4662	3648	9900	10230	18810	92352	25857	25382	27405	30144	45509	51408	71041	380040	132384	162800	116909	179784	868725	446940	210249	1635200	809071	2084370	916236	3420608	3429129	3760570	10976595	19589040	31644509	548077078	0	0	629258121	37.4735	0.000178917
10	0	0	0	0	0	0	0	0	9	280	310	846	4389	3504	9540	10490	17952	85188	24752	23744	27075	29328	44744	46944	67716	386080	128793	156288	112470	169248	906900	438698	202608	1677732	802082	2202360	915957	3548576	3688278	3836900	11802315	20588976	34974879	542015128	0	0	628951079	37.4552	0.000179671
11	0	0	0	0	0	0	0	0	12	308	230	876	3654	3168	9207	8110	21461	75396	19812	9828	15300	16176	30260	41940	49875	321920	136647	128524	98233	190008	755725	463424	166887	1533644	800429	1965420	830242	3257664	3323826	3043612	11303425	20887848	34634294	545452988	0	0	629600373	37.4939	0.000178079
12	0	0	0	0	0	0	0	0	12	164	185	666	2807	2200	6570	6310	12034	75456	13624	8512	15075	15360	28832	36468	51889	376740	127344	131120	95059	164952	902275	433238	188595	1662500	785262	2197020	899992	3449440	3749064	3382524	11495225	21664728	34968404	542275428	0	0	629225074	37.4715	0.000178998
13	0	0	0	0	0	0	0	0	0	168	170	666	2506	2168	5472	5920	13442	79008	12623	7728	12780	14944	28407	33552	50255	388960	129066	132440	92023	160152	934125	413894	196857	1694280	762787	2263770	906874	3489984	3914229	3533178	11708165	22570956	36070708	539399360	0	0	629031617	37.46	0.000179473
14	0	0	0	0	0	0	0	0	9	156	140	750	2142	2096	5211	5750	13464	82260	11869	6636	11940	14288	25925	34866	49286	387280	117831	131340	88872	149880	932275	402636	197046	1694560	762787	2288700	925412	3489440	3964356	3555516	11707920	22734756	36580568	538621804	0	0	628999767	37.4581	0.000179552
15	0	0	0	0	0	0	0	0	9	160	200	588	1932	1784	4788	5370	12320	83376	8671	7252	12000	13840	23868	34074	49096	410460	115815	128590	88458	147912	996325	399594	201285	1766324	755305	2389920	943702	3580800	4126815	3623686	11778550	22637448	36502128	537954562	0	0	628807007	37.4466	0.000180027
16	0	0	0	0	0	0	0	0	12	296	275	1062	3794	3312	9036	8680	18238	67032	16705	11858	19815	21392	43129	51588	67640	342720	152082	148434	109319	207816	856525	473928	186327	1633324	861706	2191440	916019	3423200	3965874	3308438	12241040	23302944	38038960	535981906	0	0	628685866	37.4394	0.000180326
17	0	0	0	0	0	0	0	0	3	176	235	966	3374	3000	7308	8360	16984	83760	14742	11396	19215	20144	38641	46224	70756	430860	146055	154616	109411	189288	1019375	446394	222075	1807232	840768	2477850	971044	3646592	4510572	3690700	12401165	24140988	38619342	531951284	0	0	628120895	37.4058	0.000181729
18	0	0	0	0	0	0	0	0	3	192	210	906	2975	3104	6471	7840	16962	86868	12545	10234	16545	19792	36754	42894	66823	424200	139545	152988	105386	175368	1039650	430352	227151	1826104	843378	2512440	1027774	3675712	4692765	3838600	12481910	24910452	39695487	529445602	0	0	627975982	37.3971	0.00018209
19	0	0	0	0	0	0	0	0	3	232	175	858	2912	2872	5931	7770	15994	88404	11440	9170	16050	18976	34085	41112	64467	434440	132741	147488	100165	167904	1064450	412750	217809	1850156	819917	2586840	1020427	3744736	4767939	3894360	12586105	25475940	40164166	527951708	0	0	627860492	37.3903	0.000182379
20	0	0	0	0	0	0	0	0	6	220	245	912	2345	2584	6075	7680	16038	99528	12493	9254	15660	19328	35343	40374	66291	473720	135156	149160	104397	167664	1136125	405080	222372	1921192	823948	2665530	1044669	3825984	4967226	3931284	12718335	26549460	41417319	524483106	0	0	627476103	37.3674	0.000183342
21	0	0	0	0	0	0	0	0	12	316	375	1596	4340	5056	12204	12550	22572	76980	20267	16576	28335	29984	57919	63144	86469	398960	167979	178970	123096	223056	1002900	485160	212193	1781136	914428	2545290	1057937	3725216	4948086	3803036	13459075	27364212	42945493	521377214	0	0	627152132	37.3481	0.000184159
22	0	0	0	0	0	0	0	0	6	292	330	1290	3675	4560	9027	11010	20691	116160	18330	13972	22890	25392	44795	51948	77995	456380	143472	170984	115460	192840	1095050	432536	229635	1867516	867767	2700630	1117891	3794880	5362236	4279410	13457710	28568628	43942236	517566650	0	0	626784274	37.3262	0.00018509
23	0	0	0	0	0	0	0	0	9	240	330	1416	3752	4296	9774	11020	22154	120144	16796	12992	22500	26208	45798	52128	80047	534620	148764	174108	111274	184944	1239750	436306	238491	2002392	870638	2882190	1144241	3982400	5657850	4292126	13780410	29142468	44912783	514113666	0	0	626279025	37.2961	0.000186377
24	0	0	0	0	0	0	0	0	3	224	330	1356	3752	3792	8109	11170	20900	109980	13104	13272	20235	23552	44030	47628	78394	503920	143304	173184	111734	191688	1210450	424606	247347	2013592	890184	2909940	1190927	4018112	5805789	4377466	13708030	30581460	45728892	511464344	0	0	626094800	37.2851	0.000186848
25	0	0	0	0	0	0	0	0	3	296	345	1116	3199	3384	7614	11160	19987	113640	12740	11410	20010	22656	40783	47574	77235	517560	143661	168652	110262	187200	1226975	415896	245889	2033556	875742	2953860	1222082	4078784	5956005	4440162	13920025	31464864	46738141	508658006	0	0	625750474	37.2646	0.000187732
26	0	0	0	0	0	0	0	0	21	500	1235	3120	8309	8976	21447	19340	33440	98208	33566	23212	36885	41968	73066	73026	111245	443980	197421	202796	132756	245880	1102250	478036	234522	1912288	964424	2802060	1174931	3990464	5838624	4285122	14694365	32069268	48966799	504681952	0	0	625005502	37.2202	0.00018966
27	0	0	0	0	0	0	0	0	36	528	1065	2790	6727	8000	20646	19480	30921	125580	28236	21028	31950	40176	66827	64116	105811	532240	190029	194128	127604	218712	1250825	454324	257877	2026416	933916	2991450	1248773	4131552	6291912	4645488	14871220	34668396	50863160	497791982	0	0	624263921	37.1761	0.000191598
28	0	0	0	0	0	0	0	0	54	580	780	2844	6664	7960	16290	18290	32659	192420	27040	17542	28185	32608	56423	57456	95095	602420	163422	181324	121256	205560	1303925	425516	263250	2080820	920402	3111810	1306774	4250048	6524232	4877878	15043175	34805736	51316003	495847826	0	0	623944267	37.157	0.00019244
29	0	0	0	0	0	0	0	0	27	476	870	2778	6020	7696	16551	18740	32769	149748	25870	19110	29175	33280	57222	60966	101422	594520	170688	187924	122613	201456	1350150	437398	267975	2152556	927130	3207510	1318399	4378528	6723981	4817970	15446095	36338868	52885654	491394530	0	0	623486665	37.1298	0.000193651
30	0	0	0	0	0	0	0	0	18	536	795	2544	5796	7832	14661	18340	36718	150912	22399	19180	32025	34992	57936	66240	104348	619820	163653	189134	125258	201312	1382375	435682	274185	2185036	934612	3324540	1398844	4428544	7104504	4908070	15558375	38891268	54606672	485585052	0	0	622892208	37.0944	0.000195236
31	0	0	0	0	0	0	0	0	54	740	1670	4566	10619	12392	27189	25170	39886	109128	37973	29400	48165	53936	86904	90288	130967	487060	216006	225808	156009	265368	1218425	519324	276345	2036272	1055542	3182850	1393357	4370112	6957885	4980048	16065455	39249468	55546361	483444132	0	0	622354874	37.0624	0.00019668
32	0	0	0	0	0	0	0	0	27	684	1390	4362	9338	11344	24444	24810	39479	137328	35568	27482	44895	51344	78965	83448	128763	600120	206976	223454	150604	240720	1397950	493714	298836	2220624	1037243	3406890	1478452	4569024	7509414	5315050	16329950	41558184	56899488	476858922	0	0	621499286	37.0114	0.000199001
33	0	0	0	0	0	0	0	0	18	660	960	3522	7791	10000	21006	23690	39688	180348	34203	22568	36375	41616	66878	72054	115653	628580	187215	205920	146533	228240	1422900	460226	306315	2237648	1023932	3490830	1543149	4626048	7683621	5573246	16295125	42943860	57609962	473945272	0	0	621235652	36.9957	0.000199722
34	0	0	0	0	0	0	0	0	33	644	1305	3294	7875	9248	19629	23690	39193	175800	30940	23842	38475	44272	68221	77814	121410	690400	191604	214390	145705	235512	1516025	476294	310581	2390360	1020684	3705720	1570925	4884672	8047875	5532854	17428705	45165636	60190379	466064338	0	0	620468344	36.95	0.000201835
35	0	0	0	0	0	0	0	0	27	840	1620	4188	8582	11176	20646	26780	47399	215544	32227	25900	40425	47248	71978	79974	119282	732500	183414	202488	152835	221208	1585575	453570	317223	2453808	1038084	3901440	1770224	4954816	8754141	5938100	17455760	52630992	62461994	453152052	0	0	619114060	36.8694	0.000205618
36	0	0	0	0	0	0	0	0	60	996	2035	5616	12488	15392	35847	32000	50424	140964	53807	34622	54375	65376	97223	98514	157168	605680	261429	246972	177836	282552	1467000	520364	324027	2373476	1137380	3746640	1686834	4974400	8657385	5821820	17967670	50336172	62971410	454362352	0	0	618778306	36.8494	0.000206567
37	0	0	0	0	0	0	0	0	36	916	1930	5688	10542	16584	34479	31980	50776	173652	49062	29792	47055	53520	85680	87444	142481	674980	228627	227436	167279	265008	1565575	492674	349461	2458232	1143412	3945690	1813810	5114656	9082392	6278304	18146485	52771032	63869696	448616296	0	0	618032662	36.805	0.000208689
38	0	0	0	0	0	0	0	0	39	984	1495	4488	9380	11984	25236	26490	45694	176928	38948	28308	45090	50720	81311	86562	139270	728820	219156	229218	174271	256512	1660975	504816	357075	2587592	1150488	4134900	1856187	5341216	9420774	6351234	18869655	54318996	66068088	442574144	0	0	617577044	36.7779	0.000209997
39	0	0	0	0	0	0	0	0	42	796	1545	4248	9317	11408	21393	26170	44704	189912	32708	26572	43725	48496	74936	86922	135090	742500	205737	228272	173650	254640	1675925	501150	374895	2603216	1174036	4230480	1962517	5385024	9715431	6575736	18633825	57666960	66619943	437596486	0	0	617078407	36.7482	0.000211438
40	0	0	0	0	0	0	0	0	63	892	1435	4410	8946	11840	23859	27910	45100	192780	34242	28854	47385	52000	78846	90162	141303	788460	212058	225016	177606	259272	1773375	506116	378162	2758252	1182301	4486260	2091570	5569408	10334082	6709220	19077205	62703972	67951462	427943042	0	0	615916866	36.679	0.000214833
41	0	0	0	0	0	0	0	0	90	1232	2510	6390	13384	16352	34785	32960	52008	135528	53898	37982	61770	74352	103615	107064	174173	618060	259392	255706	203113	299544	1598275	548002	392229	2590028	1277015	4359450	2101180	5596160	10473012	6975032	19935755	64411380	69877312	422434790	0	0	615113528	36.6312	0.000217212
42	0	0	0	0	0	0	0	0	63	1228	1990	6018	12061	16624	32967	32970	53735	181704	49907	35070	54165	63872	93245	101466	162089	796200	245721	245806	191958	275880	1826500	532584	385128	2850344	1249871	4695300	2204255	5955776	11131758	7368616	20826995	69040620	72064974	411039844	0	0	613827304	36.5546	0.000221077
43	0	0	0	0	0	0	0	0	51	1052	1980	5400	11921	16040	31329	34140	56650	219972	45123	32998	50040	58304	88757	100152	150974	839640	221340	234608	192050	268944	1889350	507572	418365	2950024	1277189	4921680	2394905	6091040	11670549	7956408	20990830	74450412	73215970	401532548	0	0	612928307	36.501	0.000223819
44	0	0	0	0	0	0	0	0	39	1080	1675	5088	11179	15056	28107	34540	56221	251460	40469	30954	48225	57168	86003	93654	154565	903940	211638	227810	190279	270984	2001625	516490	418014	3084200	1267706	5165820	2457091	6348320	12347709	7832512	22030015	77433156	75330113	393002498	0	0	611955403	36.4431	0.000226825
45	0	0	0	0	0	0	0	0	60	1160	1965	4860	10906	14800	29205	36540	71577	416844	36348	31584	50550	57840	88655	101250	163742	1171320	224385	238282	206448	275736	2382550	533806	441207	3575880	1297170	5782710	2628831	6996960	13606461	8173124	23513840	84928824	77215189	374859360	0	0	609169969	36.2772	0.000235656
46	0	0	0	0	0	0	0	0	90	1536	3100	7878	16093	20560	44091	40500	62590	167616	67574	45444	71745	89712	117317	126774	206663	781160	294693	286682	247089	336480	1957400	591344	452979	3087448	1432832	5358690	2804694	6742400	13302795	8967364	23197545	87426000	76694081	374099436	0	0	609150395	36.276	0.00023572
47	0	0	0	0	0	0	0	0	72	1604	2670	7020	15204	21208	38115	40530	65406	223968	61945	40404	66870	77344	108800	122472	188518	933680	272643	285186	246123	318048	2166450	594620	501336	3362464	1481581	5782470	2980557	7134688	14014638	9642162	23967020	92701944	78546967	361690080	0	0	607704807	36.19	0.000240439
48	0	0	0	0	0	0	0	0	33	1920	3250	8388	17689	26904	45063	52770	93830	400692	79313	40292	65100	77120	111503	127296	192774	1270100	274323	277882	247595	332232	2587250	606632	529389	3843672	1485989	6423150	3198487	7711616	15171453	9993824	25233390	98955792	78576715	347103780	0	0	605167208	36.0388	0.000248953
49	0	0	0	0	0	0	0	0	69	1684	2520	6762	15463	26448	44685	39690	80652	350316	47645	39284	61110	74160	112506	120888	189487	1145600	253617	282084	252241	322056	2403300	596986	545400	3628100	1515018	6265800	3274840	7604192	15088854	10002494	25228560	99320364	79575715	346863962	0	0	605382552	36.0517	0.000248218
50	0	0	0	0	0	0	0	0	54	1732	2410	6078	13587	18392	33156	38140	68211	272292	43160	34706	57315	69280	99450	116334	176054	1047700	243264	270952	247204	317184	2362175	598494	536841	3671612	1522007	6446250	3386843	7800192	15687276	10354122	26038740	104934852	81342058	336741940	0	0	604600057	36.0051	0.000250896
51	0	0	0	0	0	0	0	0	108	2284	4215	9678	20426	25888	47538	43450	73612	176436	69719	48986	80100	92864	126667	138546	214966	843660	298893	287958	262016	349560	2194250	607828	513324	3499720	1532128	6340740	3497947	7973056	16006155	10927260	26972610	107073792	81525726	331483842	0	0	603365948	35.9316	0.000255178
52	0	0	0	0	0	0	0	0	93	1916	2985	7860	16702	21552	36864	40060	65197	204036	53677	40796	69975	80096	111554	126972	193496	949700	268275	281138	258934	329400	2321725	612716	537813	3658004	1557387	6632100	3617855	8237792	16602828	11448106	27811525	108627372	83171153	324578368	0	0	602576022	35.8845	0.000257957
53	0	0	0	0	0	0	0	0	78	1868	2760	7080	15393	20816	32121	39200	67507	234648	44720	39424	63930	72560	106522	121932	186143	1046920	246351	282700	253529	332664	2448950	617500	567756	3883040	1603874	7024230	3773320	8764768	17429676	12028656	29307285	111296592	84345274	314935222	0	0	601245009	35.8053	0.000262708
54	0	0	0	0	0	0	0	0	72	1964	2965	7992	17619	31344	50931	40490	85437	285636	46761	41090	68685	78272	123284	129294	197258	1154000	252231	292996	266662	341376	2609050	614770	596727	4079152	1604541	7365780	4067944	8994464	18183198	12314494	29448650	119926620	83397519	302526702	0	0	599245970	35.6862	0.000270009
55	0	0	0	0	0	0	0	0	48	2168	3125	7110	16107	22584	39348	43880	84700	329160	47788	38052	61800	70928	106692	125946	187815	1246280	244608	273768	262476	330024	2742350	610376	588276	4289852	1581225	7816320	4275737	9465536	19173627	12737114	30658180	125821548	83546481	290562630	0	0	597413659	35.5771	0.000276879
56	0	0	0	0	0	0	0	0	123	2692	5380	11652	27272	30128	49635	46710	86328	193584	73411	51604	87705	97056	126038	152010	225948	958680	316659	307714	291755	364392	2480150	646620	603504	4028780	1732924	7676550	4586171	9807168	19559562	15431172	31480050	126386532	85431557	281837526	0	0	595194742	35.445	0.000285433
57	0	0	0	0	0	0	0	0	105	2152	3920	9036	20804	31960	47439	48760	88066	262920	70928	45864	78000	87792	125579	144000	219602	1211720	292047	309914	297390	362064	2884550	678392	669465	4577468	1823375	8534250	5125199	10635392	20687205	17271388	34115445	129398112	83230020	269429538	0	0	592819861	35.3035	0.000294881
58	0	0	0	0	0	0	0	0	114	2592	4230	9852	24472	40152	52272	60910	164241	589620	79885	48020	75795	92176	137513	168498	269553	1727960	297045	360668	345276	438048	3593400	790556	870885	5449080	1976466	9761520	5698947	13197408	21806664	18851368	33892495	133205184	81042876	253164360	0	0	588290101	35.0338	0.000313778
59	0	0	0	0	0	0	0	0	90	3188	5565	14778	46662	271904	777564	51420	556842	915696	54990	53984	119370	169872	607410	169938	308199	2063740	303933	566588	363791	466224	3500975	699712	881739	4977420	1879722	9091980	5155610	10874688	21202929	15546738	33225500	136271052	82033551	249607104	0	0	582840468	34.7092	0.000338124
60	0	0	0	0	0	0	0	0	78	2360	3495	8262	18382	35992	86067	46120	110627	317820	49179	41454	73770	84448	151980	143838	218234	1356820	273420	335632	315192	392688	3145575	691366	791181	5032328	1921627	9749760	5729854	12411616	22618200	19611506	36129520	142734204	81675835	241451392	0	0	587759822	35.0022	0.000316068
61	0	0	0	0	0	0	0	0	231	3232	5960	13104	27111	30264	51399	48470	83424	210348	81575	57134	101610	109552	144789	176688	248330	1095000	339255	345796	357236	400728	2966150	701948	755325	4814460	2091016	9904380	6160630	13159456	23751783	21556714	36028230	150049620	79659483	229737436	0	0	585267867	34.8538	0.000327055
62	0	0	0	0	0	0	0	0	144	2840	4420	9726	23646	34832	43947	49120	95733	262908	63986	49042	88785	96208	135813	167202	242098	1289240	310212	349690	348105	413928	3212850	746668	848664	5206936	2156730	10405200	6740299	13322720	24684132	22774254	36824620	156851028	80015645	215438264	0	0	583309635	34.7372	0.000335956
63	0	0	0	0	0	0	0	0	90	2420	3970	9198	22743	33440	42408	52000	112805	333924	59241	45948	78255	90944	134895	180108	248615	1452260	295197	384406	373106	489984	3582825	874536	1086966	5714240	2271425	11055510	7198200	14954624	25194081	23953544	37625420	158130684	78121652	206649890	0	0	580859554	34.5913	0.000347435
64	0	0	0	0	0	0	0	0	60	2396	4005	9138	21987	32600	42147	50940	106865	327636	53287	46368	76635	91056	140403	168192	249318	1543660	296688	366344	357420	475560	3626100	827632	970245	5871768	2150002	11466630	7464676	14532544	26533947	23898974	38825710	162937800	78246823	197572336	0	0	579387892	34.5036	0.000354517
65	0	0	0	0	0	0	0	0	57	2080	3800	8010	19404	26624	38637	47540	107547	344352	44486	43246	78720	87936	137751	161370	246240	1532040	287679	358226	371726	467568	3639625	787930	970245	5959072	2229085	12189450	7752666	15333504	27210480	24816702	39187540	170477928	75950085	186039526	0	0	576958877	34.359	0.000366524
66	0	0	0	0	0	0	0	0	186	2356	5755	12396	25697	28984	44298	44190	100969	219600	73346	55776	104220	104128	138856	207720	248710	1253740	363426	363748	379822	467136	3504525	751868	922914	5753944	2037337	11922540	8066665	15590208	27221898	25151908	40146610	169650036	75870868	183653620	0	0	574490000	34.2119	0.000379145

## Sheet: Raw Counts_2
						0	1	2	3	4	5	6	7	8	9	10	11	12	13	14	15	16	17	18	19	20	21	22	23	24	25	26	27	28	29	30	31	32	33	34	35	36	37	38	39	40
	;	<	=	>	?	@	A	B	C	D	E	F	G	H	I	J	K	L	M	N	O	P	Q	R	S	T	U	V	W	X	Y	Z	[	\	]	^	_	'	a	b	c	d	e	f	g	h
									0.501187	0.398107	0.316228	0.251189	0.199526	0.158489	0.125893	0.1	0.0794328	0.0630957	0.0501187	0.0398107	0.0316228	0.0251189	0.0199526	0.0158489	0.0125893	0.01	0.00794328	0.00630957	0.00501187	0.00398107	0.00316228	0.00251189	0.00199526	0.00158489	0.00125893	0.001	0.000794328	0.000630957	0.000501187	0.000398107	0.000316228	0.000251189	0.000199526	0.000158489	0.000125893	0.0001	Total
1	0	0	0	0	0	0	0	160204	0	0	0	0	0	0	0	0	3470	32761	3284	0	0	0	0	3596	0	47431	5695	8702	702	4496	48419	15625	4870	63863	21640	112395	158597	142860	121283	159970	490894	556897	997002	13627430	0	0	16792086
2	0	0	0	0	0	0	0	279035	0	0	0	13	97	471	8114	2005	4056	16534	5181	2027	4321	2944	4842	8318	4004	38091	26545	36815	4369	13284	51453	40491	14341	83627	36782	89913	47299	134950	125067	105381	571699	704181	1455893	12869943	0	0	16792086
3	0	0	0	0	0	0	0	281123	0	132	11	197	1091	713	3845	1706	4312	16106	4309	1940	2664	1536	3810	5361	4191	34188	11105	11395	5356	11345	50567	23932	13072	79453	34524	119839	57289	143016	154321	130337	583079	720643	1519848	12755730	0	0	16792086
4	0	0	0	0	0	0	0	313647	0	315	36	349	2005	3723	13572	9588	9368	32179	10693	2719	5454	4054	11017	11375	9278	59808	18264	10427	3937	15501	67884	25133	6837	91000	31340	103039	28150	135449	142899	92255	592240	714523	1496560	12717468	0	0	16792086
5	0	0	0	0	0	0	0	317773	0	278	68	495	2444	3730	11016	5104	6607	21073	6699	3127	5294	4167	11261	9605	6925	39682	19203	14666	4624	18767	51987	31014	8105	85659	33708	93127	32816	136609	139756	99838	610129	757158	1583176	12616396	0	0	16792086
6	0	0	0	0	0	0	0	330118	0	264	79	630	1998	1644	4626	3597	7142	12146	4266	1873	3405	3447	8781	8558	5000	29884	22437	16745	5496	18620	45912	41529	8445	86816	38039	87817	35616	137774	130616	97634	613674	749676	1538770	12689012	0	0	16792086
7	0	0	0	0	0	0	0	329974	3	270	151	541	1893	1516	4080	3033	5676	16755	4451	2032	2343	2726	4677	4918	4134	29836	12326	9530	5596	10440	43901	23235	9885	72151	32764	103403	46224	139618	154862	149606	555726	742727	1371387	12889696	0	0	16792086
8	0	0	0	0	0	0	0	349688	7	252	211	495	1759	1772	6558	6250	6293	28208	7314	1731	2883	3932	7922	9280	8697	51267	17000	10722	5611	17650	64520	28874	8552	94242	36336	107076	33743	144821	152201	106484	611989	764789	1497451	12595506	0	0	16792086
9	0	0	0	0	0	0	0	368709	3	239	187	449	1822	1170	3328	2617	4788	18084	3684	1739	2146	2727	4072	4404	3675	33058	10397	9855	5579	9116	50605	21932	11209	76931	34788	104611	44065	139774	165804	147348	589005	771778	1491058	12651330	0	0	16792086
10	0	0	0	0	0	0	0	375406	3	200	236	434	1784	1166	3678	2913	5197	19046	4614	1640	2706	3833	7089	7311	5845	42010	16110	11873	5613	19582	59120	30156	8441	96053	36684	106495	34537	151267	160164	113294	643428	807358	1602685	12404115	0	0	16792086
11	0	0	0	0	0	0	0	384677	6	256	281	654	2482	2199	10932	6256	7526	14866	5938	2048	5150	6456	10574	9960	7819	35719	17938	11792	5530	20748	50853	30348	6908	87346	38606	97420	34676	144801	147282	112742	606402	795800	1536011	12533084	0	0	16792086
12	0	0	0	0	0	0	0	389106	3	210	258	547	2121	1567	5633	3900	6148	22341	6475	1826	3966	5678	9105	8847	6365	45756	22849	15186	5968	19496	63499	32371	8322	100133	37737	109374	37738	156630	166726	126026	629406	838118	1572268	12330387	0	0	16792086
13	0	0	0	0	0	0	0	393589	3	274	303	536	2274	1558	4567	3378	5389	20341	4841	1688	3112	4307	7410	7732	5560	40365	22273	19921	5798	16338	58202	35267	9141	94995	37315	105548	43315	155237	167298	136188	633310	883381	1587745	12273587	0	0	16792086
14	0	0	0	0	0	0	0	398860	4	193	512	538	2389	1420	7565	6195	5967	21301	4906	1768	4271	6023	9358	9262	7968	45561	18386	13635	5939	18684	62356	29385	8498	96915	37587	112001	38152	156455	174087	133133	636318	886092	1611538	12218864	0	0	16792086
15	0	0	0	0	0	0	0	411094	4	200	315	517	1744	1311	6944	3734	4865	25271	5655	2702	7098	5924	7817	8460	8235	52168	20084	15420	8090	17446	72736	26662	10642	103145	37897	120323	38957	163367	187471	140287	643770	887570	1625213	12118948	0	0	16792086
16	0	0	0	0	0	0	0	412737	5	322	448	846	2718	2281	5560	4069	7190	16436	6009	1894	2756	3203	5719	5407	6288	34690	14190	11057	6224	11342	55559	24860	10873	86398	38756	119004	47887	163691	198368	161958	662964	924095	1650105	12086177	0	0	16792086
17	0	0	0	0	0	0	0	419291	8	288	277	740	2152	2014	5153	4001	5472	22067	8119	1685	2673	3242	6130	6605	9545	45565	17374	12769	6671	16631	69486	28206	9665	102996	40449	122284	40976	167702	193913	151390	660164	937398	1678403	11990582	0	0	16792086
18	0	0	0	0	0	0	0	423424	3	364	261	708	2005	1804	4251	3265	5447	22279	4917	1646	2550	2558	4564	4503	5898	41058	12659	11716	6056	9729	63128	22198	9963	91322	34206	126879	48819	171326	224275	190392	680380	986794	1711740	11858999	0	0	16792086
19	0	0	0	0	0	0	0	452533	7	290	295	705	1895	1654	3929	3478	4993	23815	6244	1753	2553	2768	4684	5674	7891	52902	16896	11885	6421	13061	77294	27932	9900	107960	38749	134436	43846	174266	217987	162747	662097	987854	1692558	11828134	0	0	16792086
20	0	0	0	0	0	0	0	462097	5	245	250	701	1789	1761	4280	3166	5122	31570	13034	1568	2598	2782	5692	5867	8637	57341	17941	12511	6504	12516	82260	23783	10304	110783	35968	137214	44060	175913	228532	167436	665475	1006028	1725953	11720400	0	0	16792086
21	0	0	0	0	0	0	0	474293	13	357	500	1225	3020	2945	6377	4796	7719	19327	7163	2494	3866	3923	6475	6313	8545	41337	18241	21233	8343	17824	65773	41796	11630	108888	44672	127576	53155	181879	221313	174060	681262	1033870	1720798	11659085	0	0	16792086
22	0	0	0	0	0	0	0	479038	11	341	356	975	2664	3095	5709	5030	6275	23833	6402	4617	5275	4017	9187	10029	10546	50735	18477	14437	11851	22187	77296	32847	13123	115767	46093	142799	46737	190783	244395	183339	689177	1062751	1755656	11496236	0	0	16792086
23	0	0	0	0	0	0	0	481242	11	352	361	986	4681	6897	7392	8372	6311	27202	5568	5442	7799	5740	10317	10344	11510	52848	15523	15644	11329	14623	82815	28683	13980	111079	43305	144786	50402	187364	253566	193990	680636	1094723	1787120	11409143	0	0	16792086
24	0	0	0	0	0	0	0	486464	6	325	352	911	2218	2231	5566	3903	5825	25755	5978	2375	4785	4051	6633	6995	9657	50390	20252	16938	10744	16150	83110	27410	16859	111130	45994	141729	55964	191245	260526	209049	684220	1143820	1814820	11317706	0	0	16792086
25	0	0	0	0	0	0	0	497094	7	353	370	959	2069	1906	4416	3777	5766	24061	5382	1906	3651	3586	5411	6076	8320	49859	20957	17039	9366	15502	85551	30283	16547	117746	44901	145237	59203	196623	267300	208673	702123	1178609	1831335	11220122	0	0	16792086
26	0	0	0	0	0	0	0	510598	14	438	584	1253	3070	3196	6885	5115	7791	18909	7872	2370	4110	4364	6527	6375	9502	41926	16861	12359	8119	13174	73409	25742	12149	106163	42614	151337	59039	198452	291271	236289	731708	1205391	1866043	11101067	0	0	16792086
27	0	0	0	0	0	0	0	522670	12	412	430	1130	2623	2873	6873	6921	7971	37112	19132	2154	3464	3895	6306	6385	12982	72306	25098	12707	8119	13088	109600	25325	12590	135878	40836	171966	55205	212782	307203	220670	737504	1245385	1895535	10846944	0	0	16792086
28	0	0	0	0	0	0	0	525116	11	482	465	1244	2672	2668	5756	4423	6817	27243	7005	2130	3501	3692	5568	5547	8972	53023	15334	12595	8020	11894	84626	25213	13609	117247	43707	166519	68552	213817	312846	245283	750803	1281324	1920291	10834071	0	0	16792086
29	0	0	0	0	0	0	0	543716	12	400	396	1091	2497	2446	4924	4396	6440	31427	6162	2044	3395	3637	5578	5993	9210	60985	16356	12907	8643	14896	96863	29447	13446	136922	48811	179948	60992	227557	326417	235622	761267	1324353	1944170	10658720	0	0	16792086
30	0	0	0	0	0	0	0	556813	13	481	431	1074	2486	2653	5046	4944	7733	33304	5880	2123	3783	4373	6405	6976	11236	64479	15364	14975	10512	15257	104978	29421	17572	142296	46819	191936	63590	232917	347774	241127	761652	1362212	1965196	10508255	0	0	16792086
31	0	0	0	0	0	0	0	574112	30	561	764	1531	3490	3737	7871	5627	8597	20550	8433	3231	5105	5474	8132	8268	12478	48976	20987	18922	13445	23986	84161	43237	15026	132424	55465	170360	73733	230180	333610	263153	760488	1382786	1951689	10491467	0	0	16792086
32	0	0	0	0	0	0	0	587942	14	569	611	1658	6903	8963	11361	11780	9468	28227	7996	4836	9156	7379	11710	11142	15225	61372	18487	17199	12812	16532	104714	32247	17697	137866	50776	188318	68305	234856	356280	263786	770505	1420746	1996794	10287854	0	0	16792086
33	0	0	0	0	0	0	0	587019	10	621	593	1557	3178	3395	6682	5673	8223	30338	7697	2505	4418	4480	6709	7020	10628	62265	19260	21132	11297	20111	99534	44752	17389	147595	54507	190181	80242	248560	369317	277362	796932	1488130	2028941	10123833	0	0	16792086
34	0	0	0	0	0	0	0	594195	11	629	797	2326	7250	6067	8155	9082	9946	36189	9610	5002	10849	8982	9143	13180	12671	68961	18102	21266	12251	16864	111516	32074	17823	142282	54479	206648	81730	247277	399240	285528	785175	1546780	2023508	9976498	0	0	16792086
35	0	0	0	0	0	0	0	609191	22	583	593	1482	3274	3387	6149	5516	8200	33690	7455	3357	5199	5365	7608	9328	12981	68181	21143	19519	14213	19423	114693	30151	24378	150154	57866	209064	83742	258477	412609	301135	796941	1608872	2068236	9809909	0	0	16792086
36	0	0	0	0	0	0	0	631162	27	721	843	1789	3735	4037	8101	6207	8928	21878	8972	3113	5539	5760	7710	8152	12666	50203	20626	18231	12569	19169	99941	40836	21746	144237	61662	198606	95864	259621	406226	325809	804687	1643798	2062688	9766227	0	0	16792086
37	0	0	0	0	0	0	0	642211	29	762	875	2104	4172	4669	9171	7026	10377	33815	12427	3504	6717	9822	9767	9446	20399	66388	26385	19127	17479	18681	118818	33777	20648	156924	60898	223099	96025	266897	440694	327146	811393	1696533	2093725	9510156	0	0	16792086
38	0	0	0	0	0	0	0	648034	20	606	721	1572	3261	3578	6277	6055	9047	36953	8314	2782	4907	4886	6961	7804	12129	71938	18765	17320	14714	21629	118204	40331	21990	164844	62209	230483	100585	280716	458877	344707	840232	1764103	2123897	9332635	0	0	16792086
39	0	0	0	0	0	0	0	655130	22	712	740	1872	4834	5361	7837	8147	11102	52844	9669	4754	11687	9701	9603	15555	14463	89209	18763	23371	15093	18437	140174	35100	21282	174445	60757	255062	100637	295056	497271	341601	862423	1828106	2140010	9051256	0	0	16792086
40	0	0	0	0	0	0	0	672916	30	810	876	2422	6499	7680	10846	9122	11113	40954	9861	4457	12243	10695	10571	13214	15779	83209	19462	21815	14266	17426	139102	33373	22675	174502	59856	255729	104121	296140	508839	348765	855454	1903825	2151798	8941641	0	0	16792086
41	0	0	0	0	0	0	0	699250	54	1008	1174	2500	4908	5631	11081	7944	11049	24975	11091	3995	6893	7215	9430	9656	15578	62848	22388	16970	13816	20001	119810	35882	21993	174965	72686	247551	116980	314613	509978	389946	882008	1935468	2168552	8832199	0	0	16792086
42	0	0	0	0	0	0	0	707811	33	994	981	2128	4236	4857	8989	7267	10812	31621	9684	3622	6014	6106	8051	8975	13757	73694	20021	16181	14007	17061	128611	33084	22068	174651	64295	263828	119535	316358	555559	433397	910135	2027847	2199029	8566787	0	0	16792086
43	0	0	0	0	0	0	0	718939	49	983	1053	2192	4216	4697	8615	7291	11098	36449	9307	3719	5867	5945	8164	9554	14196	79323	19680	16824	14460	17325	134675	33151	22637	182323	64507	275051	124156	327676	584150	450867	922502	2132744	2213363	8324338	0	0	16792086
44	0	0	0	0	0	0	0	748023	32	978	1355	3193	5182	7189	17143	12804	27855	56983	8787	4084	7240	8817	10618	10011	16190	115564	18880	17192	14451	17347	165673	33057	23465	206523	63016	295319	124096	335877	596241	408023	920292	2186593	2217298	8086695	0	0	16792086
45	0	0	0	0	0	0	0	767857	34	1104	1084	2053	4028	4502	8035	7395	11165	43730	8182	3351	5637	5953	7933	9679	14151	90271	19489	17137	15442	18273	149938	36879	25594	207265	74450	305067	138048	359100	614623	437308	935674	2245910	2225408	7970337	0	0	16792086
46	0	0	0	0	0	0	0	804415	64	1135	1587	2849	5519	6293	11606	8060	11549	25566	11501	4205	7326	7867	9409	10466	16100	67853	22311	17027	15473	18736	132963	35320	23569	187439	73808	301062	150172	355194	627614	486933	926244	2308450	2198018	7898383	0	0	16792086
47	0	0	0	0	0	0	0	828354	64	1086	1386	2494	4892	5286	9520	7822	11186	31767	9397	3903	6643	6955	9032	10881	16076	81144	20615	18153	16384	20242	149588	38880	27841	206494	83445	316798	150491	375285	650346	493349	956850	2398042	2226401	7594994	0	0	16792086
48	0	0	0	0	0	0	0	843020	40	1116	1698	2537	5338	6443	10122	9700	13410	39537	9855	4617	7974	9938	13157	12905	23070	94003	24121	21932	21818	26994	160529	37393	29454	223348	77167	339214	155690	378407	681987	491648	966440	2488742	2223201	7335521	0	0	16792086
49	0	0	0	0	0	0	0	863070	58	1227	1536	2386	4876	5550	8716	8693	14500	57427	9262	3915	6587	6622	8713	11233	16013	109311	20800	17771	17352	20469	176167	40763	27444	240940	83150	356025	168904	409004	711158	508611	1007951	2584838	2216665	7044379	0	0	16792086
50	0	0	0	0	0	0	0	895789	41	1381	1753	3742	8386	7171	18413	11813	17196	72654	7359	5592	9498	9627	9027	11466	17307	124787	19321	17814	17066	18963	193565	35492	28189	245644	73138	369157	172260	403032	719767	507143	1006316	2622680	2202234	6907303	0	0	16792086
51	0	0	0	0	0	0	0	945120	83	1493	2107	3850	6844	7725	13849	9896	14185	31645	13875	5344	9276	9237	11031	13532	19419	86928	27369	20297	19576	22937	167174	44049	27505	232070	86494	363311	182899	416993	734372	571452	1016618	2625207	2192693	6835631	0	0	16792086
52	0	0	0	0	0	0	0	964434	67	1673	1998	4399	7852	7923	12610	10688	16402	44211	12709	7249	12166	12556	12542	15809	21835	107977	25734	24048	22184	24412	191794	44224	33277	249276	91693	391058	200339	427976	763092	600525	1020522	2788071	2159520	6459241	0	0	16792086
53	0	0	0	0	0	0	0	980974	68	1425	1400	2816	5513	6277	9805	9315	14855	46413	10431	4885	8718	8858	10607	14864	20107	112096	24199	25081	23141	25448	199016	47642	38560	257718	98685	405033	209832	448761	794553	616561	1042888	2892066	2166660	6206815	0	0	16792086
54	0	0	0	0	0	0	0	1004207	76	1404	1193	2505	5193	5927	8410	9010	15455	55698	9806	4416	7657	7572	10388	14072	18982	121794	24352	22677	21734	26833	208993	45847	39119	278218	98427	425718	217563	466298	826942	625504	1071297	2949897	2159380	5979522	0	0	16792086
55	0	0	0	0	0	0	0	1044210	71	1551	1386	2864	5436	6453	9950	9939	16580	55321	10180	5024	9719	10253	11918	17875	21197	127734	24050	29314	23255	26378	220243	47309	38768	282944	93776	446278	228848	477787	853236	635802	1085342	3109095	2098452	5703548	0	0	16792086
56	0	0	0	0	0	0	0	1109404	96	1716	2079	4119	8604	10433	18282	13987	18783	40537	16452	6198	13079	13813	14008	17536	24534	114590	29253	25403	22268	24586	217474	45177	35413	281368	96928	448476	236917	490052	861976	699130	1101723	3042398	2076643	5608651	0	0	16792086
57	0	0	0	0	0	0	0	1125998	69	1636	1721	3458	7049	8279	12534	11163	18268	50942	14355	5722	10432	9836	12156	17107	22987	126858	29563	25591	27053	27849	224982	50518	43510	297404	110024	474698	265242	515404	891505	746818	1118842	3186020	2044664	5251829	0	0	16792086
58	0	0	0	0	0	0	0	1148286	78	1753	1711	3091	6304	7342	9846	10012	17645	56341	10057	5381	9579	9121	11551	16948	20401	133073	24923	26430	26417	28310	233092	51679	45445	304476	114890	495009	276129	535307	921874	768032	1135760	3256847	2036659	5032287	0	0	16792086
59	0	0	0	0	0	0	0	1179718	79	1779	1647	3174	6742	8110	10029	11154	22436	80145	10606	5495	10199	9650	12164	18379	21611	153332	25324	28169	26876	28518	251236	52582	45784	322108	114202	520049	288001	551479	950282	775049	1157821	3333048	1992278	4762831	0	0	16792086
60	0	0	0	0	0	0	0	1236606	54	1724	1641	3271	6649	7689	10713	11181	19660	63330	10746	5479	10464	9558	12257	18561	21149	147752	25226	27933	25924	28967	249377	51476	43937	326001	109404	531701	296411	561659	966673	781839	1164337	3413284	1973062	4616391	0	0	16792086
61	0	0	0	0	0	0	0	1336333	162	2002	2706	4654	8470	8548	14213	10762	18374	39856	16393	6964	12322	11688	12672	19340	23470	120224	30994	24126	26236	26764	233733	47882	40601	314962	113225	536520	319884	591273	971928	919574	1180199	3362448	1924075	4458509	0	0	16792086
62	0	0	0	0	0	0	0	1359738	118	1694	2084	4058	8567	9377	12436	11156	21169	54421	13326	6621	12482	11088	13210	21640	24701	148430	32329	28015	31210	31294	267567	56410	51341	352464	123175	581184	352177	623601	1007748	947192	1196487	3451280	1857047	4065249	0	0	16792086
63	0	0	0	0	0	0	0	1390640	96	1821	1995	3713	7663	9708	9957	11067	21390	59283	10382	6432	12311	10935	13321	20616	23393	152081	27034	28930	29704	32176	265891	56206	53207	349927	134325	600321	367804	643844	1031108	983930	1208197	3582950	1813873	3815855	0	0	16792086
64	0	0	0	0	0	0	0	1441529	78	1750	2150	3946	8234	10371	10827	12381	24043	70074	11058	6548	12322	10820	13974	21376	24275	164908	26985	27944	28984	32146	276313	52592	51155	364209	120213	619780	375943	662430	1057572	995259	1225369	3629020	1764054	3631454	0	0	16792086
65	0	0	0	0	0	0	0	1588293	102	1362	1918	3606	8011	8824	9291	11604	23274	71030	8963	7555	12950	11922	17910	24543	25871	167584	29604	33301	31281	37466	278912	55146	55399	381424	120726	649209	393471	672831	1055943	1004300	1224463	3735010	1672602	3356385	0	0	16792086
66	0	0	0	0	0	0	0	1740683	140	1327	2678	5002	9276	9338	13888	11093	20555	45300	16797	7380	14143	12756	13545	22488	25829	145701	35664	26094	30469	30355	282731	52603	50105	379104	128671	649616	405158	695719	1066020	1093880	1234931	3518824	1655925	3338298	0	0	16792086

## Sheet: Score Distribution_2
						0	1	2	3	4	5	6	7	8	9	10	11	12	13	14	15	16	17	18	19	20	21	22	23	24	25	26	27	28	29	30	31	32	33	34	35	36	37	38	39	40
	;	<	=	>	?	@	A	B	C	D	E	F	G	H	I	J	K	L	M	N	O	P	Q	R	S	T	U	V	W	X	Y	Z	[	\	]	^	_	'	a	b	c	d	e	f	g	h
									0.501187	0.398107	0.316228	0.251189	0.199526	0.158489	0.125893	0.1	0.0794328	0.0630957	0.0501187	0.0398107	0.0316228	0.0251189	0.0199526	0.0158489	0.0125893	0.01	0.00794328	0.00630957	0.00501187	0.00398107	0.00316228	0.00251189	0.00199526	0.00158489	0.00125893	0.001	0.000794328	0.000630957	0.000501187	0.000398107	0.000316228	0.000251189	0.000199526	0.000158489	0.000125893	0.0001	Total
1	0	0	0	0	0	0	0	0	0	0	0	0	0	0	0	0	38170	393132	42692	0	0	0	0	64728	0	948620	119595	191444	16146	107904	1210475	406250	131490	1788164	627560	3371850	4916507	4571520	4002339	5438980	17181290	20048292	36889074	517842340	0	0	620348562	36.9429	0.000202166
2	0	0	0	0	0	0	0	0	0	0	0	78	679	3768	73026	20050	44616	198408	67353	28378	64815	47104	82314	149724	76076	761820	557445	809930	100487	318816	1286325	1052766	387207	2341556	1066678	2697390	1466269	4318400	4127211	3582954	20009465	25350516	53868041	489057834	0	0	614017499	36.5659	0.000220501
3	0	0	0	0	0	0	0	0	0	528	55	1182	7637	5704	34605	17060	47432	193272	56017	27160	39960	24576	64770	96498	79629	683760	233205	250690	123188	272280	1264175	622232	352944	2224684	1001196	3595170	1775959	4576512	5092593	4431458	20407765	25943148	56234376	484717740	0	0	614499160	36.5946	0.00021905
4	0	0	0	0	0	0	0	0	0	1260	180	2094	14035	29784	122148	95880	103048	386148	139009	38066	81810	64864	187289	204750	176282	1196160	383544	229394	90551	372024	1697100	653458	184599	2548000	908860	3091170	872650	4334368	4715667	3136670	20728400	25722828	55372720	483263784	0	0	611148594	36.395	0.000229349
5	0	0	0	0	0	0	0	0	0	1112	340	2970	17108	29840	99144	51040	72677	252876	87087	43778	79410	66672	191437	172890	131575	793640	403263	322652	106352	450408	1299675	806364	218835	2398452	977532	2793810	1017296	4371488	4611948	3394492	21354515	27257688	58577512	479423048	0	0	611878926	36.4385	0.000227063
6	0	0	0	0	0	0	0	0	0	1056	395	3780	13986	13152	41634	35970	78562	145752	55458	26222	51075	55152	149277	154044	95000	597680	471177	368390	126408	446880	1147800	1079754	228015	2430848	1103131	2634510	1104096	4408768	4310328	3319556	21478590	26988336	56934490	482182456	0	0	612281728	36.4625	0.000225813
7	0	0	0	0	0	0	0	0	9	1080	755	3246	13251	12128	36720	30330	62436	201060	57863	28448	35145	43616	79509	88524	78546	596720	258846	209660	128708	250560	1097525	604110	266895	2020228	950156	3102090	1432944	4467776	5110446	5086604	19450410	26738172	50741319	489808448	0	0	613094283	36.5109	0.000223311
8	0	0	0	0	0	0	0	0	21	1008	1055	2970	12313	14176	59022	62500	69223	338496	95082	24234	43245	62912	134674	167040	165243	1025340	357000	235884	129053	423600	1613000	750724	230904	2638776	1053744	3212280	1046033	4634272	5022633	3620456	21419615	27532404	55405687	478629228	0	0	610233847	36.3406	0.000232244
9	0	0	0	0	0	0	0	0	9	956	935	2694	12754	9360	29952	26170	52668	217008	47892	24346	32190	43632	69224	79272	69825	661160	218337	216810	128317	218784	1265125	570232	302643	2154068	1008852	3138330	1366015	4472768	5471532	5009832	20615175	27784008	55169146	480750540	0	0	611240561	36.4005	0.00022906
10	0	0	0	0	0	0	0	0	9	800	1180	2604	12488	9328	33102	29130	57167	228552	59982	22960	40590	61328	120513	131598	111055	840200	338310	261206	129099	469968	1478000	784056	227907	2689484	1063836	3194850	1070647	4840544	5285412	3851996	22519980	29064888	59299345	471356370	0	0	609688484	36.3081	0.000233987
11	0	0	0	0	0	0	0	0	18	1024	1405	3924	17374	17592	98388	62560	82786	178392	77194	28672	77250	103296	179758	179280	148561	714380	376698	259424	127190	497952	1271325	789048	186516	2445688	1119574	2922600	1074956	4633632	4860306	3833228	21224070	28648800	56832407	476257192	0	0	609332460	36.2869	0.000235132
12	0	0	0	0	0	0	0	0	9	840	1290	3282	14847	12536	50697	39000	67628	268092	84175	25564	59490	90848	154785	159246	120935	915120	479829	334092	137264	467904	1587475	841646	224694	2803724	1094373	3281220	1169878	5012160	5501958	4284884	22029210	30172248	58173916	468554706	0	0	608219565	36.2206	0.000238748
13	0	0	0	0	0	0	0	0	9	1096	1515	3216	15918	12464	41103	33780	59279	244092	62933	23632	46680	68912	125970	139176	105640	807300	467733	438262	133354	392112	1455050	916942	246807	2659860	1082135	3166440	1342765	4967584	5520834	4630392	22165850	31801716	58746565	466396306	0	0	608323422	36.2268	0.000238408
14	0	0	0	0	0	0	0	0	12	772	2560	3228	16723	11360	68085	61950	65637	255612	63778	24752	64065	96368	159086	166716	151392	911220	386106	299970	136597	448416	1558900	764010	229446	2713620	1090023	3360030	1182712	5006560	5744871	4526522	22271130	31899312	59626906	464316832	0	0	607685279	36.1888	0.000240503
15	0	0	0	0	0	0	0	0	12	800	1575	3102	12208	10488	62496	37340	53515	303252	73515	37828	106470	94784	132889	152280	156465	1043360	421764	339240	186070	418704	1818400	693212	287334	2888060	1099013	3609690	1207667	5227744	6186543	4769758	22531950	31952520	60132881	460520024	0	0	606572953	36.1225	0.0002442
16	0	0	0	0	0	0	0	0	15	1288	2240	5076	19026	18248	50040	40690	79090	197232	78117	26516	41340	51248	97223	97326	119472	693800	297990	243254	143152	272208	1388975	646360	293571	2419144	1123924	3570120	1484497	5238112	6546144	5506572	23203740	33267420	61053885	459274726	0	0	607591781	36.1832	0.000240812
17	0	0	0	0	0	0	0	0	24	1152	1385	4440	15064	16112	46377	40010	60192	264804	105547	23590	40095	51872	104210	118890	181355	911300	364854	280918	153433	399144	1737150	733356	260955	2883888	1173021	3668520	1270256	5366464	6399129	5147260	23105740	33746328	62100911	455642116	0	0	606419862	36.1134	0.000244713
18	0	0	0	0	0	0	0	0	9	1456	1305	4248	14035	14432	38259	32650	59917	267348	63921	23044	38250	40928	77588	81054	112062	821160	265839	257752	139288	233496	1578200	577148	269001	2557016	991974	3806370	1513389	5482432	7401075	6473328	23813300	35524584	63334380	450641962	0	0	606552200	36.1213	0.000244269
19	0	0	0	0	0	0	0	0	21	1160	1475	4230	13265	13232	35361	34780	54923	285780	81172	24542	38295	44288	79628	102132	149929	1058040	354816	261470	147683	313464	1932350	726232	267300	3022880	1123721	4033080	1359226	5576512	7193571	5533398	23173395	35562744	62624646	449469092	0	0	604697833	36.0109	0.00025056
20	0	0	0	0	0	0	0	0	15	980	1250	4206	12523	14088	38520	31660	56342	378840	169442	21952	38970	44512	96764	105606	164103	1146820	376761	275242	149592	300384	2056500	618358	278208	3101924	1043072	4116420	1365860	5629216	7541556	5692824	23291625	36217008	63860261	445375200	0	0	603616604	35.9465	0.000254303
21	0	0	0	0	0	0	0	0	39	1428	2500	7350	21140	23560	57393	47960	84909	231924	93119	34916	57990	62768	110075	113634	162355	826740	383061	467126	191889	427776	1644325	1086696	314010	3048864	1295488	3827280	1647805	5820128	7303329	5918040	23844170	37219320	63669526	443045230	0	0	603093863	35.9154	0.000256132
22	0	0	0	0	0	0	0	0	33	1364	1780	5850	18648	24760	51381	50300	69025	285996	83226	64638	79125	64272	156179	180522	200374	1014700	388017	317614	272573	532488	1932400	854022	354321	3241476	1336697	4283970	1448847	6105056	8065035	6233526	24121195	38259036	64959272	436856968	0	0	601914686	35.8451	0.000260307
23	0	0	0	0	0	0	0	0	33	1408	1805	5916	32767	55176	66528	83720	69421	326424	72384	76188	116985	91840	175389	186192	218690	1056960	325983	344168	260567	350952	2070375	745758	377460	3110212	1255845	4343580	1562462	5995648	8367678	6595660	23822260	39410028	66123440	433547434	0	0	601247336	35.8054	0.0002627
24	0	0	0	0	0	0	0	0	18	1300	1760	5466	15526	17848	50094	39030	64075	309060	77714	33250	71775	64816	112761	125910	183483	1007800	425292	372636	247112	387600	2077750	712660	455193	3111640	1333826	4251870	1734884	6119840	8597358	7107666	23947700	41177520	67148340	430072828	0	0	601463401	35.8183	0.000261923
25	0	0	0	0	0	0	0	0	21	1412	1850	5754	14483	15248	39744	37770	63426	288732	69966	26684	54765	57376	91987	109368	158080	997180	440097	374858	215418	372048	2138775	787358	446769	3296888	1302129	4357110	1835293	6291936	8820900	7094882	24574305	42429924	67759395	426364636	0	0	600936567	35.7869	0.000263822
26	0	0	0	0	0	0	0	0	42	1752	2920	7518	21490	25568	61965	51150	85701	226908	102336	33180	61650	69824	110959	114750	180538	838520	354081	271898	186737	316176	1835225	669292	328023	2972564	1235806	4540110	1830209	6350464	9611943	8033826	25609780	43394076	69043591	421840546	0	0	600421118	35.7562	0.000265693
27	0	0	0	0	0	0	0	0	36	1648	2150	6780	18361	22984	61857	69210	87681	445344	248716	30156	51960	62320	107202	114930	246658	1446120	527058	279554	186737	314112	2740000	658450	339930	3804584	1184244	5158980	1711355	6809024	10137699	7502780	25812640	44833860	70134795	412183872	0	0	597343787	35.5729	0.000277145
28	0	0	0	0	0	0	0	0	33	1928	2325	7464	18704	21344	51804	44230	74987	326916	91065	29820	52515	59072	94656	99846	170468	1060460	322014	277090	184460	285456	2115650	655538	367443	3282916	1267503	4995570	2125112	6842144	10323918	8339622	26278105	46127664	71050767	411694698	0	0	598743307	35.6563	0.000271877
29	0	0	0	0	0	0	0	0	36	1600	1980	6546	17479	19568	44316	43960	70840	377124	80106	28616	50925	58192	94826	107874	174990	1219700	343476	283954	198789	357504	2421575	765622	363042	3833816	1415519	5398440	1890752	7281824	10771761	8011148	26644345	47676708	71934290	405031360	0	0	597022603	35.5538	0.000278368
30	0	0	0	0	0	0	0	0	39	1924	2155	6444	17402	21224	45414	49440	85063	399648	76440	29722	56745	69968	108885	125568	213484	1289580	322644	329450	241776	366168	2624450	764946	474444	3984288	1357751	5758080	1971290	7453344	11476542	8198318	26657820	49039632	72712252	399313690	0	0	595646030	35.4718	0.000283672
31	0	0	0	0	0	0	0	0	90	2244	3820	9186	24430	29896	70839	56270	94567	246600	109629	45234	76575	87584	138244	148824	237082	979520	440727	416284	309235	575664	2104025	1124162	405702	3707872	1608485	5110800	2285723	7365760	11009130	8947202	26617080	49780296	72212493	398675746	0	0	595057020	35.4368	0.000285973
32	0	0	0	0	0	0	0	0	42	2276	3055	9948	48321	71704	102249	117800	104148	338724	103948	67704	137340	118064	199070	200556	289275	1227440	388227	378378	294676	396768	2617850	838422	477819	3860248	1472504	5649540	2117455	7515392	11757240	8968724	26967675	51146856	73881378	390938452	0	0	592809268	35.3029	0.000294924
33	0	0	0	0	0	0	0	0	30	2484	2965	9342	22246	27160	60138	56730	90453	364056	100061	35070	66270	71680	114053	126360	201932	1245300	404460	464904	259831	482664	2488350	1163552	469503	4132660	1580703	5705430	2487502	7953920	12187461	9430308	27892620	53572680	75070817	384705654	0	0	593049349	35.3172	0.000293955
34	0	0	0	0	0	0	0	0	33	2516	3985	13956	50750	48536	73395	90820	109406	434268	124930	70028	162735	143712	155431	237240	240749	1379220	380142	467852	281773	404736	2787900	833924	481221	3983896	1579891	6199440	2533630	7912864	13174920	9707952	27481125	55684080	74869796	379106924	0	0	591213776	35.2079	0.000301448
35	0	0	0	0	0	0	0	0	66	2332	2965	8892	22918	27096	55341	55160	90200	404280	96915	46998	77985	85840	129336	167904	246639	1363620	444003	429418	326899	466152	2867325	783926	658206	4204312	1678114	6271920	2596002	8271264	13616097	10238590	27892935	57919392	76524732	372776542	0	0	590850316	35.1862	0.000302954
36	0	0	0	0	0	0	0	0	81	2884	4215	10734	26145	32296	72909	62070	98208	262536	116636	43582	83085	92160	131070	146736	240654	1004060	433146	401082	289087	460056	2498525	1061736	587142	4038636	1788198	5958180	2971784	8307872	13405458	11077506	28164045	59176728	76319456	371116626	0	0	590485324	35.1645	0.000304474
37	0	0	0	0	0	0	0	0	87	3048	4375	12624	29204	37352	82539	70260	114147	405780	161551	49056	100755	157152	166039	170028	387581	1327760	554085	420794	402017	448344	2970450	878202	557496	4393872	1766042	6692970	2976775	8540704	14542902	11122964	28398755	61075188	77467825	361385928	0	0	587874651	35.009	0.000315571
38	0	0	0	0	0	0	0	0	60	2424	3605	9432	22827	28624	56493	60550	99517	443436	108082	38948	73605	78176	118337	140472	230451	1438760	394065	381040	338422	519096	2955100	1048606	593730	4615632	1804061	6914490	3118135	8982912	15142941	11720038	29408120	63507708	78584189	354640130	0	0	587622214	34.994	0.000316665
39	0	0	0	0	0	0	0	0	66	2848	3700	11232	33838	42888	70533	81470	122122	634128	125697	66556	175305	155216	163251	279990	274797	1784180	394023	514162	347139	442488	3504350	912600	574614	4884460	1761953	7651860	3119747	9441792	16409943	11614434	30184805	65811816	79180370	343947728	0	0	584726101	34.8215	0.000329494
40	0	0	0	0	0	0	0	0	90	3240	4380	14532	45493	61440	97614	91220	122243	491448	128193	62398	183645	171120	179707	237852	299801	1664180	408702	479930	328118	418224	3477550	867698	612225	4886056	1735824	7671870	3227751	9476480	16791687	11858010	29940890	68537700	79616526	339782358	0	0	583976195	34.7769	0.000332899
41	0	0	0	0	0	0	0	0	162	4032	5870	15000	34356	45048	99729	79440	121539	299700	144183	55930	103395	115440	160310	173808	295982	1256960	470148	373340	317768	480024	2995250	932932	593811	4899020	2107894	7426530	3626380	10067616	16829274	13258164	30870280	69676848	80236424	335623562	0	0	583796149	34.7661	0.000333722
42	0	0	0	0	0	0	0	0	99	3976	4905	12768	29652	38856	80901	72670	118932	379452	125892	50708	90210	97696	136867	161550	261383	1473880	420441	355982	322161	409464	3215275	860184	595836	4890228	1864555	7914840	3705585	10123456	18333447	14735498	31854725	73002492	81364073	325537906	0	0	582646545	34.6977	0.000339025
43	0	0	0	0	0	0	0	0	147	3932	5265	13152	29512	37576	77535	72910	122078	437388	120991	52066	88005	95120	138788	171972	269724	1586460	413280	370128	332580	415800	3366875	861926	611199	5105044	1870703	8251530	3848836	10485632	19276950	15329478	32287570	76778784	81894431	316324844	0	0	581148211	34.6085	0.000346062
44	0	0	0	0	0	0	0	0	96	3912	6775	19158	36274	57512	154287	128040	306405	683796	114231	57176	108600	141072	180506	180198	307610	2311280	396480	378224	332373	416328	4141825	859482	633555	5782644	1827464	8859570	3846976	10748064	19675953	13872782	32210220	78717348	82040026	307294410	0	0	576830652	34.3513	0.000367169
45	0	0	0	0	0	0	0	0	102	4416	5420	12318	28196	36016	72315	73950	122815	524760	106366	46914	84555	95248	134861	174222	268869	1805420	409269	377014	355166	438552	3748450	958854	691038	5803420	2159050	9152010	4279488	11491200	20282559	14868472	32748590	80852760	82340096	302872806	0	0	577425557	34.3868	0.000364186
46	0	0	0	0	0	0	0	0	192	4540	7935	17094	38633	50344	104454	80600	127039	306792	149513	58870	109890	125872	159953	188388	305900	1357060	468531	374594	355879	449664	3324075	918320	636363	5248292	2140432	9031860	4655332	11366208	20711262	16555722	32418540	83104200	81326666	300138554	0	0	576417563	34.3267	0.000369255
47	0	0	0	0	0	0	0	0	192	4344	6930	14964	34244	42288	85680	78220	123046	381204	122161	54642	99645	111280	153544	195858	305444	1622880	432915	399366	376832	485808	3739700	1010880	751707	5781832	2419905	9503940	4665221	12009120	21461418	16773866	33489750	86329512	82376837	288609772	0	0	574054947	34.186	0.000381413
48	0	0	0	0	0	0	0	0	120	4464	8490	15222	37366	51544	91098	97000	147510	474444	128115	64638	119610	159008	223669	232290	438330	1880060	506541	482504	501814	647856	4013225	972218	795258	6253744	2237843	10176420	4826390	12109024	22505571	16716032	33825400	89594712	82258437	278749798	0	0	571345765	34.0247	0.000395849
49	0	0	0	0	0	0	0	0	174	4908	7680	14316	34132	44400	78444	86930	159500	689124	120406	54810	98805	105952	148121	202194	304247	2186220	436800	390962	399096	491256	4404175	1059838	740988	6746320	2411350	10680750	5236024	13088128	23468214	17292774	35278285	93054168	82016605	267686402	0	0	569222498	33.8983	0.000407544
50	0	0	0	0	0	0	0	0	123	5524	8765	22452	58702	57368	165717	118130	189156	871848	95667	78288	142470	154032	153459	206388	328833	2495740	405741	391908	392518	455112	4839125	922792	761103	6878032	2121002	11074710	5340060	12897024	23752311	17242862	35221060	94416480	81482658	262477514	0	0	566224674	33.7197	0.000424646
51	0	0	0	0	0	0	0	0	249	5972	10535	23100	47908	61800	124641	98960	156035	379740	180375	74816	139140	147792	187527	243576	368961	1738560	574749	446534	450248	550488	4179350	1145274	742635	6497960	2508326	10899330	5669869	13343776	24234276	19429368	35581630	94507452	81129641	259753978	0	0	565634571	33.6846	0.000428096
52	0	0	0	0	0	0	0	0	201	6692	9990	26394	54964	63384	113490	106880	180422	530532	165217	101486	182490	200896	213214	284562	414865	2159540	540414	529056	510232	585888	4794850	1149824	898479	6979728	2659097	11731740	6210509	13695232	25182036	20417850	35718270	100370556	79902240	245451158	0	0	562142378	33.4766	0.000449094
53	0	0	0	0	0	0	0	0	204	5700	7000	16896	38591	50216	88245	93150	163405	556956	135603	68390	130770	141728	180319	267552	382033	2241920	508179	551782	532243	610752	4975400	1238692	1041120	7216104	2861865	12150990	6504792	14360352	26220249	20963074	36501080	104114376	80166420	235858970	0	0	560945118	33.4053	0.000456528
54	0	0	0	0	0	0	0	0	228	5616	5965	15030	36351	47416	75690	90100	170005	668376	127478	61824	114855	121152	176596	253296	360658	2435880	511392	498894	499882	643992	5224825	1192022	1056213	7790104	2854383	12771540	6744453	14921536	27289086	21267136	37495395	106196292	79897060	227221836	0	0	558842557	33.2801	0.000469882
55	0	0	0	0	0	0	0	0	213	6204	6930	17184	38052	51624	89550	99390	182380	663852	132340	70336	145785	164048	202606	321750	402743	2554680	505050	644908	534865	633072	5506075	1230034	1046736	7922432	2719504	13388340	7094288	15289184	28156788	21617268	37986970	111927420	77642724	216734824	0	0	555730149	33.0948	0.000490369
56	0	0	0	0	0	0	0	0	288	6864	10395	24714	60228	83464	164538	139870	206613	486444	213876	86772	196185	221008	238136	315648	466146	2291800	614313	558866	512164	590064	5436850	1174602	956151	7878304	2810912	13454280	7344427	15681664	28445208	23770420	38560305	109526328	76835791	213128738	0	0	552492376	32.902	0.000512631
57	0	0	0	0	0	0	0	0	207	6544	8605	20748	49343	66232	112806	111630	200948	611304	186615	80108	156480	157376	206652	307926	436753	2537160	620823	563002	622219	668376	5624550	1313468	1174770	8327312	3190696	14240940	8222502	16492928	29419665	25391812	39159470	114696720	75652568	199569502	0	0	550208760	32.766	0.000528937
58	0	0	0	0	0	0	0	0	234	7012	8555	18546	44128	58736	88614	100120	194095	676092	130741	75334	143685	145936	196367	305064	387619	2661460	523383	581460	607591	679440	5827300	1343654	1227015	8525328	3331810	14850270	8559999	17129824	30421842	26113088	39751600	117246492	75356383	191226906	0	0	548545723	32.6669	0.000541138
59	0	0	0	0	0	0	0	0	237	7116	8235	19044	47194	64880	90261	111540	246796	961740	137878	76930	152985	154400	206788	330822	410609	3066640	531804	619718	618148	684432	6280900	1367132	1236168	9019024	3311858	15601470	8928031	17647328	31359306	26351666	40523735	119989728	73714286	180987578	0	0	544866407	32.4478	0.00056914
60	0	0	0	0	0	0	0	0	162	6896	8205	19626	46543	61512	96417	111810	216260	759960	139698	76706	156960	152928	208369	334098	401831	2955040	529746	614526	596252	695208	6234425	1338376	1186299	9128028	3172716	15951030	9188741	17973088	31900209	26582526	40751795	122878224	73003294	175422858	0	0	542900362	32.3307	0.000584692
61	0	0	0	0	0	0	0	0	486	8008	13530	27924	59290	68384	127917	107620	202114	478272	213109	97496	184830	187008	215424	348120	445930	2404480	650874	530772	603428	642336	5843325	1244932	1096227	8818936	3283525	16095600	9916404	18920736	32073624	31265516	41306965	121048128	71190775	169423342	0	0	539145387	32.1071	0.000615586
62	0	0	0	0	0	0	0	0	354	6776	10420	24348	59969	75016	111924	111560	232859	653052	173238	92694	187230	177408	224570	389520	469319	2968600	678909	616330	717830	751056	6689175	1466660	1386207	9868992	3572075	17435520	10917487	19955232	33255684	32204528	41877045	124246080	68710739	154479462	0	0	534797868	31.8482	0.0006534
63	0	0	0	0	0	0	0	0	288	7284	9975	22278	53641	77664	89613	110670	235290	711396	134966	90048	184665	174960	226457	371088	444467	3041620	567714	636460	683192	772224	6647275	1461356	1436589	9797956	3895425	18009630	11401924	20603008	34026564	33453620	42286895	128986200	67113301	145002490	0	0	532768193	31.7273	0.00067184
64	0	0	0	0	0	0	0	0	234	7000	10750	23676	57638	82968	97443	123810	264473	840888	143754	91672	184830	173120	237558	384768	461225	3298160	566685	614768	666632	771504	6907825	1367392	1381185	10197852	3486177	18593400	11654233	21197760	34899876	33838806	42887915	130644720	65269998	137995252	0	0	529425947	31.5283	0.000703347
65	0	0	0	0	0	0	0	0	306	5448	9590	21636	56077	70592	83619	116040	256014	852360	116519	105770	194250	190752	304470	441774	491549	3351680	621684	732622	719463	899184	6972800	1433796	1495773	10679872	3501054	19476270	12197601	21530592	34846119	34146200	42856205	134460360	61886274	127542630	0	0	522666945	31.1258	0.000771651
66	0	0	0	0	0	0	0	0	420	5308	13390	30012	64932	74704	124992	110930	226105	543600	218361	103320	212145	204096	230265	404784	490751	2914020	748944	574068	700787	728520	7068275	1367678	1352835	10614912	3731459	19488480	12559898	22263008	35178660	37191920	43222585	126677664	61269225	126855324	0	0	517566377	30.822	0.000827553

## Sheet: Gap Size Data
Start Pos Diff	Start Pos Diff ^ 2	Count	a*c	b*c		Cumsum	Cum %
0	0	0	0	0		0	0
1	1	0	0	0		0	0
2	4	180104	360208	720416		180104	0.0117002
3	9	178337	535011	1605033		358441	0.0232856
4	16	173790	695160	2780640		532231	0.0345756
5	25	168660	843300	4216500		700891	0.0455323
6	36	163286	979716	5878296		864177	0.05614
7	49	163602	1145214	8016498		1027779	0.0667681
8	64	156682	1253456	10027648		1184461	0.0769467
9	81	152111	1368999	12320991		1336572	0.0868284
10	100	149726	1497260	14972600		1486298	0.0965551
11	121	144201	1586211	17448321		1630499	0.105923
12	144	142088	1705056	20460672		1772587	0.115153
13	169	139886	1818518	23640734		1912473	0.124241
14	196	135021	1890294	26464116		2047494	0.133012
15	225	129235	1938525	29077875		2176729	0.141408
16	256	128554	2056864	32909824		2305283	0.149759
17	289	122796	2087532	35488044		2428079	0.157736
18	324	121091	2179638	39233484		2549170	0.165603
19	361	117312	2228928	42349632		2666482	0.173224
20	400	115593	2311860	46237200		2782075	0.180733
21	441	110368	2317728	48672288		2892443	0.187903
22	484	109733	2414126	53110772		3002176	0.195032
23	529	104587	2405501	55326523		3106763	0.201826
24	576	103699	2488776	59730624		3210462	0.208563
25	625	102264	2556600	63915000		3312726	0.215206
26	676	97848	2544048	66145248		3410574	0.221563
27	729	94933	2563191	69206157		3505507	0.22773
28	784	95690	2679320	75020960		3601197	0.233946
29	841	91916	2665564	77301356		3693113	0.239918
30	900	89236	2677080	80312400		3782349	0.245715
31	961	88667	2748677	85208987		3871016	0.251475
32	1024	85301	2729632	87348224		3956317	0.257016
33	1089	82484	2721972	89825076		4038801	0.262375
34	1156	81700	2777800	94445200		4120501	0.267682
35	1225	80277	2809695	98339325		4200778	0.272897
36	1296	77658	2795688	100644768		4278436	0.277942
37	1369	76395	2826615	104584755		4354831	0.282905
38	1444	74712	2839056	107884128		4429543	0.287759
39	1521	72264	2818296	109913544		4501807	0.292453
40	1600	71551	2862040	114481600		4573358	0.297101
41	1681	68619	2813379	115348539		4641977	0.301559
42	1764	69020	2898840	121751280		4710997	0.306043
43	1849	68508	2945844	126671292		4779505	0.310493
44	1936	65896	2899424	127574656		4845401	0.314774
45	2025	63604	2862180	128798100		4909005	0.318906
46	2116	64482	2966172	136443912		4973487	0.323095
47	2209	62685	2946195	138471165		5036172	0.327167
48	2304	60976	2926848	140488704		5097148	0.331129
49	2401	60742	2976358	145841542		5157890	0.335075
50	2500	59232	2961600	148080000		5217122	0.338922
51	2601	57712	2943312	150108912		5274834	0.342672
52	2704	58172	3024944	157297088		5333006	0.346451
53	2809	55386	2935458	155579274		5388392	0.350049
54	2916	56681	3060774	165281796		5445073	0.353731
55	3025	55777	3067735	168725425		5500850	0.357354
56	3136	53429	2992024	167553344		5554279	0.360825
57	3249	53600	3055200	174146400		5607879	0.364307
58	3364	52670	3054860	177181880		5660549	0.367729
59	3481	51165	3018735	178105365		5711714	0.371053
60	3600	50679	3040740	182444400		5762393	0.374345
61	3721	50426	3075986	187635146		5812819	0.377621
62	3844	49434	3064908	190024296		5862253	0.380832
63	3969	48370	3047310	191980530		5910623	0.383975
64	4096	48776	3121664	199786496		5959399	0.387143
65	4225	47519	3088735	200767775		6006918	0.39023
66	4356	48312	3188592	210447072		6055230	0.393369
67	4489	46798	3135466	210076222		6102028	0.396409
68	4624	46620	3170160	215570880		6148648	0.399438
69	4761	45579	3144951	217001619		6194227	0.402399
70	4900	44640	3124800	218736000		6238867	0.405299
71	5041	44380	3150980	223719580		6283247	0.408182
72	5184	44400	3196800	230169600		6327647	0.411066
73	5329	43923	3206379	234065667		6371570	0.413919
74	5476	43996	3255704	240922096		6415566	0.416778
75	5625	42894	3217050	241278750		6458460	0.419564
76	5776	42738	3248088	246854688		6501198	0.422341
77	5929	41752	3214904	247547608		6542950	0.425053
78	6084	41968	3273504	255333312		6584918	0.427779
79	6241	41271	3260409	257572311		6626189	0.43046
80	6400	40502	3240160	259212800		6666691	0.433092
81	6561	40433	3275073	265280913		6707124	0.435718
82	6724	39714	3256548	267036936		6746838	0.438298
83	6889	40207	3337181	276986023		6787045	0.44091
84	7056	39315	3302460	277406640		6826360	0.443464
85	7225	39554	3362090	285777650		6865914	0.446034
86	7396	37978	3266108	280885288		6903892	0.448501
87	7569	38361	3337407	290354409		6942253	0.450993
88	7744	38272	3367936	296378368		6980525	0.453479
89	7921	38043	3385827	301338603		7018568	0.455951
90	8100	37229	3350610	301554900		7055797	0.458369
91	8281	37113	3377283	307332753		7092910	0.46078
92	8464	37137	3416604	314327568		7130047	0.463193
93	8649	36587	3402591	316440963		7166634	0.46557
94	8836	35797	3364918	316302292		7202431	0.467895
95	9025	35865	3407175	323681625		7238296	0.470225
96	9216	35835	3440160	330255360		7274131	0.472553
97	9409	35565	3449805	334631085		7309696	0.474863
98	9604	34865	3416770	334843460		7344561	0.477128
99	9801	34659	3431241	339692859		7379220	0.47938
100	10000	34312	3431200	343120000		7413532	0.481609
101	10201	33109	3344009	337744909		7446641	0.48376
102	10404	33376	3404352	347243904		7480017	0.485928
103	10609	33104	3409712	351200336		7513121	0.488079
104	10816	31963	3324152	345711808		7545084	0.490155
105	11025	31743	3333015	349966575		7576827	0.492217
106	11236	31686	3358716	356023896		7608513	0.494276
107	11449	31261	3344927	357907189		7639774	0.496306
108	11664	30879	3334932	360172656		7670653	0.498312
109	11881	30401	3313709	361194281		7701054	0.500287
110	12100	30681	3374910	371240100		7731735	0.502281
111	12321	29369	3259959	361855449		7761104	0.504188
112	12544	29480	3301760	369797120		7790584	0.506104
113	12769	29409	3323217	375523521		7819993	0.508014
114	12996	28507	3249798	370476972		7848500	0.509866
115	13225	28589	3287735	378089525		7877089	0.511723
116	13456	27743	3218188	373309808		7904832	0.513525
117	13689	28287	3309579	387220743		7933119	0.515363
118	13924	27843	3285474	387685932		7960962	0.517172
119	14161	27025	3215975	382701025		7987987	0.518928
120	14400	26544	3185280	382233600		8014531	0.520652
121	14641	26189	3168869	383433149		8040720	0.522353
122	14884	25699	3135278	382503916		8066419	0.524023
123	15129	25460	3131580	385184340		8091879	0.525677
124	15376	24400	3025600	375174400		8116279	0.527262
125	15625	24962	3120250	390031250		8141241	0.528883
126	15876	24390	3073140	387215640		8165631	0.530468
127	16129	23776	3019552	383483104		8189407	0.532012
128	16384	23205	2970240	380190720		8212612	0.53352
129	16641	22780	2938620	379081980		8235392	0.535
130	16900	22436	2916680	379168400		8257828	0.536457
131	17161	21308	2791348	365666588		8279136	0.537842
132	17424	21997	2903604	383275728		8301133	0.539271
133	17689	22276	2962708	394040164		8323409	0.540718
134	17956	20831	2791354	374041436		8344240	0.542071
135	18225	20750	2801250	378168750		8364990	0.543419
136	18496	20511	2789496	379371456		8385501	0.544751
137	18769	19876	2723012	373052644		8405377	0.546043
138	19044	19572	2700936	372729168		8424949	0.547314
139	19321	19450	2703550	375793450		8444399	0.548578
140	19600	18930	2650200	371028000		8463329	0.549807
141	19881	18876	2661516	375273756		8482205	0.551034
142	20164	18513	2628846	373296132		8500718	0.552236
143	20449	18280	2614040	373807720		8518998	0.553424
144	20736	17719	2551536	367421184		8536717	0.554575
145	21025	18114	2626530	380846850		8554831	0.555752
146	21316	17485	2552810	372710260		8572316	0.556888
147	21609	16993	2497971	367201737		8589309	0.557992
148	21904	16521	2445108	361875984		8605830	0.559065
149	22201	16174	2409926	359078974		8622004	0.560115
150	22500	16318	2447700	367155000		8638322	0.561176
151	22801	15743	2377193	358956143		8654065	0.562198
152	23104	15740	2392480	363656960		8669805	0.563221
153	23409	15086	2308158	353148174		8684891	0.564201
154	23716	15167	2335718	359700572		8700058	0.565186
155	24025	14459	2241145	347377475		8714517	0.566125
156	24336	14123	2203188	343697328		8728640	0.567043
157	24649	14157	2222649	348955893		8742797	0.567963
158	24964	13696	2163968	341906944		8756493	0.568852
159	25281	13556	2155404	342709236		8770049	0.569733
160	25600	13160	2105600	336896000		8783209	0.570588
161	25921	12974	2088814	336299054		8796183	0.571431
162	26244	12545	2032290	329230980		8808728	0.572246
163	26569	12037	1962031	319811053		8820765	0.573028
164	26896	11528	1890592	310057088		8832293	0.573777
165	27225	11538	1903770	314122050		8843831	0.574526
166	27556	10764	1786824	296612784		8854595	0.575225
167	27889	11111	1855537	309874679		8865706	0.575947
168	28224	10127	1701336	285824448		8875833	0.576605
169	28561	9854	1665326	281440094		8885687	0.577245
170	28900	9412	1600040	272006800		8895099	0.577857
171	29241	9543	1631853	279046863		8904642	0.578477
172	29584	8895	1529940	263149680		8913537	0.579054
173	29929	8716	1507868	260861164		8922253	0.579621
174	30276	8822	1535028	267094872		8931075	0.580194
175	30625	8252	1444100	252717500		8939327	0.58073
176	30976	8511	1497936	263636736		8947838	0.581283
177	31329	7868	1392636	246496572		8955706	0.581794
178	31684	7867	1400326	249258028		8963573	0.582305
179	32041	7458	1334982	238961778		8971031	0.58279
180	32400	6997	1259460	226702800		8978028	0.583244
181	32761	7164	1296684	234699804		8985192	0.583709
182	33124	6990	1272180	231536760		8992182	0.584164
183	33489	7130	1304790	238776570		8999312	0.584627
184	33856	6666	1226544	225684096		9005978	0.58506
185	34225	6892	1275020	235878700		9012870	0.585508
186	34596	6438	1197468	222729048		9019308	0.585926
187	34969	6309	1179783	220619421		9025617	0.586336
188	35344	6447	1212036	227862768		9032064	0.586754
189	35721	6531	1234359	233293851		9038595	0.587179
190	36100	6489	1232910	234252900		9045084	0.5876
191	36481	6077	1160707	221695037		9051161	0.587995
192	36864	6381	1225152	235229184		9057542	0.58841
193	37249	5995	1157035	223307755		9063537	0.588799
194	37636	6183	1199502	232703388		9069720	0.589201
195	38025	6032	1176240	229366800		9075752	0.589593
196	38416	6065	1188740	232993040		9081817	0.589987
197	38809	6102	1202094	236812518		9087919	0.590383
198	39204	5907	1169586	231578028		9093826	0.590767
199	39601	6105	1214895	241764105		9099931	0.591163
200	40000	6400	1280000	256000000		9106331	0.591579
201	40401	6752	1357152	272787552		9113083	0.592018
202	40804	6415	1295830	261757660		9119498	0.592434
203	41209	6442	1307726	265468378		9125940	0.592853
204	41616	7015	1431060	291936240		9132955	0.593309
205	42025	7272	1490760	305605800		9140227	0.593781
206	42436	6978	1437468	296118408		9147205	0.594234
207	42849	7436	1539252	318625164		9154641	0.594717
208	43264	7806	1623648	337718784		9162447	0.595225
209	43681	7750	1619750	338527750		9170197	0.595728
210	44100	8203	1722630	361752300		9178400	0.596261
211	44521	8624	1819664	383949104		9187024	0.596821
212	44944	8622	1827864	387507168		9195646	0.597381
213	45369	9520	2027760	431912880		9205166	0.598
214	45796	9012	1928568	412713552		9214178	0.598585
215	46225	9720	2089800	449307000		9223898	0.599217
216	46656	10498	2267568	489794688		9234396	0.599899
217	47089	10424	2262008	490855736		9244820	0.600576
218	47524	11639	2537302	553131836		9256459	0.601332
219	47961	12040	2636760	577450440		9268499	0.602114
220	48400	12339	2714580	597207600		9280838	0.602916
221	48841	12514	2765594	611196274		9293352	0.603729
222	49284	12494	2773668	615754296		9305846	0.60454
223	49729	13190	2941370	655925510		9319036	0.605397
224	50176	14025	3141600	703718400		9333061	0.606308
225	50625	14304	3218400	724140000		9347365	0.607237
226	51076	14565	3291690	743921940		9361930	0.608184
227	51529	15183	3446541	782364807		9377113	0.60917
228	51984	15692	3577776	815732928		9392805	0.610189
229	52441	16369	3748501	858406729		9409174	0.611253
230	52900	15771	3627330	834285900		9424945	0.612277
231	53361	16373	3782163	873679653		9441318	0.613341
232	53824	16026	3718032	862583424		9457344	0.614382
233	54289	17709	4126197	961403901		9475053	0.615533
234	54756	17097	4000698	936163332		9492150	0.616643
235	55225	17366	4081010	959037350		9509516	0.617771
236	55696	17390	4104040	968553440		9526906	0.618901
237	56169	16995	4027815	954592155		9543901	0.620005
238	56644	17670	4205460	1000899480		9561571	0.621153
239	57121	17069	4079491	974998349		9578640	0.622262
240	57600	17103	4104720	985132800		9595743	0.623373
241	58081	17933	4321853	1041566573		9613676	0.624538
242	58564	17501	4235242	1024928564		9631177	0.625675
243	59049	17083	4151169	1008734067		9648260	0.626785
244	59536	17825	4349300	1061229200		9666085	0.627943
245	60025	17637	4321065	1058660925		9683722	0.629088
246	60516	17719	4358874	1072283004		9701441	0.630239
247	61009	17212	4251364	1050086908		9718653	0.631358
248	61504	17042	4226416	1048151168		9735695	0.632465
249	62001	16890	4205610	1047196890		9752585	0.633562
250	62500	17653	4413250	1103312500		9770238	0.634709
251	63001	17125	4298375	1078892125		9787363	0.635821
252	63504	16831	4241412	1068835824		9804194	0.636915
253	64009	16396	4148188	1049491564		9820590	0.63798
254	64516	16824	4273296	1085417184		9837414	0.639073
255	65025	16544	4218720	1075773600		9853958	0.640148
256	65536	17547	4492032	1149960192		9871505	0.641287
257	66049	16965	4360005	1120521285		9888470	0.64239
258	66564	16499	4256742	1098239436		9904969	0.643461
259	67081	16389	4244751	1099390509		9921358	0.644526
260	67600	16982	4415320	1147983200		9938340	0.645629
261	68121	16590	4329990	1130127390		9954930	0.646707
262	68644	17350	4545700	1190973400		9972280	0.647834
263	69169	16341	4297683	1130290629		9988621	0.648896
264	69696	16243	4288152	1132072128		10004864	0.649951
265	70225	15877	4207405	1114962325		10020741	0.650982
266	70756	17452	4642232	1234833712		10038193	0.652116
267	71289	16350	4365450	1165575150		10054543	0.653178
268	71824	16524	4428432	1186819776		10071067	0.654252
269	72361	16295	4383355	1179122495		10087362	0.65531
270	72900	15667	4230090	1142124300		10103029	0.656328
271	73441	16707	4527597	1226978787		10119736	0.657413
272	73984	16355	4448560	1210008320		10136091	0.658476
273	74529	16181	4417413	1205953749		10152272	0.659527
274	75076	15958	4372492	1198062808		10168230	0.660564
275	75625	15440	4246000	1167650000		10183670	0.661567
276	76176	15802	4361352	1203733152		10199472	0.662593
277	76729	16428	4550556	1260504012		10215900	0.663661
278	77284	16443	4571154	1270780812		10232343	0.664729
279	77841	15904	4437216	1237983264		10248247	0.665762
280	78400	17264	4833920	1353497600		10265511	0.666883
281	78961	17079	4799199	1348574919		10282590	0.667993
282	79524	17260	4867320	1372584240		10299850	0.669114
283	80089	18195	5149185	1457219355		10318045	0.670296
284	80656	18664	5300576	1505363584		10336709	0.671509
285	81225	19689	5611365	1599239025		10356398	0.672788
286	81796	20699	5919914	1693095404		10377097	0.674132
287	82369	21065	6045655	1735102985		10398162	0.675501
288	82944	22860	6583680	1896099840		10421022	0.676986
289	83521	24833	7176737	2074076993		10445855	0.678599
290	84100	26046	7553340	2190468600		10471901	0.680291
291	84681	28128	8185248	2381907168		10500029	0.682119
292	85264	30582	8929944	2607543648		10530611	0.684105
293	85849	32618	9557074	2800222682		10563229	0.686224
294	86436	35799	10524906	3094322364		10599028	0.68855
295	87025	37549	11076955	3267701725		10636577	0.690989
296	87616	40119	11875224	3515066304		10676696	0.693595
297	88209	43326	12867822	3821743134		10720022	0.69641
298	88804	46829	13955042	4158602516		10766851	0.699452
299	89401	51342	15351258	4590026142		10818193	0.702788
300	90000	53838	16151400	4845420000		10872031	0.706285
301	90601	58176	17510976	5270803776		10930207	0.710064
302	91204	60216	18185232	5491940064		10990423	0.713976
303	91809	66273	20080719	6084457857		11056696	0.718282
304	92416	69113	21010352	6387147008		11125809	0.722771
305	93025	72122	21997210	6709149050		11197931	0.727457
306	93636	75353	23058018	7055753508		11273284	0.732352
307	94249	80527	24721789	7589589223		11353811	0.737583
308	94864	81377	25064116	7719747728		11435188	0.74287
309	95481	85052	26281068	8120850012		11520240	0.748395
310	96100	88002	27280620	8456992200		11608242	0.754112
311	96721	90223	28059353	8726458783		11698465	0.759973
312	97344	91324	28493088	8889843456		11789789	0.765906
313	97969	94607	29611991	9268553183		11884396	0.772052
314	98596	95428	29964392	9408819088		11979824	0.778251
315	99225	96044	30253860	9529965900		12075868	0.784491
316	99856	97794	30902904	9765317664		12173662	0.790844
317	100489	97066	30769922	9754065274		12270728	0.797149
318	101124	96758	30769044	9784555992		12367486	0.803435
319	101761	99585	31767615	10133869185		12467071	0.809904
320	102400	96745	30958400	9906688000		12563816	0.816189
321	103041	95393	30621153	9829390113		12659209	0.822386
322	103684	92710	29852620	9612543640		12751919	0.828409
323	104329	89540	28921420	9341618660		12841459	0.834226
324	104976	87878	28472472	9225080928		12929337	0.839935
325	105625	90176	29307200	9524840000		13019513	0.845793
326	106276	85498	27872348	9086385448		13105011	0.851347
327	106929	82716	27048132	8844739164		13187727	0.856721
328	107584	83752	27470656	9010375168		13271479	0.862162
329	108241	78872	25948888	8537184152		13350351	0.867285
330	108900	78182	25800060	8514019800		13428533	0.872364
331	109561	76421	25295351	8372761181		13504954	0.877329
332	110224	73903	24535796	8145884272		13578857	0.88213
333	110889	70261	23396913	7791172029		13649118	0.886694
334	111556	70203	23447802	7831565868		13719321	0.891255
335	112225	66681	22338135	7483275225		13786002	0.895587
336	112896	65653	22059408	7411961088		13851655	0.899852
337	113569	63289	21328393	7187668441		13914944	0.903963
338	114244	60138	20326644	6870405672		13975082	0.90787
339	114921	59048	20017272	6785855208		14034130	0.911706
340	115600	56611	19247740	6544231600		14090741	0.915384
341	116281	54217	18487997	6304406977		14144958	0.918906
342	116964	53529	18306918	6260965956		14198487	0.922383
343	117649	51686	17728298	6080806214		14250173	0.925741
344	118336	49508	17030752	5858578688		14299681	0.928957
345	119025	47893	16523085	5700464325		14347574	0.932069
346	119716	46247	16001462	5536505852		14393821	0.935073
347	120409	43343	15040021	5218887287		14437164	0.937889
348	121104	42739	14873172	5175863856		14479903	0.940665
349	121801	41241	14393109	5023195041		14521144	0.943344
350	122500	39189	13716150	4800652500		14560333	0.94589
351	123201	37641	13211991	4637408841		14597974	0.948335
352	123904	36838	12966976	4564375552		14634812	0.950729
353	124609	34341	12122373	4279197669		14669153	0.952959
354	125316	33208	11755632	4161493728		14702361	0.955117
355	126025	32480	11530400	4093292000		14734841	0.957227
356	126736	30494	10855864	3864687584		14765335	0.959208
357	127449	29318	10466526	3736549782		14794653	0.961112
358	128164	28424	10175792	3642933536		14823077	0.962959
359	128881	27087	9724233	3490999647		14850164	0.964719
360	129600	25590	9212400	3316464000		14875754	0.966381
361	130321	25905	9351705	3375965505		14901659	0.968064
362	131044	23638	8556956	3097618072		14925297	0.969599
363	131769	22880	8305440	3014874720		14948177	0.971086
364	132496	21536	7839104	2853433856		14969713	0.972485
365	133225	20618	7525570	2746833050		14990331	0.973824
366	133956	19773	7236918	2648711988		15010104	0.975109
367	134689	19179	7038693	2583200331		15029283	0.976355
368	135424	18609	6848112	2520105216		15047892	0.977564
369	136161	17138	6323922	2333527218		15065030	0.978677
370	136900	16682	6172340	2283765800		15081712	0.979761
371	137641	15555	5770905	2141005755		15097267	0.980771
372	138384	14815	5511180	2050158960		15112082	0.981734
373	139129	14557	5429761	2025300853		15126639	0.982679
374	139876	13599	5086026	1902173724		15140238	0.983563
375	140625	12327	4622625	1733484375		15152565	0.984364
376	141376	11958	4496208	1690574208		15164523	0.98514
377	142129	11341	4275557	1611884989		15175864	0.985877
378	142884	10680	4037040	1526001120		15186544	0.986571
379	143641	10235	3879065	1470165635		15196779	0.987236
380	144400	9943	3778340	1435769200		15206722	0.987882
381	145161	9010	3432810	1307900610		15215732	0.988467
382	145924	8625	3294750	1258594500		15224357	0.989027
383	146689	8085	3096555	1185980565		15232442	0.989553
384	147456	7459	2864256	1099874304		15239901	0.990037
385	148225	6762	2603370	1002297450		15246663	0.990476
386	148996	6440	2485840	959534240		15253103	0.990895
387	149769	6210	2403270	930065490		15259313	0.991298
388	150544	5853	2270964	881134032		15265166	0.991679
389	151321	5137	1998293	777335977		15270303	0.992012
390	152100	5138	2003820	781489800		15275441	0.992346
391	152881	4619	1806029	706157339		15280060	0.992646
392	153664	4415	1730680	678426560		15284475	0.992933
393	154449	4032	1584576	622738368		15288507	0.993195
394	155236	3765	1483410	584463540		15292272	0.993439
395	156025	3361	1327595	524400025		15295633	0.993658
396	156816	3139	1243044	492245424		15298772	0.993862
397	157609	3107	1233479	489691163		15301879	0.994064
398	158404	2822	1123156	447016088		15304701	0.994247
399	159201	2577	1028223	410260977		15307278	0.994414
400	160000	2589	1035600	414240000		15309867	0.994582
401	160801	2382	955182	383027982		15312249	0.994737
402	161604	2288	919776	369749952		15314537	0.994886
403	162409	1864	751192	302730376		15316401	0.995007
404	163216	1860	751440	303581760		15318261	0.995128
405	164025	1840	745200	301806000		15320101	0.995247
406	164836	1638	665028	270001368		15321739	0.995354
407	165649	1521	619047	251952129		15323260	0.995452
408	166464	1538	627504	256021632		15324798	0.995552
409	167281	1517	620453	253765277		15326315	0.995651
410	168100	1383	567030	232482300		15327698	0.995741
411	168921	1331	547041	224833851		15329029	0.995827
412	169744	1131	465972	191980464		15330160	0.995901
413	170569	1129	466277	192572401		15331289	0.995974
414	171396	1130	467820	193677480		15332419	0.996047
415	172225	1220	506300	210114500		15333639	0.996127
416	173056	1079	448864	186727424		15334718	0.996197
417	173889	1038	432846	180496782		15335756	0.996264
418	174724	977	408386	170705348		15336733	0.996328
419	175561	944	395536	165729584		15337677	0.996389
420	176400	907	380940	159994800		15338584	0.996448
421	177241	954	401634	169087914		15339538	0.99651
422	178084	909	383598	161878356		15340447	0.996569
423	178929	860	363780	153878940		15341307	0.996625
424	179776	867	367608	155865792		15342174	0.996681
425	180625	856	363800	154615000		15343030	0.996737
426	181476	862	367212	156432312		15343892	0.996793
427	182329	805	343735	146774845		15344697	0.996845
428	183184	921	394188	168712464		15345618	0.996905
429	184041	827	354783	152201907		15346445	0.996959
430	184900	754	324220	139414600		15347199	0.997008
431	185761	714	307734	132633354		15347913	0.997054
432	186624	666	287712	124291584		15348579	0.997097
433	187489	743	321719	139304327		15349322	0.997146
434	188356	728	315952	137123168		15350050	0.997193
435	189225	615	267525	116373375		15350665	0.997233
436	190096	629	274244	119570384		15351294	0.997274
437	190969	615	268755	117445935		15351909	0.997314
438	191844	597	261486	114530868		15352506	0.997352
439	192721	614	269546	118330694		15353120	0.997392
440	193600	662	291280	128163200		15353782	0.997435
441	194481	562	247842	109298322		15354344	0.997472
442	195364	550	243100	107450200		15354894	0.997508
443	196249	648	287064	127169352		15355542	0.99755
444	197136	599	265956	118084464		15356141	0.997589
445	198025	622	276790	123171550		15356763	0.997629
446	198916	546	243516	108608136		15357309	0.997664
447	199809	439	196233	87716151		15357748	0.997693
448	200704	512	229376	102760448		15358260	0.997726
449	201601	516	231684	104026116		15358776	0.99776
450	202500	483	217350	97807500		15359259	0.997791
451	203401	515	232265	104751515		15359774	0.997825
452	204304	440	198880	89893760		15360214	0.997853
453	205209	440	199320	90291960		15360654	0.997882
454	206116	446	202484	91927736		15361100	0.997911
455	207025	446	202930	92333150		15361546	0.99794
456	207936	404	184224	84006144		15361950	0.997966
457	208849	410	187370	85628090		15362360	0.997993
458	209764	399	182742	83695836		15362759	0.998018
459	210681	313	143667	65943153		15363072	0.998039
460	211600	356	163760	75329600		15363428	0.998062
461	212521	355	163655	75444955		15363783	0.998085
462	213444	322	148764	68728968		15364105	0.998106
463	214369	364	168532	78030316		15364469	0.99813
464	215296	343	159152	73846528		15364812	0.998152
465	216225	372	172980	80435700		15365184	0.998176
466	217156	318	148188	69055608		15365502	0.998197
467	218089	262	122354	57139318		15365764	0.998214
468	219024	313	146484	68554512		15366077	0.998234
469	219961	289	135541	63568729		15366366	0.998253
470	220900	215	101050	47493500		15366581	0.998267
471	221841	245	115395	54351045		15366826	0.998283
472	222784	273	128856	60820032		15367099	0.9983
473	223729	213	100749	47654277		15367312	0.998314
474	224676	210	99540	47181960		15367522	0.998328
475	225625	208	98800	46930000		15367730	0.998341
476	226576	227	108052	51432752		15367957	0.998356
477	227529	246	117342	55972134		15368203	0.998372
478	228484	195	93210	44554380		15368398	0.998385
479	229441	189	90531	43364349		15368587	0.998397
480	230400	225	108000	51840000		15368812	0.998412
481	231361	202	97162	46734922		15369014	0.998425
482	232324	228	109896	52969872		15369242	0.99844
483	233289	205	99015	47824245		15369447	0.998453
484	234256	188	90992	44040128		15369635	0.998465
485	235225	202	97970	47515450		15369837	0.998478
486	236196	237	115182	55978452		15370074	0.998494
487	237169	160	77920	37947040		15370234	0.998504
488	238144	216	105408	51439104		15370450	0.998518
489	239121	215	105135	51411015		15370665	0.998532
490	240100	197	96530	47299700		15370862	0.998545
491	241081	238	116858	57377278		15371100	0.99856
492	242064	205	100860	49623120		15371305	0.998574
493	243049	179	88247	43505771		15371484	0.998585
494	244036	164	81016	40021904		15371648	0.998596
495	245025	158	78210	38713950		15371806	0.998606
496	246016	163	80848	40100608		15371969	0.998617
497	247009	180	89460	44461620		15372149	0.998628
498	248004	130	64740	32240520		15372279	0.998637
499	249001	128	63872	31872128		15372407	0.998645
500	250000	154	77000	38500000		15372561	0.998655
501	251001	117	58617	29367117		15372678	0.998663
502	252004	220	110440	55440880		15372898	0.998677
503	253009	174	87522	44023566		15373072	0.998688
504	254016	152	76608	38610432		15373224	0.998698
505	255025	135	68175	34428375		15373359	0.998707
506	256036	178	90068	45574408		15373537	0.998719
507	257049	166	84162	42670134		15373703	0.998729
508	258064	151	76708	38967664		15373854	0.998739
509	259081	145	73805	37566745		15373999	0.998749
510	260100	173	88230	44997300		15374172	0.99876
511	261121	175	89425	45696175		15374347	0.998771
512	262144	154	78848	40370176		15374501	0.998781
513	263169	128	65664	33685632		15374629	0.99879
514	264196	129	66306	34081284		15374758	0.998798
515	265225	175	90125	46414375		15374933	0.998809
516	266256	117	60372	31151952		15375050	0.998817
517	267289	123	63591	32876547		15375173	0.998825
518	268324	132	68376	35418768		15375305	0.998834
519	269361	138	71622	37171818		15375443	0.998842
520	270400	100	52000	27040000		15375543	0.998849
521	271441	152	79192	41259032		15375695	0.998859
522	272484	175	91350	47684700		15375870	0.99887
523	273529	147	76881	40208763		15376017	0.99888
524	274576	210	110040	57660960		15376227	0.998893
525	275625	160	84000	44100000		15376387	0.998904
526	276676	119	62594	32924444		15376506	0.998912
527	277729	163	85901	45269827		15376669	0.998922
528	278784	173	91344	48229632		15376842	0.998933
529	279841	174	92046	48692334		15377016	0.998945
530	280900	122	64660	34269800		15377138	0.998953
531	281961	155	82305	43703955		15377293	0.998963
532	283024	178	94696	50378272		15377471	0.998974
533	284089	216	115128	61363224		15377687	0.998988
534	285156	143	76362	40777308		15377830	0.998998
535	286225	131	70085	37495475		15377961	0.999006
536	287296	154	82544	44243584		15378115	0.999016
537	288369	147	78939	42390243		15378262	0.999026
538	289444	209	112442	60493796		15378471	0.999039
539	290521	140	75460	40672940		15378611	0.999048
540	291600	235	126900	68526000		15378846	0.999064
541	292681	90	48690	26341290		15378936	0.999069
542	293764	105	56910	30845220		15379041	0.999076
543	294849	94	51042	27715806		15379135	0.999082
544	295936	129	70176	38175744		15379264	0.999091
545	297025	125	68125	37128125		15379389	0.999099
546	298116	101	55146	30109716		15379490	0.999105
547	299209	113	61811	33810617		15379603	0.999113
548	300304	134	73432	40240736		15379737	0.999121
549	301401	98	53802	29537298		15379835	0.999128
550	302500	85	46750	25712500		15379920	0.999133
551	303601	113	62263	34306913		15380033	0.999141
552	304704	87	48024	26509248		15380120	0.999146
553	305809	156	86268	47706204		15380276	0.999156
554	306916	86	47644	26394776		15380362	0.999162
555	308025	111	61605	34190775		15380473	0.999169
556	309136	164	91184	50698304		15380637	0.99918
557	310249	110	61270	34127390		15380747	0.999187
558	311364	128	71424	39854592		15380875	0.999195
559	312481	90	50310	28123290		15380965	0.999201
560	313600	115	64400	36064000		15381080	0.999209
561	314721	137	76857	43116777		15381217	0.999218
562	315844	135	75870	42638940		15381352	0.999226
563	316969	98	55174	31062962		15381450	0.999233
564	318096	77	43428	24493392		15381527	0.999238
565	319225	101	57065	32241725		15381628	0.999244
566	320356	111	62826	35559516		15381739	0.999251
567	321489	107	60669	34399323		15381846	0.999258
568	322624	71	40328	22906304		15381917	0.999263
569	323761	87	49503	28167207		15382004	0.999269
570	324900	63	35910	20468700		15382067	0.999273
571	326041	66	37686	21518706		15382133	0.999277
572	327184	94	53768	30755296		15382227	0.999283
573	328329	91	52143	29877939		15382318	0.999289
574	329476	107	61418	35253932		15382425	0.999296
575	330625	85	48875	28103125		15382510	0.999302
576	331776	76	43776	25214976		15382586	0.999307
577	332929	69	39813	22972101		15382655	0.999311
578	334084	58	33524	19376872		15382713	0.999315
579	335241	52	30108	17432532		15382765	0.999318
580	336400	68	39440	22875200		15382833	0.999323
581	337561	71	41251	23966831		15382904	0.999327
582	338724	83	48306	28114092		15382987	0.999333
583	339889	82	47806	27870898		15383069	0.999338
584	341056	101	58984	34446656		15383170	0.999344
585	342225	70	40950	23955750		15383240	0.999349
586	343396	82	48052	28158472		15383322	0.999354
587	344569	115	67505	39625435		15383437	0.999362
588	345744	77	45276	26622288		15383514	0.999367
589	346921	101	59489	35039021		15383615	0.999373
590	348100	74	43660	25759400		15383689	0.999378
591	349281	71	41961	24798951		15383760	0.999383
592	350464	89	52688	31191296		15383849	0.999389
593	351649	123	72939	43252827		15383972	0.999397
594	352836	115	68310	40576140		15384087	0.999404
595	354025	53	31535	18763325		15384140	0.999407
596	355216	59	35164	20957744		15384199	0.999411
597	356409	79	47163	28156311		15384278	0.999416
598	357604	103	61594	36833212		15384381	0.999423
599	358801	71	42529	25474871		15384452	0.999428
600	360000	91	54600	32760000		15384543	0.999434
601	361201	97	58297	35036497		15384640	0.99944
602	362404	51	30702	18482604		15384691	0.999443
603	363609	68	41004	24725412		15384759	0.999448
604	364816	63	38052	22983408		15384822	0.999452
605	366025	67	40535	24523675		15384889	0.999456
606	367236	58	35148	21299688		15384947	0.99946
607	368449	100	60700	36844900		15385047	0.999466
608	369664	43	26144	15895552		15385090	0.999469
609	370881	56	34104	20769336		15385146	0.999473
610	372100	62	37820	23070200		15385208	0.999477
611	373321	62	37882	23145902		15385270	0.999481
612	374544	53	32436	19850832		15385323	0.999484
613	375769	66	40458	24800754		15385389	0.999489
614	376996	45	27630	16964820		15385434	0.999492
615	378225	66	40590	24962850		15385500	0.999496
616	379456	47	28952	17834432		15385547	0.999499
617	380689	54	33318	20557206		15385601	0.999502
618	381924	59	36462	22533516		15385660	0.999506
619	383161	48	29712	18391728		15385708	0.999509
620	384400	47	29140	18066800		15385755	0.999512
621	385641	29	18009	11183589		15385784	0.999514
622	386884	66	41052	25534344		15385850	0.999519
623	388129	68	42364	26392772		15385918	0.999523
624	389376	61	38064	23751936		15385979	0.999527
625	390625	45	28125	17578125		15386024	0.99953
626	391876	46	28796	18026296		15386070	0.999533
627	393129	18	11286	7076322		15386088	0.999534
628	394384	66	41448	26029344		15386154	0.999538
629	395641	34	21386	13451794		15386188	0.999541
630	396900	27	17010	10716300		15386215	0.999542
631	398161	90	56790	35834490		15386305	0.999548
632	399424	37	23384	14778688		15386342	0.999551
633	400689	51	32283	20435139		15386393	0.999554
634	401956	31	19654	12460636		15386424	0.999556
635	403225	45	28575	18145125		15386469	0.999559
636	404496	39	24804	15775344		15386508	0.999561
637	405769	39	24843	15824991		15386547	0.999564
638	407044	42	26796	17095848		15386589	0.999567
639	408321	42	26838	17149482		15386631	0.999569
640	409600	20	12800	8192000		15386651	0.999571
641	410881	40	25640	16435240		15386691	0.999573
642	412164	36	23112	14837904		15386727	0.999576
643	413449	40	25720	16537960		15386767	0.999578
644	414736	37	23828	15345232		15386804	0.999581
645	416025	27	17415	11232675		15386831	0.999582
646	417316	48	31008	20031168		15386879	0.999585
647	418609	52	33644	21767668		15386931	0.999589
648	419904	50	32400	20995200		15386981	0.999592
649	421201	31	20119	13057231		15387012	0.999594
650	422500	28	18200	11830000		15387040	0.999596
651	423801	50	32550	21190050		15387090	0.999599
652	425104	46	29992	19554784		15387136	0.999602
653	426409	27	17631	11513043		15387163	0.999604
654	427716	41	26814	17536356		15387204	0.999607
655	429025	32	20960	13728800		15387236	0.999609
656	430336	35	22960	15061760		15387271	0.999611
657	431649	35	22995	15107715		15387306	0.999613
658	432964	35	23030	15153740		15387341	0.999615
659	434281	41	27019	17805521		15387382	0.999618
660	435600	52	34320	22651200		15387434	0.999621
661	436921	39	25779	17039919		15387473	0.999624
662	438244	36	23832	15776784		15387509	0.999626
663	439569	57	37791	25055433		15387566	0.99963
664	440896	43	28552	18958528		15387609	0.999633
665	442225	58	38570	25649050		15387667	0.999637
666	443556	36	23976	15968016		15387703	0.999639
667	444889	35	23345	15571115		15387738	0.999641
668	446224	37	24716	16510288		15387775	0.999644
669	447561	32	21408	14321952		15387807	0.999646
670	448900	47	31490	21098300		15387854	0.999649
671	450241	37	24827	16658917		15387891	0.999651
672	451584	32	21504	14450688		15387923	0.999653
673	452929	48	32304	21740592		15387971	0.999656
674	454276	37	24938	16808212		15388008	0.999659
675	455625	36	24300	16402500		15388044	0.999661
676	456976	43	29068	19649968		15388087	0.999664
677	458329	43	29111	19708147		15388130	0.999667
678	459684	40	27120	18387360		15388170	0.999669
679	461041	53	35987	24435173		15388223	0.999673
680	462400	27	18360	12484800		15388250	0.999674
681	463761	35	23835	16231635		15388285	0.999677
682	465124	43	29326	20000332		15388328	0.99968
683	466489	31	21173	14461159		15388359	0.999682
684	467856	38	25992	17778528		15388397	0.999684
685	469225	53	36305	24868925		15388450	0.999687
686	470596	22	15092	10353112		15388472	0.999689
687	471969	35	24045	16518915		15388507	0.999691
688	473344	19	13072	8993536		15388526	0.999692
689	474721	36	24804	17089956		15388562	0.999695
690	476100	20	13800	9522000		15388582	0.999696
691	477481	45	31095	21486645		15388627	0.999699
692	478864	31	21452	14844784		15388658	0.999701
693	480249	23	15939	11045727		15388681	0.999702
694	481636	27	18738	13004172		15388708	0.999704
695	483025	38	26410	18354950		15388746	0.999707
696	484416	21	14616	10172736		15388767	0.999708
697	485809	48	33456	23318832		15388815	0.999711
698	487204	33	23034	16077732		15388848	0.999713
699	488601	33	23067	16123833		15388881	0.999715
700	490000	22	15400	10780000		15388903	0.999717
701	491401	23	16123	11302223		15388926	0.999718
702	492804	14	9828	6899256		15388940	0.999719
703	494209	19	13357	9389971		15388959	0.999721
704	495616	23	16192	11399168		15388982	0.999722
705	497025	31	21855	15407775		15389013	0.999724
706	498436	19	13414	9470284		15389032	0.999725
707	499849	17	12019	8497433		15389049	0.999726
708	501264	25	17700	12531600		15389074	0.999728
709	502681	22	15598	11058982		15389096	0.999729
710	504100	20	14200	10082000		15389116	0.999731
711	505521	16	11376	8088336		15389132	0.999732
712	506944	10	7120	5069440		15389142	0.999732
713	508369	25	17825	12709225		15389167	0.999734
714	509796	27	19278	13764492		15389194	0.999736
715	511225	25	17875	12780625		15389219	0.999737
716	512656	14	10024	7177184		15389233	0.999738
717	514089	21	15057	10795869		15389254	0.99974
718	515524	22	15796	11341528		15389276	0.999741
719	516961	28	20132	14474908		15389304	0.999743
720	518400	21	15120	10886400		15389325	0.999744
721	519841	18	12978	9357138		15389343	0.999745
722	521284	40	28880	20851360		15389383	0.999748
723	522729	18	13014	9409122		15389401	0.999749
724	524176	22	15928	11531872		15389423	0.999751
725	525625	25	18125	13140625		15389448	0.999752
726	527076	10	7260	5270760		15389458	0.999753
727	528529	9	6543	4756761		15389467	0.999754
728	529984	28	20384	14839552		15389495	0.999755
729	531441	16	11664	8503056		15389511	0.999756
730	532900	14	10220	7460600		15389525	0.999757
731	534361	17	12427	9084137		15389542	0.999758
732	535824	21	15372	11252304		15389563	0.99976
733	537289	22	16126	11820358		15389585	0.999761
734	538756	13	9542	7003828		15389598	0.999762
735	540225	22	16170	11884950		15389620	0.999763
736	541696	13	9568	7042048		15389633	0.999764
737	543169	7	5159	3802183		15389640	0.999765
738	544644	16	11808	8714304		15389656	0.999766
739	546121	17	12563	9284057		15389673	0.999767
740	547600	18	13320	9856800		15389691	0.999768
741	549081	8	5928	4392648		15389699	0.999769
742	550564	13	9646	7157332		15389712	0.999769
743	552049	13	9659	7176637		15389725	0.99977
744	553536	9	6696	4981824		15389734	0.999771
745	555025	11	8195	6105275		15389745	0.999772
746	556516	10	7460	5565160		15389755	0.999772
747	558009	35	26145	19530315		15389790	0.999775
748	559504	10	7480	5595040		15389800	0.999775
749	561001	6	4494	3366006		15389806	0.999776
750	562500	8	6000	4500000		15389814	0.999776
751	564001	12	9012	6768012		15389826	0.999777
752	565504	23	17296	13006592		15389849	0.999778
753	567009	12	9036	6804108		15389861	0.999779
754	568516	8	6032	4548128		15389869	0.99978
755	570025	20	15100	11400500		15389889	0.999781
756	571536	22	16632	12573792		15389911	0.999782
757	573049	20	15140	11460980		15389931	0.999784
758	574564	22	16676	12640408		15389953	0.999785
759	576081	13	9867	7489053		15389966	0.999786
760	577600	9	6840	5198400		15389975	0.999787
761	579121	12	9132	6949452		15389987	0.999787
762	580644	28	21336	16258032		15390015	0.999789
763	582169	11	8393	6403859		15390026	0.99979
764	583696	28	21392	16343488		15390054	0.999792
765	585225	12	9180	7022700		15390066	0.999792
766	586756	17	13022	9974852		15390083	0.999794
767	588289	8	6136	4706312		15390091	0.999794
768	589824	12	9216	7077888		15390103	0.999795
769	591361	31	23839	18332191		15390134	0.999797
770	592900	22	16940	13043800		15390156	0.999798
771	594441	14	10794	8322174		15390170	0.999799
772	595984	23	17756	13707632		15390193	0.999801
773	597529	8	6184	4780232		15390201	0.999801
774	599076	25	19350	14976900		15390226	0.999803
775	600625	31	24025	18619375		15390257	0.999805
776	602176	23	17848	13850048		15390280	0.999806
777	603729	18	13986	10867122		15390298	0.999808
778	605284	19	14782	11500396		15390317	0.999809
779	606841	10	7790	6068410		15390327	0.999809
780	608400	20	15600	12168000		15390347	0.999811
781	609961	26	20306	15858986		15390373	0.999812
782	611524	33	25806	20180292		15390406	0.999815
783	613089	30	23490	18392670		15390436	0.999816
784	614656	21	16464	12907776		15390457	0.999818
785	616225	31	24335	19102975		15390488	0.99982
786	617796	25	19650	15444900		15390513	0.999821
787	619369	29	22823	17961701		15390542	0.999823
788	620944	28	22064	17386432		15390570	0.999825
789	622521	22	17358	13695462		15390592	0.999827
790	624100	18	14220	11233800		15390610	0.999828
791	625681	25	19775	15642025		15390635	0.999829
792	627264	10	7920	6272640		15390645	0.99983
793	628849	29	22997	18236621		15390674	0.999832
794	630436	33	26202	20804388		15390707	0.999834
795	632025	18	14310	11376450		15390725	0.999835
796	633616	13	10348	8237008		15390738	0.999836
797	635209	25	19925	15880225		15390763	0.999838
798	636804	12	9576	7641648		15390775	0.999839
799	638401	12	9588	7660812		15390787	0.999839
800	640000	32	25600	20480000		15390819	0.999841
801	641601	20	16020	12832020		15390839	0.999843
802	643204	30	24060	19296120		15390869	0.999845
803	644809	18	14454	11606562		15390887	0.999846
804	646416	27	21708	17453232		15390914	0.999848
805	648025	15	12075	9720375		15390929	0.999849
806	649636	17	13702	11043812		15390946	0.99985
807	651249	25	20175	16281225		15390971	0.999851
808	652864	36	29088	23503104		15391007	0.999854
809	654481	16	12944	10471696		15391023	0.999855
810	656100	22	17820	14434200		15391045	0.999856
811	657721	20	16220	13154420		15391065	0.999857
812	659344	22	17864	14505568		15391087	0.999859
813	660969	16	13008	10575504		15391103	0.99986
814	662596	30	24420	19877880		15391133	0.999862
815	664225	21	17115	13948725		15391154	0.999863
816	665856	21	17136	13982976		15391175	0.999864
817	667489	29	23693	19357181		15391204	0.999866
818	669124	24	19632	16058976		15391228	0.999868
819	670761	19	15561	12744459		15391247	0.999869
820	672400	21	17220	14120400		15391268	0.999871
821	674041	11	9031	7414451		15391279	0.999871
822	675684	24	19728	16216416		15391303	0.999873
823	677329	11	9053	7450619		15391314	0.999874
824	678976	9	7416	6110784		15391323	0.999874
825	680625	14	11550	9528750		15391337	0.999875
826	682276	26	21476	17739176		15391363	0.999877
827	683929	36	29772	24621444		15391399	0.999879
828	685584	11	9108	7541424		15391410	0.99988
829	687241	18	14922	12370338		15391428	0.999881
830	688900	23	19090	15844700		15391451	0.999882
831	690561	22	18282	15192342		15391473	0.999884
832	692224	16	13312	11075584		15391489	0.999885
833	693889	7	5831	4857223		15391496	0.999885
834	695556	9	7506	6260004		15391505	0.999886
835	697225	7	5845	4880575		15391512	0.999886
836	698896	19	15884	13279024		15391531	0.999888
837	700569	10	8370	7005690		15391541	0.999888
838	702244	13	10894	9129172		15391554	0.999889
839	703921	13	10907	9150973		15391567	0.99989
840	705600	16	13440	11289600		15391583	0.999891
841	707281	7	5887	4950967		15391590	0.999891
842	708964	17	14314	12052388		15391607	0.999893
843	710649	9	7587	6395841		15391616	0.999893
844	712336	8	6752	5698688		15391624	0.999894
845	714025	10	8450	7140250		15391634	0.999894
846	715716	14	11844	10020024		15391648	0.999895
847	717409	19	16093	13630771		15391667	0.999896
848	719104	13	11024	9348352		15391680	0.999897
849	720801	18	15282	12974418		15391698	0.999898
850	722500	19	16150	13727500		15391717	0.9999
851	724201	12	10212	8690412		15391729	0.9999
852	725904	1	852	725904		15391730	0.999901
853	727609	14	11942	10186526		15391744	0.999901
854	729316	16	13664	11669056		15391760	0.999902
855	731025	20	17100	14620500		15391780	0.999904
856	732736	5	4280	3663680		15391785	0.999904
857	734449	9	7713	6610041		15391794	0.999905
858	736164	10	8580	7361640		15391804	0.999905
859	737881	13	11167	9592453		15391817	0.999906
860	739600	10	8600	7396000		15391827	0.999907
861	741321	6	5166	4447926		15391833	0.999907
862	743044	8	6896	5944352		15391841	0.999908
863	744769	4	3452	2979076		15391845	0.999908
864	746496	9	7776	6718464		15391854	0.999909
865	748225	3	2595	2244675		15391857	0.999909
866	749956	1	866	749956		15391858	0.999909
867	751689	11	9537	8268579		15391869	0.99991
868	753424	1	868	753424		15391870	0.99991
869	755161	3	2607	2265483		15391873	0.99991
870	756900	3	2610	2270700		15391876	0.99991
871	758641	2	1742	1517282		15391878	0.99991
872	760384	2	1744	1520768		15391880	0.99991
873	762129	10	8730	7621290		15391890	0.999911
874	763876	2	1748	1527752		15391892	0.999911
875	765625	3	2625	2296875		15391895	0.999911
876	767376	3	2628	2302128		15391898	0.999911
877	769129	5	4385	3845645		15391903	0.999912
878	770884	4	3512	3083536		15391907	0.999912
879	772641	6	5274	4635846		15391913	0.999912
880	774400	3	2640	2323200		15391916	0.999913
881	776161	10	8810	7761610		15391926	0.999913
882	777924	2	1764	1555848		15391928	0.999913
883	779689	4	3532	3118756		15391932	0.999914
884	781456	4	3536	3125824		15391936	0.999914
885	783225	6	5310	4699350		15391942	0.999914
886	784996	1	886	784996		15391943	0.999914
887	786769	4	3548	3147076		15391947	0.999915
888	788544	3	2664	2365632		15391950	0.999915
889	790321	6	5334	4741926		15391956	0.999915
890	792100	8	7120	6336800		15391964	0.999916
891	793881	1	891	793881		15391965	0.999916
892	795664	3	2676	2386992		15391968	0.999916
893	797449	6	5358	4784694		15391974	0.999916
894	799236	8	7152	6393888		15391982	0.999917
895	801025	4	3580	3204100		15391986	0.999917
896	802816	11	9856	8830976		15391997	0.999918
897	804609	1	897	804609		15391998	0.999918
898	806404	1	898	806404		15391999	0.999918
899	808201	7	6293	5657407		15392006	0.999918
900	810000	3	2700	2430000		15392009	0.999919
901	811801	6	5406	4870806		15392015	0.999919
902	813604	1	902	813604		15392016	0.999919
903	815409	7	6321	5707863		15392023	0.99992
904	817216	1	904	817216		15392024	0.99992
905	819025	3	2715	2457075		15392027	0.99992
906	820836	4	3624	3283344		15392031	0.99992
907	822649	4	3628	3290596		15392035	0.99992
908	824464	6	5448	4946784		15392041	0.999921
909	826281	4	3636	3305124		15392045	0.999921
910	828100	13	11830	10765300		15392058	0.999922
911	829921	6	5466	4979526		15392064	0.999922
912	831744	0	0	0		15392064	0.999922
913	833569	1	913	833569		15392065	0.999922
914	835396	5	4570	4176980		15392070	0.999923
915	837225	1	915	837225		15392071	0.999923
916	839056	10	9160	8390560		15392081	0.999923
917	840889	5	4585	4204445		15392086	0.999924
918	842724	7	6426	5899068		15392093	0.999924
919	844561	2	1838	1689122		15392095	0.999924
920	846400	9	8280	7617600		15392104	0.999925
921	848241	3	2763	2544723		15392107	0.999925
922	850084	3	2766	2550252		15392110	0.999925
923	851929	4	3692	3407716		15392114	0.999925
924	853776	2	1848	1707552		15392116	0.999926
925	855625	3	2775	2566875		15392119	0.999926
926	857476	3	2778	2572428		15392122	0.999926
927	859329	1	927	859329		15392123	0.999926
928	861184	5	4640	4305920		15392128	0.999926
929	863041	2	1858	1726082		15392130	0.999927
930	864900	4	3720	3459600		15392134	0.999927
931	866761	2	1862	1733522		15392136	0.999927
932	868624	1	932	868624		15392137	0.999927
933	870489	4	3732	3481956		15392141	0.999927
934	872356	4	3736	3489424		15392145	0.999928
935	874225	7	6545	6119575		15392152	0.999928
936	876096	4	3744	3504384		15392156	0.999928
937	877969	1	937	877969		15392157	0.999928
938	879844	6	5628	5279064		15392163	0.999929
939	881721	2	1878	1763442		15392165	0.999929
940	883600	0	0	0		15392165	0.999929
941	885481	2	1882	1770962		15392167	0.999929
942	887364	2	1884	1774728		15392169	0.999929
943	889249	14	13202	12449486		15392183	0.99993
944	891136	2	1888	1782272		15392185	0.99993
945	893025	4	3780	3572100		15392189	0.99993
946	894916	4	3784	3579664		15392193	0.999931
947	896809	4	3788	3587236		15392197	0.999931
948	898704	3	2844	2696112		15392200	0.999931
949	900601	1	949	900601		15392201	0.999931
950	902500	1	950	902500		15392202	0.999931
951	904401	1	951	904401		15392203	0.999931
952	906304	1	952	906304		15392204	0.999931
953	908209	3	2859	2724627		15392207	0.999932
954	910116	6	5724	5460696		15392213	0.999932
955	912025	0	0	0		15392213	0.999932
956	913936	1	956	913936		15392214	0.999932
957	915849	4	3828	3663396		15392218	0.999932
958	917764	0	0	0		15392218	0.999932
959	919681	4	3836	3678724		15392222	0.999933
960	921600	1	960	921600		15392223	0.999933
961	923521	7	6727	6464647		15392230	0.999933
962	925444	3	2886	2776332		15392233	0.999933
963	927369	2	1926	1854738		15392235	0.999933
964	929296	2	1928	1858592		15392237	0.999933
965	931225	0	0	0		15392237	0.999933
966	933156	2	1932	1866312		15392239	0.999934
967	935089	3	2901	2805267		15392242	0.999934
968	937024	7	6776	6559168		15392249	0.999934
969	938961	6	5814	5633766		15392255	0.999935
970	940900	4	3880	3763600		15392259	0.999935
971	942841	5	4855	4714205		15392264	0.999935
972	944784	0	0	0		15392264	0.999935
973	946729	5	4865	4733645		15392269	0.999936
974	948676	6	5844	5692056		15392275	0.999936
975	950625	1	975	950625		15392276	0.999936
976	952576	10	9760	9525760		15392286	0.999937
977	954529	3	2931	2863587		15392289	0.999937
978	956484	5	4890	4782420		15392294	0.999937
979	958441	5	4895	4792205		15392299	0.999938
980	960400	5	4900	4802000		15392304	0.999938
981	962361	2	1962	1924722		15392306	0.999938
982	964324	3	2946	2892972		15392309	0.999938
983	966289	6	5898	5797734		15392315	0.999939
984	968256	11	10824	10650816		15392326	0.999939
985	970225	6	5910	5821350		15392332	0.99994
986	972196	9	8874	8749764		15392341	0.99994
987	974169	15	14805	14612535		15392356	0.999941
988	976144	8	7904	7809152		15392364	0.999942
989	978121	8	7912	7824968		15392372	0.999942
990	980100	12	11880	11761200		15392384	0.999943
991	982081	5	4955	4910405		15392389	0.999943
992	984064	6	5952	5904384		15392395	0.999944
993	986049	1	993	986049		15392396	0.999944
994	988036	11	10934	10868396		15392407	0.999945
995	990025	4	3980	3960100		15392411	0.999945
996	992016	14	13944	13888224		15392425	0.999946
997	994009	6	5982	5964054		15392431	0.999946
998	996004	6	5988	5976024		15392437	0.999946
999	998001	2	1998	1996002		15392439	0.999947
1000	1000000	10	10000	10000000		15392449	0.999947
1001	1002001	10	10010	10020010		15392459	0.999948
1002	1004004	7	7014	7028028		15392466	0.999948
1003	1006009	13	13039	13078117		15392479	0.999949
1004	1008016	1	1004	1008016		15392480	0.999949
1005	1010025	4	4020	4040100		15392484	0.99995
1006	1012036	6	6036	6072216		15392490	0.99995
1007	1014049	1	1007	1014049		15392491	0.99995
1008	1016064	2	2016	2032128		15392493	0.99995
1009	1018081	5	5045	5090405		15392498	0.99995
1010	1020100	7	7070	7140700		15392505	0.999951
1011	1022121	6	6066	6132726		15392511	0.999951
1012	1024144	7	7084	7169008		15392518	0.999952
1013	1026169	4	4052	4104676		15392522	0.999952
1014	1028196	1	1014	1028196		15392523	0.999952
1015	1030225	4	4060	4120900		15392527	0.999952
1016	1032256	17	17272	17548352		15392544	0.999953
1017	1034289	8	8136	8274312		15392552	0.999954
1018	1036324	5	5090	5181620		15392557	0.999954
1019	1038361	11	11209	11421971		15392568	0.999955
1020	1040400	4	4080	4161600		15392572	0.999955
1021	1042441	16	16336	16679056		15392588	0.999956
1022	1044484	2	2044	2088968		15392590	0.999956
1023	1046529	9	9207	9418761		15392599	0.999957
1024	1048576	5	5120	5242880		15392604	0.999957
1025	1050625	9	9225	9455625		15392613	0.999958
1026	1052676	1	1026	1052676		15392614	0.999958
1027	1054729	0	0	0		15392614	0.999958
1028	1056784	4	4112	4227136		15392618	0.999958
1029	1058841	5	5145	5294205		15392623	0.999959
1030	1060900	3	3090	3182700		15392626	0.999959
1031	1062961	7	7217	7440727		15392633	0.999959
1032	1065024	10	10320	10650240		15392643	0.99996
1033	1067089	4	4132	4268356		15392647	0.99996
1034	1069156	5	5170	5345780		15392652	0.99996
1035	1071225	3	3105	3213675		15392655	0.999961
1036	1073296	0	0	0		15392655	0.999961
1037	1075369	0	0	0		15392655	0.999961
1038	1077444	1	1038	1077444		15392656	0.999961
1039	1079521	6	6234	6477126		15392662	0.999961
1040	1081600	18	18720	19468800		15392680	0.999962
1041	1083681	9	9369	9753129		15392689	0.999963
1042	1085764	1	1042	1085764		15392690	0.999963
1043	1087849	16	16688	17405584		15392706	0.999964
1044	1089936	4	4176	4359744		15392710	0.999964
1045	1092025	11	11495	12012275		15392721	0.999965
1046	1094116	6	6276	6564696		15392727	0.999965
1047	1096209	4	4188	4384836		15392731	0.999966
1048	1098304	13	13624	14277952		15392744	0.999966
1049	1100401	10	10490	11004010		15392754	0.999967
1050	1102500	8	8400	8820000		15392762	0.999968
1051	1104601	3	3153	3313803		15392765	0.999968
1052	1106704	3	3156	3320112		15392768	0.999968
1053	1108809	2	2106	2217618		15392770	0.999968
1054	1110916	1	1054	1110916		15392771	0.999968
1055	1113025	2	2110	2226050		15392773	0.999968
1056	1115136	2	2112	2230272		15392775	0.999968
1057	1117249	0	0	0		15392775	0.999968
1058	1119364	7	7406	7835548		15392782	0.999969
1059	1121481	3	3177	3364443		15392785	0.999969
1060	1123600	2	2120	2247200		15392787	0.999969
1061	1125721	8	8488	9005768		15392795	0.99997
1062	1127844	2	2124	2255688		15392797	0.99997
1063	1129969	2	2126	2259938		15392799	0.99997
1064	1132096	4	4256	4528384		15392803	0.99997
1065	1134225	3	3195	3402675		15392806	0.99997
1066	1136356	1	1066	1136356		15392807	0.999971
1067	1138489	2	2134	2276978		15392809	0.999971
1068	1140624	5	5340	5703120		15392814	0.999971
1069	1142761	0	0	0		15392814	0.999971
1070	1144900	2	2140	2289800		15392816	0.999971
1071	1147041	2	2142	2294082		15392818	0.999971
1072	1149184	3	3216	3447552		15392821	0.999971
1073	1151329	1	1073	1151329		15392822	0.999971
1074	1153476	0	0	0		15392822	0.999971
1075	1155625	3	3225	3466875		15392825	0.999972
1076	1157776	1	1076	1157776		15392826	0.999972
1077	1159929	3	3231	3479787		15392829	0.999972
1078	1162084	0	0	0		15392829	0.999972
1079	1164241	5	5395	5821205		15392834	0.999972
1080	1166400	1	1080	1166400		15392835	0.999972
1081	1168561	3	3243	3505683		15392838	0.999973
1082	1170724	1	1082	1170724		15392839	0.999973
1083	1172889	2	2166	2345778		15392841	0.999973
1084	1175056	0	0	0		15392841	0.999973
1085	1177225	0	0	0		15392841	0.999973
1086	1179396	1	1086	1179396		15392842	0.999973
1087	1181569	4	4348	4726276		15392846	0.999973
1088	1183744	0	0	0		15392846	0.999973
1089	1185921	0	0	0		15392846	0.999973
1090	1188100	2	2180	2376200		15392848	0.999973
1091	1190281	0	0	0		15392848	0.999973
1092	1192464	2	2184	2384928		15392850	0.999973
1093	1194649	1	1093	1194649		15392851	0.999973
1094	1196836	4	4376	4787344		15392855	0.999974
1095	1199025	1	1095	1199025		15392856	0.999974
1096	1201216	0	0	0		15392856	0.999974
1097	1203409	2	2194	2406818		15392858	0.999974
1098	1205604	1	1098	1205604		15392859	0.999974
1099	1207801	3	3297	3623403		15392862	0.999974
1100	1210000	3	3300	3630000		15392865	0.999974
1101	1212201	1	1101	1212201		15392866	0.999974
1102	1214404	2	2204	2428808		15392868	0.999974
1103	1216609	0	0	0		15392868	0.999974
1104	1218816	0	0	0		15392868	0.999974
1105	1221025	1	1105	1221025		15392869	0.999975
1106	1223236	2	2212	2446472		15392871	0.999975
1107	1225449	0	0	0		15392871	0.999975
1108	1227664	0	0	0		15392871	0.999975
1109	1229881	2	2218	2459762		15392873	0.999975
1110	1232100	0	0	0		15392873	0.999975
1111	1234321	3	3333	3702963		15392876	0.999975
1112	1236544	0	0	0		15392876	0.999975
1113	1238769	2	2226	2477538		15392878	0.999975
1114	1240996	0	0	0		15392878	0.999975
1115	1243225	0	0	0		15392878	0.999975
1116	1245456	0	0	0		15392878	0.999975
1117	1247689	0	0	0		15392878	0.999975
1118	1249924	0	0	0		15392878	0.999975
1119	1252161	0	0	0		15392878	0.999975
1120	1254400	0	0	0		15392878	0.999975
1121	1256641	2	2242	2513282		15392880	0.999975
1122	1258884	0	0	0		15392880	0.999975
1123	1261129	0	0	0		15392880	0.999975
1124	1263376	0	0	0		15392880	0.999975
1125	1265625	0	0	0		15392880	0.999975
1126	1267876	0	0	0		15392880	0.999975
1127	1270129	0	0	0		15392880	0.999975
1128	1272384	3	3384	3817152		15392883	0.999975
1129	1274641	0	0	0		15392883	0.999975
1130	1276900	2	2260	2553800		15392885	0.999976
1131	1279161	0	0	0		15392885	0.999976
1132	1281424	0	0	0		15392885	0.999976
1133	1283689	2	2266	2567378		15392887	0.999976
1134	1285956	3	3402	3857868		15392890	0.999976
1135	1288225	1	1135	1288225		15392891	0.999976
1136	1290496	2	2272	2580992		15392893	0.999976
1137	1292769	0	0	0		15392893	0.999976
1138	1295044	1	1138	1295044		15392894	0.999976
1139	1297321	3	3417	3891963		15392897	0.999976
1140	1299600	0	0	0		15392897	0.999976
1141	1301881	0	0	0		15392897	0.999976
1142	1304164	0	0	0		15392897	0.999976
1143	1306449	0	0	0		15392897	0.999976
1144	1308736	0	0	0		15392897	0.999976
1145	1311025	5	5725	6555125		15392902	0.999977
1146	1313316	0	0	0		15392902	0.999977
1147	1315609	1	1147	1315609		15392903	0.999977
1148	1317904	0	0	0		15392903	0.999977
1149	1320201	0	0	0		15392903	0.999977
1150	1322500	0	0	0		15392903	0.999977
1151	1324801	0	0	0		15392903	0.999977
1152	1327104	0	0	0		15392903	0.999977
1153	1329409	0	0	0		15392903	0.999977
1154	1331716	0	0	0		15392903	0.999977
1155	1334025	0	0	0		15392903	0.999977
1156	1336336	0	0	0		15392903	0.999977
1157	1338649	0	0	0		15392903	0.999977
1158	1340964	2	2316	2681928		15392905	0.999977
1159	1343281	1	1159	1343281		15392906	0.999977
1160	1345600	0	0	0		15392906	0.999977
1161	1347921	0	0	0		15392906	0.999977
1162	1350244	2	2324	2700488		15392908	0.999977
1163	1352569	1	1163	1352569		15392909	0.999977
1164	1354896	0	0	0		15392909	0.999977
1165	1357225	2	2330	2714450		15392911	0.999977
1166	1359556	0	0	0		15392911	0.999977
1167	1361889	1	1167	1361889		15392912	0.999977
1168	1364224	0	0	0		15392912	0.999977
1169	1366561	1	1169	1366561		15392913	0.999977
1170	1368900	0	0	0		15392913	0.999977
1171	1371241	0	0	0		15392913	0.999977
1172	1373584	0	0	0		15392913	0.999977
1173	1375929	1	1173	1375929		15392914	0.999977
1174	1378276	0	0	0		15392914	0.999977
1175	1380625	1	1175	1380625		15392915	0.999978
1176	1382976	0	0	0		15392915	0.999978
1177	1385329	0	0	0		15392915	0.999978
1178	1387684	0	0	0		15392915	0.999978
1179	1390041	0	0	0		15392915	0.999978
1180	1392400	0	0	0		15392915	0.999978
1181	1394761	0	0	0		15392915	0.999978
1182	1397124	2	2364	2794248		15392917	0.999978
1183	1399489	0	0	0		15392917	0.999978
1184	1401856	0	0	0		15392917	0.999978
1185	1404225	0	0	0		15392917	0.999978
1186	1406596	1	1186	1406596		15392918	0.999978
1187	1408969	0	0	0		15392918	0.999978
1188	1411344	0	0	0		15392918	0.999978
1189	1413721	1	1189	1413721		15392919	0.999978
1190	1416100	0	0	0		15392919	0.999978
1191	1418481	0	0	0		15392919	0.999978
1192	1420864	0	0	0		15392919	0.999978
1193	1423249	0	0	0		15392919	0.999978
1194	1425636	0	0	0		15392919	0.999978
1195	1428025	0	0	0		15392919	0.999978
1196	1430416	0	0	0		15392919	0.999978
1197	1432809	0	0	0		15392919	0.999978
1198	1435204	1	1198	1435204		15392920	0.999978
1199	1437601	2	2398	2875202		15392922	0.999978
1200	1440000	6	7200	8640000		15392928	0.999978
1201	1442401	0	0	0		15392928	0.999978
1202	1444804	1	1202	1444804		15392929	0.999978
1203	1447209	0	0	0		15392929	0.999978
1204	1449616	0	0	0		15392929	0.999978
1205	1452025	0	0	0		15392929	0.999978
1206	1454436	0	0	0		15392929	0.999978
1207	1456849	0	0	0		15392929	0.999978
1208	1459264	0	0	0		15392929	0.999978
1209	1461681	0	0	0		15392929	0.999978
1210	1464100	0	0	0		15392929	0.999978
1211	1466521	0	0	0		15392929	0.999978
1212	1468944	0	0	0		15392929	0.999978
1213	1471369	0	0	0		15392929	0.999978
1214	1473796	1	1214	1473796		15392930	0.999978
1215	1476225	2	2430	2952450		15392932	0.999979
1216	1478656	0	0	0		15392932	0.999979
1217	1481089	0	0	0		15392932	0.999979
1218	1483524	1	1218	1483524		15392933	0.999979
1219	1485961	1	1219	1485961		15392934	0.999979
1220	1488400	0	0	0		15392934	0.999979
1221	1490841	0	0	0		15392934	0.999979
1222	1493284	1	1222	1493284		15392935	0.999979
1223	1495729	0	0	0		15392935	0.999979
1224	1498176	0	0	0		15392935	0.999979
1225	1500625	5	6125	7503125		15392940	0.999979
1226	1503076	0	0	0		15392940	0.999979
1227	1505529	0	0	0		15392940	0.999979
1228	1507984	0	0	0		15392940	0.999979
1229	1510441	0	0	0		15392940	0.999979
1230	1512900	0	0	0		15392940	0.999979
1231	1515361	0	0	0		15392940	0.999979
1232	1517824	0	0	0		15392940	0.999979
1233	1520289	0	0	0		15392940	0.999979
1234	1522756	0	0	0		15392940	0.999979
1235	1525225	0	0	0		15392940	0.999979
1236	1527696	0	0	0		15392940	0.999979
1237	1530169	0	0	0		15392940	0.999979
1238	1532644	1	1238	1532644		15392941	0.999979
1239	1535121	1	1239	1535121		15392942	0.999979
1240	1537600	3	3720	4612800		15392945	0.999979
1241	1540081	3	3723	4620243		15392948	0.99998
1242	1542564	0	0	0		15392948	0.99998
1243	1545049	0	0	0		15392948	0.99998
1244	1547536	0	0	0		15392948	0.99998
1245	1550025	0	0	0		15392948	0.99998
1246	1552516	0	0	0		15392948	0.99998
1247	1555009	0	0	0		15392948	0.99998
1248	1557504	1	1248	1557504		15392949	0.99998
1249	1560001	0	0	0		15392949	0.99998
1250	1562500	0	0	0		15392949	0.99998
1251	1565001	0	0	0		15392949	0.99998
1252	1567504	0	0	0		15392949	0.99998
1253	1570009	0	0	0		15392949	0.99998
1254	1572516	5	6270	7862580		15392954	0.99998
1255	1575025	2	2510	3150050		15392956	0.99998
1256	1577536	0	0	0		15392956	0.99998
1257	1580049	0	0	0		15392956	0.99998
1258	1582564	0	0	0		15392956	0.99998
1259	1585081	1	1259	1585081		15392957	0.99998
1260	1587600	4	5040	6350400		15392961	0.999981
1261	1590121	0	0	0		15392961	0.999981
1262	1592644	0	0	0		15392961	0.999981
1263	1595169	0	0	0		15392961	0.999981
1264	1597696	0	0	0		15392961	0.999981
1265	1600225	0	0	0		15392961	0.999981
1266	1602756	0	0	0		15392961	0.999981
1267	1605289	0	0	0		15392961	0.999981
1268	1607824	0	0	0		15392961	0.999981
1269	1610361	0	0	0		15392961	0.999981
1270	1612900	1	1270	1612900		15392962	0.999981
1271	1615441	0	0	0		15392962	0.999981
1272	1617984	0	0	0		15392962	0.999981
1273	1620529	0	0	0		15392962	0.999981
1274	1623076	1	1274	1623076		15392963	0.999981
1275	1625625	4	5100	6502500		15392967	0.999981
1276	1628176	1	1276	1628176		15392968	0.999981
1277	1630729	0	0	0		15392968	0.999981
1278	1633284	3	3834	4899852		15392971	0.999981
1279	1635841	0	0	0		15392971	0.999981
1280	1638400	0	0	0		15392971	0.999981
1281	1640961	0	0	0		15392971	0.999981
1282	1643524	0	0	0		15392971	0.999981
1283	1646089	0	0	0		15392971	0.999981
1284	1648656	0	0	0		15392971	0.999981
1285	1651225	2	2570	3302450		15392973	0.999981
1286	1653796	0	0	0		15392973	0.999981
1287	1656369	0	0	0		15392973	0.999981
1288	1658944	0	0	0		15392973	0.999981
1289	1661521	1	1289	1661521		15392974	0.999981
1290	1664100	0	0	0		15392974	0.999981
1291	1666681	0	0	0		15392974	0.999981
1292	1669264	0	0	0		15392974	0.999981
1293	1671849	0	0	0		15392974	0.999981
1294	1674436	0	0	0		15392974	0.999981
1295	1677025	1	1295	1677025		15392975	0.999981
1296	1679616	0	0	0		15392975	0.999981
1297	1682209	0	0	0		15392975	0.999981
1298	1684804	0	0	0		15392975	0.999981
1299	1687401	0	0	0		15392975	0.999981
1300	1690000	0	0	0		15392975	0.999981
1301	1692601	0	0	0		15392975	0.999981
1302	1695204	0	0	0		15392975	0.999981
1303	1697809	0	0	0		15392975	0.999981
1304	1700416	0	0	0		15392975	0.999981
1305	1703025	0	0	0		15392975	0.999981
1306	1705636	0	0	0		15392975	0.999981
1307	1708249	1	1307	1708249		15392976	0.999981
1308	1710864	0	0	0		15392976	0.999981
1309	1713481	0	0	0		15392976	0.999981
1310	1716100	0	0	0		15392976	0.999981
1311	1718721	0	0	0		15392976	0.999981
1312	1721344	0	0	0		15392976	0.999981
1313	1723969	2	2626	3447938		15392978	0.999982
1314	1726596	0	0	0		15392978	0.999982
1315	1729225	0	0	0		15392978	0.999982
1316	1731856	0	0	0		15392978	0.999982
1317	1734489	1	1317	1734489		15392979	0.999982
1318	1737124	1	1318	1737124		15392980	0.999982
1319	1739761	0	0	0		15392980	0.999982
1320	1742400	0	0	0		15392980	0.999982
1321	1745041	0	0	0		15392980	0.999982
1322	1747684	2	2644	3495368		15392982	0.999982
1323	1750329	0	0	0		15392982	0.999982
1324	1752976	0	0	0		15392982	0.999982
1325	1755625	0	0	0		15392982	0.999982
1326	1758276	0	0	0		15392982	0.999982
1327	1760929	0	0	0		15392982	0.999982
1328	1763584	0	0	0		15392982	0.999982
1329	1766241	1	1329	1766241		15392983	0.999982
1330	1768900	0	0	0		15392983	0.999982
1331	1771561	0	0	0		15392983	0.999982
1332	1774224	0	0	0		15392983	0.999982
1333	1776889	1	1333	1776889		15392984	0.999982
1334	1779556	0	0	0		15392984	0.999982
1335	1782225	0	0	0		15392984	0.999982
1336	1784896	2	2672	3569792		15392986	0.999982
1337	1787569	4	5348	7150276		15392990	0.999982
1338	1790244	1	1338	1790244		15392991	0.999982
1339	1792921	1	1339	1792921		15392992	0.999983
1340	1795600	0	0	0		15392992	0.999983
1341	1798281	0	0	0		15392992	0.999983
1342	1800964	0	0	0		15392992	0.999983
1343	1803649	1	1343	1803649		15392993	0.999983
1344	1806336	0	0	0		15392993	0.999983
1345	1809025	0	0	0		15392993	0.999983
1346	1811716	1	1346	1811716		15392994	0.999983
1347	1814409	0	0	0		15392994	0.999983
1348	1817104	0	0	0		15392994	0.999983
1349	1819801	0	0	0		15392994	0.999983
1350	1822500	0	0	0		15392994	0.999983
1351	1825201	2	2702	3650402		15392996	0.999983
1352	1827904	1	1352	1827904		15392997	0.999983
1353	1830609	0	0	0		15392997	0.999983
1354	1833316	3	4062	5499948		15393000	0.999983
1355	1836025	0	0	0		15393000	0.999983
1356	1838736	0	0	0		15393000	0.999983
1357	1841449	1	1357	1841449		15393001	0.999983
1358	1844164	0	0	0		15393001	0.999983
1359	1846881	0	0	0		15393001	0.999983
1360	1849600	0	0	0		15393001	0.999983
1361	1852321	0	0	0		15393001	0.999983
1362	1855044	4	5448	7420176		15393005	0.999983
1363	1857769	0	0	0		15393005	0.999983
1364	1860496	0	0	0		15393005	0.999983
1365	1863225	0	0	0		15393005	0.999983
1366	1865956	0	0	0		15393005	0.999983
1367	1868689	0	0	0		15393005	0.999983
1368	1871424	0	0	0		15393005	0.999983
1369	1874161	0	0	0		15393005	0.999983
1370	1876900	1	1370	1876900		15393006	0.999983
1371	1879641	0	0	0		15393006	0.999983
1372	1882384	0	0	0		15393006	0.999983
1373	1885129	3	4119	5655387		15393009	0.999984
1374	1887876	0	0	0		15393009	0.999984
1375	1890625	0	0	0		15393009	0.999984
1376	1893376	1	1376	1893376		15393010	0.999984
1377	1896129	1	1377	1896129		15393011	0.999984
1378	1898884	0	0	0		15393011	0.999984
1379	1901641	0	0	0		15393011	0.999984
1380	1904400	0	0	0		15393011	0.999984
1381	1907161	0	0	0		15393011	0.999984
1382	1909924	0	0	0		15393011	0.999984
1383	1912689	0	0	0		15393011	0.999984
1384	1915456	0	0	0		15393011	0.999984
1385	1918225	0	0	0		15393011	0.999984
1386	1920996	1	1386	1920996		15393012	0.999984
1387	1923769	0	0	0		15393012	0.999984
1388	1926544	0	0	0		15393012	0.999984
1389	1929321	0	0	0		15393012	0.999984
1390	1932100	0	0	0		15393012	0.999984
1391	1934881	0	0	0		15393012	0.999984
1392	1937664	1	1392	1937664		15393013	0.999984
1393	1940449	0	0	0		15393013	0.999984
1394	1943236	1	1394	1943236		15393014	0.999984
1395	1946025	0	0	0		15393014	0.999984
1396	1948816	0	0	0		15393014	0.999984
1397	1951609	0	0	0		15393014	0.999984
1398	1954404	0	0	0		15393014	0.999984
1399	1957201	0	0	0		15393014	0.999984
1400	1960000	0	0	0		15393014	0.999984
1401	1962801	0	0	0		15393014	0.999984
1402	1965604	0	0	0		15393014	0.999984
1403	1968409	0	0	0		15393014	0.999984
1404	1971216	0	0	0		15393014	0.999984
1405	1974025	0	0	0		15393014	0.999984
1406	1976836	0	0	0		15393014	0.999984
1407	1979649	0	0	0		15393014	0.999984
1408	1982464	0	0	0		15393014	0.999984
1409	1985281	0	0	0		15393014	0.999984
1410	1988100	0	0	0		15393014	0.999984
1411	1990921	0	0	0		15393014	0.999984
1412	1993744	0	0	0		15393014	0.999984
1413	1996569	0	0	0		15393014	0.999984
1414	1999396	1	1414	1999396		15393015	0.999984
1415	2002225	0	0	0		15393015	0.999984
1416	2005056	0	0	0		15393015	0.999984
1417	2007889	0	0	0		15393015	0.999984
1418	2010724	0	0	0		15393015	0.999984
1419	2013561	1	1419	2013561		15393016	0.999984
1420	2016400	0	0	0		15393016	0.999984
1421	2019241	0	0	0		15393016	0.999984
1422	2022084	0	0	0		15393016	0.999984
1423	2024929	0	0	0		15393016	0.999984
1424	2027776	0	0	0		15393016	0.999984
1425	2030625	0	0	0		15393016	0.999984
1426	2033476	1	1426	2033476		15393017	0.999984
1427	2036329	2	2854	4072658		15393019	0.999984
1428	2039184	2	2856	4078368		15393021	0.999984
1429	2042041	0	0	0		15393021	0.999984
1430	2044900	0	0	0		15393021	0.999984
1431	2047761	1	1431	2047761		15393022	0.999984
1432	2050624	3	4296	6151872		15393025	0.999985
1433	2053489	0	0	0		15393025	0.999985
1434	2056356	0	0	0		15393025	0.999985
1435	2059225	3	4305	6177675		15393028	0.999985
1436	2062096	2	2872	4124192		15393030	0.999985
1437	2064969	0	0	0		15393030	0.999985
1438	2067844	0	0	0		15393030	0.999985
1439	2070721	0	0	0		15393030	0.999985
1440	2073600	0	0	0		15393030	0.999985
1441	2076481	1	1441	2076481		15393031	0.999985
1442	2079364	1	1442	2079364		15393032	0.999985
1443	2082249	0	0	0		15393032	0.999985
1444	2085136	0	0	0		15393032	0.999985
1445	2088025	0	0	0		15393032	0.999985
1446	2090916	1	1446	2090916		15393033	0.999985
1447	2093809	0	0	0		15393033	0.999985
1448	2096704	0	0	0		15393033	0.999985
1449	2099601	0	0	0		15393033	0.999985
1450	2102500	0	0	0		15393033	0.999985
1451	2105401	0	0	0		15393033	0.999985
1452	2108304	0	0	0		15393033	0.999985
1453	2111209	0	0	0		15393033	0.999985
1454	2114116	0	0	0		15393033	0.999985
1455	2117025	0	0	0		15393033	0.999985
1456	2119936	0	0	0		15393033	0.999985
1457	2122849	0	0	0		15393033	0.999985
1458	2125764	2	2916	4251528		15393035	0.999985
1459	2128681	0	0	0		15393035	0.999985
1460	2131600	0	0	0		15393035	0.999985
1461	2134521	0	0	0		15393035	0.999985
1462	2137444	0	0	0		15393035	0.999985
1463	2140369	0	0	0		15393035	0.999985
1464	2143296	0	0	0		15393035	0.999985
1465	2146225	0	0	0		15393035	0.999985
1466	2149156	0	0	0		15393035	0.999985
1467	2152089	0	0	0		15393035	0.999985
1468	2155024	0	0	0		15393035	0.999985
1469	2157961	0	0	0		15393035	0.999985
1470	2160900	0	0	0		15393035	0.999985
1471	2163841	0	0	0		15393035	0.999985
1472	2166784	0	0	0		15393035	0.999985
1473	2169729	0	0	0		15393035	0.999985
1474	2172676	0	0	0		15393035	0.999985
1475	2175625	0	0	0		15393035	0.999985
1476	2178576	0	0	0		15393035	0.999985
1477	2181529	0	0	0		15393035	0.999985
1478	2184484	0	0	0		15393035	0.999985
1479	2187441	0	0	0		15393035	0.999985
1480	2190400	1	1480	2190400		15393036	0.999985
1481	2193361	0	0	0		15393036	0.999985
1482	2196324	0	0	0		15393036	0.999985
1483	2199289	1	1483	2199289		15393037	0.999985
1484	2202256	0	0	0		15393037	0.999985
1485	2205225	0	0	0		15393037	0.999985
1486	2208196	0	0	0		15393037	0.999985
1487	2211169	0	0	0		15393037	0.999985
1488	2214144	0	0	0		15393037	0.999985
1489	2217121	0	0	0		15393037	0.999985
1490	2220100	2	2980	4440200		15393039	0.999986
1491	2223081	0	0	0		15393039	0.999986
1492	2226064	0	0	0		15393039	0.999986
1493	2229049	0	0	0		15393039	0.999986
1494	2232036	0	0	0		15393039	0.999986
1495	2235025	0	0	0		15393039	0.999986
1496	2238016	0	0	0		15393039	0.999986
1497	2241009	0	0	0		15393039	0.999986
1498	2244004	0	0	0		15393039	0.999986
1499	2247001	0	0	0		15393039	0.999986
1500	2250000	0	0	0		15393039	0.999986
1501	2253001	0	0	0		15393039	0.999986
1502	2256004	0	0	0		15393039	0.999986
1503	2259009	0	0	0		15393039	0.999986
1504	2262016	0	0	0		15393039	0.999986
1505	2265025	0	0	0		15393039	0.999986
1506	2268036	0	0	0		15393039	0.999986
1507	2271049	0	0	0		15393039	0.999986
1508	2274064	0	0	0		15393039	0.999986
1509	2277081	0	0	0		15393039	0.999986
1510	2280100	0	0	0		15393039	0.999986
1511	2283121	1	1511	2283121		15393040	0.999986
1512	2286144	0	0	0		15393040	0.999986
1513	2289169	0	0	0		15393040	0.999986
1514	2292196	1	1514	2292196		15393041	0.999986
1515	2295225	0	0	0		15393041	0.999986
1516	2298256	0	0	0		15393041	0.999986
1517	2301289	0	0	0		15393041	0.999986
1518	2304324	0	0	0		15393041	0.999986
1519	2307361	0	0	0		15393041	0.999986
1520	2310400	0	0	0		15393041	0.999986
1521	2313441	0	0	0		15393041	0.999986
1522	2316484	0	0	0		15393041	0.999986
1523	2319529	0	0	0		15393041	0.999986
1524	2322576	0	0	0		15393041	0.999986
1525	2325625	0	0	0		15393041	0.999986
1526	2328676	0	0	0		15393041	0.999986
1527	2331729	0	0	0		15393041	0.999986
1528	2334784	0	0	0		15393041	0.999986
1529	2337841	0	0	0		15393041	0.999986
1530	2340900	0	0	0		15393041	0.999986
1531	2343961	0	0	0		15393041	0.999986
1532	2347024	0	0	0		15393041	0.999986
1533	2350089	0	0	0		15393041	0.999986
1534	2353156	0	0	0		15393041	0.999986
1535	2356225	0	0	0		15393041	0.999986
1536	2359296	0	0	0		15393041	0.999986
1537	2362369	0	0	0		15393041	0.999986
1538	2365444	0	0	0		15393041	0.999986
1539	2368521	0	0	0		15393041	0.999986
1540	2371600	4	6160	9486400		15393045	0.999986
1541	2374681	0	0	0		15393045	0.999986
1542	2377764	0	0	0		15393045	0.999986
1543	2380849	0	0	0		15393045	0.999986
1544	2383936	0	0	0		15393045	0.999986
1545	2387025	0	0	0		15393045	0.999986
1546	2390116	0	0	0		15393045	0.999986
1547	2393209	4	6188	9572836		15393049	0.999986
1548	2396304	0	0	0		15393049	0.999986
1549	2399401	0	0	0		15393049	0.999986
1550	2402500	0	0	0		15393049	0.999986
1551	2405601	0	0	0		15393049	0.999986
1552	2408704	0	0	0		15393049	0.999986
1553	2411809	0	0	0		15393049	0.999986
1554	2414916	0	0	0		15393049	0.999986
1555	2418025	1	1555	2418025		15393050	0.999986
1556	2421136	0	0	0		15393050	0.999986
1557	2424249	0	0	0		15393050	0.999986
1558	2427364	1	1558	2427364		15393051	0.999986
1559	2430481	0	0	0		15393051	0.999986
1560	2433600	0	0	0		15393051	0.999986
1561	2436721	0	0	0		15393051	0.999986
1562	2439844	0	0	0		15393051	0.999986
1563	2442969	0	0	0		15393051	0.999986
1564	2446096	0	0	0		15393051	0.999986
1565	2449225	0	0	0		15393051	0.999986
1566	2452356	0	0	0		15393051	0.999986
1567	2455489	0	0	0		15393051	0.999986
1568	2458624	0	0	0		15393051	0.999986
1569	2461761	0	0	0		15393051	0.999986
1570	2464900	0	0	0		15393051	0.999986
1571	2468041	0	0	0		15393051	0.999986
1572	2471184	0	0	0		15393051	0.999986
1573	2474329	0	0	0		15393051	0.999986
1574	2477476	0	0	0		15393051	0.999986
1575	2480625	0	0	0		15393051	0.999986
1576	2483776	3	4728	7451328		15393054	0.999987
1577	2486929	0	0	0		15393054	0.999987
1578	2490084	0	0	0		15393054	0.999987
1579	2493241	0	0	0		15393054	0.999987
1580	2496400	0	0	0		15393054	0.999987
1581	2499561	0	0	0		15393054	0.999987
1582	2502724	0	0	0		15393054	0.999987
1583	2505889	0	0	0		15393054	0.999987
1584	2509056	1	1584	2509056		15393055	0.999987
1585	2512225	0	0	0		15393055	0.999987
1586	2515396	1	1586	2515396		15393056	0.999987
1587	2518569	0	0	0		15393056	0.999987
1588	2521744	0	0	0		15393056	0.999987
1589	2524921	6	9534	15149526		15393062	0.999987
1590	2528100	0	0	0		15393062	0.999987
1591	2531281	0	0	0		15393062	0.999987
1592	2534464	0	0	0		15393062	0.999987
1593	2537649	0	0	0		15393062	0.999987
1594	2540836	0	0	0		15393062	0.999987
1595	2544025	0	0	0		15393062	0.999987
1596	2547216	0	0	0		15393062	0.999987
1597	2550409	0	0	0		15393062	0.999987
1598	2553604	0	0	0		15393062	0.999987
1599	2556801	0	0	0		15393062	0.999987
1600	2560000	0	0	0		15393062	0.999987
1601	2563201	0	0	0		15393062	0.999987
1602	2566404	0	0	0		15393062	0.999987
1603	2569609	0	0	0		15393062	0.999987
1604	2572816	0	0	0		15393062	0.999987
1605	2576025	0	0	0		15393062	0.999987
1606	2579236	1	1606	2579236		15393063	0.999987
1607	2582449	1	1607	2582449		15393064	0.999987
1608	2585664	0	0	0		15393064	0.999987
1609	2588881	0	0	0		15393064	0.999987
1610	2592100	0	0	0		15393064	0.999987
1611	2595321	0	0	0		15393064	0.999987
1612	2598544	0	0	0		15393064	0.999987
1613	2601769	0	0	0		15393064	0.999987
1614	2604996	1	1614	2604996		15393065	0.999987
1615	2608225	0	0	0		15393065	0.999987
1616	2611456	0	0	0		15393065	0.999987
1617	2614689	0	0	0		15393065	0.999987
1618	2617924	0	0	0		15393065	0.999987
1619	2621161	0	0	0		15393065	0.999987
1620	2624400	0	0	0		15393065	0.999987
1621	2627641	0	0	0		15393065	0.999987
1622	2630884	0	0	0		15393065	0.999987
1623	2634129	0	0	0		15393065	0.999987
1624	2637376	0	0	0		15393065	0.999987
1625	2640625	0	0	0		15393065	0.999987
1626	2643876	0	0	0		15393065	0.999987
1627	2647129	0	0	0		15393065	0.999987
1628	2650384	0	0	0		15393065	0.999987
1629	2653641	0	0	0		15393065	0.999987
1630	2656900	0	0	0		15393065	0.999987
1631	2660161	1	1631	2660161		15393066	0.999987
1632	2663424	0	0	0		15393066	0.999987
1633	2666689	0	0	0		15393066	0.999987
1634	2669956	0	0	0		15393066	0.999987
1635	2673225	0	0	0		15393066	0.999987
1636	2676496	0	0	0		15393066	0.999987
1637	2679769	0	0	0		15393066	0.999987
1638	2683044	0	0	0		15393066	0.999987
1639	2686321	0	0	0		15393066	0.999987
1640	2689600	0	0	0		15393066	0.999987
1641	2692881	0	0	0		15393066	0.999987
1642	2696164	0	0	0		15393066	0.999987
1643	2699449	0	0	0		15393066	0.999987
1644	2702736	0	0	0		15393066	0.999987
1645	2706025	1	1645	2706025		15393067	0.999987
1646	2709316	0	0	0		15393067	0.999987
1647	2712609	0	0	0		15393067	0.999987
1648	2715904	0	0	0		15393067	0.999987
1649	2719201	0	0	0		15393067	0.999987
1650	2722500	0	0	0		15393067	0.999987
1651	2725801	0	0	0		15393067	0.999987
1652	2729104	0	0	0		15393067	0.999987
1653	2732409	0	0	0		15393067	0.999987
1654	2735716	0	0	0		15393067	0.999987
1655	2739025	0	0	0		15393067	0.999987
1656	2742336	0	0	0		15393067	0.999987
1657	2745649	0	0	0		15393067	0.999987
1658	2748964	0	0	0		15393067	0.999987
1659	2752281	2	3318	5504562		15393069	0.999988
1660	2755600	0	0	0		15393069	0.999988
1661	2758921	4	6644	11035684		15393073	0.999988
1662	2762244	1	1662	2762244		15393074	0.999988
1663	2765569	0	0	0		15393074	0.999988
1664	2768896	0	0	0		15393074	0.999988
1665	2772225	0	0	0		15393074	0.999988
1666	2775556	0	0	0		15393074	0.999988
1667	2778889	0	0	0		15393074	0.999988
1668	2782224	0	0	0		15393074	0.999988
1669	2785561	0	0	0		15393074	0.999988
1670	2788900	0	0	0		15393074	0.999988
1671	2792241	0	0	0		15393074	0.999988
1672	2795584	0	0	0		15393074	0.999988
1673	2798929	0	0	0		15393074	0.999988
1674	2802276	0	0	0		15393074	0.999988
1675	2805625	0	0	0		15393074	0.999988
1676	2808976	0	0	0		15393074	0.999988
1677	2812329	0	0	0		15393074	0.999988
1678	2815684	0	0	0		15393074	0.999988
1679	2819041	0	0	0		15393074	0.999988
1680	2822400	0	0	0		15393074	0.999988
1681	2825761	0	0	0		15393074	0.999988
1682	2829124	0	0	0		15393074	0.999988
1683	2832489	0	0	0		15393074	0.999988
1684	2835856	0	0	0		15393074	0.999988
1685	2839225	0	0	0		15393074	0.999988
1686	2842596	0	0	0		15393074	0.999988
1687	2845969	0	0	0		15393074	0.999988
1688	2849344	0	0	0		15393074	0.999988
1689	2852721	0	0	0		15393074	0.999988
1690	2856100	0	0	0		15393074	0.999988
1691	2859481	0	0	0		15393074	0.999988
1692	2862864	0	0	0		15393074	0.999988
1693	2866249	2	3386	5732498		15393076	0.999988
1694	2869636	0	0	0		15393076	0.999988
1695	2873025	0	0	0		15393076	0.999988
1696	2876416	0	0	0		15393076	0.999988
1697	2879809	0	0	0		15393076	0.999988
1698	2883204	0	0	0		15393076	0.999988
1699	2886601	0	0	0		15393076	0.999988
1700	2890000	0	0	0		15393076	0.999988
1701	2893401	0	0	0		15393076	0.999988
1702	2896804	0	0	0		15393076	0.999988
1703	2900209	0	0	0		15393076	0.999988
1704	2903616	0	0	0		15393076	0.999988
1705	2907025	0	0	0		15393076	0.999988
1706	2910436	1	1706	2910436		15393077	0.999988
1707	2913849	0	0	0		15393077	0.999988
1708	2917264	0	0	0		15393077	0.999988
1709	2920681	0	0	0		15393077	0.999988
1710	2924100	0	0	0		15393077	0.999988
1711	2927521	0	0	0		15393077	0.999988
1712	2930944	0	0	0		15393077	0.999988
1713	2934369	0	0	0		15393077	0.999988
1714	2937796	0	0	0		15393077	0.999988
1715	2941225	0	0	0		15393077	0.999988
1716	2944656	0	0	0		15393077	0.999988
1717	2948089	0	0	0		15393077	0.999988
1718	2951524	0	0	0		15393077	0.999988
1719	2954961	0	0	0		15393077	0.999988
1720	2958400	0	0	0		15393077	0.999988
1721	2961841	0	0	0		15393077	0.999988
1722	2965284	0	0	0		15393077	0.999988
1723	2968729	0	0	0		15393077	0.999988
1724	2972176	0	0	0		15393077	0.999988
1725	2975625	0	0	0		15393077	0.999988
1726	2979076	0	0	0		15393077	0.999988
1727	2982529	0	0	0		15393077	0.999988
1728	2985984	0	0	0		15393077	0.999988
1729	2989441	0	0	0		15393077	0.999988
1730	2992900	0	0	0		15393077	0.999988
1731	2996361	0	0	0		15393077	0.999988
1732	2999824	0	0	0		15393077	0.999988
1733	3003289	0	0	0		15393077	0.999988
1734	3006756	0	0	0		15393077	0.999988
1735	3010225	0	0	0		15393077	0.999988
1736	3013696	0	0	0		15393077	0.999988
1737	3017169	0	0	0		15393077	0.999988
1738	3020644	0	0	0		15393077	0.999988
1739	3024121	0	0	0		15393077	0.999988
1740	3027600	0	0	0		15393077	0.999988
1741	3031081	0	0	0		15393077	0.999988
1742	3034564	0	0	0		15393077	0.999988
1743	3038049	0	0	0		15393077	0.999988
1744	3041536	0	0	0		15393077	0.999988
1745	3045025	0	0	0		15393077	0.999988
1746	3048516	0	0	0		15393077	0.999988
1747	3052009	0	0	0		15393077	0.999988
1748	3055504	0	0	0		15393077	0.999988
1749	3059001	0	0	0		15393077	0.999988
1750	3062500	0	0	0		15393077	0.999988
1751	3066001	0	0	0		15393077	0.999988
1752	3069504	0	0	0		15393077	0.999988
1753	3073009	0	0	0		15393077	0.999988
1754	3076516	0	0	0		15393077	0.999988
1755	3080025	0	0	0		15393077	0.999988
1756	3083536	0	0	0		15393077	0.999988
1757	3087049	0	0	0		15393077	0.999988
1758	3090564	0	0	0		15393077	0.999988
1759	3094081	0	0	0		15393077	0.999988
1760	3097600	0	0	0		15393077	0.999988
1761	3101121	0	0	0		15393077	0.999988
1762	3104644	0	0	0		15393077	0.999988
1763	3108169	0	0	0		15393077	0.999988
1764	3111696	0	0	0		15393077	0.999988
1765	3115225	0	0	0		15393077	0.999988
1766	3118756	0	0	0		15393077	0.999988
1767	3122289	0	0	0		15393077	0.999988
1768	3125824	16	28288	50013184		15393093	0.999989
1769	3129361	0	0	0		15393093	0.999989
1770	3132900	0	0	0		15393093	0.999989
1771	3136441	0	0	0		15393093	0.999989
1772	3139984	0	0	0		15393093	0.999989
1773	3143529	0	0	0		15393093	0.999989
1774	3147076	0	0	0		15393093	0.999989
1775	3150625	0	0	0		15393093	0.999989
1776	3154176	0	0	0		15393093	0.999989
1777	3157729	0	0	0		15393093	0.999989
1778	3161284	0	0	0		15393093	0.999989
1779	3164841	0	0	0		15393093	0.999989
1780	3168400	0	0	0		15393093	0.999989
1781	3171961	0	0	0		15393093	0.999989
1782	3175524	0	0	0		15393093	0.999989
1783	3179089	0	0	0		15393093	0.999989
1784	3182656	0	0	0		15393093	0.999989
1785	3186225	0	0	0		15393093	0.999989
1786	3189796	0	0	0		15393093	0.999989
1787	3193369	0	0	0		15393093	0.999989
1788	3196944	0	0	0		15393093	0.999989
1789	3200521	0	0	0		15393093	0.999989
1790	3204100	0	0	0		15393093	0.999989
1791	3207681	0	0	0		15393093	0.999989
1792	3211264	0	0	0		15393093	0.999989
1793	3214849	0	0	0		15393093	0.999989
1794	3218436	0	0	0		15393093	0.999989
1795	3222025	0	0	0		15393093	0.999989
1796	3225616	0	0	0		15393093	0.999989
1797	3229209	0	0	0		15393093	0.999989
1798	3232804	0	0	0		15393093	0.999989
1799	3236401	0	0	0		15393093	0.999989
1800	3240000	0	0	0		15393093	0.999989
1801	3243601	0	0	0		15393093	0.999989
1802	3247204	0	0	0		15393093	0.999989
1803	3250809	0	0	0		15393093	0.999989
1804	3254416	0	0	0		15393093	0.999989
1805	3258025	0	0	0		15393093	0.999989
1806	3261636	0	0	0		15393093	0.999989
1807	3265249	0	0	0		15393093	0.999989
1808	3268864	0	0	0		15393093	0.999989
1809	3272481	0	0	0		15393093	0.999989
1810	3276100	0	0	0		15393093	0.999989
1811	3279721	0	0	0		15393093	0.999989
1812	3283344	0	0	0		15393093	0.999989
1813	3286969	0	0	0		15393093	0.999989
1814	3290596	0	0	0		15393093	0.999989
1815	3294225	0	0	0		15393093	0.999989
1816	3297856	0	0	0		15393093	0.999989
1817	3301489	0	0	0		15393093	0.999989
1818	3305124	0	0	0		15393093	0.999989
1819	3308761	0	0	0		15393093	0.999989
1820	3312400	0	0	0		15393093	0.999989
1821	3316041	0	0	0		15393093	0.999989
1822	3319684	0	0	0		15393093	0.999989
1823	3323329	0	0	0		15393093	0.999989
1824	3326976	0	0	0		15393093	0.999989
1825	3330625	0	0	0		15393093	0.999989
1826	3334276	0	0	0		15393093	0.999989
1827	3337929	0	0	0		15393093	0.999989
1828	3341584	0	0	0		15393093	0.999989
1829	3345241	0	0	0		15393093	0.999989
1830	3348900	0	0	0		15393093	0.999989
1831	3352561	0	0	0		15393093	0.999989
1832	3356224	1	1832	3356224		15393094	0.999989
1833	3359889	0	0	0		15393094	0.999989
1834	3363556	0	0	0		15393094	0.999989
1835	3367225	0	0	0		15393094	0.999989
1836	3370896	0	0	0		15393094	0.999989
1837	3374569	0	0	0		15393094	0.999989
1838	3378244	0	0	0		15393094	0.999989
1839	3381921	0	0	0		15393094	0.999989
1840	3385600	0	0	0		15393094	0.999989
1841	3389281	0	0	0		15393094	0.999989
1842	3392964	2	3684	6785928		15393096	0.999989
1843	3396649	0	0	0		15393096	0.999989
1844	3400336	0	0	0		15393096	0.999989
1845	3404025	0	0	0		15393096	0.999989
1846	3407716	0	0	0		15393096	0.999989
1847	3411409	0	0	0		15393096	0.999989
1848	3415104	0	0	0		15393096	0.999989
1849	3418801	0	0	0		15393096	0.999989
1850	3422500	0	0	0		15393096	0.999989
1851	3426201	0	0	0		15393096	0.999989
1852	3429904	0	0	0		15393096	0.999989
1853	3433609	0	0	0		15393096	0.999989
1854	3437316	0	0	0		15393096	0.999989
1855	3441025	0	0	0		15393096	0.999989
1856	3444736	0	0	0		15393096	0.999989
1857	3448449	0	0	0		15393096	0.999989
1858	3452164	0	0	0		15393096	0.999989
1859	3455881	0	0	0		15393096	0.999989
1860	3459600	1	1860	3459600		15393097	0.999989
1861	3463321	0	0	0		15393097	0.999989
1862	3467044	4	7448	13868176		15393101	0.99999
1863	3470769	0	0	0		15393101	0.99999
1864	3474496	0	0	0		15393101	0.99999
1865	3478225	0	0	0		15393101	0.99999
1866	3481956	0	0	0		15393101	0.99999
1867	3485689	0	0	0		15393101	0.99999
1868	3489424	5	9340	17447120		15393106	0.99999
1869	3493161	0	0	0		15393106	0.99999
1870	3496900	0	0	0		15393106	0.99999
1871	3500641	0	0	0		15393106	0.99999
1872	3504384	0	0	0		15393106	0.99999
1873	3508129	0	0	0		15393106	0.99999
1874	3511876	0	0	0		15393106	0.99999
1875	3515625	0	0	0		15393106	0.99999
1876	3519376	0	0	0		15393106	0.99999
1877	3523129	0	0	0		15393106	0.99999
1878	3526884	0	0	0		15393106	0.99999
1879	3530641	1	1879	3530641		15393107	0.99999
1880	3534400	0	0	0		15393107	0.99999
1881	3538161	0	0	0		15393107	0.99999
1882	3541924	0	0	0		15393107	0.99999
1883	3545689	0	0	0		15393107	0.99999
1884	3549456	0	0	0		15393107	0.99999
1885	3553225	0	0	0		15393107	0.99999
1886	3556996	0	0	0		15393107	0.99999
1887	3560769	0	0	0		15393107	0.99999
1888	3564544	2	3776	7129088		15393109	0.99999
1889	3568321	0	0	0		15393109	0.99999
1890	3572100	0	0	0		15393109	0.99999
1891	3575881	0	0	0		15393109	0.99999
1892	3579664	0	0	0		15393109	0.99999
1893	3583449	0	0	0		15393109	0.99999
1894	3587236	0	0	0		15393109	0.99999
1895	3591025	0	0	0		15393109	0.99999
1896	3594816	0	0	0		15393109	0.99999
1897	3598609	0	0	0		15393109	0.99999
1898	3602404	0	0	0		15393109	0.99999
1899	3606201	0	0	0		15393109	0.99999
1900	3610000	0	0	0		15393109	0.99999
1901	3613801	0	0	0		15393109	0.99999
1902	3617604	0	0	0		15393109	0.99999
1903	3621409	0	0	0		15393109	0.99999
1904	3625216	0	0	0		15393109	0.99999
1905	3629025	0	0	0		15393109	0.99999
1906	3632836	0	0	0		15393109	0.99999
1907	3636649	0	0	0		15393109	0.99999
1908	3640464	0	0	0		15393109	0.99999
1909	3644281	0	0	0		15393109	0.99999
1910	3648100	0	0	0		15393109	0.99999
1911	3651921	0	0	0		15393109	0.99999
1912	3655744	0	0	0		15393109	0.99999
1913	3659569	0	0	0		15393109	0.99999
1914	3663396	0	0	0		15393109	0.99999
1915	3667225	0	0	0		15393109	0.99999
1916	3671056	0	0	0		15393109	0.99999
1917	3674889	0	0	0		15393109	0.99999
1918	3678724	0	0	0		15393109	0.99999
1919	3682561	0	0	0		15393109	0.99999
1920	3686400	0	0	0		15393109	0.99999
1921	3690241	0	0	0		15393109	0.99999
1922	3694084	0	0	0		15393109	0.99999
1923	3697929	0	0	0		15393109	0.99999
1924	3701776	0	0	0		15393109	0.99999
1925	3705625	0	0	0		15393109	0.99999
1926	3709476	0	0	0		15393109	0.99999
1927	3713329	0	0	0		15393109	0.99999
1928	3717184	0	0	0		15393109	0.99999
1929	3721041	0	0	0		15393109	0.99999
1930	3724900	0	0	0		15393109	0.99999
1931	3728761	0	0	0		15393109	0.99999
1932	3732624	0	0	0		15393109	0.99999
1933	3736489	0	0	0		15393109	0.99999
1934	3740356	0	0	0		15393109	0.99999
1935	3744225	0	0	0		15393109	0.99999
1936	3748096	0	0	0		15393109	0.99999
1937	3751969	0	0	0		15393109	0.99999
1938	3755844	0	0	0		15393109	0.99999
1939	3759721	0	0	0		15393109	0.99999
1940	3763600	0	0	0		15393109	0.99999
1941	3767481	0	0	0		15393109	0.99999
1942	3771364	0	0	0		15393109	0.99999
1943	3775249	0	0	0		15393109	0.99999
1944	3779136	0	0	0		15393109	0.99999
1945	3783025	0	0	0		15393109	0.99999
1946	3786916	0	0	0		15393109	0.99999
1947	3790809	0	0	0		15393109	0.99999
1948	3794704	0	0	0		15393109	0.99999
1949	3798601	0	0	0		15393109	0.99999
1950	3802500	0	0	0		15393109	0.99999
1951	3806401	0	0	0		15393109	0.99999
1952	3810304	0	0	0		15393109	0.99999
1953	3814209	0	0	0		15393109	0.99999
1954	3818116	0	0	0		15393109	0.99999
1955	3822025	0	0	0		15393109	0.99999
1956	3825936	0	0	0		15393109	0.99999
1957	3829849	0	0	0		15393109	0.99999
1958	3833764	0	0	0		15393109	0.99999
1959	3837681	0	0	0		15393109	0.99999
1960	3841600	0	0	0		15393109	0.99999
1961	3845521	0	0	0		15393109	0.99999
1962	3849444	0	0	0		15393109	0.99999
1963	3853369	0	0	0		15393109	0.99999
1964	3857296	0	0	0		15393109	0.99999
1965	3861225	0	0	0		15393109	0.99999
1966	3865156	0	0	0		15393109	0.99999
1967	3869089	0	0	0		15393109	0.99999
1968	3873024	0	0	0		15393109	0.99999
1969	3876961	0	0	0		15393109	0.99999
1970	3880900	0	0	0		15393109	0.99999
1971	3884841	0	0	0		15393109	0.99999
1972	3888784	0	0	0		15393109	0.99999
1973	3892729	0	0	0		15393109	0.99999
1974	3896676	0	0	0		15393109	0.99999
1975	3900625	1	1975	3900625		15393110	0.99999
1976	3904576	0	0	0		15393110	0.99999
1977	3908529	0	0	0		15393110	0.99999
1978	3912484	0	0	0		15393110	0.99999
1979	3916441	0	0	0		15393110	0.99999
1980	3920400	0	0	0		15393110	0.99999
1981	3924361	0	0	0		15393110	0.99999
1982	3928324	0	0	0		15393110	0.99999
1983	3932289	0	0	0		15393110	0.99999
1984	3936256	0	0	0		15393110	0.99999
1985	3940225	0	0	0		15393110	0.99999
1986	3944196	0	0	0		15393110	0.99999
1987	3948169	0	0	0		15393110	0.99999
1988	3952144	0	0	0		15393110	0.99999
1989	3956121	0	0	0		15393110	0.99999
1990	3960100	0	0	0		15393110	0.99999
1991	3964081	0	0	0		15393110	0.99999
1992	3968064	0	0	0		15393110	0.99999
1993	3972049	0	0	0		15393110	0.99999
1994	3976036	0	0	0		15393110	0.99999
1995	3980025	0	0	0		15393110	0.99999
1996	3984016	0	0	0		15393110	0.99999
1997	3988009	0	0	0		15393110	0.99999
1998	3992004	0	0	0		15393110	0.99999
[truncated: 3,006 more rows]
