# Supplementary material for: High-Throughput RNA Sequencing of Pseudomonas-Infected Arabidopsis Reveals Hidden Transcriptome Complexity and Novel Splice Variants
Source: PLoS One. 2013 Oct 1;8(10):e74183. doi: 10.1371/journal.pone.0074183 (PMC3788074; doi:10.1371/journal.pone.0074183)
Supplement: File S2 — QCSpreadsheets. (ZIP) [file pone.0074183.s002.zip › QC_Sample11_Run3_Lane6_S169.xlsx]

## Sheet: Read Counts
Total read pairs		37013155
Paired Alignments		42525675

## Sheet: Raw Counts_1
						0	1	2	3	4	5	6	7	8	9	10	11	12	13	14	15	16	17	18	19	20	21	22	23	24	25	26	27	28	29	30	31	32	33	34	35	36	37	38	39	40
	;	<	=	>	?	@	A	B	C	D	E	F	G	H	I	J	K	L	M	N	O	P	Q	R	S	T	U	V	W	X	Y	Z	[	\	]	^	_	'	a	b	c	d	e	f	g	h
									0.501187	0.398107	0.316228	0.251189	0.199526	0.158489	0.125893	0.1	0.0794328	0.0630957	0.0501187	0.0398107	0.0316228	0.0251189	0.0199526	0.0158489	0.0125893	0.01	0.00794328	0.00630957	0.00501187	0.00398107	0.00316228	0.00251189	0.00199526	0.00158489	0.00125893	0.001	0.000794328	0.000630957	0.000501187	0.000398107	0.000316228	0.000251189	0.000199526	0.000158489	0.000125893	0.0001	Total
1	0	0	0	0	0	0	0	7689	0	2487	6917	6816	2669	3825	141	723	2483	4314	0	502	0	1073	1440	1861	24077	0	4271	9222	8110	3942	59089	21429	2196	138632	17149	190061	170752	32453	641737	70195	875076	578682	390255	3434530	6704579	23593778	37013155
2	0	0	0	0	0	0	0	10371	0	11	52	154	1879	1795	3137	2591	7952	6886	5798	6219	4555	10157	13504	15718	29175	11576	13565	22313	34807	20552	59083	58982	56673	117697	81012	156670	183089	56189	587069	79298	854755	641549	365823	3365614	6900967	23225918	37013155
3	0	0	0	0	0	0	0	12422	0	50	170	469	2031	2339	3233	3908	8727	6569	6207	6901	5568	11102	14374	17282	29871	13074	13404	23092	38121	19562	63730	53012	62094	117394	87664	151099	193927	59896	602156	77145	890113	676605	392988	3316875	6972604	23057377	37013155
4	0	0	0	0	0	0	0	17456	0	1303	1563	2676	2535	3676	3710	5886	8321	6136	7218	8321	7045	12266	15244	17478	29950	15108	14036	25078	40670	20021	63910	51238	63633	116274	89942	149512	187488	63142	592673	77027	915156	689040	392027	3305316	7075782	22915298	37013155
5	0	0	0	0	0	0	0	17817	4	192	444	1559	2552	3924	4193	6676	7912	6039	7638	9643	7489	14271	15652	17484	29932	15272	15725	26932	42099	19695	61033	52841	59462	113551	89948	144581	176317	62935	583388	75128	943362	697986	392691	3303107	7198825	22784856	37013155
6	0	0	0	0	0	0	0	18457	1	46	289	857	1448	2169	2956	4908	5468	4372	4110	7536	6997	12300	13326	15705	26711	15145	17943	27130	46700	18728	50918	54467	53008	112344	91414	139740	158824	60075	562302	59941	962829	698539	322713	3108433	7289383	23034923	37013155
7	0	0	0	0	0	0	0	18792	1	26	191	586	1068	1704	2422	4309	5171	4211	3749	5982	6864	10395	11849	15722	25183	14907	16734	26695	44752	19490	51261	51726	63599	106687	97622	133058	177267	75735	550656	78165	925681	704348	375962	3121637	7202937	23056011	37013155
8	0	0	0	0	0	0	0	19325	3	27	138	561	887	1566	2473	4564	5775	4526	3611	5637	7023	10313	12031	17160	27719	14001	16279	26634	48814	20009	57586	51705	76469	111863	110766	141267	204171	74832	609314	74128	962945	715650	401956	3196764	7093179	22881484	37013155
9	0	0	0	0	0	0	0	20085	4	32	135	531	964	1695	2281	4498	6060	4749	3524	5319	6842	9813	12340	18769	28212	14229	15224	26660	52279	19371	58735	50804	83966	107880	119467	142299	212226	72303	631361	78853	961755	730575	419906	3251298	7071773	22766338	37013155
10	0	0	0	0	0	0	0	21316	1	25	125	523	949	1845	2964	6524	8141	5188	3560	5432	7331	9981	14287	22853	28882	14110	15525	26502	60607	19823	60125	49685	96117	107505	134124	142271	231064	72905	672892	81611	1006255	763702	462468	3324006	7098028	22433903	37013155
11	0	0	0	0	0	0	0	23729	2	53	238	757	1588	2006	3624	4919	6138	3832	3927	6497	7218	13252	14525	17205	27350	12404	18705	26370	56066	21434	55441	63312	67291	120109	115861	146109	198935	71823	642968	81985	1032194	804552	400182	3491687	7080993	22367874	37013155
12	0	0	0	0	0	0	0	24776	0	13	115	434	821	1316	2430	4332	5686	3831	3433	5317	7182	12086	13098	18472	29542	12908	16349	26824	58079	22468	60883	60659	85192	116881	131596	149391	227038	79590	681081	97469	1027475	826132	468306	3586079	6986073	22159798	37013155
13	0	0	0	0	0	0	0	26157	2	27	125	447	853	1331	2440	4509	6209	4013	3088	4856	7071	11413	13207	20412	29964	12355	15768	26070	62173	22327	63461	59232	96760	115192	145151	150519	247933	82647	718112	105145	1047720	861487	514840	3661678	6940471	21927990	37013155
14	0	0	0	0	0	0	0	28451	1	16	101	430	734	1349	2581	4778	6535	4220	3129	4498	7050	11182	13664	22086	30647	12380	15437	26142	66778	22678	64830	59651	107440	114395	157194	151943	263159	86209	746687	106738	1073577	869749	543113	3725094	6908345	21750164	37013155
15	0	0	0	0	0	0	0	32181	0	10	83	378	682	1293	2604	5068	6867	4443	3161	4518	7495	11110	14452	23490	31004	12609	15679	26585	72106	23427	65808	60569	116196	113538	167494	153568	276455	90686	768342	109145	1102455	883788	571111	3768457	6907887	21558411	37013155
16	0	0	0	0	0	0	0	39418	0	17	224	854	1717	2266	4191	5335	6635	4659	4998	8153	9762	15882	16615	20411	31392	14854	20642	30197	70096	24670	60537	72806	89165	119369	153035	164161	226248	97810	745593	110177	1165409	972160	523346	3919338	6923786	21337227	37013155
17	0	0	0	0	0	0	0	42033	2	33	193	657	1303	1824	3885	5704	7654	4574	4059	6304	9748	14601	15934	24650	32832	14313	18404	29920	79172	25540	65839	69022	116166	118106	176969	166979	269914	105118	808950	121214	1190257	983036	605856	4064681	6784223	21023486	37013155
18	0	0	0	0	0	0	0	46080	1	31	131	577	1195	1958	4166	6653	8651	5079	4057	5756	10414	14328	17078	29683	34047	14733	17919	30340	89386	26088	69924	68718	136496	115075	200382	170900	296745	112172	852872	132760	1219449	1016110	659304	4106933	6723571	20763393	37013155
19	0	0	0	0	0	0	0	51959	1	21	118	535	1062	1992	4303	7436	9360	5416	4038	5769	10582	14642	18232	32100	34175	15063	17812	30597	98492	26862	71006	68943	149917	113000	216356	172883	314939	116472	891308	140415	1256853	1043214	706156	4160202	6706234	20494690	37013155
20	0	0	0	0	0	0	0	61922	2	11	113	492	1081	2048	4585	8030	10213	5629	4014	5593	10764	14580	19561	35525	34944	15039	17660	30764	104589	27162	71928	69193	161799	112164	230481	174252	330514	118803	929925	143404	1296968	1071249	746439	4231342	6716403	20193970	37013155
21	0	0	0	0	0	0	0	79464	2	32	281	1348	2961	4049	7148	7858	9492	7192	7541	11522	15467	20142	23032	29924	37749	20161	24694	37252	100222	30218	71187	87439	128121	121801	212717	196236	274847	140571	906654	157455	1367665	1190368	691800	4443941	6622656	19921946	37013155
22	0	0	0	0	0	0	0	85206	5	159	365	1339	2558	3766	7013	9038	11022	6689	6184	8831	15417	19319	22271	36598	38553	19431	22570	36905	114277	31893	76023	82550	160522	122041	242989	197330	324592	145757	978362	171623	1399585	1207471	784828	4601160	6451199	19567714	37013155
23	0	0	0	0	0	0	0	93483	1	48	232	913	1936	3127	6652	10162	11857	6720	5752	7883	15123	18617	23048	40562	38376	18554	21030	36251	122764	31691	78003	80274	177309	121415	259957	201408	351068	150296	1028346	176990	1442253	1231976	844121	4737336	6417823	19199798	37013155
24	0	0	0	0	0	0	0	106708	0	52	213	887	1941	3109	6659	11223	12822	6980	5451	7459	14610	17864	23821	43761	38182	18518	20584	35621	130705	31895	78677	78957	190992	121375	275934	201738	375728	153037	1077859	181509	1492297	1262958	894618	4834827	6426026	18827558	37013155
25	0	0	0	0	0	0	0	131483	1	55	209	794	1768	2855	6358	11404	13237	6978	5195	6984	14064	17356	25180	46741	38559	18020	20242	34745	138174	31872	79396	77890	205155	119762	292094	203525	399177	155693	1130936	187362	1551290	1294309	940772	4899033	6402449	18502038	37013155
26	0	0	0	0	0	0	0	172036	6	61	773	4428	7408	9163	12104	14579	15240	11657	12973	18439	20740	26396	35651	37671	45385	26484	33207	46374	126410	35524	86308	102556	164015	138202	266523	228413	340704	184977	1106929	197730	1659452	1426164	866457	5213510	6573290	17745216	37013155
27	0	0	0	0	0	0	0	181865	15	237	752	3002	5789	7832	12863	16421	17479	10749	10915	14750	21265	24797	37423	48938	46151	25589	29731	45899	150029	38046	90705	96849	205904	138947	306130	228401	400872	190700	1197416	214372	1708241	1452687	976221	5381316	6421871	17251986	37013155
28	0	0	0	0	0	0	0	194677	4	88	635	2686	4828	6908	12757	18553	20291	11140	10193	13322	21041	24265	39105	57196	46604	25713	28762	46082	165128	38909	92855	95699	229296	138146	331872	232857	435679	197607	1260792	224813	1762697	1481994	1042171	5479723	6360444	16857623	37013155
29	0	0	0	0	0	0	0	212336	22	153	654	2697	4994	7167	13060	20538	21966	11662	9941	13025	21393	24553	41282	62250	47563	25745	28214	46021	177676	39193	94099	95230	249307	136095	355615	235419	465100	203039	1323695	231955	1824142	1519729	1100509	5541548	6365432	16440136	37013155
30	0	0	0	0	0	0	0	238708	32	177	637	2004	3339	4849	8279	12916	14286	9353	8775	11770	18156	21733	31808	46805	40880	29052	29576	45987	136233	42192	87140	100940	189991	128715	277245	251262	348601	228215	1023198	283608	1465075	1406380	948154	5055657	6242016	18219411	37013155
31	0	0	0	0	0	0	0	279781	11	138	754	3275	5697	7386	9942	11753	12475	10571	11763	16006	19390	23618	30767	35840	38473	27370	31002	43561	115025	34740	76862	96643	153685	111536	250707	227070	295993	202395	969100	230289	1500650	1351206	886220	4421777	7236461	18233223	37013155
32	0	0	0	0	0	0	0	291503	19	270	670	2114	4009	5295	8459	10874	11085	8501	9994	12776	18956	21449	29583	37744	36188	29857	30324	43839	116472	39279	77076	97820	156926	109382	239539	243547	277974	230418	860235	288305	1287694	1320600	867402	3968306	6828970	19389701	37013155
33	0	0	0	0	0	0	0	304106	34	457	748	2095	3585	5009	8198	11827	12349	8923	9311	11761	19256	21073	30839	42922	35393	29594	29580	43082	126354	40496	77283	95785	173163	109323	256756	246331	300576	233900	895225	301141	1307290	1347810	912987	3991427	6821456	19145710	37013155
34	0	0	0	0	0	0	0	322901	85	558	914	1981	3429	4711	8099	12566	12867	8905	9002	11530	19012	20938	31542	44689	35101	29977	29609	42972	132231	41358	77772	95014	182939	107939	266601	246950	314863	238820	921652	313806	1323822	1377647	949536	4013378	6854474	18902965	37013155
35	0	0	0	0	0	0	0	353628	95	473	818	1818	3269	4475	7627	12223	12338	8599	8950	11283	18812	20558	32433	45272	34959	30240	29500	42865	135665	42306	78010	94146	188323	107510	275764	250369	325905	244904	947926	329141	1348966	1422706	997699	4021343	6927738	18594499	37013155
36	0	0	0	0	0	0	0	404958	151	883	1002	2972	5593	6862	9116	11275	10874	10331	11883	15019	19863	22005	30534	35722	35159	29458	31630	41025	117554	35962	76551	95586	152471	95546	251410	243117	273642	236140	891303	288283	1349472	1379120	929259	3636196	7668208	18557020	37013155
37	0	0	0	0	0	0	0	417807	211	384	785	2117	4402	5997	9545	13275	12182	8887	10094	12774	20555	21097	33270	42608	33059	28495	29339	39654	136564	39565	74710	90444	184467	99019	279112	240589	320025	238539	955941	310813	1377527	1409027	1005066	3707607	7555774	18241829	37013155
38	0	0	0	0	0	0	0	434998	146	248	685	1835	3747	5285	9014	13903	13233	8546	9161	11177	20099	20135	33992	46864	32370	27822	28735	39352	145478	40969	75225	89843	201069	100306	294454	244252	342709	245392	991897	328476	1404993	1450049	1066406	3741668	7583280	17905342	37013155
39	0	0	0	0	0	0	0	460908	195	474	760	1864	3651	5235	9084	15425	14121	8815	9291	11089	20165	20766	35528	49713	31793	28724	28911	39831	153621	42670	75765	89601	211057	100420	306922	245300	361819	251763	1031685	349068	1435332	1507757	1120415	3765897	7667592	17500128	37013155
40	0	0	0	0	0	0	0	507220	275	1118	1370	2416	3859	5727	8563	14636	14386	8501	8572	10660	18991	20092	36392	51941	31322	28327	28495	39558	158415	42198	74951	87696	220057	99148	319010	245486	380043	255522	1067456	362872	1469662	1546185	1167590	3801047	7717857	17155539	37013155
41	0	0	0	0	0	0	0	586314	390	2813	4893	5131	8188	9662	12404	14390	13840	13439	15232	18290	25720	26487	37660	45205	40594	36549	38136	46420	149975	45878	89686	107599	188068	110309	309165	289934	341742	323266	1072516	425799	1526013	1776127	1198040	3752192	8117552	16187537	37013155
42	0	0	0	0	0	0	0	602063	176	2717	4623	3508	6415	8461	12652	17926	15840	12148	13552	16070	25831	25843	41628	54249	38258	35983	36379	46242	171466	50559	89599	104160	222668	117854	340404	286829	394916	323468	1154483	452403	1565151	1806993	1265044	3767111	7972104	15907379	37013155
43	0	0	0	0	0	0	0	623349	268	3614	1336	2983	5598	7553	12004	18379	16738	11126	12049	14283	24880	24529	43086	57668	36137	35022	35216	45893	178964	52507	89555	103143	235663	118546	351052	287685	413311	326764	1180172	468549	1584379	1824119	1298342	3839567	7912938	15716188	37013155
44	0	0	0	0	0	0	0	656117	1340	1820	1302	2547	4990	6922	11314	19057	17608	10826	11413	13435	24379	24429	43625	61165	36009	35051	34893	45955	185836	53571	88851	102318	246570	119001	364109	288949	434751	332802	1222459	486833	1620768	1878736	1346388	3893319	7958758	15324939	37013155
45	0	0	0	0	0	0	0	710904	3331	1672	2401	2989	5168	6968	10895	18595	17095	10781	11285	13319	23996	24209	44733	61407	36059	35424	34972	46977	190387	54912	89704	102086	251674	119323	377057	289537	456157	340113	1273660	514859	1651166	1971496	1398251	3926873	8084314	14798406	37013155
46	0	0	0	0	0	0	0	801941	10909	64235	54266	39725	42779	32176	32736	32241	26436	25379	21332	24053	28301	29418	41252	50837	43237	39982	41053	48530	169025	53026	98210	114358	209084	123101	353739	313984	402288	369653	1240878	516466	1629437	2098410	1369188	3853467	8320316	14247707	37013155
47	0	0	0	0	0	0	0	821230	7414	61118	53808	39834	42387	31774	34401	36364	28987	23738	20049	21958	29913	28939	47486	61590	40759	40792	40515	49822	196130	60045	98682	113413	248257	133655	391706	312594	468265	377107	1347554	568797	1675797	2187855	1468792	3889236	8282929	13629463	37013155
48	0	0	0	0	0	0	0	845776	8774	67175	52543	39237	40928	30574	33563	37389	29866	22352	18048	20075	28586	28031	49013	65903	39400	39976	39471	50168	206212	61667	98602	112817	263876	135880	409489	313105	496800	378483	1393736	586028	1706334	2221662	1510123	3940894	8218922	13371677	37013155
49	0	0	0	0	0	0	0	883611	309	670	1637	3669	6624	9069	13420	23533	20865	14162	14942	18031	31531	31951	57410	75625	49643	53693	53883	67531	244854	90408	122875	147689	289915	149737	427263	316002	517409	377809	1413541	590342	1738998	2208704	1527663	3983057	8110526	13324554	37013155
50	0	0	0	0	0	0	0	949208	93	547	1130	2718	5289	7280	11215	20438	18811	11970	13203	15932	28176	29108	54027	73956	46457	51411	50398	64303	251015	90902	126383	147492	301491	150535	430034	314285	532277	380535	1449072	605684	1769139	2253005	1563808	4037013	8143226	13011589	37013155
51	0	0	0	0	0	0	0	1062855	64	720	2005	5040	9326	11434	14277	17574	17482	16983	20695	23917	33884	35928	53652	66032	56616	62678	58643	65892	228613	84817	130261	153630	255474	161389	408237	356913	484355	426905	1426831	604737	1790003	2377202	1514961	4015522	8279644	12677964	37013155
52	0	0	0	0	0	0	0	1089446	74	879	1681	3976	7523	10289	14342	20786	19191	15736	18249	21685	34088	35473	57937	76216	53727	63720	57273	68582	253950	92836	130641	152052	292377	172414	441612	355174	546335	434190	1523054	659941	1826749	2456182	1606541	4031921	8207094	12159219	37013155
53	0	0	0	0	0	0	0	1123195	115	1005	1792	3889	7300	9577	14183	22892	20604	15090	17345	20444	34432	35202	61419	81107	52935	64318	56769	70702	266141	97550	131762	154532	312215	179216	464056	358784	589307	443481	1603130	700682	1862967	2559048	1662194	4087480	8200608	11625687	37013155
54	0	0	0	0	0	0	0	1173828	143	1103	1792	3720	7153	9557	14358	25151	22056	15432	17107	20603	34331	36734	63784	85992	53377	66060	56992	73009	275743	99987	133038	155388	320752	180404	480834	358563	620285	452828	1671004	738833	1898278	2654747	1698096	4148511	8218771	11124811	37013155
55	0	0	0	0	0	0	0	1257169	122	1134	1707	3432	6764	8768	12937	22720	21221	14746	16456	20011	32923	36192	63214	86099	53506	66644	58125	75102	276265	101437	133905	154030	322685	180554	486965	358573	645935	462492	1726825	767312	1936244	2733664	1721507	4197384	8215873	10732513	37013155
56	0	0	0	0	0	0	0	1394635	142	904	2320	5100	9880	11755	14687	18001	17155	16966	18993	22077	30893	31687	50552	62503	47698	48394	49664	54503	214106	70598	118726	139121	256294	174773	465151	390628	606198	505902	1756951	785515	1959475	2948753	1678090	4279542	8464551	10290272	37013155
57	0	0	0	0	0	0	0	1431738	223	990	2005	4183	8162	10727	14951	22451	19630	15203	16825	19496	31999	30414	56787	73489	43734	48490	48056	57434	241177	77983	118763	138785	298260	190033	506408	389191	682392	510285	1871312	838509	2009188	3002880	1751069	4297803	8299203	9832927	37013155
58	0	0	0	0	0	0	0	1478623	268	1236	2318	4329	8328	10724	14880	25603	21742	15242	15976	18810	32649	32152	60983	79751	43419	49865	48686	61562	254672	82440	122533	142590	318017	199579	533536	391390	736210	525300	1972698	886365	2059117	3127420	1793652	4379580	8240757	9220153	37013155
59	0	0	0	0	0	0	0	1544856	227	1100	2196	4280	9925	12128	19025	29812	24140	15666	16379	18625	33709	34897	65281	83688	44109	51202	49052	65167	265072	85141	124477	144667	331320	199707	550458	388929	774354	533617	2054336	927195	2120717	3233424	1817273	4459182	8171266	8706556	37013155
60	0	0	0	0	0	0	0	1654835	173	1382	2016	4059	7743	10135	13978	24812	22214	14145	14934	17556	31084	32948	62892	82728	43182	49846	47725	65592	263331	85292	123811	144692	336324	202025	562757	391318	814757	544928	2135807	957444	2162802	3307658	1827901	4515756	8079896	8352677	37013155
61	0	0	0	0	0	0	0	1836812	147	1251	3018	5988	11463	13159	15910	19958	19020	18795	20784	24564	33310	35187	57285	70679	51641	54838	55905	60368	242380	84859	134086	161598	283420	220177	544379	439668	780572	591360	2147332	960071	2147379	3490883	1752954	4537098	8122998	7961859	37013155
62	0	0	0	0	0	0	0	1882276	65	943	2392	4843	9500	11943	15961	25276	21126	16992	18850	21740	35132	34566	64108	82002	48597	55919	54254	66180	269967	92134	135540	163366	327621	239723	588837	439651	864939	600882	2286399	1023823	2208118	3565859	1810905	4553145	7899439	7470142	37013155
63	0	0	0	0	0	0	0	1940953	126	1482	2531	4740	9365	12290	16086	28029	23353	16799	17821	20547	35740	35857	67758	88031	47468	56508	55088	71405	282029	96571	139404	167135	348635	249656	614457	442662	918878	612801	2378999	1066808	2255964	3652239	1834340	4585876	7751592	7063132	37013155
64	0	0	0	0	0	0	0	2027954	149	899	2434	4634	9466	12210	16614	29669	24211	16690	17666	20392	36054	37271	70964	91168	47955	58653	55407	74930	288951	99684	142860	169326	360668	255839	636319	443734	970723	630573	2480345	1107215	2316693	3752296	1838091	4640630	7611969	6611849	37013155
65	0	0	0	0	0	0	0	2172204	60	916	2348	4277	9042	11205	14866	27582	23034	16330	16663	19467	34091	37993	71087	90102	48720	58395	55125	78861	288611	101612	144541	169755	365694	256495	649037	445569	1029885	645098	2604153	1150633	2377356	3875107	1827337	4718677	7441057	6130170	37013155
66	0	0	0	0	0	0	0	2408007	42	603	2168	4731	9520	11566	14266	19432	17956	17426	19535	22966	34018	36349	60011	76133	53469	57625	60189	65816	265642	97521	147683	183906	309159	273233	625237	494222	980757	675485	2581417	1127400	2329501	3980849	1770990	4665355	7458382	6054588	37013155

## Sheet: Score Distribution_1
						0	1	2	3	4	5	6	7	8	9	10	11	12	13	14	15	16	17	18	19	20	21	22	23	24	25	26	27	28	29	30	31	32	33	34	35	36	37	38	39	40
	;	<	=	>	?	@	A	B	C	D	E	F	G	H	I	J	K	L	M	N	O	P	Q	R	S	T	U	V	W	X	Y	Z	[	\	]	^	_	'	a	b	c	d	e	f	g	h
									0.501187	0.398107	0.316228	0.251189	0.199526	0.158489	0.125893	0.1	0.0794328	0.0630957	0.0501187	0.0398107	0.0316228	0.0251189	0.0199526	0.0158489	0.0125893	0.01	0.00794328	0.00630957	0.00501187	0.00398107	0.00316228	0.00251189	0.00199526	0.00158489	0.00125893	0.001	0.000794328	0.000630957	0.000501187	0.000398107	0.000316228	0.000251189	0.000199526	0.000158489	0.000125893	0.0001	Total
1	0	0	0	0	0	0	0	0	0	9948	34585	40896	18683	30600	1269	7230	27313	51768	0	7028	0	17168	24480	33498	457463	0	89691	202884	186530	94608	1477225	557154	59292	3881696	497321	5701830	5293312	1038496	21177321	2386630	30627660	20832552	14439435	130512140	261478581	943751120	1445047407	39.0415	0.000124697
2	0	0	0	0	0	0	0	0	0	44	260	924	13153	14360	28233	25910	87472	82632	75374	87066	68325	162512	229568	282924	554325	231520	284865	490886	800561	493248	1477075	1533532	1530171	3295516	2349348	4700100	5675759	1798048	19373277	2696132	29916425	23095764	13535451	127893332	269137713	929036720	1441058525	38.9337	0.00012783
3	0	0	0	0	0	0	0	0	0	200	850	2814	14217	18712	29097	39080	95997	78828	80691	96614	83520	177632	244358	311076	567549	261480	281484	508024	876783	469488	1593250	1378312	1676538	3287032	2542256	4532970	6011737	1916672	19871148	2622930	31153955	24357780	14540556	126041250	271931556	922295080	1439991516	38.9049	0.000128681
4	0	0	0	0	0	0	0	0	0	5212	7815	16056	17745	29408	33390	58860	91531	73632	93834	116494	105675	196256	259148	314604	569050	302160	294756	551716	935410	480504	1597750	1332188	1718091	3255672	2608318	4485360	5812128	2020544	19558209	2618918	32030460	24805440	14504999	125602008	275955498	916611920	1439070759	38.88	0.00012942
5	0	0	0	0	0	0	0	0	12	768	2220	9354	17864	31392	37737	66760	87032	72468	99294	135002	112335	228336	266084	314712	568708	305440	330225	592504	968277	472680	1525825	1373866	1605474	3179428	2608492	4337430	5465827	2013920	19251804	2554352	33017670	25127496	14529567	125518066	280754175	911394240	1438976836	38.8774	0.000129496
6	0	0	0	0	0	0	0	0	3	184	1445	5142	10136	17352	26604	49080	60148	52464	53430	105504	104955	196800	226542	282690	507509	302900	376803	596860	1074100	449472	1272950	1416142	1431216	3145632	2651006	4192200	4923544	1922400	18555966	2037994	33699015	25147404	11940381	118120454	284285937	921396920	1440639284	38.9224	0.000128163
7	0	0	0	0	0	0	0	0	3	104	955	3516	7476	13632	21798	43090	56881	50532	48737	83748	102960	166320	201433	282996	478477	298140	351414	587290	1029296	467760	1281525	1344876	1717173	2987236	2831038	3991740	5495277	2423520	18171648	2657610	32398835	25356528	13910594	118622206	280914543	922240440	1440641347	38.9224	0.000128162
8	0	0	0	0	0	0	0	0	9	108	690	3366	6209	12528	22257	45640	63525	54312	46943	78918	105345	165008	204527	308880	526661	280020	341859	585948	1122722	480216	1439650	1344330	2064663	3132164	3212214	4238010	6329301	2394624	20107362	2520352	33703075	25763400	14872372	121477032	276633981	915259360	1438947581	38.8767	0.000129519
9	0	0	0	0	0	0	0	0	12	128	675	3186	6748	13560	20529	44980	66660	56988	45812	74466	102630	157008	209780	337842	536028	284580	319704	586520	1202417	464904	1468375	1320904	2267082	3020640	3464543	4268970	6579006	2313696	20834913	2681002	33661425	26300700	15536522	123549324	275799147	910653520	1438254926	38.8579	0.000130079
10	0	0	0	0	0	0	0	0	3	100	625	3138	6643	14760	26676	65240	89551	62256	46280	76048	109965	159696	242879	411354	548758	282200	326025	583044	1393961	475752	1503125	1291810	2595159	3010140	3889596	4268130	7162984	2332960	22205436	2774774	35218925	27493272	17111316	126312228	276823092	897356120	1436274021	38.8044	0.000131692
11	0	0	0	0	0	0	0	0	6	212	1190	4542	11116	16048	32616	49190	67518	45984	51051	90958	108270	212032	246925	309690	519650	248080	392805	580140	1289518	514416	1386025	1646112	1816857	3363052	3359969	4383270	6166985	2298336	21217944	2787490	36126790	28963872	14806734	132684106	276158727	894714960	1436673186	38.8152	0.000131365
12	0	0	0	0	0	0	0	0	0	52	575	2604	5747	10528	21870	43320	62546	45972	44629	74438	107730	193376	222666	332496	561298	258160	343329	590128	1335817	539232	1522075	1577134	2300184	3272668	3816284	4481730	7038178	2546880	22475673	3313946	35961625	29740752	17327322	136271002	272456847	886391920	1435290733	38.7779	0.0001325
13	0	0	0	0	0	0	0	0	6	108	625	2682	5971	10648	21960	45090	68299	48156	40144	67984	106065	182608	224519	367416	569316	247100	331128	573540	1429979	535848	1586525	1540032	2612520	3225376	4209379	4515570	7685923	2644704	23697696	3574930	36670200	31013532	19049080	139143764	270678369	877119600	1433846392	38.7388	0.000133696
14	0	0	0	0	0	0	0	0	3	64	505	2580	5138	10792	23229	47780	71885	50640	40677	62972	105750	178912	232288	397548	582293	247600	324177	575124	1535894	544272	1620750	1550926	2900880	3203060	4558626	4558290	8157929	2758688	24640671	3629092	37575195	31310964	20095181	141553572	269425455	870006560	1432585962	38.7048	0.000134748
15	0	0	0	0	0	0	0	0	0	40	415	2268	4774	10344	23436	50680	75537	53316	41093	63252	112425	177760	245684	422820	589076	252180	329259	584870	1658438	562248	1645200	1574794	3137292	3179064	4857326	4607040	8570105	2901952	25355286	3710930	38585925	31816368	21131107	143201366	269407593	862336440	1431277703	38.6694	0.000135849
16	0	0	0	0	0	0	0	0	0	68	1120	5124	12019	18128	37719	53350	72985	55908	64974	114142	146430	254112	282455	367398	596448	297080	433482	664334	1612208	592080	1513425	1892956	2407455	3342332	4438015	4924830	7013688	3129920	24604569	3746018	40789315	34997760	19363802	148934844	270027654	853489080	1430297227	38.6429	0.00013668
17	0	0	0	0	0	0	0	0	6	132	965	3942	9121	14592	34965	57040	84194	54888	52767	88256	146220	233616	270878	443700	623808	286260	386484	658240	1820956	612960	1645975	1794572	3136482	3306968	5132101	5009370	8367334	3363776	26695350	4121276	41658995	35389296	22416672	154457878	264584697	840939440	1427904172	38.5783	0.00013873
18	0	0	0	0	0	0	0	0	3	124	655	3462	8365	15664	37494	66530	95161	60948	52741	80584	156210	229248	290326	534294	646893	294660	376299	667480	2055878	626112	1748100	1786668	3685392	3222100	5811078	5127000	9199095	3589504	28144776	4513840	42680715	36579960	24394248	156063454	262219269	830535720	1425600050	38.516	0.000140733
19	0	0	0	0	0	0	0	0	3	84	590	3210	7434	15936	38727	74360	102960	64992	52494	80766	158730	234272	309944	577800	649325	301260	374052	673134	2265316	644688	1775150	1792518	4047759	3164000	6274324	5186490	9763109	3727104	29413164	4774110	43989855	37555704	26127772	158087676	261543126	819787600	1423639538	38.4631	0.00014246
20	0	0	0	0	0	0	0	0	6	44	565	2952	7567	16384	41265	80300	112343	67548	52182	78302	161460	233280	332537	639450	663936	300780	370860	676808	2405547	651888	1798200	1799018	4368573	3140592	6683949	5227560	10245934	3801696	30687525	4875736	45393880	38564964	27618243	160790996	261939717	807758800	1421591387	38.4077	0.000144287
21	0	0	0	0	0	0	0	0	6	128	1405	8088	20727	32392	64332	78580	104412	86304	98033	161308	232005	322272	391544	538632	717231	403220	518574	819544	2305106	725232	1779675	2273414	3459267	3410428	6168793	5887080	8520257	4498272	29919582	5353470	47868275	42853248	25596600	168869758	258283584	796877840	1419248618	38.3444	0.000146405
22	0	0	0	0	0	0	0	0	15	636	1825	8034	17906	30128	63117	90380	121242	80268	80392	123634	231255	309104	378607	658764	732507	388620	473970	811910	2628371	765432	1900575	2146300	4334094	3417148	7046681	5919900	10062352	4664224	32285946	5835182	48985475	43468956	29038636	174844080	251596761	782708560	1416250987	38.2634	0.000149161
23	0	0	0	0	0	0	0	0	3	192	1160	5478	13552	25016	59868	101620	130427	80640	74776	110362	226845	297872	391816	730116	729144	371080	441630	797522	2823572	760584	1950075	2087124	4787343	3399620	7538753	6042240	10883108	4809472	33935418	6017660	50478855	44351136	31232477	180018768	250295097	767991920	1413992341	38.2024	0.000151272
24	0	0	0	0	0	0	0	0	0	208	1065	5322	13587	24872	59931	112230	141042	83760	70863	104426	219150	285824	404957	787698	725458	370360	432264	783662	3006215	765480	1966925	2052882	5156784	3398500	8002086	6052140	11647568	4897184	35569347	6171306	52230395	45466488	33100866	183723426	250615014	753102320	1411551605	38.1365	0.000153586
25	0	0	0	0	0	0	0	0	3	220	1045	4764	12376	22840	57222	114040	145607	83736	67535	97776	210960	277696	428060	841338	732621	360400	425082	764390	3178002	764928	1984900	2025140	5539185	3353336	8470726	6105750	12374487	4982176	37320888	6370308	54295150	46595124	34808564	186163254	249695511	740081520	1408756660	38.061	0.00015628
26	0	0	0	0	0	0	0	0	18	244	3865	26568	51856	73304	108936	145790	167640	139884	168649	258146	311100	422336	606067	678078	862315	529680	697347	1020228	2907430	852576	2157700	2666456	4428405	3869656	7729167	6852390	10561824	5919264	36528657	6722820	58080820	51341904	32058909	198113380	256358310	709808640	1403230359	37.9117	0.000161746
27	0	0	0	0	0	0	0	0	45	948	3760	18012	40523	62656	115767	164210	192269	128988	141895	206500	318975	396752	636191	880884	876869	511780	624351	1009778	3450667	913104	2267625	2518074	5559408	3890516	8877770	6852030	12427032	6102400	39514728	7288648	59788435	52296732	36120177	204490008	250452969	690079440	1399220916	37.8033	0.000165831
28	0	0	0	0	0	0	0	0	12	352	3175	16116	33796	55264	114813	185530	223201	133680	132509	186508	315615	388240	664785	1029528	885476	514260	604002	1013804	3797944	933816	2321375	2488174	6190992	3868088	9624288	6985710	13506049	6323424	41606136	7643642	61694395	53351784	38560327	208229474	248057316	674304920	1395988520	37.716	0.000169199
29	0	0	0	0	0	0	0	0	66	612	3270	16182	34958	57336	117540	205380	241626	139944	129233	182350	320895	392848	701794	1120500	903697	514900	592494	1012462	4086548	940632	2352475	2475980	6731289	3810660	10312835	7062570	14418100	6497248	43681935	7886470	63844970	54710244	40718833	210578824	248251848	657605440	1392654988	37.6259	0.000172745
30	0	0	0	0	0	0	0	0	96	708	3185	12024	23373	38792	74511	129160	157146	112236	114075	164780	272340	347728	540736	842490	776720	581040	621096	1011714	3133359	1012608	2178500	2624440	5129757	3604020	8040105	7537860	10806631	7302880	33765534	9642672	51277625	50629680	35081698	192114966	243438624	728776440	1401921349	37.8763	0.000163068
31	0	0	0	0	0	0	0	0	33	552	3770	19650	39879	59088	89478	117530	137225	126852	152919	224084	290850	377888	523039	645120	730987	547400	651042	958342	2645575	833760	1921550	2512718	4149495	3123008	7270503	6812100	9175783	6476640	31980300	7829826	52522750	48643416	32790140	168027526	282221979	729328920	1403961717	37.9314	0.000161012
32	0	0	0	0	0	0	0	0	57	1080	3350	12684	28063	42360	76131	108740	121935	102012	129922	178864	284340	343184	502911	679392	687572	597140	636804	964458	2678856	942696	1926900	2543320	4237002	3062696	6946631	7306410	8617194	7373376	28387755	9802370	45069290	47541600	32093874	150795628	266329830	775588040	1406744467	38.0066	0.000158248
33	0	0	0	0	0	0	0	0	102	1828	3740	12570	25095	40072	73782	118270	135839	107076	121043	164654	288840	337168	524263	772596	672467	591880	621180	947804	2906142	971904	1932075	2490410	4675401	3061044	7445924	7389930	9317856	7484800	29542425	10238794	45755150	48521160	33780519	151674226	266036784	765828400	1404613213	37.949	0.00016036
34	0	0	0	0	0	0	0	0	255	2232	4570	11886	24003	37688	72891	125660	141537	106860	117026	161420	285180	335008	536214	804402	666919	599540	621789	945384	3041313	992592	1944300	2470364	4939353	3022292	7731429	7408500	9760753	7642240	30414516	10669404	46333770	49595292	35132832	152508364	267324486	756118600	1402650864	37.896	0.00016233
35	0	0	0	0	0	0	0	0	285	1892	4090	10908	22883	35800	68643	122230	135718	103188	116350	157962	282180	328928	551361	814896	664221	604800	619500	943030	3120295	1015344	1950250	2447796	5084721	3010280	7997156	7511070	10103055	7836928	31281558	11190794	47213810	51217416	36914863	152811034	270181782	743779960	1400256977	37.8313	0.000164766
36	0	0	0	0	0	0	0	0	453	3532	5010	17832	39151	54896	82044	112750	119614	123972	154479	210266	297945	352080	519078	642996	668021	589160	664230	902550	2703742	863088	1913775	2485236	4116717	2675288	7290890	7293510	8482902	7556480	29412999	9801622	47231520	49648320	34382583	138175448	299060112	742280800	1400935091	37.8497	0.000164072
37	0	0	0	0	0	0	0	0	633	1536	3925	12702	30814	47976	85905	132750	134002	106644	131222	178836	308325	337552	565590	766944	628121	569900	616119	872388	3140972	949560	1867750	2351544	4980609	2772532	8094248	7217670	9920775	7633248	31546053	10567642	48213445	50724972	37187442	140889066	294675186	729673160	1397937758	37.7687	0.00016716
38	0	0	0	0	0	0	0	0	438	992	3425	11010	26229	42280	81126	139030	145563	102552	119093	156478	301485	322160	577864	843552	615030	556440	603435	865744	3345994	983256	1880625	2335918	5428863	2808568	8539166	7327560	10623979	7852544	32732601	11168184	49174755	52201764	39457022	142183384	295747920	716213680	1395519709	37.7033	0.000169694
39	0	0	0	0	0	0	0	0	585	1896	3800	11184	25557	41880	81756	154250	155331	105780	120783	155246	302475	332256	603976	894834	604067	574480	607131	876282	3533283	1024080	1894125	2329626	5698539	2811760	8900738	7359000	11216389	8056416	34045605	11868312	50236620	54279252	41455355	143104086	299036088	700005120	1392507943	37.622	0.000172903
40	0	0	0	0	0	0	0	0	825	4472	6850	14496	27013	45816	77067	146360	158246	102012	111436	149240	284865	321472	618664	934938	595118	566540	598395	870276	3643545	1012752	1873775	2280096	5941539	2776144	9251290	7364580	11781333	8176704	35226048	12337648	51438170	55662660	43200830	144439786	300996423	686221560	1389258984	37.5342	0.000176433
41	0	0	0	0	0	0	0	0	1170	11252	24465	30786	57316	77296	111636	143900	152240	161268	198016	256060	385800	423792	640220	813690	771286	730980	800856	1021240	3449425	1101072	2242150	2797574	5077836	3088652	8965785	8698020	10594002	10344512	35393028	14477166	53410455	63940572	44327480	142583296	316584528	647501480	1381390302	37.3216	0.000185285
42	0	0	0	0	0	0	0	0	528	10868	23115	21048	44905	67688	113868	179260	174240	145776	176176	224980	387465	413488	707676	976482	726902	719660	763959	1017324	3943718	1213416	2239975	2708160	6012036	3299912	9871716	8604870	12242396	10350976	38097939	15381702	54780285	65051748	46806628	143150218	310912056	636295160	1377858319	37.2262	0.000189401
43	0	0	0	0	0	0	0	0	804	14456	6680	17898	39186	60424	108036	183790	184118	133512	156637	199962	373200	392464	732462	1038024	686603	700440	739536	1009646	4116172	1260168	2238875	2681718	6362901	3319288	10180508	8630550	12812641	10456448	38945676	15930666	55453265	65668284	48038654	145903546	308604582	628647520	1376029340	37.1768	0.000191568
44	0	0	0	0	0	0	0	0	4020	7280	6510	15282	34930	55376	101826	190570	193688	129912	148369	188090	365685	390864	741625	1100970	684171	701020	732753	1011010	4274228	1285704	2221275	2660268	6657390	3332028	10559161	8668470	13477281	10649664	40341147	16552322	56726880	67634496	49816356	147946122	310391562	612997560	1372995865	37.0948	0.000195218
45	0	0	0	0	0	0	0	0	9993	6688	12005	17934	36176	55744	98055	185950	188045	129372	146705	186466	359940	387344	760461	1105326	685121	708480	734412	1033494	4378901	1317888	2242600	2654236	6795198	3341044	10934653	8686110	14140867	10883616	42030780	17505206	57790810	70973856	51735287	149221174	315288246	591936240	1368704423	36.9789	0.0002005
46	0	0	0	0	0	0	0	0	32727	256940	271330	238350	299453	257408	294624	322410	290796	304548	277316	336742	424515	470688	701284	915066	821503	799640	862113	1067660	3887575	1272624	2455250	2973308	5645268	3446828	10258431	9419520	12470928	11828896	40948974	17559844	57030295	75542760	50659956	146431746	324492324	569908280	1355477920	36.6215	0.000217695
47	0	0	0	0	0	0	0	0	22242	244472	269040	239004	296709	254192	309609	363640	318857	284856	260637	307412	448695	463024	807262	1108620	774421	815840	850815	1096084	4510990	1441080	2467050	2948738	6702939	3742340	11359474	9377820	14516215	12067424	44469282	19339098	58652895	78762780	54345304	147790968	323034231	545178520	1350242579	36.4801	0.000224902
48	0	0	0	0	0	0	0	0	26322	268700	262715	235422	286496	244592	302067	373890	328526	268224	234624	281050	428790	448496	833221	1186254	748600	799520	828891	1103696	4742876	1480008	2465050	2933242	7124652	3804640	11875181	9393150	15400800	12111456	45993288	19924952	59721690	79979832	55874551	149753972	320537958	534867080	1347474474	36.4053	0.000228808
49	0	0	0	0	0	0	0	0	927	2680	8185	22014	46368	72552	120780	235330	229515	169944	194246	252434	472965	511216	975970	1361250	943217	1073860	1131543	1485682	5631642	2169792	3071875	3839914	7827705	4192636	12390627	9480060	16039679	12089888	46646853	20071628	60864930	79513344	56523531	151356166	316310514	532982160	1350313622	36.482	0.000224802
50	0	0	0	0	0	0	0	0	279	2188	5650	16308	37023	58240	100935	204380	206921	143640	171639	223048	422640	465728	918459	1331208	882683	1028220	1058358	1414666	5773345	2181648	3159575	3834792	8140257	4214980	12470986	9428550	16500587	12177120	47819376	20593256	61919865	81108180	57860896	153406494	317585814	520463560	1347331494	36.4014	0.000229012
51	0	0	0	0	0	0	0	0	192	2880	10025	30240	65282	91472	128493	175740	192302	203796	269035	334838	508260	574848	912084	1188576	1075704	1253560	1231503	1449624	5258099	2035608	3256525	3994380	6897798	4518892	11838873	10707390	15015005	13660960	47085423	20561058	62650105	85579272	56053557	152589836	322906116	507118560	1341425911	36.2419	0.000237582
52	0	0	0	0	0	0	0	0	222	3516	8405	23856	52661	82312	129078	207860	211101	188832	237237	303590	511320	567568	984929	1371888	1020813	1274400	1202733	1508804	5840850	2228064	3266025	3953352	7894179	4827592	12806748	10655220	16936385	13894080	50260782	22437994	63936215	88422552	59442017	153212998	320076666	486368760	1336351604	36.1048	0.000245201
53	0	0	0	0	0	0	0	0	345	4020	8960	23334	51100	76616	127647	228920	226644	181080	225485	286216	516480	563232	1044123	1459926	1005765	1286360	1192149	1555444	6121243	2341200	3294050	4017832	8429805	5018048	13457624	10763520	18268517	14191392	52903290	23823188	65203845	92125728	61501178	155324240	319823712	465027480	1331699738	35.9791	0.000252401
54	0	0	0	0	0	0	0	0	429	4412	8960	22320	50071	76456	129222	251510	242616	185184	222391	288442	514965	587744	1084328	1547856	1014163	1321200	1196832	1606198	6342089	2399688	3325950	4040088	8660304	5051312	13944186	10756890	19228835	14490496	55143132	25120322	66439730	95570892	62829552	157643418	320532069	444992440	1326866692	35.8485	0.000260105
55	0	0	0	0	0	0	0	0	366	4536	8535	20592	47348	70144	116433	227200	233431	176952	213928	280154	493845	579072	1074638	1549782	1016614	1332880	1220625	1652244	6354095	2434488	3347625	4004780	8712495	5055512	14121985	10757190	20023985	14799744	56985225	26088608	67768540	98411904	63695759	159500592	320419047	429300520	1322101413	35.7198	0.000267931
56	0	0	0	0	0	0	0	0	426	3616	11600	30600	69160	94040	132183	180010	188705	203592	246909	309078	463395	506992	859384	1125054	906262	967880	1042944	1199066	4924438	1694352	2968150	3617146	6919938	4893644	13489379	11718840	18792138	16188864	57979383	26707510	68581625	106155108	62089330	162622596	330117489	411610880	1319611706	35.6525	0.000272113
57	0	0	0	0	0	0	0	0	669	3960	10025	25098	57134	85816	134559	224510	215930	182436	218725	272944	479985	486624	965379	1322802	830946	969800	1009176	1263548	5547071	1871592	2969075	3608410	8053020	5320924	14685832	11675730	21154152	16329120	61753296	28509306	70321580	108103680	64789553	163316514	323668917	393317080	1313754918	35.4943	0.00028221
58	0	0	0	0	0	0	0	0	804	4944	11590	25974	58296	85792	133920	256030	239162	182904	207688	263340	489735	514432	1036711	1435518	824961	997300	1022406	1354364	5857456	1978560	3063325	3707340	8586459	5588212	15472544	11741700	22822510	16809600	65099034	30136410	72069095	112587120	66365124	166424040	321389523	368806120	1307650043	35.3293	0.000293134
59	0	0	0	0	0	0	0	0	681	4400	10980	25680	69475	97024	171225	298120	265540	187992	212927	260750	505635	558352	1109777	1506384	838071	1024040	1030092	1433674	6096656	2043384	3111925	3761342	8945640	5591796	15963282	11667870	24004974	17075744	67793088	31524630	74225095	116403264	67239101	169448916	318679374	348262240	1301449140	35.1618	0.000304663
60	0	0	0	0	0	0	0	0	519	5528	10080	24354	54201	81080	125802	248120	244354	169740	194142	245784	466260	527168	1069164	1489104	820458	996920	1002225	1443024	6056613	2047008	3095275	3761992	9080748	5656700	16319953	11739540	25257467	17437696	70481631	32553096	75698070	119075688	67632337	171598728	315115944	334107080	1295933593	35.0128	0.000315298
61	0	0	0	0	0	0	0	0	441	5004	15090	35928	80241	105272	143190	199580	209220	225540	270192	343896	499650	562992	973845	1272222	981179	1096760	1174005	1328096	5574740	2036616	3352150	4201548	7652340	6164956	15786991	13190040	24197732	18923520	70861956	32642414	75158265	125671788	64859298	172409724	316796922	318474360	1287477703	34.7843	0.000332328
62	0	0	0	0	0	0	0	0	195	3772	11960	29058	66500	95544	143649	252760	232386	203904	245050	304360	526980	553056	1089836	1476036	923343	1118380	1139334	1455960	6209241	2211216	3388500	4247516	8845767	6712244	17076273	13189530	26813109	19228224	75451167	34809982	77284130	128370924	67003485	173019510	308078121	298805680	1280616682	34.599	0.00034682
63	0	0	0	0	0	0	0	0	378	5928	12655	28440	65555	98320	144774	280290	256883	201588	231673	287658	536100	573712	1151886	1584558	901892	1130160	1156848	1570910	6486667	2317704	3485100	4345510	9413145	6990368	17819253	13279860	28485218	19609632	78506967	36271472	78958740	131480604	67870580	174263288	302312088	282525280	1274641684	34.4375	0.000359954
64	0	0	0	0	0	0	0	0	447	3596	12170	27804	66262	97680	149526	296690	266321	200280	229658	285488	540810	596336	1206388	1641024	911145	1173060	1163547	1648460	6645873	2392416	3571500	4402476	9738036	7163492	18453251	13312020	30092413	20178336	81851385	37645310	81084255	135082656	68009367	176343940	296866791	264473960	1267824169	34.2533	0.000375549
65	0	0	0	0	0	0	0	0	180	3664	11740	25662	63294	89640	133794	275820	253374	195960	216619	272538	511365	607888	1208479	1621836	925680	1167900	1157625	1734942	6638053	2438688	3613525	4413630	9873738	7181860	18822073	13367070	31926435	20643136	85937049	39121522	83207460	139503852	67611469	179309726	290201223	245206800	1259495309	34.0283	0.00039552
66	0	0	0	0	0	0	0	0	126	2412	10840	28386	66640	92528	128394	194320	197516	209112	253955	321524	510270	581584	1020187	1370394	1015911	1152500	1263969	1447952	6109766	2340504	3692075	4781556	8347293	7650524	18131873	14826660	30403467	21615520	85186761	38331600	81532535	143310564	65526630	177283490	290876898	242183520	1251999756	33.8258	0.0004144

## Sheet: Raw Counts_2
						0	1	2	3	4	5	6	7	8	9	10	11	12	13	14	15	16	17	18	19	20	21	22	23	24	25	26	27	28	29	30	31	32	33	34	35	36	37	38	39	40
	;	<	=	>	?	@	A	B	C	D	E	F	G	H	I	J	K	L	M	N	O	P	Q	R	S	T	U	V	W	X	Y	Z	[	\	]	^	_	'	a	b	c	d	e	f	g	h
									0.501187	0.398107	0.316228	0.251189	0.199526	0.158489	0.125893	0.1	0.0794328	0.0630957	0.0501187	0.0398107	0.0316228	0.0251189	0.0199526	0.0158489	0.0125893	0.01	0.00794328	0.00630957	0.00501187	0.00398107	0.00316228	0.00251189	0.00199526	0.00158489	0.00125893	0.001	0.000794328	0.000630957	0.000501187	0.000398107	0.000316228	0.000251189	0.000199526	0.000158489	0.000125893	0.0001	Total
1	0	0	0	0	0	0	0	270535	0	4	9	30	16	32	3776	4341	5065	4317	2723	2655	9367	2172	2948	12222	28552	4131	13314	12369	25400	15188	67816	30868	14287	161894	37896	259502	233094	212134	684420	168606	912888	577407	373199	3342602	6892946	22624430	37013155
2	0	0	0	0	0	0	0	309326	0	67	101	402	2209	2637	3989	5127	8961	7015	6164	9105	10287	11310	14695	20780	32305	19190	22668	26294	47729	33525	67390	63738	67690	137648	92768	183821	242572	198254	642831	158452	901492	641856	367289	3347000	7165306	22141162	37013155
3	0	0	0	0	0	0	0	317986	6	83	183	809	2390	3179	4673	6818	9888	6804	7516	10560	11402	12687	16038	22368	32342	22187	22030	25354	52385	31934	72475	54909	73644	133671	98286	174225	248365	199669	655076	157156	926238	667961	388016	3296107	7235564	22012171	37013155
4	0	0	0	0	0	0	0	324642	9	421	322	1531	2826	4509	5017	8265	9735	6864	7458	10805	11788	13500	17024	22656	32217	22353	21654	25259	55958	29666	73427	49289	75757	130845	102245	166248	250665	198826	655915	158182	939434	677442	387645	3249984	7273895	21988877	37013155
5	0	0	0	0	0	0	0	332157	24	57	402	1726	3189	4766	4946	8637	9445	7182	8207	11309	11604	15180	17596	22038	31463	22047	21933	26218	56685	27811	69122	50909	71361	125653	101805	158436	242661	200067	647958	161982	963574	687362	387654	3250715	7411976	21837298	37013155
6	0	0	0	0	0	0	0	351936	27	1274	431	1668	3241	4474	5058	8206	9325	6506	7279	11040	10693	15249	15414	21602	28626	19188	20948	22628	61583	27508	60129	49971	71138	120544	108787	152979	220815	171569	625299	141937	985268	674349	325704	3089434	7510582	22050746	37013155
7	0	0	0	0	0	0	0	358809	16	747	391	1356	2353	3869	4347	7382	8588	6301	6772	9319	11123	13290	14396	21742	27111	19555	20946	23113	57247	28694	60119	49495	80129	113788	111347	147919	235475	182057	603291	157964	946425	684750	373346	3123935	7410754	22084894	37013155
8	0	0	0	0	0	0	0	367915	57	478	378	1322	2347	4122	4963	7914	9541	6416	6472	9589	12042	13534	14784	24458	28744	20180	21684	23304	63215	29481	66145	48996	92118	118902	122975	154001	260212	174248	655243	144436	979639	696979	396435	3201606	7294536	21933744	37013155
9	0	0	0	0	0	0	0	384721	14	161	263	1186	2121	4531	5779	8704	9887	6597	6187	9754	12217	15234	15822	25598	29154	20941	21615	23324	66792	28675	67938	47946	101128	115825	132653	152535	270239	162929	676371	143172	989560	716932	419427	3266335	7252844	21798044	37013155
10	0	0	0	0	0	0	0	402054	8	66	213	1235	1922	3755	5257	8507	10379	6494	6173	9077	12390	13973	16254	26503	29077	18983	21046	23139	70450	28365	68876	47520	107399	115539	140220	151360	286011	160211	705200	139880	1023333	738031	450018	3342649	7268123	21553465	37013155
11	0	0	0	0	0	0	0	440833	29	1070	475	2005	3733	5218	6008	8787	10003	7437	7981	12084	12268	17489	17447	23904	30059	21045	23120	25731	69696	30664	62224	58990	83559	128286	129383	159371	233575	134489	688448	126287	1062497	777413	391027	3502882	7212966	21484672	37013155
12	0	0	0	0	0	0	0	449988	22	387	363	1765	3005	5204	6108	9419	11027	7745	7648	11287	13369	16839	17497	27115	31592	21725	22730	26875	74812	31364	67729	57740	102420	124707	145904	161433	262360	136519	723378	135670	1059416	807101	463800	3588714	7112671	21265707	37013155
13	0	0	0	0	0	0	0	461473	23	89	355	1841	2731	5553	6703	10129	11619	7704	7429	11318	13900	16758	18496	29793	31981	22108	22922	27390	81264	31329	70626	57870	116299	121402	161100	160618	283293	135890	758767	140479	1080249	845798	508689	3640185	7030094	21078888	37013155
14	0	0	0	0	0	0	0	477956	12	161	413	2007	2704	5437	7145	10904	11578	7938	7469	11146	14831	17762	19406	31765	32390	22193	23348	27513	86848	31606	71957	57818	127026	119654	172133	158888	296789	134150	780682	138889	1101347	853231	532320	3683466	6978808	20953465	37013155
15	0	0	0	0	0	0	0	499939	36	86	306	1375	2252	4693	6299	10699	11639	7714	6942	10543	14637	17205	20199	32935	32688	21164	22929	28062	89230	31095	72614	57821	132254	118841	178655	158662	307477	133409	798969	136872	1124456	866014	557934	3736560	6969798	20790152	37013155
16	0	0	0	0	0	0	0	540299	36	263	586	2719	4734	7213	8297	10953	12082	9230	9844	14671	15441	21713	20516	30531	34915	22816	25503	30416	89760	34115	64458	70204	110754	124894	173152	172071	252998	127838	792041	132310	1184543	939098	515509	3818567	6996270	20591795	37013155
17	0	0	0	0	0	0	0	552297	267	1300	735	2386	4529	6928	8122	11961	13068	9087	9450	13228	16820	21082	21110	35459	35659	22994	25314	31218	99224	34380	70749	68373	135752	123398	196550	171947	291481	129478	842639	138341	1203109	958943	593395	3951563	6826605	20334214	37013155
18	0	0	0	0	0	0	0	565750	156	1060	642	2305	4288	7278	8632	12574	13749	9114	8729	12687	17600	20518	22522	38314	35999	22967	25324	30796	106174	34783	73045	67165	150348	121028	211435	173637	313066	131042	874747	143152	1225555	985853	640545	4030699	6758475	20111402	37013155
19	0	0	0	0	0	0	0	583169	225	187	427	1866	3165	6601	8809	13425	14521	9144	8617	12201	17995	20811	23320	40206	35766	22800	25082	31108	112345	35087	74183	66609	160264	119707	223352	174989	326861	130215	908178	145196	1254094	1010139	679684	4102584	6741860	19868363	37013155
20	0	0	0	0	0	0	0	607421	27	97	394	1872	3170	6440	8905	14305	15074	9439	8394	12084	17947	21052	24262	43196	36140	22535	24231	30750	118835	35457	74856	66680	170878	117562	237192	174638	339927	130260	940447	147404	1292046	1035570	719460	4147668	6740683	19615857	37013155
21	0	0	0	0	0	0	0	643087	47	215	816	3707	6404	9131	10937	13213	14644	11171	11818	17706	20316	25468	25092	37266	39304	26887	28660	36476	114834	38679	71326	82880	140323	127947	222726	195723	284561	153217	925167	161861	1355528	1144455	664215	4346656	6635165	19365527	37013155
22	0	0	0	0	0	0	0	655660	58	352	638	3149	5301	8952	11321	15435	16683	11234	11361	15532	21634	25282	26537	45491	40414	25976	27960	37327	129290	39124	76698	80015	173337	127179	251485	197988	329760	153636	989454	173310	1382421	1168906	753844	4488913	6438058	19053440	37013155
23	0	0	0	0	0	0	0	670230	51	212	629	2853	4840	8932	12160	17402	18551	11393	10976	15166	22440	25142	28739	52037	40737	26360	27501	37506	143329	39516	78693	79694	194670	124243	274450	200271	359199	159840	1039094	180760	1424557	1202355	820755	4561618	6390034	18706220	37013155
24	0	0	0	0	0	0	0	689448	40	110	652	2668	4666	8668	11890	18706	20237	11220	10759	14801	22491	25024	30668	56642	40390	26491	27287	36567	152798	40055	79072	79475	207910	122196	291372	200633	377509	161221	1080164	185860	1463900	1229171	867281	4630872	6368532	18415709	37013155
25	0	0	0	0	0	0	0	718094	142	312	616	2657	4624	8829	12111	20006	21014	11674	10819	14476	23277	25001	32448	60172	40687	26093	27456	37079	163683	40409	79601	79356	225507	119238	312713	202011	400169	166090	1132755	196773	1514230	1263022	924636	4645809	6336864	18112702	37013155
26	0	0	0	0	0	0	0	756631	14	97	843	4996	9782	12980	16973	18942	20597	14779	15286	22798	26166	29925	39177	50405	46289	32236	36520	44128	152625	44198	84327	101040	192013	132824	295335	228242	350723	203866	1123853	217266	1610760	1370127	862067	4796369	6593584	17454372	37013155
27	0	0	0	0	0	0	0	770046	31	131	786	4009	8027	11919	17180	22509	23616	14150	14170	19790	27321	29536	41751	62977	45957	31959	34406	45046	177932	46277	88073	97024	232041	133606	331972	231633	404342	209031	1195836	236809	1650680	1404750	969071	4908239	6418213	17052309	37013155
28	0	0	0	0	0	0	0	786094	9	111	827	3686	7255	11300	17165	25565	26716	14542	13371	18341	27762	29079	44352	71552	46128	31489	34424	44876	192151	46875	89828	96387	255165	132208	357881	233625	438113	215612	1254743	248341	1700695	1442821	1030488	4986216	6364469	16672893	37013155
29	0	0	0	0	0	0	0	807286	16	211	842	2938	5151	7765	11490	17171	18288	11719	11860	15694	23507	25166	34863	53959	41136	33827	35807	45265	148126	48564	85033	103854	194495	127798	279768	253801	332474	236691	979644	291991	1366717	1334725	884149	4544700	6174236	18422428	37013155
30	0	0	0	0	0	0	0	835421	22	164	723	2574	4912	7354	11136	17305	18608	11926	11342	15867	23888	25462	35979	56645	40736	34333	35934	45807	153426	49546	85521	103440	203262	126494	290934	255146	342212	243736	1002846	303884	1392807	1363892	926918	4524799	6225577	18182577	37013155
31	0	0	0	0	0	0	0	877509	9	184	813	3794	7337	9947	12694	14337	15708	12696	13565	18596	23826	25192	32881	43169	38435	32273	34858	42835	132516	43133	75532	101148	170935	109416	267997	232767	299622	231470	967778	271218	1412890	1314085	870144	4002594	7129850	18119402	37013155
32	0	0	0	0	0	0	0	891506	18	214	727	3021	6170	9457	13648	17514	17979	11857	12384	16778	25242	25239	36431	52290	37353	32553	34638	41770	153886	45527	77216	96741	205005	109966	299234	232356	348465	232572	1030084	289971	1438503	1355689	968328	4051643	7039193	17751987	37013155
33	0	0	0	0	0	0	0	909630	21	236	806	2839	5500	8555	13325	19456	20444	12232	11294	15508	25142	24126	38509	60026	36528	31228	34229	41525	166443	45994	78342	94440	222602	110477	318044	235651	372718	236797	1072840	302626	1465085	1390546	1024016	4107399	7011586	17446390	37013155
34	0	0	0	0	0	0	0	935639	25	390	989	3387	6334	9921	13939	22212	22286	12062	11704	16035	26236	24933	42376	64794	37261	32727	34997	42077	179404	47619	78904	94970	239456	108430	337953	236923	394511	242684	1112791	322381	1500692	1444848	1091687	4090649	7068223	17060706	37013155
35	0	0	0	0	0	0	0	974006	26	226	754	2733	5186	8191	13046	21598	21629	11888	11217	14914	25659	24422	42691	64574	36247	32231	34768	42309	182668	47836	79206	95103	246608	107174	349165	239175	408789	248983	1148366	334551	1535739	1482620	1142894	4102391	7113780	16759792	37013155
36	0	0	0	0	0	0	0	1036135	29	334	1083	4543	9604	12226	16037	17753	18513	15008	16144	21107	28773	28584	40988	52714	41530	36577	40096	45708	165240	48882	84311	109482	209505	110950	325328	261363	357798	279292	1120172	346482	1569050	1561131	1103116	4026968	7385880	16464719	37013155
37	0	0	0	0	0	0	0	1053554	26	277	1100	3684	7686	11397	16903	22521	21728	14000	14388	18848	29879	27692	46520	63086	39491	36898	39349	46219	189128	52548	85135	104501	246048	115202	359452	262464	409626	282119	1190326	376089	1602980	1606294	1201268	4083785	7260050	16070894	37013155
38	0	0	0	0	0	0	0	1075732	44	658	1289	3606	6871	10838	15838	24438	23578	13466	12967	17158	29299	26257	47949	69379	37570	35774	38549	45326	200567	53142	85693	103650	263622	117134	377216	265467	434449	285798	1234154	389465	1641936	1643765	1263214	4136049	7239926	15741322	37013155
39	0	0	0	0	0	0	0	1107432	40	555	1417	3636	6658	10598	15792	26088	24674	13512	13000	17744	29534	26927	50825	73401	38348	36784	39240	46029	209649	54313	86688	102433	275362	115664	394118	268172	454576	291651	1276082	409244	1674680	1696782	1323095	4142519	7284111	15371782	37013155
40	0	0	0	0	0	0	0	1157951	58	502	938	3049	6188	9733	14627	25137	24050	13102	12364	16685	28400	26212	50996	73463	36993	35772	38252	45612	213491	54411	86057	101895	283803	116049	404900	270247	471251	296066	1310024	423843	1706923	1726558	1365875	4158240	7306075	15097363	37013155
41	0	0	0	0	0	0	0	1235140	120	551	1546	5644	11060	14630	18786	20844	21097	17087	18702	23401	32977	30937	49127	61489	44246	41491	45611	50239	194714	56222	96065	120323	243335	124572	382716	308352	419094	349020	1296362	455424	1748694	1882517	1338737	4150007	7472894	14629382	37013155
42	0	0	0	0	0	0	0	1257036	204	618	1686	4767	9021	13234	18943	25757	23846	15512	16137	20475	32920	29680	53805	73905	41396	40799	44315	50586	221592	60267	96259	115498	284735	130865	420590	307105	481482	349219	1381131	488863	1797200	1923671	1438136	4211942	7322665	14207293	37013155
43	0	0	0	0	0	0	0	1285576	71	544	1421	4205	7847	12483	18751	28587	26559	15293	14984	19334	33407	29018	56909	81233	40111	39991	44463	50474	236434	62100	98111	115592	306437	132046	442663	311091	511626	355140	1430596	508242	1835702	1967658	1505880	4245022	7288008	13849546	37013155
44	0	0	0	0	0	0	0	1326842	61	438	1337	3969	7484	11421	18041	29538	27391	14651	14195	18562	32265	28818	59210	84271	39391	39702	43448	50114	244222	62121	96465	113375	316894	132060	455605	311083	531653	356067	1471586	518975	1874389	1995560	1545141	4311574	7255103	13570133	37013155
45	0	0	0	0	0	0	0	1389961	193	872	1857	4503	7755	11190	14989	24545	22663	14757	15303	18903	32118	29305	54154	74022	42350	45205	47417	54866	220223	70691	103074	124938	278154	144759	422993	327500	508973	398792	1410344	611937	1708277	2219725	1526758	3920187	7688875	13420027	37013155
46	0	0	0	0	0	0	0	1473410	165	830	2312	5830	10685	13696	16842	19541	18750	17169	18924	22172	32434	30107	47536	60542	45018	44114	47705	50322	196070	64184	99681	126660	236180	131810	399595	326071	460797	408210	1377882	596928	1688672	2249409	1438664	3832610	8214969	13186659	37013155
47	0	0	0	0	0	0	0	1499449	275	1253	1861	5001	8944	12800	17142	24629	21550	15641	16685	20215	34044	29024	53961	70343	41105	43923	46695	51331	219941	69318	100961	123564	274734	141607	436276	326788	521196	412028	1467605	641619	1737145	2310031	1533362	3875043	8126856	12679210	37013155
48	0	0	0	0	0	0	0	1532938	96	741	1757	4253	8393	12039	16820	27718	23454	15560	16149	19609	34139	29518	58098	77005	40267	44380	46951	52507	233504	70890	102902	124347	291530	145467	456990	328056	556396	417434	1529860	670929	1771031	2384003	1578443	3936946	8097087	12254948	37013155
49	0	0	0	0	0	0	0	1580857	308	892	1787	4178	8089	11794	16426	28696	24501	15038	15249	18672	34052	29972	59997	78536	39310	44683	46946	53880	239382	72332	104047	125117	300784	147539	469118	329252	581432	426801	1581545	702602	1807499	2459321	1612012	3989945	8103798	11846766	37013155
50	0	0	0	0	0	0	0	1656107	121	628	1568	3738	7203	10593	14879	26500	23144	14138	14465	17606	32262	28778	58679	78453	38480	43640	45853	53783	239052	71828	102679	123409	304154	146472	475573	329524	601120	430068	1618132	722330	1843584	2508951	1642134	4053837	8099991	11529699	37013155
51	0	0	0	0	0	0	0	1775206	85	766	2239	5690	11620	14432	17658	21175	20165	18593	20256	24204	34940	32654	53402	66905	47937	49178	52574	53987	220132	74636	111420	139235	259795	156691	457194	359377	569190	472118	1629307	735180	1838887	2668473	1568662	4081037	8362400	10985755	37013155
52	0	0	0	0	0	0	0	1808789	59	742	1943	4799	10175	13675	17926	27022	23332	17272	18744	22100	36529	32125	60982	78163	44608	49965	51777	57056	246951	80639	113672	138399	298962	169976	495046	359340	635594	477557	1729477	786326	1885232	2733186	1644074	4096064	8223398	10521479	37013155
53	0	0	0	0	0	0	0	1850489	46	788	1994	4689	9594	13224	18064	30477	25022	16506	17264	20521	36701	32037	65307	85092	43544	50215	51641	59076	262058	81977	117172	141118	320089	175822	522334	362030	683543	485758	1817364	825441	1936009	2821935	1687927	4170728	8166111	10003448	37013155
54	0	0	0	0	0	0	0	1911342	70	870	2111	4679	9403	13216	17902	32170	26379	16744	17335	20623	36923	33126	67748	87796	43271	51562	51745	61473	267666	85104	118359	143282	328216	179945	538504	362330	717889	495893	1888062	862758	1974510	2923602	1706256	4252076	8147415	9514800	37013155
55	0	0	0	0	0	0	0	2007681	58	876	2042	4356	9092	12359	16658	30605	25819	15529	16460	19527	34868	33065	66778	88105	43304	50621	51483	63651	268399	85532	118209	143444	335078	181347	547938	362898	748029	505417	1948198	890151	2014549	2993493	1727162	4290090	8113636	9146648	37013155
56	0	0	0	0	0	0	0	2157406	68	967	2637	6451	12818	15491	19014	23318	22047	19957	21915	25563	36921	34791	59870	75045	50629	53258	57374	58157	248080	85296	124279	156471	287802	190810	529408	405268	708026	553502	1955428	896415	2016465	3137661	1674480	4291571	8162874	8835622	37013155
57	0	0	0	0	0	0	0	2201498	73	1050	2286	5564	11032	14468	18809	29274	24436	17999	19315	22952	38529	34414	66983	85805	46748	54737	56302	62344	273841	90979	127381	156820	330059	209077	568385	407798	787984	561243	2070570	952406	2065375	3208766	1733417	4314443	7989412	8350581	37013155
58	0	0	0	0	0	0	0	2258976	57	1238	2659	5596	10798	14824	18968	33065	26086	17889	18812	22136	39675	35854	71794	91811	46233	56128	56809	66882	285410	95139	131590	161254	346573	219850	594859	409893	841645	572887	2174806	1001577	2108888	3328460	1749637	4392325	7880542	7821530	37013155
59	0	0	0	0	0	0	0	2338821	84	1175	2594	5485	10725	14432	19078	34822	27348	18054	18635	22166	39905	37068	74938	94598	47261	57065	57201	71208	293168	96835	133609	163213	358078	222675	615451	409785	890860	586464	2267449	1040705	2169911	3438252	1758118	4475003	7759071	7341845	37013155
60	0	0	0	0	0	0	0	2466697	59	890	2372	4762	9598	13159	17491	32054	26046	17154	17689	21255	37622	36802	73689	93391	46733	56741	56328	73607	289739	98113	135633	165207	360438	227362	623441	411065	931371	599547	2357616	1071655	2215921	3537423	1750714	4552518	7654481	6926772	37013155
61	0	0	0	0	0	0	0	2666417	82	1100	3095	6928	13936	16027	19077	24719	22689	21331	23401	27158	38737	37788	65923	82269	54842	59662	62879	64783	272739	99782	141387	181956	308522	244625	608772	455900	908240	639712	2383855	1076039	2184033	3708561	1687662	4565134	7652230	6581163	37013155
62	0	0	0	0	0	0	0	2724159	50	1038	2831	6200	12117	16064	20069	32619	25846	19994	21325	25447	41774	38738	75177	93900	51345	61916	62396	72403	298638	106173	145102	182354	355017	264672	654483	461350	997234	652182	2519968	1140525	2252504	3775186	1724388	4567256	7397225	6113490	37013155
63	0	0	0	0	0	0	0	2799277	50	1098	2883	6231	12308	16789	21404	37256	29322	20369	21079	24671	43710	41176	81831	102905	50944	64053	62790	79271	316325	110948	151937	188417	379430	278747	693341	464844	1071153	669866	2655896	1186759	2319812	3882356	1725501	4624554	7163497	5610355	37013155
64	0	0	0	0	0	0	0	2905650	63	1055	2874	6014	12412	16611	20696	37790	29455	20016	20123	24110	43151	41763	82934	103047	50535	64697	62594	83777	317403	112056	154138	189209	386816	280561	704366	465623	1112836	685844	2722222	1214390	2370133	3933941	1721317	4641161	7020044	5351728	37013155
65	0	0	0	0	0	0	0	3082965	44	989	2702	5274	10750	13813	18495	33504	26390	18194	18908	22161	39771	41854	80833	98434	50881	62699	60751	86584	309005	111831	154364	189356	384434	282370	707897	468094	1160685	699648	2821855	1245180	2422648	4042415	1697591	4708279	6854209	4977298	37013155
66	0	0	0	0	0	0	0	3362614	24	690	2655	5945	12125	14851	17658	23583	21424	20575	22519	26649	39825	41276	69903	88091	59011	65838	69502	74758	294178	115732	160662	210869	327741	315922	701653	520991	1168041	737462	2917026	1248991	2388154	4271101	1606640	4735800	6690013	4562663	37013155

## Sheet: Score Distribution_2
						0	1	2	3	4	5	6	7	8	9	10	11	12	13	14	15	16	17	18	19	20	21	22	23	24	25	26	27	28	29	30	31	32	33	34	35	36	37	38	39	40
	;	<	=	>	?	@	A	B	C	D	E	F	G	H	I	J	K	L	M	N	O	P	Q	R	S	T	U	V	W	X	Y	Z	[	\	]	^	_	'	a	b	c	d	e	f	g	h
									0.501187	0.398107	0.316228	0.251189	0.199526	0.158489	0.125893	0.1	0.0794328	0.0630957	0.0501187	0.0398107	0.0316228	0.0251189	0.0199526	0.0158489	0.0125893	0.01	0.00794328	0.00630957	0.00501187	0.00398107	0.00316228	0.00251189	0.00199526	0.00158489	0.00125893	0.001	0.000794328	0.000630957	0.000501187	0.000398107	0.000316228	0.000251189	0.000199526	0.000158489	0.000125893	0.0001	Total
1	0	0	0	0	0	0	0	0	0	16	45	180	112	256	33984	43410	55715	51804	35399	37170	140505	34752	50116	219996	542488	82620	279594	272118	584200	364512	1695400	802568	385749	4533032	1098984	7785060	7225914	6788288	22585860	5732604	31951080	20786652	13808363	127018876	268824894	904977200	1428829516	38.6033	0.000137934
2	0	0	0	0	0	0	0	0	0	268	505	2412	15463	21096	35901	51270	98571	84180	80132	127470	154305	180960	249815	374040	613795	383800	476028	578468	1097767	804600	1684750	1657188	1827630	3854144	2690272	5514630	7519732	6344128	21213423	5387368	31552220	23106816	13589693	127186000	279446934	885646480	1423652254	38.4634	0.000142449
3	0	0	0	0	0	0	0	0	18	332	915	4854	16730	25432	42057	68180	108768	81648	97708	147840	171030	202992	272646	402624	614498	443740	462630	557788	1204855	766416	1811875	1427634	1988388	3742788	2850294	5226750	7699315	6389408	21617508	5343304	32418330	24046596	14356592	125252066	282186996	880486840	1422538385	38.4333	0.000143439
4	0	0	0	0	0	0	0	0	27	1684	1610	9186	19782	36072	45153	82650	107085	82368	96954	151270	176820	216000	289408	407808	612123	447060	454734	555698	1287034	711984	1835675	1281514	2045439	3663660	2965105	4987440	7770615	6362432	21645195	5378188	32880190	24387912	14342865	123499392	283681905	879555080	1422075117	38.4208	0.000143853
5	0	0	0	0	0	0	0	0	72	228	2010	10356	22323	38128	44514	86370	103895	86184	106691	158326	174060	242880	299132	396684	597797	440940	460593	576796	1303755	667464	1728050	1323634	1926747	3518284	2952345	4753080	7522491	6402144	21382614	5507388	33725090	24745032	14343198	123527170	289067064	873491920	1421735449	38.4116	0.000144158
6	0	0	0	0	0	0	0	0	81	5096	2155	10008	22687	35792	45522	82060	102575	78072	94627	154560	160395	243984	262038	388836	543894	383760	439908	497816	1416409	660192	1503225	1299246	1920726	3375232	3154823	4589370	6845265	5490208	20634867	4825858	34484380	24276564	12051048	117398492	292912698	882029840	1422422309	38.4302	0.000143543
7	0	0	0	0	0	0	0	0	48	2988	1955	8136	16471	30952	39123	73820	94468	75612	88036	130466	166845	212640	244732	391356	515109	391100	439866	508486	1316681	688656	1502975	1286870	2163483	3186064	3229063	4437570	7299725	5825824	19908603	5370776	33124875	24651000	13813802	118709530	289019406	883395760	1422362872	38.4286	0.000143596
8	0	0	0	0	0	0	0	0	171	1912	1890	7932	16429	32976	44667	79140	104951	76992	84136	134246	180630	216544	251328	440244	546136	403600	455364	512688	1453945	707544	1653625	1273896	2487186	3329256	3566275	4620030	8066572	5575936	21623019	4910824	34287365	25091244	14668095	121661028	284486904	877349760	1420404480	38.3757	0.000145356
9	0	0	0	0	0	0	0	0	42	644	1315	7116	14847	36248	52011	87040	108757	79164	80431	136556	183255	243744	268974	460764	553926	418820	453915	513128	1536216	688200	1698450	1246596	2730456	3243100	3846937	4576050	8377409	5213728	22320243	4867848	34634600	25809552	15518799	124120730	282860916	871921760	1418912287	38.3354	0.000146712
10	0	0	0	0	0	0	0	0	24	264	1065	7410	13454	30040	47313	85070	114169	77928	80249	127078	185850	223568	276318	477054	552463	379660	441966	509058	1620350	680760	1721900	1235520	2899773	3235092	4066380	4540800	8866341	5126752	23271600	4755920	35816655	26569116	16650666	127020662	283456797	862138600	1417303685	38.2919	0.000148187
11	0	0	0	0	0	0	0	0	87	4280	2375	12030	26131	41744	54072	87870	110033	89244	103753	169176	184020	279824	296599	430272	571121	420900	485520	566082	1603008	735936	1555600	1533740	2256093	3592008	3752107	4781130	7240825	4303648	22718784	4293758	37187395	27986868	14467999	133109516	281305674	859386880	1415746102	38.2498	0.00014963
12	0	0	0	0	0	0	0	0	66	1548	1815	10590	21035	41632	54972	94190	121297	92940	99424	158018	200535	269424	297449	488070	600248	434500	477330	591250	1720676	752736	1693225	1501240	2765340	3491796	4231216	4842990	8133160	4368608	23871474	4612780	37079560	29055636	17160600	136371132	277394169	850628280	1413730951	38.1954	0.000151518
13	0	0	0	0	0	0	0	0	69	356	1775	11046	19117	44424	60327	101290	127809	92448	96577	158452	208500	268128	314432	536274	607639	442160	481362	602580	1869072	751896	1765650	1504620	3140073	3399256	4671900	4818540	8782083	4348480	25039311	4776286	37808715	30448728	18821493	138327030	274173666	843155520	1411777084	38.1426	0.000153371
14	0	0	0	0	0	0	0	0	36	644	2065	12042	18928	43496	64305	109040	127358	95256	97097	156044	222465	284192	329902	571770	615410	443860	490308	605286	1997504	758544	1798925	1503268	3429702	3350312	4991857	4766640	9200459	4292800	25762506	4722226	38547145	30716316	19695840	139971708	272173512	838138600	1410107368	38.0975	0.000154972
15	0	0	0	0	0	0	0	0	108	344	1530	8250	15764	37544	56691	106990	128029	92568	90246	147602	219555	275280	343383	592830	621072	423280	481509	617364	2052290	746280	1815350	1503346	3570858	3327548	5180995	4759860	9531787	4269088	26365977	4653648	39355960	31176504	20643558	141989280	271822122	831606080	1408630470	38.0576	0.000156403
16	0	0	0	0	0	0	0	0	108	1052	2930	16314	33138	57704	74673	109530	132902	110760	127972	205394	231615	347408	348772	549558	663385	456320	535563	669152	2064480	818760	1611450	1825304	2990358	3497032	5021408	5162130	7842938	4090816	26137353	4498540	41459005	33807528	19073833	145105546	272854530	823671800	1406207061	37.9921	0.000158778
17	0	0	0	0	0	0	0	0	801	5200	3675	14316	31703	55424	73098	119610	143748	109044	122850	185192	252300	337312	358870	638262	677521	459880	531594	686796	2282152	825120	1768725	1777698	3665304	3455144	5699950	5158410	9035911	4143296	27807087	4703594	42108815	34521948	21955615	150159394	266237595	813368560	1403481514	37.9185	0.000161493
18	0	0	0	0	0	0	0	0	468	4240	3210	13830	30016	58224	77688	125740	151239	109368	113477	177618	264000	328288	382874	689652	683981	459340	531804	677512	2442002	834792	1826125	1746290	4059396	3388784	6131615	5209110	9705046	4193344	28866651	4867168	42894425	35490708	23700165	153166562	263580525	804456080	1401441357	37.8633	0.000163556
19	0	0	0	0	0	0	0	0	675	748	2135	11196	22155	52808	79281	134250	159731	109728	112021	170814	269925	332976	396440	723708	679554	456000	526722	684376	2583935	842088	1854575	1731834	4327128	3351796	6477208	5249670	10132691	4166880	29969874	4936664	43893290	36365004	25148308	155898192	262932540	794734520	1399521440	37.8115	0.000165521
20	0	0	0	0	0	0	0	0	81	388	1970	11232	22190	51520	80145	143050	165814	113268	109122	169176	269205	336832	412454	777528	686660	450700	508851	676500	2733205	850968	1871400	1733680	4613706	3291736	6878568	5239140	10537737	4168320	31034751	5011736	45221610	37280520	26620020	157611384	262886637	784634280	1397206084	37.7489	0.000167923
21	0	0	0	0	0	0	0	0	141	860	4080	22242	44828	73048	98433	132130	161084	134052	153634	247884	304740	407488	426564	670788	746776	537740	601860	802472	2641182	928296	1783150	2154880	3788721	3582516	6459054	5871690	8821391	4902944	30530511	5503274	47443480	41200380	24575955	165172928	258771435	774621080	1394323711	37.671	0.000170961
22	0	0	0	0	0	0	0	0	174	1408	3190	18894	37107	71616	101889	154350	183513	134808	147693	217448	324510	404512	451129	818838	767866	519520	587160	821194	2973670	938976	1917450	2080390	4680099	3561012	7293065	5939640	10222560	4916352	32651982	5892540	48384735	42080616	27892228	170578694	251084262	762137600	1390992690	37.581	0.000174541
23	0	0	0	0	0	0	0	0	153	848	3145	17118	33880	71456	109440	174020	204061	136716	142688	212324	336600	402272	488563	936666	774003	527200	577521	825132	3296567	948384	1967325	2072044	5256090	3478804	7959050	6008130	11135169	5114880	34290102	6145840	49859495	43284780	30367935	173341484	249211326	748248800	1387960011	37.4991	0.000177865
24	0	0	0	0	0	0	0	0	120	440	3260	16008	32662	69344	107010	187060	222607	134640	139867	207214	337365	400384	521356	1019556	767410	529820	573027	804474	3514354	961320	1976800	2066350	5613570	3421488	8449788	6018990	11702779	5159072	35645412	6319240	51236500	44250156	32089397	175973136	248372748	736628360	1385473084	37.4319	0.000180638
25	0	0	0	0	0	0	0	0	426	1248	3080	15942	32368	70632	108999	200060	231154	140088	140647	202664	349155	400016	551616	1083096	773053	521860	576576	815738	3764709	969816	1990025	2063256	6088689	3338664	9068677	6060330	12405239	5314880	37380915	6690282	52998050	45468792	34211532	176540742	247137696	724508080	1382218792	37.344	0.000184332
26	0	0	0	0	0	0	0	0	42	388	4215	29976	68474	103840	152757	189420	226567	177348	198718	319172	392490	478800	666009	907290	879491	644720	766920	970816	3510375	1060752	2108175	2627040	5184351	3719072	8564715	6847260	10872413	6523712	37087149	7387044	56376600	49324572	31896479	182262022	257149776	698174880	1377853840	37.2261	0.000189406
27	0	0	0	0	0	0	0	0	93	524	3930	24054	56189	95352	154620	225090	259776	169800	184210	277060	409815	472576	709767	1133586	873183	639180	722526	991012	4092436	1110648	2201825	2522624	6265107	3740968	9627188	6948990	12534602	6688992	39462588	8051506	57773800	50571000	35855627	186513082	250310307	682092360	1373765993	37.1156	0.000194285
28	0	0	0	0	0	0	0	0	27	444	4135	22116	50785	90400	154485	255650	293876	174504	173823	256774	416430	465264	753984	1287936	876432	629780	722904	987272	4419473	1125000	2245700	2506062	6889455	3701824	10378549	7008750	13581503	6899584	41406519	8443594	59524325	51941556	38128056	189476208	248214291	666915720	1370423190	37.0253	0.000198367
29	0	0	0	0	0	0	0	0	48	844	4210	17628	36057	62120	103410	171710	201168	140628	154180	219716	352605	402656	592671	971262	781584	676540	751947	995830	3406898	1165536	2125825	2700204	5251365	3578344	8113272	7614030	10306694	7574112	32328252	9927694	47835095	48050100	32713513	172698600	240795204	736897120	1379718672	37.2764	0.000187222
30	0	0	0	0	0	0	0	0	66	656	3615	15444	34384	58832	100224	173050	204688	143112	147446	222138	358320	407392	611643	1019610	773984	686660	754614	1007754	3528798	1189104	2138025	2689440	5488074	3541832	8437086	7654380	10608572	7799552	33093918	10332056	48748245	49100112	34295966	171942362	242797503	727303080	1377411737	37.2141	0.000189928
31	0	0	0	0	0	0	0	0	27	736	4065	22764	51359	79576	114246	143370	172788	152352	176345	260344	357390	403072	558977	777042	730265	645460	732018	942370	3047868	1035192	1888300	2629848	4615245	3063648	7771913	6983010	9288282	7407040	31936674	9221412	49451150	47307060	32195328	152098572	278064150	724776080	1379105338	37.2599	0.000187937
32	0	0	0	0	0	0	0	0	54	856	3635	18126	43190	75656	122832	175140	197769	142284	160992	234892	378630	403824	619327	941220	709707	651060	727398	918940	3539378	1092648	1930400	2515266	5535135	3079048	8677786	6970680	10802415	7442304	33992772	9859014	50347605	48804804	35828136	153962434	274528527	710079480	1375513364	37.1628	0.000192184
33	0	0	0	0	0	0	0	0	63	944	4030	17034	38500	68440	119925	194560	224884	146784	146822	217112	377130	386016	654653	1080468	694032	624560	718809	913550	3828189	1103856	1958550	2455440	6010254	3093356	9223276	7069530	11554258	7577504	35403720	10289284	51277975	50059656	37888592	156081162	273451854	697855600	1372810372	37.0898	0.000195443
34	0	0	0	0	0	0	0	0	75	1560	4945	20322	44338	79368	125451	222120	245146	144744	152152	224490	393540	398928	720392	1166292	707959	654540	734937	925694	4126292	1142856	1972600	2469220	6465312	3036040	9800637	7107690	12229841	7765888	36722103	10960954	52524220	52014528	40392419	155444662	275660697	682428240	1369231192	36.9931	0.000199844
35	0	0	0	0	0	0	0	0	78	904	3770	16398	36302	65528	117414	215980	237919	142656	145821	208796	384885	390752	725747	1162332	688693	644620	730128	930798	4201364	1148064	1980150	2472678	6658416	3000872	10125785	7175250	12672459	7967456	37896078	11374734	53750865	53374320	42287078	155890858	277437420	670391680	1366655048	36.9235	0.000203072
36	0	0	0	0	0	0	0	0	87	1336	5415	27258	67228	97808	144333	177530	203643	180096	209872	295498	431595	457344	696796	948852	789070	731540	842016	1005576	3800520	1173168	2107775	2846532	5656635	3106600	9434512	7840890	11091738	8937344	36965676	11780388	54916750	56200716	40815292	153024784	288049320	658588760	1363650293	36.8423	0.000206904
37	0	0	0	0	0	0	0	0	78	1108	5500	22104	53802	91176	152127	225210	239008	168000	187044	263872	448185	443072	790840	1135548	750329	737960	826329	1016818	4349944	1261152	2128375	2717026	6643296	3225656	10424108	7873920	12698406	9027808	39280758	12787026	56104300	57826584	44446916	155183830	283141950	642835760	1359514925	36.7306	0.000212296
38	0	0	0	0	0	0	0	0	132	2632	6445	21636	48097	86704	142542	244380	259358	161592	168571	240212	439485	420112	815133	1248822	713830	715480	809529	997172	4613041	1275408	2142325	2694900	7117794	3279752	10939264	7964010	13467919	9145536	40727082	13241810	57467760	59175540	46738918	157169862	282357114	629652880	1356712779	36.6549	0.000216029
39	0	0	0	0	0	0	0	0	120	2220	7085	21816	46606	84784	142128	260880	271414	162144	169000	248416	443010	430832	864025	1321218	728612	735680	824040	1012638	4821927	1303512	2167200	2663258	7434774	3238592	11429422	8045160	14091856	9332832	42110706	13914296	58613800	61084152	48954515	157415722	284080329	614871280	1353350001	36.564	0.000220596
40	0	0	0	0	0	0	0	0	174	2008	4690	18294	43316	77864	131643	251370	264550	157224	160732	233590	426000	419392	866932	1322334	702867	715440	803292	1003464	4910293	1305864	2151425	2649270	7662681	3249372	11742100	8107410	14608781	9474112	43230792	14410662	59742305	62156088	50537375	158013120	284936925	603894520	1350388271	36.484	0.000224698
41	0	0	0	0	0	0	0	0	360	2204	7730	33864	77420	117040	169074	208440	232067	205044	243126	327614	494655	494992	835159	1106802	840674	829820	957831	1105258	4478422	1349328	2401625	3128398	6570045	3488016	11098764	9250560	12991914	11168640	42779946	15484416	61204290	67770612	49533269	157700266	291442866	585175280	1345305831	36.3467	0.000231916
42	0	0	0	0	0	0	0	0	612	2472	8430	28602	63147	105872	170487	257570	262306	186144	209781	286650	493800	474880	914685	1330290	786524	815980	930615	1112892	5096616	1446408	2406475	3002948	7687845	3664220	12197110	9213150	14925942	11175008	45577323	16621342	62902000	69252156	53211032	160053796	285583935	568291720	1340750765	36.2236	0.000238582
43	0	0	0	0	0	0	0	0	213	2176	7105	25230	54929	99864	168759	285870	292149	183516	194792	270676	501105	464288	967453	1462194	762109	799820	933723	1110428	5437982	1490400	2452775	3005392	8273799	3697288	12837227	9332730	15860406	11364480	47209668	17280228	64249570	70835688	55717560	161310836	284232312	553981840	1337156580	36.1265	0.000243976
44	0	0	0	0	0	0	0	0	183	1752	6685	23814	52388	91368	162369	295380	301301	175812	184535	259868	483975	461088	1006570	1516878	748429	794040	912408	1102508	5617106	1490904	2411625	2947750	8556138	3697680	13212545	9332490	16481243	11394144	48562338	17645150	65603615	71840160	57170217	163839812	282949017	542805320	1334138605	36.045	0.0002486
45	0	0	0	0	0	0	0	0	579	3488	9285	27018	54285	89520	134901	245450	249293	177084	198939	264642	481770	468880	920618	1332396	804650	904100	995757	1207052	5065129	1696584	2576850	3248388	7510158	4053252	12266797	9825000	15778163	12761344	46541352	20805858	59789695	79910100	56490046	148967106	299866125	536801080	1332522734	36.0013	0.000251112
46	0	0	0	0	0	0	0	0	495	3320	11560	34980	74795	109568	151578	195410	206250	206028	246012	310408	486510	481712	808112	1089756	855342	882280	1001805	1107084	4509610	1540416	2492025	3293160	6376860	3690680	11588255	9782130	14284707	13062720	45470106	20295552	59103520	80978724	53230568	145639180	320383791	527466360	1331451369	35.9724	0.000252791
47	0	0	0	0	0	0	0	0	825	5012	9305	30006	62608	102400	154278	246290	237050	187692	216905	283010	510660	464384	917337	1266174	780995	878460	980595	1129282	5058643	1663632	2524025	3212664	7417818	3964996	12652004	9803640	16157076	13184896	48430965	21815046	60800075	83161116	56734394	147251634	316947384	507168400	1326411676	35.8362	0.000260842
48	0	0	0	0	0	0	0	0	288	2964	8785	25518	58751	96312	151380	277180	257994	186720	209937	274526	512085	472288	987666	1386090	765073	887600	985971	1155154	5370592	1701360	2572550	3233022	7871310	4073076	13252710	9841680	17248276	13357888	50485380	22811586	61986085	85824108	58402391	149603948	315786393	490197920	1322322557	35.7257	0.000267563
49	0	0	0	0	0	0	0	0	924	3568	8935	25068	56623	94352	147834	286960	269511	180456	198237	261408	510780	479552	1019949	1413648	746890	893660	985866	1185360	5505786	1735968	2601175	3253042	8121168	4131092	13604422	9877560	18024392	13657632	52190985	23888468	63262465	88535556	59644444	151617910	316048122	473870640	1318340408	35.6182	0.000274274
50	0	0	0	0	0	0	0	0	363	2512	7840	22428	50421	84744	133911	265000	254584	169656	188045	246484	483930	460448	997543	1412154	731120	872800	962913	1183226	5498196	1723872	2566975	3208634	8212158	4101216	13791617	9885720	18634720	13762176	53398356	24559220	64525440	90322236	60758958	154045806	315899649	461187960	1314613031	35.5175	0.000280708
51	0	0	0	0	0	0	0	0	255	3064	11195	34140	81340	115456	158922	211750	221815	223116	263328	338856	524100	522464	907834	1204290	910803	983560	1104054	1187714	5063036	1791264	2785500	3620110	7014465	4387348	13258626	10781310	17644890	15107776	53767131	24996120	64361045	96065028	58040494	155079406	326133600	439430200	1308335405	35.3478	0.000291887
52	0	0	0	0	0	0	0	0	177	2968	9715	28794	71225	109400	161334	270220	256652	207264	243672	309400	547935	514000	1036694	1406934	847552	999300	1087317	1255232	5679873	1935336	2841800	3598374	8071974	4759328	14356334	10780200	19703414	15281824	57072741	26735084	65983120	98394696	60830738	155650432	320712522	420859160	1302612735	35.1932	0.000302466
53	0	0	0	0	0	0	0	0	138	3152	9970	28134	67158	105792	162576	304770	275242	198072	224432	287294	550515	512592	1110219	1531656	827336	1004300	1084461	1299672	6027334	1967448	2929300	3669068	8642403	4923016	15147686	10860900	21189833	15544256	59973012	28064994	67760315	101589660	62453299	158487664	318478329	400137920	1297433918	35.0533	0.000312369
54	0	0	0	0	0	0	0	0	210	3480	10555	28074	65821	105728	161118	321700	290169	200928	225355	288722	553845	530016	1151716	1580328	822149	1031240	1086645	1352406	6156318	2042496	2958975	3725332	8861832	5038460	15616616	10869900	22254559	15868576	62306046	29333772	69107850	105249672	63131472	161578888	317749185	380592000	1292252154	34.9133	0.000322603
55	0	0	0	0	0	0	0	0	174	3504	10210	26136	63644	98872	149922	306050	284009	186348	213980	273378	523020	529040	1135226	1585890	822776	1012420	1081143	1400322	6173177	2052768	2955225	3729544	9047106	5077716	15890202	10886940	23188899	16173344	64290534	30265134	70509215	107765748	63904994	163023420	316431804	365865920	1286937754	34.7697	0.000333446
56	0	0	0	0	0	0	0	0	204	3868	13185	38706	89726	123928	171126	233180	242517	239484	284895	357882	553815	556656	1017790	1350810	961951	1065160	1204854	1279454	5705840	2047104	3106975	4068246	7770654	5342680	15352832	12158040	21948806	17712064	64529124	30478110	70576275	112955796	61955760	163079698	318352086	353424880	1280354161	34.5919	0.000347387
57	0	0	0	0	0	0	0	0	219	4200	11430	33384	77224	115744	169281	292740	268796	215988	251095	321328	577935	550624	1138711	1544490	888212	1094740	1182342	1371568	6298343	2183496	3184525	4077320	8911593	5854156	16483165	12233940	24427504	17959776	68328810	32381804	72288125	115515576	64136429	163948834	311587068	334023240	1273933755	34.4184	0.000361543
58	0	0	0	0	0	0	0	0	171	4952	13295	33576	75586	118592	170712	330650	286946	214668	244556	309904	595125	573664	1220498	1652598	878427	1122560	1192989	1471404	6564430	2283336	3289750	4192604	9357471	6155800	17250911	12296790	26090995	18332384	71768598	34053618	73811080	119824560	64736569	166908350	307341138	312861200	1267630457	34.2481	0.000376001
59	0	0	0	0	0	0	0	0	252	4700	12970	32910	75075	115456	171702	348220	300828	216648	242255	310324	598575	593088	1273946	1702764	897959	1141300	1201221	1566576	6742864	2324040	3340225	4243538	9668106	6234900	17848079	12293550	27616660	18766848	74825817	35383970	75946885	123777072	65050366	170050114	302603769	293673800	1261197372	34.0743	0.000391354
60	0	0	0	0	0	0	0	0	177	3560	11860	28572	67186	105272	157419	320540	286506	205848	229957	297570	564330	588832	1252713	1681038	887927	1134820	1182888	1619354	6663997	2354712	3390825	4295382	9731826	6366136	18079789	12331950	28872501	19185504	77801328	36436270	77557235	127347228	64776418	172995684	298524759	277070880	1254408793	33.8909	0.000408236
61	0	0	0	0	0	0	0	0	246	4400	15475	41568	97552	128216	171693	247190	249579	255972	304213	380212	581055	604608	1120691	1480842	1041998	1193240	1320459	1425226	6272997	2394768	3534675	4730856	8330094	6849500	17654388	13677000	28155440	20470784	78667215	36585326	76441155	133508196	62443494	173475092	298436970	263246520	1245538905	33.6512	0.000431395
62	0	0	0	0	0	0	0	0	150	4152	14155	37200	84819	128512	180621	326190	284306	239928	277225	356258	626610	619808	1278009	1690200	975555	1238320	1310316	1592866	6868674	2548152	3627550	4741204	9585459	7410816	18980007	13840500	30914254	20869824	83158944	38777850	78837640	135906696	63802356	173555728	288491775	244539600	1237722229	33.4401	0.000452891
63	0	0	0	0	0	0	0	0	150	4392	14415	37386	86156	134312	192636	372560	322542	244428	274027	345394	655650	658816	1391127	1852290	967936	1281060	1318590	1743962	7275475	2662752	3798425	4898842	10244610	7804916	20106889	13945320	33205743	21435712	87644568	40349806	81193420	139764816	63843537	175733052	279376383	224414200	1229596295	33.2205	0.000476374
64	0	0	0	0	0	0	0	0	189	4220	14370	36084	86884	132888	186264	377900	324005	240192	261599	337540	647265	668208	1409878	1854846	960165	1293940	1314474	1843094	7300269	2689344	3853450	4919434	10444032	7855708	20426614	13968690	34497916	21947008	89833326	41289260	82954655	141621876	63688729	176364118	273781716	214069120	1223499270	33.0558	0.00049479
65	0	0	0	0	0	0	0	0	132	3956	13510	31644	75250	110504	166455	335040	290290	218328	245804	310254	596565	669664	1374161	1771812	966739	1253980	1275771	1904848	7107115	2683944	3859100	4923256	10379718	7906360	20529013	14042820	35981235	22388736	93121215	42336120	84792680	145526940	62810867	178914602	267314151	199091920	1215324499	32.8349	0.000520603
66	0	0	0	0	0	0	0	0	72	2760	13275	35670	84875	118808	158922	235830	235664	246900	292747	373086	597375	660416	1188351	1585638	1121209	1316760	1459542	1644676	6766094	2777568	4016550	5482594	8849007	8845816	20347937	15629730	36209271	23598784	96261858	42465694	83585390	153759636	59445680	179960400	260910507	182506520	1202791612	32.4963	0.000562817

## Sheet: Gap Size Data
Start Pos Diff	Count	A * B
0	0	0		Mean Diff		142.961
1	0	0
2	22230	44460
3	21480	64440
4	22174	88696
5	21629	108145
6	21057	126342
7	21027	147189
8	20315	162520
9	20395	183555
10	20048	200480
11	19487	214357
12	19386	232632
13	19283	250679
14	18430	258020
15	18378	275670
16	18332	293312
17	18252	310284
18	17225	310050
19	17294	328586
20	16423	328460
21	16368	343728
22	16342	359524
23	15637	359651
24	15889	381336
25	15534	388350
26	15178	394628
27	14410	389070
28	14924	417872
29	14027	406783
30	14021	420630
31	13872	430032
32	14111	451552
33	13578	448074
34	13137	446658
35	13109	458815
36	12483	449388
37	12749	471713
38	12126	460788
39	12200	475800
40	12034	481360
41	12049	494009
42	11958	502236
43	11461	492823
44	11269	495836
45	11419	513855
46	11441	526286
47	11411	536317
48	11079	531792
49	11231	550319
50	10553	527650
51	10556	538356
52	10816	562432
53	11065	586445
54	10931	590274
55	11257	619135
56	10952	613312
57	10451	595707
58	10590	614220
59	10872	641448
60	11129	667740
61	11340	691740
62	11362	704444
63	11263	709569
64	11757	752448
65	11528	749320
66	12830	846780
67	12363	828321
68	13224	899232
69	12643	872367
70	13176	922320
71	13366	948986
72	14309	1030248
73	13827	1009371
74	14412	1066488
75	14480	1086000
76	14568	1107168
77	15056	1159312
78	15887	1239186
79	16407	1296153
80	16036	1282880
81	16651	1348731
82	17087	1401134
83	17214	1428762
84	17381	1460004
85	18604	1581340
86	18674	1605964
87	19282	1677534
88	19633	1727704
89	20215	1799135
90	20581	1852290
91	20591	1873781
92	21350	1964200
93	21357	1986201
94	23100	2171400
95	23261	2209795
96	24980	2398080
97	26603	2580491
98	28168	2760464
99	30518	3021282
100	34112	3411200
101	37938	3831738
102	42587	4343874
103	48066	4950798
104	55435	5765240
105	66186	6949530
106	76261	8083666
107	88975	9520325
108	105138	11354904
109	125546	13684514
110	144873	15936030
111	169749	18842139
112	197008	22064896
113	226403	25583539
114	260127	29654478
115	297795	34246425
116	337376	39135616
117	382534	44756478
118	427702	50468836
119	466991	55571929
120	510143	61217160
121	551044	66676324
122	594970	72586340
123	632197	77760231
124	669125	82971500
125	700629	87578625
126	736815	92838690
127	758452	96323404
128	780595	99916160
129	797482	102875178
130	804119	104535470
131	800114	104814934
132	811947	107177004
133	812073	108005709
134	804537	107807958
135	794708	107285580
136	785260	106795360
137	769518	105423966
138	763893	105417234
139	752022	104531058
140	736353	103089420
141	721863	101782683
142	706074	100262508
143	684589	97896227
144	673369	96965136
145	663831	96255495
146	641355	93637830
147	637074	93649878
148	619136	91632128
149	602450	89765050
150	592753	88912950
151	574751	86787401
152	559009	84969368
153	548234	83879802
154	540245	83197730
155	525895	81513725
156	517044	80658864
157	504506	79207442
158	489422	77328676
159	484853	77091627
160	478088	76494080
161	457674	73685514
162	445624	72191088
163	435951	71060013
164	421851	69183564
165	415261	68518065
166	407038	67568308
167	396801	66265767
168	384569	64607592
169	372637	62975653
170	358165	60888050
171	352269	60237999
172	341803	58790116
173	327056	56580688
174	317563	55255962
175	307186	53757550
176	295104	51938304
177	286041	50629257
178	275484	49036152
179	262019	46901401
180	251857	45334260
181	240387	43510047
182	227819	41463058
183	214825	39312975
184	204694	37663696
185	188422	34858070
186	178043	33115998
187	166081	31057147
188	155212	29179856
189	145125	27428625
190	134603	25574570
191	122436	23385276
192	111288	21367296
193	101242	19539706
194	91105	17674370
195	83453	16273335
196	74564	14614544
197	65578	12918866
198	58527	11588346
199	50735	10096265
200	44523	8904600
201	38361	7710561
202	32545	6574090
203	28367	5758501
204	23040	4700160
205	19514	4000370
206	15956	3286936
207	13374	2768418
208	11147	2318576
209	9337	1951433
210	7700	1617000
211	7009	1478899
212	5700	1208400
213	5200	1107600
214	4726	1011364
215	4203	903645
216	3809	822744
217	3881	842177
218	3451	752318
219	3290	720510
220	3353	737660
221	3045	672945
222	3186	707292
223	3008	670784
224	3119	698656
225	2810	632250
226	2922	660372
227	2932	665564
228	2919	665532
229	2717	622193
230	2669	613870
231	2815	650265
232	2839	658648
233	2595	604635
234	2724	637416
235	2693	632855
236	2499	589764
237	2392	566904
238	2554	607852
239	2516	601324
240	2505	601200
241	2483	598403
242	2414	584188
243	2339	568377
244	2492	608048
245	2446	599270
246	2282	561372
247	2349	580203
248	2472	613056
249	2779	691971
250	2412	603000
251	2302	577802
252	2315	583380
253	2273	575069
254	2199	558546
255	2513	640815
256	2084	533504
257	2062	529934
258	1971	508518
259	2043	529137
260	1998	519480
261	1991	519651
262	1945	509590
263	2025	532575
264	1825	481800
265	1794	475410
266	1883	500878
267	1747	466449
268	1920	514560
269	1723	463487
270	1789	483030
271	1822	493762
272	1566	425952
273	1586	432978
274	1628	446072
275	1421	390775
276	1452	400752
277	1440	398880
278	1242	345276
279	1241	346239
280	1145	320600
281	1208	339448
282	1196	337272
283	1125	318375
284	1048	297632
285	963	274455
286	957	273702
287	1039	298193
288	970	279360
289	901	260389
290	926	268540
291	861	250551
292	871	254332
293	853	249929
294	745	219030
295	870	256650
296	791	234136
297	639	189783
298	759	226182
299	717	214383
300	644	193200
301	712	214312
302	664	200528
303	734	222402
304	664	201856
305	739	225395
306	764	233784
307	814	249898
308	645	198660
309	622	192198
310	635	196850
311	530	164830
312	559	174408
313	480	150240
314	478	150092
315	498	156870
316	457	144412
317	492	155964
318	481	152958
319	479	152801
320	498	159360
321	468	150228
322	466	150052
323	397	128231
324	456	147744
325	406	131950
326	434	141484
327	451	147477
328	492	161376
329	446	146734
330	480	158400
331	455	150605
332	463	153716
333	430	143190
334	509	170006
335	456	152760
336	506	170016
337	505	170185
338	598	202124
339	706	239334
340	643	218620
341	657	224037
342	668	228456
343	794	272342
344	695	239080
345	839	289455
346	878	303788
347	752	260944
348	852	296496
349	948	330852
350	989	346150
351	1569	550719
352	1212	426624
353	1070	377710
354	1227	434358
355	1215	431325
356	2115	752940
357	1371	489447
358	1274	456092
359	1336	479624
360	1843	663480
361	2372	856292
362	1164	421368
363	1140	413820
364	896	326144
365	832	303680
366	856	313296
367	750	275250
368	816	300288
369	873	322137
370	690	255300
371	803	297913
372	737	274164
373	848	316304
374	679	253946
375	584	219000
376	677	254552
377	670	252590
378	737	278586
379	761	288419
380	610	231800
381	763	290703
382	656	250592
383	653	250099
384	848	325632
385	738	284130
386	669	258234
387	657	254259
388	699	271212
389	609	236901
390	561	218790
391	677	264707
392	573	224616
393	597	234621
394	573	225762
395	626	247270
396	586	232056
397	504	200088
398	547	217706
399	581	231819
400	482	192800
401	476	190876
402	594	238788
403	499	201097
404	645	260580
405	566	229230
406	527	213962
407	434	176638
408	409	166872
409	375	153375
410	426	174660
411	514	211254
412	343	141316
413	363	149919
414	357	147798
415	362	150230
416	364	151424
417	264	110088
418	367	153406
419	288	120672
420	317	133140
421	308	129668
422	360	151920
423	297	125631
424	285	120840
425	267	113475
426	308	131208
427	230	98210
428	0	0
429	0	0
430	0	0
431	0	0
432	0	0
433	0	0
434	0	0
435	0	0
436	0	0
437	0	0
438	0	0
439	0	0
440	0	0
441	0	0
442	0	0
443	0	0
444	0	0
445	0	0
446	0	0
447	0	0
448	0	0
449	0	0
450	0	0
451	0	0
452	0	0
453	0	0
454	0	0
455	0	0
456	0	0
457	0	0
458	0	0
459	0	0
460	0	0
461	0	0
462	0	0
463	0	0
464	0	0
465	0	0
466	0	0
467	0	0
468	0	0
469	0	0
470	0	0
471	0	0
472	0	0
473	0	0
474	0	0
475	0	0
476	0	0
477	0	0
478	0	0
479	0	0
480	0	0
481	0	0
482	0	0
483	0	0
484	0	0
485	0	0
486	0	0
487	0	0
488	0	0
489	0	0
490	0	0
491	0	0
492	0	0
493	0	0
494	0	0
495	0	0
496	0	0
497	0	0
498	0	0
499	0	0
	42525675	6079497561
