# Supplementary material for: High-Throughput RNA Sequencing of Pseudomonas-Infected Arabidopsis Reveals Hidden Transcriptome Complexity and Novel Splice Variants
Source: PLoS One. 2013 Oct 1;8(10):e74183. doi: 10.1371/journal.pone.0074183 (PMC3788074; doi:10.1371/journal.pone.0074183)
Supplement: File S2 — QCSpreadsheets. (ZIP) [file pone.0074183.s002.zip › QC_Sample12_Run2_Lane6_S140.xlsx]

## Sheet: Read Counts
Total read pairs		17196483

## Sheet: Raw Counts_1
						0	1	2	3	4	5	6	7	8	9	10	11	12	13	14	15	16	17	18	19	20	21	22	23	24	25	26	27	28	29	30	31	32	33	34	35	36	37	38	39	40
	;	<	=	>	?	@	A	B	C	D	E	F	G	H	I	J	K	L	M	N	O	P	Q	R	S	T	U	V	W	X	Y	Z	[	\	]	^	_	'	a	b	c	d	e	f	g	h
									0.501187	0.398107	0.316228	0.251189	0.199526	0.158489	0.125893	0.1	0.0794328	0.0630957	0.0501187	0.0398107	0.0316228	0.0251189	0.0199526	0.0158489	0.0125893	0.01	0.00794328	0.00630957	0.00501187	0.00398107	0.00316228	0.00251189	0.00199526	0.00158489	0.00125893	0.001	0.000794328	0.000630957	0.000501187	0.000398107	0.000316228	0.000251189	0.000199526	0.000158489	0.000125893	0.0001	Total
1	0	0	0	0	0	0	0	4657	0	0	0	0	0	0	0	0	996	113638	2520	0	0	0	0	1181	0	170869	4066	6120	280	2391	132326	11870	2541	115949	13233	102080	24597	122826	109041	113969	355760	442027	753742	14589804	0	0	17196483
2	0	0	0	0	0	0	0	29486	0	0	0	61	316	231	1846	402	794	8982	1747	763	886	817	1403	2027	1838	21233	6820	5808	3165	6894	36114	16358	8955	61087	29147	71530	33284	112869	124194	113096	301219	562082	866994	14764035	0	0	17196483
3	0	0	0	0	0	0	0	5496	0	22	13	44	368	130	902	468	504	8108	1254	786	1099	1038	1587	2344	2517	20634	6684	6725	3942	7904	36382	16242	9596	60028	29826	70354	32607	112676	124023	126686	301246	552053	902551	14749644	0	0	17196483
4	0	0	0	0	0	0	0	5608	0	36	29	83	549	208	879	658	998	8590	1249	992	1293	1361	1729	2746	2949	21424	6830	7493	4373	8061	36883	15982	9153	60714	29540	70874	31457	113927	126877	121674	314331	574179	937349	14675405	0	0	17196483
5	0	0	0	0	0	0	0	5766	0	38	33	101	518	220	859	668	1290	5377	1334	1174	1533	1671	2312	3185	3410	18443	7891	8389	5283	8864	32689	18310	9118	57777	30362	66504	30178	109571	118385	116531	304837	556399	944660	14722803	0	0	17196483
6	0	0	0	0	0	0	0	5936	0	129	56	180	691	445	1128	956	1815	5564	1647	1074	1492	1414	2359	2969	3111	16613	8392	8105	5625	9122	30320	20265	7684	54921	30904	64066	31467	101034	99456	92366	314104	568883	917175	14785015	0	0	17196483
7	0	0	0	0	0	0	0	6321	20	1546	264	8569	2234	2676	3839	8573	5064	17993	3594	1586	2476	1992	3520	3951	3321	27051	8467	7170	4708	7383	37242	17208	6703	57767	24442	66714	26268	101441	101346	99680	294328	549661	818151	14863214	0	0	17196483
8	0	0	0	0	0	0	0	6693	9	143	147	314	1264	2020	1470	995	3657	6515	1230	1178	1648	1749	2070	2925	3501	18615	7176	8285	5842	7889	34426	18089	9285	56566	30668	67508	35237	104566	104253	106196	300756	573175	859604	14810819	0	0	17196483
9	0	0	0	0	0	0	0	6916	2	32	53	96	536	236	753	798	1193	6640	1200	1007	1420	1469	1863	2638	2774	19227	6846	8396	5549	7469	35421	17639	8492	57541	29345	69212	35783	105723	108084	109917	309993	574343	874109	14783768	0	0	17196483
10	0	0	0	0	0	0	0	7321	0	22	35	81	350	176	514	596	1017	6327	868	761	1126	1136	1719	2489	2705	18962	6461	7646	5365	7178	36115	17260	8717	59756	29030	72870	36435	108774	115434	112193	331216	605765	964602	14625461	0	0	17196483
11	0	0	0	0	0	0	0	7868	0	37	53	105	351	265	725	658	1574	4550	1126	803	1170	1233	2240	2745	2892	15295	6937	6326	4624	8256	29268	18631	6115	53362	28036	63100	27154	99159	100263	89815	314235	598871	950566	14748075	0	0	17196483
12	0	0	0	0	0	0	0	8046	1	21	33	101	306	286	634	677	1381	5627	1044	782	1048	1209	2127	2366	2781	17642	6595	6831	4516	7375	33736	17443	6973	56135	26711	68619	28598	102409	110055	99925	313790	615347	951225	14694088	0	0	17196483
13	0	0	0	0	0	0	0	8250	0	25	28	98	257	222	555	652	1501	6024	935	612	899	1062	1770	2227	2926	18689	6337	6560	4266	6868	35685	16684	6818	58544	26289	72696	29676	106715	116893	104575	325042	643587	984223	14598293	0	0	17196483
14	0	0	0	0	0	0	0	8603	0	19	31	98	225	234	441	587	1186	6653	879	557	845	1050	1622	2120	2647	19600	5974	6474	4400	6585	37585	16110	7306	60063	26089	74757	30806	108415	122982	108566	329871	654755	1005471	14542877	0	0	17196483
15	0	0	0	0	0	0	0	9220	0	24	28	91	211	197	468	551	1351	6353	818	600	853	1049	1737	2092	2811	19677	6074	6604	4395	6607	38435	16282	7351	60988	26232	76314	31073	110049	126481	109502	329877	657647	1013635	14520806	0	0	17196483
16	0	0	0	0	0	0	0	10533	2	35	48	172	407	416	984	978	2006	5022	1166	897	1328	1527	2928	3146	3566	16241	7086	6528	4472	8427	32069	17137	5686	55267	27239	69267	26864	102162	121012	94747	343425	678749	1064317	14480627	0	0	17196483
17	0	0	0	0	0	0	0	10862	2	30	55	156	404	376	875	945	1913	6336	1161	806	1322	1376	2522	2701	3616	19816	6846	6792	4309	7208	38159	16114	6471	60765	26002	77859	28581	107847	137678	104606	347616	709181	1081083	14374092	0	0	17196483
18	0	0	0	0	0	0	0	11564	0	39	32	111	303	312	713	844	1716	6845	984	696	1132	1261	2222	2491	3371	21517	6220	6653	4119	6736	40958	15638	6721	62625	25759	80765	30147	110799	143103	108990	354046	733434	1107317	14296300	0	0	17196483
19	0	0	0	0	0	0	0	12703	3	16	40	122	287	336	632	818	1686	8215	897	728	1081	1227	2034	2330	3322	23936	6193	6760	4221	6538	44465	15194	7159	66023	25960	86356	31584	115296	153948	113300	359603	769247	1133626	14190597	0	0	17196483
20	0	0	0	0	0	0	0	15489	1	28	45	154	279	381	718	979	2008	8044	963	727	1083	1285	2198	2465	3399	23419	6220	6801	4091	6456	44697	14800	6948	66161	25637	86042	31384	116207	155051	112294	366380	779465	1160286	14143898	0	0	17196483
21	0	0	0	0	0	0	0	19291	7	70	93	278	642	709	1546	1511	2768	8077	2185	1130	1777	1949	3288	3348	4743	22993	8319	7874	5156	8678	43758	17134	7377	66678	30363	88247	34382	118417	164932	116683	393827	831966	1217452	13958835	0	0	17196483
22	0	0	0	0	0	0	0	20909	4	48	76	257	513	612	1195	1375	2352	12305	1849	986	1552	1672	2840	3069	4315	28072	7436	7694	4936	7834	49782	16154	8200	72375	29475	96502	36059	125297	178933	127779	404285	870397	1246218	13823126	0	0	17196483
23	0	0	0	0	0	0	0	23257	3	44	74	234	443	535	1030	1193	2041	9034	1346	955	1417	1706	2633	2891	4285	26272	7089	7607	4885	7625	49383	15581	8246	71387	29789	96829	37857	124719	183463	131085	397589	903254	1267874	13772828	0	0	17196483
24	0	0	0	0	0	0	0	27092	1	38	93	218	427	529	944	1274	2156	10451	1169	1010	1348	1637	2568	2750	4291	28310	6862	7591	4666	7463	50693	15639	8505	73136	29727	99965	39145	128000	192093	133855	402433	948547	1300035	13661822	0	0	17196483
25	0	0	0	0	0	0	0	34976	0	42	83	203	437	556	969	1338	2388	12947	1348	901	1359	1562	2454	2860	4200	30549	6989	7156	4683	7140	54154	15370	8401	77258	29367	105773	40077	131972	199555	135001	416284	975030	1329791	13553310	0	0	17196483
26	0	0	0	0	0	0	0	48653	10	111	265	623	1193	1366	2859	2482	3853	8649	2781	1760	2726	2977	4475	4219	6154	23487	9600	8957	6040	9499	45996	17845	8566	70066	32993	98206	40581	128437	195897	136960	430865	999346	1389559	13448427	0	0	17196483
27	0	0	0	0	0	0	0	54666	6	96	212	520	940	1164	2249	2324	3690	12723	2911	1557	2249	2623	3700	3691	5629	30283	8898	8598	5667	8675	53637	17374	9209	76433	32949	107175	43372	136264	211187	145487	441369	1059636	1427905	13271415	0	0	17196483
28	0	0	0	0	0	0	0	56037	3	86	240	573	964	1137	2132	2128	3474	11604	2199	1564	2226	2492	3847	3814	5766	29751	8515	8810	5672	8545	54011	17091	10155	77102	33069	109650	45663	139509	217962	151198	442632	1098487	1441324	13197051	0	0	17196483
29	0	0	0	0	0	0	0	64390	5	83	217	478	892	1016	1833	2106	3195	12430	1852	1507	2121	2431	3657	3658	5447	31437	8320	9044	5633	8628	56146	16867	9813	79746	32828	112407	46965	141268	225980	151283	449781	1149691	1482239	13071089	0	0	17196483
30	0	0	0	0	0	0	0	71832	6	92	181	463	798	1029	1830	2069	3289	12560	1969	1454	2098	2473	3616	3802	5594	31500	8040	8411	5780	8566	56687	16390	9863	79983	32771	115998	49166	143091	235418	154645	451491	1219504	1507423	12946601	0	0	17196483
31	0	0	0	0	0	0	0	86908	16	146	477	998	1486	1616	3461	2860	3852	8464	3094	2439	3456	3906	5765	5435	7552	24053	10778	10480	6936	11023	49943	19229	10112	74986	36579	111470	49558	140378	234524	158106	464587	1241362	1543772	12856676	0	0	17196483
32	0	0	0	0	0	0	0	93459	14	162	400	740	1282	1568	3313	2733	4125	11270	2922	2067	3086	3302	4799	4871	7049	30747	10274	10351	6861	9939	58091	18858	10657	82902	36207	120623	51972	148713	251138	164974	480052	1311506	1586339	12659117	0	0	17196483
33	0	0	0	0	0	0	0	96782	9	123	275	669	1122	1371	2303	2706	4187	23490	2710	1784	2704	3000	4290	4615	6693	42126	9565	9801	7163	9541	69053	17990	11813	93571	36478	135289	56206	159092	273436	174588	493954	1403310	1611389	12423285	0	0	17196483
34	0	0	0	0	0	0	0	102963	16	181	347	803	1235	1683	3048	2904	4479	13359	2627	1930	2869	3246	4517	4567	6793	34444	9428	10104	6783	9470	62905	17763	11183	87644	35976	130067	57248	155788	272207	174692	491903	1461503	1647282	12362526	0	0	17196483
35	0	0	0	0	0	0	0	116517	10	159	320	778	1157	1452	2533	2716	3967	14692	2376	1831	2818	3056	4312	4563	6646	35423	9180	10073	6769	9511	64221	17659	11447	90040	36019	134401	59451	159882	283892	177021	503377	1542727	1686976	12188511	0	0	17196483
36	0	0	0	0	0	0	0	134277	19	255	584	1118	1797	2222	4332	3329	4659	10344	3757	2651	4060	4412	6018	5794	8646	28869	11721	11007	8021	11396	59207	20198	11608	86400	40644	133898	63022	164078	290272	192393	521759	1602564	1724493	12016659	0	0	17196483
37	0	0	0	0	0	0	0	144654	21	235	509	935	1538	1742	3178	3063	4527	14340	3486	2398	3518	3921	5260	5365	8214	36975	11082	10771	8326	10875	68573	19680	13509	95987	41173	147515	68204	172687	311715	205504	536730	1726766	1757896	11745611	0	0	17196483
38	0	0	0	0	0	0	0	147489	18	199	362	798	1459	1674	2661	2927	4600	17271	3115	2195	3157	3636	4936	5279	7946	41329	10341	10691	8422	10980	73255	19925	14657	100436	42505	154863	72124	179776	327036	210340	549954	1805906	1798867	11555354	0	0	17196483
39	0	0	0	0	0	0	0	155010	16	203	352	863	1474	1811	2943	3160	4701	16554	2862	2228	3175	3631	4939	5137	7853	41168	10244	10774	8051	10587	73836	19456	13887	101848	41930	157985	73882	181806	336239	211755	553469	1911661	1826087	11394906	0	0	17196483
40	0	0	0	0	0	0	0	169558	17	224	386	828	1454	1844	3097	3204	4718	17432	3063	2229	3234	3564	4936	5384	7848	41381	10255	10578	8218	10618	73888	19217	14034	102441	41796	163136	79572	185572	350112	220474	554386	2079765	1840561	11157459	0	0	17196483
41	0	0	0	0	0	0	0	195795	24	362	661	1438	2150	2592	5061	4012	5466	11744	4666	2989	4530	5071	6248	6566	9931	33478	12856	11756	9608	12690	69914	21430	14394	100625	47367	163774	84262	193989	360052	248548	590181	2114822	1885534	10951897	0	0	17196483
42	0	0	0	0	0	0	0	205907	26	300	534	1134	2026	2353	3918	4076	5756	18894	5009	2730	4125	4608	5912	6296	9426	46959	12535	12253	10232	12667	84745	22238	17217	117274	48349	184140	91812	211486	394616	261101	623622	2284152	1943697	10534358	0	0	17196483
43	0	0	0	0	0	0	0	212066	30	311	538	1109	1922	2338	3362	4199	6436	29779	4253	2609	3811	4156	5843	6245	9173	56207	11660	11655	9823	12464	93811	22070	17314	127236	48901	199227	97289	222103	413936	268671	640988	2393899	1967949	10283100	0	0	17196483
44	0	0	0	0	0	0	0	223702	19	296	568	1019	1795	2172	3212	3864	6257	26056	3528	2485	3728	4173	5847	6341	9233	54667	11501	11843	10066	12585	93393	22122	17711	127814	48785	203497	101450	226218	429349	273185	653140	2540186	2000446	10054230	0	0	17196483
45	0	0	0	0	0	0	0	243061	20	269	417	972	1740	2055	3216	3830	6533	32269	3317	2468	3591	4045	5572	6371	9566	59770	11195	11761	10271	12480	99627	22530	18428	134272	49133	215858	108202	234874	450392	282133	668304	2714771	2011039	9752131	0	0	17196483
46	0	0	0	0	0	0	0	273628	40	476	888	1711	2749	3323	5843	4472	6259	13782	5630	3648	5476	6129	7569	7926	11455	40137	14600	13816	11442	14391	84839	24226	18094	121046	53658	204223	113659	237051	449195	319566	683791	2707449	2029083	9695213	0	0	17196483
47	0	0	0	0	0	0	0	283820	53	434	753	1580	2618	3094	5041	4542	6862	18021	5009	3407	5168	5568	7190	7909	10979	49689	13972	14002	12187	14587	95239	25134	21024	132676	57188	221934	123446	250207	479861	340860	710839	2959465	2061717	9240408	0	0	17196483
48	0	0	0	0	0	0	0	291090	13	383	694	1286	2416	2883	4079	4660	7279	25017	4428	3108	4513	4995	6734	7515	10570	56281	12750	13651	12110	14208	101010	25148	21834	138343	57870	233896	131208	260285	494304	356210	721149	3087636	2072849	9004078	0	0	17196483
49	0	0	0	0	0	0	0	305639	33	376	661	1248	2429	3089	3985	4720	7941	30778	4249	3005	4634	5031	6962	7687	11083	63733	13002	14415	12430	14911	110060	25399	22284	149249	57560	246634	135773	271110	517069	355999	743032	3182154	2079705	8778414	0	0	17196483
50	0	0	0	0	0	0	0	326867	33	432	679	1338	2276	2733	4149	4411	6936	21645	4026	2979	4312	4867	6522	7583	10562	56423	12421	13768	12093	14430	103658	24698	21973	145333	57159	248811	139337	274731	528488	364192	761131	3291139	2114091	8600257	0	0	17196483
51	0	0	0	0	0	0	0	368386	53	654	1151	2089	3318	3893	6572	5343	7561	16179	6523	4126	6271	6743	8112	9234	12626	48241	16284	14648	13538	15548	100952	25977	21216	144411	59977	251889	145938	290598	544984	402078	795603	3307327	2117106	8411334	0	0	17196483
52	0	0	0	0	0	0	0	378583	55	498	921	1624	3022	3992	5635	5482	8453	23166	5945	3391	5334	5569	7451	8897	11524	58480	14142	14601	13481	15646	109543	26852	24093	154238	62810	267955	154948	300928	564444	422811	817264	3409732	2141906	8143067	0	0	17196483
53	0	0	0	0	0	0	0	392676	38	555	847	1470	2738	3504	4270	4968	8794	28476	5351	3567	5470	5619	7528	8957	12352	68014	13997	15303	13710	16522	121358	27921	25564	167594	63910	286656	164520	317568	593320	436906	844648	3579829	2135728	7806235	0	0	17196483
54	0	0	0	0	0	0	0	414003	52	494	781	1421	2836	3327	4007	4898	9057	30931	4123	3321	5053	5319	7770	8892	12116	69959	13658	15447	14067	16846	124123	28124	26645	172384	65135	299420	171621	328849	613330	444778	863605	3676514	2145846	7587731	0	0	17196483
55	0	0	0	0	0	0	0	446786	47	432	763	1362	2479	3160	4137	4972	9583	33903	3615	3252	4927	5221	7678	9004	12401	74844	13659	15458	14414	17344	130681	28720	27893	182362	64386	315605	179660	344503	640035	454731	887523	3820462	2136215	7294266	0	0	17196483
56	0	0	0	0	0	0	0	501592	72	746	1343	2385	3835	4169	6669	5830	8563	18653	7592	4405	7102	7402	8770	10754	14092	58171	17872	16797	15572	17587	122578	29799	26575	173276	68667	312422	188785	358530	650453	522593	920857	3843349	2131962	7106664	0	0	17196483
57	0	0	0	0	0	0	0	511671	52	561	994	1858	3515	4242	5523	5743	9723	25127	6576	3938	6307	6274	8318	10354	13424	70896	16329	17327	16005	18715	134083	31081	29514	189449	72761	331910	199980	374835	675559	543016	947362	3880800	2144017	6878644	0	0	17196483
58	0	0	0	0	0	0	0	527689	37	698	1108	2039	3874	4849	5943	6538	12178	33081	7240	4160	6404	6426	8970	11074	14222	82037	16325	17874	16477	19923	145731	32298	31728	202641	74350	353804	212296	394876	704838	567806	969306	4130918	2114017	6452708	0	0	17196483
59	0	0	0	0	0	0	0	549798	36	622	918	1721	3712	6018	6758	5515	12120	30814	4415	3916	6409	6548	9917	10672	14403	79112	15413	18852	17120	20310	143171	32714	34475	202230	76519	364276	223938	403048	722062	589118	982038	4273728	2106703	6217344	0	0	17196483
60	0	0	0	0	0	0	0	587708	48	538	906	1494	2895	3591	4385	4965	10003	27702	3976	3528	5746	5889	8900	10437	14046	76212	14819	18416	17665	20787	142891	33750	36703	204293	77845	381268	238788	420591	741870	616955	991223	4474216	2063533	5927901	0	0	17196483
61	0	0	0	0	0	0	0	655391	134	965	1657	2748	4446	4792	7202	5875	10103	19515	7580	4875	7838	7678	9465	12773	14825	64914	19283	17983	17853	19619	139187	30798	32416	201406	73990	381972	247702	445866	755510	685003	1022591	4541102	2024085	5697341	0	0	17196483
62	0	0	0	0	0	0	0	670643	62	614	1136	1905	3884	4768	4916	5509	11096	24993	5909	4230	7308	6733	9422	11998	15121	79357	17140	19039	18126	21059	153187	33336	36636	218320	78868	404363	260315	458590	784664	698870	1048203	4578970	2027523	5469670	0	0	17196483
63	0	0	0	0	0	0	0	690913	62	713	1140	1992	3885	5061	4790	5889	11771	26512	4795	4321	7086	6754	9694	12360	15666	82281	16038	20214	18831	23207	158071	34970	39644	225106	81527	423951	277731	480038	811006	738795	1067268	4766103	1988215	5130083	0	0	17196483
64	0	0	0	0	0	0	0	724460	41	631	1101	1834	4009	5203	4867	6010	13059	30408	4287	3940	6738	6333	10173	12254	16522	89587	16206	20106	18759	24104	167414	35192	41177	238087	81374	444923	287488	496728	838965	741915	1087574	4812643	1969061	4933310	0	0	17196483
65	0	0	0	0	0	0	0	790261	41	569	1005	1704	3404	4169	4503	5169	12077	31107	3909	3865	6452	6193	10151	11741	16448	91318	15773	20528	18899	24321	170837	35390	42268	245993	81430	468050	299248	518885	870998	755903	1100314	4948931	1918222	4656407	0	0	17196483
66	0	0	0	0	0	0	0	899943	78	822	1690	2646	4540	4752	6319	5538	10975	20613	7443	4910	8791	8010	10019	14918	16717	75435	21580	20741	20351	23399	166182	34450	40836	239634	84409	467461	313504	549444	866546	856352	1125564	4853105	1881005	4527761	0	0	17196483

## Sheet: Score Distribution_1
						0	1	2	3	4	5	6	7	8	9	10	11	12	13	14	15	16	17	18	19	20	21	22	23	24	25	26	27	28	29	30	31	32	33	34	35	36	37	38	39	40
	;	<	=	>	?	@	A	B	C	D	E	F	G	H	I	J	K	L	M	N	O	P	Q	R	S	T	U	V	W	X	Y	Z	[	\	]	^	_	'	a	b	c	d	e	f	g	h
									0.501187	0.398107	0.316228	0.251189	0.199526	0.158489	0.125893	0.1	0.0794328	0.0630957	0.0501187	0.0398107	0.0316228	0.0251189	0.0199526	0.0158489	0.0125893	0.01	0.00794328	0.00630957	0.00501187	0.00398107	0.00316228	0.00251189	0.00199526	0.00158489	0.00125893	0.001	0.000794328	0.000630957	0.000501187	0.000398107	0.000316228	0.000251189	0.000199526	0.000158489	0.000125893	0.0001	Total
1	0	0	0	0	0	0	0	0	0	0	0	0	0	0	0	0	10956	1363656	32760	0	0	0	0	21258	0	3417380	85386	134640	6440	57384	3308150	308620	68607	3246572	383757	3062400	762507	3930432	3598353	3874946	12451600	15912972	27888454	554412552	0	0	638339782	37.1204	0.000194072
2	0	0	0	0	0	0	0	0	0	0	0	366	2212	1848	16614	4020	8734	107784	22711	10682	13290	13072	23851	36486	34922	424660	143220	127776	72795	165456	902850	425308	241785	1710436	845263	2145900	1031804	3611808	4098402	3845264	10542665	20234952	32078778	561033330	0	0	643979044	37.4483	0.000179958
3	0	0	0	0	0	0	0	0	0	88	65	264	2576	1040	8118	4680	5544	97296	16302	11004	16485	16608	26979	42192	47823	412680	140364	147950	90666	189696	909550	422292	259092	1680784	864954	2110620	1010817	3605632	4092759	4307324	10543610	19873908	33394387	560486472	0	0	644840621	37.4984	0.000177893
4	0	0	0	0	0	0	0	0	0	144	145	498	3843	1664	7911	6580	10978	103080	16237	13888	19395	21776	29393	49428	56031	428480	143430	164846	100579	193464	922075	415532	247131	1699992	856660	2126220	975167	3645664	4186941	4136916	11001585	20670444	34681913	557665390	0	0	644603420	37.4846	0.000178459
5	0	0	0	0	0	0	0	0	0	152	165	606	3626	1760	7731	6680	14190	64524	17342	16436	22995	26736	39304	57330	64790	368860	165711	184558	121509	212736	817225	476060	246186	1617756	880498	1995120	935518	3506272	3906705	3962054	10669295	20030364	34952420	559466514	0	0	644859728	37.4995	0.000177848
6	0	0	0	0	0	0	0	0	0	516	280	1080	4837	3560	10152	9560	19965	66768	21411	15036	22380	22624	40103	53442	59109	332260	176232	178310	129375	218928	758000	526890	207468	1537788	896216	1921980	975477	3233088	3282048	3140444	10993640	20479788	33935475	561830570	0	0	645104800	37.5138	0.000177265
7	0	0	0	0	0	0	0	0	60	6184	1320	51414	15638	21408	34551	85730	55704	215916	46722	22204	37140	31872	59840	71118	63099	541020	177807	157740	108284	177192	931050	447408	180981	1617476	708818	2001420	814308	3246112	3344418	3389120	10301480	19787796	30271587	564802132	0	0	643826069	37.4394	0.000180327
8	0	0	0	0	0	0	0	0	27	572	735	1884	8848	16160	13230	9950	40227	78180	15990	16492	24720	27984	35190	52650	66519	372300	150696	182270	134366	189336	860650	470314	250695	1583848	889372	2025240	1092347	3346112	3440349	3610664	10526460	20634300	31805348	562811122	0	0	644785147	37.4952	0.000178026
9	0	0	0	0	0	0	0	0	6	128	265	576	3752	1888	6777	7980	13123	79680	15600	14098	21300	23504	31671	47484	52706	384540	143766	184712	127627	179256	885525	458614	229284	1611148	851005	2076360	1109273	3383136	3566772	3737178	10849755	20676348	32342033	561783184	0	0	644900054	37.5019	0.000177752
10	0	0	0	0	0	0	0	0	0	88	175	486	2450	1408	4626	5960	11187	75924	11284	10654	16890	18176	29223	44802	51395	379240	135681	168212	123395	172272	902875	448760	235359	1673168	841870	2186100	1129485	3480768	3809322	3814562	11592560	21807540	35690274	555767518	0	0	644643689	37.4869	0.000178363
11	0	0	0	0	0	0	0	0	0	148	265	630	2457	2120	6525	6580	17314	54600	14638	11242	17550	19728	38080	49410	54948	305900	145677	139172	106352	198144	731700	484406	165105	1494136	813044	1893000	841774	3173088	3308679	3053710	10998225	21559356	35170942	560426850	0	0	645305495	37.5254	0.00017679
12	0	0	0	0	0	0	0	0	3	84	165	606	2142	2288	5706	6770	15191	67524	13572	10948	15720	19344	36159	42588	52839	352840	138495	150282	103868	177000	843400	453518	188271	1571780	774619	2058570	886538	3277088	3631815	3397450	10982650	22152492	35195325	558375344	0	0	645002994	37.5078	0.000177507
13	0	0	0	0	0	0	0	0	0	100	140	588	1799	1776	4995	6520	16511	72288	12155	8568	13485	16992	30090	40086	55594	373780	133077	144320	98118	164832	892125	433784	184086	1639232	762381	2180880	919956	3414880	3857469	3555550	11376470	23169132	36416251	554735134	0	0	644733144	37.4922	0.00017815
14	0	0	0	0	0	0	0	0	0	76	155	588	1575	1872	3969	5870	13046	79836	11427	7798	12675	16800	27574	38160	50293	392000	125454	142428	101200	158040	939625	418860	197262	1681764	756581	2242710	954986	3469280	4058406	3691244	11545485	23571180	37202427	552629326	0	0	644549972	37.4815	0.000178587
15	0	0	0	0	0	0	0	0	0	96	140	546	1477	1576	4212	5510	14861	76236	10634	8400	12795	16784	29529	37656	53409	393540	127554	145288	101085	158568	960875	423332	198477	1707664	760728	2289420	963263	3521568	4173873	3723068	11545695	23675292	37504495	551790628	0	0	644438274	37.475	0.000178854
16	0	0	0	0	0	0	0	0	6	140	240	1032	2849	3328	8856	9780	22066	60264	15158	12558	19920	24432	49776	56628	67754	324820	148806	143616	102856	202248	801725	445562	153522	1547476	789931	2078010	832784	3269184	3993396	3221398	12019875	24434964	39379729	550263826	0	0	644508515	37.4791	0.000178686
17	0	0	0	0	0	0	0	0	6	120	275	936	2828	3008	7875	9450	21043	76032	15093	11284	19830	22016	42874	48618	68704	396320	143766	149424	99107	172992	953975	418964	174717	1701420	754058	2335770	886011	3451104	4543374	3556604	12166560	25530516	40000071	546215496	0	0	644000241	37.4495	0.000179906
18	0	0	0	0	0	0	0	0	0	156	160	666	2121	2496	6417	8440	18876	82140	12792	9744	16980	20176	37774	44838	64049	430340	130620	146366	94737	161664	1023950	406588	181467	1753500	747011	2422950	934557	3545568	4722399	3705660	12391610	26403624	40970729	543259400	0	0	643760565	37.4356	0.000180485
19	0	0	0	0	0	0	0	0	9	64	200	732	2009	2688	5688	8180	18546	98580	11661	10192	16215	19632	34578	41940	63118	478720	130053	148720	97083	156912	1111625	395044	193293	1848644	752840	2590680	979104	3689472	5080284	3852200	12586105	27692892	41944162	539242686	0	0	643304551	37.4091	0.00018159
20	0	0	0	0	0	0	0	0	3	112	225	924	1953	3048	6462	9790	22088	96528	12519	10178	16245	20560	37366	44370	64581	468380	130620	149622	94093	154944	1117425	384800	187596	1852508	743473	2581260	972904	3718624	5116683	3817996	12823300	28060740	42930582	537468124	0	0	643120626	37.3984	0.000182038
21	0	0	0	0	0	0	0	0	21	280	465	1668	4494	5672	13914	15110	30448	96924	28405	15820	26655	31184	55896	60264	90117	459860	174699	173228	118588	208272	1093950	445484	199179	1866984	880527	2647410	1065842	3789344	5442756	3967222	13783945	29950776	45045724	530435730	0	0	642226857	37.3464	0.00018423
22	0	0	0	0	0	0	0	0	12	192	380	1542	3591	4896	10755	13750	25872	147660	24037	13804	23280	26752	48280	55242	81985	561440	156156	169268	113528	188016	1244550	420004	221400	2026500	854775	2895060	1117829	4009504	5904789	4344486	14149975	31334292	46110066	525278788	0	0	641582456	37.3089	0.000185826
23	0	0	0	0	0	0	0	0	9	176	370	1404	3101	4280	9270	11930	22451	108408	17498	13370	21255	27296	44761	52038	81415	525440	148869	167354	112355	183000	1234575	405106	222642	1998836	863881	2904870	1173567	3991008	6054279	4456890	13915615	32517144	46911338	523367464	0	0	641573265	37.3084	0.000185849
24	0	0	0	0	0	0	0	0	3	152	465	1308	2989	4232	8496	12740	23716	125412	15197	14140	20220	26192	43656	49500	81529	566200	144102	167002	107318	179112	1267325	406614	229635	2047808	862083	2998950	1213495	4096000	6339069	4551070	14085155	34147692	48101295	519149236	0	0	641089108	37.2802	0.000187058
25	0	0	0	0	0	0	0	0	0	168	415	1218	3059	4448	8721	13380	26268	155364	17524	12614	20385	24992	41718	51480	79800	610980	146769	157432	107709	171360	1353850	399620	226827	2163224	851643	3173190	1242387	4223104	6585315	4590034	14569940	35101080	49202267	515025780	0	0	640364065	37.2381	0.000188882
26	0	0	0	0	0	0	0	0	30	444	1325	3738	8351	10928	25731	24820	42383	103788	36153	24640	40890	47632	76075	75942	116926	469740	201600	197054	138920	227976	1149900	463970	231282	1961848	956797	2946180	1258011	4109984	6464601	4656640	15080275	35976456	51413683	511040226	0	0	639584939	37.1928	0.000190863
27	0	0	0	0	0	0	0	0	18	384	1060	3120	6580	9312	20241	23240	40590	152676	37843	21798	33735	41968	62900	66438	106951	605660	186858	189156	130341	208200	1340925	451724	248643	2140124	955521	3215250	1344532	4360448	6969171	4946558	15447915	38146896	52832485	504313770	0	0	638663031	37.1392	0.000193234
28	0	0	0	0	0	0	0	0	9	344	1200	3438	6748	9096	19188	21280	38214	139248	28587	21896	33390	39872	65399	68652	109554	595020	178815	193820	130456	205080	1350275	444366	274185	2158856	959001	3289500	1415553	4464288	7192746	5140732	15492120	39545532	53328988	501487938	0	0	638453386	37.127	0.000193777
29	0	0	0	0	0	0	0	0	15	332	1085	2868	6244	8128	16497	21060	35145	149160	24076	21098	31815	38896	62169	65844	103493	628740	174720	198968	129559	207072	1403650	438542	264951	2232888	952012	3372210	1455915	4520576	7457340	5143622	15742335	41388876	54842843	496701382	0	0	637844126	37.0915	0.000195364
30	0	0	0	0	0	0	0	0	18	368	905	2778	5586	8232	16470	20690	36179	150720	25597	20356	31470	39568	61472	68436	106286	630000	168840	185042	132940	205584	1417175	426140	266301	2239524	950359	3479940	1524146	4578912	7768794	5257930	15802185	43902144	55774651	491970838	0	0	637276576	37.0585	0.000196855
31	0	0	0	0	0	0	0	0	48	584	2385	5988	10402	12928	31149	28600	42372	101568	40222	34146	51840	62496	98005	97830	143488	481060	226338	230560	159528	264552	1248575	499954	273024	2099608	1060791	3344100	1536298	4492096	7739292	5375604	16260545	44689032	57119564	488553688	0	0	636418260	37.0086	0.00019913
32	0	0	0	0	0	0	0	0	42	648	2000	4440	8974	12544	29817	27330	45375	135240	37986	28938	46290	52832	81583	87678	133931	614940	215754	227722	157803	238536	1452275	490308	287739	2321256	1050003	3618690	1611132	4758816	8287554	5609116	16801820	47214216	58694543	481046446	0	0	635434317	36.9514	0.000201771
33	0	0	0	0	0	0	0	0	27	492	1375	4014	7854	10968	20727	27060	46057	281880	35230	24976	40560	48000	72930	83070	127167	842520	200865	215622	164749	228984	1726325	467740	318951	2619988	1057862	4058670	1742386	5090944	9023388	5935992	17288390	50519160	59621393	472084830	0	0	634041146	36.8704	0.00020557
34	0	0	0	0	0	0	0	0	48	724	1735	4818	8645	13464	27432	29040	49269	160308	34151	27020	43035	51936	76789	82206	129067	688880	197988	222288	156009	227280	1572625	461838	301941	2454032	1043304	3902010	1774688	4985216	8982831	5939528	17216605	52614108	60949434	469775988	0	0	634206280	36.88	0.000205116
35	0	0	0	0	0	0	0	0	30	636	1600	4668	8099	11616	22797	27160	43637	176304	30888	25634	42270	48896	73304	82134	126274	708460	192780	221606	155687	228264	1605525	459134	309069	2521120	1044551	4032030	1842981	5116224	9368436	6018714	17618195	55538172	62418112	463163418	0	0	633288425	36.8266	0.000207653
36	0	0	0	0	0	0	0	0	57	1020	2920	6708	12579	17776	38988	33290	51249	124128	48841	37114	60900	70592	102306	104292	164274	577380	246141	242154	184483	273504	1480175	525148	313416	2419200	1178676	4016940	1953682	5250496	9578976	6541362	18261565	57692304	63806241	456633042	0	0	632051919	36.7547	0.000211119
37	0	0	0	0	0	0	0	0	63	940	2545	5610	10766	13936	28602	30630	49797	172080	45318	33572	52770	62736	89420	96570	156066	739500	232722	236962	191498	261000	1714325	511680	364743	2687636	1194017	4425450	2114324	5525984	10286595	6987136	18785550	62163576	65042152	446333218	0	0	630649489	36.6732	0.000215121
38	0	0	0	0	0	0	0	0	54	796	1810	4788	10213	13392	23949	29270	50600	207252	40495	30730	47355	58176	83912	95022	150974	826580	217161	235202	193706	263520	1831375	518050	395739	2812208	1232645	4645890	2235844	5752832	10792188	7151560	19248390	65012616	66558079	439103452	0	0	629875825	36.6282	0.000217361
39	0	0	0	0	0	0	0	0	48	812	1760	5178	10318	14488	26487	31600	51711	198648	37206	31192	47625	58096	83963	92466	149207	823360	215124	237028	185173	254088	1845900	505856	374949	2851744	1215970	4739550	2290342	5817792	11095887	7199670	19371415	68819796	67565219	433006428	0	0	629256096	36.5921	0.000219173
40	0	0	0	0	0	0	0	0	51	896	1930	4968	10178	14752	27873	32040	51898	209184	39819	31206	48510	57024	83912	96912	149112	827620	215355	232716	189014	254832	1847200	499642	378918	2868348	1212084	4894080	2466732	5938304	11553696	7496116	19403510	74871540	68100757	423983442	0	0	628094171	36.5246	0.000222609
41	0	0	0	0	0	0	0	0	72	1448	3305	8628	15050	20736	45549	40120	60126	140928	60658	41846	67950	81136	106216	118188	188689	669560	269976	258632	220984	304560	1747850	557180	388638	2817500	1373643	4913220	2612122	6207648	11881716	8450632	20656335	76133592	69764758	416172086	0	0	626401277	36.4261	0.000227713
42	0	0	0	0	0	0	0	0	78	1200	2670	6804	14182	18824	35262	40760	63316	226728	65117	38220	61875	73728	100504	113328	179094	939180	263235	269566	235336	304008	2118625	578188	464859	3283672	1402121	5524200	2846172	6767552	13022328	8877434	21826770	82229472	71916789	400305604	0	0	624216801	36.2991	0.000234472
43	0	0	0	0	0	0	0	0	90	1244	2690	6654	13454	18704	30258	41990	70796	357348	55289	36526	57165	66496	99331	112410	174287	1124140	244860	256410	225929	299136	2345275	573820	467478	3562608	1418129	5976810	3015959	7107296	13659888	9134814	22434580	86180364	72814113	390757800	0	0	622744141	36.2135	0.000239141
44	0	0	0	0	0	0	0	0	57	1184	2840	6114	12565	17376	28908	38640	68827	312672	45864	34790	55920	66768	99399	114138	175427	1093340	241521	260546	231518	302040	2334825	575172	478197	3578792	1414765	6104910	3144950	7238976	14168517	9288290	22859900	91446696	74016502	382060740	0	0	621921686	36.1656	0.000241789
45	0	0	0	0	0	0	0	0	60	1076	2085	5832	12180	16440	28944	38300	71863	387228	43121	34552	53865	64720	94724	114678	181754	1195400	235095	258742	236233	299520	2490675	585780	497556	3759616	1424857	6475740	3354262	7515968	14862936	9592522	23390640	97731756	74408443	370580978	0	0	620048141	36.0567	0.000247931
46	0	0	0	0	0	0	0	0	120	1904	4440	10266	19243	26584	52587	44720	68849	165384	73190	51072	82140	98064	128673	142668	217645	802740	306600	303952	263166	345384	2120975	629876	488538	3389288	1556082	6126690	3523429	7585632	14823435	10865244	23932685	97468164	75076071	368418094	0	0	619213594	36.0082	0.000250718
47	0	0	0	0	0	0	0	0	159	1736	3765	9480	18326	24752	45369	45420	75482	216252	65117	47698	77520	89088	122230	142362	208601	993780	293412	308044	280301	350088	2380975	653484	567648	3714928	1658452	6658020	3826826	8006624	15835413	11589240	24879365	106540740	76283529	351135504	0	0	617149730	35.8881	0.000257743
48	0	0	0	0	0	0	0	0	39	1532	3470	7716	16912	23064	36711	46600	80069	300204	57564	43512	67695	79920	114478	135270	200830	1125620	267750	300322	278530	340992	2525250	653848	589518	3873604	1678230	7016880	4067448	8329120	16312032	12111140	25240215	111154896	76695413	342154964	0	0	615931358	35.8173	0.000261982
49	0	0	0	0	0	0	0	0	99	1504	3305	7488	17003	24712	35865	47200	87351	369336	55237	42070	69510	80496	118354	138366	210577	1274660	273042	317130	285890	357864	2751500	660374	601668	4178972	1669240	7399020	4208963	8675520	17063277	12103966	26006120	114557544	76949085	333579732	0	0	614222040	35.7179	0.000268047
50	0	0	0	0	0	0	0	0	99	1728	3395	8028	15932	21864	37341	44110	76296	259740	52338	41706	64680	77872	110874	136494	200678	1128460	260841	302896	278139	346320	2591450	642148	593271	4069324	1657611	7464330	4319447	8791392	17440104	12382528	26639585	118481004	78221367	326809766	0	0	613573158	35.6802	0.000270386
51	0	0	0	0	0	0	0	0	159	2616	5755	12534	23226	31144	59148	53430	83171	194148	84799	57764	94065	107888	137904	166212	239894	964820	341964	322256	311374	373152	2523800	675402	572832	4043508	1739333	7556670	4524078	9299136	17984472	13670652	27846105	119063772	78332922	319630692	0	0	611130797	35.5381	0.000279375
52	0	0	0	0	0	0	0	0	165	1992	4605	9744	21154	31936	50715	54820	92983	277992	77285	47474	80010	89104	126667	160146	218956	1169600	296982	321222	310063	375504	2738575	698152	650511	4318664	1821490	8038650	4803388	9629696	18626652	14375574	28604240	122750352	79250522	309436546	0	0	609562131	35.4469	0.000285305
53	0	0	0	0	0	0	0	0	114	2220	4235	8820	19166	28032	38430	49680	96734	341712	69563	49938	82050	89904	127976	161226	234688	1360280	293937	336666	315330	396528	3033950	725946	690228	4692632	1853390	8599680	5100120	10162176	19579560	14854804	29562680	128873844	79021936	296636930	0	0	607495105	35.3267	0.000293312
54	0	0	0	0	0	0	0	0	156	1976	3905	8526	19852	26616	36063	48980	99627	371172	53599	46494	75795	85104	132090	160056	230204	1399180	286818	339834	323541	404304	3103075	731224	719415	4826752	1888915	8982600	5320251	10523168	20239890	15122452	30226175	132354504	79396302	288333778	0	0	605922393	35.2353	0.000299554
55	0	0	0	0	0	0	0	0	141	1728	3815	8172	17353	25280	37233	49720	105413	406836	46995	45528	73905	83536	130526	162072	235619	1496880	286839	340076	331522	416256	3267025	746720	753111	5106136	1867194	9468150	5569460	11024096	21121155	15460854	31063305	137536632	79039955	277182108	0	0	603511346	35.095	0.000309382
56	0	0	0	0	0	0	0	0	216	2984	6715	14310	26845	33352	60021	58300	94193	223836	98696	61670	106530	118432	149090	193572	267748	1163420	375312	369534	358156	422088	3064450	774774	717525	4851728	1991343	9372660	5852335	11472960	21464949	17768162	32229995	138360564	78882594	270053232	0	0	601062291	34.9526	0.000319696
57	0	0	0	0	0	0	0	0	156	2244	4970	11148	24605	33936	49707	57430	106953	301524	85488	55132	94605	100384	141406	186372	255056	1417920	342909	381194	368115	449160	3352075	808106	796878	5304572	2110069	9957300	6199380	11994720	22293447	18462544	33157670	139708800	79328629	261388472	0	0	599333076	34.8521	0.000327185
58	0	0	0	0	0	0	0	0	111	2792	5540	12234	27118	38792	53487	65380	133958	396972	94120	58240	96060	102816	152490	199332	270218	1640740	342825	393228	378971	478152	3643275	839748	856656	5673948	2156150	10614120	6581176	12636032	23259654	19305404	33925710	148713048	78218629	245202904	0	0	596570030	34.6914	0.000339516
59	0	0	0	0	0	0	0	0	108	2488	4590	10326	25984	48144	60822	55150	133320	369768	57395	54824	96135	104768	168589	192096	273657	1582240	323673	414744	393760	487440	3579275	850564	930825	5662440	2219051	10928280	6942078	12897536	23828046	20030012	34371330	153854208	77948011	236259072	0	0	595160749	34.6094	0.000345984
60	0	0	0	0	0	0	0	0	144	2152	4530	8964	20265	28728	39465	49650	110033	332424	51688	49392	86190	94224	151300	187866	266874	1524240	311199	405152	406295	498888	3572275	877500	990981	5720204	2257505	11438040	7402428	13458912	24481710	20976470	34692805	161071776	76350721	225260238	0	0	593181228	34.4943	0.000355277
61	0	0	0	0	0	0	0	0	402	3860	8285	16488	31122	38336	64818	58750	111133	234180	98540	68250	117570	122848	160905	229914	281675	1298280	404943	395626	410619	470856	3479675	800748	875232	5639368	2145710	11459160	7678762	14267712	24931830	23290102	35790685	163479672	74891145	216498958	0	0	589856159	34.301	0.000371452
62	0	0	0	0	0	0	0	0	186	2456	5680	11430	27188	38144	44244	55090	122056	299916	76817	59220	109620	107728	160174	215964	287299	1587140	359940	418858	416898	505416	3829675	866736	989172	6112960	2287172	12130890	8069765	14674880	25893912	23761580	36687105	164842920	75018351	207847460	0	0	587924042	34.1886	0.000381187
63	0	0	0	0	0	0	0	0	186	2852	5700	11952	27195	40488	43110	58890	129481	318144	62335	60494	106290	108064	164798	222480	297654	1645620	336798	444708	433113	556968	3951775	909220	1070388	6302968	2364283	12718530	8609661	15361216	26763198	25119030	37354380	171579708	73563955	194943154	0	0	585688786	34.0586	0.000392768
64	0	0	0	0	0	0	0	0	123	2524	5505	11004	28063	41624	43803	60100	143649	364896	55731	55160	101070	101328	172941	220572	313918	1791740	340326	442332	431457	578496	4185350	914992	1111779	6666436	2359846	13347690	8912128	15895296	27685845	25225110	38065090	173255148	72855257	187465780	0	0	583252109	33.9169	0.000405794
65	0	0	0	0	0	0	0	0	123	2276	5025	10224	23828	33352	40527	51690	132847	373284	50817	54110	96780	99088	172567	211338	312512	1826360	331233	451616	434677	583704	4270925	920140	1141236	6887804	2361470	14041500	9276688	16604320	28742934	25700702	38510990	178161516	70974214	176943466	0	0	579835883	33.7183	0.000424787
66	0	0	0	0	0	0	0	0	234	3288	8450	15876	31780	38016	56871	55380	120725	247356	96759	68740	131865	128160	170323	268524	317623	1508700	453180	456302	468073	561576	4154550	895700	1102572	6709752	2447861	14023830	9718624	17582208	28596018	29115968	39394740	174711780	69597185	172054918	0	0	575313507	33.4553	0.000451305

## Sheet: Raw Counts_2
						0	1	2	3	4	5	6	7	8	9	10	11	12	13	14	15	16	17	18	19	20	21	22	23	24	25	26	27	28	29	30	31	32	33	34	35	36	37	38	39	40
	;	<	=	>	?	@	A	B	C	D	E	F	G	H	I	J	K	L	M	N	O	P	Q	R	S	T	U	V	W	X	Y	Z	[	\	]	^	_	'	a	b	c	d	e	f	g	h
									0.501187	0.398107	0.316228	0.251189	0.199526	0.158489	0.125893	0.1	0.0794328	0.0630957	0.0501187	0.0398107	0.0316228	0.0251189	0.0199526	0.0158489	0.0125893	0.01	0.00794328	0.00630957	0.00501187	0.00398107	0.00316228	0.00251189	0.00199526	0.00158489	0.00125893	0.001	0.000794328	0.000630957	0.000501187	0.000398107	0.000316228	0.000251189	0.000199526	0.000158489	0.000125893	0.0001	Total
1	0	0	0	0	0	0	0	57822	0	0	0	0	0	0	0	0	3531	35811	2598	0	0	0	0	3603	0	47826	5284	8102	392	3656	43661	14344	3199	57259	15697	67101	46062	101680	89074	107263	451280	532577	993632	14505029	0	0	17196483
2	0	0	0	0	0	0	0	73944	0	0	0	38	91	222	4752	1114	2963	11496	3283	1607	3129	1729	2940	5624	3275	30699	11234	10498	4954	9795	45325	20163	8642	70577	26225	84203	30192	117889	123967	90196	560288	713105	1579437	13542887	0	0	17196483
3	0	0	0	0	0	0	0	73983	0	90	9	143	727	648	3502	1419	3561	12922	3287	2239	2981	1836	4218	5595	3994	31650	10500	9397	4659	10334	46570	18968	7991	70025	26306	86258	29635	120570	131184	91213	581262	739473	1649747	13409587	0	0	17196483
4	0	0	0	0	0	0	0	78521	0	123	23	153	1320	1176	3287	2044	4254	13393	3229	2656	2821	2308	5022	5735	4090	31404	10884	9432	4800	10398	45326	18036	7739	68224	26211	82764	27886	117637	130708	92472	572945	738240	1606444	13464778	0	0	17196483
5	0	0	0	0	0	0	0	81720	0	148	52	367	1930	1430	3963	2630	4704	11302	3373	2973	3314	2846	6079	6035	4481	27801	11700	9539	5377	10249	41677	19500	7858	65968	26755	81498	25663	118816	134991	91150	602885	772731	1708582	13296396	0	0	17196483
6	0	0	0	0	0	0	0	93347	0	164	58	532	1739	1396	3623	2668	5431	9156	2846	2245	2937	2356	6183	5775	3982	23299	12370	9393	5099	11442	36664	23027	7370	63491	29611	76918	26738	116736	126144	88739	593799	761341	1629558	13410306	0	0	17196483
7	0	0	0	0	0	0	0	94071	4	600	224	2961	2371	2043	4636	4512	6041	16195	4562	2300	3163	3352	5267	5361	4542	28717	12121	9058	5165	10016	41722	21220	7538	66602	26862	80206	28704	115152	126580	100168	541171	735952	1462929	13614395	0	0	17196483
8	0	0	0	0	0	0	0	98137	3	145	259	450	1639	1051	3131	2515	4267	11661	3246	2075	2615	3082	4965	5439	4400	27688	11394	9782	6009	9958	44384	21407	8859	68901	29120	84081	30789	122306	135667	101822	579113	777070	1578089	13400964	0	0	17196483
9	0	0	0	0	0	0	0	118474	4	139	223	346	1768	984	3218	2394	4667	13918	3611	2171	2561	3212	4472	5090	4103	31560	10971	9850	6124	9366	48054	20552	8652	72667	28527	88717	30889	124387	141864	102834	577743	778547	1583909	13349915	0	0	17196483
10	0	0	0	0	0	0	0	115148	4	113	276	374	1731	905	2737	2417	4228	17266	3133	1785	2189	2878	4234	4838	4417	35953	10606	9522	6057	9200	53555	20116	9024	78816	28113	98182	31613	136253	158910	109884	639578	834137	1705533	13052758	0	0	17196483
11	0	0	0	0	0	0	0	124379	2	157	349	566	2104	1425	4161	2562	5048	9594	3863	2016	2566	3584	5642	5708	4512	24421	11834	8767	5188	11091	41136	22278	6904	70391	30369	87711	30281	131069	145184	108635	604284	836655	1653177	13188870	0	0	17196483
12	0	0	0	0	0	0	0	128398	5	150	293	507	1878	1367	3678	2459	4738	12613	3970	1739	2416	3233	4836	4941	4855	29260	11679	9399	5294	9802	47589	21199	7431	73474	29396	93237	32209	134539	155314	118868	605225	869271	1672175	13089046	0	0	17196483
13	0	0	0	0	0	0	0	133156	4	173	339	482	1880	1324	3134	2472	4714	20525	3873	1632	2104	2926	4224	4324	4759	38268	11342	9275	5358	9004	57082	20292	7831	83651	28508	104975	34378	146479	176211	130551	639624	924932	1707874	12868803	0	0	17196483
14	0	0	0	0	0	0	0	139788	7	149	605	499	2243	1255	3088	2508	4350	17626	3593	1690	2121	2500	4289	4490	5012	36657	11094	9884	5395	9016	55733	20495	8022	82781	28528	105383	34351	145738	178037	129599	644601	934899	1740121	12820336	0	0	17196483
15	0	0	0	0	0	0	0	151534	2	115	423	466	1579	1169	2904	2519	4070	15314	3297	1630	2258	2754	4351	4526	5201	34851	11077	10709	5472	8945	54576	20208	8219	82075	28514	105475	34035	145624	181734	133270	640671	942077	1755788	12789051	0	0	17196483
16	0	0	0	0	0	0	0	156941	9	222	498	742	2089	1978	4431	3069	5235	12405	4689	1974	2860	3217	5437	5188	6322	28868	12784	9860	6298	11353	49315	22388	8160	78687	32077	102470	34841	147246	181529	137628	651007	960426	1760426	12743814	0	0	17196483
17	0	0	0	0	0	0	0	162681	4	163	262	646	1783	1598	3895	2854	4585	15164	4316	1692	2653	2898	4841	4837	6476	35479	12710	10492	6210	10363	58306	21996	9063	87055	32144	113438	37422	155881	198507	146560	662530	998285	1807141	12571553	0	0	17196483
18	0	0	0	0	0	0	0	167433	4	143	266	576	1549	1559	3386	2869	4870	20225	4420	1605	2443	2710	4364	4509	6189	40855	11980	10220	6059	9569	64073	21122	9334	91938	31559	120481	39774	163304	214462	155965	680621	1032495	1835833	12427719	0	0	17196483
19	0	0	0	0	0	0	0	174835	4	172	284	711	1622	1546	3324	3110	4992	23353	4169	1746	2559	2647	4309	4560	6463	44627	11865	10422	6154	9544	68050	21000	9718	96275	31802	126899	41469	167130	227192	163251	668859	1063227	1828841	12359752	0	0	17196483
20	0	0	0	0	0	0	0	184517	3	122	231	657	1463	1465	3195	2858	4735	17523	3817	1621	2546	2702	4315	4581	6295	40412	11610	10198	6036	9698	64968	20890	9679	93900	31381	124974	41440	167231	228267	162114	685608	1081018	1873240	12291173	0	0	17196483
21	0	0	0	0	0	0	0	200082	11	179	458	1130	2359	2418	5022	3452	5472	13232	5341	2268	3771	4028	6273	5846	8553	33140	14428	11336	7178	12477	60814	24126	9785	92222	37476	124749	43609	169803	232746	176804	685943	1109184	1862685	12218083	0	0	17196483
22	0	0	0	0	0	0	0	205253	16	218	388	995	2180	2179	4741	4128	6336	27619	6401	1965	3247	3649	5270	5226	8326	48907	13747	10882	7427	11274	77659	22816	10977	107755	36160	142428	47522	185476	262299	190312	707659	1171691	1898768	11954587	0	0	17196483
23	0	0	0	0	0	0	0	209951	5	163	384	876	2079	2113	4205	3380	5256	18914	4951	1881	3428	3607	5399	5359	8333	43829	13471	11456	7354	11269	72677	22467	11630	102783	36605	139574	49522	184273	265536	198888	699957	1208808	1933911	11902189	0	0	17196483
24	0	0	0	0	0	0	0	217294	8	189	419	944	1949	1949	4016	3457	5701	21987	4856	1836	3143	3385	4991	5048	8089	47140	12991	11371	7293	11009	77296	22319	11667	107627	36376	145966	51677	189930	281047	204731	713036	1252791	1961335	11761620	0	0	17196483
25	0	0	0	0	0	0	0	231389	10	199	360	829	1797	1812	3750	3720	5713	28483	5082	1910	3012	3339	4821	5050	8154	52845	12803	10902	7529	10938	83761	22029	11531	114567	35842	155719	52776	199031	297071	204747	737287	1276939	1986393	11614343	0	0	17196483
26	0	0	0	0	0	0	0	250050	11	283	677	1358	2817	2879	5580	4025	6095	14656	6321	2532	4495	5093	7131	6614	10436	36923	15872	12778	8794	13722	71807	25515	12332	105578	42509	149454	56541	197414	295855	222606	736096	1299746	1993872	11568016	0	0	17196483
27	0	0	0	0	0	0	0	260118	15	252	496	1114	2371	2414	5205	4063	5780	17922	5989	2279	4039	4191	6391	6082	10268	44231	15525	12770	8731	13022	80305	25191	13193	112879	41943	158955	59582	204622	315243	235565	744444	1367579	2031809	11371905	0	0	17196483
28	0	0	0	0	0	0	0	264672	11	274	547	1230	2443	2474	4970	4392	6521	22053	6006	2222	3813	4148	5981	6058	9763	50320	14900	12529	8857	12446	87060	24251	13322	120156	41987	168866	62520	214472	332355	241062	759544	1397501	2050724	11236033	0	0	17196483
29	0	0	0	0	0	0	0	275213	7	258	482	1103	2216	2423	4401	4389	6632	33511	5843	2171	3483	3928	5549	5781	9450	60517	13980	12012	8777	12318	97045	24020	13936	130758	42136	182847	64751	227064	356580	246590	783857	1442500	2087078	11022877	0	0	17196483
30	0	0	0	0	0	0	0	290575	9	267	443	1071	2180	2173	4218	4184	6637	35459	5439	2102	3518	3933	5286	5780	9611	61575	13581	11824	8827	11955	100588	23986	14269	134475	41821	189064	67136	230956	371266	251783	789517	1493720	2089138	10908117	0	0	17196483
31	0	0	0	0	0	0	0	317094	27	366	875	1733	3426	3444	6989	5004	7128	17878	8356	3162	5509	6284	7778	7803	12623	46563	19676	16680	11750	15889	89522	28953	16099	126819	50117	185064	73957	234371	375108	280040	785388	1525295	2083861	10815852	0	0	17196483
32	0	0	0	0	0	0	0	333635	18	475	781	1687	3500	4304	8819	6715	9779	25910	8525	2904	5007	5267	7382	7381	12081	59114	18440	13993	10586	14443	103091	28234	15797	140119	48538	198928	76150	245822	398395	282452	814569	1579252	2134816	10569574	0	0	17196483
33	0	0	0	0	0	0	0	334057	22	523	888	1916	3509	3971	8201	6927	9824	30395	8292	2790	4887	5250	7176	7397	11796	65054	17952	14369	10558	14310	108627	28065	16461	146810	49203	210701	80640	255603	423028	297124	823990	1652555	2156909	10376703	0	0	17196483
34	0	0	0	0	0	0	0	345786	23	370	688	1428	2793	2810	5085	4952	7427	31115	6182	2803	4763	5027	6803	7226	11528	64722	16977	16089	11804	14781	109228	28034	18344	147265	50997	214534	85838	259210	436489	308650	821729	1707452	2161412	10276119	0	0	17196483
35	0	0	0	0	0	0	0	366082	29	621	844	1910	3493	4085	8023	6863	10478	35104	8731	2892	4805	5052	6743	7587	11523	72165	17483	14113	10746	14018	118213	26909	16730	157957	48048	226954	86002	271190	458540	305035	849554	1760874	2186067	10071020	0	0	17196483
36	0	0	0	0	0	0	0	404025	28	527	1001	1971	3694	3820	7155	5205	7305	18023	8783	3478	6218	6905	8165	8364	14078	50505	19911	16056	12914	16724	102207	30081	18515	144428	56623	218647	94782	268779	457631	340799	835773	1798979	2170395	10033989	0	0	17196483
37	0	0	0	0	0	0	0	418191	26	508	870	1599	3244	3332	6164	5120	7511	21958	7416	2966	5321	5790	7623	7982	13330	59576	18135	15034	13040	16285	112256	30166	19544	153585	58269	230853	100313	278881	480264	353899	850770	1864687	2206770	9815205	0	0	17196483
38	0	0	0	0	0	0	0	426853	15	501	758	1592	3035	3189	5554	5239	7809	25627	6677	2857	5265	5287	7130	7857	12620	64328	17078	14996	12764	15923	116757	29804	21002	159867	58973	241371	106044	287033	505261	367942	861444	1953750	2234894	9599387	0	0	17196483
39	0	0	0	0	0	0	0	438217	25	464	745	1606	3094	3229	5440	5626	8445	28666	6446	3042	5248	5556	7211	8299	13399	71402	17018	15347	13413	16063	126481	30603	20909	171061	58943	257825	109129	302527	535512	369334	894004	2024457	2264477	9353220	0	0	17196483
40	0	0	0	0	0	0	0	463809	21	581	768	1676	3193	3255	5574	5644	8775	32177	6808	2946	5368	5550	7067	8514	13362	75944	16989	15460	13506	16062	132491	30150	21811	178385	58003	271045	114935	311568	557942	375387	904204	2099235	2261971	9166307	0	0	17196483
41	0	0	0	0	0	0	0	502062	65	803	1506	2946	5444	6465	12096	9526	12932	32754	14203	4001	7325	7914	9180	10035	16379	74432	22745	16080	14354	18001	138292	32395	21068	187855	63220	282399	122162	329762	582592	408298	927137	2130627	2251854	8917574	0	0	17196483
42	0	0	0	0	0	0	0	515578	40	674	1130	2189	4148	4259	7436	6580	9480	28369	8890	3877	6880	6968	8677	10232	15828	76699	20673	18142	16588	18861	141509	34767	25362	191160	70018	293585	136776	339332	606512	442880	931160	2273830	2272580	8644814	0	0	17196483
43	0	0	0	0	0	0	0	529972	39	749	1235	2202	4009	4152	6743	6561	9619	29686	7911	3862	6432	6636	8464	10583	15379	79102	19753	17581	16270	18807	144881	35048	25780	196769	71065	304724	144524	348104	628378	456257	941593	2347841	2287643	8458129	0	0	17196483
44	0	0	0	0	0	0	0	552861	40	760	1119	2107	3891	4038	6740	6501	10351	32369	7250	3482	6228	6279	8072	10018	15057	83796	18497	17175	15865	18484	151168	34152	26307	203769	70403	316672	146736	358349	652994	460504	965781	2411839	2304940	8261889	0	0	17196483
45	0	0	0	0	0	0	0	582521	39	686	995	2051	3759	3889	6481	6539	9864	34027	7300	3498	6037	6286	7825	10429	15027	89051	18612	17383	16574	18752	158087	34613	26727	213545	69493	332331	153509	372486	678518	466521	981988	2495526	2293895	8051619	0	0	17196483
46	0	0	0	0	0	0	0	631098	84	1046	2184	3587	6313	7075	12695	9416	13518	32247	14674	4717	8515	8697	9981	11776	18549	81999	24547	17568	16973	19711	158123	35537	24631	214375	73922	338411	161657	382501	690449	506382	989818	2492679	2253240	7917788	0	0	17196483
47	0	0	0	0	0	0	0	646191	92	942	1582	2759	4988	5114	8501	7361	11226	30689	9708	4557	7981	7921	9810	12243	17697	89198	22692	19493	18847	20978	168396	38391	29827	227129	82374	357725	178434	402364	728931	542912	1012354	2669637	2269568	7527871	0	0	17196483
48	0	0	0	0	0	0	0	662824	52	1037	1770	2797	5097	5587	8205	8190	13217	39102	9100	4660	7821	7530	9663	12641	17014	99538	21099	19150	18765	21030	176810	38050	30435	236873	82374	372878	187144	413368	754198	557747	1024213	2756853	2265233	7304418	0	0	17196483
49	0	0	0	0	0	0	0	687887	69	958	1634	2667	4881	5144	7659	8111	12927	38992	7969	4400	7297	7292	9301	12465	17113	102664	20164	19240	18490	21309	180882	38182	31018	244032	81833	383478	190998	423033	769176	557889	1039150	2766655	2273851	7197673	0	0	17196483
50	0	0	0	0	0	0	0	728351	62	935	1478	2207	4422	4619	7162	7525	12700	44363	7484	4136	7103	6876	8962	12352	16740	103504	19660	19009	19205	21606	183827	38561	32606	248660	83118	399144	204357	435550	798642	581903	1055926	2930480	2240501	6902747	0	0	17196483
51	0	0	0	0	0	0	0	790995	128	1232	2249	3635	6127	5942	10032	7627	11781	26376	12491	5248	9699	9645	10588	13812	20015	85379	25494	19564	19928	21656	176406	39002	29159	244536	85106	397081	208898	443586	802434	615716	1057893	2870533	2222152	6884338	0	0	17196483
52	0	0	0	0	0	0	0	810885	110	1142	1823	3039	5758	5735	8396	8117	12966	34030	9905	4918	8928	8435	10470	14109	18906	100019	22863	20734	20978	22691	190459	41354	34499	256937	92640	421733	228878	460190	828720	652119	1067459	3022504	2197673	6546361	0	0	17196483
53	0	0	0	0	0	0	0	832257	99	1162	1703	2961	5732	6089	7989	8750	14798	41622	8988	5148	8710	8325	10402	14721	19115	113608	21854	20873	21568	23642	206278	41847	36208	276341	94602	446289	242721	482244	868205	675424	1101544	3164677	2173255	6186732	0	0	17196483
54	0	0	0	0	0	0	0	861805	101	1107	1477	2780	5416	5821	7713	8693	15085	42427	8082	4843	8270	7816	10311	14478	18863	117842	20523	20899	20976	23745	210774	41654	36230	284132	92585	459362	245734	493849	889390	672152	1121346	3158320	2190476	6071406	0	0	17196483
55	0	0	0	0	0	0	0	915567	100	1051	1413	2593	5009	5329	7249	8434	14803	41982	7491	4654	8156	7756	10421	14915	19160	120382	20422	21192	21929	24585	216677	41694	37298	293585	91856	479170	259055	508060	914854	687745	1136591	3281885	2146341	5817079	0	0	17196483
56	0	0	0	0	0	0	0	998650	150	1503	2565	4088	6797	6465	10482	8220	14043	29380	12732	6151	11116	10771	11461	16749	21257	99156	27089	21718	23193	23672	206219	42745	35731	283390	99285	482101	278295	524007	924093	769068	1137081	3319739	2082821	5644500	0	0	17196483
57	0	0	0	0	0	0	0	1021003	130	1185	1860	3079	6158	6346	8642	8721	15327	37311	9873	5366	9645	8931	11174	16264	19928	118580	23832	22387	23176	25234	224999	44261	39944	303959	104484	503786	289865	542260	944313	782301	1150997	3315646	2091813	5453703	0	0	17196483
58	0	0	0	0	0	0	0	1047822	113	1371	1934	3322	6718	7153	8699	9945	17998	47533	9685	5685	9841	8935	11501	17333	20892	136120	23100	23337	23768	25949	242223	45421	41550	323671	103699	532245	301105	561727	974488	797923	1173536	3390998	2057990	5181153	0	0	17196483
59	0	0	0	0	0	0	0	1090781	105	1241	1794	3144	6377	7567	8439	10509	20447	59995	8368	5412	9393	8505	11516	17009	21073	145740	21963	22671	24013	26602	252660	45236	42767	336328	104107	554018	312202	579900	1001957	810386	1191163	3455861	2030709	4946525	0	0	17196483
60	0	0	0	0	0	0	0	1165080	99	1214	1634	2884	5621	6223	7763	9065	17855	47386	7698	5215	9089	8422	11366	17086	20703	141166	21891	23011	24404	27538	251593	45589	43881	340243	102795	572183	328240	595111	1024410	831221	1208128	3581289	1973548	4715839	0	0	17196483
61	0	0	0	0	0	0	0	1296655	184	1846	3236	5090	8112	7557	11824	9307	17423	34251	14452	7868	13522	12562	13554	21613	24874	120154	32290	25964	28577	28595	247803	49932	44441	337811	118451	581730	356316	625780	1025407	948257	1197652	3524968	1901871	4496554	0	0	17196483
62	0	0	0	0	0	0	0	1325603	166	1566	2504	4122	8909	9915	11082	12378	24257	59252	14096	6760	12364	10671	13344	21524	24528	160911	28220	27060	28915	30819	284636	52554	49868	374083	123792	622232	375409	650404	1062857	956022	1215799	3541078	1862657	4186126	0	0	17196483
63	0	0	0	0	0	0	0	1362976	123	1682	2572	3970	8365	9650	9400	11392	23960	57606	10041	7065	13108	11116	14603	22627	25813	164048	27097	29462	30765	33308	289362	55019	55371	381006	129137	649350	403023	675396	1077453	1016801	1230861	3710584	1781888	3860483	0	0	17196483
64	0	0	0	0	0	0	0	1417969	114	1513	2223	3802	8057	9562	8778	11291	23474	53227	8520	6810	12979	11146	14652	23018	26272	161231	26259	30035	30924	34797	289372	55902	57176	387926	129073	669869	416437	692236	1100392	1026579	1241863	3751166	1754870	3696969	0	0	17196483
65	0	0	0	0	0	0	0	1517580	107	1261	1966	3406	7257	7939	8091	10191	21314	49853	7738	6509	12105	10654	14918	22761	25475	157614	26104	30667	31999	36601	286360	56500	59594	390939	127058	690822	438036	714452	1114580	1060631	1247954	3871874	1678221	3447352	0	0	17196483
66	0	0	0	0	0	0	0	1700391	189	1532	3305	5346	9218	8043	10832	9785	20997	41195	15162	8169	15918	13391	14401	25750	27097	150583	35488	28810	31628	31994	302107	53056	53052	402830	131895	703297	448090	741773	1121837	1138480	1247493	3657726	1638672	3346951	0	0	17196483

## Sheet: Score Distribution_2
						0	1	2	3	4	5	6	7	8	9	10	11	12	13	14	15	16	17	18	19	20	21	22	23	24	25	26	27	28	29	30	31	32	33	34	35	36	37	38	39	40
	;	<	=	>	?	@	A	B	C	D	E	F	G	H	I	J	K	L	M	N	O	P	Q	R	S	T	U	V	W	X	Y	Z	[	\	]	^	_	'	a	b	c	d	e	f	g	h
									0.501187	0.398107	0.316228	0.251189	0.199526	0.158489	0.125893	0.1	0.0794328	0.0630957	0.0501187	0.0398107	0.0316228	0.0251189	0.0199526	0.0158489	0.0125893	0.01	0.00794328	0.00630957	0.00501187	0.00398107	0.00316228	0.00251189	0.00199526	0.00158489	0.00125893	0.001	0.000794328	0.000630957	0.000501187	0.000398107	0.000316228	0.000251189	0.000199526	0.000158489	0.000125893	0.0001	Total
1	0	0	0	0	0	0	0	0	0	0	0	0	0	0	0	0	38841	429732	33774	0	0	0	0	64854	0	956520	110964	178244	9016	87744	1091525	372944	86373	1603252	455213	2013030	1427922	3253760	2939442	3646942	15794800	19172772	36764384	551191102	0	0	641723150	37.3171	0.000185476
2	0	0	0	0	0	0	0	0	0	0	0	228	637	1776	42768	11140	32593	137952	42679	22498	46935	27664	49980	101232	62225	613980	235914	230956	113942	235080	1133125	524238	233334	1976156	760525	2526090	935952	3772448	4090911	3066664	19610080	25671780	58439169	514629706	0	0	639380357	37.1809	0.000191387
3	0	0	0	0	0	0	0	0	0	360	45	858	5089	5184	31518	14190	39171	155064	42731	31346	44715	29376	71706	100710	75886	633000	220500	206734	107157	248016	1164250	493168	215757	1960700	762874	2587740	918685	3858240	4329072	3101242	20344170	26621028	61040639	509564306	0	0	639025227	37.1602	0.000192299
4	0	0	0	0	0	0	0	0	0	492	115	918	9240	9408	29583	20440	46794	160716	41977	37184	42315	36928	85374	103230	77710	628080	228564	207504	110400	249552	1133150	468936	208953	1910272	760119	2482920	864466	3764384	4313364	3144048	20053075	26576640	59438428	511661564	0	0	638906843	37.1533	0.000192604
5	0	0	0	0	0	0	0	0	0	592	260	2202	13510	11440	35667	26300	51744	135624	43849	41622	49710	45536	103343	108630	85139	556020	245700	209858	123671	245976	1041925	507000	212166	1847104	775895	2444940	795553	3802112	4454703	3099100	21100975	27818316	63217534	505263048	0	0	638516764	37.1307	0.000193613
6	0	0	0	0	0	0	0	0	0	656	290	3192	12173	11168	32607	26680	59741	109872	36998	31430	44055	37696	105111	103950	75658	465980	259770	206646	117277	274608	916600	598702	198990	1777748	858719	2307540	828878	3735552	4162752	3017126	20782965	27408276	60293646	509591628	0	0	638494680	37.1294	0.00019367
7	0	0	0	0	0	0	0	0	12	2400	1120	17766	16597	16344	41724	45120	66451	194340	59306	32200	47445	53632	89539	96498	86298	574340	254541	199276	118795	240384	1043050	551720	203526	1864856	778998	2406180	889824	3684864	4177140	3405712	18940985	26494272	54128373	517347010	0	0	638170638	37.1105	0.000194512
8	0	0	0	0	0	0	0	0	9	580	1295	2700	11473	8408	28179	25150	46937	139932	42198	29050	39225	49312	84405	97902	83600	553760	239274	215204	138207	238992	1109600	556582	239193	1929228	844480	2522430	954459	3913792	4477011	3461948	20268955	27974520	58389293	509236632	0	0	637953915	37.0979	0.000195077
9	0	0	0	0	0	0	0	0	12	556	1115	2076	12376	7872	28962	23940	51337	167016	46943	30394	38415	51392	76024	91620	77957	631200	230391	216700	140852	224784	1201350	534352	233604	2034676	827283	2661510	957559	3980384	4681512	3496356	20221005	28027692	58604633	507296770	0	0	636910620	37.0373	0.000197822
10	0	0	0	0	0	0	0	0	12	452	1380	2244	12117	7240	24633	24170	46508	207192	40729	24990	32835	46048	71978	87084	83923	719060	222726	209484	139311	220800	1338875	523016	243648	2206848	815277	2945460	980003	4360096	5244030	3736056	22385230	30028932	63104721	496004804	0	0	636141912	36.9926	0.000199868
11	0	0	0	0	0	0	0	0	6	628	1745	3396	14728	11400	37449	25620	55528	115128	50219	28224	38490	57344	95914	102744	85728	488420	248514	192874	119324	266184	1028400	579228	186408	1970948	880701	2631330	938711	4194208	4791072	3693590	21149940	30119580	61167549	501177060	0	0	636548332	37.0162	0.000198784
12	0	0	0	0	0	0	0	0	15	600	1465	3042	13146	10936	33102	24590	52118	151356	51610	24346	36240	51728	82212	88938	92245	585200	245259	206778	121762	235248	1189725	551174	200637	2057272	852484	2797110	998479	4305248	5125362	4041512	21182875	31293756	61870475	497383748	0	0	635961793	36.9821	0.000200351
13	0	0	0	0	0	0	0	0	12	692	1695	2892	13160	10592	28206	24720	51854	246300	50349	22848	31560	46816	71808	77832	90421	765360	238182	204050	123234	216096	1427050	527592	211437	2342228	826732	3149250	1065718	4687328	5814963	4438734	22386840	33297552	63191338	489014514	0	0	634699955	36.9087	0.000203765
14	0	0	0	0	0	0	0	0	21	596	3025	2994	15701	10040	27792	25080	47850	211512	46709	23660	31815	40000	72913	80820	95228	733140	232974	217448	124085	216384	1393325	532870	216594	2317868	827312	3161490	1064881	4663616	5875221	4406366	22561035	33656364	64384477	487172768	0	0	634493974	36.8967	0.000204328
15	0	0	0	0	0	0	0	0	6	460	2115	2796	11053	9352	26136	25190	44770	183768	42861	22820	33870	44064	73967	81468	98819	697020	232617	235598	125856	214680	1364400	525408	221913	2298100	826906	3164250	1055085	4659968	5997222	4531180	22423485	33914772	64964156	485983938	0	0	634140069	36.8761	0.000205298
16	0	0	0	0	0	0	0	0	27	888	2490	4452	14623	15824	39879	30690	57585	148860	60957	27636	42900	51472	92429	93384	120118	577360	268464	216920	144854	272472	1232875	582088	220320	2203236	930233	3074100	1080071	4711872	5990457	4679352	22785245	34575336	65135762	484264932	0	0	633750163	36.8535	0.000206373
17	0	0	0	0	0	0	0	0	12	652	1310	3876	12481	12784	35055	28540	50435	181968	56108	23688	39795	46368	82297	87066	123044	709580	266910	230824	142830	248712	1457650	571896	244701	2437540	932176	3403140	1160082	4988192	6550731	4983040	23188550	35938260	66864217	477719014	0	0	632823524	36.7996	0.000208949
18	0	0	0	0	0	0	0	0	12	572	1330	3456	10843	12472	30474	28690	53570	242700	57460	22470	36645	43360	74188	81162	117591	817100	251580	224840	139357	229656	1601825	549172	252018	2574264	915211	3614430	1232994	5225728	7077246	5302810	23821735	37169820	67925821	472253322	0	0	631995924	36.7515	0.000211278
19	0	0	0	0	0	0	0	0	12	688	1420	4266	11354	12368	29916	31100	54912	280236	54197	24444	38385	42352	73253	82080	122797	892540	249165	229284	141542	229056	1701250	546000	262386	2695700	922258	3806970	1285539	5348160	7497336	5550534	23410065	38276172	67667117	469670576	0	0	631245430	36.7078	0.000213412
20	0	0	0	0	0	0	0	0	9	488	1155	3942	10241	11720	28755	28580	52085	210276	49621	22694	38190	43232	73355	82458	119605	808240	243810	224356	138828	232752	1624200	543140	261333	2629200	910049	3749220	1284640	5351392	7532811	5511876	23996280	38916648	69309880	467064574	0	0	631109635	36.6999	0.0002138
21	0	0	0	0	0	0	0	0	33	716	2290	6780	16513	19344	45198	34520	60192	158784	69433	31752	56565	64448	106641	105228	162507	662800	302988	249392	165094	299448	1520350	627276	264195	2582216	1086804	3742470	1351879	5433696	7680618	6011336	24008005	39930624	68919345	464287154	0	0	630066634	36.6393	0.000216807
22	0	0	0	0	0	0	0	0	48	872	1940	5970	15260	17432	42669	41280	69696	331428	83213	27510	48705	58384	89590	94068	158194	978140	288687	239404	170821	270576	1941475	593216	296379	3017140	1048640	4272840	1473182	5935232	8655867	6470608	24768065	42180876	70254416	454274306	0	0	628216129	36.5317	0.000222246
23	0	0	0	0	0	0	0	0	15	652	1920	5256	14553	16904	37845	33800	57816	226968	64363	26334	51420	57712	91783	96462	158327	876580	282891	252032	169142	270456	1816925	584142	314010	2877924	1061545	4187220	1535182	5896736	8762688	6762192	24498495	43517088	71554707	452283182	0	0	628445267	36.545	0.000221565
24	0	0	0	0	0	0	0	0	24	756	2095	5664	13643	15592	36144	34570	62711	263844	63128	25704	47145	54160	84847	90864	153691	942800	272811	250162	167739	264216	1932400	580294	315009	3013556	1054904	4378980	1601987	6077760	9274551	6960854	24956260	45100476	72569395	446941560	0	0	627610296	36.4964	0.000224056
25	0	0	0	0	0	0	0	0	30	796	1800	4974	12579	14496	33750	37200	62843	341796	66066	26740	45180	53424	81957	90900	154926	1056900	268863	239844	173167	262512	2094025	572754	311337	3207876	1039418	4671570	1636056	6368992	9803343	6961398	25805045	45969804	73496541	441345034	0	0	626313936	36.421	0.000227979
26	0	0	0	0	0	0	0	0	33	1132	3385	8148	19719	23032	50220	40250	67045	175872	82173	35448	67425	81488	121227	119052	198284	738460	333312	281116	202262	329328	1795175	663390	332964	2956184	1232761	4483620	1752771	6317248	9763215	7568604	25763360	46790856	73773264	439584608	0	0	625756431	36.3886	0.000229687
27	0	0	0	0	0	0	0	0	45	1008	2480	6684	16597	19312	46845	40630	63580	215064	77857	31906	60585	67056	108647	109476	195092	884620	326025	280940	200813	312528	2007625	654966	356211	3160612	1216347	4768650	1847042	6547904	10403019	8009210	26055540	49232844	75176933	432132390	0	0	624637083	36.3235	0.000233156
28	0	0	0	0	0	0	0	0	33	1096	2735	7380	17101	19792	44730	43920	71731	264636	78078	31108	57195	66368	101677	109044	185497	1006400	312900	275638	203711	298704	2176500	630526	359694	3364368	1217623	5065980	1938120	6863104	10967715	8196108	26584040	50310036	75876788	426969254	0	0	623719330	36.2702	0.000236039
29	0	0	0	0	0	0	0	0	21	1032	2410	6618	15512	19384	39609	43890	72952	402132	75959	30394	52245	62848	94333	104058	179550	1210340	293580	264264	201871	295632	2426125	624520	376272	3661224	1221944	5485410	2007281	7266048	11767140	8384060	27434995	51930000	77221886	418869326	0	0	622144865	36.1786	0.000241068
30	0	0	0	0	0	0	0	0	27	1068	2215	6426	15260	17384	37962	41840	73007	425508	70707	29428	52770	62928	89862	104040	182609	1231500	285201	260128	203021	286920	2514700	623636	385263	3765300	1212809	5671920	2081216	7390592	12251778	8560622	27633095	53773920	77298106	414508446	0	0	621151214	36.1208	0.000244296
31	0	0	0	0	0	0	0	0	81	1464	4375	10398	23982	27552	62901	50040	78408	214536	108628	44268	82635	100544	132226	140454	239837	931260	413196	366960	270250	381336	2238050	752778	434673	3550932	1453393	5551920	2292667	7499872	12378564	9521360	27488580	54910620	77102857	411002376	0	0	619863973	36.046	0.000248544
32	0	0	0	0	0	0	0	0	54	1900	3905	10122	24500	34432	79371	67150	107569	310920	110825	40656	75105	84272	125494	132858	229539	1182280	387240	307846	243478	346632	2577275	734084	426519	3923332	1407602	5967840	2360650	7866304	13147035	9603368	28509915	56853072	78988192	401643812	0	0	617915148	35.9326	0.000255115
33	0	0	0	0	0	0	0	0	66	2092	4440	11496	24563	31768	73809	69270	108064	364740	107796	39060	73305	84000	121992	133146	224124	1301080	376992	316118	242834	343440	2715675	729690	444447	4110680	1426887	6321030	2499840	8179296	13959924	10102216	28839650	59491980	79805633	394314714	0	0	616995857	35.8792	0.000258274
34	0	0	0	0	0	0	0	0	69	1480	3440	8568	19551	22480	45765	49520	81697	373380	80366	39242	71445	80432	115651	130068	219032	1294440	356517	353958	271492	354744	2730700	728884	495288	4123420	1478913	6436020	2660978	8294720	14404137	10494100	28760515	61468272	79972244	390492522	0	0	616514050	35.8512	0.000259946
35	0	0	0	0	0	0	0	0	87	2484	4220	11460	24451	32680	72207	68630	115258	421248	113503	40488	72075	80832	114631	136566	218937	1443300	367143	310486	247158	336432	2955325	699634	451710	4422796	1393392	6808620	2666062	8678080	15131820	10371190	29734390	63391464	80884479	382698760	0	0	614521998	35.7353	0.000266973
36	0	0	0	0	0	0	0	0	84	2108	5005	11826	25858	30560	64395	52050	80355	216276	114179	48692	93270	110480	138805	150552	267482	1010100	418131	353232	297022	401376	2555175	782106	499905	4043984	1642067	6559410	2938242	8600928	15101823	11587166	29252055	64763244	80304615	381291582	0	0	613814140	35.6942	0.000269515
37	0	0	0	0	0	0	0	0	78	2032	4350	9594	22708	26656	55476	51200	82621	263496	96408	41524	79815	92640	129591	143676	253270	1191520	380835	330748	299920	390840	2806400	784316	527688	4300380	1689801	6925590	3109703	8924192	15848712	12032566	29776950	67128732	81650490	372977790	0	0	612432308	35.6138	0.000274548
38	0	0	0	0	0	0	0	0	45	2004	3790	9552	21245	25512	49986	52390	85899	307524	86801	39998	78975	84592	121210	141426	239780	1286560	358638	329912	293572	382152	2918925	774904	567054	4476276	1710217	7241130	3287364	9185056	16673613	12510028	30150540	70335000	82691078	364776706	0	0	611299454	35.5479	0.000278745
39	0	0	0	0	0	0	0	0	75	1856	3725	9636	21658	25832	48960	56260	92895	343992	83798	42588	78720	88896	122587	149382	254581	1428040	357378	337634	308499	385512	3162025	795678	564543	4789708	1709347	7734750	3382999	9680864	17671896	12557356	31290140	72880452	83785649	355422360	0	0	609670271	35.4532	0.000284892
40	0	0	0	0	0	0	0	0	63	2324	3840	10056	22351	26040	50166	56440	96525	386124	88504	41244	80520	88800	120139	153252	253878	1518880	356769	340120	310638	385488	3312275	783900	588897	4994780	1682087	8131350	3562985	9970176	18412086	12763158	31647140	75572460	83692927	348319666	0	0	607826048	35.346	0.000292015
41	0	0	0	0	0	0	0	0	195	3212	7530	17676	38108	51720	108864	95260	142252	393048	184639	56014	109875	126624	156060	180630	311201	1488640	477645	353760	330142	432024	3457300	842270	568836	5259940	1833380	8471970	3787022	10552384	19225536	13882132	32449795	76702572	83318598	338867812	0	0	604284666	35.14	0.000306195
42	0	0	0	0	0	0	0	0	120	2696	5650	13134	29036	34072	66924	65800	104280	340428	115570	54278	103200	111488	147509	184176	300732	1533980	434133	399124	381524	452664	3537725	903942	684774	5352480	2030522	8807550	4240056	10858624	20014896	15057920	32590600	81857880	84085460	328502932	0	0	603405879	35.0889	0.00030982
43	0	0	0	0	0	0	0	0	117	2996	6175	13212	28063	33216	60687	65610	105809	356232	102843	54068	96480	106176	143888	190494	292201	1582040	414813	386782	374210	451368	3622025	911248	696060	5509532	2060885	9141720	4480244	11139328	20736474	15512738	32955755	84522276	84642791	321408902	0	0	602207458	35.0192	0.000314831
44	0	0	0	0	0	0	0	0	120	3040	5595	12642	27237	32304	60660	65010	113861	388428	94250	48748	93420	100464	137224	180324	286083	1675920	388437	377850	364895	443616	3779200	887952	710289	5705532	2041687	9500160	4548816	11467168	21548802	15657136	33802335	86826204	85282780	313951782	0	0	600609971	34.9263	0.000321638
45	0	0	0	0	0	0	0	0	117	2744	4975	12306	26313	31112	58329	65390	108504	408324	94900	48972	90555	100576	133025	187722	285513	1781020	390852	382426	381202	450048	3952175	899938	721629	5979260	2015297	9969930	4758779	11919552	22391094	15861714	34369580	89838936	84874115	305961522	0	0	598558446	34.807	0.000330596
46	0	0	0	0	0	0	0	0	252	4184	10920	21522	44191	56600	114255	94160	148698	386964	190762	66038	127725	139152	169677	211968	352431	1639980	515487	386496	390379	473064	3953075	923962	665037	6002500	2143738	10152330	5011367	12240032	22784817	17216988	34643630	89736444	83369880	300875944	0	0	595264649	34.6155	0.000345503
47	0	0	0	0	0	0	0	0	276	3768	7910	16554	34916	40912	76509	73610	123486	368268	126204	63798	119715	126736	166770	220374	336243	1783960	476532	428846	433481	503472	4209900	998166	805329	6359612	2388846	10731750	5531454	12875648	24054723	18459008	35432390	96106932	83974016	286059098	0	0	593519212	34.514	0.000353672
48	0	0	0	0	0	0	0	0	156	4148	8850	16782	35679	44696	73845	81900	145387	469224	118300	65240	117315	120480	164271	227538	323266	1990760	443079	421300	431595	504720	4420250	989300	821745	6632444	2388846	11186340	5801464	13227776	24888534	18963398	35847455	99246708	83813621	277567884	0	0	591604296	34.4026	0.000362858
49	0	0	0	0	0	0	0	0	207	3832	8170	16002	34167	41152	68931	81110	142197	467904	103597	61600	109455	116672	158117	224370	325147	2053280	423444	423280	425270	511416	4522050	992732	837486	6832896	2373157	11504340	5920938	13537056	25382808	18968226	36370250	99599580	84132487	273511574	0	0	590284900	34.3259	0.000369325
50	0	0	0	0	0	0	0	0	186	3740	7390	13242	30954	36952	64458	75250	139700	532356	97292	57904	106545	110016	152354	222336	318060	2070080	412860	418198	441715	518544	4595675	1002586	880362	6962480	2410422	11974320	6335067	13937600	26355186	19784702	36957410	105497280	82898537	262304386	0	0	587726145	34.1771	0.000382198
51	0	0	0	0	0	0	0	0	384	4928	11245	21810	42889	47536	90288	76270	129591	316512	162383	73472	145485	154320	179996	248616	380285	1707580	535374	430408	458344	519744	4410150	1014052	787293	6847008	2468074	11912430	6475838	14194752	26480322	20934344	37026255	103339188	82219624	261604844	0	0	585451634	34.0448	0.000394017
52	0	0	0	0	0	0	0	0	330	4568	9115	18234	40306	45880	75564	81170	142626	408360	128765	68852	133920	134960	177990	253962	359214	2000380	480123	456148	482494	544584	4761475	1075204	931473	7194236	2686560	12651990	7095218	14726080	27347760	22172046	37361065	108810144	81313901	248761718	0	0	582936415	33.8986	0.000407513
53	0	0	0	0	0	0	0	0	297	4648	8515	17766	40124	48712	71901	87500	162778	499464	116844	72072	130650	133200	176834	264978	363185	2272160	458934	459206	496064	567408	5156950	1088022	977616	7737548	2743458	13388670	7524351	15431808	28650765	22964416	38554040	113928372	80410435	235095816	0	0	580105507	33.734	0.000423257
54	0	0	0	0	0	0	0	0	303	4428	7385	16680	37912	46568	69417	86930	165935	509124	105066	67802	124050	125056	175287	260604	358397	2356840	430983	459778	482448	569880	5269350	1083004	978210	7955696	2684965	13780860	7617754	15803168	29349870	22853168	39247110	113699520	81047612	230713428	0	0	578544588	33.6432	0.000432196
55	0	0	0	0	0	0	0	0	300	4204	7065	15558	35063	42632	65241	84340	162833	503784	97383	65156	122340	124096	177157	268470	364040	2407640	428862	466224	504367	590040	5416925	1084044	1007046	8220380	2663824	14375100	8030705	16257920	30190182	23383330	39780685	118147860	79414617	221049002	0	0	575558415	33.4695	0.000449827
56	0	0	0	0	0	0	0	0	450	6012	12825	24528	47579	51720	94338	82200	154473	352560	165516	86114	166740	172336	194837	301482	403883	1983120	568869	477796	533439	568128	5155475	1111370	964737	7934920	2879265	14463030	8627145	16768224	30495069	26148312	39797835	119510604	77064377	214491000	0	0	571860308	33.2545	0.000472662
57	0	0	0	0	0	0	0	0	390	4740	9300	18474	43106	50768	77778	87210	168597	447732	128349	75124	144675	142896	189958	292752	378632	2371600	500472	492514	533048	605616	5624975	1150786	1078488	8510852	3030036	15113580	8985815	17352320	31162329	26598234	40284895	119363256	77397081	207240714	0	0	569657092	33.1264	0.000486814
58	0	0	0	0	0	0	0	0	339	5484	9670	19932	47026	57224	78291	99450	197978	570396	125905	79590	147615	142960	195517	311994	396948	2722400	485100	513414	546664	622776	6055575	1180946	1121850	9062788	3007271	15967350	9334255	17975264	32158104	27129382	41073760	122075928	76145630	196883814	0	0	566548590	32.9456	0.000507504
59	0	0	0	0	0	0	0	0	315	4964	8970	18864	44639	60536	75951	105090	224917	719940	108784	75768	140895	136080	195772	306162	400387	2914800	461223	498762	552299	638448	6316500	1176136	1154709	9417184	3019103	16620540	9678262	18556800	33064581	27553124	41690705	124410996	75136233	187967950	0	0	563456389	32.7658	0.000528957
60	0	0	0	0	0	0	0	0	297	4856	8170	17304	39347	49784	69867	90650	196405	568632	100074	73010	136335	134752	193222	307548	393357	2823320	459711	506242	561292	660912	6289825	1185314	1184787	9526804	2981055	17165490	10175440	19043552	33805530	28261514	42284480	128926404	73021276	179201882	0	0	560448440	32.5909	0.000550697
61	0	0	0	0	0	0	0	0	552	7384	16180	30540	56784	60456	106416	93070	191653	411012	187876	110152	202830	200992	230418	389034	472606	2403080	678090	571208	657271	686280	6195075	1298232	1199907	9458708	3435079	17451900	11045796	20024960	33838431	32240738	41917820	126898848	70369227	170869052	0	0	554007657	32.2163	0.000600297
62	0	0	0	0	0	0	0	0	498	6264	12520	24732	62363	79320	99738	123780	266827	711024	183248	94640	185460	170736	226848	387432	466032	3218220	592620	595320	665045	739656	7115900	1366404	1346436	10474324	3589968	18666960	11637679	20812928	35074281	32504748	42552965	127478808	68918309	159072788	0	0	549524821	31.9557	0.000637433
63	0	0	0	0	0	0	0	0	369	6728	12860	23820	58555	77200	84600	113920	263560	691272	130533	98910	196620	177856	248251	407286	490447	3280960	569037	648164	707595	799392	7234050	1430494	1495017	10668168	3744973	19480500	12493713	21612672	35555949	34571234	43080135	133581024	65929856	146698354	0	0	546664074	31.7893	0.000662324
64	0	0	0	0	0	0	0	0	342	6052	11115	22812	56399	76496	79002	112910	258214	638724	110760	95340	194685	178336	249084	414324	499168	3224620	551439	660770	711252	835128	7234300	1453452	1543752	10861928	3743117	20096070	12909547	22151552	36312936	34903686	43465205	135041976	64930190	140484822	0	0	544119505	31.6413	0.000685279
65	0	0	0	0	0	0	0	0	321	5044	9830	20436	50799	63512	72819	101910	234454	598236	100594	91126	181575	170464	253606	409698	484025	3152280	548184	674674	735977	878424	7159000	1469000	1609038	10946292	3684682	20724660	13579116	22862464	36781140	36061454	43678390	139387464	62094177	130999376	0	0	539874241	31.3945	0.000725361
66	0	0	0	0	0	0	0	0	567	6128	16525	32076	64526	64344	97488	97850	230967	494340	197106	114366	238770	214256	244817	463500	514843	3011660	745248	633820	727444	767856	7552675	1379456	1432404	11279240	3824955	21098910	13890790	23736736	37020621	38708320	43662255	131678136	60630864	127184138	0	0	532057997	30.9399	0.000805391

## Sheet: Gap Size Data
Start Pos Diff	Start Pos Diff ^ 2	Count	a*c	b*c		Cumsum	Cum %
0	0	0	0	0		0	0
1	1	0	0	0		0	0
2	4	232992	465984	931968		232992	0.0130332
3	9	223418	670254	2010762		456410	0.0255308
4	16	223527	894108	3576432		679937	0.0380345
5	25	213360	1066800	5334000		893297	0.0499695
6	36	207600	1245600	7473600		1100897	0.0615823
7	49	205838	1440866	10086062		1306735	0.0730966
8	64	198391	1587128	12697024		1505126	0.0841942
9	81	195415	1758735	15828615		1700541	0.0951254
10	100	194016	1940160	19401600		1894557	0.105978
11	121	187308	2060388	22664268		2081865	0.116456
12	144	183983	2207796	26493552		2265848	0.126748
13	169	179117	2328521	30270773		2444965	0.136767
14	196	168806	2363284	33085976		2613771	0.14621
15	225	159909	2398635	35979525		2773680	0.155155
16	256	156901	2510416	40166656		2930581	0.163932
17	289	148698	2527866	42973722		3079279	0.17225
18	324	144490	2600820	46814760		3223769	0.180332
19	361	143873	2733587	51938153		3367642	0.18838
20	400	138078	2761560	55231200		3505720	0.196104
21	441	134499	2824479	59314059		3640219	0.203628
22	484	133870	2945140	64793080		3774089	0.211116
23	529	127198	2925554	67287742		3901287	0.218232
24	576	123411	2961864	71084736		4024698	0.225135
25	625	117162	2929050	73226250		4141860	0.231689
26	676	109678	2851628	74142328		4251538	0.237824
27	729	105634	2852118	77007186		4357172	0.243733
28	784	102512	2870336	80369408		4459684	0.249467
29	841	97972	2841188	82394452		4557656	0.254948
30	900	95470	2864100	85923000		4653126	0.260288
31	961	94661	2934491	90969221		4747787	0.265583
32	1024	90368	2891776	92536832		4838155	0.270638
33	1089	85995	2837835	93648555		4924150	0.275449
34	1156	85105	2893570	98381380		5009255	0.280209
35	1225	79334	2776690	97184150		5088589	0.284647
36	1296	76654	2759544	99343584		5165243	0.288935
37	1369	73501	2719537	100622869		5238744	0.293047
38	1444	68004	2584152	98197776		5306748	0.296851
39	1521	65598	2558322	99774558		5372346	0.30052
40	1600	64606	2584240	103369600		5436952	0.304134
41	1681	60470	2479270	101650070		5497422	0.307517
42	1764	59286	2490012	104580504		5556708	0.310833
43	1849	57839	2487077	106944311		5614547	0.314068
44	1936	55191	2428404	106849776		5669738	0.317156
45	2025	52095	2344275	105492375		5721833	0.32007
46	2116	51229	2356534	108400564		5773062	0.322935
47	2209	48787	2292989	107770483		5821849	0.325665
48	2304	46499	2231952	107133696		5868348	0.328266
49	2401	44669	2188781	107250269		5913017	0.330764
50	2500	41537	2076850	103842500		5954554	0.333088
51	2601	40353	2058003	104958153		5994907	0.335345
52	2704	39148	2035696	105856192		6034055	0.337535
53	2809	38130	2020890	107107170		6072185	0.339668
54	2916	36745	1984230	107148420		6108930	0.341723
55	3025	35222	1937210	106546550		6144152	0.343694
56	3136	34041	1906296	106752576		6178193	0.345598
57	3249	31908	1818756	103669092		6210101	0.347383
58	3364	30535	1771030	102719740		6240636	0.349091
59	3481	28680	1692120	99835080		6269316	0.350695
60	3600	27767	1666020	99961200		6297083	0.352248
61	3721	27062	1650782	100697702		6324145	0.353762
62	3844	25615	1588130	98464060		6349760	0.355195
63	3969	25189	1586907	99975141		6374949	0.356604
64	4096	24821	1588544	101666816		6399770	0.357993
65	4225	23630	1535950	99836750		6423400	0.359314
66	4356	23531	1553046	102501036		6446931	0.360631
67	4489	22207	1487869	99687223		6469138	0.361873
68	4624	20653	1404404	95499472		6489791	0.363028
69	4761	19574	1350606	93191814		6509365	0.364123
70	4900	19023	1331610	93212700		6528388	0.365187
71	5041	17661	1253931	89029101		6546049	0.366175
72	5184	17685	1273320	91679040		6563734	0.367164
73	5329	17092	1247716	91083268		6580826	0.36812
74	5476	15840	1172160	86739840		6596666	0.369007
75	5625	15694	1177050	88278750		6612360	0.369884
76	5776	15328	1164928	88534528		6627688	0.370742
77	5929	14692	1131284	87108868		6642380	0.371564
78	6084	13954	1088412	84896136		6656334	0.372344
79	6241	13495	1066105	84222295		6669829	0.373099
80	6400	12718	1017440	81395200		6682547	0.373811
81	6561	12462	1009422	81763182		6695009	0.374508
82	6724	11823	969486	79497852		6706832	0.375169
83	6889	11333	940639	78073037		6718165	0.375803
84	7056	11098	932232	78307488		6729263	0.376424
85	7225	10757	914345	77719325		6740020	0.377026
86	7396	10719	921834	79277724		6750739	0.377625
87	7569	10460	910020	79171740		6761199	0.37821
88	7744	10242	901296	79314048		6771441	0.378783
89	7921	9648	858672	76421808		6781089	0.379323
90	8100	9188	826920	74422800		6790277	0.379837
91	8281	9263	842933	76706903		6799540	0.380355
92	8464	9003	828276	76201392		6808543	0.380859
93	8649	8489	789477	73421361		6817032	0.381333
94	8836	8265	776910	73029540		6825297	0.381796
95	9025	8075	767125	72876875		6833372	0.382247
96	9216	7933	761568	73110528		6841305	0.382691
97	9409	8024	778328	75497816		6849329	0.38314
98	9604	7823	766654	75132092		6857152	0.383578
99	9801	7720	764280	75663720		6864872	0.38401
100	10000	7425	742500	74250000		6872297	0.384425
101	10201	7035	710535	71764035		6879332	0.384818
102	10404	7195	733890	74856780		6886527	0.385221
103	10609	6974	718322	73987166		6893501	0.385611
104	10816	6964	724256	75322624		6900465	0.386001
105	11025	6926	727230	76359150		6907391	0.386388
106	11236	7010	743060	78764360		6914401	0.38678
107	11449	6743	721501	77200607		6921144	0.387157
108	11664	6676	721008	77868864		6927820	0.387531
109	11881	6779	738911	80541299		6934599	0.38791
110	12100	6723	739530	81348300		6941322	0.388286
111	12321	6640	737040	81811440		6947962	0.388657
112	12544	6673	747376	83706112		6954635	0.389031
113	12769	6669	753597	85156461		6961304	0.389404
114	12996	6617	754338	85994532		6967921	0.389774
115	13225	6806	782690	90009350		6974727	0.390155
116	13456	6856	795296	92254336		6981583	0.390538
117	13689	6918	809406	94700502		6988501	0.390925
118	13924	7159	844762	99681916		6995660	0.391326
119	14161	7224	859656	102299064		7002884	0.39173
120	14400	7367	884040	106084800		7010251	0.392142
121	14641	7379	892859	108035939		7017630	0.392555
122	14884	7729	942938	115038436		7025359	0.392987
123	15129	8100	996300	122544900		7033459	0.39344
124	15376	9132	1132368	140413632		7042591	0.393951
125	15625	9558	1194750	149343750		7052149	0.394485
126	15876	10704	1348704	169936704		7062853	0.395084
127	16129	11803	1498981	190370587		7074656	0.395745
128	16384	13274	1699072	217481216		7087930	0.396487
129	16641	15364	1981956	255672324		7103294	0.397346
130	16900	18125	2356250	306312500		7121419	0.39836
131	17161	21373	2799863	366782053		7142792	0.399556
132	17424	25177	3323364	438684048		7167969	0.400964
133	17689	31092	4135236	549986388		7199061	0.402704
134	17956	35783	4794922	642519548		7234844	0.404705
135	18225	43519	5875065	793133775		7278363	0.40714
136	18496	52291	7111576	967174336		7330654	0.410065
137	18769	61340	8403580	1151290460		7391994	0.413496
138	19044	70719	9759222	1346772636		7462713	0.417452
139	19321	83580	11617620	1614849180		7546293	0.422127
140	19600	94934	13290760	1860706400		7641227	0.427438
141	19881	108567	15307947	2158420527		7749794	0.433511
142	20164	122778	17434476	2475695592		7872572	0.440379
143	20449	136293	19489899	2787055557		8008865	0.448003
144	20736	148905	21442320	3087694080		8157770	0.456332
145	21025	166110	24085950	3492462750		8323880	0.465624
146	21316	173585	25343410	3700137860		8497465	0.475334
147	21609	188222	27668634	4067289198		8685687	0.485863
148	21904	200325	29648100	4387918800		8886012	0.497069
149	22201	207675	30943575	4610592675		9093687	0.508686
150	22500	212693	31903950	4785592500		9306380	0.520583
151	22801	221404	33432004	5048232604		9527784	0.532968
152	23104	224276	34089952	5181672704		9752060	0.545514
153	23409	227221	34764813	5319016389		9979281	0.558224
154	23716	233222	35916188	5531092952		10212503	0.57127
155	24025	228601	35433155	5492139025		10441104	0.584058
156	24336	225644	35200464	5491272384		10666748	0.59668
157	24649	226642	35582794	5586498658		10893390	0.609358
158	24964	222408	35140464	5552193312		11115798	0.621799
159	25281	219194	34851846	5541443514		11334992	0.634061
160	25600	215269	34443040	5510886400		11550261	0.646102
161	25921	206644	33269684	5356419124		11756905	0.657662
162	26244	200007	32401134	5248983708		11956912	0.66885
163	26569	197111	32129093	5237042159		12154023	0.679876
164	26896	190267	31203788	5117421232		12344290	0.690519
165	27225	183523	30281295	4996413675		12527813	0.700785
166	27556	179569	29808454	4948203364		12707382	0.71083
167	27889	175928	29379976	4906455992		12883310	0.720671
168	28224	167355	28115640	4723427520		13050665	0.730033
169	28561	164807	27852383	4707052727		13215472	0.739252
170	28900	155505	26435850	4494094500		13370977	0.74795
171	29241	153065	26174115	4475773665		13524042	0.756512
172	29584	149185	25659820	4413489040		13673227	0.764858
173	29929	142709	24688657	4271137661		13815936	0.772841
174	30276	137997	24011478	4177997172		13953933	0.78056
175	30625	136425	23874375	4178015625		14090358	0.788191
176	30976	128894	22685344	3992620544		14219252	0.795401
177	31329	125577	22227129	3934201833		14344829	0.802426
178	31684	122954	21885812	3895674536		14467783	0.809304
179	32041	116646	20879634	3737454486		14584429	0.815829
180	32400	111880	20138400	3624912000		14696309	0.822087
181	32761	111050	20100050	3638109050		14807359	0.828299
182	33124	105128	19133296	3482259872		14912487	0.83418
183	33489	102139	18691437	3420532971		15014626	0.839893
184	33856	98485	18121240	3334308160		15113111	0.845402
185	34225	94651	17510435	3239430475		15207762	0.850697
186	34596	90603	16852158	3134501388		15298365	0.855765
187	34969	89977	16825699	3146405713		15388342	0.860798
188	35344	85807	16131716	3032762608		15474149	0.865598
189	35721	81802	15460578	2922049242		15555951	0.870174
190	36100	79972	15194680	2886989200		15635923	0.874648
191	36481	75675	14453925	2760699675		15711598	0.878881
192	36864	73944	14197248	2725871616		15785542	0.883017
193	37249	72091	13913563	2685317659		15857633	0.88705
194	37636	68778	13342932	2588528808		15926411	0.890897
195	38025	66180	12905100	2516494500		15992591	0.894599
196	38416	64715	12684140	2486091440		16057306	0.898219
197	38809	62357	12284329	2420012813		16119663	0.901707
198	39204	60681	12014838	2378937924		16180344	0.905102
199	39601	58675	11676325	2323588675		16239019	0.908384
200	40000	55653	11130600	2226120000		16294672	0.911497
201	40401	54281	10910481	2193006681		16348953	0.914533
202	40804	52402	10585204	2138211208		16401355	0.917465
203	41209	50679	10287837	2088430911		16452034	0.920299
204	41616	49698	10138392	2068231968		16501732	0.923079
205	42025	47646	9767430	2002323150		16549378	0.925745
206	42436	46021	9480326	1952947156		16595399	0.928319
207	42849	44187	9146709	1893368763		16639586	0.930791
208	43264	43054	8955232	1862688256		16682640	0.933199
209	43681	41044	8578196	1792842964		16723684	0.935495
210	44100	39500	8295000	1741950000		16763184	0.937705
211	44521	38674	8160214	1721805154		16801858	0.939868
212	44944	37063	7857356	1665759472		16838921	0.941941
213	45369	36062	7681206	1636096878		16874983	0.943959
214	45796	35083	7507762	1606661068		16910066	0.945921
215	46225	33481	7198415	1547659225		16943547	0.947794
216	46656	32252	6966432	1504749312		16975799	0.949598
217	47089	32010	6946170	1507318890		17007809	0.951389
218	47524	30479	6644422	1448483996		17038288	0.953094
219	47961	28793	6305667	1380941073		17067081	0.954704
220	48400	28626	6297720	1385498400		17095707	0.956305
221	48841	27601	6099821	1348060441		17123308	0.957849
222	49284	26767	5942274	1319184828		17150075	0.959347
223	49729	25938	5784174	1289870802		17176013	0.960798
224	50176	24751	5544224	1241906176		17200764	0.962182
225	50625	23953	5389425	1212620625		17224717	0.963522
226	51076	23643	5343318	1207589868		17248360	0.964845
227	51529	22443	5094561	1156465347		17270803	0.9661
228	51984	22169	5054532	1152433296		17292972	0.96734
229	52441	21351	4889379	1119667791		17314323	0.968534
230	52900	20617	4741910	1090639300		17334940	0.969688
231	53361	20138	4651878	1074583818		17355078	0.970814
232	53824	19787	4590584	1065015488		17374865	0.971921
233	54289	18754	4369682	1018135906		17393619	0.97297
234	54756	17542	4104828	960529752		17411161	0.973951
235	55225	17902	4206970	988637950		17429063	0.974953
236	55696	16433	3878188	915252368		17445496	0.975872
237	56169	16080	3810960	903197520		17461576	0.976772
238	56644	16042	3817996	908683048		17477618	0.977669
239	57121	15123	3614397	863840883		17492741	0.978515
240	57600	14847	3563280	855187200		17507588	0.979345
241	58081	14452	3482932	839386612		17522040	0.980154
242	58564	13903	3364526	814215292		17535943	0.980932
243	59049	13062	3174066	771298038		17549005	0.981662
244	59536	13012	3174928	774682432		17562017	0.98239
245	60025	12389	3035305	743649725		17574406	0.983083
246	60516	11877	2921742	718748532		17586283	0.983747
247	61009	11665	2881255	711669985		17597948	0.9844
248	61504	11270	2794960	693150080		17609218	0.98503
249	62001	10962	2729538	679654962		17620180	0.985644
250	62500	10937	2734250	683562500		17631117	0.986255
251	63001	10027	2516777	631711027		17641144	0.986816
252	63504	9948	2506896	631737792		17651092	0.987373
253	64009	9435	2387055	603924915		17660527	0.987901
254	64516	8934	2269236	576385944		17669461	0.9884
255	65025	8878	2263890	577291950		17678339	0.988897
256	65536	8517	2180352	558170112		17686856	0.989373
257	66049	8189	2104573	540875261		17695045	0.989831
258	66564	7828	2019624	521062992		17702873	0.990269
259	67081	7660	1983940	513840460		17710533	0.990698
260	67600	7449	1936740	503552400		17717982	0.991114
261	68121	7127	1860147	485498367		17725109	0.991513
262	68644	6861	1797582	470966484		17731970	0.991897
263	69169	6636	1745268	459005484		17738606	0.992268
264	69696	6212	1639968	432951552		17744818	0.992616
265	70225	5997	1589205	421139325		17750815	0.992951
266	70756	5823	1548918	412012188		17756638	0.993277
267	71289	5384	1437528	383819976		17762022	0.993578
268	71824	5556	1489008	399054144		17767578	0.993889
269	72361	5104	1372976	369330544		17772682	0.994174
270	72900	5054	1364580	368436600		17777736	0.994457
271	73441	4623	1252833	339517743		17782359	0.994716
272	73984	4286	1165792	317095424		17786645	0.994955
273	74529	4106	1120938	306016074		17790751	0.995185
274	75076	3948	1081752	296400048		17794699	0.995406
275	75625	3804	1046100	287677500		17798503	0.995619
276	76176	3472	958272	264483072		17801975	0.995813
277	76729	3230	894710	247834670		17805205	0.995994
278	77284	3042	845676	235097928		17808247	0.996164
279	77841	2721	759159	211805361		17810968	0.996316
280	78400	2717	760760	213012800		17813685	0.996468
281	78961	2521	708401	199060681		17816206	0.996609
282	79524	2314	652548	184018536		17818520	0.996738
283	80089	2185	618355	174994465		17820705	0.996861
284	80656	1881	534204	151713936		17822586	0.996966
285	81225	1743	496755	141575175		17824329	0.997063
286	81796	1574	450164	128746904		17825903	0.997151
287	82369	1439	412993	118528991		17827342	0.997232
288	82944	1341	386208	111227904		17828683	0.997307
289	83521	1248	360672	104234208		17829931	0.997377
290	84100	1042	302180	87632200		17830973	0.997435
291	84681	936	272376	79261416		17831909	0.997487
292	85264	792	231264	67529088		17832701	0.997532
293	85849	751	220043	64472599		17833452	0.997574
294	86436	661	194334	57134196		17834113	0.997611
295	87025	679	200305	59089975		17834792	0.997649
296	87616	621	183816	54409536		17835413	0.997683
297	88209	535	158895	47191815		17835948	0.997713
298	88804	535	159430	47510140		17836483	0.997743
299	89401	586	175214	52388986		17837069	0.997776
300	90000	518	155400	46620000		17837587	0.997805
301	90601	452	136052	40951652		17838039	0.99783
302	91204	481	145262	43869124		17838520	0.997857
303	91809	500	151500	45904500		17839020	0.997885
304	92416	464	141056	42881024		17839484	0.997911
305	93025	381	116205	35442525		17839865	0.997932
306	93636	447	136782	41855292		17840312	0.997957
307	94249	409	125563	38547841		17840721	0.99798
308	94864	365	112420	34625360		17841086	0.998001
309	95481	447	138123	42680007		17841533	0.998026
310	96100	392	121520	37671200		17841925	0.998048
311	96721	358	111338	34626118		17842283	0.998068
312	97344	345	107640	33583680		17842628	0.998087
313	97969	327	102351	32035863		17842955	0.998105
314	98596	320	100480	31550720		17843275	0.998123
315	99225	357	112455	35423325		17843632	0.998143
316	99856	361	114076	36048016		17843993	0.998163
317	100489	352	111584	35372128		17844345	0.998183
318	101124	352	111936	35595648		17844697	0.998203
319	101761	293	93467	29815973		17844990	0.998219
320	102400	275	88000	28160000		17845265	0.998234
321	103041	369	118449	38022129		17845634	0.998255
322	103684	285	91770	29549940		17845919	0.998271
323	104329	272	87856	28377488		17846191	0.998286
324	104976	264	85536	27713664		17846455	0.998301
325	105625	294	95550	31053750		17846749	0.998317
326	106276	273	88998	29013348		17847022	0.998333
327	106929	257	84039	27480753		17847279	0.998347
328	107584	251	82328	27003584		17847530	0.998361
329	108241	234	76986	25328394		17847764	0.998374
330	108900	248	81840	27007200		17848012	0.998388
331	109561	194	64214	21254834		17848206	0.998399
332	110224	213	70716	23477712		17848419	0.998411
333	110889	214	71262	23730246		17848633	0.998423
334	111556	253	84502	28223668		17848886	0.998437
335	112225	209	70015	23455025		17849095	0.998449
336	112896	208	69888	23482368		17849303	0.99846
337	113569	243	81891	27597267		17849546	0.998474
338	114244	215	72670	24562460		17849761	0.998486
339	114921	243	82377	27925803		17850004	0.9985
340	115600	217	73780	25085200		17850221	0.998512
341	116281	194	66154	22558514		17850415	0.998523
342	116964	208	71136	24328512		17850623	0.998534
343	117649	178	61054	20941522		17850801	0.998544
344	118336	205	70520	24258880		17851006	0.998556
345	119025	185	63825	22019625		17851191	0.998566
346	119716	219	75774	26217804		17851410	0.998578
347	120409	190	65930	22877710		17851600	0.998589
348	121104	194	67512	23494176		17851794	0.9986
349	121801	180	62820	21924180		17851974	0.99861
350	122500	172	60200	21070000		17852146	0.998619
351	123201	178	62478	21929778		17852324	0.998629
352	123904	208	73216	25772032		17852532	0.998641
353	124609	143	50479	17819087		17852675	0.998649
354	125316	193	68322	24185988		17852868	0.99866
355	126025	190	67450	23944750		17853058	0.99867
356	126736	164	58384	20784704		17853222	0.99868
357	127449	185	66045	23578065		17853407	0.99869
358	128164	153	54774	19609092		17853560	0.998698
359	128881	205	73595	26420605		17853765	0.99871
360	129600	204	73440	26438400		17853969	0.998721
361	130321	190	68590	24760990		17854159	0.998732
362	131044	155	56110	20311820		17854314	0.998741
363	131769	157	56991	20687733		17854471	0.998749
364	132496	160	58240	21199360		17854631	0.998758
365	133225	196	71540	26112100		17854827	0.998769
366	133956	184	67344	24647904		17855011	0.99878
367	134689	155	56885	20876795		17855166	0.998788
368	135424	187	68816	25324288		17855353	0.998799
369	136161	195	71955	26551395		17855548	0.99881
370	136900	187	69190	25600300		17855735	0.99882
371	137641	232	86072	31932712		17855967	0.998833
372	138384	234	87048	32381856		17856201	0.998846
373	139129	238	88774	33112702		17856439	0.99886
374	139876	194	72556	27135944		17856633	0.99887
375	140625	205	76875	28828125		17856838	0.998882
376	141376	191	71816	27002816		17857029	0.998893
377	142129	210	79170	29847090		17857239	0.998904
378	142884	243	91854	34720812		17857482	0.998918
379	143641	228	86412	32750148		17857710	0.998931
380	144400	219	83220	31623600		17857929	0.998943
381	145161	298	113538	43257978		17858227	0.99896
382	145924	197	75254	28747028		17858424	0.998971
383	146689	184	70472	26990776		17858608	0.998981
384	147456	263	100992	38780928		17858871	0.998996
385	148225	284	109340	42095900		17859155	0.999011
386	148996	195	75270	29054220		17859350	0.999022
387	149769	214	82818	32050566		17859564	0.999034
388	150544	236	91568	35528384		17859800	0.999048
389	151321	131	50959	19823051		17859931	0.999055
390	152100	168	65520	25552800		17860099	0.999064
391	152881	222	86802	33939582		17860321	0.999077
392	153664	123	48216	18900672		17860444	0.999084
393	154449	154	60522	23785146		17860598	0.999092
394	155236	107	42158	16610252		17860705	0.999098
395	156025	150	59250	23403750		17860855	0.999107
396	156816	112	44352	17563392		17860967	0.999113
397	157609	109	43273	17179381		17861076	0.999119
398	158404	146	58108	23126984		17861222	0.999127
399	159201	141	56259	22447341		17861363	0.999135
400	160000	139	55600	22240000		17861502	0.999143
401	160801	104	41704	16723304		17861606	0.999149
402	161604	147	59094	23755788		17861753	0.999157
403	162409	108	43524	17540172		17861861	0.999163
404	163216	109	44036	17790544		17861970	0.999169
405	164025	105	42525	17222625		17862075	0.999175
406	164836	144	58464	23736384		17862219	0.999183
407	165649	114	46398	18883986		17862333	0.999189
408	166464	97	39576	16147008		17862430	0.999195
409	167281	123	50307	20575563		17862553	0.999202
410	168100	131	53710	22021100		17862684	0.999209
411	168921	104	42744	17567784		17862788	0.999215
412	169744	90	37080	15276960		17862878	0.99922
413	170569	111	45843	18933159		17862989	0.999226
414	171396	127	52578	21767292		17863116	0.999233
415	172225	139	57685	23939275		17863255	0.999241
416	173056	98	40768	16959488		17863353	0.999246
417	173889	101	42117	17562789		17863454	0.999252
418	174724	113	47234	19743812		17863567	0.999258
419	175561	116	48604	20365076		17863683	0.999265
420	176400	153	64260	26989200		17863836	0.999273
421	177241	128	53888	22686848		17863964	0.99928
422	178084	118	49796	21013912		17864082	0.999287
423	178929	134	56682	23976486		17864216	0.999295
424	179776	124	52576	22292224		17864340	0.999301
425	180625	115	48875	20771875		17864455	0.999308
426	181476	198	84348	35932248		17864653	0.999319
427	182329	111	47397	20238519		17864764	0.999325
428	183184	131	56068	23997104		17864895	0.999333
429	184041	115	49335	21164715		17865010	0.999339
430	184900	119	51170	22003100		17865129	0.999346
431	185761	142	61202	26378062		17865271	0.999354
432	186624	116	50112	21648384		17865387	0.99936
433	187489	112	48496	20998768		17865499	0.999366
434	188356	109	47306	20530804		17865608	0.999372
435	189225	115	50025	21760875		17865723	0.999379
436	190096	106	46216	20150176		17865829	0.999385
437	190969	104	45448	19860776		17865933	0.999391
438	191844	107	46866	20527308		17866040	0.999397
439	192721	103	45217	19850263		17866143	0.999402
440	193600	85	37400	16456000		17866228	0.999407
441	194481	100	44100	19448100		17866328	0.999413
442	195364	94	41548	18364216		17866422	0.999418
443	196249	116	51388	22764884		17866538	0.999424
444	197136	90	39960	17742240		17866628	0.999429
445	198025	101	44945	20000525		17866729	0.999435
446	198916	74	33004	14719784		17866803	0.999439
447	199809	85	37995	16983765		17866888	0.999444
448	200704	85	38080	17059840		17866973	0.999449
449	201601	82	36818	16531282		17867055	0.999453
450	202500	109	49050	22072500		17867164	0.999459
451	203401	79	35629	16068679		17867243	0.999464
452	204304	70	31640	14301280		17867313	0.999468
453	205209	61	27633	12517749		17867374	0.999471
454	206116	68	30872	14015888		17867442	0.999475
455	207025	57	25935	11800425		17867499	0.999478
456	207936	74	33744	15387264		17867573	0.999482
457	208849	47	21479	9815903		17867620	0.999485
458	209764	71	32518	14893244		17867691	0.999489
459	210681	59	27081	12430179		17867750	0.999492
460	211600	63	28980	13330800		17867813	0.999496
461	212521	74	34114	15726554		17867887	0.9995
462	213444	60	27720	12806640		17867947	0.999503
463	214369	52	24076	11147188		17867999	0.999506
464	215296	68	31552	14640128		17868067	0.99951
465	216225	51	23715	11027475		17868118	0.999513
466	217156	58	27028	12595048		17868176	0.999516
467	218089	46	21482	10032094		17868222	0.999519
468	219024	56	26208	12265344		17868278	0.999522
469	219961	57	26733	12537777		17868335	0.999525
470	220900	49	23030	10824100		17868384	0.999528
471	221841	47	22137	10426527		17868431	0.99953
472	222784	50	23600	11139200		17868481	0.999533
473	223729	82	38786	18345778		17868563	0.999538
474	224676	47	22278	10559772		17868610	0.99954
475	225625	47	22325	10604375		17868657	0.999543
476	226576	57	27132	12914832		17868714	0.999546
477	227529	59	28143	13424211		17868773	0.999549
478	228484	48	22944	10967232		17868821	0.999552
479	229441	62	29698	14225342		17868883	0.999556
480	230400	57	27360	13132800		17868940	0.999559
481	231361	61	29341	14113021		17869001	0.999562
482	232324	68	32776	15798032		17869069	0.999566
483	233289	66	31878	15397074		17869135	0.99957
484	234256	68	32912	15929408		17869203	0.999574
485	235225	93	45105	21875925		17869296	0.999579
486	236196	81	39366	19131876		17869377	0.999583
487	237169	59	28733	13992971		17869436	0.999587
488	238144	82	40016	19527808		17869518	0.999591
489	239121	52	25428	12434292		17869570	0.999594
490	240100	67	32830	16086700		17869637	0.999598
491	241081	71	34861	17116751		17869708	0.999602
492	242064	66	32472	15976224		17869774	0.999605
493	243049	58	28594	14096842		17869832	0.999609
494	244036	54	26676	13177944		17869886	0.999612
495	245025	58	28710	14211450		17869944	0.999615
496	246016	42	20832	10332672		17869986	0.999617
497	247009	48	23856	11856432		17870034	0.99962
498	248004	51	25398	12648204		17870085	0.999623
499	249001	43	21457	10707043		17870128	0.999625
500	250000	65	32500	16250000		17870193	0.999629
501	251001	64	32064	16064064		17870257	0.999632
502	252004	60	30120	15120240		17870317	0.999636
503	253009	56	28168	14168504		17870373	0.999639
504	254016	71	35784	18035136		17870444	0.999643
505	255025	54	27270	13771350		17870498	0.999646
506	256036	54	27324	13825944		17870552	0.999649
507	257049	65	32955	16708185		17870617	0.999653
508	258064	57	28956	14709648		17870674	0.999656
509	259081	57	29013	14767617		17870731	0.999659
510	260100	64	32640	16646400		17870795	0.999663
511	261121	33	16863	8616993		17870828	0.999664
512	262144	55	28160	14417920		17870883	0.999668
513	263169	48	24624	12632112		17870931	0.99967
514	264196	50	25700	13209800		17870981	0.999673
515	265225	40	20600	10609000		17871021	0.999675
516	266256	51	26316	13579056		17871072	0.999678
517	267289	37	19129	9889693		17871109	0.99968
518	268324	58	30044	15562792		17871167	0.999683
519	269361	41	21279	11043801		17871208	0.999686
520	270400	42	21840	11356800		17871250	0.999688
521	271441	60	31260	16286460		17871310	0.999691
522	272484	42	21924	11444328		17871352	0.999694
523	273529	46	24058	12582334		17871398	0.999696
524	274576	41	21484	11257616		17871439	0.999699
525	275625	24	12600	6615000		17871463	0.9997
526	276676	35	18410	9683660		17871498	0.999702
527	277729	45	23715	12497805		17871543	0.999704
528	278784	34	17952	9478656		17871577	0.999706
529	279841	43	22747	12033163		17871620	0.999709
530	280900	37	19610	10393300		17871657	0.999711
531	281961	43	22833	12124323		17871700	0.999713
532	283024	35	18620	9905840		17871735	0.999715
533	284089	36	19188	10227204		17871771	0.999717
534	285156	25	13350	7128900		17871796	0.999719
535	286225	44	23540	12593900		17871840	0.999721
536	287296	40	21440	11491840		17871880	0.999723
537	288369	36	19332	10381284		17871916	0.999725
538	289444	37	19906	10709428		17871953	0.999727
539	290521	42	22638	12201882		17871995	0.99973
540	291600	33	17820	9622800		17872028	0.999732
541	292681	37	20017	10829197		17872065	0.999734
542	293764	33	17886	9694212		17872098	0.999735
543	294849	22	11946	6486678		17872120	0.999737
544	295936	19	10336	5622784		17872139	0.999738
545	297025	30	16350	8910750		17872169	0.999739
546	298116	30	16380	8943480		17872199	0.999741
547	299209	22	12034	6582598		17872221	0.999742
548	300304	20	10960	6006080		17872241	0.999743
549	301401	30	16470	9042030		17872271	0.999745
550	302500	31	17050	9377500		17872302	0.999747
551	303601	29	15979	8804429		17872331	0.999749
552	304704	22	12144	6703488		17872353	0.99975
553	305809	25	13825	7645225		17872378	0.999751
554	306916	29	16066	8900564		17872407	0.999753
555	308025	26	14430	8008650		17872433	0.999754
556	309136	32	17792	9892352		17872465	0.999756
557	310249	26	14482	8066474		17872491	0.999757
558	311364	17	9486	5293188		17872508	0.999758
559	312481	30	16770	9374430		17872538	0.99976
560	313600	32	17920	10035200		17872570	0.999762
561	314721	30	16830	9441630		17872600	0.999764
562	315844	15	8430	4737660		17872615	0.999764
563	316969	23	12949	7290287		17872638	0.999766
564	318096	28	15792	8906688		17872666	0.999767
565	319225	22	12430	7022950		17872688	0.999768
566	320356	23	13018	7368188		17872711	0.99977
567	321489	23	13041	7394247		17872734	0.999771
568	322624	21	11928	6775104		17872755	0.999772
569	323761	19	10811	6151459		17872774	0.999773
570	324900	15	8550	4873500		17872789	0.999774
571	326041	24	13704	7824984		17872813	0.999775
572	327184	17	9724	5562128		17872830	0.999776
573	328329	20	11460	6566580		17872850	0.999778
574	329476	9	5166	2965284		17872859	0.999778
575	330625	15	8625	4959375		17872874	0.999779
576	331776	17	9792	5640192		17872891	0.99978
577	332929	21	12117	6991509		17872912	0.999781
578	334084	18	10404	6013512		17872930	0.999782
579	335241	15	8685	5028615		17872945	0.999783
580	336400	11	6380	3700400		17872956	0.999783
581	337561	19	11039	6413659		17872975	0.999785
582	338724	11	6402	3725964		17872986	0.999785
583	339889	24	13992	8157336		17873010	0.999786
584	341056	21	12264	7162176		17873031	0.999788
585	342225	26	15210	8897850		17873057	0.999789
586	343396	20	11720	6867920		17873077	0.99979
587	344569	21	12327	7235949		17873098	0.999791
588	345744	19	11172	6569136		17873117	0.999792
589	346921	17	10013	5897657		17873134	0.999793
590	348100	17	10030	5917700		17873151	0.999794
591	349281	20	11820	6985620		17873171	0.999795
592	350464	21	12432	7359744		17873192	0.999797
593	351649	19	11267	6681331		17873211	0.999798
594	352836	22	13068	7762392		17873233	0.999799
595	354025	20	11900	7080500		17873253	0.9998
596	355216	21	12516	7459536		17873274	0.999801
597	356409	21	12537	7484589		17873295	0.999802
598	357604	17	10166	6079268		17873312	0.999803
599	358801	22	13178	7893622		17873334	0.999805
600	360000	17	10200	6120000		17873351	0.999806
601	361201	15	9015	5418015		17873366	0.999806
602	362404	23	13846	8335292		17873389	0.999808
603	363609	13	7839	4726917		17873402	0.999808
604	364816	18	10872	6566688		17873420	0.999809
605	366025	22	13310	8052550		17873442	0.999811
606	367236	25	15150	9180900		17873467	0.999812
607	368449	18	10926	6632082		17873485	0.999813
608	369664	27	16416	9980928		17873512	0.999815
609	370881	26	15834	9642906		17873538	0.999816
610	372100	18	10980	6697800		17873556	0.999817
611	373321	25	15275	9333025		17873581	0.999818
612	374544	29	17748	10861776		17873610	0.99982
613	375769	14	8582	5260766		17873624	0.999821
614	376996	17	10438	6408932		17873641	0.999822
615	378225	35	21525	13237875		17873676	0.999824
616	379456	21	12936	7968576		17873697	0.999825
617	380689	21	12957	7994469		17873718	0.999826
618	381924	17	10506	6492708		17873735	0.999827
619	383161	19	11761	7280059		17873754	0.999828
620	384400	30	18600	11532000		17873784	0.99983
621	385641	21	13041	8098461		17873805	0.999831
622	386884	35	21770	13540940		17873840	0.999833
623	388129	36	22428	13972644		17873876	0.999835
624	389376	23	14352	8955648		17873899	0.999836
625	390625	20	12500	7812500		17873919	0.999837
626	391876	27	16902	10580652		17873946	0.999839
627	393129	14	8778	5503806		17873960	0.99984
628	394384	24	15072	9465216		17873984	0.999841
629	395641	17	10693	6725897		17874001	0.999842
630	396900	22	13860	8731800		17874023	0.999843
631	398161	25	15775	9954025		17874048	0.999845
632	399424	18	11376	7189632		17874066	0.999846
633	400689	27	17091	10818603		17874093	0.999847
634	401956	34	21556	13666504		17874127	0.999849
635	403225	19	12065	7661275		17874146	0.99985
636	404496	22	13992	8898912		17874168	0.999851
637	405769	22	14014	8926918		17874190	0.999852
638	407044	24	15312	9769056		17874214	0.999854
639	408321	28	17892	11432988		17874242	0.999855
640	409600	31	19840	12697600		17874273	0.999857
641	410881	27	17307	11093787		17874300	0.999859
642	412164	24	15408	9891936		17874324	0.99986
643	413449	27	17361	11163123		17874351	0.999861
644	414736	36	23184	14930496		17874387	0.999864
645	416025	26	16770	10816650		17874413	0.999865
646	417316	30	19380	12519480		17874443	0.999867
647	418609	37	23939	15488533		17874480	0.999869
648	419904	37	23976	15536448		17874517	0.999871
649	421201	21	13629	8845221		17874538	0.999872
650	422500	28	18200	11830000		17874566	0.999874
651	423801	31	20181	13137831		17874597	0.999875
652	425104	15	9780	6376560		17874612	0.999876
653	426409	28	18284	11939452		17874640	0.999878
654	427716	22	14388	9409752		17874662	0.999879
655	429025	24	15720	10296600		17874686	0.99988
656	430336	22	14432	9467392		17874708	0.999881
657	431649	18	11826	7769682		17874726	0.999882
658	432964	14	9212	6061496		17874740	0.999883
659	434281	21	13839	9119901		17874761	0.999884
660	435600	14	9240	6098400		17874775	0.999885
661	436921	22	14542	9612262		17874797	0.999886
662	438244	15	9930	6573660		17874812	0.999887
663	439569	20	13260	8791380		17874832	0.999888
664	440896	14	9296	6172544		17874846	0.999889
665	442225	21	13965	9286725		17874867	0.99989
666	443556	19	12654	8427564		17874886	0.999891
667	444889	10	6670	4448890		17874896	0.999892
668	446224	15	10020	6693360		17874911	0.999893
669	447561	8	5352	3580488		17874919	0.999893
670	448900	12	8040	5386800		17874931	0.999894
671	450241	23	15433	10355543		17874954	0.999895
672	451584	14	9408	6322176		17874968	0.999896
673	452929	16	10768	7246864		17874984	0.999897
674	454276	16	10784	7268416		17875000	0.999898
675	455625	31	20925	14124375		17875031	0.9999
676	456976	11	7436	5026736		17875042	0.9999
677	458329	10	6770	4583290		17875052	0.999901
678	459684	16	10848	7354944		17875068	0.999902
679	461041	13	8827	5993533		17875081	0.999902
680	462400	16	10880	7398400		17875097	0.999903
681	463761	17	11577	7883937		17875114	0.999904
682	465124	5	3410	2325620		17875119	0.999904
683	466489	11	7513	5131379		17875130	0.999905
684	467856	16	10944	7485696		17875146	0.999906
685	469225	10	6850	4692250		17875156	0.999907
686	470596	13	8918	6117748		17875169	0.999907
687	471969	7	4809	3303783		17875176	0.999908
688	473344	8	5504	3786752		17875184	0.999908
689	474721	15	10335	7120815		17875199	0.999909
690	476100	12	8280	5713200		17875211	0.99991
691	477481	5	3455	2387405		17875216	0.99991
692	478864	15	10380	7182960		17875231	0.999911
693	480249	15	10395	7203735		17875246	0.999912
694	481636	12	8328	5779632		17875258	0.999912
695	483025	12	8340	5796300		17875270	0.999913
696	484416	9	6264	4359744		17875279	0.999913
697	485809	13	9061	6315517		17875292	0.999914
698	487204	4	2792	1948816		17875296	0.999914
699	488601	12	8388	5863212		17875308	0.999915
700	490000	11	7700	5390000		17875319	0.999916
701	491401	13	9113	6388213		17875332	0.999916
702	492804	10	7020	4928040		17875342	0.999917
703	494209	4	2812	1976836		17875346	0.999917
704	495616	7	4928	3469312		17875353	0.999918
705	497025	14	9870	6958350		17875367	0.999918
706	498436	5	3530	2492180		17875372	0.999919
707	499849	10	7070	4998490		17875382	0.999919
708	501264	1	708	501264		17875383	0.999919
709	502681	11	7799	5529491		17875394	0.99992
710	504100	3	2130	1512300		17875397	0.99992
711	505521	5	3555	2527605		17875402	0.99992
712	506944	9	6408	4562496		17875411	0.999921
713	508369	3	2139	1525107		17875414	0.999921
714	509796	8	5712	4078368		17875422	0.999921
715	511225	4	2860	2044900		17875426	0.999922
716	512656	7	5012	3588592		17875433	0.999922
717	514089	6	4302	3084534		17875439	0.999922
718	515524	7	5026	3608668		17875446	0.999923
719	516961	5	3595	2584805		17875451	0.999923
720	518400	8	5760	4147200		17875459	0.999923
721	519841	16	11536	8317456		17875475	0.999924
722	521284	6	4332	3127704		17875481	0.999925
723	522729	5	3615	2613645		17875486	0.999925
724	524176	12	8688	6290112		17875498	0.999926
725	525625	10	7250	5256250		17875508	0.999926
726	527076	11	7986	5797836		17875519	0.999927
727	528529	4	2908	2114116		17875523	0.999927
728	529984	4	2912	2119936		17875527	0.999927
729	531441	12	8748	6377292		17875539	0.999928
730	532900	6	4380	3197400		17875545	0.999928
731	534361	5	3655	2671805		17875550	0.999929
732	535824	3	2196	1607472		17875553	0.999929
733	537289	4	2932	2149156		17875557	0.999929
734	538756	3	2202	1616268		17875560	0.999929
735	540225	6	4410	3241350		17875566	0.999929
736	541696	3	2208	1625088		17875569	0.99993
737	543169	9	6633	4888521		17875578	0.99993
738	544644	5	3690	2723220		17875583	0.99993
739	546121	5	3695	2730605		17875588	0.999931
740	547600	4	2960	2190400		17875592	0.999931
741	549081	8	5928	4392648		17875600	0.999931
742	550564	4	2968	2202256		17875604	0.999932
743	552049	4	2972	2208196		17875608	0.999932
744	553536	6	4464	3321216		17875614	0.999932
745	555025	7	5215	3885175		17875621	0.999933
746	556516	7	5222	3895612		17875628	0.999933
747	558009	3	2241	1674027		17875631	0.999933
748	559504	6	4488	3357024		17875637	0.999933
749	561001	7	5243	3927007		17875644	0.999934
750	562500	4	3000	2250000		17875648	0.999934
751	564001	6	4506	3384006		17875654	0.999934
752	565504	9	6768	5089536		17875663	0.999935
753	567009	6	4518	3402054		17875669	0.999935
754	568516	8	6032	4548128		17875677	0.999936
755	570025	5	3775	2850125		17875682	0.999936
756	571536	5	3780	2857680		17875687	0.999936
757	573049	2	1514	1146098		17875689	0.999936
758	574564	2	1516	1149128		17875691	0.999936
759	576081	3	2277	1728243		17875694	0.999937
760	577600	4	3040	2310400		17875698	0.999937
761	579121	6	4566	3474726		17875704	0.999937
762	580644	7	5334	4064508		17875711	0.999938
763	582169	7	5341	4075183		17875718	0.999938
764	583696	5	3820	2918480		17875723	0.999938
765	585225	5	3825	2926125		17875728	0.999939
766	586756	3	2298	1760268		17875731	0.999939
767	588289	5	3835	2941445		17875736	0.999939
768	589824	6	4608	3538944		17875742	0.999939
769	591361	1	769	591361		17875743	0.999939
770	592900	4	3080	2371600		17875747	0.99994
771	594441	4	3084	2377764		17875751	0.99994
772	595984	3	2316	1787952		17875754	0.99994
773	597529	6	4638	3585174		17875760	0.99994
774	599076	3	2322	1797228		17875763	0.99994
775	600625	3	2325	1801875		17875766	0.999941
776	602176	3	2328	1806528		17875769	0.999941
777	603729	1	777	603729		17875770	0.999941
778	605284	2	1556	1210568		17875772	0.999941
779	606841	0	0	0		17875772	0.999941
780	608400	2	1560	1216800		17875774	0.999941
781	609961	1	781	609961		17875775	0.999941
782	611524	4	3128	2446096		17875779	0.999941
783	613089	3	2349	1839267		17875782	0.999942
784	614656	3	2352	1843968		17875785	0.999942
785	616225	4	3140	2464900		17875789	0.999942
786	617796	1	786	617796		17875790	0.999942
787	619369	4	3148	2477476		17875794	0.999942
788	620944	4	3152	2483776		17875798	0.999942
789	622521	3	2367	1867563		17875801	0.999943
790	624100	2	1580	1248200		17875803	0.999943
791	625681	5	3955	3128405		17875808	0.999943
792	627264	1	792	627264		17875809	0.999943
793	628849	2	1586	1257698		17875811	0.999943
794	630436	3	2382	1891308		17875814	0.999943
795	632025	4	3180	2528100		17875818	0.999944
796	633616	2	1592	1267232		17875820	0.999944
797	635209	2	1594	1270418		17875822	0.999944
798	636804	4	3192	2547216		17875826	0.999944
799	638401	2	1598	1276802		17875828	0.999944
800	640000	1	800	640000		17875829	0.999944
801	641601	1	801	641601		17875830	0.999944
802	643204	2	1604	1286408		17875832	0.999944
803	644809	1	803	644809		17875833	0.999944
804	646416	2	1608	1292832		17875835	0.999945
805	648025	2	1610	1296050		17875837	0.999945
806	649636	1	806	649636		17875838	0.999945
807	651249	5	4035	3256245		17875843	0.999945
808	652864	1	808	652864		17875844	0.999945
809	654481	3	2427	1963443		17875847	0.999945
810	656100	4	3240	2624400		17875851	0.999945
811	657721	2	1622	1315442		17875853	0.999946
812	659344	5	4060	3296720		17875858	0.999946
813	660969	2	1626	1321938		17875860	0.999946
814	662596	4	3256	2650384		17875864	0.999946
815	664225	5	4075	3321125		17875869	0.999946
816	665856	13	10608	8656128		17875882	0.999947
817	667489	2	1634	1334978		17875884	0.999947
818	669124	4	3272	2676496		17875888	0.999947
819	670761	5	4095	3353805		17875893	0.999948
820	672400	3	2460	2017200		17875896	0.999948
821	674041	12	9852	8088492		17875908	0.999949
822	675684	10	8220	6756840		17875918	0.999949
823	677329	4	3292	2709316		17875922	0.999949
824	678976	8	6592	5431808		17875930	0.99995
825	680625	5	4125	3403125		17875935	0.99995
826	682276	4	3304	2729104		17875939	0.99995
827	683929	16	13232	10942864		17875955	0.999951
828	685584	5	4140	3427920		17875960	0.999952
829	687241	2	1658	1374482		17875962	0.999952
830	688900	3	2490	2066700		17875965	0.999952
831	690561	0	0	0		17875965	0.999952
832	692224	4	3328	2768896		17875969	0.999952
833	693889	9	7497	6245001		17875978	0.999953
834	695556	6	5004	4173336		17875984	0.999953
835	697225	10	8350	6972250		17875994	0.999953
836	698896	11	9196	7687856		17876005	0.999954
837	700569	2	1674	1401138		17876007	0.999954
838	702244	4	3352	2808976		17876011	0.999954
839	703921	11	9229	7743131		17876022	0.999955
840	705600	7	5880	4939200		17876029	0.999955
841	707281	5	4205	3536405		17876034	0.999956
842	708964	2	1684	1417928		17876036	0.999956
843	710649	5	4215	3553245		17876041	0.999956
844	712336	3	2532	2137008		17876044	0.999956
845	714025	6	5070	4284150		17876050	0.999957
846	715716	5	4230	3578580		17876055	0.999957
847	717409	2	1694	1434818		17876057	0.999957
848	719104	9	7632	6471936		17876066	0.999957
849	720801	6	5094	4324806		17876072	0.999958
850	722500	6	5100	4335000		17876078	0.999958
851	724201	8	6808	5793608		17876086	0.999959
852	725904	7	5964	5081328		17876093	0.999959
853	727609	8	6824	5820872		17876101	0.999959
854	729316	5	4270	3646580		17876106	0.99996
855	731025	3	2565	2193075		17876109	0.99996
856	732736	4	3424	2930944		17876113	0.99996
857	734449	3	2571	2203347		17876116	0.99996
858	736164	3	2574	2208492		17876119	0.99996
859	737881	3	2577	2213643		17876122	0.999961
860	739600	3	2580	2218800		17876125	0.999961
861	741321	4	3444	2965284		17876129	0.999961
862	743044	2	1724	1486088		17876131	0.999961
863	744769	6	5178	4468614		17876137	0.999961
864	746496	4	3456	2985984		17876141	0.999962
865	748225	3	2595	2244675		17876144	0.999962
866	749956	4	3464	2999824		17876148	0.999962
867	751689	2	1734	1503378		17876150	0.999962
868	753424	4	3472	3013696		17876154	0.999962
869	755161	5	4345	3775805		17876159	0.999963
870	756900	3	2610	2270700		17876162	0.999963
871	758641	5	4355	3793205		17876167	0.999963
872	760384	0	0	0		17876167	0.999963
873	762129	1	873	762129		17876168	0.999963
874	763876	5	4370	3819380		17876173	0.999963
875	765625	9	7875	6890625		17876182	0.999964
876	767376	1	876	767376		17876183	0.999964
877	769129	4	3508	3076516		17876187	0.999964
878	770884	2	1756	1541768		17876189	0.999964
879	772641	9	7911	6953769		17876198	0.999965
880	774400	7	6160	5420800		17876205	0.999965
881	776161	2	1762	1552322		17876207	0.999965
882	777924	2	1764	1555848		17876209	0.999965
883	779689	5	4415	3898445		17876214	0.999966
884	781456	7	6188	5470192		17876221	0.999966
885	783225	3	2655	2349675		17876224	0.999966
886	784996	4	3544	3139984		17876228	0.999966
887	786769	7	6209	5507383		17876235	0.999967
888	788544	1	888	788544		17876236	0.999967
889	790321	4	3556	3161284		17876240	0.999967
890	792100	3	2670	2376300		17876243	0.999967
891	793881	3	2673	2381643		17876246	0.999967
892	795664	5	4460	3978320		17876251	0.999968
893	797449	1	893	797449		17876252	0.999968
894	799236	3	2682	2397708		17876255	0.999968
895	801025	1	895	801025		17876256	0.999968
896	802816	2	1792	1605632		17876258	0.999968
897	804609	4	3588	3218436		17876262	0.999968
898	806404	1	898	806404		17876263	0.999968
899	808201	4	3596	3232804		17876267	0.999969
900	810000	2	1800	1620000		17876269	0.999969
901	811801	2	1802	1623602		17876271	0.999969
902	813604	3	2706	2440812		17876274	0.999969
903	815409	2	1806	1630818		17876276	0.999969
904	817216	6	5424	4903296		17876282	0.99997
905	819025	6	5430	4914150		17876288	0.99997
906	820836	7	6342	5745852		17876295	0.99997
907	822649	3	2721	2467947		17876298	0.99997
908	824464	4	3632	3297856		17876302	0.999971
909	826281	3	2727	2478843		17876305	0.999971
910	828100	3	2730	2484300		17876308	0.999971
911	829921	7	6377	5809447		17876315	0.999971
912	831744	7	6384	5822208		17876322	0.999972
913	833569	3	2739	2500707		17876325	0.999972
914	835396	3	2742	2506188		17876328	0.999972
915	837225	3	2745	2511675		17876331	0.999972
916	839056	5	4580	4195280		17876336	0.999973
917	840889	3	2751	2522667		17876339	0.999973
918	842724	0	0	0		17876339	0.999973
919	844561	1	919	844561		17876340	0.999973
920	846400	0	0	0		17876340	0.999973
921	848241	2	1842	1696482		17876342	0.999973
922	850084	0	0	0		17876342	0.999973
923	851929	1	923	851929		17876343	0.999973
924	853776	3	2772	2561328		17876346	0.999973
925	855625	4	3700	3422500		17876350	0.999973
926	857476	0	0	0		17876350	0.999973
927	859329	0	0	0		17876350	0.999973
928	861184	7	6496	6028288		17876357	0.999974
929	863041	1	929	863041		17876358	0.999974
930	864900	3	2790	2594700		17876361	0.999974
931	866761	1	931	866761		17876362	0.999974
932	868624	1	932	868624		17876363	0.999974
933	870489	0	0	0		17876363	0.999974
934	872356	3	2802	2617068		17876366	0.999974
935	874225	0	0	0		17876366	0.999974
936	876096	0	0	0		17876366	0.999974
937	877969	1	937	877969		17876367	0.999974
938	879844	1	938	879844		17876368	0.999974
939	881721	4	3756	3526884		17876372	0.999975
940	883600	0	0	0		17876372	0.999975
941	885481	3	2823	2656443		17876375	0.999975
942	887364	1	942	887364		17876376	0.999975
943	889249	0	0	0		17876376	0.999975
944	891136	0	0	0		17876376	0.999975
945	893025	0	0	0		17876376	0.999975
946	894916	2	1892	1789832		17876378	0.999975
947	896809	1	947	896809		17876379	0.999975
948	898704	3	2844	2696112		17876382	0.999975
949	900601	0	0	0		17876382	0.999975
950	902500	0	0	0		17876382	0.999975
951	904401	2	1902	1808802		17876384	0.999975
952	906304	0	0	0		17876384	0.999975
953	908209	0	0	0		17876384	0.999975
954	910116	0	0	0		17876384	0.999975
955	912025	0	0	0		17876384	0.999975
956	913936	1	956	913936		17876385	0.999975
957	915849	0	0	0		17876385	0.999975
958	917764	1	958	917764		17876386	0.999975
959	919681	1	959	919681		17876387	0.999975
960	921600	1	960	921600		17876388	0.999975
961	923521	1	961	923521		17876389	0.999975
962	925444	2	1924	1850888		17876391	0.999976
963	927369	2	1926	1854738		17876393	0.999976
964	929296	0	0	0		17876393	0.999976
965	931225	1	965	931225		17876394	0.999976
966	933156	0	0	0		17876394	0.999976
967	935089	0	0	0		17876394	0.999976
968	937024	0	0	0		17876394	0.999976
969	938961	0	0	0		17876394	0.999976
970	940900	1	970	940900		17876395	0.999976
971	942841	3	2913	2828523		17876398	0.999976
972	944784	0	0	0		17876398	0.999976
973	946729	0	0	0		17876398	0.999976
974	948676	1	974	948676		17876399	0.999976
975	950625	1	975	950625		17876400	0.999976
976	952576	1	976	952576		17876401	0.999976
977	954529	2	1954	1909058		17876403	0.999976
978	956484	1	978	956484		17876404	0.999976
979	958441	1	979	958441		17876405	0.999976
980	960400	0	0	0		17876405	0.999976
981	962361	0	0	0		17876405	0.999976
982	964324	1	982	964324		17876406	0.999976
983	966289	1	983	966289		17876407	0.999977
984	968256	0	0	0		17876407	0.999977
985	970225	1	985	970225		17876408	0.999977
986	972196	0	0	0		17876408	0.999977
987	974169	0	0	0		17876408	0.999977
988	976144	0	0	0		17876408	0.999977
989	978121	1	989	978121		17876409	0.999977
990	980100	0	0	0		17876409	0.999977
991	982081	2	1982	1964162		17876411	0.999977
992	984064	0	0	0		17876411	0.999977
993	986049	0	0	0		17876411	0.999977
994	988036	0	0	0		17876411	0.999977
995	990025	0	0	0		17876411	0.999977
996	992016	0	0	0		17876411	0.999977
997	994009	1	997	994009		17876412	0.999977
998	996004	0	0	0		17876412	0.999977
999	998001	0	0	0		17876412	0.999977
1000	1000000	0	0	0		17876412	0.999977
1001	1002001	0	0	0		17876412	0.999977
1002	1004004	4	4008	4016016		17876416	0.999977
1003	1006009	0	0	0		17876416	0.999977
1004	1008016	0	0	0		17876416	0.999977
1005	1010025	0	0	0		17876416	0.999977
1006	1012036	0	0	0		17876416	0.999977
1007	1014049	0	0	0		17876416	0.999977
1008	1016064	0	0	0		17876416	0.999977
1009	1018081	0	0	0		17876416	0.999977
1010	1020100	0	0	0		17876416	0.999977
1011	1022121	0	0	0		17876416	0.999977
1012	1024144	0	0	0		17876416	0.999977
1013	1026169	1	1013	1026169		17876417	0.999977
1014	1028196	0	0	0		17876417	0.999977
1015	1030225	0	0	0		17876417	0.999977
1016	1032256	0	0	0		17876417	0.999977
1017	1034289	1	1017	1034289		17876418	0.999977
1018	1036324	1	1018	1036324		17876419	0.999977
1019	1038361	2	2038	2076722		17876421	0.999977
1020	1040400	1	1020	1040400		17876422	0.999977
1021	1042441	0	0	0		17876422	0.999977
1022	1044484	0	0	0		17876422	0.999977
1023	1046529	2	2046	2093058		17876424	0.999977
1024	1048576	0	0	0		17876424	0.999977
1025	1050625	2	2050	2101250		17876426	0.999978
1026	1052676	1	1026	1052676		17876427	0.999978
1027	1054729	3	3081	3164187		17876430	0.999978
1028	1056784	0	0	0		17876430	0.999978
1029	1058841	0	0	0		17876430	0.999978
1030	1060900	1	1030	1060900		17876431	0.999978
1031	1062961	0	0	0		17876431	0.999978
1032	1065024	3	3096	3195072		17876434	0.999978
1033	1067089	0	0	0		17876434	0.999978
1034	1069156	1	1034	1069156		17876435	0.999978
1035	1071225	2	2070	2142450		17876437	0.999978
1036	1073296	0	0	0		17876437	0.999978
1037	1075369	1	1037	1075369		17876438	0.999978
1038	1077444	0	0	0		17876438	0.999978
1039	1079521	0	0	0		17876438	0.999978
1040	1081600	2	2080	2163200		17876440	0.999978
1041	1083681	3	3123	3251043		17876443	0.999979
1042	1085764	0	0	0		17876443	0.999979
1043	1087849	0	0	0		17876443	0.999979
1044	1089936	1	1044	1089936		17876444	0.999979
1045	1092025	2	2090	2184050		17876446	0.999979
1046	1094116	0	0	0		17876446	0.999979
1047	1096209	0	0	0		17876446	0.999979
1048	1098304	3	3144	3294912		17876449	0.999979
1049	1100401	0	0	0		17876449	0.999979
1050	1102500	1	1050	1102500		17876450	0.999979
1051	1104601	0	0	0		17876450	0.999979
1052	1106704	0	0	0		17876450	0.999979
1053	1108809	0	0	0		17876450	0.999979
1054	1110916	1	1054	1110916		17876451	0.999979
1055	1113025	1	1055	1113025		17876452	0.999979
1056	1115136	0	0	0		17876452	0.999979
1057	1117249	0	0	0		17876452	0.999979
1058	1119364	3	3174	3358092		17876455	0.999979
1059	1121481	0	0	0		17876455	0.999979
1060	1123600	0	0	0		17876455	0.999979
1061	1125721	1	1061	1125721		17876456	0.999979
1062	1127844	2	2124	2255688		17876458	0.999979
1063	1129969	0	0	0		17876458	0.999979
1064	1132096	2	2128	2264192		17876460	0.999979
1065	1134225	0	0	0		17876460	0.999979
1066	1136356	0	0	0		17876460	0.999979
1067	1138489	1	1067	1138489		17876461	0.99998
1068	1140624	0	0	0		17876461	0.99998
1069	1142761	1	1069	1142761		17876462	0.99998
1070	1144900	1	1070	1144900		17876463	0.99998
1071	1147041	0	0	0		17876463	0.99998
1072	1149184	0	0	0		17876463	0.99998
1073	1151329	1	1073	1151329		17876464	0.99998
1074	1153476	0	0	0		17876464	0.99998
1075	1155625	0	0	0		17876464	0.99998
1076	1157776	0	0	0		17876464	0.99998
1077	1159929	0	0	0		17876464	0.99998
1078	1162084	0	0	0		17876464	0.99998
1079	1164241	0	0	0		17876464	0.99998
1080	1166400	2	2160	2332800		17876466	0.99998
1081	1168561	3	3243	3505683		17876469	0.99998
1082	1170724	0	0	0		17876469	0.99998
1083	1172889	0	0	0		17876469	0.99998
1084	1175056	0	0	0		17876469	0.99998
1085	1177225	0	0	0		17876469	0.99998
1086	1179396	1	1086	1179396		17876470	0.99998
1087	1181569	0	0	0		17876470	0.99998
1088	1183744	1	1088	1183744		17876471	0.99998
1089	1185921	0	0	0		17876471	0.99998
1090	1188100	0	0	0		17876471	0.99998
1091	1190281	3	3273	3570843		17876474	0.99998
1092	1192464	1	1092	1192464		17876475	0.99998
1093	1194649	1	1093	1194649		17876476	0.99998
1094	1196836	2	2188	2393672		17876478	0.99998
1095	1199025	0	0	0		17876478	0.99998
1096	1201216	1	1096	1201216		17876479	0.999981
1097	1203409	3	3291	3610227		17876482	0.999981
1098	1205604	0	0	0		17876482	0.999981
1099	1207801	0	0	0		17876482	0.999981
1100	1210000	2	2200	2420000		17876484	0.999981
1101	1212201	0	0	0		17876484	0.999981
1102	1214404	3	3306	3643212		17876487	0.999981
1103	1216609	0	0	0		17876487	0.999981
1104	1218816	0	0	0		17876487	0.999981
1105	1221025	0	0	0		17876487	0.999981
1106	1223236	0	0	0		17876487	0.999981
1107	1225449	1	1107	1225449		17876488	0.999981
1108	1227664	0	0	0		17876488	0.999981
1109	1229881	0	0	0		17876488	0.999981
1110	1232100	0	0	0		17876488	0.999981
1111	1234321	0	0	0		17876488	0.999981
1112	1236544	1	1112	1236544		17876489	0.999981
1113	1238769	0	0	0		17876489	0.999981
1114	1240996	0	0	0		17876489	0.999981
1115	1243225	4	4460	4972900		17876493	0.999981
1116	1245456	0	0	0		17876493	0.999981
1117	1247689	0	0	0		17876493	0.999981
1118	1249924	1	1118	1249924		17876494	0.999981
1119	1252161	0	0	0		17876494	0.999981
1120	1254400	1	1120	1254400		17876495	0.999981
1121	1256641	0	0	0		17876495	0.999981
1122	1258884	0	0	0		17876495	0.999981
1123	1261129	1	1123	1261129		17876496	0.999981
1124	1263376	0	0	0		17876496	0.999981
1125	1265625	0	0	0		17876496	0.999981
1126	1267876	0	0	0		17876496	0.999981
1127	1270129	1	1127	1270129		17876497	0.999982
1128	1272384	1	1128	1272384		17876498	0.999982
1129	1274641	1	1129	1274641		17876499	0.999982
1130	1276900	0	0	0		17876499	0.999982
1131	1279161	1	1131	1279161		17876500	0.999982
1132	1281424	1	1132	1281424		17876501	0.999982
1133	1283689	0	0	0		17876501	0.999982
1134	1285956	0	0	0		17876501	0.999982
1135	1288225	2	2270	2576450		17876503	0.999982
1136	1290496	1	1136	1290496		17876504	0.999982
1137	1292769	0	0	0		17876504	0.999982
1138	1295044	1	1138	1295044		17876505	0.999982
1139	1297321	0	0	0		17876505	0.999982
1140	1299600	0	0	0		17876505	0.999982
1141	1301881	0	0	0		17876505	0.999982
1142	1304164	0	0	0		17876505	0.999982
1143	1306449	0	0	0		17876505	0.999982
1144	1308736	0	0	0		17876505	0.999982
1145	1311025	0	0	0		17876505	0.999982
1146	1313316	0	0	0		17876505	0.999982
1147	1315609	0	0	0		17876505	0.999982
1148	1317904	0	0	0		17876505	0.999982
1149	1320201	1	1149	1320201		17876506	0.999982
1150	1322500	0	0	0		17876506	0.999982
1151	1324801	0	0	0		17876506	0.999982
1152	1327104	0	0	0		17876506	0.999982
1153	1329409	5	5765	6647045		17876511	0.999982
1154	1331716	0	0	0		17876511	0.999982
1155	1334025	0	0	0		17876511	0.999982
1156	1336336	0	0	0		17876511	0.999982
1157	1338649	0	0	0		17876511	0.999982
1158	1340964	0	0	0		17876511	0.999982
1159	1343281	0	0	0		17876511	0.999982
1160	1345600	0	0	0		17876511	0.999982
1161	1347921	1	1161	1347921		17876512	0.999982
1162	1350244	0	0	0		17876512	0.999982
1163	1352569	1	1163	1352569		17876513	0.999982
1164	1354896	0	0	0		17876513	0.999982
1165	1357225	1	1165	1357225		17876514	0.999982
1166	1359556	1	1166	1359556		17876515	0.999983
1167	1361889	1	1167	1361889		17876516	0.999983
1168	1364224	0	0	0		17876516	0.999983
1169	1366561	0	0	0		17876516	0.999983
1170	1368900	2	2340	2737800		17876518	0.999983
1171	1371241	0	0	0		17876518	0.999983
1172	1373584	0	0	0		17876518	0.999983
1173	1375929	2	2346	2751858		17876520	0.999983
1174	1378276	1	1174	1378276		17876521	0.999983
1175	1380625	0	0	0		17876521	0.999983
1176	1382976	1	1176	1382976		17876522	0.999983
1177	1385329	0	0	0		17876522	0.999983
1178	1387684	1	1178	1387684		17876523	0.999983
1179	1390041	0	0	0		17876523	0.999983
1180	1392400	1	1180	1392400		17876524	0.999983
1181	1394761	1	1181	1394761		17876525	0.999983
1182	1397124	0	0	0		17876525	0.999983
1183	1399489	3	3549	4198467		17876528	0.999983
1184	1401856	0	0	0		17876528	0.999983
1185	1404225	2	2370	2808450		17876530	0.999983
1186	1406596	0	0	0		17876530	0.999983
1187	1408969	0	0	0		17876530	0.999983
1188	1411344	0	0	0		17876530	0.999983
1189	1413721	0	0	0		17876530	0.999983
1190	1416100	0	0	0		17876530	0.999983
1191	1418481	2	2382	2836962		17876532	0.999983
1192	1420864	1	1192	1420864		17876533	0.999984
1193	1423249	1	1193	1423249		17876534	0.999984
1194	1425636	2	2388	2851272		17876536	0.999984
1195	1428025	1	1195	1428025		17876537	0.999984
1196	1430416	1	1196	1430416		17876538	0.999984
1197	1432809	0	0	0		17876538	0.999984
1198	1435204	0	0	0		17876538	0.999984
1199	1437601	0	0	0		17876538	0.999984
1200	1440000	0	0	0		17876538	0.999984
1201	1442401	0	0	0		17876538	0.999984
1202	1444804	0	0	0		17876538	0.999984
1203	1447209	0	0	0		17876538	0.999984
1204	1449616	0	0	0		17876538	0.999984
1205	1452025	1	1205	1452025		17876539	0.999984
1206	1454436	1	1206	1454436		17876540	0.999984
1207	1456849	1	1207	1456849		17876541	0.999984
1208	1459264	1	1208	1459264		17876542	0.999984
1209	1461681	1	1209	1461681		17876543	0.999984
1210	1464100	0	0	0		17876543	0.999984
1211	1466521	0	0	0		17876543	0.999984
1212	1468944	0	0	0		17876543	0.999984
1213	1471369	0	0	0		17876543	0.999984
1214	1473796	0	0	0		17876543	0.999984
1215	1476225	1	1215	1476225		17876544	0.999984
1216	1478656	2	2432	2957312		17876546	0.999984
1217	1481089	2	2434	2962178		17876548	0.999984
1218	1483524	0	0	0		17876548	0.999984
1219	1485961	0	0	0		17876548	0.999984
1220	1488400	0	0	0		17876548	0.999984
1221	1490841	0	0	0		17876548	0.999984
1222	1493284	0	0	0		17876548	0.999984
1223	1495729	0	0	0		17876548	0.999984
1224	1498176	0	0	0		17876548	0.999984
1225	1500625	0	0	0		17876548	0.999984
1226	1503076	1	1226	1503076		17876549	0.999984
1227	1505529	0	0	0		17876549	0.999984
1228	1507984	1	1228	1507984		17876550	0.999985
1229	1510441	0	0	0		17876550	0.999985
1230	1512900	0	0	0		17876550	0.999985
1231	1515361	1	1231	1515361		17876551	0.999985
1232	1517824	0	0	0		17876551	0.999985
1233	1520289	0	0	0		17876551	0.999985
1234	1522756	0	0	0		17876551	0.999985
1235	1525225	0	0	0		17876551	0.999985
1236	1527696	0	0	0		17876551	0.999985
1237	1530169	0	0	0		17876551	0.999985
1238	1532644	0	0	0		17876551	0.999985
1239	1535121	0	0	0		17876551	0.999985
1240	1537600	0	0	0		17876551	0.999985
1241	1540081	0	0	0		17876551	0.999985
1242	1542564	0	0	0		17876551	0.999985
1243	1545049	0	0	0		17876551	0.999985
1244	1547536	1	1244	1547536		17876552	0.999985
1245	1550025	0	0	0		17876552	0.999985
1246	1552516	3	3738	4657548		17876555	0.999985
1247	1555009	0	0	0		17876555	0.999985
1248	1557504	0	0	0		17876555	0.999985
1249	1560001	0	0	0		17876555	0.999985
1250	1562500	0	0	0		17876555	0.999985
1251	1565001	0	0	0		17876555	0.999985
1252	1567504	0	0	0		17876555	0.999985
1253	1570009	0	0	0		17876555	0.999985
1254	1572516	0	0	0		17876555	0.999985
1255	1575025	0	0	0		17876555	0.999985
1256	1577536	0	0	0		17876555	0.999985
1257	1580049	0	0	0		17876555	0.999985
1258	1582564	0	0	0		17876555	0.999985
1259	1585081	0	0	0		17876555	0.999985
1260	1587600	1	1260	1587600		17876556	0.999985
1261	1590121	2	2522	3180242		17876558	0.999985
1262	1592644	0	0	0		17876558	0.999985
1263	1595169	0	0	0		17876558	0.999985
1264	1597696	0	0	0		17876558	0.999985
1265	1600225	0	0	0		17876558	0.999985
1266	1602756	0	0	0		17876558	0.999985
1267	1605289	1	1267	1605289		17876559	0.999985
1268	1607824	4	5072	6431296		17876563	0.999985
1269	1610361	0	0	0		17876563	0.999985
1270	1612900	0	0	0		17876563	0.999985
1271	1615441	0	0	0		17876563	0.999985
1272	1617984	0	0	0		17876563	0.999985
1273	1620529	0	0	0		17876563	0.999985
1274	1623076	0	0	0		17876563	0.999985
1275	1625625	1	1275	1625625		17876564	0.999985
1276	1628176	0	0	0		17876564	0.999985
1277	1630729	1	1277	1630729		17876565	0.999985
1278	1633284	2	2556	3266568		17876567	0.999985
1279	1635841	0	0	0		17876567	0.999985
1280	1638400	0	0	0		17876567	0.999985
1281	1640961	0	0	0		17876567	0.999985
1282	1643524	2	2564	3287048		17876569	0.999986
1283	1646089	0	0	0		17876569	0.999986
1284	1648656	0	0	0		17876569	0.999986
1285	1651225	1	1285	1651225		17876570	0.999986
1286	1653796	2	2572	3307592		17876572	0.999986
1287	1656369	0	0	0		17876572	0.999986
1288	1658944	0	0	0		17876572	0.999986
1289	1661521	1	1289	1661521		17876573	0.999986
1290	1664100	0	0	0		17876573	0.999986
1291	1666681	0	0	0		17876573	0.999986
1292	1669264	4	5168	6677056		17876577	0.999986
1293	1671849	0	0	0		17876577	0.999986
1294	1674436	0	0	0		17876577	0.999986
1295	1677025	2	2590	3354050		17876579	0.999986
1296	1679616	0	0	0		17876579	0.999986
1297	1682209	1	1297	1682209		17876580	0.999986
1298	1684804	0	0	0		17876580	0.999986
1299	1687401	0	0	0		17876580	0.999986
1300	1690000	0	0	0		17876580	0.999986
1301	1692601	0	0	0		17876580	0.999986
1302	1695204	0	0	0		17876580	0.999986
1303	1697809	0	0	0		17876580	0.999986
1304	1700416	0	0	0		17876580	0.999986
1305	1703025	0	0	0		17876580	0.999986
1306	1705636	0	0	0		17876580	0.999986
1307	1708249	1	1307	1708249		17876581	0.999986
1308	1710864	0	0	0		17876581	0.999986
1309	1713481	0	0	0		17876581	0.999986
1310	1716100	0	0	0		17876581	0.999986
1311	1718721	0	0	0		17876581	0.999986
1312	1721344	0	0	0		17876581	0.999986
1313	1723969	0	0	0		17876581	0.999986
1314	1726596	0	0	0		17876581	0.999986
1315	1729225	0	0	0		17876581	0.999986
1316	1731856	0	0	0		17876581	0.999986
1317	1734489	0	0	0		17876581	0.999986
1318	1737124	2	2636	3474248		17876583	0.999986
1319	1739761	0	0	0		17876583	0.999986
1320	1742400	0	0	0		17876583	0.999986
1321	1745041	1	1321	1745041		17876584	0.999986
1322	1747684	0	0	0		17876584	0.999986
1323	1750329	1	1323	1750329		17876585	0.999986
1324	1752976	0	0	0		17876585	0.999986
1325	1755625	0	0	0		17876585	0.999986
1326	1758276	0	0	0		17876585	0.999986
1327	1760929	0	0	0		17876585	0.999986
1328	1763584	0	0	0		17876585	0.999986
1329	1766241	0	0	0		17876585	0.999986
1330	1768900	0	0	0		17876585	0.999986
1331	1771561	0	0	0		17876585	0.999986
1332	1774224	0	0	0		17876585	0.999986
1333	1776889	0	0	0		17876585	0.999986
1334	1779556	0	0	0		17876585	0.999986
1335	1782225	0	0	0		17876585	0.999986
1336	1784896	0	0	0		17876585	0.999986
1337	1787569	0	0	0		17876585	0.999986
1338	1790244	0	0	0		17876585	0.999986
1339	1792921	0	0	0		17876585	0.999986
1340	1795600	0	0	0		17876585	0.999986
1341	1798281	0	0	0		17876585	0.999986
1342	1800964	0	0	0		17876585	0.999986
1343	1803649	0	0	0		17876585	0.999986
1344	1806336	0	0	0		17876585	0.999986
1345	1809025	0	0	0		17876585	0.999986
1346	1811716	0	0	0		17876585	0.999986
1347	1814409	0	0	0		17876585	0.999986
1348	1817104	0	0	0		17876585	0.999986
1349	1819801	0	0	0		17876585	0.999986
1350	1822500	0	0	0		17876585	0.999986
1351	1825201	0	0	0		17876585	0.999986
1352	1827904	0	0	0		17876585	0.999986
1353	1830609	0	0	0		17876585	0.999986
1354	1833316	0	0	0		17876585	0.999986
1355	1836025	0	0	0		17876585	0.999986
1356	1838736	1	1356	1838736		17876586	0.999987
1357	1841449	0	0	0		17876586	0.999987
1358	1844164	1	1358	1844164		17876587	0.999987
1359	1846881	1	1359	1846881		17876588	0.999987
1360	1849600	0	0	0		17876588	0.999987
1361	1852321	0	0	0		17876588	0.999987
1362	1855044	0	0	0		17876588	0.999987
1363	1857769	0	0	0		17876588	0.999987
1364	1860496	1	1364	1860496		17876589	0.999987
1365	1863225	0	0	0		17876589	0.999987
1366	1865956	1	1366	1865956		17876590	0.999987
1367	1868689	0	0	0		17876590	0.999987
1368	1871424	0	0	0		17876590	0.999987
1369	1874161	0	0	0		17876590	0.999987
1370	1876900	0	0	0		17876590	0.999987
1371	1879641	0	0	0		17876590	0.999987
1372	1882384	0	0	0		17876590	0.999987
1373	1885129	0	0	0		17876590	0.999987
1374	1887876	1	1374	1887876		17876591	0.999987
1375	1890625	1	1375	1890625		17876592	0.999987
1376	1893376	0	0	0		17876592	0.999987
1377	1896129	0	0	0		17876592	0.999987
1378	1898884	1	1378	1898884		17876593	0.999987
1379	1901641	0	0	0		17876593	0.999987
1380	1904400	1	1380	1904400		17876594	0.999987
1381	1907161	0	0	0		17876594	0.999987
1382	1909924	0	0	0		17876594	0.999987
1383	1912689	0	0	0		17876594	0.999987
1384	1915456	0	0	0		17876594	0.999987
1385	1918225	0	0	0		17876594	0.999987
1386	1920996	0	0	0		17876594	0.999987
1387	1923769	0	0	0		17876594	0.999987
1388	1926544	0	0	0		17876594	0.999987
1389	1929321	0	0	0		17876594	0.999987
1390	1932100	0	0	0		17876594	0.999987
1391	1934881	0	0	0		17876594	0.999987
1392	1937664	0	0	0		17876594	0.999987
1393	1940449	0	0	0		17876594	0.999987
1394	1943236	0	0	0		17876594	0.999987
1395	1946025	0	0	0		17876594	0.999987
1396	1948816	0	0	0		17876594	0.999987
1397	1951609	0	0	0		17876594	0.999987
1398	1954404	0	0	0		17876594	0.999987
1399	1957201	0	0	0		17876594	0.999987
1400	1960000	0	0	0		17876594	0.999987
1401	1962801	0	0	0		17876594	0.999987
1402	1965604	0	0	0		17876594	0.999987
1403	1968409	0	0	0		17876594	0.999987
1404	1971216	0	0	0		17876594	0.999987
1405	1974025	0	0	0		17876594	0.999987
1406	1976836	0	0	0		17876594	0.999987
1407	1979649	1	1407	1979649		17876595	0.999987
1408	1982464	0	0	0		17876595	0.999987
1409	1985281	0	0	0		17876595	0.999987
1410	1988100	0	0	0		17876595	0.999987
1411	1990921	0	0	0		17876595	0.999987
1412	1993744	0	0	0		17876595	0.999987
1413	1996569	0	0	0		17876595	0.999987
1414	1999396	0	0	0		17876595	0.999987
1415	2002225	0	0	0		17876595	0.999987
1416	2005056	0	0	0		17876595	0.999987
1417	2007889	2	2834	4015778		17876597	0.999987
1418	2010724	0	0	0		17876597	0.999987
1419	2013561	0	0	0		17876597	0.999987
1420	2016400	0	0	0		17876597	0.999987
1421	2019241	1	1421	2019241		17876598	0.999987
1422	2022084	0	0	0		17876598	0.999987
1423	2024929	0	0	0		17876598	0.999987
1424	2027776	1	1424	2027776		17876599	0.999987
1425	2030625	1	1425	2030625		17876600	0.999987
1426	2033476	0	0	0		17876600	0.999987
1427	2036329	0	0	0		17876600	0.999987
1428	2039184	0	0	0		17876600	0.999987
1429	2042041	0	0	0		17876600	0.999987
1430	2044900	0	0	0		17876600	0.999987
1431	2047761	0	0	0		17876600	0.999987
1432	2050624	0	0	0		17876600	0.999987
1433	2053489	0	0	0		17876600	0.999987
1434	2056356	0	0	0		17876600	0.999987
1435	2059225	0	0	0		17876600	0.999987
1436	2062096	0	0	0		17876600	0.999987
1437	2064969	0	0	0		17876600	0.999987
1438	2067844	0	0	0		17876600	0.999987
1439	2070721	0	0	0		17876600	0.999987
1440	2073600	0	0	0		17876600	0.999987
1441	2076481	0	0	0		17876600	0.999987
1442	2079364	0	0	0		17876600	0.999987
1443	2082249	0	0	0		17876600	0.999987
1444	2085136	0	0	0		17876600	0.999987
1445	2088025	0	0	0		17876600	0.999987
1446	2090916	0	0	0		17876600	0.999987
1447	2093809	0	0	0		17876600	0.999987
1448	2096704	0	0	0		17876600	0.999987
1449	2099601	0	0	0		17876600	0.999987
1450	2102500	0	0	0		17876600	0.999987
1451	2105401	0	0	0		17876600	0.999987
1452	2108304	0	0	0		17876600	0.999987
1453	2111209	1	1453	2111209		17876601	0.999987
1454	2114116	0	0	0		17876601	0.999987
1455	2117025	0	0	0		17876601	0.999987
1456	2119936	0	0	0		17876601	0.999987
1457	2122849	2	2914	4245698		17876603	0.999987
1458	2125764	0	0	0		17876603	0.999987
1459	2128681	0	0	0		17876603	0.999987
1460	2131600	0	0	0		17876603	0.999987
1461	2134521	0	0	0		17876603	0.999987
1462	2137444	0	0	0		17876603	0.999987
1463	2140369	0	0	0		17876603	0.999987
1464	2143296	0	0	0		17876603	0.999987
1465	2146225	0	0	0		17876603	0.999987
1466	2149156	0	0	0		17876603	0.999987
1467	2152089	0	0	0		17876603	0.999987
1468	2155024	0	0	0		17876603	0.999987
1469	2157961	0	0	0		17876603	0.999987
1470	2160900	0	0	0		17876603	0.999987
1471	2163841	0	0	0		17876603	0.999987
1472	2166784	1	1472	2166784		17876604	0.999988
1473	2169729	0	0	0		17876604	0.999988
1474	2172676	0	0	0		17876604	0.999988
1475	2175625	0	0	0		17876604	0.999988
1476	2178576	0	0	0		17876604	0.999988
1477	2181529	0	0	0		17876604	0.999988
1478	2184484	0	0	0		17876604	0.999988
1479	2187441	0	0	0		17876604	0.999988
1480	2190400	0	0	0		17876604	0.999988
1481	2193361	0	0	0		17876604	0.999988
1482	2196324	0	0	0		17876604	0.999988
1483	2199289	0	0	0		17876604	0.999988
1484	2202256	0	0	0		17876604	0.999988
1485	2205225	0	0	0		17876604	0.999988
1486	2208196	0	0	0		17876604	0.999988
1487	2211169	0	0	0		17876604	0.999988
1488	2214144	0	0	0		17876604	0.999988
1489	2217121	0	0	0		17876604	0.999988
1490	2220100	0	0	0		17876604	0.999988
1491	2223081	0	0	0		17876604	0.999988
1492	2226064	0	0	0		17876604	0.999988
1493	2229049	0	0	0		17876604	0.999988
1494	2232036	0	0	0		17876604	0.999988
1495	2235025	1	1495	2235025		17876605	0.999988
1496	2238016	0	0	0		17876605	0.999988
1497	2241009	0	0	0		17876605	0.999988
1498	2244004	0	0	0		17876605	0.999988
1499	2247001	0	0	0		17876605	0.999988
1500	2250000	0	0	0		17876605	0.999988
1501	2253001	0	0	0		17876605	0.999988
1502	2256004	0	0	0		17876605	0.999988
1503	2259009	0	0	0		17876605	0.999988
1504	2262016	1	1504	2262016		17876606	0.999988
1505	2265025	0	0	0		17876606	0.999988
1506	2268036	0	0	0		17876606	0.999988
1507	2271049	0	0	0		17876606	0.999988
1508	2274064	0	0	0		17876606	0.999988
1509	2277081	2	3018	4554162		17876608	0.999988
1510	2280100	0	0	0		17876608	0.999988
1511	2283121	0	0	0		17876608	0.999988
1512	2286144	0	0	0		17876608	0.999988
1513	2289169	0	0	0		17876608	0.999988
1514	2292196	0	0	0		17876608	0.999988
1515	2295225	1	1515	2295225		17876609	0.999988
1516	2298256	0	0	0		17876609	0.999988
1517	2301289	0	0	0		17876609	0.999988
1518	2304324	0	0	0		17876609	0.999988
1519	2307361	0	0	0		17876609	0.999988
1520	2310400	0	0	0		17876609	0.999988
1521	2313441	0	0	0		17876609	0.999988
1522	2316484	1	1522	2316484		17876610	0.999988
1523	2319529	0	0	0		17876610	0.999988
1524	2322576	0	0	0		17876610	0.999988
1525	2325625	0	0	0		17876610	0.999988
1526	2328676	0	0	0		17876610	0.999988
1527	2331729	0	0	0		17876610	0.999988
1528	2334784	0	0	0		17876610	0.999988
1529	2337841	0	0	0		17876610	0.999988
1530	2340900	0	0	0		17876610	0.999988
1531	2343961	0	0	0		17876610	0.999988
1532	2347024	0	0	0		17876610	0.999988
1533	2350089	0	0	0		17876610	0.999988
1534	2353156	0	0	0		17876610	0.999988
1535	2356225	0	0	0		17876610	0.999988
1536	2359296	0	0	0		17876610	0.999988
1537	2362369	0	0	0		17876610	0.999988
1538	2365444	0	0	0		17876610	0.999988
1539	2368521	0	0	0		17876610	0.999988
1540	2371600	0	0	0		17876610	0.999988
1541	2374681	0	0	0		17876610	0.999988
1542	2377764	2	3084	4755528		17876612	0.999988
1543	2380849	0	0	0		17876612	0.999988
1544	2383936	0	0	0		17876612	0.999988
1545	2387025	0	0	0		17876612	0.999988
1546	2390116	0	0	0		17876612	0.999988
1547	2393209	0	0	0		17876612	0.999988
1548	2396304	1	1548	2396304		17876613	0.999988
1549	2399401	0	0	0		17876613	0.999988
1550	2402500	0	0	0		17876613	0.999988
1551	2405601	0	0	0		17876613	0.999988
1552	2408704	0	0	0		17876613	0.999988
1553	2411809	1	1553	2411809		17876614	0.999988
1554	2414916	0	0	0		17876614	0.999988
1555	2418025	0	0	0		17876614	0.999988
1556	2421136	0	0	0		17876614	0.999988
1557	2424249	0	0	0		17876614	0.999988
1558	2427364	0	0	0		17876614	0.999988
1559	2430481	0	0	0		17876614	0.999988
1560	2433600	0	0	0		17876614	0.999988
1561	2436721	0	0	0		17876614	0.999988
1562	2439844	0	0	0		17876614	0.999988
1563	2442969	0	0	0		17876614	0.999988
1564	2446096	0	0	0		17876614	0.999988
1565	2449225	0	0	0		17876614	0.999988
1566	2452356	0	0	0		17876614	0.999988
1567	2455489	0	0	0		17876614	0.999988
1568	2458624	0	0	0		17876614	0.999988
1569	2461761	0	0	0		17876614	0.999988
1570	2464900	0	0	0		17876614	0.999988
1571	2468041	0	0	0		17876614	0.999988
1572	2471184	0	0	0		17876614	0.999988
1573	2474329	0	0	0		17876614	0.999988
1574	2477476	0	0	0		17876614	0.999988
1575	2480625	0	0	0		17876614	0.999988
1576	2483776	0	0	0		17876614	0.999988
1577	2486929	3	4731	7460787		17876617	0.999988
1578	2490084	0	0	0		17876617	0.999988
1579	2493241	0	0	0		17876617	0.999988
1580	2496400	0	0	0		17876617	0.999988
1581	2499561	0	0	0		17876617	0.999988
1582	2502724	0	0	0		17876617	0.999988
1583	2505889	0	0	0		17876617	0.999988
1584	2509056	0	0	0		17876617	0.999988
1585	2512225	0	0	0		17876617	0.999988
1586	2515396	0	0	0		17876617	0.999988
1587	2518569	0	0	0		17876617	0.999988
1588	2521744	0	0	0		17876617	0.999988
1589	2524921	0	0	0		17876617	0.999988
1590	2528100	0	0	0		17876617	0.999988
1591	2531281	0	0	0		17876617	0.999988
1592	2534464	0	0	0		17876617	0.999988
1593	2537649	0	0	0		17876617	0.999988
1594	2540836	0	0	0		17876617	0.999988
1595	2544025	0	0	0		17876617	0.999988
1596	2547216	0	0	0		17876617	0.999988
1597	2550409	0	0	0		17876617	0.999988
1598	2553604	0	0	0		17876617	0.999988
1599	2556801	0	0	0		17876617	0.999988
1600	2560000	0	0	0		17876617	0.999988
1601	2563201	0	0	0		17876617	0.999988
1602	2566404	0	0	0		17876617	0.999988
1603	2569609	0	0	0		17876617	0.999988
1604	2572816	0	0	0		17876617	0.999988
1605	2576025	0	0	0		17876617	0.999988
1606	2579236	0	0	0		17876617	0.999988
1607	2582449	0	0	0		17876617	0.999988
1608	2585664	0	0	0		17876617	0.999988
1609	2588881	0	0	0		17876617	0.999988
1610	2592100	0	0	0		17876617	0.999988
1611	2595321	0	0	0		17876617	0.999988
1612	2598544	0	0	0		17876617	0.999988
1613	2601769	0	0	0		17876617	0.999988
1614	2604996	0	0	0		17876617	0.999988
1615	2608225	0	0	0		17876617	0.999988
1616	2611456	0	0	0		17876617	0.999988
1617	2614689	0	0	0		17876617	0.999988
1618	2617924	0	0	0		17876617	0.999988
1619	2621161	0	0	0		17876617	0.999988
1620	2624400	0	0	0		17876617	0.999988
1621	2627641	0	0	0		17876617	0.999988
1622	2630884	0	0	0		17876617	0.999988
1623	2634129	0	0	0		17876617	0.999988
1624	2637376	0	0	0		17876617	0.999988
1625	2640625	0	0	0		17876617	0.999988
1626	2643876	2	3252	5287752		17876619	0.999988
1627	2647129	0	0	0		17876619	0.999988
1628	2650384	0	0	0		17876619	0.999988
1629	2653641	0	0	0		17876619	0.999988
1630	2656900	0	0	0		17876619	0.999988
1631	2660161	0	0	0		17876619	0.999988
1632	2663424	0	0	0		17876619	0.999988
1633	2666689	0	0	0		17876619	0.999988
1634	2669956	1	1634	2669956		17876620	0.999988
1635	2673225	0	0	0		17876620	0.999988
1636	2676496	0	0	0		17876620	0.999988
1637	2679769	0	0	0		17876620	0.999988
1638	2683044	0	0	0		17876620	0.999988
1639	2686321	0	0	0		17876620	0.999988
1640	2689600	0	0	0		17876620	0.999988
1641	2692881	0	0	0		17876620	0.999988
1642	2696164	0	0	0		17876620	0.999988
1643	2699449	0	0	0		17876620	0.999988
1644	2702736	0	0	0		17876620	0.999988
1645	2706025	0	0	0		17876620	0.999988
1646	2709316	0	0	0		17876620	0.999988
1647	2712609	0	0	0		17876620	0.999988
1648	2715904	0	0	0		17876620	0.999988
1649	2719201	0	0	0		17876620	0.999988
1650	2722500	0	0	0		17876620	0.999988
1651	2725801	0	0	0		17876620	0.999988
1652	2729104	1	1652	2729104		17876621	0.999988
1653	2732409	0	0	0		17876621	0.999988
1654	2735716	0	0	0		17876621	0.999988
1655	2739025	0	0	0		17876621	0.999988
1656	2742336	0	0	0		17876621	0.999988
1657	2745649	0	0	0		17876621	0.999988
1658	2748964	0	0	0		17876621	0.999988
1659	2752281	0	0	0		17876621	0.999988
1660	2755600	0	0	0		17876621	0.999988
1661	2758921	0	0	0		17876621	0.999988
1662	2762244	0	0	0		17876621	0.999988
1663	2765569	0	0	0		17876621	0.999988
1664	2768896	1	1664	2768896		17876622	0.999989
1665	2772225	1	1665	2772225		17876623	0.999989
1666	2775556	0	0	0		17876623	0.999989
1667	2778889	0	0	0		17876623	0.999989
1668	2782224	0	0	0		17876623	0.999989
1669	2785561	0	0	0		17876623	0.999989
1670	2788900	0	0	0		17876623	0.999989
1671	2792241	0	0	0		17876623	0.999989
1672	2795584	0	0	0		17876623	0.999989
1673	2798929	0	0	0		17876623	0.999989
1674	2802276	2	3348	5604552		17876625	0.999989
1675	2805625	0	0	0		17876625	0.999989
1676	2808976	0	0	0		17876625	0.999989
1677	2812329	1	1677	2812329		17876626	0.999989
1678	2815684	0	0	0		17876626	0.999989
1679	2819041	0	0	0		17876626	0.999989
1680	2822400	1	1680	2822400		17876627	0.999989
1681	2825761	0	0	0		17876627	0.999989
1682	2829124	0	0	0		17876627	0.999989
1683	2832489	0	0	0		17876627	0.999989
1684	2835856	0	0	0		17876627	0.999989
1685	2839225	1	1685	2839225		17876628	0.999989
1686	2842596	0	0	0		17876628	0.999989
1687	2845969	0	0	0		17876628	0.999989
1688	2849344	0	0	0		17876628	0.999989
1689	2852721	0	0	0		17876628	0.999989
1690	2856100	0	0	0		17876628	0.999989
1691	2859481	1	1691	2859481		17876629	0.999989
1692	2862864	0	0	0		17876629	0.999989
1693	2866249	0	0	0		17876629	0.999989
1694	2869636	0	0	0		17876629	0.999989
1695	2873025	0	0	0		17876629	0.999989
1696	2876416	1	1696	2876416		17876630	0.999989
1697	2879809	0	0	0		17876630	0.999989
1698	2883204	0	0	0		17876630	0.999989
1699	2886601	0	0	0		17876630	0.999989
1700	2890000	0	0	0		17876630	0.999989
1701	2893401	0	0	0		17876630	0.999989
1702	2896804	0	0	0		17876630	0.999989
1703	2900209	1	1703	2900209		17876631	0.999989
1704	2903616	0	0	0		17876631	0.999989
1705	2907025	0	0	0		17876631	0.999989
1706	2910436	0	0	0		17876631	0.999989
1707	2913849	1	1707	2913849		17876632	0.999989
1708	2917264	0	0	0		17876632	0.999989
1709	2920681	0	0	0		17876632	0.999989
1710	2924100	0	0	0		17876632	0.999989
1711	2927521	0	0	0		17876632	0.999989
1712	2930944	0	0	0		17876632	0.999989
1713	2934369	0	0	0		17876632	0.999989
1714	2937796	0	0	0		17876632	0.999989
1715	2941225	0	0	0		17876632	0.999989
1716	2944656	0	0	0		17876632	0.999989
1717	2948089	0	0	0		17876632	0.999989
1718	2951524	1	1718	2951524		17876633	0.999989
1719	2954961	0	0	0		17876633	0.999989
1720	2958400	0	0	0		17876633	0.999989
1721	2961841	0	0	0		17876633	0.999989
1722	2965284	0	0	0		17876633	0.999989
1723	2968729	0	0	0		17876633	0.999989
1724	2972176	0	0	0		17876633	0.999989
1725	2975625	0	0	0		17876633	0.999989
1726	2979076	0	0	0		17876633	0.999989
1727	2982529	1	1727	2982529		17876634	0.999989
1728	2985984	1	1728	2985984		17876635	0.999989
1729	2989441	0	0	0		17876635	0.999989
1730	2992900	0	0	0		17876635	0.999989
1731	2996361	0	0	0		17876635	0.999989
1732	2999824	0	0	0		17876635	0.999989
1733	3003289	0	0	0		17876635	0.999989
1734	3006756	0	0	0		17876635	0.999989
1735	3010225	0	0	0		17876635	0.999989
1736	3013696	0	0	0		17876635	0.999989
1737	3017169	0	0	0		17876635	0.999989
1738	3020644	0	0	0		17876635	0.999989
1739	3024121	0	0	0		17876635	0.999989
1740	3027600	0	0	0		17876635	0.999989
1741	3031081	0	0	0		17876635	0.999989
1742	3034564	0	0	0		17876635	0.999989
1743	3038049	0	0	0		17876635	0.999989
1744	3041536	0	0	0		17876635	0.999989
1745	3045025	0	0	0		17876635	0.999989
1746	3048516	0	0	0		17876635	0.999989
1747	3052009	0	0	0		17876635	0.999989
1748	3055504	0	0	0		17876635	0.999989
1749	3059001	0	0	0		17876635	0.999989
1750	3062500	0	0	0		17876635	0.999989
1751	3066001	0	0	0		17876635	0.999989
1752	3069504	0	0	0		17876635	0.999989
1753	3073009	0	0	0		17876635	0.999989
1754	3076516	2	3508	6153032		17876637	0.999989
1755	3080025	0	0	0		17876637	0.999989
1756	3083536	0	0	0		17876637	0.999989
1757	3087049	0	0	0		17876637	0.999989
1758	3090564	0	0	0		17876637	0.999989
1759	3094081	0	0	0		17876637	0.999989
1760	3097600	0	0	0		17876637	0.999989
1761	3101121	0	0	0		17876637	0.999989
1762	3104644	0	0	0		17876637	0.999989
1763	3108169	1	1763	3108169		17876638	0.999989
1764	3111696	0	0	0		17876638	0.999989
1765	3115225	1	1765	3115225		17876639	0.999989
1766	3118756	0	0	0		17876639	0.999989
1767	3122289	0	0	0		17876639	0.999989
1768	3125824	0	0	0		17876639	0.999989
1769	3129361	0	0	0		17876639	0.999989
1770	3132900	0	0	0		17876639	0.999989
1771	3136441	0	0	0		17876639	0.999989
1772	3139984	0	0	0		17876639	0.999989
1773	3143529	0	0	0		17876639	0.999989
1774	3147076	0	0	0		17876639	0.999989
1775	3150625	0	0	0		17876639	0.999989
1776	3154176	0	0	0		17876639	0.999989
1777	3157729	0	0	0		17876639	0.999989
1778	3161284	0	0	0		17876639	0.999989
1779	3164841	0	0	0		17876639	0.999989
1780	3168400	0	0	0		17876639	0.999989
1781	3171961	0	0	0		17876639	0.999989
1782	3175524	0	0	0		17876639	0.999989
1783	3179089	0	0	0		17876639	0.999989
1784	3182656	0	0	0		17876639	0.999989
1785	3186225	0	0	0		17876639	0.999989
1786	3189796	0	0	0		17876639	0.999989
1787	3193369	0	0	0		17876639	0.999989
1788	3196944	0	0	0		17876639	0.999989
1789	3200521	0	0	0		17876639	0.999989
1790	3204100	0	0	0		17876639	0.999989
1791	3207681	1	1791	3207681		17876640	0.99999
1792	3211264	0	0	0		17876640	0.99999
1793	3214849	0	0	0		17876640	0.99999
1794	3218436	0	0	0		17876640	0.99999
1795	3222025	0	0	0		17876640	0.99999
1796	3225616	0	0	0		17876640	0.99999
1797	3229209	0	0	0		17876640	0.99999
1798	3232804	0	0	0		17876640	0.99999
1799	3236401	0	0	0		17876640	0.99999
1800	3240000	0	0	0		17876640	0.99999
1801	3243601	0	0	0		17876640	0.99999
1802	3247204	0	0	0		17876640	0.99999
1803	3250809	1	1803	3250809		17876641	0.99999
1804	3254416	0	0	0		17876641	0.99999
1805	3258025	0	0	0		17876641	0.99999
1806	3261636	0	0	0		17876641	0.99999
1807	3265249	0	0	0		17876641	0.99999
1808	3268864	0	0	0		17876641	0.99999
1809	3272481	0	0	0		17876641	0.99999
1810	3276100	0	0	0		17876641	0.99999
1811	3279721	0	0	0		17876641	0.99999
1812	3283344	0	0	0		17876641	0.99999
1813	3286969	0	0	0		17876641	0.99999
1814	3290596	0	0	0		17876641	0.99999
1815	3294225	0	0	0		17876641	0.99999
1816	3297856	0	0	0		17876641	0.99999
1817	3301489	0	0	0		17876641	0.99999
1818	3305124	0	0	0		17876641	0.99999
1819	3308761	0	0	0		17876641	0.99999
1820	3312400	0	0	0		17876641	0.99999
1821	3316041	0	0	0		17876641	0.99999
1822	3319684	0	0	0		17876641	0.99999
1823	3323329	0	0	0		17876641	0.99999
1824	3326976	0	0	0		17876641	0.99999
1825	3330625	0	0	0		17876641	0.99999
1826	3334276	0	0	0		17876641	0.99999
1827	3337929	0	0	0		17876641	0.99999
1828	3341584	0	0	0		17876641	0.99999
1829	3345241	0	0	0		17876641	0.99999
1830	3348900	0	0	0		17876641	0.99999
1831	3352561	0	0	0		17876641	0.99999
1832	3356224	0	0	0		17876641	0.99999
1833	3359889	0	0	0		17876641	0.99999
1834	3363556	0	0	0		17876641	0.99999
1835	3367225	0	0	0		17876641	0.99999
1836	3370896	0	0	0		17876641	0.99999
1837	3374569	0	0	0		17876641	0.99999
1838	3378244	0	0	0		17876641	0.99999
1839	3381921	0	0	0		17876641	0.99999
1840	3385600	0	0	0		17876641	0.99999
1841	3389281	0	0	0		17876641	0.99999
1842	3392964	0	0	0		17876641	0.99999
1843	3396649	0	0	0		17876641	0.99999
1844	3400336	0	0	0		17876641	0.99999
1845	3404025	0	0	0		17876641	0.99999
1846	3407716	0	0	0		17876641	0.99999
1847	3411409	0	0	0		17876641	0.99999
1848	3415104	0	0	0		17876641	0.99999
1849	3418801	0	0	0		17876641	0.99999
1850	3422500	2	3700	6845000		17876643	0.99999
1851	3426201	0	0	0		17876643	0.99999
1852	3429904	0	0	0		17876643	0.99999
1853	3433609	0	0	0		17876643	0.99999
1854	3437316	0	0	0		17876643	0.99999
1855	3441025	0	0	0		17876643	0.99999
1856	3444736	0	0	0		17876643	0.99999
1857	3448449	0	0	0		17876643	0.99999
1858	3452164	0	0	0		17876643	0.99999
1859	3455881	0	0	0		17876643	0.99999
1860	3459600	0	0	0		17876643	0.99999
1861	3463321	1	1861	3463321		17876644	0.99999
1862	3467044	0	0	0		17876644	0.99999
1863	3470769	0	0	0		17876644	0.99999
1864	3474496	0	0	0		17876644	0.99999
1865	3478225	0	0	0		17876644	0.99999
1866	3481956	0	0	0		17876644	0.99999
1867	3485689	0	0	0		17876644	0.99999
1868	3489424	0	0	0		17876644	0.99999
1869	3493161	0	0	0		17876644	0.99999
1870	3496900	0	0	0		17876644	0.99999
1871	3500641	0	0	0		17876644	0.99999
1872	3504384	0	0	0		17876644	0.99999
1873	3508129	0	0	0		17876644	0.99999
1874	3511876	0	0	0		17876644	0.99999
1875	3515625	0	0	0		17876644	0.99999
1876	3519376	0	0	0		17876644	0.99999
1877	3523129	0	0	0		17876644	0.99999
1878	3526884	0	0	0		17876644	0.99999
1879	3530641	0	0	0		17876644	0.99999
1880	3534400	0	0	0		17876644	0.99999
1881	3538161	0	0	0		17876644	0.99999
1882	3541924	0	0	0		17876644	0.99999
1883	3545689	0	0	0		17876644	0.99999
1884	3549456	0	0	0		17876644	0.99999
1885	3553225	0	0	0		17876644	0.99999
1886	3556996	0	0	0		17876644	0.99999
1887	3560769	0	0	0		17876644	0.99999
1888	3564544	0	0	0		17876644	0.99999
1889	3568321	0	0	0		17876644	0.99999
1890	3572100	0	0	0		17876644	0.99999
1891	3575881	0	0	0		17876644	0.99999
1892	3579664	0	0	0		17876644	0.99999
1893	3583449	0	0	0		17876644	0.99999
1894	3587236	0	0	0		17876644	0.99999
1895	3591025	0	0	0		17876644	0.99999
1896	3594816	0	0	0		17876644	0.99999
1897	3598609	0	0	0		17876644	0.99999
1898	3602404	0	0	0		17876644	0.99999
1899	3606201	0	0	0		17876644	0.99999
1900	3610000	0	0	0		17876644	0.99999
1901	3613801	0	0	0		17876644	0.99999
1902	3617604	0	0	0		17876644	0.99999
1903	3621409	0	0	0		17876644	0.99999
1904	3625216	0	0	0		17876644	0.99999
1905	3629025	0	0	0		17876644	0.99999
1906	3632836	1	1906	3632836		17876645	0.99999
1907	3636649	0	0	0		17876645	0.99999
1908	3640464	0	0	0		17876645	0.99999
1909	3644281	1	1909	3644281		17876646	0.99999
1910	3648100	0	0	0		17876646	0.99999
1911	3651921	0	0	0		17876646	0.99999
1912	3655744	0	0	0		17876646	0.99999
1913	3659569	0	0	0		17876646	0.99999
1914	3663396	0	0	0		17876646	0.99999
1915	3667225	0	0	0		17876646	0.99999
1916	3671056	0	0	0		17876646	0.99999
1917	3674889	0	0	0		17876646	0.99999
1918	3678724	0	0	0		17876646	0.99999
1919	3682561	0	0	0		17876646	0.99999
1920	3686400	0	0	0		17876646	0.99999
1921	3690241	2	3842	7380482		17876648	0.99999
1922	3694084	0	0	0		17876648	0.99999
1923	3697929	0	0	0		17876648	0.99999
1924	3701776	0	0	0		17876648	0.99999
1925	3705625	0	0	0		17876648	0.99999
1926	3709476	0	0	0		17876648	0.99999
1927	3713329	0	0	0		17876648	0.99999
1928	3717184	0	0	0		17876648	0.99999
1929	3721041	0	0	0		17876648	0.99999
1930	3724900	0	0	0		17876648	0.99999
1931	3728761	0	0	0		17876648	0.99999
1932	3732624	0	0	0		17876648	0.99999
1933	3736489	0	0	0		17876648	0.99999
1934	3740356	0	0	0		17876648	0.99999
1935	3744225	0	0	0		17876648	0.99999
1936	3748096	0	0	0		17876648	0.99999
1937	3751969	0	0	0		17876648	0.99999
1938	3755844	0	0	0		17876648	0.99999
1939	3759721	0	0	0		17876648	0.99999
1940	3763600	0	0	0		17876648	0.99999
1941	3767481	1	1941	3767481		17876649	0.99999
1942	3771364	0	0	0		17876649	0.99999
1943	3775249	0	0	0		17876649	0.99999
1944	3779136	0	0	0		17876649	0.99999
1945	3783025	0	0	0		17876649	0.99999
1946	3786916	1	1946	3786916		17876650	0.99999
1947	3790809	0	0	0		17876650	0.99999
1948	3794704	0	0	0		17876650	0.99999
1949	3798601	0	0	0		17876650	0.99999
1950	3802500	0	0	0		17876650	0.99999
1951	3806401	0	0	0		17876650	0.99999
1952	3810304	0	0	0		17876650	0.99999
1953	3814209	0	0	0		17876650	0.99999
1954	3818116	0	0	0		17876650	0.99999
1955	3822025	0	0	0		17876650	0.99999
1956	3825936	0	0	0		17876650	0.99999
1957	3829849	0	0	0		17876650	0.99999
1958	3833764	0	0	0		17876650	0.99999
1959	3837681	0	0	0		17876650	0.99999
1960	3841600	0	0	0		17876650	0.99999
1961	3845521	0	0	0		17876650	0.99999
1962	3849444	0	0	0		17876650	0.99999
1963	3853369	0	0	0		17876650	0.99999
1964	3857296	0	0	0		17876650	0.99999
1965	3861225	0	0	0		17876650	0.99999
1966	3865156	0	0	0		17876650	0.99999
1967	3869089	0	0	0		17876650	0.99999
1968	3873024	0	0	0		17876650	0.99999
1969	3876961	0	0	0		17876650	0.99999
1970	3880900	0	0	0		17876650	0.99999
1971	3884841	0	0	0		17876650	0.99999
1972	3888784	0	0	0		17876650	0.99999
1973	3892729	0	0	0		17876650	0.99999
1974	3896676	0	0	0		17876650	0.99999
1975	3900625	0	0	0		17876650	0.99999
1976	3904576	0	0	0		17876650	0.99999
1977	3908529	0	0	0		17876650	0.99999
1978	3912484	0	0	0		17876650	0.99999
1979	3916441	0	0	0		17876650	0.99999
1980	3920400	1	1980	3920400		17876651	0.99999
1981	3924361	0	0	0		17876651	0.99999
1982	3928324	0	0	0		17876651	0.99999
1983	3932289	0	0	0		17876651	0.99999
1984	3936256	0	0	0		17876651	0.99999
1985	3940225	0	0	0		17876651	0.99999
1986	3944196	0	0	0		17876651	0.99999
1987	3948169	0	0	0		17876651	0.99999
1988	3952144	0	0	0		17876651	0.99999
1989	3956121	0	0	0		17876651	0.99999
1990	3960100	0	0	0		17876651	0.99999
1991	3964081	0	0	0		17876651	0.99999
1992	3968064	0	0	0		17876651	0.99999
1993	3972049	0	0	0		17876651	0.99999
1994	3976036	0	0	0		17876651	0.99999
1995	3980025	0	0	0		17876651	0.99999
1996	3984016	0	0	0		17876651	0.99999
1997	3988009	0	0	0		17876651	0.99999
1998	3992004	0	0	0		17876651	0.99999
[truncated: 3,005 more rows]
