# Supplementary material for: High-Throughput RNA Sequencing of Pseudomonas-Infected Arabidopsis Reveals Hidden Transcriptome Complexity and Novel Splice Variants
Source: PLoS One. 2013 Oct 1;8(10):e74183. doi: 10.1371/journal.pone.0074183 (PMC3788074; doi:10.1371/journal.pone.0074183)
Supplement: File S2 — QCSpreadsheets. (ZIP) [file pone.0074183.s002.zip › QC_Sample13.1_Run5_Lane1_S255.xlsx]

## Sheet: Read Counts
Total read pairs		13095811
Paired Alignments		11518419

## Sheet: Raw Counts_1
						0	1	2	3	4	5	6	7	8	9	10	11	12	13	14	15	16	17	18	19	20	21	22	23	24	25	26	27	28	29	30	31	32	33	34	35	36	37	38	39	40
	;	<	=	>	?	@	A	B	C	D	E	F	G	H	I	J	K	L	M	N	O	P	Q	R	S	T	U	V	W	X	Y	Z	[	\	]	^	_	'	a	b	c	d	e	f	g	h
									0.501187	0.398107	0.316228	0.251189	0.199526	0.158489	0.125893	0.1	0.0794328	0.0630957	0.0501187	0.0398107	0.0316228	0.0251189	0.0199526	0.0158489	0.0125893	0.01	0.00794328	0.00630957	0.00501187	0.00398107	0.00316228	0.00251189	0.00199526	0.00158489	0.00125893	0.001	0.000794328	0.000630957	0.000501187	0.000398107	0.000316228	0.000251189	0.000199526	0.000158489	0.000125893	0.0001	Total
1	0	0	0	0	0	0	0	12702	0	0	0	0	0	0	121	271	1974	2098	0	330	0	373	458	517	8647	0	2025	9731	3378	1404	17705	14355	4694	35886	28570	77199	43345	18110	204108	38797	196368	158779	159479	1112161	1636133	9306093	13095811
2	0	0	0	0	0	0	0	13618	0	110	135	609	3248	938	2611	1416	7014	3260	2610	2809	3419	4605	5988	8842	13515	5534	7650	12385	18425	8962	19368	29817	24167	38139	39216	64009	57530	29363	178413	41983	223186	191258	143420	1067261	1731681	9089297	13095811
3	0	0	0	0	0	0	0	16341	0	221	842	2555	2834	2724	3205	3513	7099	4179	4024	4603	4887	6140	8221	9458	15093	8301	8026	12606	19187	9873	23473	26301	27438	40678	36658	60320	60596	34721	174116	42711	242155	203166	137749	1044435	1738226	9049136	13095811
4	0	0	0	0	0	0	0	17388	0	220	978	2130	2779	3253	3223	4266	6860	4330	4632	5369	6064	6779	9717	9868	15628	9838	8524	13931	21189	11023	23670	27522	29722	41863	34605	56484	59306	36438	167584	44790	251218	209654	138805	1024755	1767612	9013794	13095811
5	0	0	0	0	0	0	0	18216	7	202	1290	2636	2911	3835	3643	4612	6827	4552	5619	6220	7003	8104	10418	10044	15800	10732	9428	14807	20043	11798	21970	27382	25392	41717	31023	57416	51773	38456	158310	47312	257610	209890	128100	1027870	1820893	8971950	13095811
6	0	0	0	0	0	0	0	19886	14	179	1160	2124	2533	3479	3182	3603	4829	3461	4262	5799	5875	7003	8836	7580	12457	10081	9411	13902	18650	10868	19558	25202	25943	39548	34023	52776	51390	39183	157490	37370	264672	227180	145485	1026109	1806957	8983751	13095811
7	0	0	0	0	0	0	0	21187	53	1343	2456	5438	6290	8968	4068	5715	7286	6000	5827	6588	7362	7912	10829	11059	14569	11885	10629	15844	22511	12354	20727	25760	30908	40168	39553	52902	60449	43852	159922	44689	258415	224247	151561	980496	1748856	9007133	13095811
8	0	0	0	0	0	0	0	22374	16	201	853	1561	2314	3260	2589	3164	4961	3562	3730	4830	5730	6402	8285	8717	13392	9856	9011	13986	20390	12182	20883	26503	32793	40725	40501	52556	63068	41678	169266	41770	257783	227630	158956	1038430	1736879	8985024	13095811
9	0	0	0	0	0	0	0	22680	5	72	577	1238	1746	3006	2421	2941	4711	3424	3474	4394	5367	6101	7775	8675	12816	9700	8404	13463	20361	11769	21261	25681	34252	39173	42166	52122	65099	40625	171682	41024	256413	226452	165262	1063770	1739461	8956248	13095811
10	0	0	0	0	0	0	0	24176	115	1898	3966	7842	16801	16290	11357	9928	12428	9320	8343	8933	8366	9911	14225	14471	17254	14193	10971	18093	28327	13760	26081	25432	37661	40720	49743	52957	75297	40098	194614	41908	270620	240785	174947	1001035	1781608	8761337	13095811
11	0	0	0	0	0	0	0	25676	4	108	721	1476	1968	1825	2319	2845	3212	2701	3048	4223	4102	6252	8083	7070	11522	8944	8337	13750	19670	10555	21222	24662	27812	38481	38773	48054	67989	41994	178692	42792	280243	265872	185208	1114417	1810695	8760494	13095811
12	0	0	0	0	0	0	0	25317	17	289	860	1658	2203	1969	2476	2986	3760	2922	3205	3859	4287	5975	7624	7955	12044	9212	7836	13307	21691	10789	22086	24187	32276	37459	43672	47871	75179	42579	188063	46422	276692	267816	200200	1136994	1793271	8708803	13095811
13	0	0	0	0	0	0	0	26085	9	166	607	1204	1489	1538	1993	2678	3622	2670	2594	3456	4018	5420	7224	8148	12200	9053	7289	13396	22160	11157	22829	24040	35307	37278	46657	50125	79147	44372	194714	48047	283805	271896	212385	1161355	1786783	8648895	13095811
14	0	0	0	0	0	0	0	26197	287	4044	6182	12724	16485	18994	9476	11531	12906	10090	8303	8125	7971	9452	14410	14719	17143	13577	10693	18238	28269	13257	25992	24102	37757	40719	51895	49875	88766	42896	206324	46360	285239	265094	196139	1081480	1781367	8578733	13095811
15	0	0	0	0	0	0	0	27005	4	54	339	682	1039	1138	1377	2016	3109	2225	2117	2834	3405	5165	6811	7789	12105	8475	7388	13493	21899	11967	22797	24855	36514	37984	48025	50627	83602	45266	200638	48944	290506	277436	212153	1194213	1788922	8590893	13095811
16	0	0	0	0	0	0	0	29174	3	98	528	1007	1328	985	1459	1932	2320	1691	2192	3079	2967	5396	6921	5835	10414	7433	7830	12246	18648	9618	19744	23765	26224	35860	38907	46236	68639	40447	186686	41674	299468	279132	177348	1099051	1916343	8663183	13095811
17	0	0	0	0	0	0	0	29449	10	160	577	1818	2375	2467	2738	4101	6630	2158	2237	2592	3377	4911	7010	10072	11011	7424	6822	12237	22098	10038	20877	22860	32890	34833	44969	46178	78253	41809	196891	43280	302292	278062	192806	1119976	1894108	8593415	13095811
18	0	0	0	0	0	0	0	30247	2	68	308	660	859	721	1094	1824	2769	1809	1568	2108	2874	4638	6130	7245	11285	7222	6451	12347	21771	10351	21904	22983	35349	35553	48442	47625	84070	42905	209010	45543	310885	286471	206294	1152395	1883639	8528392	13095811
19	0	0	0	0	0	0	0	31706	0	40	335	606	887	680	1017	1845	2727	1669	1471	1923	2712	4269	6044	7449	11001	7292	6368	11908	22129	10342	22067	22727	37140	35222	49569	48284	87265	42284	215663	46661	317299	290685	214715	1173979	1895389	8462442	13095811
20	0	0	0	0	0	0	0	32939	1	45	262	519	736	661	926	1684	2700	1647	1317	1796	2546	4118	5762	7160	10820	6948	5918	11683	21897	10356	21483	22812	37014	34922	49584	47694	87778	42393	217337	45295	317006	296220	213945	1198857	1914034	8416996	13095811
21	0	0	0	0	0	0	0	37998	4	88	440	999	1393	1021	1550	2095	2362	1769	2065	3097	2977	5364	6737	6215	10370	6955	7554	11596	19726	9671	19346	23178	27079	34729	42449	45802	72074	40281	203310	42722	331373	299532	184974	1171150	1989797	8425969	13095811
22	0	0	0	0	0	0	0	39225	5	81	429	886	1174	895	1383	2086	2895	1815	1740	2294	2891	4750	6251	7240	10842	6889	6620	11485	22149	9934	20816	22694	33465	35382	48509	46558	83091	41067	219794	43917	337628	300241	202266	1211969	1963612	8340843	13095811
23	0	0	0	0	0	0	0	40155	7	75	385	785	1099	858	1361	2094	3159	1903	1676	2233	3043	4745	6425	7889	10999	7037	6353	11597	23672	10153	21414	22347	36802	34476	52235	47580	88431	42456	228618	45858	346744	306439	216980	1243021	1968815	8245892	13095811
24	0	0	0	0	0	0	0	43100	56	691	1455	3133	4828	4988	3439	4639	5322	3404	2996	3263	4115	5867	8541	10572	12227	8146	6904	13052	27803	10885	22790	22521	41063	34642	57009	47333	95685	43270	241571	47791	354207	316001	226847	1247048	1975148	8133459	13095811
25	0	0	0	0	0	0	0	46541	2	77	230	688	908	838	1382	2354	3619	2006	1587	2162	3128	4663	6607	9078	11609	7074	6527	11663	25499	10772	22007	22523	40455	34462	56733	47865	94848	44293	244690	49297	362947	320217	235145	1276811	1992633	8091871	13095811
26	0	0	0	0	0	0	0	57306	8	101	486	1729	2064	2168	2413	3496	3592	2892	3565	4819	4488	7320	9914	8451	13145	9904	10107	15409	25364	13277	23649	30105	36200	47927	54946	67504	88859	65464	244127	63089	379870	364938	250608	1405317	2026401	7744789	13095811
27	0	0	0	0	0	0	0	152276	314	5605	8018	21688	14764	31155	8155	13912	12631	11627	11324	8528	10591	11732	18185	18064	19772	13811	15058	20164	33759	14262	27208	27845	42694	50065	66249	54844	113496	48286	280751	52608	375678	337796	235208	1315861	2007839	7583988	13095811
28	0	0	0	0	0	0	0	60745	6	114	411	1110	1422	1306	1856	2776	3531	2611	2795	3467	4682	6427	9296	9908	13547	10334	9296	15921	26613	14765	23881	30642	41850	45708	58768	70574	92658	71303	227875	74149	338765	354281	240251	1346089	1848811	8027267	13095811
29	0	0	0	0	0	0	0	61763	14	104	390	1148	1377	1346	1875	3021	3823	2904	2860	3543	4709	6492	9230	10658	13885	10365	9356	15999	27915	15214	24414	31034	44389	46143	62440	72343	97051	72835	236349	76284	348644	363769	247999	1360258	1865883	7937985	13095811
30	0	0	0	0	0	0	0	63972	13	86	349	997	1283	1304	1837	3050	3856	2718	2720	3394	4532	6417	9562	10953	13769	10466	9334	16110	28867	15314	24286	30984	46429	45453	64001	72158	100066	72886	242631	78045	352068	370686	254650	1368915	1875606	7886044	13095811
31	0	0	0	0	0	0	0	70950	14	144	559	1792	2074	2077	2314	3303	3358	3110	3859	4932	5246	7557	10543	8997	13518	11060	10709	16990	24746	14420	23408	32294	36878	44614	55304	69514	86602	74966	230175	78504	364967	380926	233468	1378531	1972630	7810758	13095811
32	0	0	0	0	0	0	0	73821	28	332	1083	1931	2853	2710	2887	3927	4137	3906	4170	5024	6164	8066	11186	11906	14819	12516	10798	17417	31166	16610	24946	32333	45330	44964	65661	70048	101401	75699	249789	81865	367209	380536	250711	1386835	1958539	7712488	13095811
33	0	0	0	0	0	0	0	74065	15	141	503	1358	1729	1660	2247	3430	4100	3028	3147	3995	5314	7087	10531	11809	14388	11121	9896	16918	30427	15722	24527	31209	47507	44277	66356	71375	101593	76796	251215	84068	377698	388161	259586	1429601	1961977	7647234	13095811
34	0	0	0	0	0	0	0	77491	53	798	2132	4206	3887	5336	3321	5080	5935	4779	3918	4474	5750	7854	11807	13390	15296	11570	10375	17047	33417	16125	25256	31608	51013	44469	70477	71418	105872	77640	261164	86137	385209	395047	267915	1426440	1968113	7563992	13095811
35	0	0	0	0	0	0	0	81900	38	576	1410	2027	3848	3491	3368	5090	5236	4598	4370	5101	6672	8590	12061	14541	14998	13006	10792	17951	36263	17973	26535	33047	54335	45596	76012	72112	114686	78138	272843	86964	391644	402818	276505	1429779	1982804	7478093	13095811
36	0	0	0	0	0	0	0	90645	268	4264	6878	20590	9916	25580	7430	11512	9952	9700	11563	9885	10977	13563	18340	17074	19453	16482	16682	21732	33985	17112	28647	34229	41425	46110	66093	64861	99844	68308	266099	73822	395742	398207	248579	1268342	2072911	7519009	13095811
37	0	0	0	0	0	0	0	92411	66	1181	2596	7036	6401	9577	4033	5602	5614	5114	5479	5790	6656	8856	13299	13575	15588	13103	11736	18240	34764	17825	27302	33193	50480	40885	70035	67417	105910	75238	279059	85872	414473	431453	280758	1352400	2049527	7427267	13095811
38	0	0	0	0	0	0	0	96130	21	161	530	1529	1860	1838	2632	3804	4399	3301	3510	4310	5869	7744	11880	13343	15246	12429	11449	17629	36958	18607	27386	34172	55750	42637	75467	72016	112334	80263	289951	92259	422958	437432	297929	1370363	2062408	7347307	13095811
39	0	0	0	0	0	0	0	100505	171	1746	1783	3030	3401	3163	3647	4773	5667	4621	4994	5646	7109	9107	12268	14695	15722	13750	12135	18768	34107	20140	26843	34611	49008	43455	66137	72803	100473	84520	242730	99406	358463	411255	259700	1240667	1947078	7757714	13095811
40	0	0	0	0	0	0	0	105438	49	653	830	1982	2366	2155	2987	4235	5318	4226	4803	5426	6833	9024	12640	14137	15869	14208	12079	19294	33574	20818	26777	34927	49254	43629	66883	75498	102407	88152	247645	104848	366472	424208	270696	1241227	1965470	7688774	13095811
41	0	0	0	0	0	0	0	119006	18	247	559	1855	2132	2107	2311	3283	3439	3155	3844	4761	5316	7568	10366	9957	12659	11369	10682	15955	25738	15830	22707	30608	36064	34632	55533	66176	84199	76387	225516	90339	367860	404177	249275	1147014	2150227	7782940	13095811
42	0	0	0	0	0	0	0	122078	24	252	504	1669	1847	1857	2296	3397	3802	3158	3507	4211	5505	7275	10681	11685	12610	11539	10269	16062	29922	16905	23101	30401	43979	34822	62827	66359	95988	78828	241598	95924	377584	412504	271425	1165005	2139193	7675218	13095811
43	0	0	0	0	0	0	0	127673	169	1788	1870	3183	3411	3196	3746	4848	5481	4443	4807	5261	6763	8622	12028	13776	14028	12359	11183	16637	33194	18029	23919	29612	46487	35790	67537	65777	103638	80411	251720	97286	383417	418912	285109	1161214	2150088	7578399	13095811
44	0	0	0	0	0	0	0	139663	65	734	868	2143	2461	2307	3114	4471	5266	4291	4323	4962	6574	8293	11830	14114	14151	12231	10871	16853	33950	18468	24390	29948	48648	35457	68825	64355	105487	81665	255089	96707	392176	421413	295320	1183320	2163283	7507725	13095811
45	0	0	0	0	0	0	0	151624	29	298	514	1416	1609	1599	2138	3354	4246	3268	3248	3802	5645	7397	11207	14045	13363	12353	10545	16583	34392	19208	23714	30228	50548	34914	69410	66805	106929	83684	259916	103839	400732	437419	308391	1194307	2185671	7417421	13095811
46	0	0	0	0	0	0	0	170393	273	3274	2512	5125	5083	4650	5210	5865	5956	5527	6664	7552	7666	10546	13883	13016	15668	14541	13033	18497	30781	18240	25038	33282	40160	37411	63403	69722	96228	84233	256684	103327	399397	461900	296795	1179454	2244826	7319996	13095811
47	0	0	0	0	0	0	0	171970	488	6978	7526	17667	12203	20145	7375	10723	10844	10335	9821	8614	10191	11959	17373	18257	17457	15506	13872	19299	37716	18901	26264	30693	48451	36266	71135	64144	108375	79959	270666	102958	412594	467432	317947	1186347	2232833	7164527	13095811
48	0	0	0	0	0	0	0	175556	175	2557	3454	8625	9080	11417	6593	8135	8531	8021	8351	7878	9089	11634	16881	18298	17263	15646	13441	19315	39128	20821	26956	32393	52839	38446	76056	69201	115737	85973	286157	110435	419669	489960	335086	1204903	2235275	7076836	13095811
49	0	0	0	0	0	0	0	179701	204	2652	2302	3875	4053	3708	4565	5846	6532	5671	5712	6146	7871	10075	14113	16553	15525	14809	12766	18545	38854	22648	25573	33122	54537	39294	76991	70522	116522	90089	287753	118453	423439	493944	342841	1222304	2246707	7050994	13095811
50	0	0	0	0	0	0	0	188284	145	1691	1645	3472	3809	3382	4269	5951	6589	5430	5774	6216	7946	10211	14394	17624	15855	15243	13095	19281	40660	22999	26352	33391	57470	39028	81639	71843	124758	92786	303509	123813	439508	516240	362983	1233990	2274305	6900231	13095811
51	0	0	0	0	0	0	0	208424	452	6592	7938	21292	11756	24451	8968	12691	11248	11255	12036	10959	12021	15134	20646	21074	20678	20133	18545	24060	41405	25531	32180	40573	51274	50285	80069	88784	124613	116749	321187	152486	456517	568387	346511	1278165	2241003	6579739	13095811
52	0	0	0	0	0	0	0	209535	230	3078	3710	10585	7751	13916	5917	7802	8011	7471	9028	8566	10268	13089	18146	19835	19665	19203	16654	23340	42917	27673	31763	40748	58250	50953	84661	93288	129920	122513	327756	167491	472314	585729	373539	1308636	2235830	6506030	13095811
53	0	0	0	0	0	0	0	213468	84	930	1167	3290	3486	3031	4087	5728	6408	5473	6384	7066	9116	11592	16666	19602	18392	18500	16222	22898	46162	28984	31667	41731	64571	52000	90955	97849	139694	129820	346570	179475	486718	607528	392442	1333637	2236786	6395632	13095811
54	0	0	0	0	0	0	0	218564	748	8604	4667	11899	11026	16431	6702	9413	9275	8539	7960	7462	9681	12378	18373	21987	18884	19556	16793	24023	47322	29405	32211	41809	66484	53127	91892	98580	144676	130073	353034	178732	495622	618482	401961	1324694	2255351	6269391	13095811
55	0	0	0	0	0	0	0	227414	49	614	748	2403	2498	2350	3054	4893	5361	4330	4911	5767	8108	10827	16075	20097	17885	18469	16036	23140	48043	30733	31506	42717	69731	52506	94700	102023	145830	135423	356770	188055	511042	628749	422143	1343569	2285821	6211421	13095811
56	0	0	0	0	0	0	0	245106	573	7935	12223	34225	13887	40172	9889	17701	13595	14916	18403	13466	17237	21847	24722	27947	25746	27100	29505	38368	51181	27573	33697	39457	53871	50324	86463	95489	131572	129416	339906	174852	499061	619840	398423	1275872	2333843	6100408	13095811
57	0	0	0	0	0	0	0	248425	109	1556	2088	6694	5285	8261	4363	6432	6474	5762	6634	6953	8977	11229	16471	18774	17402	18074	16519	22173	44611	27469	32780	42324	63989	57809	92810	115624	147095	153550	371702	209736	530866	667452	428996	1341568	2319957	6008818	13095811
58	0	0	0	0	0	0	0	252615	65	645	812	2531	2795	2480	3347	5000	5382	4425	5118	5896	8477	10607	15657	19030	16956	18094	15826	22137	47173	29104	32914	44288	70023	61277	100811	120904	161438	163781	389885	226231	550447	695397	458797	1351245	2356936	5817265	13095811
59	0	0	0	0	0	0	0	258223	50	659	711	2341	2567	2275	3041	5065	5391	4252	4779	5659	8375	10309	15541	20113	17086	18199	15941	22489	49483	29488	32800	44273	72747	61154	103668	121739	165584	165531	402064	226680	562416	706773	468315	1367514	2360534	5731982	13095811
60	0	0	0	0	0	0	0	268430	310	4432	5833	15673	15079	25374	8767	13788	11965	12534	12203	10828	13325	16803	24384	28845	22938	26199	23028	31097	58714	30986	35841	44030	73795	60208	105931	113977	169821	152665	404791	211999	556560	712247	485440	1336136	2395238	5555597	13095811
61	0	0	0	0	0	0	0	287890	76	796	959	3164	3563	3365	3679	4890	4972	4900	5991	7142	8442	10727	14593	15552	15899	16807	15561	19644	40457	22580	31194	38090	55591	50113	89378	105158	145187	146276	386623	207037	563388	743893	480119	1376891	2517752	5647472	13095811
62	0	0	0	0	0	0	0	291437	60	799	763	2648	3010	2714	3389	4915	4969	4315	5148	5881	8062	10188	15108	17680	15204	16468	14715	19664	45787	24174	30638	38938	64213	52837	98470	105399	159207	149323	402446	217373	576913	746505	506726	1403905	2495457	5530363	13095811
63	0	0	0	0	0	0	0	295650	82	829	742	2480	3000	2491	3212	5298	5219	4369	4996	5604	8118	10139	15544	19144	15438	16827	14728	20203	48600	25719	31113	39720	68752	54443	104219	106963	171508	155233	423033	228275	596997	778393	526395	1415338	2498411	5368586	13095811
64	0	0	0	0	0	0	0	302752	56	863	737	2448	2730	2311	3076	5245	5223	4210	4462	5324	7902	9829	15265	19712	15351	16692	14342	20322	50009	25863	31483	39583	70776	53406	105556	107458	173696	155930	428766	230984	603407	787295	535472	1429330	2492013	5315932	13095811
65	0	0	0	0	0	0	0	315473	69	849	727	2494	2844	2331	3014	5164	5316	4206	4618	5420	8054	10294	15573	20103	15573	17092	14879	20709	51173	26189	31829	39421	72535	54674	109938	109049	184374	162723	451208	241302	627901	823271	554210	1449499	2515096	5116617	13095811
66	0	0	0	0	0	0	0	340443	73	914	994	3255	3685	3472	3550	4756	4662	4721	5722	6747	8130	10492	14283	16028	15349	16905	15125	18816	41324	21409	30349	35707	54725	43451	94008	91486	154554	129563	432658	189944	599223	840624	548536	1426249	2629281	5234598	13095811

## Sheet: Score Distribution_1
						0	1	2	3	4	5	6	7	8	9	10	11	12	13	14	15	16	17	18	19	20	21	22	23	24	25	26	27	28	29	30	31	32	33	34	35	36	37	38	39	40
	;	<	=	>	?	@	A	B	C	D	E	F	G	H	I	J	K	L	M	N	O	P	Q	R	S	T	U	V	W	X	Y	Z	[	\	]	^	_	'	a	b	c	d	e	f	g	h
									0.501187	0.398107	0.316228	0.251189	0.199526	0.158489	0.125893	0.1	0.0794328	0.0630957	0.0501187	0.0398107	0.0316228	0.0251189	0.0199526	0.0158489	0.0125893	0.01	0.00794328	0.00630957	0.00501187	0.00398107	0.00316228	0.00251189	0.00199526	0.00158489	0.00125893	0.001	0.000794328	0.000630957	0.000501187	0.000398107	0.000316228	0.000251189	0.000199526	0.000158489	0.000125893	0.0001	Total
1	0	0	0	0	0	0	0	0	0	0	0	0	0	0	1089	2710	21714	25176	0	4620	0	5968	7786	9306	164293	0	42525	214082	77694	33696	442625	373230	126738	1004808	828530	2315970	1343695	579520	6735564	1319098	6872880	5716044	5900723	42262118	63809187	372243720	512485109	39.1335	0.000122081
2	0	0	0	0	0	0	0	0	0	440	675	3654	22736	7504	23499	14160	77154	39120	33930	39326	51285	73680	101796	159156	256785	110680	160650	272470	423775	215088	484200	775242	652509	1067892	1137264	1920270	1783430	939616	5887629	1427422	7811510	6885288	5306540	40555918	67535559	363571880	509829732	38.9307	0.000127916
3	0	0	0	0	0	0	0	0	0	884	4210	15330	19838	21792	28845	35130	78089	50148	52312	64442	73305	98240	139757	170244	286767	166020	168546	277332	441301	236952	586825	683826	740826	1138984	1063082	1809600	1878476	1111072	5745828	1452174	8475425	7313976	5096713	39688530	67790814	361965440	508971075	38.8652	0.000129862
4	0	0	0	0	0	0	0	0	0	880	4890	12780	19453	26024	29007	42660	75460	51960	60216	75166	90960	108464	165189	177624	296932	196760	179004	306482	487347	264552	591750	715572	802494	1172164	1003545	1694520	1838486	1166016	5530272	1522860	8792630	7547544	5135785	38940690	68936868	360551760	508614766	38.838	0.000130678
5	0	0	0	0	0	0	0	0	21	808	6450	15816	20377	30680	32787	46120	75097	54624	73047	87080	105045	129664	177106	180792	300200	214640	197988	325754	460989	283152	549250	711932	685584	1168076	899667	1722480	1604963	1230592	5224230	1608608	9016350	7556040	4739700	39059060	71014827	358878000	508487596	38.8283	0.000130971
6	0	0	0	0	0	0	0	0	42	716	5800	12744	17731	27832	28638	36030	53119	41532	55406	81186	88125	112048	150212	136440	236683	201620	197631	305844	428950	260832	488950	655252	700461	1107344	986667	1583280	1593090	1253856	5197170	1270580	9263520	8178480	5382945	38992142	70471323	359350040	508954261	38.8639	0.0001299
7	0	0	0	0	0	0	0	0	159	5372	12280	32628	44030	71744	36612	57150	80146	72000	75751	92232	110430	126592	184093	199062	276811	237700	223209	348568	517753	296496	518175	669760	834516	1124704	1147037	1587060	1873919	1403264	5277426	1519426	9044525	8072892	5607757	37258848	68205384	360285320	507530831	38.7552	0.000133192
8	0	0	0	0	0	0	0	0	48	804	4265	9366	16198	26080	23301	31640	54571	42744	48490	67620	85950	102432	140845	156906	254448	197120	189231	307692	468970	292368	522075	689078	885411	1140300	1174529	1576680	1955108	1333696	5585778	1420180	9022405	8194680	5881372	39460340	67738281	359400960	508501962	38.8294	0.000130937
9	0	0	0	0	0	0	0	0	15	288	2885	7428	12222	24048	21789	29410	51821	41088	45162	61516	80505	97616	132175	156150	243504	194000	176484	296186	468303	282456	531525	667706	924804	1096844	1222814	1563660	2018069	1300000	5665506	1394816	8974455	8152272	6114694	40423260	67838979	358249920	508564375	38.8341	0.000130794
10	0	0	0	0	0	0	0	0	345	7592	19830	47052	117607	130320	102213	99280	136708	111840	108459	125062	125490	158576	241825	260478	327826	283860	230391	398046	651521	330240	652025	661232	1016847	1140160	1442547	1588710	2334207	1283136	6422262	1424872	9471700	8668260	6473039	38039330	69482712	350453480	504569080	38.529	0.000140312
11	0	0	0	0	0	0	0	0	12	432	3605	8856	13776	14600	20871	28450	35332	32412	39624	59122	61530	100032	137411	127260	218918	178880	175077	302500	452410	253320	530550	641212	750924	1077468	1124417	1441620	2107659	1343808	5896836	1454928	9808505	9571392	6852696	42347846	70617105	350419760	508251156	38.8102	0.000131516
12	0	0	0	0	0	0	0	0	51	1156	4300	9948	15421	15752	22284	29860	41360	35064	41665	54026	64305	95600	129608	143190	228836	184240	164556	292754	498893	258936	552150	628862	871452	1048852	1266488	1436130	2330549	1362528	6206079	1578348	9684220	9641376	7407400	43205772	69937569	348352120	507841700	38.7789	0.000132466
13	0	0	0	0	0	0	0	0	27	664	3035	7224	10423	12304	17937	26780	39842	32040	33722	48384	60270	86720	122808	146664	231800	181060	153069	294712	509680	267768	570725	625040	953289	1043784	1353053	1503750	2453557	1419904	6425562	1633598	9933175	9788256	7858245	44131490	69684537	345955800	507620698	38.7621	0.000132982
14	0	0	0	0	0	0	0	0	861	16176	30910	76344	115395	151952	85284	115310	141966	121080	107939	113750	119565	151232	244970	264942	325717	271540	224553	401236	650187	318168	649800	626652	1019439	1140132	1504955	1496250	2751746	1372672	6808692	1576240	9983365	9543384	7257143	41096240	69473313	343149320	503498420	38.4473	0.000142979
15	0	0	0	0	0	0	0	0	12	216	1695	4092	7273	9104	12393	20160	34199	26700	27521	39676	51075	82640	115787	140202	229995	169500	155148	296846	503677	287208	569925	646230	985878	1063552	1392725	1518810	2591662	1448512	6621054	1664096	10167710	9987696	7849661	45380094	69767958	343635720	507506402	38.7533	0.00013325
16	0	0	0	0	0	0	0	0	9	392	2640	6042	9296	7880	13131	19320	25520	20292	28496	43106	44505	86336	117657	105030	197866	148660	164430	269412	428904	230832	493600	617890	708048	1004080	1128303	1387080	2127809	1294304	6160638	1416916	10481380	10048752	6561876	41763938	74737377	346527320	508429067	38.8238	0.000131105
17	0	0	0	0	0	0	0	0	30	640	2885	10908	16625	19736	24642	41010	72930	25896	29081	36288	50655	78576	119170	181296	209209	148480	143262	269214	508254	240912	521925	594360	888030	975324	1304101	1385340	2425843	1337888	6497403	1471520	10580220	10010232	7133822	42559088	73870212	343736600	507521607	38.7545	0.000133214
18	0	0	0	0	0	0	0	0	6	272	1540	3960	6013	5768	9846	18240	30459	21708	20384	29512	43110	74208	104210	130410	214415	144440	135471	271634	500733	248424	547600	597558	954423	995484	1404818	1428750	2606170	1372960	6897330	1548462	10880975	10312956	7632878	43791010	73461921	341135680	507583738	38.7592	0.000133069
19	0	0	0	0	0	0	0	0	0	160	1675	3636	6209	5440	9153	18450	29997	20028	19123	26922	40680	68304	102748	134082	209019	145840	133728	261976	508967	248208	551675	590902	1002780	986216	1437501	1448520	2705215	1353088	7116879	1586474	11105465	10464660	7944455	44611202	73920171	338497680	507317228	38.7389	0.000133694
20	0	0	0	0	0	0	0	0	3	180	1310	3114	5152	5288	8334	16840	29700	19764	17121	25144	38190	65888	97954	128880	205580	138960	124278	257026	503631	248544	537075	593112	999378	977816	1437936	1430820	2721118	1356576	7172121	1540030	11095210	10663920	7915965	45556566	74647326	336679840	507265690	38.735	0.000133815
21	0	0	0	0	0	0	0	0	12	352	2200	5994	9751	8168	13950	20950	25982	21228	26845	43358	44655	85824	114529	111870	197030	139100	158634	255112	453698	232104	483650	602628	731133	972412	1231021	1374060	2234294	1288992	6709230	1452548	11598055	10783152	6844038	44503700	77602083	337038760	507421102	38.7468	0.00013345
22	0	0	0	0	0	0	0	0	15	324	2145	5316	8218	7160	12447	20860	31845	21780	22620	32116	43365	76000	106267	130320	205998	137780	139020	252670	509427	238416	520400	590044	903555	990696	1406761	1396740	2575821	1314144	7253202	1493178	11816980	10808676	7483842	46054822	76580868	333633720	506827558	38.7015	0.00013485
23	0	0	0	0	0	0	0	0	21	300	1925	4710	7693	6864	12249	20940	34749	22836	21788	31262	45645	75920	109225	142002	208981	140740	133413	255134	544456	243672	535350	581022	993654	965328	1514815	1427400	2741361	1358592	7544394	1559172	12136040	11031804	8028260	47234798	76783785	329835680	506335980	38.664	0.00013602
24	0	0	0	0	0	0	0	0	168	2764	7275	18798	33796	39904	30951	46390	58542	40848	38948	45682	61725	93872	145197	190296	232313	162920	144984	287144	639469	261240	569750	585546	1108701	969976	1653261	1419990	2966235	1384640	7971843	1624894	12397245	11376036	8393339	47387824	77030772	325338360	504761638	38.5437	0.000139838
25	0	0	0	0	0	0	0	0	6	308	1150	4128	6356	6704	12438	23540	39809	24072	20631	30268	46920	74608	112319	163404	220571	141480	137067	256586	586477	258528	550175	585598	1092285	964936	1645257	1435950	2940288	1417376	8074770	1676098	12703145	11527812	8700365	48518818	77712687	323674840	505387770	38.5916	0.000138307
26	0	0	0	0	0	0	0	0	24	404	2430	10374	14448	17344	21717	34960	39512	34704	46345	67466	67320	117120	168538	152118	249755	198080	212247	338998	583372	318648	591225	782730	977400	1341956	1593434	2025120	2754629	2094848	8056191	2145026	13295450	13137768	9272496	53402046	79029639	309791560	502987442	38.4083	0.000144269
27	0	0	0	0	0	0	0	0	942	22420	40090	130128	103348	249240	73395	139120	138941	139524	147212	119392	158865	187712	309145	325152	375668	276220	316218	443608	776457	342288	680200	723970	1152738	1401820	1921221	1645320	3518376	1545152	9264783	1788672	13148730	12160656	8702696	50002718	78305721	303359520	494137378	37.7325	0.000168559
28	0	0	0	0	0	0	0	0	18	456	2055	6660	9954	10448	16704	27760	38841	31332	36335	48538	70230	102832	158032	178344	257393	206680	195216	350262	612099	354360	597025	796692	1129950	1279824	1704272	2117220	2872398	2281696	7519875	2521066	11856775	12754116	8889287	51151382	72103629	321090680	503380436	38.4383	0.000143276
29	0	0	0	0	0	0	0	0	42	416	1950	6888	9639	10768	16875	30210	42053	34848	37180	49602	70635	103872	156910	191844	263815	207300	196476	351978	642045	365136	610350	806884	1198503	1292004	1810760	2170290	3008581	2330720	7799517	2593656	12202540	13095684	9175963	51689804	72769437	317519400	502864575	38.3989	0.000144581
30	0	0	0	0	0	0	0	0	39	344	1745	5982	8981	10432	16533	30500	42416	32616	35360	47516	67980	102672	162554	197154	261611	209320	196014	354420	663941	367536	607150	805584	1253583	1272684	1856029	2164740	3102046	2332352	8006823	2653530	12322380	13344696	9422050	52018770	73148634	315441760	502568477	38.3763	0.000145336
31	0	0	0	0	0	0	0	0	42	576	2795	10752	14518	16616	20826	33030	36938	37320	50167	69048	78690	120912	179231	161946	256842	221200	224889	373780	569158	346080	585200	839644	995706	1249192	1603816	2085420	2684662	2398912	7595775	2669136	12773845	13713336	8638316	52384178	76932570	312430320	502405384	38.3638	0.000145753
32	0	0	0	0	0	0	0	0	84	1328	5415	11586	19971	21680	25983	39270	45507	46872	54210	70336	92460	129056	190162	214308	281561	250320	226758	383174	716818	398640	623650	840658	1223910	1258992	1904169	2101440	3143431	2422368	8243037	2783410	12852315	13699296	9276307	52699730	76383021	308499520	501180753	38.2703	0.000148925
33	0	0	0	0	0	0	0	0	45	564	2515	8148	12103	13280	20223	34300	45100	36336	40911	55930	79710	113392	179027	212562	273372	222420	207816	372196	699821	377328	613175	811434	1282689	1239756	1924324	2141250	3149383	2457472	8290095	2858312	13219430	13973796	9604682	54324838	76517103	305889360	501304198	38.2797	0.000148603
34	0	0	0	0	0	0	0	0	159	3192	10660	25236	27209	42688	29889	50800	65285	57348	50934	62636	86250	125664	200719	241020	290624	231400	217875	375034	768591	387000	631400	821808	1377351	1245132	2043833	2142540	3282032	2484480	8618412	2928658	13482315	14221692	9912855	54204720	76756407	302559680	500063528	38.185	0.00015188
35	0	0	0	0	0	0	0	0	114	2304	7050	12162	26936	27928	30312	50900	57596	55176	56810	71414	100080	137440	205037	261738	284962	260120	226632	394922	834049	431352	663375	859222	1467045	1276688	2204348	2163360	3555266	2500416	9003819	2956776	13707540	14501448	10230685	54331602	77329356	299123720	499409700	38.1351	0.000153636
36	0	0	0	0	0	0	0	0	804	17056	34390	123540	69412	204640	66870	115120	109472	116400	150319	138390	164655	217008	311780	307332	369607	329640	350322	478104	781655	410688	716175	889954	1118475	1291080	1916697	1945830	3095164	2185856	8781267	2509948	13850970	14335452	9197423	48196996	80843529	300760360	496502380	37.9131	0.000161694
37	0	0	0	0	0	0	0	0	198	4724	12980	42216	44807	76616	36297	56020	61754	61368	71227	81060	99840	141696	226083	244350	296172	262060	246456	401280	799572	427800	682550	863018	1362960	1144780	2031015	2022510	3283210	2407616	9208947	2919648	14506555	15532308	10388046	51391200	79931553	297090680	498461172	38.0626	0.00015622
38	0	0	0	0	0	0	0	0	63	644	2650	9174	13020	14704	23688	38040	48389	39612	45630	60340	88035	123904	201960	240174	289674	248580	240429	387838	850034	446568	684650	888472	1505250	1193836	2188543	2160480	3482354	2568416	9568383	3136806	14803530	15747552	11023373	52073794	80433912	293892280	498764781	38.0858	0.000155388
39	0	0	0	0	0	0	0	0	513	6984	8915	18180	23807	25304	32823	47730	62337	55452	64922	79044	106635	145712	208556	264510	298718	275000	254835	412896	784461	483360	671075	899886	1323216	1216740	1917973	2184090	3114663	2704640	8010090	3379804	12546205	14805180	9608900	47145346	75936042	310308560	499433104	38.1369	0.000153573
40	0	0	0	0	0	0	0	0	147	2612	4150	11892	16562	17240	26883	42350	58498	50712	62439	75964	102495	144384	214880	254466	301511	284160	253659	424468	772202	499632	669425	908102	1329858	1221612	1939607	2264940	3174617	2820864	8172285	3564832	12826520	15271488	10015752	47166626	76653330	307550960	499172124	38.1169	0.000154279
41	0	0	0	0	0	0	0	0	54	988	2795	11130	14924	16856	20799	32830	37829	37860	49972	66654	79740	121088	176222	179226	240521	227380	224322	351010	591974	379920	567675	795808	973728	969696	1610457	1985280	2610169	2444384	7442028	3071526	12875100	14550372	9223175	43586532	83858853	311317600	500746477	38.2371	0.000150067
42	0	0	0	0	0	0	0	0	72	1008	2520	10014	12929	14856	20664	33970	41822	37896	45591	58954	82575	116400	181577	210330	239590	230780	215649	353364	688206	405720	577525	790426	1187433	975016	1821983	1990770	2975628	2522496	7972734	3261416	13215440	14850144	10042725	44270190	83428527	307008720	499895660	38.1722	0.000152329
43	0	0	0	0	0	0	0	0	507	7152	9350	19098	23877	25568	33714	48480	60291	53316	62491	73654	101445	137952	204476	247968	266532	247180	234843	366014	763462	432696	597975	769912	1255149	1002120	1958573	1973310	3212778	2573152	8306760	3307724	13419595	15080832	10549033	44126132	83853432	303135960	498542503	38.0689	0.000155996
44	0	0	0	0	0	0	0	0	195	2936	4340	12858	17227	18456	28026	44710	57926	51492	56199	69468	98610	132688	201110	254052	268869	244620	228291	370766	780850	443232	609750	778648	1313496	992796	1995925	1930650	3270097	2613280	8417937	3288038	13726160	15170868	10926840	44966160	84368037	300309000	498064603	38.0324	0.000157313
45	0	0	0	0	0	0	0	0	87	1192	2570	8496	11263	12792	19242	33540	46706	39216	42224	53228	84675	118352	190519	252810	253897	247060	221445	364826	791016	460992	592850	785928	1364796	977592	2012890	2004150	3314799	2677888	8577228	3530526	14025620	15747084	11410467	45383666	85241169	296696840	497599641	37.9969	0.000158604
46	0	0	0	0	0	0	0	0	819	13096	12560	30750	35581	37200	46890	58650	65516	66324	86632	105728	114990	168736	236011	234288	297692	290820	273693	406934	707963	437760	625950	865332	1084320	1047508	1838687	2091660	2983068	2695456	8470572	3513118	13978895	16628400	10981415	44819252	87548214	292799840	495700320	37.8518	0.00016399
47	0	0	0	0	0	0	0	0	1464	27912	37630	106002	85421	161160	66375	107230	119284	124020	127673	120596	152865	191344	295341	328626	331683	310120	291312	424578	867468	453624	656600	798018	1308177	1015448	2062915	1924320	3359625	2558688	8931978	3500572	14440790	16827552	11764039	45081186	87080487	286581080	492623203	37.6169	0.000173107
48	0	0	0	0	0	0	0	0	525	10228	17270	51750	63560	91336	59337	81350	93841	96252	108563	110292	136335	186144	286977	329364	327997	312920	282261	424930	899944	499704	673900	842218	1426653	1076488	2205624	2076030	3587847	2751136	9443181	3754790	14688415	17638560	12398182	45786314	87175725	283073440	493069383	37.6509	0.000171754
49	0	0	0	0	0	0	0	0	612	10608	11510	23250	28371	29664	41085	58460	71852	68052	74256	86044	118065	161200	239921	297954	294975	296180	268086	407990	893642	543552	639325	861172	1472499	1100232	2232739	2115660	3612182	2882848	9495849	4027402	14820365	17781984	12685117	46447552	87621573	282039760	493861588	37.7114	0.000169379
50	0	0	0	0	0	0	0	0	435	6764	8225	20832	26663	27056	38421	59510	72479	65160	75062	87024	119190	163376	244698	317232	301245	304860	274995	424182	935180	551976	658800	868166	1551690	1092784	2367531	2155290	3867498	2969152	10015797	4209642	15382780	18584640	13430371	46891620	88697895	276009240	492877461	37.6363	0.000172335
51	0	0	0	0	0	0	0	0	1356	26368	39690	127752	82292	195608	80712	126910	123728	135060	156468	153426	180315	242144	350982	379332	392882	402660	389445	529320	952315	612744	804500	1054898	1384398	1407980	2322001	2663520	3863003	3735968	10599171	5184524	15978095	20461932	12820907	48570270	87399117	263189560	487121353	37.1967	0.00019069
52	0	0	0	0	0	0	0	0	690	12312	18550	63510	54257	111328	53253	78020	88121	89652	117364	119924	154020	209424	308482	357030	373635	384060	349734	513480	987091	664152	794075	1059448	1572750	1426684	2455169	2798640	4027520	3920416	10815948	5694694	16530990	21086244	13820943	49728168	87197370	260241200	488278348	37.2851	0.00018685
53	0	0	0	0	0	0	0	0	252	3720	5835	19740	24402	24248	36783	57280	70488	65676	82992	98924	136740	185472	283322	352836	349448	370000	340662	503756	1061726	695616	791675	1085006	1743417	1456000	2637695	2935470	4330514	4154240	11436810	6102150	17035130	21871008	14520354	50678206	87234654	255825280	488607527	37.3102	0.000185771
54	0	0	0	0	0	0	0	0	2244	34416	23335	71394	77182	131448	60318	94130	102025	102468	103480	104468	145215	198048	312341	395766	358796	391120	352653	528506	1088406	705720	805275	1087034	1795068	1487556	2664868	2957400	4484956	4162336	11650122	6076888	17346770	22265352	14872557	50338372	87958689	250775640	486112362	37.1197	0.000194103
55	0	0	0	0	0	0	0	0	147	2456	3740	14418	17486	18800	27486	48930	58971	51960	63843	80738	121620	173232	273275	361746	339815	369380	336756	509080	1104989	737592	787650	1110642	1882737	1470168	2746300	3060690	4520730	4333536	11773410	6393870	17886470	22634964	15619291	51055622	89147019	248456840	487596399	37.233	0.000189103
56	0	0	0	0	0	0	0	0	1719	31740	61115	205350	97209	321376	89001	177010	149545	178992	239239	188524	258555	349552	420274	503046	489174	542000	619605	844096	1177163	661752	842425	1025882	1454517	1409072	2507427	2864670	4078732	4141312	11216898	5944968	17467135	22314240	14741651	48483136	91019877	244016320	481134299	36.7396	0.000211858
57	0	0	0	0	0	0	0	0	327	6224	10440	40164	36995	66088	39267	64320	71214	69144	86242	97342	134655	179664	280007	337932	330638	361480	346899	487806	1026053	659256	819500	1100424	1727703	1618652	2691490	3468720	4559945	4913600	12266166	7131024	18580310	24028272	15872852	50979584	90478323	240352720	485321442	37.0593	0.000196821
58	0	0	0	0	0	0	0	0	195	2580	4060	15186	19565	19840	30123	50000	59202	53100	66534	82544	127155	169712	266169	342540	322164	361880	332346	487014	1084979	698496	822850	1151488	1890621	1715756	2923519	3627120	5004578	5240992	12866205	7691854	19265645	25034292	16975489	51347310	91920504	232690600	484764207	37.0167	0.000198759
59	0	0	0	0	0	0	0	0	150	2636	3555	14046	17969	18200	27369	50650	59301	51024	62127	79226	125625	164944	264197	362034	324634	363980	334761	494758	1138109	707712	820000	1151098	1964169	1712312	3006372	3652170	5133104	5296992	13268112	7707120	19684560	25443828	17327655	51965532	92060826	229279280	484140137	36.9691	0.000200952
60	0	0	0	0	0	0	0	0	930	17728	29165	94038	105553	202992	78903	137880	131615	150408	158639	151592	199875	268848	414528	519210	435822	523980	483588	684134	1350422	743664	896025	1144780	1992465	1685824	3071999	3419310	5264451	4885280	13358103	7207966	19479600	25640892	17961280	50773168	93414282	222223880	479302819	36.5997	0.000218791
61	0	0	0	0	0	0	0	0	228	3184	4795	18984	24941	26920	33111	48900	54692	58800	77883	99988	126630	171632	248081	279936	302081	336140	326781	432168	930511	541920	779850	990340	1500957	1403164	2591962	3154740	4500797	4680832	12758559	7039258	19718580	26780148	17764403	52321858	98192328	225898880	484224962	36.9756	0.000200652
62	0	0	0	0	0	0	0	0	180	3196	3815	15888	21070	21712	30501	49150	54659	51780	66924	82334	120930	163008	256836	318240	288876	329360	309015	432608	1053101	580176	765950	1012388	1733751	1479436	2855630	3161970	4935417	4778336	13280718	7390682	20191955	26874180	18748862	53348390	97322823	221214520	483348367	36.9086	0.000203769
63	0	0	0	0	0	0	0	0	246	3316	3710	14880	21000	19928	28908	52980	57409	52428	64948	78456	121770	162224	264248	344592	293322	336540	309288	444466	1117800	617256	777825	1032720	1856304	1524404	3022351	3208890	5316748	4967456	13960089	7761350	20894895	28022148	19476615	53782844	97438029	214743440	482195823	36.8206	0.00020794
64	0	0	0	0	0	0	0	0	168	3452	3685	14688	19110	18488	27684	52450	57453	50520	58006	74536	118530	157264	259505	354816	291669	333840	301182	447084	1150207	620712	787075	1029158	1910952	1495368	3061124	3223740	5384576	4989760	14149278	7853456	21119245	28342620	19812464	54314540	97188507	212637280	481714192	36.7838	0.000209709
65	0	0	0	0	0	0	0	0	207	3396	3635	14964	19908	18648	27126	51640	58476	50472	60034	75880	120810	164704	264741	361854	295887	341840	312459	455598	1176979	628536	795725	1024946	1958445	1530872	3188202	3271470	5715594	5207136	14889864	8204268	21976535	29637756	20505770	55080962	98088744	204664680	480248763	36.6719	0.000215182
66	0	0	0	0	0	0	0	0	219	3656	4970	19530	25795	27776	31950	47560	51282	56652	74386	94458	121950	167872	242811	288504	291631	338100	317625	413952	950452	513816	758725	928382	1477575	1216628	2726232	2744580	4791174	4146016	14277714	6458096	20972805	30262464	20295832	54197462	102541959	209383920	481264511	36.7495	0.000211373

## Sheet: Raw Counts_2
						0	1	2	3	4	5	6	7	8	9	10	11	12	13	14	15	16	17	18	19	20	21	22	23	24	25	26	27	28	29	30	31	32	33	34	35	36	37	38	39	40
	;	<	=	>	?	@	A	B	C	D	E	F	G	H	I	J	K	L	M	N	O	P	Q	R	S	T	U	V	W	X	Y	Z	[	\	]	^	_	'	a	b	c	d	e	f	g	h
									0.501187	0.398107	0.316228	0.251189	0.199526	0.158489	0.125893	0.1	0.0794328	0.0630957	0.0501187	0.0398107	0.0316228	0.0251189	0.0199526	0.0158489	0.0125893	0.01	0.00794328	0.00630957	0.00501187	0.00398107	0.00316228	0.00251189	0.00199526	0.00158489	0.00125893	0.001	0.000794328	0.000630957	0.000501187	0.000398107	0.000316228	0.000251189	0.000199526	0.000158489	0.000125893	0.0001	Total
1	0	0	0	0	0	0	0	96414	0	0	0	0	0	0	1245	2551	1871	10802	0	1839	0	2109	2255	2800	19380	0	4636	17427	9691	2533	33485	24556	12598	52688	71612	102383	58571	23578	232472	36515	181786	149503	199513	1010302	617027	10113669	13095811
2	0	0	0	0	0	0	0	106926	0	6317	895	3106	3580	2495	3017	6176	6084	43124	2539	3990	1614	8254	7516	18918	28562	8123	10990	18845	30019	10318	38415	39067	41110	55286	75403	78786	77586	26057	221223	37397	227430	202302	180943	1002368	781128	9679902	13095811
3	0	0	0	0	0	0	0	114621	0	6383	807	3819	3275	2657	3215	8278	10712	22263	2832	4272	2615	9144	9691	14005	27219	13202	10604	18003	30280	12802	39794	31828	52195	54799	63313	67728	77597	29535	204574	38362	233527	204519	181037	1006203	814268	9665833	13095811
4	0	0	0	0	0	0	0	119674	0	10274	1909	5962	4603	4279	4883	12261	15655	17750	3745	4339	4334	10791	12836	14529	29363	15454	9323	18212	33518	14680	41285	28202	58451	55884	54729	65102	79182	31632	204816	39219	250419	212047	178696	984082	858731	9584960	13095811
5	0	0	0	0	0	0	0	123664	391	8661	2191	6877	5756	5501	7240	13646	13012	12609	4096	4763	4647	12726	12931	13328	27977	15427	10008	18153	32576	15387	39297	27701	55830	55112	51576	65121	78177	32807	208131	38087	269483	225175	183197	974907	913048	9506595	13095811
6	0	0	0	0	0	0	0	129634	1055	9097	2372	7595	6126	6167	8616	13852	9373	9759	4100	5169	3899	13740	12920	12516	23184	16696	12505	21591	35830	17126	35159	30557	61540	54275	57671	63044	80143	35253	203887	34209	267429	221900	177473	923252	900052	9567045	13095811
7	0	0	0	0	0	0	0	131938	909	6280	1769	5630	5024	4292	5588	12181	11327	11885	3581	4021	4316	10978	11841	13000	27254	17581	12724	23402	36058	18649	36871	32113	68898	52516	64569	61258	84887	40619	194639	40510	247354	212610	187870	909822	811715	9669332	13095811
8	0	0	0	0	0	0	0	134301	896	7460	1736	4466	3727	3380	4691	11907	13922	17059	3458	3801	4335	10651	12964	14898	28693	17863	12442	24046	39792	18347	38994	32501	72432	53221	69725	63579	89716	39791	207203	38740	260403	213156	193409	948602	860579	9518925	13095811
9	0	0	0	0	0	0	0	138424	603	5364	1318	3329	2931	2970	3973	10521	15228	19831	3455	3728	4498	10145	12840	16312	29178	18080	12312	24334	41269	19157	40460	33350	76912	52775	70881	63692	91727	38386	214620	39666	263525	220537	199636	975278	891960	9422606	13095811
10	0	0	0	0	0	0	0	142512	442	4210	1195	2923	2724	3120	3739	10395	14065	18785	3600	3647	4557	10491	13634	16933	29923	18468	12582	24644	44420	19589	40522	34502	77743	53523	73333	65060	97343	38312	233394	38978	288916	236128	218108	1028958	992074	9172319	13095811
11	0	0	0	0	0	0	0	149368	620	7619	1634	6372	5666	5612	9146	13206	8700	9527	3569	4414	2869	12932	13018	12542	22516	15404	11195	19778	36487	16820	34716	31794	61028	52885	61296	61261	87106	34774	221881	39660	287371	244653	188279	1018636	954145	9327312	13095811
12	0	0	0	0	0	0	0	151404	454	5398	1357	4395	3987	3622	5268	11364	10235	11298	2794	3284	3004	10960	12962	13472	25455	16619	10802	21141	38503	18774	36647	33026	70275	51636	68128	61028	93255	36826	226704	44360	281966	247423	205251	1045665	957935	9249134	13095811
13	0	0	0	0	0	0	0	153554	843	7874	1570	4625	3796	3299	4601	11238	14172	16218	2835	3100	3043	10279	13220	15270	28886	16584	10899	20884	41902	18957	39042	33083	73621	52433	71651	62923	100633	37668	240362	45256	298092	257990	221155	1077097	1001109	9076047	13095811
14	0	0	0	0	0	0	0	156638	686	5413	1168	3096	2772	2731	3922	10175	14847	18622	2704	3043	3338	10145	13426	16396	28837	17260	11197	21674	43846	19417	39680	34380	77891	52078	75207	62992	103316	38452	246900	46147	303191	259983	227343	1099809	1027841	8989248	13095811
15	0	0	0	0	0	0	0	161270	595	5019	1632	3848	5029	6024	6009	11824	15475	21268	3813	3591	3998	10999	14678	17602	29454	18424	11766	23246	46054	20051	40088	34629	79456	51528	76894	62341	105255	39456	248479	45986	304199	260465	230629	1102878	1044532	8927327	13095811
16	0	0	0	0	0	0	0	169215	635	6342	1481	5806	5442	5774	9386	12671	8081	8841	3801	4557	3111	13803	14220	13498	22493	16678	12082	21291	39408	18235	34569	34175	64019	54236	64636	64641	94985	44601	243019	49056	322084	291065	229343	1154634	1039088	8894809	13095811
17	0	0	0	0	0	0	0	171288	812	8413	3698	12900	10535	18242	7771	19155	14108	20613	8759	5735	6224	16551	21603	22929	32931	23855	19392	32218	56801	21569	40835	34571	76985	54394	77016	65187	109700	43989	264622	51542	332916	289558	237009	1121937	1083042	8656406	13095811
18	0	0	0	0	0	0	0	173302	471	4267	1048	3520	3062	2974	4421	10301	11907	14333	3104	3223	3735	11305	14854	16785	27603	18009	12663	22720	46587	21196	38393	36728	77904	53643	77004	66115	108907	48014	264490	55407	334992	304915	259339	1217962	1095764	8624844	13095811
19	0	0	0	0	0	0	0	176264	508	4642	954	2964	2645	2557	3903	9865	13821	17333	2903	3166	3577	11039	14907	17481	28412	18060	12339	22914	47594	20809	39035	36491	78825	53691	78581	66437	111945	47974	268751	55818	338577	303449	266203	1244765	1109737	8556875	13095811
20	0	0	0	0	0	0	0	181770	477	4021	1081	2704	2681	2675	3887	10645	14833	19728	3041	3144	3778	11030	16039	19519	30156	18530	12574	23467	50561	21486	40019	37135	82872	53630	82222	67050	117140	48971	280215	57581	352577	315065	273934	1252987	1145230	8431356	13095811
21	0	0	0	0	0	0	0	189795	569	5669	1495	5975	5627	5891	9860	12705	8534	9484	4084	4778	3591	15213	15999	14842	23723	18431	13834	23544	43819	20550	35902	38631	68801	58453	71408	73735	105513	57407	275294	64118	365849	350365	263785	1316157	1118293	8374088	13095811
22	0	0	0	0	0	0	0	191794	505	5248	1282	4770	4263	4120	6472	12333	11242	12734	3581	3687	3771	13019	15850	16965	27967	19042	13342	23857	48946	21824	39297	38628	78134	58393	79264	74078	114322	58485	289177	66768	373732	353023	285467	1364701	1143953	8211775	13095811
23	0	0	0	0	0	0	0	195084	1191	13007	7255	20217	16469	28591	11230	22705	20206	28851	11671	8237	8893	20516	25255	28447	37566	26041	21688	33822	60938	23019	43655	38434	84485	57345	87750	70877	124474	52490	301809	58645	380131	337621	284240	1324784	1181916	7996256	13095811
24	0	0	0	0	0	0	0	198656	835	7710	2911	7183	6984	8243	6444	15108	17380	23796	4749	4772	5118	14258	18655	22743	32375	20717	14664	25321	56072	23263	42157	40124	87337	58642	87470	76445	126605	62447	306003	74083	394792	357082	294184	1391505	1199143	7959835	13095811
25	0	0	0	0	0	0	0	204271	600	4690	1098	2724	2635	2731	4294	11070	15368	20204	3365	3477	4308	12421	17956	21980	31801	19909	14624	25506	57368	23926	41427	40978	90567	58680	91885	76567	131178	63830	321146	73800	408924	381495	312578	1420497	1232189	7843744	13095811
26	0	0	0	0	0	0	0	213004	517	4610	1706	5821	5537	5775	9610	13269	9005	10473	4914	5413	4660	17583	19419	18311	26916	22416	17399	28142	54724	25837	41884	48814	82674	68118	86736	87467	124885	73266	325690	77925	426414	408181	304358	1509001	1190136	7715201	13095811
27	0	0	0	0	0	0	0	215098	611	5332	1731	5621	4954	4918	7572	13490	11917	14067	4336	4499	4920	15722	19920	21049	31376	23162	17153	29075	60912	27374	45164	49884	92552	67894	96503	89675	137118	77022	342639	83658	438038	419642	323936	1551625	1218127	7517525	13095811
28	0	0	0	0	0	0	0	218236	725	6248	1794	5142	4447	4081	6064	13987	15546	19201	4185	4226	5062	15075	21322	24042	35119	23361	17397	28665	65731	28132	47831	49654	100018	69067	105037	90919	147571	78230	361698	84333	456261	427012	341504	1579546	1246863	7342479	13095811
29	0	0	0	0	0	0	0	221878	593	5429	1443	3913	3501	3368	5179	12979	16102	21214	4074	4339	5351	14884	21845	26264	35829	24140	18466	29933	69941	29600	47828	51459	105327	69072	108953	91626	152356	80000	371520	86985	468934	439065	351404	1595862	1273422	7221733	13095811
30	0	0	0	0	0	0	0	227788	1469	13349	8012	21057	20733	31818	11204	23814	22473	35317	15189	11155	11827	24516	32085	36765	45646	36288	30212	44220	85868	34096	58731	47960	111892	68619	111697	86269	150465	69367	363535	77826	468162	415164	336198	1518334	1293581	7093110	13095811
31	0	0	0	0	0	0	0	237148	1363	13503	6370	19710	16133	23674	19033	28956	17719	23920	10498	8940	8603	25834	29747	28456	34952	27775	23131	33315	68888	29230	45225	50426	93631	72363	100446	92840	146581	82055	390556	88648	502154	488819	349397	1555841	1285393	7014538	13095811
32	0	0	0	0	0	0	0	239786	1096	9837	4063	11843	11607	12676	12229	21291	16602	21094	7066	6649	7078	20265	26800	28038	36462	27472	20991	32878	74111	30316	47744	52271	105892	69556	111117	93832	153321	86020	400558	96276	513294	504024	376814	1661715	1286605	6856522	13095811
33	0	0	0	0	0	0	0	241815	828	7507	1879	6081	5227	4852	7143	15627	16632	21415	5608	5192	6750	18404	25344	29798	38095	27841	21818	33330	72298	34570	47687	54431	109509	70034	108459	99243	148270	96737	368635	112031	467561	503225	358298	1580126	1185114	7138397	13095811
34	0	0	0	0	0	0	0	245277	637	6140	1699	4863	4216	3977	5920	14213	17389	23081	5493	5139	6870	18277	25777	31070	37966	27698	22409	33713	74763	36527	47247	56312	114730	69981	113406	99393	152037	99351	379012	114857	478716	510561	365209	1587698	1204923	7049264	13095811
35	0	0	0	0	0	0	0	250795	482	4058	1348	3744	3466	3723	5157	13077	16661	22604	5769	5424	7321	18637	26501	31814	37467	28483	23408	34684	76296	38076	46625	57189	118181	70126	116904	101041	156184	102598	386319	120786	488215	527420	374835	1594873	1233756	6941764	13095811
36	0	0	0	0	0	0	0	260354	858	7833	2362	8512	8538	9298	15175	17841	11919	13954	7345	7267	6985	23919	28507	26106	33026	28347	22660	33071	68509	32232	43388	51591	97422	64371	101862	92285	135779	90389	367181	102633	490593	490197	335615	1454966	1299770	7203151	13095811
37	0	0	0	0	0	0	0	262140	737	6741	1947	6324	6197	6501	10178	16962	14509	17443	6473	5946	7344	20763	28848	30605	37094	29393	23070	33601	76077	35171	44944	53040	111076	65043	112549	92595	148668	91450	384304	107780	500584	495607	357506	1504443	1310873	7031285	13095811
38	0	0	0	0	0	0	0	265572	641	5996	2218	7111	6443	7766	7342	16702	16675	21730	6725	5884	7860	20244	29731	33818	37950	29796	23719	34162	80550	37488	46079	54284	119097	65059	119059	93825	156984	93000	396253	110660	507929	498424	371856	1525211	1328959	6903009	13095811
39	0	0	0	0	0	0	0	269221	651	6100	1760	5157	4314	4203	5761	13559	16507	21585	6488	5659	8012	18838	26615	31268	36073	30227	25041	35760	68729	42872	44919	55698	108208	67812	98149	98793	135718	103804	330761	127292	433179	484069	330927	1386166	1185432	7420484	13095811
40	0	0	0	0	0	0	0	273779	831	7839	1907	5092	4183	3868	5591	14194	20532	27077	6002	5551	7720	18357	26333	32718	37732	30367	24952	35736	71025	44318	46222	56418	111597	67900	101407	99877	139572	104625	339998	130180	443036	495399	342551	1390813	1209884	7310628	13095811
41	0	0	0	0	0	0	0	282340	709	7330	2199	8135	8281	9623	14349	16135	11828	13243	7926	7334	7814	22627	27977	26974	31146	28041	22716	31494	61078	34457	38795	48876	88005	57858	87359	88188	119915	90741	320602	108238	423933	472736	321142	1203914	1317032	7624721	13095811
42	0	0	0	0	0	0	0	284601	762	8451	4343	15859	11898	20181	11386	21524	16931	23460	10003	7560	9628	21608	31383	35141	35191	29923	24577	33451	71841	38173	40981	49773	102207	59473	99353	87351	135880	89661	342906	113753	430663	478851	341730	1199096	1341841	7414417	13095811
43	0	0	0	0	0	0	0	287174	556	5745	1831	5858	4848	4914	6760	14868	15614	20113	6579	5765	7805	18733	27916	33172	34323	28995	23362	32957	70643	40929	40945	51524	106151	60229	100540	90105	137891	94035	344627	119868	438777	488655	353962	1252728	1347171	7369143	13095811
44	0	0	0	0	0	0	0	291471	799	7560	2036	5922	4725	4567	5931	15085	18281	24873	6305	5596	7833	17935	27852	34968	35662	28647	23735	33076	74252	43001	41685	51840	111222	60703	104874	90775	143741	96190	355608	123539	449514	499377	365777	1262584	1370595	7247675	13095811
45	0	0	0	0	0	0	0	298551	854	8423	1932	5171	4125	3926	5508	14513	19598	26656	5787	5178	7464	17442	27302	35408	35899	28809	23775	33452	74076	43954	42036	52765	112092	60787	105767	90966	145420	96229	357986	125279	451190	502045	371256	1275773	1381068	7197349	13095811
46	0	0	0	0	0	0	0	310642	580	5759	2212	7599	7596	8535	12302	14828	11263	12814	8132	7500	8503	22881	29110	28695	29987	29767	24326	32809	64095	38087	38602	50504	91987	58463	91180	94105	126689	101573	341773	128441	450871	520755	352201	1249793	1403680	7277172	13095811
47	0	0	0	0	0	0	0	313324	741	8167	2303	7538	6811	7257	10796	17221	14839	18389	6882	6297	8007	19847	29536	33545	33494	28994	23812	32624	72225	40411	40072	50557	104754	60478	103146	93557	142811	99982	364374	131898	469276	523419	375314	1284661	1419200	7089252	13095811
48	0	0	0	0	0	0	0	317156	597	6617	2720	8648	7578	9223	8554	17965	17420	23348	7973	6609	9105	20029	31382	37084	34846	30384	24997	34080	76865	43325	40916	51830	110972	61462	108400	95553	150165	103106	376439	137653	477661	537928	392151	1282584	1448309	6944177	13095811
49	0	0	0	0	0	0	0	322651	716	8329	4746	14695	16146	22527	11978	22902	21519	33363	11297	8841	10264	21912	35789	42036	36956	33088	27424	36475	82152	45640	42966	52910	115475	62790	113098	95626	157384	102634	392898	141118	483483	548413	398280	1261107	1456763	6799420	13095811
50	0	0	0	0	0	0	0	331478	769	7174	2280	6315	5031	4590	6170	16059	19962	28614	6495	6049	8312	18730	30699	40448	35348	30959	26430	34668	80871	47222	41460	53153	117540	62206	115345	97915	160941	107372	402010	149765	502525	565012	420773	1300099	1502055	6702967	13095811
51	0	0	0	0	0	0	0	347046	666	6673	2630	9069	9337	10244	14558	16920	12639	14591	9480	8839	10044	25653	33111	33714	32710	33665	28477	36705	71521	43093	41552	54241	101358	65035	101252	108847	143709	119199	383439	155469	500501	592931	400607	1310320	1487389	6718577	13095811
52	0	0	0	0	0	0	0	350396	721	8697	2506	8462	7782	8671	12399	19026	15818	20489	8092	7441	9741	22761	34037	40158	36036	33651	28935	36607	81242	47228	43431	55129	116097	67563	114728	109068	163087	121854	410858	165588	524266	607106	432111	1323595	1517512	6482922	13095811
53	0	0	0	0	0	0	0	355406	490	5434	2546	7825	6598	6384	8138	17389	16032	22181	8603	7717	10376	22654	34943	42845	35452	35505	29705	38373	85326	49592	42873	55624	121818	68546	119104	111469	169605	125705	424309	176399	535676	628352	451063	1328899	1545221	6341634	13095811
54	0	0	0	0	0	0	0	362107	938	10951	2790	8462	6729	6315	8047	21473	22546	32499	7927	7165	9827	21784	36189	48292	39016	35269	30624	38770	93109	51767	45240	56882	129958	69697	128710	112479	182278	127323	448842	182642	558562	643904	475625	1332446	1585475	6113152	13095811
55	0	0	0	0	0	0	0	372198	690	8083	3075	8908	6974	6561	7388	18858	20478	29985	8197	7425	10205	22215	36262	47706	37213	35747	30888	39632	92755	52650	44188	57244	131116	69488	129441	113126	184456	128285	453008	185153	562006	655870	482640	1331725	1601715	6062257	13095811
56	0	0	0	0	0	0	0	390415	1238	15042	8882	32481	22101	43513	22498	30364	20879	27803	19610	14093	15629	35219	46091	47379	39203	42303	37445	43783	88540	48225	48281	56756	114756	73999	121197	119079	172314	129409	445769	169013	543759	662052	457917	1233232	1620225	6035317	13095811
57	0	0	0	0	0	0	0	393855	757	9188	3777	11891	10180	11097	14884	21967	18266	23500	11075	9922	12457	27396	40639	48451	38328	39251	33726	40215	93115	50662	47108	58583	128967	76116	128988	127788	185023	142415	473643	197452	573495	705301	498721	1296116	1643349	5848147	13095811
58	0	0	0	0	0	0	0	398627	834	9613	3420	10542	8415	8894	11811	22868	20797	28844	9752	9049	12176	25521	40275	53260	40459	40327	34949	42000	99216	55872	47841	60229	137591	78452	135369	129837	197701	146399	488504	208994	589130	715134	516220	1306361	1662779	5687749	13095811
59	0	0	0	0	0	0	0	406551	652	7436	3149	9345	6948	6802	8268	20566	19555	29164	9650	8888	12312	25250	40432	55175	39437	42064	36530	44038	100832	59266	47707	61975	141306	79021	138789	130565	203120	149461	501749	216007	600338	737752	532386	1316301	1689114	5557910	13095811
60	0	0	0	0	0	0	0	419054	672	8122	2912	8164	6390	5907	7737	21139	22504	34046	9009	8505	11859	25384	41505	58663	41861	42816	37338	44671	104945	61471	48874	62343	145418	79924	144151	132383	211634	150921	515926	223205	613372	749313	543557	1315514	1705689	5428913	13095811
61	0	0	0	0	0	0	0	439300	583	7152	3431	11397	11527	12324	16079	18839	14681	17612	11605	11326	12844	30330	40006	44015	34191	41890	35978	41546	87442	49809	46379	58532	119771	76223	123628	137374	186851	155275	496539	216594	607002	784538	529293	1297557	1749599	5516749	13095811
62	0	0	0	0	0	0	0	443527	583	7083	3214	9927	9187	10008	13686	21114	17279	23417	10636	10121	12813	27478	42012	52489	35862	41709	36452	41891	99181	52984	47317	58946	136504	80007	138356	137075	208301	156883	524264	229891	632251	795008	562214	1319707	1763544	5282890	13095811
63	0	0	0	0	0	0	0	449707	577	7218	3465	10337	8127	8185	10707	21644	18116	26833	10142	9599	12894	26842	42274	56387	36800	42288	37314	42775	103768	55654	47222	60018	143636	82596	144392	139814	220650	160744	545221	240547	650350	817233	583153	1328299	1779224	5111059	13095811
64	0	0	0	0	0	0	0	458338	722	8832	3297	9741	7675	7316	9282	22960	20836	32171	9717	9195	12751	25936	43188	59374	38211	42720	37511	43946	108092	56592	48124	61160	148707	82901	150849	140095	228996	162032	562119	246784	665274	827454	596984	1339443	1783238	4983248	13095811
65	0	0	0	0	0	0	0	473399	627	8003	3057	8799	6798	6184	7806	21979	21104	33678	9335	9029	12818	25428	43065	61220	39263	43580	38411	44333	109297	58857	47955	61257	151702	83102	152669	141339	232204	163398	569978	250927	670314	837047	603369	1338420	1793624	4912436	13095811
66	0	0	0	0	0	0	0	498715	554	6957	3841	11956	11608	12015	15247	18223	14585	17026	11576	11739	12981	29432	39747	44559	31749	40674	35926	40093	89970	46755	45031	57682	125543	79665	132885	147117	208263	165720	550478	235766	646291	862596	578109	1289084	1833016	5092637	13095811

## Sheet: Score Distribution_2
						0	1	2	3	4	5	6	7	8	9	10	11	12	13	14	15	16	17	18	19	20	21	22	23	24	25	26	27	28	29	30	31	32	33	34	35	36	37	38	39	40
	;	<	=	>	?	@	A	B	C	D	E	F	G	H	I	J	K	L	M	N	O	P	Q	R	S	T	U	V	W	X	Y	Z	[	\	]	^	_	'	a	b	c	d	e	f	g	h
									0.501187	0.398107	0.316228	0.251189	0.199526	0.158489	0.125893	0.1	0.0794328	0.0630957	0.0501187	0.0398107	0.0316228	0.0251189	0.0199526	0.0158489	0.0125893	0.01	0.00794328	0.00630957	0.00501187	0.00398107	0.00316228	0.00251189	0.00199526	0.00158489	0.00125893	0.001	0.000794328	0.000630957	0.000501187	0.000398107	0.000316228	0.000251189	0.000199526	0.000158489	0.000125893	0.0001	Total
1	0	0	0	0	0	0	0	0	0	0	0	0	0	0	11205	25510	20581	129624	0	25746	0	33744	38335	50400	368220	0	97356	383394	222893	60792	837125	638456	340146	1475264	2076748	3071490	1815701	754496	7671576	1241510	6362510	5382108	7381981	38391476	24064053	404546760	507519200	38.7543	0.00013322
2	0	0	0	0	0	0	0	0	0	25268	4475	18636	25060	19960	27153	61760	66924	517488	33007	55860	24210	132064	127772	340524	542678	162460	230790	414590	690437	247632	960375	1015742	1109970	1548008	2186687	2363580	2405166	833824	7300359	1271498	7960050	7282872	6694891	38089984	30463992	387196080	502451826	38.3674	0.000145634
3	0	0	0	0	0	0	0	0	0	25532	4035	22914	22925	21256	28935	82780	117832	267156	36816	59808	39225	146304	164747	252090	517161	264040	222684	396066	696440	307248	994850	827528	1409265	1534372	1836077	2031840	2405507	945120	6750942	1304308	8173445	7362684	6698369	38235714	31756452	386633320	502595787	38.3784	0.000145266
4	0	0	0	0	0	0	0	0	0	41096	9545	35772	32221	34232	43947	122610	172205	213000	48685	60746	65010	172656	218212	261522	557897	309080	195783	400664	770914	352320	1032125	733252	1578177	1564752	1587141	1953060	2454642	1012224	6758928	1333446	8764665	7633692	6611752	37395116	33490509	383398400	501419998	38.2886	0.0001483
5	0	0	0	0	0	0	0	0	1173	34644	10955	41262	40292	44008	65160	136460	143132	151308	53248	66682	69705	203616	219827	239904	531563	308540	210168	399366	749248	369288	982425	720226	1507410	1543136	1495704	1953630	2423487	1049824	6868323	1294958	9431905	8106300	6778289	37046466	35608872	380263800	501164304	38.2691	0.000148969
6	0	0	0	0	0	0	0	0	3165	36388	11860	45570	42882	49336	77544	138520	103103	117108	53300	72366	58485	219840	219640	225288	440496	333920	262605	475002	824090	411024	878975	794482	1661580	1519700	1672459	1891320	2484433	1128096	6728271	1163106	9360015	7988400	6566501	35083576	35102028	382681800	500926274	38.2509	0.000149593
7	0	0	0	0	0	0	0	0	2727	25120	8845	33780	35168	34336	50292	121810	124597	142620	46553	56294	64740	175648	201297	234000	517826	351620	267204	514844	829334	447576	921775	834938	1860246	1470448	1872501	1837740	2631497	1299808	6423087	1377340	8657390	7653960	6951190	34573236	31656885	386773280	501081552	38.2627	0.000149185
8	0	0	0	0	0	0	0	0	2688	29840	8680	26796	26089	27040	42219	119070	153142	204708	44954	53214	65025	170416	220388	268164	545167	357260	261282	529012	915216	440328	974850	845026	1955664	1490188	2022025	1907370	2781196	1273312	6837699	1317160	9114105	7673616	7156133	36046876	33562581	380757000	500225499	38.1974	0.000151448
9	0	0	0	0	0	0	0	0	1809	21456	6590	19974	20517	23760	35757	105210	167508	237972	44915	52192	67470	162320	218280	293616	554382	361600	258552	535348	949187	459768	1011500	867100	2076624	1477700	2055549	1910760	2843537	1228352	7082460	1348644	9223375	7939332	7386532	37060564	34786440	376904240	499800892	38.1649	0.000152583
10	0	0	0	0	0	0	0	0	1326	16840	5975	17538	19068	24960	33651	103950	154715	225420	46800	51058	68355	167856	231778	304794	568537	369360	264222	542168	1021660	470136	1013050	897052	2099061	1498644	2126657	1951800	3017633	1225984	7702002	1325252	10112060	8500608	8069996	39100404	38690886	366892760	498934016	38.0987	0.000154926
11	0	0	0	0	0	0	0	0	1860	30476	8170	38232	39662	44896	82314	132060	95700	114324	46397	61796	43035	206912	221306	225756	427804	308080	235095	435116	839201	403680	867900	826644	1647756	1480780	1777584	1837830	2700286	1112768	7322073	1348440	10057985	8807508	6966323	38708168	37211655	373092480	499808052	38.1655	0.000152564
12	0	0	0	0	0	0	0	0	1362	21592	6785	26370	27909	28976	47412	113640	112585	135576	36322	45976	45060	175360	220354	242496	483645	332380	226842	465102	885569	450576	916175	858676	1897425	1445808	1975712	1830840	2890905	1178432	7481232	1508240	9868810	8907228	7594287	39735270	37359465	369965360	499545754	38.1455	0.000153269
13	0	0	0	0	0	0	0	0	2529	31496	7850	27750	26572	26392	41409	112380	155892	194616	36855	43400	45645	164464	224740	274860	548834	331680	228879	459448	963746	454968	976050	860158	1987767	1468124	2077879	1887690	3119623	1205376	7931946	1538704	10433220	9287640	8182735	40929686	39043251	363041880	498376134	38.0561	0.000156453
14	0	0	0	0	0	0	0	0	2058	21652	5840	18576	19404	21848	35298	101750	163317	223464	35152	42602	50070	162320	228242	295128	547903	345200	235137	476828	1008458	466008	992000	893880	2103057	1458184	2181003	1889760	3202796	1230464	8147700	1568998	10611685	9359388	8411691	41792742	40085799	359569920	498005322	38.0278	0.000157477
15	0	0	0	0	0	0	0	0	1785	20076	8160	23088	35203	48192	54081	118240	170225	255216	49569	50274	59970	175984	249526	316836	559626	368480	247086	511412	1059242	481224	1002200	900354	2145312	1442784	2229926	1870230	3262905	1262592	8199807	1563524	10646965	9376740	8533273	41909364	40736748	357093080	497039299	37.9541	0.000160174
16	0	0	0	0	0	0	0	0	1905	25368	7405	34836	38094	46192	84474	126710	88891	106092	49413	63798	46665	220848	241740	242964	427367	333560	253722	468402	906384	437640	864225	888550	1728513	1518608	1874444	1939230	2944535	1427232	8019627	1667904	11272940	10478340	8485691	43876092	40524432	355792360	497555193	37.9935	0.000158728
17	0	0	0	0	0	0	0	0	2436	33652	18490	77400	73745	145936	69939	191550	155188	247356	113867	80290	93360	264816	367251	412722	625689	477100	407232	708796	1306423	517656	1020875	898846	2078595	1523032	2233464	1955610	3400700	1407648	8732526	1752428	11652060	10424088	8769333	42633606	42238638	346256240	493368583	37.6738	0.000170853
18	0	0	0	0	0	0	0	0	1413	17068	5240	21120	21434	23792	39789	103010	130977	171996	40352	45122	56025	180880	252518	302130	524457	360180	265923	499840	1071501	508704	959825	954928	2103408	1502004	2233116	1983450	3376117	1536448	8728170	1883838	11724720	10976940	9595543	46282556	42734796	344993760	496213090	37.891	0.000162518
19	0	0	0	0	0	0	0	0	1524	18568	4770	17784	18515	20456	35127	98650	152031	207996	37739	44324	53655	176624	253419	314658	539828	361200	259119	504108	1094662	499416	975875	948766	2128275	1503348	2278849	1993110	3470295	1535168	8868783	1897812	11850195	10924164	9849511	47301070	43279743	342275000	495794137	37.859	0.00016372
20	0	0	0	0	0	0	0	0	1431	16084	5405	16224	18767	21400	34983	106450	163163	236736	39533	44016	56670	176480	272663	351342	572964	370600	264054	516274	1162903	515664	1000475	965510	2237544	1501640	2384438	2011500	3631340	1567072	9247095	1957754	12340195	11342340	10135558	47613506	44663970	337254240	494817983	37.7844	0.000166554
21	0	0	0	0	0	0	0	0	1707	22676	7475	35850	39389	47128	88740	127050	93874	113808	53092	66892	53865	243408	271983	267156	450737	368620	290514	517968	1007837	493200	897550	1004406	1857627	1636684	2070832	2212050	3270903	1837024	9084702	2180012	12804715	12613140	9760045	50013966	43613427	334963520	494483572	37.7589	0.000167536
22	0	0	0	0	0	0	0	0	1515	20992	6410	28620	29841	32960	58248	123330	123662	152808	46553	51618	56565	208304	269450	305370	531373	380840	280182	524854	1125758	523776	982425	1004328	2109618	1635004	2298656	2222340	3543982	1871520	9542841	2270112	13080620	12708828	10562279	51858638	44614167	328471000	493659387	37.696	0.000169982
23	0	0	0	0	0	0	0	0	3573	52028	36275	121302	115283	228728	101070	227050	222266	346212	151723	115318	133395	328256	429335	512046	713754	520820	455448	744084	1401574	552456	1091375	999284	2281095	1605660	2544750	2126310	3858694	1679680	9959697	1993930	13304585	12154356	10516880	50341792	46094724	319850240	487915048	37.2573	0.000188047
24	0	0	0	0	0	0	0	0	2505	30840	14555	43098	48888	65944	57996	151080	191180	285552	61737	66808	76770	228128	317135	409374	615125	414340	307944	557062	1289656	558312	1053925	1043224	2358099	1641976	2536630	2293350	3924755	1998304	10098099	2518822	13817720	12854952	10884808	52877190	46766577	318393400	490855860	37.4819	0.000178571
25	0	0	0	0	0	0	0	0	1800	18760	5490	16344	18445	21848	38646	110700	169048	242448	43745	48678	64620	198736	305252	395640	604219	398180	307104	561132	1319464	574224	1035675	1065428	2445309	1643040	2664665	2297010	4066518	2042560	10597818	2509200	14312340	13733820	11565386	53978886	48055371	313749760	491227309	37.5103	0.000177408
26	0	0	0	0	0	0	0	0	1551	18440	8530	34926	38759	46200	86490	132690	99055	125676	63882	75782	69900	281328	330123	329598	511404	448320	365379	619124	1258652	620088	1047100	1269164	2232198	1907304	2515344	2624010	3871435	2344512	10747770	2649450	14924490	14694516	11261246	57342038	46415304	308608040	490019818	37.4181	0.000181215
27	0	0	0	0	0	0	0	0	1833	21328	8655	33726	34678	39344	68148	134900	131087	168804	56368	62986	73800	251552	338640	378882	596144	463240	360213	639650	1400976	656976	1129100	1296984	2498904	1901032	2798587	2690250	4250658	2464704	11307087	2844372	15331330	15107112	11985632	58961750	47506953	300701000	488697385	37.3171	0.000185478
28	0	0	0	0	0	0	0	0	2175	24992	8970	30852	31129	32648	54576	139870	171006	230412	54405	59164	75930	241200	362474	432756	667261	467220	365337	630630	1511813	675168	1195775	1291004	2700486	1933876	3046073	2727570	4574701	2503360	11936034	2867322	15969135	15372432	12635648	60022748	48627657	293699160	487372969	37.2159	0.000189848
29	0	0	0	0	0	0	0	0	1779	21716	7215	23478	24507	26944	46611	129790	177122	254568	52962	60746	80265	238144	371365	472752	680751	482800	387786	658526	1608643	710400	1195700	1337934	2843829	1934016	3159637	2748780	4723036	2560000	12260160	2957490	16412690	15806340	13001948	60642756	49663458	288869320	486635964	37.1597	0.000192324
30	0	0	0	0	0	0	0	0	4407	53396	40060	126342	145131	254544	100836	238140	247203	423804	197457	156170	177405	392256	545445	661770	867274	725760	634452	972840	1974964	818304	1468275	1246960	3021084	1921332	3239213	2588070	4664415	2219744	11996655	2646084	16385670	14945904	12439326	57696692	50449659	283724400	480411443	36.6844	0.000214568
31	0	0	0	0	0	0	0	0	4089	54012	31850	118260	112931	189392	171297	289560	194909	287040	136474	125160	129045	413344	505699	512208	664088	555500	485751	732930	1584424	701520	1130625	1311076	2528037	2026164	2912934	2785200	4544011	2625760	12888348	3014032	17575390	17597484	12927689	59121958	50130327	280581520	481700038	36.7828	0.000209761
32	0	0	0	0	0	0	0	0	3288	39348	20315	71058	81249	101408	110061	212910	182622	253128	91858	93086	106170	324240	455600	504684	692778	549440	440811	723316	1704553	727584	1193600	1359046	2859084	1947568	3222393	2814960	4752951	2752640	13218414	3273384	17965290	18144864	13942118	63145170	50177595	274260880	482519464	36.8453	0.00020676
33	0	0	0	0	0	0	0	0	2484	30028	9395	36486	36589	38816	64287	156270	182952	256980	72904	72688	101250	294464	430848	536364	723805	556820	458178	733260	1662854	829680	1192175	1415206	2956743	1960952	3145311	2977290	4596370	3095584	12164955	3809054	16364635	18116100	13257026	60044788	46219446	285535880	484138917	36.969	0.000200956
34	0	0	0	0	0	0	0	0	1911	24560	8495	29178	29512	31816	53280	142130	191279	276972	71409	71946	103050	292432	438209	559260	721354	553960	470589	741686	1719549	876648	1181175	1464112	3097710	1959468	3288774	2981790	4713147	3179232	12507396	3905138	16755060	18380196	13512733	60332524	46991997	281970560	483630237	36.9301	0.000202761
35	0	0	0	0	0	0	0	0	1446	16232	6740	22464	24262	29784	46413	130770	183271	271248	74997	75936	109815	298192	450517	572652	711873	569660	491568	763048	1754808	913824	1165625	1486914	3190887	1963528	3390216	3031230	4841704	3283136	12748527	4106724	17087525	18987120	13868895	60605174	48116484	277670560	483063769	36.8869	0.000204791
36	0	0	0	0	0	0	0	0	2574	31332	11810	51072	59766	74384	136575	178410	131109	167448	95485	101738	104775	382704	484619	469908	627494	566940	475860	727562	1575707	773568	1084700	1341366	2630394	1802388	2953998	2768550	4209149	2892448	12116973	3489522	17170755	17647092	12417755	55288708	50691030	288126040	483861708	36.9478	0.000201938
37	0	0	0	0	0	0	0	0	2211	26964	9735	37944	43379	52008	91602	169620	159599	209316	84149	83244	110160	332208	490416	550890	704786	587860	484470	739222	1749771	844104	1123600	1379040	2999052	1821204	3263921	2777850	4608708	2926400	12682032	3664520	17520440	17841852	13227722	57168834	51124047	281251400	482944280	36.8778	0.000205222
38	0	0	0	0	0	0	0	0	1923	23984	11090	42666	45101	62128	66078	167020	183425	260760	87425	82376	117900	323904	505427	608724	721050	595920	498099	751564	1852650	899712	1151975	1411384	3215619	1821652	3452711	2814750	4866504	2976000	13076349	3762440	17777515	17943264	13758672	57958018	51829401	276120360	481845540	36.7939	0.000209225
39	0	0	0	0	0	0	0	0	1953	24400	8800	30942	30198	33624	51849	135590	181577	259020	84344	79226	120180	301408	452455	562824	685387	604540	525861	786720	1580767	1028928	1122975	1448148	2921616	1898736	2846321	2963790	4207258	3321728	10915113	4327928	15161265	17426484	12244299	52674308	46231848	296819360	484101770	36.9662	0.000201087
40	0	0	0	0	0	0	0	0	2493	31356	9535	30552	29281	30944	50319	141940	225852	324924	78026	77714	115800	293712	447661	588924	716908	607340	523992	786192	1633575	1063632	1155550	1466868	3013119	1901200	2940803	2996310	4326732	3348000	11219934	4426120	15506260	17834364	12674387	52850894	47185476	292425120	483081809	36.8883	0.000204726
41	0	0	0	0	0	0	0	0	2127	29320	10995	48810	57967	76984	129141	161350	130108	158916	103038	102676	117210	362032	475609	485532	591774	560820	477036	692868	1404794	826968	969875	1270776	2376135	1620024	2533411	2645640	3717365	2903712	10579866	3680092	14837655	17018496	11882254	45748732	51364248	304988840	485143196	37.0457	0.000197439
42	0	0	0	0	0	0	0	0	2286	33804	21715	95154	83286	161448	102474	215240	186241	281520	130039	105840	144420	345728	533511	632538	668629	598460	516117	735922	1652343	916152	1024525	1294098	2759589	1665244	2881237	2620530	4212280	2869152	11315898	3867602	15073205	17238636	12644010	45565648	52331799	296576680	482103000	36.8135	0.00020828
43	0	0	0	0	0	0	0	0	1668	22980	9155	35148	33936	39312	60840	148680	171754	241356	85527	80710	117075	299728	474572	597096	652137	579900	490602	725054	1624789	982296	1023625	1339624	2866077	1686412	2915660	2703150	4274621	3009120	11372691	4075512	15357195	17591580	13096594	47603664	52539669	294765720	483695229	36.9351	0.00020253
44	0	0	0	0	0	0	0	0	2397	30240	10180	35532	33075	36536	53379	150850	201091	298476	81965	78344	117495	286960	473484	629424	677578	572940	498435	727672	1707796	1032024	1042125	1347840	3002994	1699684	3041346	2723250	4455971	3078080	11735064	4200326	15732990	17977572	13533749	47978192	53453205	289907000	482645261	36.8549	0.000206303
45	0	0	0	0	0	0	0	0	2562	33692	9660	31026	28875	31408	49572	145130	215578	319872	75231	72492	111960	279072	464134	637344	682081	576180	499275	735944	1703748	1054896	1050900	1371890	3026484	1702036	3067243	2728980	4508020	3079328	11813538	4259486	15791650	18073620	13736472	48479374	53861652	287893960	482204365	36.8213	0.000207909
46	0	0	0	0	0	0	0	0	1740	23036	11060	45594	53172	68280	110718	148280	123893	153768	105716	105000	127545	366096	494870	516510	569753	595340	510846	721798	1474185	914088	965050	1313104	2483649	1636964	2644220	2823150	3927359	3250336	11278509	4366994	15780485	18747180	13031437	47492134	54743520	291086880	482812259	36.8677	0.000205699
47	0	0	0	0	0	0	0	0	2223	32668	11515	45228	47677	58056	97164	172210	163229	220668	89466	88158	120105	317552	502112	603810	636386	579880	500052	717728	1661175	969864	1001800	1314482	2828358	1693384	2991234	2806710	4427141	3199424	12024342	4484532	16424660	18843084	13886618	48817118	55348800	283570080	481298693	36.7521	0.000211246
48	0	0	0	0	0	0	0	0	1791	26468	13600	51888	53046	73784	76986	179650	191620	280176	103649	92526	136575	320464	533494	667512	662074	607680	524937	749760	1767895	1039800	1022900	1347580	2996244	1720936	3143600	2866590	4655115	3299392	12422487	4680202	16718135	19365408	14509587	48738192	56484051	277767080	479892874	36.6448	0.000216533
49	0	0	0	0	0	0	0	0	2148	33316	23730	88170	113022	180216	107802	229020	236709	400356	146861	123774	153960	350592	608413	756648	702164	661760	575904	802450	1889496	1095360	1074150	1375660	3117825	1758120	3279842	2868780	4878904	3284288	12965634	4798012	16921905	19742868	14736360	47922066	56813757	271976800	476796842	36.4083	0.000228647
50	0	0	0	0	0	0	0	0	2307	28696	11400	37890	35217	36720	55530	160590	219582	343368	84435	84686	124680	299680	521883	728064	671612	619180	555030	762696	1860033	1133328	1036500	1381978	3173580	1741768	3345005	2937450	4989171	3435904	13266330	5092010	17588375	20340432	15568601	49403762	58580145	268118680	478376298	36.529	0.000222384
51	0	0	0	0	0	0	0	0	1998	26692	13150	54414	65359	81952	131022	169200	139029	175092	123240	123746	150660	410448	562887	606852	621490	673300	598017	807510	1644983	1034232	1038800	1410266	2736666	1820980	2936308	3265410	4454979	3814368	12653487	5285946	17517535	21345516	14822459	49792160	58008171	268743080	477861404	36.4896	0.000224407
52	0	0	0	0	0	0	0	0	2163	34788	12530	50772	54474	69368	111591	190260	173998	245868	105196	104174	146115	364176	578629	722844	684684	673020	607635	805354	1868566	1133472	1085775	1433354	3134619	1891764	3327112	3272040	5055697	3899328	13558314	5629992	18349310	21855816	15988107	50296610	59182968	259316880	476017363	36.3488	0.000231802
53	0	0	0	0	0	0	0	0	1470	21736	12730	46950	46186	51072	73242	173890	176352	266172	111839	108038	155640	362464	594031	771210	673588	710100	623805	844206	1962498	1190208	1071825	1446224	3289086	1919288	3454016	3344070	5257755	4022560	14002197	5997566	18748660	22620672	16689331	50498162	60263619	253665360	475267818	36.2916	0.000234877
54	0	0	0	0	0	0	0	0	2814	43804	13950	50772	47103	50520	72423	214730	248006	389988	103051	100310	147405	348544	615213	869256	741304	705380	643104	852940	2141507	1242408	1131000	1478932	3508866	1951516	3732590	3374370	5650618	4074336	14811786	6209828	19549670	23180544	17598125	50632948	61833525	244526080	472889266	36.11	0.000244908
55	0	0	0	0	0	0	0	0	2070	32332	15375	53448	48818	52488	66492	188580	225258	359820	106561	103950	153075	355440	616454	858708	707047	714940	648648	871904	2133365	1263600	1104700	1488344	3540132	1945664	3753789	3393780	5718136	4105120	14949264	6295202	19670210	23611320	17857680	50605550	62466885	242490280	472574429	36.0859	0.000246268
56	0	0	0	0	0	0	0	0	3714	60168	44410	194886	154707	348104	202482	303640	229669	333636	254930	197302	234435	563504	783547	852822	744857	846060	786345	963226	2036420	1157400	1207025	1475656	3098412	2071972	3514713	3572370	5341734	4141088	14710377	5746442	19031565	23833872	16942929	46862816	63188775	241412680	467448690	35.6945	0.000269493
57	0	0	0	0	0	0	0	0	2271	36752	18885	71346	71260	88776	133956	219670	200926	282000	143975	138908	186855	438336	690863	872118	728232	785020	708246	884730	2141645	1215888	1177700	1523158	3482109	2131248	3740652	3833640	5735713	4557280	15630219	6713368	20072325	25390836	18452677	49252408	64090611	233925880	469770482	35.8718	0.000258713
58	0	0	0	0	0	0	0	0	2502	38452	17100	63252	58905	71152	106299	228680	228767	346128	126776	126686	182640	408336	684675	958680	768721	806540	733929	924000	2281968	1340928	1196025	1565954	3714957	2196656	3925701	3895110	6128731	4684768	16120632	7105796	20619550	25744824	19100140	49641718	64848381	227509960	468504019	35.7751	0.000264539
59	0	0	0	0	0	0	0	0	1956	29744	15745	56070	48636	54416	74412	205660	215105	349968	125450	124432	184680	404000	687344	993150	749303	841280	767130	968836	2319136	1422384	1192675	1611350	3815262	2212588	4024881	3916950	6296720	4782752	16557717	7344238	21011830	26559072	19698282	50019438	65875446	222316400	467874438	35.727	0.000267483
60	0	0	0	0	0	0	0	0	2016	32488	14560	48984	44730	47256	69633	211390	247544	408552	117117	119070	177885	406144	705585	1055934	795359	856320	784098	982762	2413735	1475304	1221850	1620918	3926286	2237872	4180379	3971490	6560654	4829472	17025558	7588970	21468020	26975268	20111609	49989532	66521871	217156520	466402735	35.6147	0.000274495
61	0	0	0	0	0	0	0	0	1749	28608	17155	68382	80689	98592	144711	188390	161491	211344	150865	158564	192660	485280	680102	792270	649629	837800	755538	914012	2011166	1195416	1159475	1521832	3233817	2134244	3585212	4121220	5792381	4968800	16385787	7364196	21245070	28243368	19583841	49307166	68234361	220669960	467375143	35.6889	0.000269842
62	0	0	0	0	0	0	0	0	1749	28332	16070	59562	64309	80064	123174	211140	190069	281004	138268	141694	192195	439648	714204	944802	681378	834180	765492	921602	2281163	1271616	1182925	1532596	3685608	2240196	4012324	4112250	6457331	5020256	17300712	7816294	22128785	28620288	20801918	50148866	68778216	211315600	465535880	35.5485	0.000278711
63	0	0	0	0	0	0	0	0	1731	28872	17325	62022	56889	65480	96363	216440	199276	321996	131846	134386	193410	429472	718658	1014966	699200	845760	783594	941050	2386664	1335696	1180550	1560468	3878172	2312688	4187368	4194420	6840150	5143808	17992293	8178598	22762250	29420388	21576661	50475362	69389736	204442360	464216368	35.4477	0.000285253
64	0	0	0	0	0	0	0	0	2166	35328	16485	58446	53725	58528	83538	229600	229196	386052	126321	128730	191265	414976	734196	1068732	726009	854400	787731	966812	2486116	1358208	1203100	1590160	4015089	2321228	4374621	4202850	7098876	5185024	18549927	8390656	23284590	29788344	22088408	50898834	69546282	199329920	462864469	35.3445	0.000292115
65	0	0	0	0	0	0	0	0	1881	32012	15285	52794	47586	49472	70254	219790	232144	404136	121355	126406	192270	406848	732105	1101960	745997	871600	806631	975326	2513831	1412568	1198875	1592682	4095954	2326856	4427401	4240170	7198324	5228736	18809274	8531518	23460990	30133692	22324653	50859960	69951336	196497440	462010112	35.2792	0.000296536
66	0	0	0	0	0	0	0	0	1662	27828	19205	71736	81256	96120	137223	182230	160435	204312	150488	164346	194715	470912	675699	802062	603231	813480	754446	882046	2069310	1122120	1125775	1499732	3389661	2230620	3853665	4413510	6456153	5303040	18165774	8016044	22620185	31053456	21390033	48985192	71487624	203705480	463380806	35.3839	0.000289475

## Sheet: Gap Size Data
Start Pos Diff	Count	a*b		Cumsum	Cum %
0	0	0		0	0
1	17924	17924		17924	0.00155612
2	18032	36064		35956	0.00312161
3	18282	54846		54238	0.00470881
4	18851	75404		73089	0.00634541
5	18329	91645		91418	0.00793668
6	18523	111138		109941	0.0095448
7	18514	129598		128455	0.0111521
8	18399	147192		146854	0.0127495
9	18954	170586		165808	0.014395
10	18939	189390		184747	0.0160393
11	19080	209880		203827	0.0176958
12	18866	226392		222693	0.0193337
13	18707	243191		241400	0.0209577
14	18841	263774		260241	0.0225935
15	18394	275910		278635	0.0241904
16	18387	294192		297022	0.0257867
17	18164	308788		315186	0.0273637
18	17923	322614		333109	0.0289197
19	18390	349410		351499	0.0305163
20	18422	368440		369921	0.0321156
21	18591	390411		388512	0.0337296
22	18426	405372		406938	0.0353293
23	18174	418002		425112	0.0369072
24	17919	430056		443031	0.0384629
25	18260	456500		461291	0.0400481
26	17700	460200		478991	0.0415848
27	18079	488133		497070	0.0431544
28	17302	484456		514372	0.0446565
29	18090	524610		532462	0.046227
30	17403	522090		549865	0.0477379
31	17226	534006		567091	0.0492334
32	16908	541056		583999	0.0507013
33	17051	562683		601050	0.0521817
34	17192	584528		618242	0.0536742
35	16942	592970		635184	0.0551451
36	16484	593424		651668	0.0565762
37	16559	612683		668227	0.0580138
38	16267	618146		684494	0.0594261
39	16164	630396		700658	0.0608294
40	16076	643040		716734	0.0622251
41	16105	660305		732839	0.0636233
42	15636	656712		748475	0.0649807
43	15664	673552		764139	0.0663406
44	15948	701712		780087	0.0677252
45	15834	712530		795921	0.0690999
46	15519	713874		811440	0.0704472
47	15262	717314		826702	0.0717722
48	15566	747168		842268	0.0731236
49	15417	755433		857685	0.0744621
50	14959	747950		872644	0.0757608
51	14821	755871		887465	0.0770475
52	15106	785512		902571	0.078359
53	14844	786732		917415	0.0796477
54	14281	771174		931696	0.0808875
55	14447	794585		946143	0.0821418
56	14527	813512		960670	0.083403
57	14438	822966		975108	0.0846565
58	13312	772096		988420	0.0858122
59	13903	820277		1002323	0.0870192
60	13437	806220		1015760	0.0881858
61	13351	814411		1029111	0.0893449
62	12951	802962		1042062	0.0904692
63	13091	824733		1055153	0.0916058
64	13081	837184		1068234	0.0927414
65	12943	841295		1081177	0.0938651
66	12801	844866		1093978	0.0949765
67	12379	829393		1106357	0.0960512
68	12288	835584		1118645	0.097118
69	11982	826758		1130627	0.0981582
70	12454	871780		1143081	0.0992395
71	12122	860662		1155203	0.100292
72	11783	848376		1166986	0.101315
73	12373	903229		1179359	0.102389
74	11888	879712		1191247	0.103421
75	12088	906600		1203335	0.104471
76	11898	904248		1215233	0.105504
77	11402	877954		1226635	0.106493
78	10957	854646		1237592	0.107445
79	11174	882746		1248766	0.108415
80	10917	873360		1259683	0.109363
81	10850	878850		1270533	0.110305
82	10626	871332		1281159	0.111227
83	10667	885361		1291826	0.112153
84	10472	879648		1302298	0.113062
85	10494	891990		1312792	0.113973
86	10534	905924		1323326	0.114888
87	10217	888879		1333543	0.115775
88	10130	891440		1343673	0.116654
89	10127	901303		1353800	0.117534
90	9919	892710		1363719	0.118395
91	9832	894712		1373551	0.119248
92	9412	865904		1382963	0.120065
93	9552	888336		1392515	0.120895
94	9842	925148		1402357	0.121749
95	9749	926155		1412106	0.122596
96	9439	906144		1421545	0.123415
97	9331	905107		1430876	0.124225
98	9382	919436		1440258	0.12504
99	9362	926838		1449620	0.125852
100	9046	904600		1458666	0.126638
101	9189	928089		1467855	0.127436
102	9084	926568		1476939	0.128224
103	9403	968509		1486342	0.129041
104	8766	911664		1495108	0.129802
105	8799	923895		1503907	0.130565
106	8684	920504		1512591	0.131319
107	8722	933254		1521313	0.132077
108	8568	925344		1529881	0.13282
109	8745	953205		1538626	0.13358
110	8593	945230		1547219	0.134326
111	8491	942501		1555710	0.135063
112	8198	918176		1563908	0.135775
113	8036	908068		1571944	0.136472
114	8155	929670		1580099	0.13718
115	8200	943000		1588299	0.137892
116	8287	961292		1596586	0.138612
117	8183	957411		1604769	0.139322
118	8238	972084		1613007	0.140037
119	7847	933793		1620854	0.140719
120	7911	949320		1628765	0.141405
121	7870	952270		1636635	0.142089
122	7947	969534		1644582	0.142779
123	7858	966534		1652440	0.143461
124	7628	945872		1660068	0.144123
125	7538	942250		1667606	0.144777
126	7570	953820		1675176	0.145435
127	7487	950849		1682663	0.146085
128	7489	958592		1690152	0.146735
129	7706	994074		1697858	0.147404
130	7553	981890		1705411	0.14806
131	7598	995338		1713009	0.148719
132	7370	972840		1720379	0.149359
133	7298	970634		1727677	0.149993
134	7418	994012		1735095	0.150637
135	7097	958095		1742192	0.151253
136	7359	1000824		1749551	0.151892
137	7180	983660		1756731	0.152515
138	7262	1002156		1763993	0.153145
139	7307	1015673		1771300	0.15378
140	6881	963340		1778181	0.154377
141	6996	986436		1785177	0.154985
142	7300	1036600		1792477	0.155618
143	6952	994136		1799429	0.156222
144	7099	1022256		1806528	0.156838
145	6875	996875		1813403	0.157435
146	7081	1033826		1820484	0.15805
147	6825	1003275		1827309	0.158642
148	7073	1046804		1834382	0.159256
149	7008	1044192		1841390	0.159865
150	7182	1077300		1848572	0.160488
151	6938	1047638		1855510	0.161091
152	6983	1061416		1862493	0.161697
153	6931	1060443		1869424	0.162299
154	7005	1078770		1876429	0.162907
155	6884	1067020		1883313	0.163505
156	6795	1060020		1890108	0.164094
157	7055	1107635		1897163	0.164707
158	6937	1096046		1904100	0.165309
159	7204	1145436		1911304	0.165935
160	7197	1151520		1918501	0.166559
161	7329	1179969		1925830	0.167196
162	7428	1203336		1933258	0.167841
163	7400	1206200		1940658	0.168483
164	7406	1214584		1948064	0.169126
165	7551	1245915		1955615	0.169782
166	7686	1275876		1963301	0.170449
167	7542	1259514		1970843	0.171104
168	7730	1298640		1978573	0.171775
169	7699	1301131		1986272	0.172443
170	8220	1397400		1994492	0.173157
171	8314	1421694		2002806	0.173879
172	8400	1444800		2011206	0.174608
173	8676	1500948		2019882	0.175361
174	8921	1552254		2028803	0.176136
175	9016	1577800		2037819	0.176918
176	9638	1696288		2047457	0.177755
177	9727	1721679		2057184	0.1786
178	10792	1920976		2067976	0.179537
179	11528	2063512		2079504	0.180537
180	12591	2266380		2092095	0.18163
181	13792	2496352		2105887	0.182828
182	15318	2787876		2121205	0.184158
183	17391	3182553		2138596	0.185668
184	19268	3545312		2157864	0.18734
185	22407	4145295		2180271	0.189286
186	26369	4904634		2206640	0.191575
187	30764	5752868		2237404	0.194246
188	36153	6796764		2273557	0.197385
189	42323	7999047		2315880	0.201059
190	48735	9259650		2364615	0.20529
191	57537	10989567		2422152	0.210285
192	65142	12507264		2487294	0.215941
193	74092	14299756		2561386	0.222373
194	84704	16432576		2646090	0.229727
195	95549	18632055		2741639	0.238022
196	105838	20744248		2847477	0.247211
197	117280	23104160		2964757	0.257393
198	126466	25040268		3091223	0.268372
199	134725	26810275		3225948	0.280069
200	145419	29083800		3371367	0.292694
201	153076	30768276		3524443	0.305983
202	160774	32476348		3685217	0.319941
203	166097	33717691		3851314	0.334362
204	170879	34859316		4022193	0.349197
205	175436	35964380		4197629	0.364428
206	180427	37167962		4378056	0.380092
207	180346	37331622		4558402	0.395749
208	179600	37356800		4738002	0.411342
209	182329	38106761		4920331	0.427171
210	182432	38310720		5102763	0.443009
211	180636	38114196		5283399	0.458692
212	179405	38033860		5462804	0.474267
213	176270	37545510		5639074	0.48957
214	174546	37352844		5813620	0.504724
215	174384	37492560		5988004	0.519864
216	172604	37282464		6160608	0.534849
217	168634	36593578		6329242	0.549489
218	166975	36400550		6496217	0.563985
219	163457	35797083		6659674	0.578176
220	161950	35629000		6821624	0.592236
221	160896	35558016		6982520	0.606205
222	159210	35344620		7141730	0.620027
223	156319	34859137		7298049	0.633598
224	153565	34398560		7451614	0.646931
225	150125	33778125		7601739	0.659964
226	148626	33589476		7750365	0.672867
227	147884	33569668		7898249	0.685706
228	144257	32890596		8042506	0.69823
229	141580	32421820		8184086	0.710522
230	137971	31733330		8322057	0.7225
231	136759	31591329		8458816	0.734373
232	134880	31292160		8593696	0.746083
233	132424	30854792		8726120	0.75758
234	130115	30446910		8856235	0.768876
235	126664	29766040		8982899	0.779873
236	124259	29325124		9107158	0.790661
237	123244	29208828		9230402	0.801361
238	119810	28514780		9350212	0.811762
239	118059	28216101		9468271	0.822012
240	115271	27665040		9583542	0.832019
241	112100	27016100		9695642	0.841752
242	110207	26670094		9805849	0.851319
243	107355	26087265		9913204	0.86064
244	105680	25785920		10018884	0.869815
245	103617	25386165		10122501	0.87881
246	100216	24653136		10222717	0.887511
247	95978	23706566		10318695	0.895843
248	93108	23090784		10411803	0.903927
249	89384	22256616		10501187	0.911687
250	85414	21353500		10586601	0.919102
251	80634	20239134		10667235	0.926103
252	76588	19300176		10743823	0.932752
253	71499	18089247		10815322	0.938959
254	67749	17208246		10883071	0.944841
255	62361	15902055		10945432	0.950255
256	57546	14731776		11002978	0.955251
257	52134	13398438		11055112	0.959777
258	47410	12231780		11102522	0.963893
259	42186	10926174		11144708	0.967556
260	37381	9719060		11182089	0.970801
261	32663	8525043		11214752	0.973637
262	28016	7340192		11242768	0.976069
263	24424	6423512		11267192	0.97819
264	21444	5661216		11288636	0.980051
265	17725	4697125		11306361	0.98159
266	14714	3913924		11321075	0.982868
267	12233	3266211		11333308	0.98393
268	10246	2745928		11343554	0.984819
269	8470	2278430		11352024	0.985555
270	7286	1967220		11359310	0.986187
271	6077	1646867		11365387	0.986715
272	5122	1393184		11370509	0.987159
273	4462	1218126		11374971	0.987547
274	3882	1063668		11378853	0.987884
275	3117	857175		11381970	0.988154
276	2597	716772		11384567	0.98838
277	2306	638762		11386873	0.98858
278	2131	592418		11389004	0.988765
279	1840	513360		11390844	0.988925
280	1807	505960		11392651	0.989082
281	1546	434426		11394197	0.989216
282	1524	429768		11395721	0.989348
283	1391	393653		11397112	0.989469
284	1330	377720		11398442	0.989584
285	1335	380475		11399777	0.9897
286	1217	348062		11400994	0.989806
287	1146	328902		11402140	0.989905
288	1212	349056		11403352	0.990011
289	1122	324258		11404474	0.990108
290	1166	338140		11405640	0.990209
291	1170	340470		11406810	0.990311
292	1186	346312		11407996	0.990414
293	1157	339001		11409153	0.990514
294	1231	361914		11410384	0.990621
295	1257	370815		11411641	0.99073
296	1261	373256		11412902	0.99084
297	1178	349866		11414080	0.990942
298	1294	385612		11415374	0.991054
299	1248	373152		11416622	0.991163
300	1172	351600		11417794	0.991265
301	1167	351267		11418961	0.991366
302	1235	372970		11420196	0.991473
303	1140	345420		11421336	0.991572
304	1249	379696		11422585	0.99168
305	1187	362035		11423772	0.991784
306	1226	375156		11424998	0.99189
307	1117	342919		11426115	0.991987
308	1348	415184		11427463	0.992104
309	1187	366783		11428650	0.992207
310	1290	399900		11429940	0.992319
311	1186	368846		11431126	0.992422
312	1207	376584		11432333	0.992527
313	1139	356507		11433472	0.992626
314	1148	360472		11434620	0.992725
315	1179	371385		11435799	0.992828
316	1300	410800		11437099	0.992941
317	1249	395933		11438348	0.993049
318	1218	387324		11439566	0.993155
319	1220	389180		11440786	0.993261
320	1162	371840		11441948	0.993361
321	1184	380064		11443132	0.993464
322	1094	352268		11444226	0.993559
323	1170	377910		11445396	0.993661
324	1029	333396		11446425	0.99375
325	1128	366600		11447553	0.993848
326	1153	375878		11448706	0.993948
327	1144	374088		11449850	0.994048
328	1096	359488		11450946	0.994143
329	1267	416843		11452213	0.994253
330	1048	345840		11453261	0.994344
331	1132	374692		11454393	0.994442
332	964	320048		11455357	0.994526
333	942	313686		11456299	0.994607
334	941	314294		11457240	0.994689
335	985	329975		11458225	0.994775
336	1001	336336		11459226	0.994862
337	949	319813		11460175	0.994944
338	967	326846		11461142	0.995028
339	896	303744		11462038	0.995106
340	882	299880		11462920	0.995182
341	777	264957		11463697	0.99525
342	775	265050		11464472	0.995317
343	785	269255		11465257	0.995385
344	758	260752		11466015	0.995451
345	770	265650		11466785	0.995518
346	800	276800		11467585	0.995587
347	665	230755		11468250	0.995645
348	691	240468		11468941	0.995705
349	573	199977		11469514	0.995755
350	571	199850		11470085	0.995804
351	539	189189		11470624	0.995851
352	543	191136		11471167	0.995898
353	515	181795		11471682	0.995943
354	519	183726		11472201	0.995988
355	563	199865		11472764	0.996037
356	614	218584		11473378	0.99609
357	499	178143		11473877	0.996133
358	521	186518		11474398	0.996179
359	516	185244		11474914	0.996224
360	438	157680		11475352	0.996262
361	343	123823		11475695	0.996291
362	370	133940		11476065	0.996323
363	407	147741		11476472	0.996359
364	342	124488		11476814	0.996388
365	402	146730		11477216	0.996423
366	323	118218		11477539	0.996451
367	402	147534		11477941	0.996486
368	365	134320		11478306	0.996518
369	372	137268		11478678	0.99655
370	293	108410		11478971	0.996576
371	285	105735		11479256	0.9966
372	313	116436		11479569	0.996628
373	262	97726		11479831	0.99665
374	303	113322		11480134	0.996677
375	272	102000		11480406	0.9967
376	289	108664		11480695	0.996725
377	366	137982		11481061	0.996757
378	282	106596		11481343	0.996782
379	238	90202		11481581	0.996802
380	289	109820		11481870	0.996827
381	219	83439		11482089	0.996846
382	204	77928		11482293	0.996864
383	208	79664		11482501	0.996882
384	215	82560		11482716	0.996901
385	192	73920		11482908	0.996918
386	222	85692		11483130	0.996937
387	223	86301		11483353	0.996956
388	197	76436		11483550	0.996973
389	227	88303		11483777	0.996993
390	220	85800		11483997	0.997012
391	195	76245		11484192	0.997029
392	212	83104		11484404	0.997047
393	229	89997		11484633	0.997067
394	213	83922		11484846	0.997086
395	179	70705		11485025	0.997101
396	209	82764		11485234	0.997119
397	174	69078		11485408	0.997135
398	190	75620		11485598	0.997151
399	260	103740		11485858	0.997174
400	225	90000		11486083	0.997193
401	200	80200		11486283	0.997211
402	193	77586		11486476	0.997227
403	168	67704		11486644	0.997242
404	180	72720		11486824	0.997258
405	204	82620		11487028	0.997275
406	207	84042		11487235	0.997293
407	220	89540		11487455	0.997312
408	176	71808		11487631	0.997328
409	170	69530		11487801	0.997342
410	212	86920		11488013	0.997361
411	172	70692		11488185	0.997376
412	190	78280		11488375	0.997392
413	195	80535		11488570	0.997409
414	188	77832		11488758	0.997425
415	188	78020		11488946	0.997442
416	199	82784		11489145	0.997459
417	180	75060		11489325	0.997475
418	188	78584		11489513	0.997491
419	205	85895		11489718	0.997509
420	244	102480		11489962	0.99753
421	236	99356		11490198	0.99755
422	201	84822		11490399	0.997568
423	207	87561		11490606	0.997586
424	315	133560		11490921	0.997613
425	237	100725		11491158	0.997634
426	275	117150		11491433	0.997658
427	263	112301		11491696	0.99768
428	267	114276		11491963	0.997704
429	248	106392		11492211	0.997725
430	278	119540		11492489	0.997749
431	276	118956		11492765	0.997773
432	253	109296		11493018	0.997795
433	306	132498		11493324	0.997822
434	442	191828		11493766	0.99786
435	486	211410		11494252	0.997902
436	298	129928		11494550	0.997928
437	500	218500		11495050	0.997972
438	317	138846		11495367	0.997999
439	275	120725		11495642	0.998023
440	199	87560		11495841	0.99804
441	244	107604		11496085	0.998062
442	199	87958		11496284	0.998079
443	230	101890		11496514	0.998099
444	212	94128		11496726	0.998117
445	163	72535		11496889	0.998131
446	202	90092		11497091	0.998149
447	104	46488		11497195	0.998158
448	166	74368		11497361	0.998172
449	191	85759		11497552	0.998189
450	177	79650		11497729	0.998204
451	128	57728		11497857	0.998215
452	152	68704		11498009	0.998229
453	139	62967		11498148	0.998241
454	95	43130		11498243	0.998249
455	196	89180		11498439	0.998266
456	146	66576		11498585	0.998279
457	192	87744		11498777	0.998295
458	139	63662		11498916	0.998307
459	167	76653		11499083	0.998322
460	168	77280		11499251	0.998336
461	132	60852		11499383	0.998348
462	149	68838		11499532	0.998361
463	136	62968		11499668	0.998373
464	111	51504		11499779	0.998382
465	169	78585		11499948	0.998397
466	132	61512		11500080	0.998408
467	144	67248		11500224	0.998421
468	168	78624		11500392	0.998435
469	163	76447		11500555	0.99845
470	122	57340		11500677	0.99846
471	166	78186		11500843	0.998475
472	161	75992		11501004	0.998489
473	249	117777		11501253	0.99851
474	169	80106		11501422	0.998525
475	156	74100		11501578	0.998538
476	217	103292		11501795	0.998557
477	205	97785		11502000	0.998575
478	185	88430		11502185	0.998591
479	128	61312		11502313	0.998602
480	159	76320		11502472	0.998616
481	84	40404		11502556	0.998623
482	158	76156		11502714	0.998637
483	131	63273		11502845	0.998648
484	111	53724		11502956	0.998658
485	128	62080		11503084	0.998669
486	103	50058		11503187	0.998678
487	123	59901		11503310	0.998689
488	115	56120		11503425	0.998699
489	109	53301		11503534	0.998708
490	94	46060		11503628	0.998716
491	95	46645		11503723	0.998725
492	94	46248		11503817	0.998733
493	121	59653		11503938	0.998743
494	114	56316		11504052	0.998753
495	83	41085		11504135	0.99876
496	76	37696		11504211	0.998767
497	89	44233		11504300	0.998775
498	106	52788		11504406	0.998784
499	59	29441		11504465	0.998789
500	73	36500		11504538	0.998795
501	64	32064		11504602	0.998801
502	66	33132		11504668	0.998807
503	68	34204		11504736	0.998813
504	81	40824		11504817	0.99882
505	41	20705		11504858	0.998823
506	65	32890		11504923	0.998829
507	54	27378		11504977	0.998834
508	66	33528		11505043	0.998839
509	67	34103		11505110	0.998845
510	54	27540		11505164	0.99885
511	48	24528		11505212	0.998854
512	78	39936		11505290	0.998861
513	83	42579		11505373	0.998868
514	70	35980		11505443	0.998874
515	88	45320		11505531	0.998882
516	85	43860		11505616	0.998889
517	95	49115		11505711	0.998897
518	172	89096		11505883	0.998912
519	76	39444		11505959	0.998919
520	80	41600		11506039	0.998926
521	96	50016		11506135	0.998934
522	80	41760		11506215	0.998941
523	91	47593		11506306	0.998949
524	120	62880		11506426	0.998959
525	108	56700		11506534	0.998969
526	88	46288		11506622	0.998976
527	95	50065		11506717	0.998985
528	147	77616		11506864	0.998997
529	100	52900		11506964	0.999006
530	70	37100		11507034	0.999012
531	66	35046		11507100	0.999018
532	94	50008		11507194	0.999026
533	67	35711		11507261	0.999032
534	114	60876		11507375	0.999042
535	110	58850		11507485	0.999051
536	74	39664		11507559	0.999058
537	89	47793		11507648	0.999065
538	88	47344		11507736	0.999073
539	169	91091		11507905	0.999088
540	84	45360		11507989	0.999095
541	81	43821		11508070	0.999102
542	78	42276		11508148	0.999109
543	90	48870		11508238	0.999117
544	84	45696		11508322	0.999124
545	88	47960		11508410	0.999132
546	73	39858		11508483	0.999138
547	96	52512		11508579	0.999146
548	101	55348		11508680	0.999155
549	99	54351		11508779	0.999164
550	69	37950		11508848	0.99917
551	82	45182		11508930	0.999177
552	62	34224		11508992	0.999182
553	84	46452		11509076	0.999189
554	125	69250		11509201	0.9992
555	135	74925		11509336	0.999212
556	72	40032		11509408	0.999218
557	104	57928		11509512	0.999227
558	73	40734		11509585	0.999234
559	65	36335		11509650	0.999239
560	65	36400		11509715	0.999245
561	62	34782		11509777	0.99925
562	86	48332		11509863	0.999258
563	104	58552		11509967	0.999267
564	68	38352		11510035	0.999273
565	90	50850		11510125	0.99928
566	62	35092		11510187	0.999286
567	69	39123		11510256	0.999292
568	68	38624		11510324	0.999298
569	73	41537		11510397	0.999304
570	48	27360		11510445	0.999308
571	31	17701		11510476	0.999311
572	73	41756		11510549	0.999317
573	72	41256		11510621	0.999324
574	51	29274		11510672	0.999328
575	69	39675		11510741	0.999334
576	51	29376		11510792	0.999338
577	54	31158		11510846	0.999343
578	23	13294		11510869	0.999345
579	50	28950		11510919	0.999349
580	42	24360		11510961	0.999353
581	41	23821		11511002	0.999357
582	49	28518		11511051	0.999361
583	51	29733		11511102	0.999365
584	42	24528		11511144	0.999369
585	54	31590		11511198	0.999374
586	39	22854		11511237	0.999377
587	44	25828		11511281	0.999381
588	29	17052		11511310	0.999383
589	42	24738		11511352	0.999387
590	35	20650		11511387	0.99939
591	33	19503		11511420	0.999393
592	41	24272		11511461	0.999396
593	23	13639		11511484	0.999398
594	35	20790		11511519	0.999401
595	30	17850		11511549	0.999404
596	36	21456		11511585	0.999407
597	41	24477		11511626	0.999411
598	49	29302		11511675	0.999415
599	37	22163		11511712	0.999418
600	36	21600		11511748	0.999421
601	31	18631		11511779	0.999424
602	35	21070		11511814	0.999427
603	26	15678		11511840	0.999429
604	40	24160		11511880	0.999433
605	18	10890		11511898	0.999434
606	30	18180		11511928	0.999437
607	26	15782		11511954	0.999439
608	35	21280		11511989	0.999442
609	24	14616		11512013	0.999444
610	26	15860		11512039	0.999447
611	25	15275		11512064	0.999449
612	30	18360		11512094	0.999451
613	26	15938		11512120	0.999454
614	18	11052		11512138	0.999455
615	20	12300		11512158	0.999457
616	25	15400		11512183	0.999459
617	14	8638		11512197	0.99946
618	21	12978		11512218	0.999462
619	22	13618		11512240	0.999464
620	15	9300		11512255	0.999465
621	27	16767		11512282	0.999468
622	16	9952		11512298	0.999469
623	23	14329		11512321	0.999471
624	23	14352		11512344	0.999473
625	26	16250		11512370	0.999475
626	26	16276		11512396	0.999478
627	18	11286		11512414	0.999479
628	16	10048		11512430	0.999481
629	14	8806		11512444	0.999482
630	12	7560		11512456	0.999483
631	14	8834		11512470	0.999484
632	17	10744		11512487	0.999486
633	26	16458		11512513	0.999488
634	10	6340		11512523	0.999489
635	24	15240		11512547	0.999491
636	28	17808		11512575	0.999493
637	19	12103		11512594	0.999495
638	25	15950		11512619	0.999497
639	29	18531		11512648	0.999499
640	17	10880		11512665	0.999501
641	12	7692		11512677	0.999502
642	14	8988		11512691	0.999503
643	12	7716		11512703	0.999504
644	26	16744		11512729	0.999507
645	24	15480		11512753	0.999509
646	16	10336		11512769	0.99951
647	9	5823		11512778	0.999511
648	31	20088		11512809	0.999513
649	12	7788		11512821	0.999515
650	14	9100		11512835	0.999516
651	30	19530		11512865	0.999518
652	37	24124		11512902	0.999522
653	20	13060		11512922	0.999523
654	29	18966		11512951	0.999526
655	20	13100		11512971	0.999528
656	35	22960		11513006	0.999531
657	42	27594		11513048	0.999534
658	36	23688		11513084	0.999537
659	50	32950		11513134	0.999542
660	44	29040		11513178	0.999546
661	45	29745		11513223	0.999549
662	49	32438		11513272	0.999554
663	50	33150		11513322	0.999558
664	39	25896		11513361	0.999561
665	40	26600		11513401	0.999565
666	33	21978		11513434	0.999568
667	50	33350		11513484	0.999572
668	55	36740		11513539	0.999577
669	62	41478		11513601	0.999582
670	50	33500		11513651	0.999587
671	46	30866		11513697	0.999591
672	45	30240		11513742	0.999594
673	56	37688		11513798	0.999599
674	64	43136		11513862	0.999605
675	49	33075		11513911	0.999609
676	58	39208		11513969	0.999614
677	63	42651		11514032	0.99962
678	53	35934		11514085	0.999624
679	41	27839		11514126	0.999628
680	58	39440		11514184	0.999633
681	46	31326		11514230	0.999637
682	70	47740		11514300	0.999643
683	67	45761		11514367	0.999649
684	48	32832		11514415	0.999653
685	54	36990		11514469	0.999658
686	38	26068		11514507	0.999661
687	59	40533		11514566	0.999666
688	44	30272		11514610	0.99967
689	64	44096		11514674	0.999675
690	57	39330		11514731	0.99968
691	37	25567		11514768	0.999684
692	36	24912		11514804	0.999687
693	47	32571		11514851	0.999691
694	51	35394		11514902	0.999695
695	50	34750		11514952	0.9997
696	42	29232		11514994	0.999703
697	49	34153		11515043	0.999707
698	33	23034		11515076	0.99971
699	61	42639		11515137	0.999716
700	43	30100		11515180	0.999719
701	56	39256		11515236	0.999724
702	49	34398		11515285	0.999728
703	34	23902		11515319	0.999731
704	22	15488		11515341	0.999733
705	47	33135		11515388	0.999737
706	36	25416		11515424	0.999741
707	32	22624		11515456	0.999743
708	26	18408		11515482	0.999746
709	21	14889		11515503	0.999747
710	40	28400		11515543	0.999751
711	26	18486		11515569	0.999753
712	45	32040		11515614	0.999757
713	32	22816		11515646	0.99976
714	37	26418		11515683	0.999763
715	22	15730		11515705	0.999765
716	23	16468		11515728	0.999767
717	21	15057		11515749	0.999769
718	24	17232		11515773	0.999771
719	29	20851		11515802	0.999773
720	24	17280		11515826	0.999775
721	22	15862		11515848	0.999777
722	34	24548		11515882	0.99978
723	18	13014		11515900	0.999782
724	29	20996		11515929	0.999784
725	23	16675		11515952	0.999786
726	7	5082		11515959	0.999787
727	16	11632		11515975	0.999788
728	17	12376		11515992	0.99979
729	17	12393		11516009	0.999791
730	20	14600		11516029	0.999793
731	14	10234		11516043	0.999794
732	9	6588		11516052	0.999795
733	14	10262		11516066	0.999796
734	17	12478		11516083	0.999798
735	7	5145		11516090	0.999798
736	8	5888		11516098	0.999799
737	14	10318		11516112	0.9998
738	9	6642		11516121	0.999801
739	14	10346		11516135	0.999802
740	9	6660		11516144	0.999803
741	5	3705		11516149	0.999803
742	11	8162		11516160	0.999804
743	8	5944		11516168	0.999805
744	10	7440		11516178	0.999806
745	12	8940		11516190	0.999807
746	16	11936		11516206	0.999808
747	3	2241		11516209	0.999809
748	10	7480		11516219	0.99981
749	10	7490		11516229	0.99981
750	14	10500		11516243	0.999812
751	15	11265		11516258	0.999813
752	11	8272		11516269	0.999814
753	7	5271		11516276	0.999814
754	11	8294		11516287	0.999815
755	11	8305		11516298	0.999816
756	8	6048		11516306	0.999817
757	17	12869		11516323	0.999819
758	4	3032		11516327	0.999819
759	6	4554		11516333	0.999819
760	5	3800		11516338	0.99982
761	9	6849		11516347	0.999821
762	13	9906		11516360	0.999822
763	11	8393		11516371	0.999823
764	6	4584		11516377	0.999823
765	5	3825		11516382	0.999824
766	10	7660		11516392	0.999825
767	9	6903		11516401	0.999825
768	4	3072		11516405	0.999826
769	5	3845		11516410	0.999826
770	3	2310		11516413	0.999826
771	7	5397		11516420	0.999827
772	4	3088		11516424	0.999827
773	4	3092		11516428	0.999828
774	5	3870		11516433	0.999828
775	6	4650		11516439	0.999829
776	5	3880		11516444	0.999829
777	4	3108		11516448	0.999829
778	5	3890		11516453	0.99983
779	4	3116		11516457	0.99983
780	10	7800		11516467	0.999831
781	4	3124		11516471	0.999831
782	8	6256		11516479	0.999832
783	5	3915		11516484	0.999833
784	3	2352		11516487	0.999833
785	6	4710		11516493	0.999833
786	3	2358		11516496	0.999834
787	4	3148		11516500	0.999834
788	6	4728		11516506	0.999834
789	8	6312		11516514	0.999835
790	1	790		11516515	0.999835
791	8	6328		11516523	0.999836
792	9	7128		11516532	0.999837
793	1	793		11516533	0.999837
794	5	3970		11516538	0.999837
795	7	5565		11516545	0.999838
796	2	1592		11516547	0.999838
797	5	3985		11516552	0.999838
798	7	5586		11516559	0.999839
799	8	6392		11516567	0.99984
800	5	4000		11516572	0.99984
801	5	4005		11516577	0.999841
802	1	802		11516578	0.999841
803	8	6424		11516586	0.999841
804	1	804		11516587	0.999841
805	13	10465		11516600	0.999843
806	9	7254		11516609	0.999843
807	7	5649		11516616	0.999844
808	10	8080		11516626	0.999845
809	5	4045		11516631	0.999845
810	1	810		11516632	0.999845
811	8	6488		11516640	0.999846
812	9	7308		11516649	0.999847
813	5	4065		11516654	0.999847
814	7	5698		11516661	0.999848
815	5	4075		11516666	0.999848
816	5	4080		11516671	0.999849
817	1	817		11516672	0.999849
818	5	4090		11516677	0.999849
819	7	5733		11516684	0.99985
820	6	4920		11516690	0.99985
821	4	3284		11516694	0.999851
822	3	2466		11516697	0.999851
823	2	1646		11516699	0.999851
824	3	2472		11516702	0.999851
825	12	9900		11516714	0.999852
826	7	5782		11516721	0.999853
827	5	4135		11516726	0.999854
828	5	4140		11516731	0.999854
829	4	3316		11516735	0.999854
830	4	3320		11516739	0.999855
831	9	7479		11516748	0.999855
832	4	3328		11516752	0.999856
833	1	833		11516753	0.999856
834	4	3336		11516757	0.999856
835	4	3340		11516761	0.999857
836	6	5016		11516767	0.999857
837	4	3348		11516771	0.999857
838	8	6704		11516779	0.999858
839	5	4195		11516784	0.999859
840	1	840		11516785	0.999859
841	7	5887		11516792	0.999859
842	6	5052		11516798	0.99986
843	6	5058		11516804	0.99986
844	5	4220		11516809	0.999861
845	1	845		11516810	0.999861
846	5	4230		11516815	0.999861
847	5	4235		11516820	0.999862
848	7	5936		11516827	0.999862
849	4	3396		11516831	0.999863
850	1	850		11516832	0.999863
851	0	0		11516832	0.999863
852	5	4260		11516837	0.999863
853	8	6824		11516845	0.999864
854	6	5124		11516851	0.999864
855	2	1710		11516853	0.999865
856	5	4280		11516858	0.999865
857	5	4285		11516863	0.999865
858	5	4290		11516868	0.999866
859	2	1718		11516870	0.999866
860	4	3440		11516874	0.999866
861	1	861		11516875	0.999866
862	1	862		11516876	0.999867
863	1	863		11516877	0.999867
864	1	864		11516878	0.999867
865	1	865		11516879	0.999867
866	3	2598		11516882	0.999867
867	6	5202		11516888	0.999868
868	0	0		11516888	0.999868
869	5	4345		11516893	0.999868
870	1	870		11516894	0.999868
871	1	871		11516895	0.999868
872	7	6104		11516902	0.999869
873	4	3492		11516906	0.999869
874	4	3496		11516910	0.99987
875	1	875		11516911	0.99987
876	0	0		11516911	0.99987
877	1	877		11516912	0.99987
878	7	6146		11516919	0.99987
879	9	7911		11516928	0.999871
880	11	9680		11516939	0.999872
881	16	14096		11516955	0.999873
882	3	2646		11516958	0.999874
883	17	15011		11516975	0.999875
884	35	30940		11517010	0.999878
885	18	15930		11517028	0.99988
886	22	19492		11517050	0.999882
887	13	11531		11517063	0.999883
888	14	12432		11517077	0.999884
889	37	32893		11517114	0.999887
890	33	29370		11517147	0.99989
891	16	14256		11517163	0.999891
892	7	6244		11517170	0.999892
893	5	4465		11517175	0.999893
894	5	4470		11517180	0.999893
895	5	4475		11517185	0.999893
896	5	4480		11517190	0.999894
897	11	9867		11517201	0.999895
898	4	3592		11517205	0.999895
899	3	2697		11517208	0.999895
900	1	900		11517209	0.999895
901	7	6307		11517216	0.999896
902	5	4510		11517221	0.999897
903	1	903		11517222	0.999897
904	11	9944		11517233	0.999898
905	6	5430		11517239	0.999898
906	4	3624		11517243	0.999898
907	4	3628		11517247	0.999899
908	11	9988		11517258	0.9999
909	3	2727		11517261	0.9999
910	9	8190		11517270	0.999901
911	8	7288		11517278	0.999901
912	3	2736		11517281	0.999902
913	7	6391		11517288	0.999902
914	4	3656		11517292	0.999903
915	1	915		11517293	0.999903
916	2	1832		11517295	0.999903
917	2	1834		11517297	0.999903
918	6	5508		11517303	0.999904
919	11	10109		11517314	0.999905
920	9	8280		11517323	0.999905
921	11	10131		11517334	0.999906
922	14	12908		11517348	0.999908
923	5	4615		11517353	0.999908
924	7	6468		11517360	0.999909
925	12	11100		11517372	0.99991
926	4	3704		11517376	0.99991
927	32	29664		11517408	0.999913
928	7	6496		11517415	0.999913
929	7	6503		11517422	0.999914
930	11	10230		11517433	0.999915
931	6	5586		11517439	0.999915
932	13	12116		11517452	0.999917
933	1	933		11517453	0.999917
934	10	9340		11517463	0.999918
935	6	5610		11517469	0.999918
936	9	8424		11517478	0.999919
937	6	5622		11517484	0.999919
938	2	1876		11517486	0.99992
939	8	7512		11517494	0.99992
940	4	3760		11517498	0.999921
941	9	8469		11517507	0.999921
942	8	7536		11517515	0.999922
943	9	8487		11517524	0.999923
944	6	5664		11517530	0.999923
945	5	4725		11517535	0.999924
946	1	946		11517536	0.999924
947	9	8523		11517545	0.999925
948	8	7584		11517553	0.999925
949	6	5694		11517559	0.999926
950	10	9500		11517569	0.999927
951	9	8559		11517578	0.999928
952	3	2856		11517581	0.999928
953	3	2859		11517584	0.999928
954	12	11448		11517596	0.999929
955	4	3820		11517600	0.999929
956	3	2868		11517603	0.99993
957	9	8613		11517612	0.99993
958	3	2874		11517615	0.999931
959	20	19180		11517635	0.999932
960	2	1920		11517637	0.999933
961	8	7688		11517645	0.999933
962	5	4810		11517650	0.999934
963	10	9630		11517660	0.999935
964	6	5784		11517666	0.999935
965	5	4825		11517671	0.999936
966	5	4830		11517676	0.999936
967	5	4835		11517681	0.999936
968	7	6776		11517688	0.999937
969	8	7752		11517696	0.999938
970	3	2910		11517699	0.999938
971	10	9710		11517709	0.999939
972	9	8748		11517718	0.99994
973	3	2919		11517721	0.99994
974	6	5844		11517727	0.99994
975	6	5850		11517733	0.999941
976	3	2928		11517736	0.999941
977	6	5862		11517742	0.999942
978	4	3912		11517746	0.999942
979	6	5874		11517752	0.999943
980	3	2940		11517755	0.999943
981	5	4905		11517760	0.999943
982	8	7856		11517768	0.999944
983	3	2949		11517771	0.999944
984	7	6888		11517778	0.999945
985	2	1970		11517780	0.999945
986	3	2958		11517783	0.999945
987	4	3948		11517787	0.999946
988	5	4940		11517792	0.999946
989	6	5934		11517798	0.999947
990	2	1980		11517800	0.999947
991	1	991		11517801	0.999947
992	4	3968		11517805	0.999947
993	3	2979		11517808	0.999947
994	6	5964		11517814	0.999948
995	3	2985		11517817	0.999948
996	0	0		11517817	0.999948
997	5	4985		11517822	0.999949
998	4	3992		11517826	0.999949
999	0	0		11517826	0.999949
1000	0	0		11517826	0.999949
1001	1	1001		11517827	0.999949
1002	2	2004		11517829	0.999949
1003	1	1003		11517830	0.999949
1004	1	1004		11517831	0.999949
1005	2	2010		11517833	0.99995
1006	2	2012		11517835	0.99995
1007	0	0		11517835	0.99995
1008	0	0		11517835	0.99995
1009	0	0		11517835	0.99995
1010	0	0		11517835	0.99995
1011	4	4044		11517839	0.99995
1012	0	0		11517839	0.99995
1013	1	1013		11517840	0.99995
1014	1	1014		11517841	0.99995
1015	1	1015		11517842	0.99995
1016	4	4064		11517846	0.999951
1017	2	2034		11517848	0.999951
1018	0	0		11517848	0.999951
1019	0	0		11517848	0.999951
1020	0	0		11517848	0.999951
1021	3	3063		11517851	0.999951
1022	0	0		11517851	0.999951
1023	2	2046		11517853	0.999951
1024	0	0		11517853	0.999951
1025	2	2050		11517855	0.999952
1026	0	0		11517855	0.999952
1027	2	2054		11517857	0.999952
1028	0	0		11517857	0.999952
1029	1	1029		11517858	0.999952
1030	1	1030		11517859	0.999952
1031	2	2062		11517861	0.999952
1032	0	0		11517861	0.999952
1033	6	6198		11517867	0.999953
1034	0	0		11517867	0.999953
1035	0	0		11517867	0.999953
1036	1	1036		11517868	0.999953
1037	0	0		11517868	0.999953
1038	3	3114		11517871	0.999953
1039	0	0		11517871	0.999953
1040	1	1040		11517872	0.999953
1041	2	2082		11517874	0.999953
1042	1	1042		11517875	0.999953
1043	1	1043		11517876	0.999953
1044	2	2088		11517878	0.999954
1045	0	0		11517878	0.999954
1046	0	0		11517878	0.999954
1047	1	1047		11517879	0.999954
1048	0	0		11517879	0.999954
1049	0	0		11517879	0.999954
1050	0	0		11517879	0.999954
1051	2	2102		11517881	0.999954
1052	2	2104		11517883	0.999954
1053	0	0		11517883	0.999954
1054	1	1054		11517884	0.999954
1055	0	0		11517884	0.999954
1056	1	1056		11517885	0.999954
1057	1	1057		11517886	0.999954
1058	4	4232		11517890	0.999955
1059	1	1059		11517891	0.999955
1060	1	1060		11517892	0.999955
1061	0	0		11517892	0.999955
1062	2	2124		11517894	0.999955
1063	2	2126		11517896	0.999955
1064	4	4256		11517900	0.999955
1065	1	1065		11517901	0.999956
1066	1	1066		11517902	0.999956
1067	1	1067		11517903	0.999956
1068	1	1068		11517904	0.999956
1069	1	1069		11517905	0.999956
1070	2	2140		11517907	0.999956
1071	0	0		11517907	0.999956
1072	0	0		11517907	0.999956
1073	0	0		11517907	0.999956
1074	1	1074		11517908	0.999956
1075	0	0		11517908	0.999956
1076	4	4304		11517912	0.999957
1077	0	0		11517912	0.999957
1078	0	0		11517912	0.999957
1079	1	1079		11517913	0.999957
1080	1	1080		11517914	0.999957
1081	2	2162		11517916	0.999957
1082	1	1082		11517917	0.999957
1083	0	0		11517917	0.999957
1084	0	0		11517917	0.999957
1085	1	1085		11517918	0.999957
1086	0	0		11517918	0.999957
1087	1	1087		11517919	0.999957
1088	0	0		11517919	0.999957
1089	0	0		11517919	0.999957
1090	0	0		11517919	0.999957
1091	0	0		11517919	0.999957
1092	0	0		11517919	0.999957
1093	0	0		11517919	0.999957
1094	0	0		11517919	0.999957
1095	2	2190		11517921	0.999957
1096	2	2192		11517923	0.999957
1097	0	0		11517923	0.999957
1098	0	0		11517923	0.999957
1099	0	0		11517923	0.999957
1100	0	0		11517923	0.999957
1101	3	3303		11517926	0.999958
1102	3	3306		11517929	0.999958
1103	0	0		11517929	0.999958
1104	2	2208		11517931	0.999958
1105	0	0		11517931	0.999958
1106	2	2212		11517933	0.999958
1107	0	0		11517933	0.999958
1108	3	3324		11517936	0.999959
1109	6	6654		11517942	0.999959
1110	3	3330		11517945	0.999959
1111	0	0		11517945	0.999959
1112	0	0		11517945	0.999959
1113	0	0		11517945	0.999959
1114	0	0		11517945	0.999959
1115	3	3345		11517948	0.99996
1116	1	1116		11517949	0.99996
1117	1	1117		11517950	0.99996
1118	3	3354		11517953	0.99996
1119	0	0		11517953	0.99996
1120	4	4480		11517957	0.99996
1121	0	0		11517957	0.99996
1122	0	0		11517957	0.99996
1123	3	3369		11517960	0.999961
1124	0	0		11517960	0.999961
1125	0	0		11517960	0.999961
1126	3	3378		11517963	0.999961
1127	4	4508		11517967	0.999961
1128	0	0		11517967	0.999961
1129	0	0		11517967	0.999961
1130	1	1130		11517968	0.999961
1131	0	0		11517968	0.999961
1132	0	0		11517968	0.999961
1133	4	4532		11517972	0.999962
1134	1	1134		11517973	0.999962
1135	1	1135		11517974	0.999962
1136	3	3408		11517977	0.999962
1137	1	1137		11517978	0.999962
1138	0	0		11517978	0.999962
1139	3	3417		11517981	0.999962
1140	0	0		11517981	0.999962
1141	0	0		11517981	0.999962
1142	3	3426		11517984	0.999963
1143	3	3429		11517987	0.999963
1144	1	1144		11517988	0.999963
1145	1	1145		11517989	0.999963
1146	0	0		11517989	0.999963
1147	0	0		11517989	0.999963
1148	3	3444		11517992	0.999963
1149	6	6894		11517998	0.999964
1150	0	0		11517998	0.999964
1151	0	0		11517998	0.999964
1152	1	1152		11517999	0.999964
1153	1	1153		11518000	0.999964
1154	2	2308		11518002	0.999964
1155	0	0		11518002	0.999964
1156	1	1156		11518003	0.999964
1157	2	2314		11518005	0.999965
1158	2	2316		11518007	0.999965
1159	0	0		11518007	0.999965
1160	6	6960		11518013	0.999965
1161	3	3483		11518016	0.999966
1162	0	0		11518016	0.999966
1163	0	0		11518016	0.999966
1164	1	1164		11518017	0.999966
1165	0	0		11518017	0.999966
1166	4	4664		11518021	0.999966
1167	1	1167		11518022	0.999966
1168	2	2336		11518024	0.999966
1169	2	2338		11518026	0.999966
1170	0	0		11518026	0.999966
1171	0	0		11518026	0.999966
1172	0	0		11518026	0.999966
1173	0	0		11518026	0.999966
1174	0	0		11518026	0.999966
1175	0	0		11518026	0.999966
1176	0	0		11518026	0.999966
1177	2	2354		11518028	0.999967
1178	0	0		11518028	0.999967
1179	2	2358		11518030	0.999967
1180	2	2360		11518032	0.999967
1181	0	0		11518032	0.999967
1182	1	1182		11518033	0.999967
1183	3	3549		11518036	0.999967
1184	0	0		11518036	0.999967
1185	4	4740		11518040	0.999968
1186	2	2372		11518042	0.999968
1187	1	1187		11518043	0.999968
1188	0	0		11518043	0.999968
1189	0	0		11518043	0.999968
1190	1	1190		11518044	0.999968
1191	0	0		11518044	0.999968
1192	2	2384		11518046	0.999968
1193	0	0		11518046	0.999968
1194	1	1194		11518047	0.999968
1195	0	0		11518047	0.999968
1196	0	0		11518047	0.999968
1197	0	0		11518047	0.999968
1198	2	2396		11518049	0.999968
1199	4	4796		11518053	0.999969
1200	0	0		11518053	0.999969
1201	0	0		11518053	0.999969
1202	2	2404		11518055	0.999969
1203	0	0		11518055	0.999969
1204	0	0		11518055	0.999969
1205	0	0		11518055	0.999969
1206	1	1206		11518056	0.999969
1207	1	1207		11518057	0.999969
1208	0	0		11518057	0.999969
1209	2	2418		11518059	0.999969
1210	0	0		11518059	0.999969
1211	0	0		11518059	0.999969
1212	1	1212		11518060	0.999969
1213	3	3639		11518063	0.99997
1214	3	3642		11518066	0.99997
1215	3	3645		11518069	0.99997
1216	2	2432		11518071	0.99997
1217	3	3651		11518074	0.999971
1218	3	3654		11518077	0.999971
1219	2	2438		11518079	0.999971
1220	3	3660		11518082	0.999971
1221	0	0		11518082	0.999971
1222	0	0		11518082	0.999971
1223	1	1223		11518083	0.999971
1224	4	4896		11518087	0.999972
1225	0	0		11518087	0.999972
1226	1	1226		11518088	0.999972
1227	0	0		11518088	0.999972
1228	1	1228		11518089	0.999972
1229	2	2458		11518091	0.999972
1230	3	3690		11518094	0.999972
1231	0	0		11518094	0.999972
1232	1	1232		11518095	0.999972
1233	2	2466		11518097	0.999973
1234	2	2468		11518099	0.999973
1235	0	0		11518099	0.999973
1236	1	1236		11518100	0.999973
1237	1	1237		11518101	0.999973
1238	0	0		11518101	0.999973
1239	0	0		11518101	0.999973
1240	0	0		11518101	0.999973
1241	1	1241		11518102	0.999973
1242	0	0		11518102	0.999973
1243	0	0		11518102	0.999973
1244	1	1244		11518103	0.999973
1245	2	2490		11518105	0.999973
1246	3	3738		11518108	0.999974
1247	1	1247		11518109	0.999974
1248	2	2496		11518111	0.999974
1249	6	7494		11518117	0.999974
1250	0	0		11518117	0.999974
1251	4	5004		11518121	0.999975
1252	1	1252		11518122	0.999975
1253	1	1253		11518123	0.999975
1254	1	1254		11518124	0.999975
1255	1	1255		11518125	0.999975
1256	1	1256		11518126	0.999975
1257	0	0		11518126	0.999975
1258	2	2516		11518128	0.999975
1259	4	5036		11518132	0.999976
1260	2	2520		11518134	0.999976
1261	4	5044		11518138	0.999976
1262	1	1262		11518139	0.999976
1263	1	1263		11518140	0.999976
1264	1	1264		11518141	0.999976
1265	0	0		11518141	0.999976
1266	0	0		11518141	0.999976
1267	1	1267		11518142	0.999976
1268	0	0		11518142	0.999976
1269	3	3807		11518145	0.999977
1270	2	2540		11518147	0.999977
1271	1	1271		11518148	0.999977
1272	0	0		11518148	0.999977
1273	0	0		11518148	0.999977
1274	0	0		11518148	0.999977
1275	1	1275		11518149	0.999977
1276	0	0		11518149	0.999977
1277	1	1277		11518150	0.999977
1278	0	0		11518150	0.999977
1279	0	0		11518150	0.999977
1280	1	1280		11518151	0.999977
1281	1	1281		11518152	0.999977
1282	0	0		11518152	0.999977
1283	0	0		11518152	0.999977
1284	1	1284		11518153	0.999977
1285	0	0		11518153	0.999977
1286	0	0		11518153	0.999977
1287	0	0		11518153	0.999977
1288	0	0		11518153	0.999977
1289	1	1289		11518154	0.999978
1290	0	0		11518154	0.999978
1291	0	0		11518154	0.999978
1292	3	3876		11518157	0.999978
1293	0	0		11518157	0.999978
1294	0	0		11518157	0.999978
1295	0	0		11518157	0.999978
1296	0	0		11518157	0.999978
1297	0	0		11518157	0.999978
1298	0	0		11518157	0.999978
1299	0	0		11518157	0.999978
1300	2	2600		11518159	0.999978
1301	1	1301		11518160	0.999978
1302	0	0		11518160	0.999978
1303	0	0		11518160	0.999978
1304	0	0		11518160	0.999978
1305	2	2610		11518162	0.999978
1306	0	0		11518162	0.999978
1307	0	0		11518162	0.999978
1308	0	0		11518162	0.999978
1309	2	2618		11518164	0.999978
1310	0	0		11518164	0.999978
1311	1	1311		11518165	0.999978
1312	1	1312		11518166	0.999979
1313	0	0		11518166	0.999979
1314	2	2628		11518168	0.999979
1315	0	0		11518168	0.999979
1316	2	2632		11518170	0.999979
1317	1	1317		11518171	0.999979
1318	1	1318		11518172	0.999979
1319	3	3957		11518175	0.999979
1320	1	1320		11518176	0.999979
1321	1	1321		11518177	0.99998
1322	2	2644		11518179	0.99998
1323	0	0		11518179	0.99998
1324	1	1324		11518180	0.99998
1325	0	0		11518180	0.99998
1326	0	0		11518180	0.99998
1327	1	1327		11518181	0.99998
1328	3	3984		11518184	0.99998
1329	2	2658		11518186	0.99998
1330	0	0		11518186	0.99998
1331	3	3993		11518189	0.999981
1332	1	1332		11518190	0.999981
1333	0	0		11518190	0.999981
1334	0	0		11518190	0.999981
1335	2	2670		11518192	0.999981
1336	0	0		11518192	0.999981
1337	1	1337		11518193	0.999981
1338	2	2676		11518195	0.999981
1339	0	0		11518195	0.999981
1340	1	1340		11518196	0.999981
1341	2	2682		11518198	0.999981
1342	1	1342		11518199	0.999981
1343	3	4029		11518202	0.999982
1344	2	2688		11518204	0.999982
1345	2	2690		11518206	0.999982
1346	0	0		11518206	0.999982
1347	1	1347		11518207	0.999982
1348	2	2696		11518209	0.999982
1349	4	5396		11518213	0.999983
1350	0	0		11518213	0.999983
1351	1	1351		11518214	0.999983
1352	1	1352		11518215	0.999983
1353	1	1353		11518216	0.999983
1354	1	1354		11518217	0.999983
1355	1	1355		11518218	0.999983
1356	0	0		11518218	0.999983
1357	2	2714		11518220	0.999983
1358	1	1358		11518221	0.999983
1359	1	1359		11518222	0.999983
1360	0	0		11518222	0.999983
1361	0	0		11518222	0.999983
1362	2	2724		11518224	0.999984
1363	0	0		11518224	0.999984
1364	1	1364		11518225	0.999984
1365	0	0		11518225	0.999984
1366	1	1366		11518226	0.999984
1367	0	0		11518226	0.999984
1368	0	0		11518226	0.999984
1369	0	0		11518226	0.999984
1370	0	0		11518226	0.999984
1371	0	0		11518226	0.999984
1372	0	0		11518226	0.999984
1373	1	1373		11518227	0.999984
1374	0	0		11518227	0.999984
1375	1	1375		11518228	0.999984
1376	2	2752		11518230	0.999984
1377	0	0		11518230	0.999984
1378	0	0		11518230	0.999984
1379	0	0		11518230	0.999984
1380	0	0		11518230	0.999984
1381	0	0		11518230	0.999984
1382	0	0		11518230	0.999984
1383	0	0		11518230	0.999984
1384	0	0		11518230	0.999984
1385	0	0		11518230	0.999984
1386	0	0		11518230	0.999984
1387	0	0		11518230	0.999984
1388	0	0		11518230	0.999984
1389	0	0		11518230	0.999984
1390	0	0		11518230	0.999984
1391	0	0		11518230	0.999984
1392	1	1392		11518231	0.999984
1393	0	0		11518231	0.999984
1394	0	0		11518231	0.999984
1395	0	0		11518231	0.999984
1396	0	0		11518231	0.999984
1397	0	0		11518231	0.999984
1398	0	0		11518231	0.999984
1399	0	0		11518231	0.999984
1400	0	0		11518231	0.999984
1401	0	0		11518231	0.999984
1402	0	0		11518231	0.999984
1403	0	0		11518231	0.999984
1404	0	0		11518231	0.999984
1405	0	0		11518231	0.999984
1406	0	0		11518231	0.999984
1407	0	0		11518231	0.999984
1408	0	0		11518231	0.999984
1409	0	0		11518231	0.999984
1410	0	0		11518231	0.999984
1411	0	0		11518231	0.999984
1412	0	0		11518231	0.999984
1413	0	0		11518231	0.999984
1414	0	0		11518231	0.999984
1415	0	0		11518231	0.999984
1416	0	0		11518231	0.999984
1417	0	0		11518231	0.999984
1418	0	0		11518231	0.999984
1419	2	2838		11518233	0.999984
1420	0	0		11518233	0.999984
1421	0	0		11518233	0.999984
1422	0	0		11518233	0.999984
1423	0	0		11518233	0.999984
1424	0	0		11518233	0.999984
1425	0	0		11518233	0.999984
1426	0	0		11518233	0.999984
1427	0	0		11518233	0.999984
1428	0	0		11518233	0.999984
1429	0	0		11518233	0.999984
1430	0	0		11518233	0.999984
1431	0	0		11518233	0.999984
1432	0	0		11518233	0.999984
1433	0	0		11518233	0.999984
1434	0	0		11518233	0.999984
1435	0	0		11518233	0.999984
1436	0	0		11518233	0.999984
1437	2	2874		11518235	0.999985
1438	0	0		11518235	0.999985
1439	0	0		11518235	0.999985
1440	0	0		11518235	0.999985
1441	0	0		11518235	0.999985
1442	0	0		11518235	0.999985
1443	0	0		11518235	0.999985
1444	0	0		11518235	0.999985
1445	0	0		11518235	0.999985
1446	0	0		11518235	0.999985
1447	0	0		11518235	0.999985
1448	0	0		11518235	0.999985
1449	0	0		11518235	0.999985
1450	0	0		11518235	0.999985
1451	0	0		11518235	0.999985
1452	2	2904		11518237	0.999985
1453	0	0		11518237	0.999985
1454	0	0		11518237	0.999985
1455	0	0		11518237	0.999985
1456	0	0		11518237	0.999985
1457	0	0		11518237	0.999985
1458	0	0		11518237	0.999985
1459	0	0		11518237	0.999985
1460	0	0		11518237	0.999985
1461	0	0		11518237	0.999985
1462	0	0		11518237	0.999985
1463	1	1463		11518238	0.999985
1464	0	0		11518238	0.999985
1465	0	0		11518238	0.999985
1466	0	0		11518238	0.999985
1467	0	0		11518238	0.999985
1468	0	0		11518238	0.999985
1469	0	0		11518238	0.999985
1470	0	0		11518238	0.999985
1471	0	0		11518238	0.999985
1472	0	0		11518238	0.999985
1473	0	0		11518238	0.999985
1474	0	0		11518238	0.999985
1475	0	0		11518238	0.999985
1476	0	0		11518238	0.999985
1477	0	0		11518238	0.999985
1478	0	0		11518238	0.999985
1479	0	0		11518238	0.999985
1480	0	0		11518238	0.999985
1481	0	0		11518238	0.999985
1482	0	0		11518238	0.999985
1483	1	1483		11518239	0.999985
1484	0	0		11518239	0.999985
1485	0	0		11518239	0.999985
1486	0	0		11518239	0.999985
1487	0	0		11518239	0.999985
1488	2	2976		11518241	0.999985
1489	0	0		11518241	0.999985
1490	0	0		11518241	0.999985
1491	0	0		11518241	0.999985
1492	0	0		11518241	0.999985
1493	0	0		11518241	0.999985
1494	0	0		11518241	0.999985
1495	0	0		11518241	0.999985
1496	0	0		11518241	0.999985
1497	0	0		11518241	0.999985
1498	0	0		11518241	0.999985
1499	0	0		11518241	0.999985
1500	0	0		11518241	0.999985
1501	0	0		11518241	0.999985
1502	1	1502		11518242	0.999985
1503	0	0		11518242	0.999985
1504	0	0		11518242	0.999985
1505	0	0		11518242	0.999985
1506	0	0		11518242	0.999985
1507	0	0		11518242	0.999985
1508	2	3016		11518244	0.999985
1509	0	0		11518244	0.999985
1510	0	0		11518244	0.999985
1511	0	0		11518244	0.999985
1512	0	0		11518244	0.999985
1513	0	0		11518244	0.999985
1514	0	0		11518244	0.999985
1515	0	0		11518244	0.999985
1516	0	0		11518244	0.999985
1517	0	0		11518244	0.999985
1518	0	0		11518244	0.999985
1519	0	0		11518244	0.999985
1520	0	0		11518244	0.999985
1521	0	0		11518244	0.999985
1522	0	0		11518244	0.999985
1523	0	0		11518244	0.999985
1524	0	0		11518244	0.999985
1525	0	0		11518244	0.999985
1526	0	0		11518244	0.999985
1527	0	0		11518244	0.999985
1528	0	0		11518244	0.999985
1529	0	0		11518244	0.999985
1530	0	0		11518244	0.999985
1531	0	0		11518244	0.999985
1532	0	0		11518244	0.999985
1533	0	0		11518244	0.999985
1534	1	1534		11518245	0.999985
1535	0	0		11518245	0.999985
1536	0	0		11518245	0.999985
1537	0	0		11518245	0.999985
1538	0	0		11518245	0.999985
1539	0	0		11518245	0.999985
1540	0	0		11518245	0.999985
1541	0	0		11518245	0.999985
1542	0	0		11518245	0.999985
1543	0	0		11518245	0.999985
1544	0	0		11518245	0.999985
1545	0	0		11518245	0.999985
1546	0	0		11518245	0.999985
1547	0	0		11518245	0.999985
1548	0	0		11518245	0.999985
1549	0	0		11518245	0.999985
1550	0	0		11518245	0.999985
1551	0	0		11518245	0.999985
1552	0	0		11518245	0.999985
1553	0	0		11518245	0.999985
1554	0	0		11518245	0.999985
1555	0	0		11518245	0.999985
1556	0	0		11518245	0.999985
1557	0	0		11518245	0.999985
1558	0	0		11518245	0.999985
1559	0	0		11518245	0.999985
1560	0	0		11518245	0.999985
1561	0	0		11518245	0.999985
1562	0	0		11518245	0.999985
1563	0	0		11518245	0.999985
1564	0	0		11518245	0.999985
1565	0	0		11518245	0.999985
1566	0	0		11518245	0.999985
1567	0	0		11518245	0.999985
1568	0	0		11518245	0.999985
1569	0	0		11518245	0.999985
1570	0	0		11518245	0.999985
1571	0	0		11518245	0.999985
1572	0	0		11518245	0.999985
1573	0	0		11518245	0.999985
1574	0	0		11518245	0.999985
1575	0	0		11518245	0.999985
1576	1	1576		11518246	0.999986
1577	0	0		11518246	0.999986
1578	0	0		11518246	0.999986
1579	0	0		11518246	0.999986
1580	0	0		11518246	0.999986
1581	0	0		11518246	0.999986
1582	0	0		11518246	0.999986
1583	0	0		11518246	0.999986
1584	0	0		11518246	0.999986
1585	0	0		11518246	0.999986
1586	0	0		11518246	0.999986
1587	0	0		11518246	0.999986
1588	0	0		11518246	0.999986
1589	0	0		11518246	0.999986
1590	0	0		11518246	0.999986
1591	0	0		11518246	0.999986
1592	0	0		11518246	0.999986
1593	0	0		11518246	0.999986
1594	0	0		11518246	0.999986
1595	0	0		11518246	0.999986
1596	0	0		11518246	0.999986
1597	0	0		11518246	0.999986
1598	0	0		11518246	0.999986
1599	0	0		11518246	0.999986
1600	0	0		11518246	0.999986
1601	0	0		11518246	0.999986
1602	0	0		11518246	0.999986
1603	0	0		11518246	0.999986
1604	0	0		11518246	0.999986
1605	0	0		11518246	0.999986
1606	0	0		11518246	0.999986
1607	0	0		11518246	0.999986
1608	0	0		11518246	0.999986
1609	1	1609		11518247	0.999986
1610	0	0		11518247	0.999986
1611	0	0		11518247	0.999986
1612	0	0		11518247	0.999986
1613	0	0		11518247	0.999986
1614	0	0		11518247	0.999986
1615	1	1615		11518248	0.999986
1616	0	0		11518248	0.999986
1617	0	0		11518248	0.999986
1618	0	0		11518248	0.999986
1619	0	0		11518248	0.999986
1620	0	0		11518248	0.999986
1621	0	0		11518248	0.999986
1622	0	0		11518248	0.999986
1623	0	0		11518248	0.999986
1624	0	0		11518248	0.999986
1625	0	0		11518248	0.999986
1626	0	0		11518248	0.999986
1627	0	0		11518248	0.999986
1628	0	0		11518248	0.999986
1629	0	0		11518248	0.999986
1630	0	0		11518248	0.999986
1631	0	0		11518248	0.999986
1632	0	0		11518248	0.999986
1633	0	0		11518248	0.999986
1634	1	1634		11518249	0.999986
1635	0	0		11518249	0.999986
1636	0	0		11518249	0.999986
1637	0	0		11518249	0.999986
1638	0	0		11518249	0.999986
1639	0	0		11518249	0.999986
1640	0	0		11518249	0.999986
1641	0	0		11518249	0.999986
1642	0	0		11518249	0.999986
1643	0	0		11518249	0.999986
1644	0	0		11518249	0.999986
1645	0	0		11518249	0.999986
1646	0	0		11518249	0.999986
1647	0	0		11518249	0.999986
1648	0	0		11518249	0.999986
1649	0	0		11518249	0.999986
1650	0	0		11518249	0.999986
1651	0	0		11518249	0.999986
1652	2	3304		11518251	0.999986
1653	0	0		11518251	0.999986
1654	0	0		11518251	0.999986
1655	0	0		11518251	0.999986
1656	0	0		11518251	0.999986
1657	0	0		11518251	0.999986
1658	0	0		11518251	0.999986
1659	0	0		11518251	0.999986
1660	0	0		11518251	0.999986
1661	0	0		11518251	0.999986
1662	0	0		11518251	0.999986
1663	0	0		11518251	0.999986
1664	0	0		11518251	0.999986
1665	0	0		11518251	0.999986
1666	0	0		11518251	0.999986
1667	0	0		11518251	0.999986
1668	0	0		11518251	0.999986
1669	0	0		11518251	0.999986
1670	0	0		11518251	0.999986
1671	0	0		11518251	0.999986
1672	0	0		11518251	0.999986
1673	0	0		11518251	0.999986
1674	0	0		11518251	0.999986
1675	0	0		11518251	0.999986
1676	0	0		11518251	0.999986
1677	0	0		11518251	0.999986
1678	0	0		11518251	0.999986
1679	0	0		11518251	0.999986
1680	1	1680		11518252	0.999986
1681	0	0		11518252	0.999986
1682	0	0		11518252	0.999986
1683	0	0		11518252	0.999986
1684	0	0		11518252	0.999986
1685	0	0		11518252	0.999986
1686	0	0		11518252	0.999986
1687	0	0		11518252	0.999986
1688	0	0		11518252	0.999986
1689	0	0		11518252	0.999986
1690	0	0		11518252	0.999986
1691	0	0		11518252	0.999986
1692	0	0		11518252	0.999986
1693	0	0		11518252	0.999986
1694	0	0		11518252	0.999986
1695	0	0		11518252	0.999986
1696	0	0		11518252	0.999986
1697	0	0		11518252	0.999986
1698	0	0		11518252	0.999986
1699	0	0		11518252	0.999986
1700	0	0		11518252	0.999986
1701	0	0		11518252	0.999986
1702	0	0		11518252	0.999986
1703	0	0		11518252	0.999986
1704	0	0		11518252	0.999986
1705	0	0		11518252	0.999986
1706	0	0		11518252	0.999986
1707	1	1707		11518253	0.999986
1708	0	0		11518253	0.999986
1709	0	0		11518253	0.999986
1710	0	0		11518253	0.999986
1711	0	0		11518253	0.999986
1712	0	0		11518253	0.999986
1713	0	0		11518253	0.999986
1714	0	0		11518253	0.999986
1715	0	0		11518253	0.999986
1716	0	0		11518253	0.999986
1717	0	0		11518253	0.999986
1718	0	0		11518253	0.999986
1719	0	0		11518253	0.999986
1720	0	0		11518253	0.999986
1721	0	0		11518253	0.999986
1722	0	0		11518253	0.999986
1723	1	1723		11518254	0.999986
1724	0	0		11518254	0.999986
1725	0	0		11518254	0.999986
1726	0	0		11518254	0.999986
1727	0	0		11518254	0.999986
1728	0	0		11518254	0.999986
1729	0	0		11518254	0.999986
1730	0	0		11518254	0.999986
1731	0	0		11518254	0.999986
1732	1	1732		11518255	0.999986
1733	2	3466		11518257	0.999986
1734	0	0		11518257	0.999986
1735	1	1735		11518258	0.999987
1736	2	3472		11518260	0.999987
1737	0	0		11518260	0.999987
1738	1	1738		11518261	0.999987
1739	0	0		11518261	0.999987
1740	0	0		11518261	0.999987
1741	0	0		11518261	0.999987
1742	4	6968		11518265	0.999987
1743	0	0		11518265	0.999987
1744	1	1744		11518266	0.999987
1745	0	0		11518266	0.999987
1746	1	1746		11518267	0.999987
1747	1	1747		11518268	0.999987
1748	0	0		11518268	0.999987
1749	0	0		11518268	0.999987
1750	3	5250		11518271	0.999988
1751	0	0		11518271	0.999988
1752	0	0		11518271	0.999988
1753	1	1753		11518272	0.999988
1754	0	0		11518272	0.999988
1755	3	5265		11518275	0.999988
1756	1	1756		11518276	0.999988
1757	0	0		11518276	0.999988
1758	1	1758		11518277	0.999988
1759	0	0		11518277	0.999988
1760	1	1760		11518278	0.999988
1761	3	5283		11518281	0.999989
1762	1	1762		11518282	0.999989
1763	0	0		11518282	0.999989
1764	0	0		11518282	0.999989
1765	1	1765		11518283	0.999989
1766	0	0		11518283	0.999989
1767	0	0		11518283	0.999989
1768	0	0		11518283	0.999989
1769	0	0		11518283	0.999989
1770	0	0		11518283	0.999989
1771	0	0		11518283	0.999989
1772	0	0		11518283	0.999989
1773	1	1773		11518284	0.999989
1774	0	0		11518284	0.999989
1775	0	0		11518284	0.999989
1776	0	0		11518284	0.999989
1777	0	0		11518284	0.999989
1778	0	0		11518284	0.999989
1779	0	0		11518284	0.999989
1780	1	1780		11518285	0.999989
1781	2	3562		11518287	0.999989
1782	0	0		11518287	0.999989
1783	1	1783		11518288	0.999989
1784	0	0		11518288	0.999989
1785	0	0		11518288	0.999989
1786	0	0		11518288	0.999989
1787	0	0		11518288	0.999989
1788	0	0		11518288	0.999989
1789	0	0		11518288	0.999989
1790	0	0		11518288	0.999989
1791	0	0		11518288	0.999989
1792	0	0		11518288	0.999989
1793	0	0		11518288	0.999989
1794	0	0		11518288	0.999989
1795	0	0		11518288	0.999989
1796	0	0		11518288	0.999989
1797	0	0		11518288	0.999989
1798	0	0		11518288	0.999989
1799	0	0		11518288	0.999989
1800	0	0		11518288	0.999989
1801	0	0		11518288	0.999989
1802	0	0		11518288	0.999989
1803	0	0		11518288	0.999989
1804	0	0		11518288	0.999989
1805	0	0		11518288	0.999989
1806	0	0		11518288	0.999989
1807	0	0		11518288	0.999989
1808	0	0		11518288	0.999989
1809	0	0		11518288	0.999989
1810	0	0		11518288	0.999989
1811	0	0		11518288	0.999989
1812	0	0		11518288	0.999989
1813	0	0		11518288	0.999989
1814	0	0		11518288	0.999989
1815	0	0		11518288	0.999989
1816	0	0		11518288	0.999989
1817	0	0		11518288	0.999989
1818	0	0		11518288	0.999989
1819	0	0		11518288	0.999989
1820	0	0		11518288	0.999989
1821	0	0		11518288	0.999989
1822	0	0		11518288	0.999989
1823	0	0		11518288	0.999989
1824	0	0		11518288	0.999989
1825	0	0		11518288	0.999989
1826	0	0		11518288	0.999989
1827	0	0		11518288	0.999989
1828	0	0		11518288	0.999989
1829	0	0		11518288	0.999989
1830	0	0		11518288	0.999989
1831	0	0		11518288	0.999989
1832	0	0		11518288	0.999989
1833	0	0		11518288	0.999989
1834	0	0		11518288	0.999989
1835	0	0		11518288	0.999989
1836	0	0		11518288	0.999989
1837	0	0		11518288	0.999989
1838	0	0		11518288	0.999989
1839	0	0		11518288	0.999989
1840	0	0		11518288	0.999989
1841	0	0		11518288	0.999989
1842	0	0		11518288	0.999989
1843	0	0		11518288	0.999989
1844	0	0		11518288	0.999989
1845	0	0		11518288	0.999989
1846	0	0		11518288	0.999989
1847	0	0		11518288	0.999989
1848	0	0		11518288	0.999989
1849	0	0		11518288	0.999989
1850	0	0		11518288	0.999989
1851	0	0		11518288	0.999989
1852	0	0		11518288	0.999989
1853	0	0		11518288	0.999989
1854	0	0		11518288	0.999989
1855	0	0		11518288	0.999989
1856	0	0		11518288	0.999989
1857	0	0		11518288	0.999989
1858	0	0		11518288	0.999989
1859	0	0		11518288	0.999989
1860	0	0		11518288	0.999989
1861	0	0		11518288	0.999989
1862	0	0		11518288	0.999989
1863	0	0		11518288	0.999989
1864	0	0		11518288	0.999989
1865	0	0		11518288	0.999989
1866	0	0		11518288	0.999989
1867	0	0		11518288	0.999989
1868	0	0		11518288	0.999989
1869	0	0		11518288	0.999989
1870	0	0		11518288	0.999989
1871	0	0		11518288	0.999989
1872	0	0		11518288	0.999989
1873	0	0		11518288	0.999989
1874	0	0		11518288	0.999989
1875	0	0		11518288	0.999989
1876	0	0		11518288	0.999989
1877	0	0		11518288	0.999989
1878	0	0		11518288	0.999989
1879	1	1879		11518289	0.999989
1880	0	0		11518289	0.999989
1881	0	0		11518289	0.999989
1882	0	0		11518289	0.999989
1883	0	0		11518289	0.999989
1884	0	0		11518289	0.999989
1885	0	0		11518289	0.999989
1886	0	0		11518289	0.999989
1887	0	0		11518289	0.999989
1888	0	0		11518289	0.999989
1889	0	0		11518289	0.999989
1890	0	0		11518289	0.999989
1891	0	0		11518289	0.999989
1892	0	0		11518289	0.999989
1893	0	0		11518289	0.999989
1894	0	0		11518289	0.999989
1895	0	0		11518289	0.999989
1896	0	0		11518289	0.999989
1897	0	0		11518289	0.999989
1898	0	0		11518289	0.999989
1899	0	0		11518289	0.999989
1900	0	0		11518289	0.999989
1901	0	0		11518289	0.999989
1902	0	0		11518289	0.999989
1903	0	0		11518289	0.999989
1904	0	0		11518289	0.999989
1905	0	0		11518289	0.999989
1906	0	0		11518289	0.999989
1907	0	0		11518289	0.999989
1908	0	0		11518289	0.999989
1909	0	0		11518289	0.999989
1910	0	0		11518289	0.999989
1911	0	0		11518289	0.999989
1912	0	0		11518289	0.999989
1913	0	0		11518289	0.999989
1914	2	3828		11518291	0.999989
1915	0	0		11518291	0.999989
1916	0	0		11518291	0.999989
1917	0	0		11518291	0.999989
1918	0	0		11518291	0.999989
1919	0	0		11518291	0.999989
1920	0	0		11518291	0.999989
1921	0	0		11518291	0.999989
1922	0	0		11518291	0.999989
1923	0	0		11518291	0.999989
1924	0	0		11518291	0.999989
1925	0	0		11518291	0.999989
1926	0	0		11518291	0.999989
1927	0	0		11518291	0.999989
1928	0	0		11518291	0.999989
1929	0	0		11518291	0.999989
1930	0	0		11518291	0.999989
1931	0	0		11518291	0.999989
1932	0	0		11518291	0.999989
1933	0	0		11518291	0.999989
1934	0	0		11518291	0.999989
1935	0	0		11518291	0.999989
1936	0	0		11518291	0.999989
1937	0	0		11518291	0.999989
1938	0	0		11518291	0.999989
1939	1	1939		11518292	0.999989
1940	0	0		11518292	0.999989
1941	0	0		11518292	0.999989
1942	0	0		11518292	0.999989
1943	0	0		11518292	0.999989
1944	0	0		11518292	0.999989
1945	0	0		11518292	0.999989
1946	0	0		11518292	0.999989
1947	0	0		11518292	0.999989
1948	0	0		11518292	0.999989
1949	0	0		11518292	0.999989
1950	0	0		11518292	0.999989
1951	0	0		11518292	0.999989
1952	0	0		11518292	0.999989
1953	0	0		11518292	0.999989
1954	0	0		11518292	0.999989
1955	0	0		11518292	0.999989
1956	0	0		11518292	0.999989
1957	0	0		11518292	0.999989
1958	0	0		11518292	0.999989
1959	0	0		11518292	0.999989
1960	0	0		11518292	0.999989
1961	0	0		11518292	0.999989
1962	0	0		11518292	0.999989
1963	0	0		11518292	0.999989
1964	0	0		11518292	0.999989
1965	0	0		11518292	0.999989
1966	0	0		11518292	0.999989
1967	0	0		11518292	0.999989
1968	0	0		11518292	0.999989
1969	0	0		11518292	0.999989
1970	0	0		11518292	0.999989
1971	0	0		11518292	0.999989
1972	0	0		11518292	0.999989
1973	0	0		11518292	0.999989
1974	0	0		11518292	0.999989
1975	0	0		11518292	0.999989
1976	0	0		11518292	0.999989
1977	0	0		11518292	0.999989
1978	0	0		11518292	0.999989
1979	0	0		11518292	0.999989
1980	0	0		11518292	0.999989
1981	0	0		11518292	0.999989
1982	0	0		11518292	0.999989
1983	0	0		11518292	0.999989
1984	0	0		11518292	0.999989
1985	0	0		11518292	0.999989
1986	0	0		11518292	0.999989
1987	0	0		11518292	0.999989
1988	0	0		11518292	0.999989
1989	0	0		11518292	0.999989
1990	0	0		11518292	0.999989
1991	0	0		11518292	0.999989
1992	0	0		11518292	0.999989
1993	0	0		11518292	0.999989
1994	0	0		11518292	0.999989
1995	0	0		11518292	0.999989
1996	0	0		11518292	0.999989
1997	0	0		11518292	0.999989
1998	0	0		11518292	0.999989
[truncated: 3,003 more rows]
