# Supplementary material for: High-Throughput RNA Sequencing of Pseudomonas-Infected Arabidopsis Reveals Hidden Transcriptome Complexity and Novel Splice Variants
Source: PLoS One. 2013 Oct 1;8(10):e74183. doi: 10.1371/journal.pone.0074183 (PMC3788074; doi:10.1371/journal.pone.0074183)
Supplement: File S2 — QCSpreadsheets. (ZIP) [file pone.0074183.s002.zip › QC_Sample13.2_Run5_Lane2_S255.xlsx]

## Sheet: Read Counts
Total read pairs		13405390
Paired Alignments		11892214

## Sheet: Raw Counts_1
						0	1	2	3	4	5	6	7	8	9	10	11	12	13	14	15	16	17	18	19	20	21	22	23	24	25	26	27	28	29	30	31	32	33	34	35	36	37	38	39	40
	;	<	=	>	?	@	A	B	C	D	E	F	G	H	I	J	K	L	M	N	O	P	Q	R	S	T	U	V	W	X	Y	Z	[	\	]	^	_	'	a	b	c	d	e	f	g	h
									0.501187	0.398107	0.316228	0.251189	0.199526	0.158489	0.125893	0.1	0.0794328	0.0630957	0.0501187	0.0398107	0.0316228	0.0251189	0.0199526	0.0158489	0.0125893	0.01	0.00794328	0.00630957	0.00501187	0.00398107	0.00316228	0.00251189	0.00199526	0.00158489	0.00125893	0.001	0.000794328	0.000630957	0.000501187	0.000398107	0.000316228	0.000251189	0.000199526	0.000158489	0.000125893	0.0001	Total
1	0	0	0	0	0	0	0	1748	0	0	0	0	0	0	76	254	2070	1913	0	291	0	375	392	450	8123	0	2124	8286	2865	1504	16347	10931	2524	36142	16548	49547	41986	9209	157970	18608	189239	138193	112582	926160	1800882	9848051	13405390
2	0	0	0	0	0	0	0	2658	0	73	90	248	1976	318	1038	586	4409	2054	1059	1259	1271	2582	3612	5338	9823	3742	4803	9663	10808	6438	16068	20462	15629	32721	25358	41225	47402	14986	150684	19974	209255	170636	118180	949877	1903302	9595783	13405390
3	0	0	0	0	0	0	0	3373	0	110	333	702	1285	680	996	1460	4235	1899	1251	1461	1473	2673	4675	5589	10404	5089	4466	9401	12282	6290	19230	17195	19144	34174	25457	41564	52887	15327	162888	18666	226490	182390	127092	939893	1911900	9530966	13405390
4	0	0	0	0	0	0	0	2589	0	119	459	876	1252	903	1067	2317	4001	1738	1403	1814	1815	2988	5668	5647	10428	6115	4227	9614	12898	6269	20603	15325	20258	35431	24952	41724	55204	15617	170108	18705	243056	194539	133902	931621	1943368	9456770	13405390
5	0	0	0	0	0	0	0	2120	5	158	611	1112	1354	1004	1179	2500	3501	1514	1628	2148	1929	3428	5760	5144	9965	6193	4557	10199	12429	6081	18964	15529	17102	34340	22664	39600	50699	15294	163138	17296	247034	194244	129782	944064	2004499	9406622	13405390
6	0	0	0	0	0	0	0	2429	5	96	417	659	810	671	808	1496	1667	1078	1323	2105	1626	3408	4571	3828	8012	5273	5180	8982	12058	5883	15319	15657	15346	34114	21460	36957	45121	15284	151705	15291	247086	195001	110998	880935	2027905	9504826	13405390
7	0	0	0	0	0	0	0	2434	7	79	393	601	744	580	674	1225	1774	1062	1095	1571	1643	2836	4114	4206	8399	5088	4742	8773	12097	6335	16204	15473	19609	32810	25391	36524	51495	19869	150842	20057	238614	188127	124902	869951	1952671	9572379	13405390
8	0	0	0	0	0	0	0	4434	3	50	214	428	546	446	606	1145	1881	1146	952	1328	1614	2601	3991	4492	8689	5201	4539	8879	12954	6253	17526	15861	21352	33907	27644	38556	56094	19653	160504	18533	243962	188937	128581	895612	1941752	9524524	13405390
9	0	0	0	0	0	0	0	5930	1	43	231	325	506	407	600	1167	1987	1209	933	1248	1586	2459	3944	4804	8915	5223	4225	8635	13436	6237	18293	15530	23274	33630	29258	38943	57942	18413	166867	19055	244757	192791	132485	916585	1937526	9485990	13405390
10	0	0	0	0	0	0	0	3200	0	30	146	307	398	456	617	1157	2071	1194	908	1207	1524	2600	3912	4935	9079	5098	4255	8631	13964	6383	19111	15464	23748	34115	30129	40204	61921	18515	177137	18715	263133	204176	148121	962426	1986297	9330106	13405390
11	0	0	0	0	0	0	0	3994	3	73	388	659	821	639	884	1510	1603	1020	1300	2076	1539	3540	4861	3865	8193	4964	5898	9336	12319	6366	16026	17229	15515	36853	23510	38713	50158	18012	165440	17509	266479	212130	126698	977150	1998149	9349968	13405390
12	0	0	0	0	0	0	0	4222	1	55	310	518	736	515	708	1332	1910	1154	1041	1621	1653	3270	4635	4564	9007	5173	5062	9286	13579	6382	17816	17547	20348	35730	28889	40196	57174	20288	175320	20796	264931	214211	143504	1002190	1967926	9301790	13405390
13	0	0	0	0	0	0	0	5111	4	59	256	479	595	441	652	1318	2093	1192	995	1433	1670	2985	4349	4998	9459	5114	4797	9229	14536	6484	18847	17269	23298	35745	31677	41346	62549	21639	184859	23017	272680	220852	156783	1025997	1960957	9229626	13405390
14	0	0	0	0	0	0	0	5020	0	33	198	353	515	436	560	1275	1990	1185	900	1306	1662	2910	4320	5083	9598	4877	4652	9112	14899	6534	19428	17244	24989	36230	33680	41902	66178	21449	191214	22488	277238	221829	162769	1048499	1966601	9176234	13405390
15	0	0	0	0	0	0	0	5903	0	15	142	320	456	378	600	1290	2063	1258	875	1242	1710	2879	4287	5384	10038	4906	4608	9097	15663	6785	20140	17528	26570	36324	36000	42363	69559	22470	196136	22957	282994	224478	168124	1064346	1966630	9128872	13405390
16	0	0	0	0	0	0	0	7955	6	87	365	663	1002	778	1090	1789	1937	1377	1662	2573	2089	4427	5684	4619	9294	5316	6892	9966	15403	7056	17388	19610	19524	38505	29757	42328	56574	23391	184901	22609	295765	243196	151534	1070856	2009601	9087821	13405390
17	0	0	0	0	0	0	0	8755	2	71	430	1270	1899	1806	2709	4352	6334	1584	1560	2013	2710	4034	5900	8160	10160	5346	5702	9673	18823	7273	19109	19035	26295	36848	35786	43070	65598	24297	196804	23919	298192	239664	168633	1103936	1975665	9017973	13405390
18	0	0	0	0	0	0	0	8584	4	59	235	522	673	551	828	1553	2407	1408	1099	1611	2017	3647	5071	5789	10540	5393	5374	9917	18220	7183	20439	19455	27776	38102	38991	44734	70825	25495	207915	25804	305012	247760	181661	1141035	1975319	8942382	13405390
19	0	0	0	0	0	0	0	11274	2	35	213	439	631	529	845	1713	2632	1446	1043	1530	2053	3511	4977	6316	10693	5326	5275	9781	19169	7397	20985	19146	30582	37640	41660	45554	75042	26328	215349	27034	311336	251736	190966	1157389	1973841	8883972	13405390
20	0	0	0	0	0	0	0	11312	0	34	192	387	536	492	822	1646	2594	1455	980	1366	2002	3190	4866	6354	10474	5105	5027	9880	19062	7322	21152	19451	30875	37508	42141	45437	76508	25999	219845	26761	316180	253515	197763	1183888	1999782	8813487	13405390
21	0	0	0	0	0	0	0	14800	4	71	329	803	1103	940	1324	2035	2245	1566	1908	2900	2504	5204	6719	5634	10510	5954	7342	10959	18855	7963	19344	22125	24581	40019	37468	46574	64649	28581	213142	28290	333716	279004	182287	1216323	2008481	8749134	13405390
22	0	0	0	0	0	0	0	16929	3	61	349	721	978	823	1262	2150	2779	1592	1567	2290	2414	4442	6219	6604	11362	5995	6490	10893	21316	8290	21324	21788	30585	40794	44770	48403	76204	29781	229813	29949	340856	279309	202744	1257958	1975931	8659652	13405390
23	0	0	0	0	0	0	0	16959	5	60	288	583	822	709	1231	2145	2929	1654	1383	1854	2439	4078	5873	7166	11630	5936	5948	10811	22293	8251	22338	20972	33523	39980	46897	48604	80462	30323	238465	30789	348195	285926	215756	1309337	1990663	8548113	13405390
24	0	0	0	0	0	0	0	19203	4	52	209	532	835	749	1267	2362	3500	1704	1334	1854	2561	4164	6069	7965	11935	5823	5849	10823	24000	8291	22886	21067	36448	39610	50381	48759	85323	31271	246985	32076	357254	291871	228630	1330937	2000127	8460680	13405390
25	0	0	0	0	0	0	0	23193	1	39	217	523	733	763	1193	2444	3496	1817	1350	1887	2614	4230	6194	8645	12336	5915	5952	10867	25260	8487	23172	22070	39314	39037	54442	49803	88765	32405	257979	33979	370494	302543	239091	1344747	2013708	8365685	13405390
26	0	0	0	0	0	0	0	30419	6	79	438	1506	1976	1989	2290	3347	3271	2532	3141	4577	3488	6655	8888	7003	11807	7491	8799	12660	23453	9090	21153	25019	30117	41859	46821	50540	75853	34980	248453	34237	391892	329114	222264	1388720	2106764	8202699	13405390
27	0	0	0	0	0	0	0	32936	5	78	378	1167	1549	1589	2091	3447	4064	2482	2517	3559	3588	5757	8692	8692	13116	7420	7730	12875	26964	9488	23793	24566	38260	40947	55172	52155	88513	36370	265894	37222	399226	329518	248674	1446272	2084887	8073737	13405390
28	0	0	0	0	0	0	0	34967	5	74	298	993	1251	1176	1636	2869	3402	2396	2346	2956	3780	5436	8106	8732	12696	8026	7544	13539	25064	10177	22033	25323	37004	37741	52081	51931	77052	40936	230630	44617	341967	306201	219874	1332930	1898185	8529416	13405390
29	0	0	0	0	0	0	0	39003	5	74	289	879	1093	1216	1702	2870	3545	2405	2282	2803	3864	5540	8081	9036	12976	7986	7606	13288	26374	10191	22060	25382	38738	37587	54264	51792	80284	41569	237697	46166	347623	313240	227664	1354708	1915214	8448294	13405390
30	0	0	0	0	0	0	0	39889	7	70	264	845	1080	1205	1668	2938	3860	2352	2233	2760	3604	5446	8157	9517	12758	7926	7396	13266	27509	10360	22058	25471	40706	37285	56665	52028	83266	41951	244773	47214	354800	317926	235900	1369543	1929739	8380955	13405390
31	0	0	0	0	0	0	0	47373	8	81	457	1575	2019	1934	2196	3175	3208	2682	3480	4542	4118	6825	9230	7383	11935	8674	9123	13680	23139	9754	20454	26528	30673	37195	49216	50603	69830	41157	232394	43584	367756	326214	216070	1269451	2074229	8373445	13405390
32	0	0	0	0	0	0	0	49091	7	74	541	1288	1788	1635	2212	3437	3658	2658	2848	3886	4465	6485	9321	9115	12659	8503	8369	14129	27887	10637	21565	26069	39984	36220	57610	52260	80850	42786	248510	47345	372560	330598	238043	1311369	2054883	8260045	13405390
33	0	0	0	0	0	0	0	51190	5	79	411	1147	1506	1465	2166	3313	4005	2545	2580	3185	4218	5953	9296	10500	13492	8229	8063	13633	30572	10963	22557	25958	44716	35755	62840	52490	86912	43998	259640	49810	379786	336141	252005	1342056	2052560	8169650	13405390
34	0	0	0	0	0	0	0	54679	8	71	344	1141	1311	1448	2029	3733	4074	2722	2632	3359	4387	6179	9593	11219	12913	8497	8095	13620	32210	11372	22390	25965	47488	35643	65937	53182	90548	45264	267325	52569	388038	345266	262921	1348995	2067123	8091100	13405390
35	0	0	0	0	0	0	0	59915	7	82	335	1011	1357	1460	2118	3555	4255	2752	2694	3334	4564	6198	9834	12109	13395	8596	8132	13624	33783	11703	22771	25830	50171	34695	68659	53712	93854	46715	274398	54575	399680	354100	274387	1364281	2084294	7998455	13405390
36	0	0	0	0	0	0	0	69075	12	118	639	2120	2506	2668	2696	4094	3832	3552	4529	5780	5441	8346	11600	9392	14296	10614	11255	17044	28322	11949	24073	32102	38670	42386	61106	63228	82457	57989	276753	62294	423000	399545	281629	1422264	2084336	7823678	13405390
37	0	0	0	0	0	0	0	71059	366	5832	8832	23260	14390	31600	9003	16735	14059	12541	11352	8739	10947	12575	20337	20532	18723	14463	14754	20037	41287	14536	26362	30052	50932	41988	74429	59040	96801	54096	291365	63543	421118	389558	282553	1386598	2062916	7658080	13405390
38	0	0	0	0	0	0	0	75512	6	138	512	1543	1830	2028	2634	4246	4884	3228	3499	4278	5517	7376	11655	13097	14848	10270	9982	15986	37840	14067	25212	31565	54326	40485	77027	65045	102005	62051	304557	72969	438276	421479	321071	1484737	2065257	7594352	13405390
39	0	0	0	0	0	0	0	80303	15	156	412	1237	1507	1667	2092	3503	4452	3085	3271	3860	5508	7256	10515	12820	14279	11108	10204	16427	32420	15389	23825	32865	46920	39935	63045	68413	81926	68743	244546	84500	361420	396884	276396	1331473	1933127	8109886	13405390
40	0	0	0	0	0	0	0	86230	11	134	356	1093	1304	1374	1928	3213	4087	2773	3089	3628	5280	6884	10438	12430	14161	10866	9932	16248	32719	15986	24036	32254	48805	39457	64953	69177	85076	69866	250988	87568	366106	404248	284680	1343561	1943304	8047147	13405390
41	0	0	0	0	0	0	0	101513	8	158	542	1679	2097	2121	2438	3391	3388	3060	3976	4893	5289	7390	9932	9329	12065	9883	9852	14621	26121	12023	20274	29134	35447	32921	54940	61588	68729	59692	232036	72390	364842	382357	260908	1207225	2154324	8122814	13405390
42	0	0	0	0	0	0	0	105631	12	162	503	1433	1714	1801	2254	3448	3920	2845	3236	4015	5262	6778	10056	11225	12383	9621	9217	14223	30474	13349	20827	28213	43886	32540	61737	61257	78675	60965	244705	77043	368712	387140	281127	1233465	2130620	8040916	13405390
43	0	0	0	0	0	0	0	111668	11	185	413	1257	1582	1489	2162	3462	4016	2828	3106	3599	5361	6681	10114	11817	12516	9528	9166	14112	31622	13896	20926	28340	47097	32781	65855	62359	84097	63463	253182	81426	375946	395198	293843	1245119	2131832	7963335	13405390
44	0	0	0	0	0	0	0	120638	16	204	393	1262	1499	1522	2063	3477	4038	2860	2904	3441	5108	6350	10368	12446	12333	9515	8852	14049	33556	14369	21171	27834	49491	32473	68229	61575	87360	64595	258720	81871	386111	404088	305722	1264036	2147392	7873459	13405390
45	0	0	0	0	0	0	0	133669	12	220	428	1204	1392	1459	2018	3401	4139	2850	2856	3448	4859	6425	10277	12820	12371	9567	9051	13867	34210	14586	21128	27721	51124	32245	70065	61410	89178	64707	264482	86153	389479	410805	315385	1265120	2164002	7807257	13405390
46	0	0	0	0	0	0	0	149614	24	279	600	1888	2216	2361	2732	3688	3759	3371	3943	5056	5549	7458	10546	10380	11990	9832	10089	14128	28918	12495	20301	28486	39656	30056	62088	60120	73438	60994	250097	76218	387431	404229	300564	1139409	2307921	7863466	13405390
47	0	0	0	0	0	0	0	152372	29	248	505	1573	1848	1939	2442	3803	3958	3058	3374	4185	5619	6878	10651	11967	11913	9795	9319	13954	32927	13755	20267	27722	46515	30957	68288	60407	83737	61650	262818	80715	396605	408530	321834	1171056	2283532	7774645	13405390
48	0	0	0	0	0	0	0	157431	17	257	505	1522	1782	1772	2570	4005	4430	3079	3248	4041	5762	6820	11057	13609	12224	9694	9598	13755	36429	14598	20870	27369	52774	30901	74245	60470	91322	63626	277761	86334	407272	426347	345546	1177790	2293931	7650627	13405390
49	0	0	0	0	0	0	0	161307	14	282	462	1403	1608	1578	2388	3964	4504	3091	3028	3629	5468	6571	11071	14068	11934	9630	9042	13583	37372	14768	20715	27386	53672	30703	75893	60800	94092	64048	280463	88517	410595	429269	350490	1198019	2294795	7605168	13405390
50	0	0	0	0	0	0	0	172125	24	329	417	1310	1657	1571	2231	3971	4571	3128	2985	3535	5197	6447	10974	14771	11965	9749	9134	13492	38726	15328	20738	26700	55718	30709	78944	61362	98965	64961	291519	91119	422396	441047	367369	1213527	2323675	7483004	13405390
51	0	0	0	0	0	0	0	191815	23	342	686	2045	2601	2637	2962	4077	3979	3652	4587	5590	6177	8191	11462	11491	12377	10916	11341	14797	31981	14057	22123	30480	43497	31798	69029	67821	82961	72447	281021	92202	429208	466773	352170	1198433	2370587	7437054	13405390
52	0	0	0	0	0	0	0	193394	21	344	562	1850	2193	2141	2798	4159	4375	3384	3992	4727	6306	7762	12336	14232	12845	10934	10913	14981	38373	15853	22658	30065	52789	33687	77904	69429	97113	75840	301366	104899	443069	492289	392909	1210915	2388569	7243414	13405390
53	0	0	0	0	0	0	0	197678	32	374	542	1607	2001	1917	2569	4223	4515	3401	3636	4492	6329	7547	12087	14898	12658	11097	10701	14775	40626	16829	22204	30013	56668	33887	82417	69561	103182	76709	312823	111090	451899	506519	411566	1234945	2396160	7131213	13405390
54	0	0	0	0	0	0	0	203883	48	354	550	1686	1971	1934	2731	4666	5109	3518	3488	4106	6067	7394	12636	16423	12783	11152	10737	15064	44075	17528	22664	29750	60854	34381	86573	70153	109442	77832	325593	116265	461596	523900	430853	1249245	2415957	7002429	13405390
55	0	0	0	0	0	0	0	214487	32	434	529	1509	1953	1832	2693	4775	5024	3428	3573	4109	6150	7778	12683	16781	12944	11448	10609	15198	44623	17375	22493	29727	63131	34450	89020	70226	114525	80732	339051	121126	477399	543928	452495	1258977	2446612	6861531	13405390
56	0	0	0	0	0	0	0	234586	35	451	777	2447	3020	2934	3458	4622	4350	4122	5211	6091	6962	9014	13118	13521	13548	12585	12815	15896	38067	16602	24867	32624	50907	35316	81439	78049	100828	88240	330528	122627	481682	573022	439717	1245969	2515066	6780277	13405390
57	0	0	0	0	0	0	0	239183	43	471	649	1969	2459	2527	3371	4876	4805	3786	4471	5228	7270	8539	13378	15881	13426	12451	12238	15947	44356	18141	24322	32025	60039	37192	89725	77677	114152	90155	350114	133443	496098	590328	471776	1265116	2499011	6638752	13405390
58	0	0	0	0	0	0	0	243240	36	470	594	1852	2344	2335	3259	5098	5380	3849	4152	4836	7214	8558	14057	17971	13624	12303	12052	16079	48307	19163	24888	32346	65606	38180	96402	78617	123720	92247	367993	140350	511195	613341	498009	1286722	2513446	6475555	13405390
59	0	0	0	0	0	0	0	251091	48	545	611	1852	2314	2198	3012	5317	5836	4034	3898	4576	6862	8355	14282	19084	13145	12424	11940	16051	50256	19344	24431	31479	68430	38369	99263	78649	128025	93018	378549	145988	521070	624108	512614	1302877	2522446	6378999	13405390
60	0	0	0	0	0	0	0	264841	41	516	590	1772	2147	2081	2855	5051	5273	3744	3757	4569	6991	8519	14093	18929	13199	12784	12033	16223	50460	19575	24507	31938	69985	38555	101989	78410	134727	94846	392752	154165	537955	656720	532694	1324716	2553584	6207804	13405390
61	0	0	0	0	0	0	0	289963	52	555	859	2788	3348	3313	3699	5062	4827	4573	5548	6697	7932	9836	14043	14907	14450	13973	14001	16996	43024	18109	27409	35114	56674	39848	93268	87872	118852	103843	387677	153522	538237	688486	517658	1313851	2612461	6132063	13405390
62	0	0	0	0	0	0	0	290485	50	581	757	2242	2689	2775	3406	5311	5152	4213	4857	5552	7759	9506	15113	17938	14113	13534	13259	17143	50223	20030	26522	34496	67352	42253	102675	88010	135148	105450	405725	164073	553065	698455	547317	1332281	2582304	6013576	13405390
63	0	0	0	0	0	0	0	296361	50	588	741	2066	2673	2485	3443	5735	5668	4198	4621	5413	7897	9330	15884	19971	13997	13960	13482	17225	53653	21178	26635	34929	72793	43909	109101	88553	145475	108665	429015	175416	570531	731982	575545	1348513	2598979	5824730	13405390
64	0	0	0	0	0	0	0	305159	52	642	670	2115	2581	2468	3436	6385	6398	4314	4221	5081	7696	9242	16428	21732	14126	13815	13193	17676	57753	21777	27021	34657	77373	43901	113334	88589	152636	109842	443778	182670	584680	748812	591611	1368057	2602887	5698582	13405390
65	0	0	0	0	0	0	0	320936	41	707	697	2113	2508	2322	3183	5681	5739	3958	4222	4951	7652	9161	15884	20635	14055	14167	13418	17709	56323	22011	27062	34549	76893	44273	115282	89997	158260	112941	460468	190267	600198	776684	610726	1385477	2629437	5544803	13405390
66	0	0	0	0	0	0	0	348994	83	764	983	3276	4036	3782	4185	5703	5191	5139	6314	7476	8772	10779	15772	16776	15283	15597	15660	18066	47686	20210	30250	38379	63506	46760	106797	101222	145862	124007	458417	194288	602204	831527	596589	1386613	2675012	5423430	13405390

## Sheet: Score Distribution_1
						0	1	2	3	4	5	6	7	8	9	10	11	12	13	14	15	16	17	18	19	20	21	22	23	24	25	26	27	28	29	30	31	32	33	34	35	36	37	38	39	40
	;	<	=	>	?	@	A	B	C	D	E	F	G	H	I	J	K	L	M	N	O	P	Q	R	S	T	U	V	W	X	Y	Z	[	\	]	^	_	'	a	b	c	d	e	f	g	h
									0.501187	0.398107	0.316228	0.251189	0.199526	0.158489	0.125893	0.1	0.0794328	0.0630957	0.0501187	0.0398107	0.0316228	0.0251189	0.0199526	0.0158489	0.0125893	0.01	0.00794328	0.00630957	0.00501187	0.00398107	0.00316228	0.00251189	0.00199526	0.00158489	0.00125893	0.001	0.000794328	0.000630957	0.000501187	0.000398107	0.000316228	0.000251189	0.000199526	0.000158489	0.000125893	0.0001	Total
1	0	0	0	0	0	0	0	0	0	0	0	0	0	0	684	2540	22770	22956	0	4074	0	6000	6664	8100	154337	0	44604	182292	65895	36096	408675	284206	68148	1011976	479892	1486410	1301566	294688	5213010	632672	6623365	4974948	4165534	35194080	70234398	393922040	526852620	39.3016	0.000117448
2	0	0	0	0	0	0	0	0	0	292	450	1488	13832	2544	9342	5860	48499	24648	13767	17626	19065	41312	61404	96084	186637	74840	100863	212586	248584	154512	401700	532012	421983	916188	735382	1236750	1469462	479552	4972572	679116	7323925	6142896	4372660	36095326	74228778	383831320	525173857	39.1763	0.000120884
3	0	0	0	0	0	0	0	0	0	440	1665	4212	8995	5440	8964	14600	46585	22788	16263	20454	22095	42768	79475	100602	197676	101780	93786	206822	282486	150960	480750	447070	516888	956872	738253	1246920	1639497	490464	5375304	634644	7927150	6566040	4702404	35715934	74564100	381238640	524669786	39.1387	0.000121935
4	0	0	0	0	0	0	0	0	0	476	2295	5256	8764	7224	9603	23170	44011	20856	18239	25396	27225	47808	96356	101646	198132	122300	88767	211508	296654	150456	515075	398450	546966	992068	723608	1251720	1711324	499744	5613564	635970	8506960	7003404	4954374	35401598	75791352	378270800	524323119	39.1129	0.000122663
5	0	0	0	0	0	0	0	0	15	632	3055	6672	9478	8032	10611	25000	38511	18168	21164	30072	28935	54848	97920	92592	189335	123860	95697	224378	285867	145944	474100	403754	461754	961520	657256	1188000	1571669	489408	5383554	588064	8646190	6992784	4801934	35874432	78175461	376264880	524445546	39.122	0.000122405
6	0	0	0	0	0	0	0	0	15	384	2085	3954	5670	5368	7272	14960	18337	12936	17199	29470	24390	54528	77707	68904	152228	105460	108780	197604	277334	141192	382975	407082	414342	955192	622340	1108710	1398751	489088	5006265	519894	8648010	7020036	4106926	33475530	79088295	380193040	525162253	39.1755	0.000120908
7	0	0	0	0	0	0	0	0	21	316	1965	3606	5208	4640	6066	12250	19514	12744	14235	21994	24645	45376	69938	75708	159581	101760	99582	193006	278231	152040	405100	402298	529443	918680	736339	1095720	1596345	635808	4977786	681938	8351490	6772572	4621374	33058138	76154169	382895160	525134786	39.1734	0.000120965
8	0	0	0	0	0	0	0	0	9	200	1070	2568	3822	3568	5454	11450	20691	13752	12376	18592	24210	41616	67847	80856	165091	104020	95319	195338	297942	150072	438150	412386	576504	949396	801676	1156680	1738914	628896	5296632	630122	8538670	6801732	4757497	34033256	75728328	380980960	524785662	39.1474	0.000121692
9	0	0	0	0	0	0	0	0	3	172	1155	1950	3542	3256	5400	11670	21857	14508	12129	17472	23790	39344	67048	86472	169385	104460	88725	189970	309028	149688	457325	403780	628398	941640	848482	1168290	1796202	589216	5506611	647870	8566495	6940476	4901945	34830230	75563514	379439600	524551098	39.1299	0.000122184
10	0	0	0	0	0	0	0	0	0	120	730	1842	2786	3648	5553	11570	22781	14328	11804	16898	22860	41600	66504	88830	172501	101960	89355	189882	321172	153192	477775	402064	641196	955220	873741	1206120	1919551	592480	5845521	636310	9209655	7350336	5480477	36572188	77465583	373204240	524172373	39.1016	0.000122981
11	0	0	0	0	0	0	0	0	9	292	1940	3954	5747	5112	7956	15100	17633	12240	16900	29064	23085	56640	82637	69570	155667	99280	123858	205392	283337	152784	400650	447954	418905	1031884	681790	1161390	1554898	576384	5459520	595306	9326765	7636680	4687826	37131700	77927811	373998720	524406380	39.1191	0.000122488
12	0	0	0	0	0	0	0	0	3	220	1550	3108	5152	4120	6372	13320	21010	13848	13533	22694	24795	52320	78795	82152	171133	103460	106302	204292	312317	153168	445400	456222	549396	1000440	837781	1205880	1772394	649216	5785560	707064	9272585	7711596	5309648	38083220	76749114	372071600	524000780	39.0888	0.000123344
13	0	0	0	0	0	0	0	0	12	236	1280	2874	4165	3528	5868	13180	23023	14304	12935	20062	25050	47760	73933	89964	179721	102280	100737	203038	334328	155616	471175	448994	629046	1000860	918633	1240380	1939019	692448	6100347	782578	9543800	7950672	5800971	38987886	76477323	369185040	523583066	39.0577	0.000124232
14	0	0	0	0	0	0	0	0	0	132	990	2118	3605	3488	5040	12750	21890	14220	11700	18284	24930	46560	73440	91494	182362	97540	97692	200464	342677	156816	485700	448344	674703	1014440	976720	1257060	2051518	686368	6310062	764592	9703330	7985844	6022453	39842962	76697439	367049360	523379087	39.0424	0.000124668
15	0	0	0	0	0	0	0	0	0	60	710	1920	3192	3024	5400	12900	22693	15096	11375	17388	25650	46064	72879	96912	190722	98120	96768	200134	360249	162840	503500	455728	717390	1017072	1044000	1270890	2156329	719040	6472488	780538	9904790	8081208	6220588	40445148	76698570	365154880	523086255	39.0206	0.000125297
16	0	0	0	0	0	0	0	0	18	348	1825	3978	7014	6224	9810	17890	21307	16524	21606	36022	31335	70832	96628	83142	176586	106320	144732	219252	354269	169344	434700	509860	527148	1078140	862953	1269840	1753794	748512	6101733	768706	10351775	8755056	5606758	40692528	78374439	363512840	522943788	39.01	0.000125604
17	0	0	0	0	0	0	0	0	6	284	2150	7620	13293	14448	24381	43520	69674	19008	20280	28182	40650	64544	100300	146880	193040	106920	119742	212806	432929	174552	477725	494910	709965	1031744	1037794	1292100	2033538	777504	6494532	813246	10436720	8627904	6239421	41949568	77050935	360718920	522021735	38.9412	0.000127609
18	0	0	0	0	0	0	0	0	12	236	1175	3132	4711	4408	7452	15530	26477	16896	14287	22554	30255	58352	86207	104202	200260	107860	112854	218174	419060	172392	510975	505830	749952	1066856	1130739	1342020	2195575	815840	6861195	877336	10675420	8919360	6721457	43359330	77037441	357695280	522091092	38.9464	0.000127457
19	0	0	0	0	0	0	0	0	6	140	1065	2634	4417	4232	7605	17130	28952	17352	13559	21420	30795	56176	84609	113688	203167	106520	110775	215182	440887	177528	524625	497796	825714	1053920	1208140	1366620	2326302	842496	7106517	919156	10896760	9062496	7065742	43980782	76979799	355358880	521673584	38.9152	0.000128375
20	0	0	0	0	0	0	0	0	0	136	960	2322	3752	3936	7398	16460	28534	17460	12740	19124	30030	51040	82722	114372	199006	102100	105567	217360	438426	175728	528800	505726	833625	1050224	1222089	1363110	2371748	831968	7254885	909874	11066300	9126540	7317231	44987744	77991498	352539480	521530015	38.9045	0.000128691
21	0	0	0	0	0	0	0	0	12	284	1645	4818	7721	7520	11916	20350	24695	18792	24804	40600	37560	83264	114223	101412	199690	119080	154182	241098	433665	191112	483600	575250	663687	1120532	1086572	1397220	2004119	914592	7033686	961860	11680060	10044144	6744619	46220274	78330759	349965360	521064777	38.8698	0.000129724
22	0	0	0	0	0	0	0	0	9	244	1745	4326	6846	6584	11358	21500	30569	19104	20371	32060	36210	71072	105723	118872	215878	119900	136290	239646	490268	198960	533100	566488	825795	1142232	1298330	1452090	2362324	952992	7583829	1018266	11929960	10055124	7501528	47802404	77061309	346386080	520359386	38.8172	0.000131305
23	0	0	0	0	0	0	0	0	15	240	1440	3498	5754	5672	11079	21450	32219	19848	17979	25956	36585	65248	99841	128988	220970	118720	124908	237842	512739	198024	558450	545272	905121	1119440	1360013	1458120	2494322	970336	7869345	1046826	12186825	10293336	7982972	49754806	77635857	341924520	519994576	38.79	0.000132131
24	0	0	0	0	0	0	0	0	12	208	1045	3192	5845	5992	11403	23620	38500	20448	17342	25956	38415	66624	103173	143370	226765	116460	122829	238106	552000	198984	572150	547742	984096	1109080	1461049	1462770	2645013	1000672	8150505	1090584	12503890	10507356	8459310	50575606	78004953	338427200	519462265	38.7503	0.000133344
25	0	0	0	0	0	0	0	0	3	156	1085	3138	5131	6104	10737	24440	38456	21804	17550	26418	39210	67680	105298	155610	234384	118300	124992	239074	580980	203688	579300	573820	1061478	1093036	1578818	1494090	2751715	1036960	8513307	1155286	12967290	10891548	8846367	51100386	78534612	334627400	518829651	38.7031	0.000134801
26	0	0	0	0	0	0	0	0	18	316	2190	9036	13832	15912	20610	33470	35981	30384	40833	64078	52320	106480	151096	126054	224333	149820	184779	278520	539419	218160	528825	650494	813159	1172052	1357809	1516200	2351443	1119360	8198949	1164058	13716220	11848104	8223768	52771360	82163796	328107960	518001198	38.6413	0.000136733
27	0	0	0	0	0	0	0	0	15	312	1890	7002	10843	12712	18819	34470	44704	29784	32721	49826	53820	92112	147764	156456	249204	148400	162330	283250	620172	227712	594825	638716	1033020	1146516	1599988	1564650	2743903	1163840	8774502	1265548	13972910	11862648	9200938	54958336	81310593	322949480	517164731	38.5789	0.000138712
28	0	0	0	0	0	0	0	0	15	296	1490	5958	8757	9408	14724	28690	37422	28752	30498	41384	56700	86976	137802	157176	241224	160520	158424	297858	576472	244248	550825	658398	999108	1056748	1510349	1557930	2388612	1309952	7610790	1516978	11968845	11023236	8135338	50651340	74029215	341176640	518469098	38.6762	0.000135639
29	0	0	0	0	0	0	0	0	15	296	1445	5274	7651	9728	15318	28700	38995	28860	29666	39242	57960	88640	137377	162648	246544	159720	159726	292336	606602	244584	551500	659932	1045926	1052436	1573656	1553760	2488804	1330208	7844001	1569644	12166805	11276640	8423568	51478904	74693346	337931760	518002217	38.6413	0.000136731
30	0	0	0	0	0	0	0	0	21	280	1320	5070	7560	9640	15012	29380	42460	28224	29029	38640	54060	87136	138669	171306	242402	158520	155316	291852	632707	248640	551450	662246	1099062	1043980	1643285	1560840	2581246	1342432	8077509	1605276	12418000	11445336	8728300	52042634	75259821	335238200	517686861	38.6178	0.000137473
31	0	0	0	0	0	0	0	0	24	324	2285	9450	14133	15472	19764	31750	35288	32184	45240	63588	61770	109200	156910	132894	226765	173480	191583	300960	532197	234096	511350	689728	828171	1041460	1427264	1518090	2164730	1317024	7669002	1481856	12871460	11743704	7994590	48239138	80894931	334937800	517719655	38.6203	0.000137396
32	0	0	0	0	0	0	0	0	21	296	2705	7728	12516	13080	19908	34370	40238	31896	37024	54404	66975	103760	158457	164070	240521	170060	175749	310838	641401	255288	539125	677794	1079568	1014160	1670690	1567800	2506350	1369152	8200830	1609730	13039600	11901528	8807591	49832022	80140437	330401800	516899482	38.5591	0.000139345
33	0	0	0	0	0	0	0	0	15	316	2055	6882	10542	11720	19494	33130	44055	30540	33540	44590	63270	95248	158032	189000	256348	164580	169323	299926	703156	263112	563925	674908	1207332	1001140	1822360	1574700	2694272	1407936	8568120	1693540	13292510	12101076	9324185	50998128	80049840	326786000	516358846	38.5187	0.000140645
34	0	0	0	0	0	0	0	0	24	284	1720	6846	9177	11584	18261	37330	44814	32664	34216	47026	65805	98864	163081	201942	245347	169940	169995	299640	740830	272928	559750	675090	1282176	998004	1912173	1595460	2806988	1448448	8821725	1787346	13581330	12429576	9728077	51261810	80617797	323644000	515822068	38.4787	0.000141948
35	0	0	0	0	0	0	0	0	21	328	1675	6066	9499	11680	19062	35550	46805	33024	35022	46676	68460	99168	167178	217962	254505	171920	170772	299728	777009	280872	569275	671580	1354617	971460	1991111	1611360	2909474	1494880	9055134	1855550	13988800	12747600	10152319	51842678	81287466	319938200	515194486	38.4319	0.000143486
36	0	0	0	0	0	0	0	0	36	472	3195	12720	17542	21344	24264	40940	42152	42624	58877	80920	81615	133536	197200	169056	271624	212280	236355	374968	651406	286776	601825	834652	1044090	1186808	1772074	1896840	2556167	1855648	9132849	2117996	14805000	14383620	10420273	54046032	81289104	312947120	513850000	38.3316	0.000146839
37	0	0	0	0	0	0	0	0	1098	23328	44160	139560	100730	252800	81027	167350	154649	150492	147576	122346	164205	201200	345729	369576	355737	289260	309834	440814	949601	348864	659050	781352	1375164	1175664	2158441	1771200	3000831	1731072	9615045	2160462	14739130	14024088	10454461	52690724	80453724	306323200	508273544	37.9156	0.000161599
38	0	0	0	0	0	0	0	0	18	552	2560	9258	12810	16224	23706	42460	53724	38736	45487	59892	82755	118016	198135	235746	282112	205400	209622	351692	870320	337608	630300	820690	1466802	1133580	2233783	1951350	3162155	1985632	10050381	2480946	15339660	15173244	11879627	56420006	80545023	303774080	512244092	38.2118	0.000150945
39	0	0	0	0	0	0	0	0	45	624	2060	7422	10549	13336	18828	35030	48972	37020	42523	54040	82620	116096	178755	230760	271301	222160	214284	361394	745660	369336	595625	854490	1266840	1118180	1828305	2052390	2539706	2199776	8070018	2873000	12649700	14287824	10226652	50595974	75391953	324395440	514008688	38.3434	0.000146439
40	0	0	0	0	0	0	0	0	33	536	1780	6558	9128	10992	17352	32130	44957	33276	40157	50792	79200	110144	177446	223740	269059	217320	208572	357456	752537	383664	600900	838604	1317735	1104796	1883637	2075310	2637356	2235712	8282604	2977312	12813710	14552928	10533160	51055318	75788856	321885880	513610647	38.3137	0.000147444
41	0	0	0	0	0	0	0	0	24	632	2710	10074	14679	16968	21942	33910	37268	36720	51688	68502	79335	118240	168844	167922	229235	197660	206892	321662	600783	288552	506850	757484	957069	921788	1593260	1847640	2130599	1910144	7657188	2461260	12769470	13764852	9653596	45874550	84018636	324912560	514411188	38.3735	0.00014543
42	0	0	0	0	0	0	0	0	36	648	2515	8598	11998	14408	20286	34480	43120	34140	42068	56210	78930	108448	170952	202050	235277	192420	193557	312906	700902	320376	520675	733538	1184922	911120	1790373	1837710	2438925	1950880	8075265	2619462	12904920	13937040	10401699	46871670	83094180	321636640	513693344	38.3199	0.000147234
43	0	0	0	0	0	0	0	0	33	740	2065	7542	11074	11912	19458	34620	44176	33936	40378	50386	80415	106896	171938	212706	237804	190560	192486	310464	727306	333504	523150	736840	1271619	917868	1909795	1870770	2607007	2030816	8355006	2768484	13158110	14227128	10872191	47314522	83141448	318533400	513058553	38.2726	0.000148848
44	0	0	0	0	0	0	0	0	48	816	1965	7572	10493	12176	18567	34770	44418	34320	37752	48174	76620	101600	176256	224028	234327	190300	185892	309078	771788	344856	529275	723684	1336257	909244	1978641	1847250	2708160	2067040	8537760	2783614	13513885	14547168	11311714	48033368	83748288	314938360	512379524	38.2219	0.000150595
45	0	0	0	0	0	0	0	0	36	880	2140	7224	9744	11672	18162	34010	45529	34200	37128	48272	72885	102800	174709	230760	235049	191340	190071	305074	786830	350064	528200	720746	1380348	902860	2031885	1842300	2764518	2070624	8727906	2929202	13631765	14788980	11669245	48074560	84396078	312290280	511638076	38.1666	0.000152525
46	0	0	0	0	0	0	0	0	72	1116	3000	11328	15512	18888	24588	36880	41349	40452	51259	70784	83235	119328	179282	186840	227810	196640	211869	310816	665114	299880	507525	740636	1070712	841568	1800552	1803600	2276578	1951808	8253201	2591412	13560085	14552244	11120868	43297542	90008919	314538640	511711932	38.1721	0.000152331
47	0	0	0	0	0	0	0	0	87	992	2525	9438	12936	15512	21978	38030	43538	36696	43862	58590	84285	110048	181067	215406	226347	195900	195699	306988	757321	330120	506675	720772	1255905	866796	1980352	1812210	2595847	1972800	8672994	2744310	13881175	14707080	11907858	44500128	89057748	310985800	511055815	38.1232	0.000154058
48	0	0	0	0	0	0	0	0	51	1028	2525	9132	12474	14176	23130	40050	48730	36948	42224	56574	86430	109120	187969	244962	232256	193880	201558	302610	837867	350352	521750	711594	1424898	865228	2153105	1814100	2830982	2036032	9166113	2935356	14254520	15348492	12785202	44756020	89463309	306025080	510125827	38.0538	0.000156539
49	0	0	0	0	0	0	0	0	42	1128	2310	8418	11256	12624	21492	39640	49544	37092	39364	50806	82020	105136	188207	253224	226746	192600	189882	298826	859556	354432	517875	712036	1449144	859684	2200897	1824000	2916852	2049536	9255279	3009578	14370825	15453684	12968130	45524722	89497005	304206720	509840312	38.0325	0.000157308
50	0	0	0	0	0	0	0	0	72	1316	2085	7860	11599	12568	20079	39710	50281	37536	38805	49490	77955	103152	186558	265878	227335	194980	191814	296824	890698	367872	518450	694200	1504386	859852	2289376	1840860	3067915	2078752	9620127	3098046	14783860	15877692	13592653	46114026	90623325	299320160	508958147	37.9667	0.00015971
51	0	0	0	0	0	0	0	0	69	1368	3430	12270	18207	21096	26658	40770	43769	43824	59631	78260	92655	131056	194854	206838	235163	218320	238161	325534	735563	337368	553075	792480	1174419	890344	2001841	2034630	2571791	2318304	9273693	3134868	15022280	16803828	13030290	45540454	92452893	297482160	508142214	37.9058	0.000161964
52	0	0	0	0	0	0	0	0	63	1376	2810	11100	15351	17128	25182	41590	48125	40608	51896	66178	94590	124192	209712	256176	244055	218680	229173	329582	882579	380472	566450	781690	1425303	943236	2259216	2082870	3010503	2426880	9945078	3566566	15507415	17722404	14537633	46014770	93154191	289736560	506971383	37.8185	0.000165254
53	0	0	0	0	0	0	0	0	96	1496	2710	9642	14007	15336	23121	42230	49665	40812	47268	62888	94935	120752	205479	268164	240502	221940	224721	325050	934398	403896	555100	780338	1530036	948836	2390093	2086830	3198642	2454688	10323159	3777060	15816465	18234684	15227942	46927910	93450240	285248520	506299651	37.7684	0.000167172
54	0	0	0	0	0	0	0	0	144	1416	2750	10116	13797	15472	24579	46660	56199	42216	45344	57484	91005	118304	214812	295614	242877	223040	225477	331408	1013725	420672	566600	773500	1643058	962668	2510617	2104590	3392702	2490624	10744569	3953010	16155860	18860400	15941561	47471310	94222323	280097160	505383663	37.7	0.000169823
55	0	0	0	0	0	0	0	0	96	1736	2645	9054	13671	14656	24237	47750	55264	41136	46449	57526	92250	124448	215611	302058	245936	228960	222789	334356	1026329	417000	562325	772902	1704537	964600	2581580	2106780	3550275	2583424	11188683	4118284	16708965	19581408	16742315	47841126	95417868	274461240	504410269	37.6274	0.000172686
56	0	0	0	0	0	0	0	0	105	1804	3885	14682	21140	23472	31122	46220	47850	49464	67743	85274	104430	144224	223006	243378	257412	251700	269115	349712	875541	398448	621675	848224	1374489	988848	2361731	2341470	3125668	2823680	10907424	4169318	16858870	20628792	16269529	47346822	98087574	271211080	503474921	37.5576	0.000175483
57	0	0	0	0	0	0	0	0	129	1884	3245	11814	17213	20216	30339	48760	52855	45432	58123	73192	109050	136624	227426	285858	255094	249020	256998	350834	1020188	435384	608050	832650	1621053	1041376	2602025	2330310	3538712	2884960	11553762	4537062	17363430	21251808	17455712	48074408	97461429	265550080	502396505	37.4772	0.000178764
58	0	0	0	0	0	0	0	0	108	1880	2970	11112	16408	18680	29331	50980	59180	46188	53976	67704	108210	136928	238969	323478	258856	246060	253092	353738	1111061	459912	622200	840996	1771362	1069040	2795658	2358510	3835320	2951904	12143769	4771900	17891825	22080276	18426333	48895436	98024394	259022200	501349944	37.3991	0.000182006
59	0	0	0	0	0	0	0	0	144	2180	3055	11112	16198	17584	27108	53170	64196	48408	50674	64064	102930	133680	242794	343512	249755	248480	250740	353122	1155888	464256	610775	818454	1847610	1074332	2878627	2359470	3968775	2976576	12492117	4963592	18237450	22467888	18966718	49509326	98375394	255159960	500610114	37.3439	0.000184334
60	0	0	0	0	0	0	0	0	123	2064	2950	10632	15029	16648	25695	50510	58003	44928	48841	63966	104865	136304	239581	340722	250781	255680	252693	356906	1160580	469800	612675	830388	1889595	1079540	2957681	2352300	4176537	3035072	12960816	5241610	18828425	23641920	19709678	50339208	99589776	248312160	499464682	37.2585	0.000187997
61	0	0	0	0	0	0	0	0	156	2220	4295	16728	23436	26504	33291	50620	53097	54876	72124	93758	118980	157376	238731	268326	274550	279460	294021	373912	989552	434616	685225	912964	1530198	1115744	2704772	2636160	3684412	3322976	12793341	5219748	18838295	24785496	19153346	49926338	101885979	245282520	498338143	37.1745	0.00019167
62	0	0	0	0	0	0	0	0	150	2324	3785	13452	18823	22200	30654	53110	56672	50556	63141	77728	116385	152096	256921	322884	268147	270680	278439	377146	1155129	480720	663050	896896	1818504	1183084	2977575	2640300	4189588	3374400	13388925	5578482	19357275	25144380	20250729	50626678	100709856	240543040	497413904	37.1055	0.000194737
63	0	0	0	0	0	0	0	0	150	2352	3705	12396	18711	19880	30987	57350	62348	50376	60073	75782	118455	149280	270028	359478	265943	279200	283122	378950	1234019	508272	665875	908154	1965411	1229452	3163929	2656590	4509725	3477280	14157495	5964144	19968585	26351352	21295165	51243494	101360181	232989200	496146889	37.011	0.000199022
64	0	0	0	0	0	0	0	0	156	2568	3350	12690	18067	19744	30924	63850	70378	51768	54873	71134	115440	147872	279276	391176	268394	276300	277053	388872	1328319	522648	675525	901082	2089071	1229228	3286686	2657670	4731716	3514944	14644674	6210780	20463800	26957232	21889607	51986166	101512593	227943280	495088906	36.9321	0.000202671
65	0	0	0	0	0	0	0	0	123	2828	3485	12678	17556	18576	28647	56810	63129	47496	54886	69314	114780	146576	270028	371430	267045	283340	281778	389598	1295429	528264	676550	898274	2076111	1239644	3343178	2699910	4906060	3614112	15195444	6469078	21006930	27960624	22596862	52648126	102548043	221792120	493994862	36.8505	0.000206516
66	0	0	0	0	0	0	0	0	249	3056	4915	19656	28252	30256	37665	57030	57101	61668	82082	104664	131580	172464	268124	301968	290377	311940	328860	397452	1096778	485040	756250	997854	1714662	1309280	3097113	3036660	4521722	3968224	15127761	6605792	21077140	29934972	22073793	52691294	104325468	216937200	492446362	36.735	0.000212082

## Sheet: Raw Counts_2
						0	1	2	3	4	5	6	7	8	9	10	11	12	13	14	15	16	17	18	19	20	21	22	23	24	25	26	27	28	29	30	31	32	33	34	35	36	37	38	39	40
	;	<	=	>	?	@	A	B	C	D	E	F	G	H	I	J	K	L	M	N	O	P	Q	R	S	T	U	V	W	X	Y	Z	[	\	]	^	_	'	a	b	c	d	e	f	g	h
									0.501187	0.398107	0.316228	0.251189	0.199526	0.158489	0.125893	0.1	0.0794328	0.0630957	0.0501187	0.0398107	0.0316228	0.0251189	0.0199526	0.0158489	0.0125893	0.01	0.00794328	0.00630957	0.00501187	0.00398107	0.00316228	0.00251189	0.00199526	0.00158489	0.00125893	0.001	0.000794328	0.000630957	0.000501187	0.000398107	0.000316228	0.000251189	0.000199526	0.000158489	0.000125893	0.0001	Total
1	0	0	0	0	0	0	0	89717	0	0	0	0	0	0	1113	2562	2038	9707	0	1813	0	2278	2502	3140	20831	0	5103	14338	9278	2739	35367	19868	7994	60922	43840	90223	66630	17952	227377	25143	212353	156991	188838	962325	698601	10423807	13405390
2	0	0	0	0	0	0	0	102892	0	3948	628	2205	2917	1869	2590	5609	5305	28277	2356	3286	1392	6915	6921	11562	26529	7368	10153	16396	23715	8951	37075	32157	30431	57610	52437	69340	77231	21129	218250	26948	251496	205480	177627	993617	872719	10000059	13405390
3	0	0	0	0	0	0	0	109790	0	5130	711	3339	2820	2234	2856	7343	9530	18838	2378	3199	1496	7590	8254	11398	25788	10141	8943	14386	26318	9449	38634	25376	37969	57024	46939	64669	78939	21857	218551	25657	259408	212184	183172	983522	906751	9952807	13405390
4	0	0	0	0	0	0	0	109386	0	4979	1039	3962	3063	3060	3361	9040	11256	11931	2383	3127	1953	8697	9887	10315	24417	11388	7788	14176	27231	9859	38149	22061	41610	56100	43595	62867	80335	22266	222306	26220	271143	219314	186782	981945	952874	9885525	13405390
5	0	0	0	0	0	0	0	115721	194	5307	1370	4610	4056	3754	4938	10449	10157	8917	2775	3583	2290	10165	10656	9664	22982	11084	7877	14072	27550	9954	35768	21288	40258	54412	41416	61275	79412	22521	226288	25642	289002	231267	186594	975085	1001746	9811291	13405390
6	0	0	0	0	0	0	0	121254	589	5512	1522	4922	4137	4185	6048	10873	7444	7178	2982	4330	2167	12519	10797	9691	18862	12039	9435	15416	29596	11982	31288	24691	43235	54870	45306	60404	77120	26438	216469	26484	289308	227319	176570	959394	978808	9854206	13405390
7	0	0	0	0	0	0	0	123999	521	3602	1149	3617	3491	3040	4144	9491	9111	9093	2643	3262	2539	10076	10329	10375	22723	12653	9255	16612	30944	13133	35121	25942	50958	54182	52239	59639	83551	32193	210715	31291	273464	216183	189366	935855	886731	9952158	13405390
8	0	0	0	0	0	0	0	126848	497	4298	1079	2988	2581	2453	3314	9313	10842	12692	2362	3070	2738	9477	10659	11810	24024	12799	8761	17337	32975	12519	36635	26121	52810	54574	55782	61770	87752	31799	221709	29370	282357	216831	193997	977810	932652	9817985	13405390
9	0	0	0	0	0	0	0	132189	401	3523	861	2273	2183	2162	3122	8115	11394	14015	2268	2945	2594	8986	10794	12587	24751	13274	8748	16895	34287	12987	37729	26048	56084	54255	57837	61506	90119	29872	230588	30305	288094	224262	201650	1009307	966731	9709649	13405390
10	0	0	0	0	0	0	0	137195	268	2579	741	1976	1943	2185	2870	7941	10621	13240	2339	2729	2575	8835	10859	13259	24506	13411	8642	17250	36028	12895	38038	26711	58113	54066	60488	63019	96869	29990	250261	29563	315687	240145	222432	1073520	1071105	9440496	13405390
11	0	0	0	0	0	0	0	146003	353	4062	1088	4173	3954	4053	6839	10916	7044	7683	3192	4251	2179	13106	11990	10527	19452	13166	10258	16997	33297	13025	33074	27862	48295	57423	52250	63176	84329	31842	235761	30702	320589	252524	193115	1072479	1015637	9538724	13405390
12	0	0	0	0	0	0	0	148829	304	3721	1034	3334	3250	2755	4511	10107	9172	9826	2478	3293	2299	11105	12117	12083	23523	13991	9686	18064	36147	14181	36857	28744	55733	56402	58906	63520	92492	33869	245461	34666	317446	255179	213641	1101646	1022604	9432414	13405390
13	0	0	0	0	0	0	0	151404	497	4723	1023	3237	2859	2607	3785	9422	11061	12496	2423	2861	2364	10206	12496	13326	25374	14025	9693	18223	38500	13886	38492	28648	59513	57544	62699	65736	99255	34786	259320	36288	331707	265751	231260	1139567	1069150	9259183	13405390
14	0	0	0	0	0	0	0	156159	502	3888	849	2483	2242	2226	3495	8877	11952	14894	2308	2829	2492	9915	12553	14407	26787	14285	9554	18461	40861	14384	39954	29687	63209	56976	66743	65567	103823	35457	264904	36725	337112	267169	236390	1160963	1088430	9175878	13405390
15	0	0	0	0	0	0	0	161247	342	3101	804	2030	2072	2111	3135	8251	11463	14492	2363	2762	2597	9770	12331	14355	26208	14544	9770	19129	41281	14661	39670	29822	64299	56326	67571	65205	105152	36961	267387	37424	340235	268628	241310	1176007	1108667	9121907	13405390
16	0	0	0	0	0	0	0	172067	514	4847	1305	4850	4792	4611	8034	12213	7898	8293	3457	4428	2515	14833	14178	12164	21344	14534	11184	19028	38659	14636	34960	30756	54024	59855	59524	66596	94835	39096	264343	37129	362839	292076	224067	1164172	1117090	9103644	13405390
17	0	0	0	0	0	0	0	174878	384	3846	1008	3619	3546	3216	5100	10966	10118	11060	2904	3547	2833	12923	14388	14500	25573	15460	11079	19983	44033	16007	38946	31893	64950	58700	69308	68432	106656	41667	280793	41308	371796	297339	247411	1208060	1148535	8918625	13405390
18	0	0	0	0	0	0	0	176793	344	3348	838	2698	2643	2434	3963	9591	10910	13367	2808	3196	2968	11764	14372	15827	26862	15846	10854	20169	46063	16205	39472	32961	68513	58489	73150	68016	110690	43369	286871	42576	373314	301295	258450	1241136	1165157	8828068	13405390
19	0	0	0	0	0	0	0	180726	301	2497	670	2172	2145	2208	3545	8809	11037	13624	2527	3002	2863	11311	14578	16253	26222	15781	10929	20590	46831	16469	39993	32927	70823	58024	75463	68861	113780	43318	291381	43709	378985	302841	265375	1266330	1185415	8753075	13405390
20	0	0	0	0	0	0	0	187591	352	3033	761	2054	2130	2130	3609	9497	12527	16037	2725	2927	3046	11262	15219	17940	28212	16197	11030	20756	49842	16824	41532	33488	74199	58595	79935	68980	119026	44457	304734	45143	391581	314644	274763	1277907	1219665	8621040	13405390
21	0	0	0	0	0	0	0	197474	388	3862	1171	4541	4662	4858	8473	12359	8128	8713	3943	4723	2869	16037	16263	13615	22290	15916	12153	20106	43875	16123	36101	33411	61171	60067	67899	71089	103910	47293	292594	45616	403582	334655	254127	1283402	1205102	8662829	13405390
22	0	0	0	0	0	0	0	199205	368	3686	950	3695	3486	3439	5419	11127	9820	11011	3099	3602	3049	13556	16219	15727	25362	16413	11671	20720	48546	16636	39155	34035	69745	60205	76507	71580	115136	48169	308370	47931	410652	337394	277726	1346617	1233017	8482345	13405390
23	0	0	0	0	0	0	0	202599	506	4961	1069	3562	3313	3066	4734	11794	12810	15871	3180	3487	3268	13255	17156	18868	28980	16708	11973	21178	53104	17117	41965	34798	76429	60540	83700	73127	124770	49804	325943	50274	428737	347837	294018	1371332	1269619	8299938	13405390
24	0	0	0	0	0	0	0	207257	443	3773	873	2813	2727	2717	4127	10445	12927	16539	2963	3394	3242	12484	17030	19131	28546	17022	11644	21438	54200	17468	41804	34932	77906	59783	84824	72947	126834	49981	328266	50863	430150	348349	298222	1399971	1278104	8249251	13405390
25	0	0	0	0	0	0	0	214671	339	2969	881	2386	2336	2566	4163	10861	13697	17964	3170	3330	3352	12507	17827	20953	30440	17236	12156	22016	58002	18091	43286	35703	84023	59613	91534	73964	135366	51222	350271	52828	452813	363818	314059	1416972	1321597	8066408	13405390
26	0	0	0	0	0	0	0	225949	401	3898	1151	4715	5117	5223	9146	13124	8857	9771	4694	5554	3604	18242	19251	16262	24481	18742	14280	23474	52531	18813	38492	38457	72460	63768	81716	77884	118914	57971	337637	55890	469744	395049	290260	1442930	1297985	8058953	13405390
27	0	0	0	0	0	0	0	228890	461	4318	1091	4277	4259	4124	6894	13133	11494	13183	4014	4404	3810	15906	19908	19458	28825	19522	14076	23805	58641	19582	42508	38815	82959	63714	92051	78720	132233	59846	356105	59726	477813	397198	315447	1500807	1314846	7868527	13405390
28	0	0	0	0	0	0	0	233060	436	3803	1060	3523	3648	3467	5604	13011	13480	17000	3760	4043	3920	15169	21271	22313	31264	19550	14261	24885	64406	20530	44781	39543	90637	63500	100920	80518	143399	61734	375128	61950	494850	406635	332240	1534159	1340861	7691071	13405390
29	0	0	0	0	0	0	0	238870	414	3753	933	2997	3045	3107	5167	12753	14592	19394	3816	4032	4422	15149	22501	25530	32956	19929	14514	25113	69309	21433	45537	40528	97062	63227	108023	81034	151250	63827	391459	65745	511888	421073	346450	1548176	1372522	7533860	13405390
30	0	0	0	0	0	0	0	247477	349	2909	801	2552	2832	2930	5084	12469	13947	19643	3917	4001	4282	14678	22882	25895	32744	20079	14596	24869	71714	21527	45342	40807	100888	62520	111836	81413	156494	64359	403193	66748	523610	428019	356673	1569718	1394009	7427584	13405390
31	0	0	0	0	0	0	0	261307	480	4722	1403	5621	6509	6676	11633	16331	10729	12466	5744	6238	4435	22120	24450	20834	28541	22312	17163	26832	65457	22078	43462	44333	86925	69572	101688	88073	142088	72802	402247	70313	550215	467516	332531	1591485	1370430	7367629	13405390
32	0	0	0	0	0	0	0	264672	420	4022	1271	4513	4947	4762	7974	15407	13083	15658	4875	5029	4784	19068	25358	24754	32002	22654	16981	27767	73604	23073	46226	44883	99656	69349	112974	89296	157460	73849	422702	74239	560366	468529	359233	1666092	1380970	7162888	13405390
33	0	0	0	0	0	0	0	267283	432	4351	1191	3892	3940	3905	5919	13398	13130	17239	4923	4750	5348	17773	23450	25382	30725	22971	17822	28562	68979	25490	43551	46877	98285	67030	105827	90421	143272	80989	377020	86601	494106	453914	336510	1579500	1249580	7541052	13405390
34	0	0	0	0	0	0	0	272113	279	2599	984	3180	3327	3397	5353	12629	13638	18625	4828	5012	5586	17827	25206	27610	31441	23162	18626	28444	73011	27099	43623	47700	103960	67032	111400	91013	150197	83687	390189	90634	506601	464284	347928	1586692	1274523	7421951	13405390
35	0	0	0	0	0	0	0	280955	386	3203	979	3045	3305	3487	5321	13356	14609	20429	4848	4892	5674	17702	26247	28973	32619	23406	18513	28954	76472	27640	44654	47662	108680	66509	117492	91308	156651	84544	404562	94115	524739	477493	361486	1595895	1307819	7276766	13405390
36	0	0	0	0	0	0	0	293290	432	4178	1261	5234	6448	6924	11246	16294	11027	12927	6341	6184	5563	23036	27454	23384	28475	24413	19278	29352	69103	25838	42039	47271	94093	65622	106520	93387	141751	86964	394602	91293	532861	487885	343649	1470320	1345631	7403820	13405390
37	0	0	0	0	0	0	0	295526	434	4114	1382	4751	5176	5446	8593	16395	13752	16851	5584	5496	5882	20750	29396	28605	31623	24719	19311	29072	78652	27333	44574	47144	108050	66694	119404	94377	157377	89198	418017	97325	547354	494598	370714	1526548	1360543	7184630	13405390
38	0	0	0	0	0	0	0	299638	385	3568	1263	4350	4243	4483	6871	16068	15022	19828	5290	5149	6182	19390	29818	31277	33223	24677	19877	29440	83383	28876	44864	48231	116027	67245	126133	95931	164786	91430	432192	101394	555464	501915	385222	1547915	1373738	7060602	13405390
39	0	0	0	0	0	0	0	304143	495	4485	1219	3772	3369	3588	5240	12729	14765	19501	5337	5039	6392	18056	25165	28179	30755	25289	20704	30294	69672	32431	42750	50109	102337	69413	102531	100499	141072	101018	358622	117046	469959	485948	350018	1411460	1240128	7591861	13405390
40	0	0	0	0	0	0	0	310234	444	4067	1213	3444	3479	3349	5049	12456	14912	20599	5300	4879	6414	17712	25401	29121	30966	25534	21039	30423	71141	34255	43121	50580	104766	68736	105156	100842	143765	103329	363205	122053	474924	493563	359440	1403964	1257430	7529085	13405390
41	0	0	0	0	0	0	0	321500	304	3402	1239	4885	5743	6294	9747	14113	10153	11622	6288	5827	6127	21641	26234	23173	25365	23845	19117	27122	62689	27823	36874	44832	86172	58707	94524	90641	126028	90795	350176	104189	462898	478209	341152	1218946	1366017	7790977	13405390
42	0	0	0	0	0	0	0	324502	394	3996	1290	4403	4461	4738	7492	13403	11657	14826	5417	4882	6006	18118	25828	26778	27070	23611	19111	27261	67832	29793	37673	44971	96218	60456	101906	91393	139083	92899	363102	109922	470062	482854	361032	1255051	1375044	7650855	13405390
43	0	0	0	0	0	0	0	328204	260	3344	1136	3968	3788	3887	5675	13349	12615	17689	5086	4540	6242	17221	26626	29883	27976	23676	19534	27636	73077	31435	38054	46204	103915	61013	107933	93080	146302	95027	374781	115539	478633	492781	378145	1268062	1396055	7523019	13405390
44	0	0	0	0	0	0	0	333947	417	4235	1248	4099	3608	3680	5287	14075	14919	21081	5038	4409	6089	16757	27855	32626	29282	23440	19540	27797	77690	32783	38974	46424	110162	61484	114547	92820	153938	95741	391672	118838	495948	503524	394581	1287782	1431535	7357518	13405390
45	0	0	0	0	0	0	0	343142	412	4004	1262	3751	3430	3453	4684	13218	15103	22056	4843	4422	6034	15803	26965	32882	29231	23410	19928	28131	77941	33578	39280	46735	110319	61304	114613	94287	155204	97182	391998	121438	494484	509093	397356	1294129	1441023	7319262	13405390
46	0	0	0	0	0	0	0	358578	445	4684	1562	5561	6528	7129	10305	14704	10730	12671	6566	6241	6692	21892	28364	25482	25066	25392	20096	27585	67808	29286	36154	45376	92021	58711	101827	95830	137700	99560	380451	118918	494211	526339	385002	1223229	1488124	7398570	13405390
47	0	0	0	0	0	0	0	362136	434	5110	1709	5526	5266	5709	8533	15549	12784	16354	5620	5307	6536	18420	28475	29998	27283	24611	20158	27624	74525	31531	37813	45843	103554	61128	111345	96186	151563	101020	398132	126987	506369	532758	407713	1258914	1499606	7227261	13405390
48	0	0	0	0	0	0	0	366969	226	2733	1294	4222	4100	4126	5910	14089	12917	18254	5657	5045	6856	17593	29282	33261	27906	24871	20691	28651	79116	33712	38066	46902	110607	61541	116798	98151	158663	104185	406413	133613	513234	543332	422779	1267710	1516740	7119175	13405390
49	0	0	0	0	0	0	0	374557	392	4384	1473	4512	4029	3977	5560	15357	15398	22845	5244	4750	6764	16979	29582	36856	28778	25029	20941	28443	84339	35611	38792	47278	117630	62075	123059	98508	165769	104873	421395	139035	526190	557097	440683	1274550	1549352	6963304	13405390
50	0	0	0	0	0	0	0	385925	479	5287	1516	4375	3676	3755	5025	14604	15401	23642	5286	4873	6751	17000	29728	36653	28943	25222	21574	29011	83813	35761	38808	47325	117533	62672	124550	100513	171480	106429	431711	144124	536424	572076	456114	1274868	1583911	6848552	13405390
51	0	0	0	0	0	0	0	404934	424	4998	2153	7531	8036	8790	12122	15730	11867	13969	8351	7700	8072	24643	31530	28950	27069	28721	23906	31646	73458	33676	38655	50503	100498	63996	110717	110766	151850	117746	418354	145296	536951	600008	433572	1256099	1577065	6875038	13405390
52	0	0	0	0	0	0	0	409662	658	7127	2227	7686	7201	7893	11492	19551	15743	20776	7533	6662	8351	22212	34970	38049	30454	29047	23622	30572	89301	35696	40920	49068	121026	66491	130096	110423	177281	118866	456296	155711	568023	617905	477261	1274118	1617901	6557519	13405390
53	0	0	0	0	0	0	0	417346	450	5581	2002	6457	5527	5654	7974	19002	17065	25238	6827	6212	8590	20363	36372	44418	31905	29396	24562	31875	97268	39057	41534	51009	131883	67697	138999	112237	188406	120533	472908	165059	578424	634741	498795	1280718	1644495	6388811	13405390
54	0	0	0	0	0	0	0	426106	420	4840	1817	5570	4890	4998	6630	17568	16321	25279	6910	6237	8511	20787	35885	44303	30969	30755	25813	33020	96966	41884	41140	52150	133423	68317	138998	114079	192442	123738	482070	174350	586093	656388	514722	1279150	1680673	6271178	13405390
55	0	0	0	0	0	0	0	443123	384	4131	1737	5056	4482	4392	5802	17021	16058	26421	6437	5880	8258	19326	36105	47562	31224	30227	26016	33859	101623	43292	41097	52557	139330	68342	145240	115044	200044	125317	497114	178318	598662	666684	528543	1289909	1699213	6141560	13405390
56	0	0	0	0	0	0	0	465536	557	6522	2399	8714	10259	10672	14878	19265	13845	16709	9508	8936	9818	28879	38543	36983	30210	35077	29208	36350	90883	41045	44756	56535	122717	74152	132028	132967	184118	145845	489899	190502	609037	718191	507928	1302907	1679986	6049026	13405390
57	0	0	0	0	0	0	0	470685	521	6302	2475	8431	8332	8607	11787	20356	16064	21521	8964	8235	10371	25299	40134	44612	31674	35321	29476	36277	101531	42968	44489	56543	137415	77920	144391	133901	203242	149421	514424	205663	624898	735075	542731	1323228	1698828	5823278	13405390
58	0	0	0	0	0	0	0	476908	579	6684	2544	7529	6864	7219	9564	21446	17649	26284	8200	7978	10361	24316	40936	49489	33408	35363	30721	37213	106918	45921	46254	58040	146008	81498	151540	136877	214675	153767	533816	216475	644567	753951	566703	1326612	1727780	5632733	13405390
59	0	0	0	0	0	0	0	488514	460	5536	2406	7417	6346	6309	7868	20535	17207	27504	8261	7586	10493	23945	41521	51748	32656	35813	30985	38801	111334	46800	45558	58294	151368	79939	156988	137420	222131	153835	551933	220213	658157	770728	578876	1342891	1743324	5503690	13405390
60	0	0	0	0	0	0	0	504447	617	8488	4973	14586	17512	25336	16193	34948	25571	46658	12892	10674	12864	27234	48300	60250	36757	39573	33663	41383	119249	48819	48830	59209	156251	83712	163240	137485	237928	153244	580070	223901	657908	790451	584780	1296681	1751820	5288893	13405390
61	0	0	0	0	0	0	0	529086	422	5662	2947	10267	11160	11209	14812	20114	14825	18686	11114	10631	11897	31212	42301	41208	29956	39101	32862	39025	100325	42995	47209	60042	135258	83218	146452	156406	212734	173512	561250	233948	663158	842923	578082	1301902	1793383	5344096	13405390
62	0	0	0	0	0	0	0	535205	431	5452	2582	8475	8022	8909	12099	21445	16895	23721	9545	9197	11814	26825	44066	51035	32023	38923	33592	39493	114920	46636	48486	61675	157172	89513	163995	157561	240229	178717	596557	256170	689755	863550	613073	1317260	1808304	5062068	13405390
63	0	0	0	0	0	0	0	543218	432	5328	2294	6970	6227	6749	9219	20784	15852	25313	8934	8644	11760	25372	43595	54445	32499	39197	34653	40225	116992	49888	48764	62783	160541	92278	165659	160650	246119	183369	605689	267761	695644	879075	630708	1323773	1812292	4961695	13405390
64	0	0	0	0	0	0	0	553840	280	3605	2316	6830	6084	6214	7840	21526	16764	28556	8888	8585	11961	25722	46008	58948	32834	39801	34646	41309	124116	51016	48766	64338	167987	92132	173505	160177	255164	183530	622218	272471	708448	888144	642830	1329832	1815670	4842489	13405390
65	0	0	0	0	0	0	0	573286	459	5951	2199	6086	5508	5613	7793	27203	21696	40512	8056	8040	11538	24373	47463	64560	34910	38732	35104	41185	131507	51837	50568	63964	178289	94264	182966	162030	268875	185264	646996	279710	725874	899382	653537	1340869	1814255	4664936	13405390
66	0	0	0	0	0	0	0	604469	357	4539	3190	10734	11941	11497	13918	19267	14519	18435	11678	11046	12533	30967	42354	42389	28896	40106	34056	39110	103529	42193	46957	60969	140931	86602	153436	166125	232770	183889	610641	257961	699619	923467	619981	1300896	1854047	4915376	13405390

## Sheet: Score Distribution_2
						0	1	2	3	4	5	6	7	8	9	10	11	12	13	14	15	16	17	18	19	20	21	22	23	24	25	26	27	28	29	30	31	32	33	34	35	36	37	38	39	40
	;	<	=	>	?	@	A	B	C	D	E	F	G	H	I	J	K	L	M	N	O	P	Q	R	S	T	U	V	W	X	Y	Z	[	\	]	^	_	'	a	b	c	d	e	f	g	h
									0.501187	0.398107	0.316228	0.251189	0.199526	0.158489	0.125893	0.1	0.0794328	0.0630957	0.0501187	0.0398107	0.0316228	0.0251189	0.0199526	0.0158489	0.0125893	0.01	0.00794328	0.00630957	0.00501187	0.00398107	0.00316228	0.00251189	0.00199526	0.00158489	0.00125893	0.001	0.000794328	0.000630957	0.000501187	0.000398107	0.000316228	0.000251189	0.000199526	0.000158489	0.000125893	0.0001	Total
1	0	0	0	0	0	0	0	0	0	0	0	0	0	0	10017	25620	22418	116484	0	25382	0	36448	42534	56520	395789	0	107163	315436	213394	65736	884175	516568	215838	1705816	1271360	2706690	2065530	574464	7503441	854862	7432355	5651676	6987006	36568350	27245439	416952280	520568791	38.8328	0.000130834
2	0	0	0	0	0	0	0	0	0	15792	3140	13230	20419	14952	23310	56090	58355	339324	30628	46004	20880	110640	117657	208116	504051	147360	213213	360712	545445	214824	926875	836082	821637	1613080	1520673	2080200	2394161	676128	7202250	916232	8802360	7397280	6572199	37757446	34036041	400002360	516619146	38.5382	0.000140018
3	0	0	0	0	0	0	0	0	0	20520	3555	20034	19740	17872	25704	73430	104830	226056	30914	44786	22440	121440	140318	205164	489972	202820	187803	316492	605314	226776	965850	659776	1025163	1596672	1361231	1940070	2447109	699424	7212183	872338	9079280	7638624	6777364	37373836	35363289	398112280	516230469	38.5092	0.000140956
4	0	0	0	0	0	0	0	0	0	19916	5195	23772	21441	24480	30249	90400	123816	143172	30979	43778	29295	139152	168079	185670	463923	227760	163548	311872	626313	236616	953725	573586	1123470	1570800	1264255	1886010	2490385	712512	7336098	891480	9490005	7895304	6910934	37313910	37162086	395421000	516104986	38.4998	0.00014126
5	0	0	0	0	0	0	0	0	582	21228	6850	27660	28392	30032	44442	104490	111727	107004	36075	50162	34350	162640	181152	173952	436658	221680	165417	309584	633650	238896	894200	553488	1086966	1523536	1201064	1838250	2461772	720672	7467504	871828	10115070	8325612	6903978	37053230	39068094	392451640	515663527	38.4669	0.000142335
6	0	0	0	0	0	0	0	0	1767	22048	7610	29532	28959	33480	54432	108730	81884	86136	38766	60620	32505	200304	183549	174438	358378	240780	198135	339152	680708	287568	782200	641966	1167345	1536360	1313874	1812120	2390720	846016	7143477	900456	10125780	8183484	6533090	36456972	38173512	394168240	515425093	38.4491	0.000142919
7	0	0	0	0	0	0	0	0	1563	14408	5745	21702	24437	24320	37296	94910	100221	109116	34359	45668	38085	161216	175593	186750	431737	253060	194355	365464	711712	315192	878025	674492	1375866	1517096	1514931	1789170	2590081	1030176	6953595	1063894	9571240	7782588	7006542	35562490	34582509	398086320	515325924	38.4417	0.000143163
8	0	0	0	0	0	0	0	0	1491	17192	5395	17928	18067	19624	29826	93130	119262	152304	30706	42980	41070	151632	181203	212580	456456	255980	183981	381414	758425	300456	915875	679146	1425870	1528072	1617678	1853100	2720312	1017568	7316397	998580	9882495	7805916	7177889	37156780	36373428	392719400	514659608	38.392	0.000144811
9	0	0	0	0	0	0	0	0	1203	14092	4305	13638	15281	17296	28098	81150	125334	168180	29484	41230	38910	143776	183498	226566	470269	265480	183708	371690	788601	311688	943225	677248	1514268	1519140	1677273	1845180	2793689	955904	7609404	1030370	10083290	8073432	7461050	38353666	37702509	388385960	514149085	38.3539	0.000146086
10	0	0	0	0	0	0	0	0	804	10316	3705	11856	13601	17480	25830	79410	116831	158880	30407	38206	38625	141360	184603	238662	465614	268220	181482	379500	828644	309480	950950	694486	1569051	1513848	1754152	1890570	3002939	959680	8258613	1005142	11049045	8645220	8229984	40793760	41773095	377619840	513253891	38.2871	0.00014835
11	0	0	0	0	0	0	0	0	1059	16248	5440	25038	27678	32424	61551	109160	77484	92196	41496	59514	32685	209696	203830	189486	369588	263320	215418	373934	765831	312600	826850	724412	1303965	1607844	1515250	1895280	2614199	1018944	7780113	1043868	11220615	9090864	7145255	40754202	39609843	381548960	513186140	38.2821	0.000148523
12	0	0	0	0	0	0	0	0	912	14884	5170	20004	22750	22040	40599	101070	100892	117912	32214	46102	34485	177680	205989	217494	446937	279820	203406	397408	831381	340344	921425	747344	1504791	1579256	1708274	1905600	2867252	1083808	8100213	1178644	11110610	9186444	7904717	41862548	39881556	377296560	512498535	38.2308	0.000150287
13	0	0	0	0	0	0	0	0	1491	18892	5115	19422	20013	20856	34065	94220	121671	149952	31499	40054	35460	163296	212432	239868	482106	280500	203553	400906	885500	333264	962300	744848	1606851	1611232	1818271	1972080	3076905	1113152	8557560	1233792	11609745	9567036	8556620	43303546	41696850	370367320	511592243	38.1632	0.000152645
14	0	0	0	0	0	0	0	0	1506	15552	4245	14898	15694	17808	31455	88770	131472	178728	30004	39606	37380	158640	213401	259326	508953	285700	200634	406142	939803	345216	998850	771862	1706643	1595328	1935547	1967010	3218513	1134624	8741832	1248650	11798920	9618084	8746430	44116594	42448770	367035120	511007710	38.1196	0.000154185
15	0	0	0	0	0	0	0	0	1026	12404	4020	12180	14504	16888	28215	82510	126093	173904	30719	38668	38955	156320	209627	258390	497952	290880	205170	420838	949463	351864	991750	775372	1736073	1577128	1959559	1956150	3259712	1182752	8823771	1272416	11908225	9670608	8928470	44688266	43238013	364876280	510765135	38.1015	0.000154829
16	0	0	0	0	0	0	0	0	1542	19388	6525	29100	33544	36888	72306	122130	86878	99516	44941	61992	37725	237328	241026	218952	405536	290680	234864	418616	889157	351264	874000	799656	1458648	1675940	1726196	1997880	2939885	1251072	8723319	1262386	12699365	10514736	8290479	44238536	43566510	364145760	510104266	38.0522	0.000156597
17	0	0	0	0	0	0	0	0	1152	15384	5040	21714	24822	25728	45900	109660	111298	132720	37752	49658	42495	206768	244596	261000	485887	309200	232659	439626	1012759	384168	973650	829218	1753650	1643600	2009932	2052960	3306336	1333344	9266169	1404472	13012860	10704204	9154207	45906280	44792865	356745000	509088733	37.9764	0.000159352
18	0	0	0	0	0	0	0	0	1032	13392	4190	16188	18501	19472	35667	95910	120010	160404	36504	44744	44520	188224	244324	284886	510378	316920	227934	443718	1059449	388920	986800	856986	1849851	1637692	2121350	2040480	3431390	1387808	9466743	1447584	13065990	10846620	9562650	47163168	45441123	353122720	508704242	37.9477	0.000160408
19	0	0	0	0	0	0	0	0	903	9988	3350	13032	15015	17664	31905	88090	121407	163488	32851	42028	42945	180976	247826	292554	498218	315620	229509	452980	1077113	395256	999825	856102	1912221	1624672	2188427	2065830	3527180	1386176	9615573	1486106	13264475	10902276	9818875	48120540	46231185	350123000	508395181	37.9247	0.000161262
20	0	0	0	0	0	0	0	0	1056	12132	3805	12324	14910	17040	32481	94970	137797	192444	35425	40978	45690	180192	258723	322920	536028	323940	231630	456632	1146366	403776	1038300	870688	2003373	1640660	2318115	2069400	3689806	1422624	10056222	1534862	13705335	11327184	10166231	48560466	47566935	344841600	507313060	37.844	0.000164287
21	0	0	0	0	0	0	0	0	1164	15448	5855	27246	32634	38864	76257	123590	89408	104556	51259	66122	43035	256592	276471	245070	423510	318320	255213	442332	1009125	386952	902525	868686	1651617	1681876	1969071	2132670	3221210	1513376	9655602	1550944	14125370	12047580	9402699	48769276	46998978	346513160	507293663	37.8425	0.000164342
22	0	0	0	0	0	0	0	0	1104	14744	4750	22170	24402	27512	48771	111270	108020	132132	40287	50428	45735	216896	275723	283086	481878	328260	245091	455840	1116558	399264	978875	884910	1883115	1685740	2218703	2147400	3569216	1541408	10176210	1629654	14372820	12146184	10275862	51171446	48087663	339293800	506496927	37.7831	0.000166607
23	0	0	0	0	0	0	0	0	1518	19844	5345	21372	23191	24528	42606	117940	140910	190452	41340	48818	49020	212080	291652	339624	550620	334160	251433	465916	1221392	410808	1049125	904748	2063583	1695120	2427300	2193810	3867870	1593728	10756119	1709316	15005795	12522132	10878666	52110616	49515141	331997520	505095158	37.6785	0.000170667
24	0	0	0	0	0	0	0	0	1329	15092	4365	16878	19089	21736	37143	104450	142197	198468	38519	47516	48630	199744	289510	344358	542374	340440	244524	471636	1246600	419232	1045100	908232	2103462	1673924	2459896	2188410	3931854	1599392	10832778	1729342	15055250	12540564	11034214	53198898	49846056	329970040	504911242	37.6648	0.000171207
25	0	0	0	0	0	0	0	0	1017	11876	4405	14316	16352	20528	37467	108610	150667	215568	41210	46620	50280	200112	303059	377154	578360	344720	255276	484352	1334046	434184	1082150	928278	2268621	1669164	2654486	2218920	4196346	1639104	11558943	1796152	15848455	13097448	11620183	53844936	51542283	322656320	503651968	37.5709	0.00017495
26	0	0	0	0	0	0	0	0	1203	15592	5755	28290	35819	41784	82314	131240	97427	117252	61022	77756	54060	291872	327267	292716	465139	374840	299880	516428	1208213	451512	962300	999882	1956420	1785504	2369764	2336520	3686334	1855072	11142021	1900260	16441040	14221764	10739620	54831340	50621415	322358120	503184757	37.536	0.00017636
27	0	0	0	0	0	0	0	0	1383	17272	5455	25662	29813	32992	62046	131330	126434	158196	52182	61656	57150	254496	338436	350244	547675	390440	295596	523710	1348743	469968	1062700	1009190	2239893	1783992	2669479	2361600	4099223	1915072	11751465	2030684	16723455	14299128	11671539	57030666	51278994	314741080	501949039	37.4438	0.000180143
28	0	0	0	0	0	0	0	0	1308	15212	5300	21138	25536	27736	50436	130110	148280	204000	48880	56602	58800	242704	361607	401634	594016	391000	299481	547470	1481338	492720	1119525	1028118	2447199	1778000	2926680	2415540	4445369	1975488	12379224	2106300	17319750	14638860	12292880	58298042	52293579	307642840	500712702	37.3516	0.00018401
29	0	0	0	0	0	0	0	0	1242	15012	4665	17982	21315	24856	46503	127530	160512	232728	49608	56448	66330	242384	382517	459540	626164	398580	304794	552486	1594107	514392	1138425	1053728	2620674	1770356	3132667	2431020	4688750	2042464	12918147	2235330	17916080	15158628	12818650	58830688	53528358	301354400	499538060	37.264	0.00018776
30	0	0	0	0	0	0	0	0	1047	11636	4005	15312	19824	23440	45756	124690	153417	235716	50921	56014	64230	234848	388994	466110	622136	401580	306516	547118	1649422	516648	1133550	1060982	2723976	1750560	3243244	2442390	4851314	2059488	13305369	2269432	18326350	15408684	13196901	59649284	54366351	297103360	498830615	37.2112	0.000190055
31	0	0	0	0	0	0	0	0	1440	18888	7015	33726	45563	53408	104697	163310	118019	149592	74672	87332	66525	353920	415650	375012	542279	446240	360423	590304	1505511	529872	1086550	1152658	2346975	1948016	2948952	2642190	4404728	2329664	13274151	2390642	19257525	16830576	12303647	60476430	53446770	294705160	497588032	37.1185	0.000194155
32	0	0	0	0	0	0	0	0	1260	16088	6355	27078	34629	38096	71766	154070	143913	187896	63375	70406	71760	305088	431086	445572	608038	453080	356601	610874	1692892	553752	1155650	1166958	2690712	1941772	3276246	2678880	4881260	2363168	13949166	2524126	19612810	16867044	13291621	63311496	53857830	286515520	496427934	37.032	0.000198063
33	0	0	0	0	0	0	0	0	1296	17404	5955	23352	27580	31240	53271	133980	144430	206868	63999	66500	80220	284368	398650	456876	583775	459420	374262	628364	1586517	611760	1088775	1218802	2653695	1876840	3068983	2712630	4441432	2591648	12441660	2944434	17293710	16340904	12450870	60021000	48733620	301642080	497761170	37.1314	0.000193579
34	0	0	0	0	0	0	0	0	837	10396	4920	19080	23289	27176	48177	126290	150018	223500	62764	70168	83790	285232	428502	496980	597379	463240	391146	625768	1679253	650376	1090575	1240200	2806920	1876896	3230600	2730390	4656107	2677984	12876237	3081556	17731035	16714224	12873336	60294296	49706397	296878040	496933074	37.0696	0.000196352
35	0	0	0	0	0	0	0	0	1158	12812	4895	18270	23135	27896	47889	133560	160699	245148	63024	68488	85110	283232	446199	521514	619761	468120	388773	636988	1758856	663360	1116350	1239212	2934360	1862252	3407268	2739240	4856181	2705408	13350546	3199910	18365865	17189748	13374982	60644010	51004941	291070640	495739800	36.9806	0.000200418
36	0	0	0	0	0	0	0	0	1296	16712	6305	31404	45136	55392	101214	162940	121297	155124	82433	86576	83445	368576	466718	420912	541025	488260	404838	645744	1589369	620112	1050975	1229046	2540511	1837416	3089080	2801610	4394281	2782848	13021866	3103962	18650135	17563860	12715013	55872160	52479609	296152800	495780000	36.9836	0.00020028
37	0	0	0	0	0	0	0	0	1302	16456	6910	28506	36232	43568	77337	163950	151272	202212	72592	76944	88230	332000	499732	514890	600837	494380	405531	639584	1808996	655992	1114350	1225744	2917350	1867432	3462716	2831310	4878687	2854336	13794561	3309050	19157390	17805528	13716418	58008824	53061177	287385200	494307526	36.8738	0.00020541
38	0	0	0	0	0	0	0	0	1155	14272	6315	26100	29701	35864	61839	160680	165242	237936	68770	72086	92730	310240	506906	562986	631237	493540	417417	647680	1917809	693024	1121600	1254006	3132729	1882860	3657857	2877930	5108366	2925760	14262336	3447396	19441240	18068940	14253214	58820770	53575782	282424080	493408395	36.8067	0.000208607
39	0	0	0	0	0	0	0	0	1485	17940	6095	22632	23583	28704	47160	127290	162415	234012	69381	70546	95880	288896	427805	507222	584345	505780	434784	666468	1602456	778344	1068750	1302834	2763099	1943564	2973399	3014970	4373232	3232576	11834526	3979564	16448565	17494128	12950666	53635480	48364992	303674440	495758008	36.982	0.000200355
40	0	0	0	0	0	0	0	0	1332	16268	6065	20664	24353	26792	45441	124560	164032	247188	68900	68306	96210	283392	431817	524178	588354	510680	441819	669306	1636243	822120	1078025	1315080	2828682	1924608	3049524	3025260	4456715	3306528	11985765	4149802	16622340	17768268	13299280	53350632	49039770	301163400	495181699	36.939	0.000202349
41	0	0	0	0	0	0	0	0	912	13608	6195	29310	40201	50352	87723	141130	111683	139464	81744	81578	91905	346256	445978	417114	481935	476900	401457	596684	1441847	667752	921850	1165632	2326644	1643796	2741196	2719230	3906868	2905440	11555808	3542426	16201430	17215524	12622624	46319948	53274663	311639080	496853887	37.0637	0.000196619
42	0	0	0	0	0	0	0	0	1182	15984	6450	26418	31227	37904	67428	134030	128227	177912	70421	68348	90090	289888	439076	482004	514330	472220	401331	599742	1560136	715032	941825	1169246	2597886	1692768	2955274	2741790	4311573	2972768	11982366	3737348	16452170	17382744	13358184	47691938	53626716	306034200	495978176	36.9984	0.000199599
43	0	0	0	0	0	0	0	0	780	13376	5680	23808	26516	31096	51075	133490	138765	212268	66118	63560	93630	275536	452642	537894	531544	473520	410214	607992	1680771	754440	951350	1201304	2805705	1708364	3130057	2792400	4535362	3040864	12367773	3928326	16752155	17740116	13991365	48186356	54446145	300920760	495083117	36.9316	0.000202691
44	0	0	0	0	0	0	0	0	1251	16940	6240	24594	25256	29440	47583	140750	164109	252972	65494	61726	91335	268112	473535	587268	556358	468800	410340	611534	1786870	786792	974350	1207024	2974374	1721552	3321863	2784600	4772078	3063712	12925176	4040492	17358180	18126864	14599497	48935716	55829865	294300720	493813362	36.8369	0.000207161
45	0	0	0	0	0	0	0	0	1236	16016	6310	22506	24010	27624	42156	132180	166133	264672	62959	61908	90510	252848	458405	591876	555389	468200	418488	618882	1792643	805872	982000	1215110	2978613	1716512	3323777	2828610	4811324	3109824	12935934	4128892	17306940	18327348	14702172	49176902	56199897	292770480	493395158	36.8057	0.000208654
46	0	0	0	0	0	0	0	0	1335	18736	7810	33366	45696	57032	92745	147040	118030	152052	85358	87374	100380	350272	482188	458676	476254	507840	422016	606870	1559584	702864	903850	1179776	2484567	1643908	2952983	2874900	4268700	3185920	12554883	4043212	17297385	18948204	14245074	46482702	58036836	295942800	493559218	36.818	0.000208067
47	0	0	0	0	0	0	0	0	1302	20440	8545	33156	36862	45672	76797	155490	140624	196248	73060	74298	98040	294720	484075	539964	518377	492220	423318	607728	1714075	756744	945325	1191918	2795958	1711584	3229005	2885580	4698453	3232640	13138356	4317558	17722915	19179288	15085381	47838732	58484634	289090440	492339522	36.727	0.000212472
48	0	0	0	0	0	0	0	0	678	10932	6470	25332	28700	33008	53190	140890	142087	219048	73541	70630	102840	281488	497794	598698	530214	497420	434511	630322	1819668	809088	951650	1219452	2986389	1723148	3387142	2944530	4918553	3333920	13411629	4542842	17963190	19559952	15642823	48172980	59152860	284767000	491684609	36.6781	0.000214876
49	0	0	0	0	0	0	0	0	1176	17536	7365	27072	28203	31816	50040	153570	169378	274140	68172	66500	101460	271664	502894	663408	546782	500580	439761	625746	1939797	854664	969800	1229228	3176010	1738100	3568711	2955240	5138839	3355936	13906035	4727190	18416650	20055492	16305271	48432900	60424728	278532160	490274014	36.5729	0.000220145
50	0	0	0	0	0	0	0	0	1437	21148	7580	26250	25732	30040	45225	146040	169411	283704	68718	68222	101265	272000	505376	659754	549917	504440	453054	638242	1927699	858264	970200	1230450	3173391	1754816	3611950	3015390	5315880	3405728	14246463	4900216	18774840	20594736	16876218	48444984	61772529	273942080	489393389	36.5072	0.000223501
51	0	0	0	0	0	0	0	0	1272	19992	10765	45186	56252	70320	109098	157300	130537	167628	108563	107800	121080	394288	536010	521100	514311	574420	502026	696212	1689534	808224	966375	1313078	2713446	1791888	3210793	3322980	4707350	3767872	13805682	4940064	18793285	21600288	16042164	47731762	61505535	275001520	488556000	36.4447	0.000226739
52	0	0	0	0	0	0	0	0	1974	28508	11135	46116	50407	63144	103428	195510	173173	249312	97929	93268	125265	355392	594490	684882	578626	580940	496062	672584	2053923	856704	1023000	1275768	3267702	1861748	3772784	3312690	5495711	3803712	15057768	5294174	19880805	22244580	17658657	48416484	63098139	262300760	485877254	36.2449	0.000237415
53	0	0	0	0	0	0	0	0	1350	22324	10010	38742	38689	45232	71766	190020	187715	302856	88751	86968	128850	325808	618324	799524	606195	587920	515802	701250	2237164	937368	1038350	1326234	3560841	1895516	4030971	3367110	5840586	3857056	15605964	5612006	20244840	22850676	18455415	48667284	64135305	255552440	484583222	36.1484	0.000242751
54	0	0	0	0	0	0	0	0	1260	19360	9085	33420	34230	39984	59670	175680	179531	303348	89830	87318	127665	332592	610045	797454	588411	615100	542073	726440	2230218	1005216	1028500	1355900	3602421	1912876	4030942	3422370	5965702	3959616	15908310	5927900	20513255	23629968	19044714	48607700	65546247	250847120	483911471	36.0983	0.000245568
55	0	0	0	0	0	0	0	0	1152	16524	8685	30336	31374	35136	52218	170210	176638	317052	83681	82320	123870	309216	613785	856116	593256	604540	546336	744898	2337329	1039008	1027425	1366482	3761910	1913576	4211960	3451320	6201364	4010144	16404762	6062812	20953170	24000624	19556091	49016542	66269307	245662400	482643569	36.0037	0.000250975
56	0	0	0	0	0	0	0	0	1671	26088	11995	52284	71813	85376	133902	192650	152295	200508	123604	125104	147270	462064	655231	665694	573990	701540	613368	799700	2090309	985080	1118900	1469910	3313359	2076256	3828812	3989010	5707658	4667040	16166667	6477068	21316295	25854876	18793336	49510466	65519454	241961040	480641683	35.8544	0.000259755
57	0	0	0	0	0	0	0	0	1563	25208	12375	50586	58324	68856	106083	203560	176704	258252	116532	115290	155565	404784	682278	803016	601806	706420	618996	798094	2335213	1031232	1112225	1470118	3710205	2181760	4187339	4017030	6300502	4781472	16975992	6992542	21871430	26462700	20081047	50282664	66254292	232931120	478943175	35.7277	0.000267445
58	0	0	0	0	0	0	0	0	1737	26736	12720	45174	48048	57752	86076	214460	194139	315408	106600	111692	155415	389056	695912	890802	634752	707260	645141	818686	2459114	1102104	1156350	1509040	3942216	2281944	4394660	4106310	6654925	4920544	17615928	7360150	22559845	27142236	20968011	50411256	67383420	225309320	477434939	35.6151	0.000274464
59	0	0	0	0	0	0	0	0	1380	22144	12030	44502	44422	50472	70812	205350	189277	330048	107393	106204	157395	383120	705857	931464	620464	716260	650685	853622	2560682	1123200	1138950	1515644	4086936	2238292	4552652	4122600	6886061	4922720	18213789	7487242	23035495	27746208	21418412	51029858	67989636	220147600	476418878	35.5394	0.000279296
60	0	0	0	0	0	0	0	0	1851	33952	24865	87516	122584	202688	145737	349480	281281	559896	167596	149436	192960	435744	821100	1084500	698383	791460	706923	910426	2742727	1171656	1220750	1539434	4218777	2343936	4733960	4124550	7375768	4903808	19142310	7612634	23026780	28456236	21636860	49273878	68320980	211555720	471169142	35.1477	0.000305651
61	0	0	0	0	0	0	0	0	1266	22648	14735	61602	78120	89672	133308	201140	163075	224232	144482	148834	178455	499392	719117	741744	569164	782020	690102	858550	2307475	1031880	1180225	1561092	3651966	2330104	4247108	4692180	6594754	5552384	18521250	7954232	23210530	30345228	21389034	49472276	69941937	213763840	474069153	35.3641	0.000290799
62	0	0	0	0	0	0	0	0	1293	21808	12910	50850	56154	71272	108891	214450	185845	284652	124085	128758	177210	429200	749122	918630	608437	778460	705432	868846	2643160	1119264	1212150	1603550	4243644	2506364	4755855	4726830	7447099	5718944	19686381	8709780	24141425	31087800	22683701	50055880	70523856	202482720	471844708	35.1981	0.000302125
63	0	0	0	0	0	0	0	0	1296	21312	11470	41820	43589	53992	82971	207840	174372	303756	116142	121016	176400	405952	741115	980010	617481	783940	727713	884950	2690816	1197312	1219100	1632358	4334607	2583784	4804111	4819500	7629689	5867808	19987737	9103874	24347540	31646700	23336196	50303374	70679388	198467800	471148831	35.1462	0.000305758
64	0	0	0	0	0	0	0	0	840	14420	11580	40980	42588	49712	70560	215260	184404	342672	115544	120190	179415	411552	782136	1061064	623846	796020	727566	908798	2854668	1224384	1219150	1672788	4535649	2579696	5031645	4805310	7910084	5872960	20533194	9264014	24795680	31973184	23784710	50533616	70811130	193699560	469800569	35.0456	0.000312921
65	0	0	0	0	0	0	0	0	1377	23804	10995	36516	38556	44904	70137	272030	238656	486144	104728	112560	173070	389968	806871	1162080	663290	774640	737184	906070	3024661	1244088	1264200	1663064	4813803	2639392	5306014	4860900	8335125	5928448	21350868	9510140	25405590	32377752	24180869	50953022	70755945	186597440	467264901	34.8565	0.000326852
66	0	0	0	0	0	0	0	0	1071	18156	15950	64404	83587	91976	125262	192670	159709	221220	151814	154644	187995	495472	720018	763002	549024	802120	715176	860420	2381167	1012632	1173925	1585194	3805137	2424856	4449644	4983750	7215870	5884448	20151153	8770674	24486665	33244812	22939297	49434048	72307833	196615040	469239835	35.0038	0.00031595

## Sheet: Gap Size Data
Start Pos Diff	Count	a*b		Cumsum	Cum %
0	0	0		0	0
1	18589	18589		18589	0.000565822
2	18508	37016		37097	0.00112918
3	18562	55686		55659	0.00169418
4	19248	76992		74907	0.00228006
5	19630	98150		94537	0.00287757
6	18712	112272		113249	0.00344713
7	19216	134512		132465	0.00403204
8	18962	151696		151427	0.00460921
9	19782	178038		171209	0.00521135
10	19846	198460		191055	0.00581543
11	19535	214885		210590	0.00641005
12	19441	233292		230031	0.0070018
13	19421	252473		249452	0.00759295
14	19394	271516		268846	0.00818327
15	19540	293100		288386	0.00877804
16	19152	306432		307538	0.009361
17	18808	319736		326346	0.00993349
18	18861	339498		345207	0.0105076
19	19268	366092		364475	0.0110941
20	18966	379320		383441	0.0116714
21	19229	403809		402670	0.0122567
22	18946	416812		421616	0.0128334
23	18843	433389		440459	0.0134069
24	18799	451176		459258	0.0139791
25	18372	459300		477630	0.0145383
26	18032	468832		495662	0.0150872
27	18148	489996		513810	0.0156396
28	17991	503748		531801	0.0161872
29	18161	526669		549962	0.01674
30	17729	531870		567691	0.0172797
31	17537	543647		585228	0.0178135
32	17945	574240		603173	0.0183597
33	17628	581724		620801	0.0188963
34	17884	608056		638685	0.0194406
35	17401	609035		656086	0.0199703
36	17266	621576		673352	0.0204958
37	17323	640951		690675	0.0210231
38	16749	636462		707424	0.0215329
39	16708	651612		724132	0.0220415
40	16684	667360		740816	0.0225493
41	16263	666783		757079	0.0230444
42	16111	676662		773190	0.0235348
43	16534	710962		789724	0.024038
44	16370	720280		806094	0.0245363
45	16108	724860		822202	0.0250266
46	16059	738714		838261	0.0255154
47	15716	738652		853977	0.0259938
48	15651	751248		869628	0.0264702
49	15465	757785		885093	0.0269409
50	15090	754500		900183	0.0274002
51	15168	773568		915351	0.0278619
52	15159	788268		930510	0.0283233
53	15402	816306		945912	0.0287922
54	15221	821934		961133	0.0292555
55	14828	815540		975961	0.0297068
56	14756	826336		990717	0.030156
57	14359	818463		1005076	0.030593
58	13614	789612		1018690	0.0310074
59	14249	840691		1032939	0.0314411
60	14013	840780		1046952	0.0318677
61	13620	830820		1060572	0.0322822
62	13114	813068		1073686	0.0326814
63	13829	871227		1087515	0.0331023
64	13353	854592		1100868	0.0335088
65	13384	869960		1114252	0.0339162
66	13503	891198		1127755	0.0343272
67	13238	886946		1140993	0.0347301
68	12713	864484		1153706	0.0351171
69	12816	884304		1166522	0.0355072
70	12651	885570		1179173	0.0358923
71	12282	872022		1191455	0.0362661
72	12537	902664		1203992	0.0366477
73	12534	914982		1216526	0.0370292
74	11931	882894		1228457	0.0373924
75	12201	915075		1240658	0.0377638
76	12197	926972		1252855	0.038135
77	11908	916916		1264763	0.0384975
78	11781	918918		1276544	0.0388561
79	11224	886696		1287768	0.0391977
80	11512	920960		1299280	0.0395482
81	11195	906795		1310475	0.0398889
82	10738	880516		1321213	0.0402158
83	11046	916818		1332259	0.040552
84	10837	910308		1343096	0.0408818
85	10887	925395		1353983	0.0412132
86	10556	907816		1364539	0.0415345
87	10536	916632		1375075	0.0418552
88	10475	921800		1385550	0.0421741
89	10138	902282		1395688	0.0424827
90	10283	925470		1405971	0.0427957
91	10383	944853		1416354	0.0431117
92	9684	890928		1426038	0.0434065
93	9980	928140		1436018	0.0437103
94	9770	918380		1445788	0.0440076
95	9784	929480		1455572	0.0443055
96	9938	954048		1465510	0.0446079
97	9434	915098		1474944	0.0448951
98	9478	928844		1484422	0.0451836
99	9616	951984		1494038	0.0454763
100	9545	954500		1503583	0.0457668
101	9246	933846		1512829	0.0460483
102	9083	926466		1521912	0.0463247
103	9416	969848		1531328	0.0466114
104	9442	981968		1540770	0.0468988
105	8745	918225		1549515	0.0471649
106	8968	950608		1558483	0.0474379
107	8923	954761		1567406	0.0477095
108	9036	975888		1576442	0.0479846
109	8895	969555		1585337	0.0482553
110	8900	979000		1594237	0.0485262
111	8795	976245		1603032	0.0487939
112	8353	935536		1611385	0.0490482
113	8337	942081		1619722	0.0493019
114	8716	993624		1628438	0.0495672
115	8116	933340		1636554	0.0498143
116	8674	1006184		1645228	0.0500783
117	8523	997191		1653751	0.0503377
118	8156	962408		1661907	0.050586
119	8358	994602		1670265	0.0508404
120	8001	960120		1678266	0.0510839
121	8259	999339		1686525	0.0513353
122	8257	1007354		1694782	0.0515866
123	8235	1012905		1703017	0.0518373
124	7837	971788		1710854	0.0520759
125	8123	1015375		1718977	0.0523231
126	7809	983934		1726786	0.0525608
127	7825	993775		1734611	0.052799
128	7646	978688		1742257	0.0530317
129	7639	985431		1749896	0.0532642
130	7939	1032070		1757835	0.0535059
131	7574	992194		1765409	0.0537364
132	7725	1019700		1773134	0.0539716
133	7843	1043119		1780977	0.0542103
134	7362	986508		1788339	0.0544344
135	7308	986580		1795647	0.0546568
136	7486	1018096		1803133	0.0548847
137	7257	994209		1810390	0.0551056
138	7549	1041762		1817939	0.0553354
139	7464	1037496		1825403	0.0555626
140	7257	1015980		1832660	0.0557834
141	7308	1030428		1839968	0.0560059
142	7510	1066420		1847478	0.0562345
143	7166	1024738		1854644	0.0564526
144	7502	1080288		1862146	0.056681
145	7437	1078365		1869583	0.0569073
146	7352	1073392		1876935	0.0571311
147	7090	1042230		1884025	0.0573469
148	7148	1057904		1891173	0.0575645
149	7137	1063413		1898310	0.0577817
150	7056	1058400		1905366	0.0579965
151	7125	1075875		1912491	0.0582134
152	6988	1062176		1919479	0.0584261
153	7138	1092114		1926617	0.0586434
154	6940	1068760		1933557	0.0588546
155	7108	1101740		1940665	0.059071
156	7066	1102296		1947731	0.059286
157	7318	1148926		1955049	0.0595088
158	7424	1172992		1962473	0.0597348
159	7478	1189002		1969951	0.0599624
160	7318	1170880		1977269	0.0601851
161	7232	1164352		1984501	0.0604053
162	7504	1215648		1992005	0.0606337
163	7566	1233258		1999571	0.060864
164	7478	1226392		2007049	0.0610916
165	7592	1252680		2014641	0.0613227
166	7663	1272058		2022304	0.0615559
167	7800	1302600		2030104	0.0617934
168	7885	1324680		2037989	0.0620334
169	7837	1324453		2045826	0.0622719
170	8489	1443130		2054315	0.0625303
171	8345	1426995		2062660	0.0627843
172	8312	1429664		2070972	0.0630373
173	9008	1558384		2079980	0.0633115
174	8947	1556778		2088927	0.0635838
175	9645	1687875		2098572	0.0638774
176	9831	1730256		2108403	0.0641767
177	10337	1829649		2118740	0.0644913
178	10863	1933614		2129603	0.064822
179	11988	2145852		2141591	0.0651868
180	13060	2350800		2154651	0.0655844
181	14216	2573096		2168867	0.0660171
182	15807	2876874		2184674	0.0664982
183	17712	3241296		2202386	0.0670374
184	19904	3662336		2222290	0.0676432
185	23274	4305690		2245564	0.0683516
186	27120	5044320		2272684	0.0691771
187	30932	5784284		2303616	0.0701186
188	36670	6893960		2340286	0.0712348
189	43143	8154027		2383429	0.072548
190	50895	9670050		2434324	0.0740972
191	58873	11244743		2493197	0.0758892
192	67613	12981696		2560810	0.0779473
193	77123	14884739		2637933	0.0802948
194	87341	16944154		2725274	0.0829533
195	98404	19188780		2823678	0.0859486
196	108499	21265804		2932177	0.0892511
197	119362	23514314		3051539	0.0928843
198	131210	25979580		3182749	0.0968782
199	140232	27906168		3322981	0.101147
200	149744	29948800		3472725	0.105705
201	157922	31742322		3630647	0.110512
202	167398	33814396		3798045	0.115607
203	171533	34821199		3969578	0.120828
204	176479	36001716		4146057	0.1262
205	180645	37032225		4326702	0.131698
206	184875	38084250		4511577	0.137326
207	187112	38732184		4698689	0.143021
208	186099	38708592		4884788	0.148686
209	186811	39043499		5071599	0.154372
210	187359	39345390		5258958	0.160075
211	186045	39255495		5445003	0.165738
212	184877	39193924		5629880	0.171365
213	183374	39058662		5813254	0.176947
214	180660	38661240		5993914	0.182446
215	180631	38835665		6174545	0.187944
216	176612	38148192		6351157	0.19332
217	174645	37897965		6525802	0.198636
218	172182	37535676		6697984	0.203877
219	169681	37160139		6867665	0.209042
220	166002	36520440		7033667	0.214094
221	166474	36790754		7200141	0.219162
222	164208	36454176		7364349	0.22416
223	160957	35893411		7525306	0.229059
224	158506	35505344		7683812	0.233884
225	155237	34928325		7839049	0.238609
226	153381	34664106		7992430	0.243278
227	151891	34479257		8144321	0.247901
228	148654	33893112		8292975	0.252426
229	145208	33252632		8438183	0.256846
230	143470	32998100		8581653	0.261213
231	141393	32661783		8723046	0.265517
232	139580	32382560		8862626	0.269765
233	136634	31835722		8999260	0.273924
234	134554	31485636		9133814	0.27802
235	130001	30550235		9263815	0.281977
236	129296	30513856		9393111	0.285912
237	127292	30168204		9520403	0.289787
238	124881	29721678		9645284	0.293588
239	123446	29503594		9768730	0.297346
240	118924	28541760		9887654	0.300966
241	116278	28022998		10003932	0.304505
242	114162	27627204		10118094	0.30798
243	112067	27232281		10230161	0.311391
244	109464	26709216		10339625	0.314723
245	106241	26029045		10445866	0.317957
246	103423	25442058		10549289	0.321105
247	99100	24477700		10648389	0.324121
248	96382	23902736		10744771	0.327055
249	93091	23179659		10837862	0.329888
250	88408	22102000		10926270	0.332579
251	83756	21022756		11010026	0.335129
252	79658	20073816		11089684	0.337554
253	73561	18610933		11163245	0.339793
254	70939	18018506		11234184	0.341952
255	64586	16469430		11298770	0.343918
256	59393	15204608		11358163	0.345726
257	53682	13796274		11411845	0.34736
258	49074	12661092		11460919	0.348853
259	43608	11294472		11504527	0.350181
260	38344	9969440		11542871	0.351348
261	33630	8777430		11576501	0.352371
262	29284	7672408		11605785	0.353263
263	25127	6608401		11630912	0.354028
264	21785	5751240		11652697	0.354691
265	18119	4801535		11670816	0.355242
266	15771	4195086		11686587	0.355722
267	12946	3456582		11699533	0.356116
268	10973	2940764		11710506	0.35645
269	8676	2333844		11719182	0.356714
270	7610	2054700		11726792	0.356946
271	6266	1698086		11733058	0.357137
272	5410	1471520		11738468	0.357302
273	4356	1189188		11742824	0.357434
274	3833	1050242		11746657	0.357551
275	3308	909700		11749965	0.357651
276	2911	803436		11752876	0.35774
277	2393	662861		11755269	0.357813
278	2348	652744		11757617	0.357884
279	1930	538470		11759547	0.357943
280	1834	513520		11761381	0.357999
281	1603	450443		11762984	0.358048
282	1484	418488		11764468	0.358093
283	1522	430726		11765990	0.358139
284	1346	382264		11767336	0.35818
285	1273	362805		11768609	0.358219
286	1188	339768		11769797	0.358255
287	1233	353871		11771030	0.358293
288	1302	374976		11772332	0.358332
289	1233	356337		11773565	0.35837
290	1227	355830		11774792	0.358407
291	1172	341052		11775964	0.358443
292	1176	343392		11777140	0.358479
293	1172	343396		11778312	0.358514
294	1329	390726		11779641	0.358555
295	1294	381730		11780935	0.358594
296	1266	374736		11782201	0.358633
297	1246	370062		11783447	0.358671
298	1293	385314		11784740	0.35871
299	1243	371657		11785983	0.358748
300	1307	392100		11787290	0.358788
301	1243	374143		11788533	0.358825
302	1240	374480		11789773	0.358863
303	1206	365418		11790979	0.3589
304	1246	378784		11792225	0.358938
305	1301	396805		11793526	0.358977
306	1205	368730		11794731	0.359014
307	1168	358576		11795899	0.35905
308	1360	418880		11797259	0.359091
309	1241	383469		11798500	0.359129
310	1325	410750		11799825	0.359169
311	1198	372578		11801023	0.359206
312	1170	365040		11802193	0.359241
313	1151	360263		11803344	0.359276
314	1197	375858		11804541	0.359313
315	1272	400680		11805813	0.359351
316	1286	406376		11807099	0.359391
317	1301	412417		11808400	0.35943
318	1173	373014		11809573	0.359466
319	1216	387904		11810789	0.359503
320	1213	388160		11812002	0.35954
321	1160	372360		11813162	0.359575
322	1200	386400		11814362	0.359612
323	1096	354008		11815458	0.359645
324	1133	367092		11816591	0.359679
325	1167	379275		11817758	0.359715
326	1206	393156		11818964	0.359752
327	1171	382917		11820135	0.359787
328	1123	368344		11821258	0.359822
329	1280	421120		11822538	0.35986
330	1153	380490		11823691	0.359896
331	1125	372375		11824816	0.35993
332	1021	338972		11825837	0.359961
333	993	330669		11826830	0.359991
334	1051	351034		11827881	0.360023
335	1092	365820		11828973	0.360056
336	1027	345072		11830000	0.360088
337	918	309366		11830918	0.360116
338	1020	344760		11831938	0.360147
339	840	284760		11832778	0.360172
340	932	316880		11833710	0.360201
341	872	297352		11834582	0.360227
342	847	289674		11835429	0.360253
343	834	286062		11836263	0.360278
344	807	277608		11837070	0.360303
345	769	265305		11837839	0.360326
346	783	270918		11838622	0.36035
347	732	254004		11839354	0.360372
348	695	241860		11840049	0.360394
349	631	220219		11840680	0.360413
350	557	194950		11841237	0.36043
351	602	211302		11841839	0.360448
352	546	192192		11842385	0.360465
353	516	182148		11842901	0.36048
354	516	182664		11843417	0.360496
355	578	205190		11843995	0.360514
356	644	229264		11844639	0.360533
357	501	178857		11845140	0.360548
358	554	198332		11845694	0.360565
359	509	182731		11846203	0.360581
360	437	157320		11846640	0.360594
361	425	153425		11847065	0.360607
362	424	153488		11847489	0.36062
363	454	164802		11847943	0.360634
364	355	129220		11848298	0.360645
365	432	157680		11848730	0.360658
366	403	147498		11849133	0.36067
367	391	143497		11849524	0.360682
368	407	149776		11849931	0.360694
369	382	140958		11850313	0.360706
370	337	124690		11850650	0.360716
371	292	108332		11850942	0.360725
372	316	117552		11851258	0.360735
373	319	118987		11851577	0.360744
374	283	105842		11851860	0.360753
375	304	114000		11852164	0.360762
376	272	102272		11852436	0.360771
377	333	125541		11852769	0.360781
378	295	111510		11853064	0.36079
379	291	110289		11853355	0.360799
380	284	107920		11853639	0.360807
381	184	70104		11853823	0.360813
382	239	91298		11854062	0.36082
383	219	83877		11854281	0.360827
384	252	96768		11854533	0.360834
385	227	87395		11854760	0.360841
386	195	75270		11854955	0.360847
387	251	97137		11855206	0.360855
388	183	71004		11855389	0.36086
389	231	89859		11855620	0.360867
390	209	81510		11855829	0.360874
391	224	87584		11856053	0.360881
392	238	93296		11856291	0.360888
393	214	84102		11856505	0.360894
394	214	84316		11856719	0.360901
395	197	77815		11856916	0.360907
396	207	81972		11857123	0.360913
397	203	80591		11857326	0.360919
398	194	77212		11857520	0.360925
399	269	107331		11857789	0.360933
400	237	94800		11858026	0.360941
401	204	81804		11858230	0.360947
402	177	71154		11858407	0.360952
403	212	85436		11858619	0.360959
404	193	77972		11858812	0.360965
405	209	84645		11859021	0.360971
406	198	80388		11859219	0.360977
407	212	86284		11859431	0.360983
408	201	82008		11859632	0.36099
409	201	82209		11859833	0.360996
410	195	79950		11860028	0.361002
411	230	94530		11860258	0.361009
412	184	75808		11860442	0.361014
413	187	77231		11860629	0.36102
414	198	81972		11860827	0.361026
415	205	85075		11861032	0.361032
416	195	81120		11861227	0.361038
417	200	83400		11861427	0.361044
418	210	87780		11861637	0.361051
419	206	86314		11861843	0.361057
420	246	103320		11862089	0.361064
421	232	97672		11862321	0.361071
422	214	90308		11862535	0.361078
423	235	99405		11862770	0.361085
424	281	119144		11863051	0.361094
425	232	98600		11863283	0.361101
426	236	100536		11863519	0.361108
427	338	144326		11863857	0.361118
428	363	155364		11864220	0.361129
429	262	112398		11864482	0.361137
430	272	116960		11864754	0.361145
431	319	137489		11865073	0.361155
432	206	88992		11865279	0.361161
433	369	159777		11865648	0.361173
434	455	197470		11866103	0.361187
435	459	199665		11866562	0.361201
436	425	185300		11866987	0.361213
437	450	196650		11867437	0.361227
438	404	176952		11867841	0.361239
439	351	154089		11868192	0.36125
440	286	125840		11868478	0.361259
441	227	100107		11868705	0.361266
442	197	87074		11868902	0.361272
443	240	106320		11869142	0.361279
444	181	80364		11869323	0.361285
445	195	86775		11869518	0.361291
446	200	89200		11869718	0.361297
447	146	65262		11869864	0.361301
448	191	85568		11870055	0.361307
449	165	74085		11870220	0.361312
450	202	90900		11870422	0.361318
451	141	63591		11870563	0.361322
452	171	77292		11870734	0.361328
453	143	64779		11870877	0.361332
454	128	58112		11871005	0.361336
455	157	71435		11871162	0.361341
456	161	73416		11871323	0.361345
457	177	80889		11871500	0.361351
458	148	67784		11871648	0.361355
459	148	67932		11871796	0.36136
460	160	73600		11871956	0.361365
461	141	65001		11872097	0.361369
462	145	66990		11872242	0.361373
463	118	54634		11872360	0.361377
464	109	50576		11872469	0.36138
465	226	105090		11872695	0.361387
466	163	75958		11872858	0.361392
467	168	78456		11873026	0.361397
468	156	73008		11873182	0.361402
469	153	71757		11873335	0.361407
470	184	86480		11873519	0.361412
471	211	99381		11873730	0.361419
472	130	61360		11873860	0.361423
473	212	100276		11874072	0.361429
474	253	119922		11874325	0.361437
475	121	57475		11874446	0.361441
476	218	103768		11874664	0.361447
477	187	89199		11874851	0.361453
478	232	110896		11875083	0.36146
479	162	77598		11875245	0.361465
480	154	73920		11875399	0.36147
481	108	51948		11875507	0.361473
482	180	86760		11875687	0.361478
483	100	48300		11875787	0.361481
484	183	88572		11875970	0.361487
485	159	77115		11876129	0.361492
486	131	63666		11876260	0.361496
487	127	61849		11876387	0.3615
488	119	58072		11876506	0.361503
489	114	55746		11876620	0.361507
490	134	65660		11876754	0.361511
491	59	28969		11876813	0.361513
492	89	43788		11876902	0.361515
493	118	58174		11877020	0.361519
494	130	64220		11877150	0.361523
495	53	26235		11877203	0.361524
496	59	29264		11877262	0.361526
497	100	49700		11877362	0.361529
498	91	45318		11877453	0.361532
499	65	32435		11877518	0.361534
500	75	37500		11877593	0.361536
501	68	34068		11877661	0.361538
502	93	46686		11877754	0.361541
503	72	36216		11877826	0.361543
504	75	37800		11877901	0.361546
505	67	33835		11877968	0.361548
506	47	23782		11878015	0.361549
507	65	32955		11878080	0.361551
508	50	25400		11878130	0.361553
509	60	30540		11878190	0.361554
510	93	47430		11878283	0.361557
511	67	34237		11878350	0.361559
512	63	32256		11878413	0.361561
513	79	40527		11878492	0.361564
514	48	24672		11878540	0.361565
515	73	37595		11878613	0.361567
516	88	45408		11878701	0.36157
517	73	37741		11878774	0.361572
518	173	89614		11878947	0.361578
519	86	44634		11879033	0.36158
520	99	51480		11879132	0.361583
521	97	50537		11879229	0.361586
522	84	43848		11879313	0.361589
523	115	60145		11879428	0.361592
524	119	62356		11879547	0.361596
525	113	59325		11879660	0.361599
526	96	50496		11879756	0.361602
527	139	73253		11879895	0.361606
528	146	77088		11880041	0.361611
529	132	69828		11880173	0.361615
530	89	47170		11880262	0.361618
531	83	44073		11880345	0.36162
532	102	54264		11880447	0.361623
533	81	43173		11880528	0.361626
534	130	69420		11880658	0.36163
535	104	55640		11880762	0.361633
536	78	41808		11880840	0.361635
537	99	53163		11880939	0.361638
538	107	57566		11881046	0.361641
539	156	84084		11881202	0.361646
540	84	45360		11881286	0.361649
541	82	44362		11881368	0.361651
542	92	49864		11881460	0.361654
543	95	51585		11881555	0.361657
544	90	48960		11881645	0.36166
545	122	66490		11881767	0.361663
546	97	52962		11881864	0.361666
547	104	56888		11881968	0.361669
548	99	54252		11882067	0.361672
549	89	48861		11882156	0.361675
550	78	42900		11882234	0.361678
551	94	51794		11882328	0.36168
552	72	39744		11882400	0.361683
553	85	47005		11882485	0.361685
554	127	70358		11882612	0.361689
555	121	67155		11882733	0.361693
556	75	41700		11882808	0.361695
557	115	64055		11882923	0.361699
558	69	38502		11882992	0.361701
559	63	35217		11883055	0.361703
560	83	46480		11883138	0.361705
561	72	40392		11883210	0.361707
562	79	44398		11883289	0.36171
563	84	47292		11883373	0.361712
564	61	34404		11883434	0.361714
565	65	36725		11883499	0.361716
566	64	36224		11883563	0.361718
567	66	37422		11883629	0.36172
568	74	42032		11883703	0.361722
569	80	45520		11883783	0.361725
570	48	27360		11883831	0.361726
571	58	33118		11883889	0.361728
572	63	36036		11883952	0.36173
573	75	42975		11884027	0.361732
574	55	31570		11884082	0.361734
575	69	39675		11884151	0.361736
576	61	35136		11884212	0.361738
577	55	31735		11884267	0.361739
578	55	31790		11884322	0.361741
579	60	34740		11884382	0.361743
580	49	28420		11884431	0.361744
581	36	20916		11884467	0.361746
582	48	27936		11884515	0.361747
583	32	18656		11884547	0.361748
584	38	22192		11884585	0.361749
585	64	37440		11884649	0.361751
586	38	22268		11884687	0.361752
587	42	24654		11884729	0.361754
588	37	21756		11884766	0.361755
589	50	29450		11884816	0.361756
590	30	17700		11884846	0.361757
591	36	21276		11884882	0.361758
592	32	18944		11884914	0.361759
593	34	20162		11884948	0.36176
594	37	21978		11884985	0.361761
595	36	21420		11885021	0.361762
596	29	17284		11885050	0.361763
597	45	26865		11885095	0.361765
598	41	24518		11885136	0.361766
599	34	20366		11885170	0.361767
600	30	18000		11885200	0.361768
601	31	18631		11885231	0.361769
602	35	21070		11885266	0.36177
603	34	20502		11885300	0.361771
604	31	18724		11885331	0.361772
605	32	19360		11885363	0.361773
606	26	15756		11885389	0.361774
607	33	20031		11885422	0.361775
608	27	16416		11885449	0.361775
609	19	11571		11885468	0.361776
610	35	21350		11885503	0.361777
611	16	9776		11885519	0.361778
612	22	13464		11885541	0.361778
613	27	16551		11885568	0.361779
614	23	14122		11885591	0.36178
615	27	16605		11885618	0.361781
616	26	16016		11885644	0.361781
617	20	12340		11885664	0.361782
618	27	16686		11885691	0.361783
619	20	12380		11885711	0.361783
620	29	17980		11885740	0.361784
621	18	11178		11885758	0.361785
622	20	12440		11885778	0.361785
623	21	13083		11885799	0.361786
624	19	11856		11885818	0.361787
625	19	11875		11885837	0.361787
626	24	15024		11885861	0.361788
627	28	17556		11885889	0.361789
628	20	12560		11885909	0.361789
629	24	15096		11885933	0.36179
630	14	8820		11885947	0.361791
631	23	14513		11885970	0.361791
632	12	7584		11885982	0.361792
633	31	19623		11886013	0.361793
634	14	8876		11886027	0.361793
635	27	17145		11886054	0.361794
636	22	13992		11886076	0.361795
637	16	10192		11886092	0.361795
638	42	26796		11886134	0.361796
639	22	14058		11886156	0.361797
640	18	11520		11886174	0.361797
641	12	7692		11886186	0.361798
642	25	16050		11886211	0.361799
643	25	16075		11886236	0.361799
644	27	17388		11886263	0.3618
645	21	13545		11886284	0.361801
646	10	6460		11886294	0.361801
647	21	13587		11886315	0.361802
648	18	11664		11886333	0.361802
649	26	16874		11886359	0.361803
650	24	15600		11886383	0.361804
651	41	26691		11886424	0.361805
652	24	15648		11886448	0.361806
653	17	11101		11886465	0.361806
654	22	14388		11886487	0.361807
655	25	16375		11886512	0.361808
656	45	29520		11886557	0.361809
657	33	21681		11886590	0.36181
658	42	27636		11886632	0.361811
659	47	30973		11886679	0.361813
660	39	25740		11886718	0.361814
661	35	23135		11886753	0.361815
662	50	33100		11886803	0.361817
663	51	33813		11886854	0.361818
664	41	27224		11886895	0.361819
665	37	24605		11886932	0.361821
666	38	25308		11886970	0.361822
667	29	19343		11886999	0.361823
668	40	26720		11887039	0.361824
669	46	30774		11887085	0.361825
670	47	31490		11887132	0.361827
671	88	59048		11887220	0.361829
672	37	24864		11887257	0.36183
673	72	48456		11887329	0.361833
674	46	31004		11887375	0.361834
675	42	28350		11887417	0.361835
676	43	29068		11887460	0.361837
677	74	50098		11887534	0.361839
678	69	46782		11887603	0.361841
679	41	27839		11887644	0.361842
680	46	31280		11887690	0.361844
681	53	36093		11887743	0.361845
682	47	32054		11887790	0.361847
683	63	43029		11887853	0.361849
684	56	38304		11887909	0.36185
685	73	50005		11887982	0.361853
686	50	34300		11888032	0.361854
687	68	46716		11888100	0.361856
688	50	34400		11888150	0.361858
689	81	55809		11888231	0.36186
690	38	26220		11888269	0.361861
691	54	37314		11888323	0.361863
692	37	25604		11888360	0.361864
693	37	25641		11888397	0.361865
694	54	37476		11888451	0.361867
695	49	34055		11888500	0.361868
696	45	31320		11888545	0.36187
697	30	20910		11888575	0.361871
698	41	28618		11888616	0.361872
699	44	30756		11888660	0.361873
700	48	33600		11888708	0.361875
701	73	51173		11888781	0.361877
702	44	30888		11888825	0.361878
703	37	26011		11888862	0.361879
704	22	15488		11888884	0.36188
705	49	34545		11888933	0.361881
706	47	33182		11888980	0.361883
707	41	28987		11889021	0.361884
708	40	28320		11889061	0.361885
709	34	24106		11889095	0.361886
710	43	30530		11889138	0.361888
711	26	18486		11889164	0.361888
712	30	21360		11889194	0.361889
713	41	29233		11889235	0.361891
714	26	18564		11889261	0.361891
715	28	20020		11889289	0.361892
716	31	22196		11889320	0.361893
717	23	16491		11889343	0.361894
718	21	15078		11889364	0.361895
719	40	28760		11889404	0.361896
720	26	18720		11889430	0.361897
721	25	18025		11889455	0.361897
722	22	15884		11889477	0.361898
723	24	17352		11889501	0.361899
724	20	14480		11889521	0.361899
725	18	13050		11889539	0.3619
726	11	7986		11889550	0.3619
727	15	10905		11889565	0.361901
728	16	11648		11889581	0.361901
729	17	12393		11889598	0.361902
730	16	11680		11889614	0.361902
731	19	13889		11889633	0.361903
732	14	10248		11889647	0.361903
733	17	12461		11889664	0.361904
734	13	9542		11889677	0.361904
735	13	9555		11889690	0.361905
736	9	6624		11889699	0.361905
737	13	9581		11889712	0.361905
738	9	6642		11889721	0.361905
739	17	12563		11889738	0.361906
740	8	5920		11889746	0.361906
741	14	10374		11889760	0.361907
742	9	6678		11889769	0.361907
743	11	8173		11889780	0.361907
744	6	4464		11889786	0.361907
745	8	5960		11889794	0.361908
746	10	7460		11889804	0.361908
747	9	6723		11889813	0.361908
748	5	3740		11889818	0.361908
749	7	5243		11889825	0.361909
750	12	9000		11889837	0.361909
751	14	10514		11889851	0.361909
752	7	5264		11889858	0.36191
753	12	9036		11889870	0.36191
754	10	7540		11889880	0.36191
755	8	6040		11889888	0.361911
756	2	1512		11889890	0.361911
757	4	3028		11889894	0.361911
758	9	6822		11889903	0.361911
759	9	6831		11889912	0.361911
760	8	6080		11889920	0.361912
761	7	5327		11889927	0.361912
762	4	3048		11889931	0.361912
763	6	4578		11889937	0.361912
764	13	9932		11889950	0.361912
765	13	9945		11889963	0.361913
766	9	6894		11889972	0.361913
767	7	5369		11889979	0.361913
768	5	3840		11889984	0.361913
769	4	3076		11889988	0.361914
770	8	6160		11889996	0.361914
771	7	5397		11890003	0.361914
772	5	3860		11890008	0.361914
773	6	4638		11890014	0.361914
774	10	7740		11890024	0.361915
775	9	6975		11890033	0.361915
776	7	5432		11890040	0.361915
777	9	6993		11890049	0.361915
778	9	7002		11890058	0.361916
779	3	2337		11890061	0.361916
780	8	6240		11890069	0.361916
781	9	7029		11890078	0.361916
782	3	2346		11890081	0.361916
783	5	3915		11890086	0.361917
784	3	2352		11890089	0.361917
785	5	3925		11890094	0.361917
786	4	3144		11890098	0.361917
787	9	7083		11890107	0.361917
788	6	4728		11890113	0.361917
789	2	1578		11890115	0.361917
790	2	1580		11890117	0.361918
791	5	3955		11890122	0.361918
792	8	6336		11890130	0.361918
793	6	4758		11890136	0.361918
794	6	4764		11890142	0.361918
795	14	11130		11890156	0.361919
796	4	3184		11890160	0.361919
797	10	7970		11890170	0.361919
798	5	3990		11890175	0.361919
799	4	3196		11890179	0.361919
800	5	4000		11890184	0.36192
801	0	0		11890184	0.36192
802	3	2406		11890187	0.36192
803	3	2409		11890190	0.36192
804	8	6432		11890198	0.36192
805	6	4830		11890204	0.36192
806	6	4836		11890210	0.36192
807	11	8877		11890221	0.361921
808	4	3232		11890225	0.361921
809	4	3236		11890229	0.361921
810	1	810		11890230	0.361921
811	2	1622		11890232	0.361921
812	6	4872		11890238	0.361921
813	6	4878		11890244	0.361921
814	7	5698		11890251	0.361922
815	10	8150		11890261	0.361922
816	10	8160		11890271	0.361922
817	3	2451		11890274	0.361922
818	8	6544		11890282	0.361923
819	9	7371		11890291	0.361923
820	4	3280		11890295	0.361923
821	5	4105		11890300	0.361923
822	3	2466		11890303	0.361923
823	16	13168		11890319	0.361924
824	2	1648		11890321	0.361924
825	8	6600		11890329	0.361924
826	4	3304		11890333	0.361924
827	5	4135		11890338	0.361924
828	5	4140		11890343	0.361924
829	3	2487		11890346	0.361924
830	3	2490		11890349	0.361925
831	4	3324		11890353	0.361925
832	4	3328		11890357	0.361925
833	5	4165		11890362	0.361925
834	6	5004		11890368	0.361925
835	12	10020		11890380	0.361926
836	3	2508		11890383	0.361926
837	5	4185		11890388	0.361926
838	5	4190		11890393	0.361926
839	5	4195		11890398	0.361926
840	6	5040		11890404	0.361926
841	6	5046		11890410	0.361926
842	6	5052		11890416	0.361927
843	3	2529		11890419	0.361927
844	8	6752		11890427	0.361927
845	5	4225		11890432	0.361927
846	6	5076		11890438	0.361927
847	2	1694		11890440	0.361927
848	3	2544		11890443	0.361927
849	5	4245		11890448	0.361928
850	5	4250		11890453	0.361928
851	0	0		11890453	0.361928
852	3	2556		11890456	0.361928
853	7	5971		11890463	0.361928
854	10	8540		11890473	0.361928
855	2	1710		11890475	0.361928
856	2	1712		11890477	0.361928
857	1	857		11890478	0.361928
858	5	4290		11890483	0.361929
859	3	2577		11890486	0.361929
860	1	860		11890487	0.361929
861	5	4305		11890492	0.361929
862	1	862		11890493	0.361929
863	3	2589		11890496	0.361929
864	4	3456		11890500	0.361929
865	2	1730		11890502	0.361929
866	5	4330		11890507	0.361929
867	10	8670		11890517	0.36193
868	3	2604		11890520	0.36193
869	0	0		11890520	0.36193
870	2	1740		11890522	0.36193
871	2	1742		11890524	0.36193
872	9	7848		11890533	0.36193
873	5	4365		11890538	0.36193
874	4	3496		11890542	0.36193
875	4	3500		11890546	0.361931
876	3	2628		11890549	0.361931
877	3	2631		11890552	0.361931
878	11	9658		11890563	0.361931
879	14	12306		11890577	0.361932
880	10	8800		11890587	0.361932
881	13	11453		11890600	0.361932
882	8	7056		11890608	0.361932
883	7	6181		11890615	0.361933
884	53	46852		11890668	0.361934
885	16	14160		11890684	0.361935
886	36	31896		11890720	0.361936
887	30	26610		11890750	0.361937
888	20	17760		11890770	0.361937
889	35	31115		11890805	0.361938
890	48	42720		11890853	0.36194
891	5	4455		11890858	0.36194
892	7	6244		11890865	0.36194
893	4	3572		11890869	0.36194
894	8	7152		11890877	0.361941
895	7	6265		11890884	0.361941
896	9	8064		11890893	0.361941
897	17	15249		11890910	0.361942
898	7	6286		11890917	0.361942
899	6	5394		11890923	0.361942
900	8	7200		11890931	0.361942
901	16	14416		11890947	0.361943
902	8	7216		11890955	0.361943
903	1	903		11890956	0.361943
904	10	9040		11890966	0.361943
905	5	4525		11890971	0.361943
906	13	11778		11890984	0.361944
907	7	6349		11890991	0.361944
908	5	4540		11890996	0.361944
909	1	909		11890997	0.361944
910	7	6370		11891004	0.361945
911	7	6377		11891011	0.361945
912	12	10944		11891023	0.361945
913	11	10043		11891034	0.361945
914	13	11882		11891047	0.361946
915	1	915		11891048	0.361946
916	8	7328		11891056	0.361946
917	6	5502		11891062	0.361946
918	4	3672		11891066	0.361946
919	7	6433		11891073	0.361947
920	4	3680		11891077	0.361947
921	9	8289		11891086	0.361947
922	13	11986		11891099	0.361947
923	10	9230		11891109	0.361948
924	1	924		11891110	0.361948
925	7	6475		11891117	0.361948
926	7	6482		11891124	0.361948
927	29	26883		11891153	0.361949
928	19	17632		11891172	0.36195
929	15	13935		11891187	0.36195
930	17	15810		11891204	0.361951
931	4	3724		11891208	0.361951
932	13	12116		11891221	0.361951
933	10	9330		11891231	0.361951
934	19	17746		11891250	0.361952
935	20	18700		11891270	0.361953
936	2	1872		11891272	0.361953
937	9	8433		11891281	0.361953
938	1	938		11891282	0.361953
939	2	1878		11891284	0.361953
940	4	3760		11891288	0.361953
941	7	6587		11891295	0.361953
942	7	6594		11891302	0.361954
943	4	3772		11891306	0.361954
944	1	944		11891307	0.361954
945	4	3780		11891311	0.361954
946	7	6622		11891318	0.361954
947	3	2841		11891321	0.361954
948	9	8532		11891330	0.361954
949	6	5694		11891336	0.361955
950	10	9500		11891346	0.361955
951	5	4755		11891351	0.361955
952	5	4760		11891356	0.361955
953	10	9530		11891366	0.361956
954	6	5724		11891372	0.361956
955	10	9550		11891382	0.361956
956	9	8604		11891391	0.361956
957	7	6699		11891398	0.361956
958	13	12454		11891411	0.361957
959	14	13426		11891425	0.361957
960	7	6720		11891432	0.361958
961	7	6727		11891439	0.361958
962	8	7696		11891447	0.361958
963	4	3852		11891451	0.361958
964	10	9640		11891461	0.361958
965	6	5790		11891467	0.361959
966	12	11592		11891479	0.361959
967	13	12571		11891492	0.361959
968	9	8712		11891501	0.36196
969	4	3876		11891505	0.36196
970	4	3880		11891509	0.36196
971	7	6797		11891516	0.36196
972	13	12636		11891529	0.36196
973	4	3892		11891533	0.361961
974	9	8766		11891542	0.361961
975	6	5850		11891548	0.361961
976	7	6832		11891555	0.361961
977	3	2931		11891558	0.361961
978	7	6846		11891565	0.361962
979	8	7832		11891573	0.361962
980	3	2940		11891576	0.361962
981	4	3924		11891580	0.361962
982	1	982		11891581	0.361962
983	7	6881		11891588	0.361962
984	4	3936		11891592	0.361962
985	4	3940		11891596	0.361963
986	8	7888		11891604	0.361963
987	5	4935		11891609	0.361963
988	5	4940		11891614	0.361963
989	1	989		11891615	0.361963
990	3	2970		11891618	0.361963
991	5	4955		11891623	0.361963
992	1	992		11891624	0.361963
993	3	2979		11891627	0.361963
994	5	4970		11891632	0.361964
995	2	1990		11891634	0.361964
996	4	3984		11891638	0.361964
997	3	2991		11891641	0.361964
998	8	7984		11891649	0.361964
999	1	999		11891650	0.361964
1000	2	2000		11891652	0.361964
1001	0	0		11891652	0.361964
1002	3	3006		11891655	0.361964
1003	1	1003		11891656	0.361964
1004	3	3012		11891659	0.361964
1005	3	3015		11891662	0.361965
1006	0	0		11891662	0.361965
1007	1	1007		11891663	0.361965
1008	1	1008		11891664	0.361965
1009	1	1009		11891665	0.361965
1010	0	0		11891665	0.361965
1011	4	4044		11891669	0.361965
1012	1	1012		11891670	0.361965
1013	1	1013		11891671	0.361965
1014	0	0		11891671	0.361965
1015	0	0		11891671	0.361965
1016	1	1016		11891672	0.361965
1017	0	0		11891672	0.361965
1018	0	0		11891672	0.361965
1019	1	1019		11891673	0.361965
1020	0	0		11891673	0.361965
1021	0	0		11891673	0.361965
1022	1	1022		11891674	0.361965
1023	0	0		11891674	0.361965
1024	0	0		11891674	0.361965
1025	1	1025		11891675	0.361965
1026	1	1026		11891676	0.361965
1027	0	0		11891676	0.361965
1028	0	0		11891676	0.361965
1029	0	0		11891676	0.361965
1030	0	0		11891676	0.361965
1031	3	3093		11891679	0.361965
1032	0	0		11891679	0.361965
1033	0	0		11891679	0.361965
1034	1	1034		11891680	0.361965
1035	0	0		11891680	0.361965
1036	3	3108		11891683	0.361965
1037	0	0		11891683	0.361965
1038	3	3114		11891686	0.361965
1039	1	1039		11891687	0.361965
1040	4	4160		11891691	0.361965
1041	1	1041		11891692	0.361965
1042	3	3126		11891695	0.361966
1043	0	0		11891695	0.361966
1044	0	0		11891695	0.361966
1045	0	0		11891695	0.361966
1046	3	3138		11891698	0.361966
1047	1	1047		11891699	0.361966
1048	0	0		11891699	0.361966
1049	0	0		11891699	0.361966
1050	0	0		11891699	0.361966
1051	1	1051		11891700	0.361966
1052	2	2104		11891702	0.361966
1053	1	1053		11891703	0.361966
1054	0	0		11891703	0.361966
1055	0	0		11891703	0.361966
1056	3	3168		11891706	0.361966
1057	2	2114		11891708	0.361966
1058	0	0		11891708	0.361966
1059	5	5295		11891713	0.361966
1060	2	2120		11891715	0.361966
1061	0	0		11891715	0.361966
1062	1	1062		11891716	0.361966
1063	0	0		11891716	0.361966
1064	3	3192		11891719	0.361966
1065	2	2130		11891721	0.361966
1066	2	2132		11891723	0.361966
1067	1	1067		11891724	0.361966
1068	1	1068		11891725	0.361966
1069	1	1069		11891726	0.361966
1070	1	1070		11891727	0.361967
1071	0	0		11891727	0.361967
1072	0	0		11891727	0.361967
1073	0	0		11891727	0.361967
1074	1	1074		11891728	0.361967
1075	0	0		11891728	0.361967
1076	5	5380		11891733	0.361967
1077	0	0		11891733	0.361967
1078	0	0		11891733	0.361967
1079	0	0		11891733	0.361967
1080	0	0		11891733	0.361967
1081	1	1081		11891734	0.361967
1082	1	1082		11891735	0.361967
1083	0	0		11891735	0.361967
1084	0	0		11891735	0.361967
1085	0	0		11891735	0.361967
1086	1	1086		11891736	0.361967
1087	1	1087		11891737	0.361967
1088	0	0		11891737	0.361967
1089	1	1089		11891738	0.361967
1090	3	3270		11891741	0.361967
1091	0	0		11891741	0.361967
1092	0	0		11891741	0.361967
1093	0	0		11891741	0.361967
1094	0	0		11891741	0.361967
1095	1	1095		11891742	0.361967
1096	0	0		11891742	0.361967
1097	1	1097		11891743	0.361967
1098	0	0		11891743	0.361967
1099	0	0		11891743	0.361967
1100	0	0		11891743	0.361967
1101	0	0		11891743	0.361967
1102	1	1102		11891744	0.361967
1103	0	0		11891744	0.361967
1104	1	1104		11891745	0.361967
1105	1	1105		11891746	0.361967
1106	3	3318		11891749	0.361967
1107	1	1107		11891750	0.361967
1108	5	5540		11891755	0.361967
1109	1	1109		11891756	0.361967
1110	3	3330		11891759	0.361967
1111	0	0		11891759	0.361967
1112	1	1112		11891760	0.361968
1113	0	0		11891760	0.361968
1114	1	1114		11891761	0.361968
1115	1	1115		11891762	0.361968
1116	3	3348		11891765	0.361968
1117	1	1117		11891766	0.361968
1118	3	3354		11891769	0.361968
1119	10	11190		11891779	0.361968
1120	1	1120		11891780	0.361968
1121	3	3363		11891783	0.361968
1122	4	4488		11891787	0.361968
1123	1	1123		11891788	0.361968
1124	0	0		11891788	0.361968
1125	2	2250		11891790	0.361968
1126	2	2252		11891792	0.361968
1127	3	3381		11891795	0.361969
1128	2	2256		11891797	0.361969
1129	2	2258		11891799	0.361969
1130	2	2260		11891801	0.361969
1131	0	0		11891801	0.361969
1132	0	0		11891801	0.361969
1133	3	3399		11891804	0.361969
1134	2	2268		11891806	0.361969
1135	0	0		11891806	0.361969
1136	0	0		11891806	0.361969
1137	1	1137		11891807	0.361969
1138	3	3414		11891810	0.361969
1139	0	0		11891810	0.361969
1140	0	0		11891810	0.361969
1141	2	2282		11891812	0.361969
1142	0	0		11891812	0.361969
1143	2	2286		11891814	0.361969
1144	1	1144		11891815	0.361969
1145	1	1145		11891816	0.361969
1146	1	1146		11891817	0.361969
1147	1	1147		11891818	0.361969
1148	0	0		11891818	0.361969
1149	4	4596		11891822	0.361969
1150	0	0		11891822	0.361969
1151	0	0		11891822	0.361969
1152	5	5760		11891827	0.36197
1153	1	1153		11891828	0.36197
1154	4	4616		11891832	0.36197
1155	1	1155		11891833	0.36197
1156	0	0		11891833	0.36197
1157	0	0		11891833	0.36197
1158	0	0		11891833	0.36197
1159	0	0		11891833	0.36197
1160	2	2320		11891835	0.36197
1161	6	6966		11891841	0.36197
1162	4	4648		11891845	0.36197
1163	2	2326		11891847	0.36197
1164	4	4656		11891851	0.36197
1165	0	0		11891851	0.36197
1166	1	1166		11891852	0.36197
1167	2	2334		11891854	0.36197
1168	0	0		11891854	0.36197
1169	1	1169		11891855	0.36197
1170	0	0		11891855	0.36197
1171	0	0		11891855	0.36197
1172	0	0		11891855	0.36197
1173	0	0		11891855	0.36197
1174	0	0		11891855	0.36197
1175	2	2350		11891857	0.36197
1176	1	1176		11891858	0.36197
1177	0	0		11891858	0.36197
1178	1	1178		11891859	0.361971
1179	0	0		11891859	0.361971
1180	0	0		11891859	0.361971
1181	0	0		11891859	0.361971
1182	2	2364		11891861	0.361971
1183	4	4732		11891865	0.361971
1184	0	0		11891865	0.361971
1185	6	7110		11891871	0.361971
1186	0	0		11891871	0.361971
1187	0	0		11891871	0.361971
1188	1	1188		11891872	0.361971
1189	1	1189		11891873	0.361971
1190	0	0		11891873	0.361971
1191	1	1191		11891874	0.361971
1192	1	1192		11891875	0.361971
1193	1	1193		11891876	0.361971
1194	1	1194		11891877	0.361971
1195	0	0		11891877	0.361971
1196	1	1196		11891878	0.361971
1197	4	4788		11891882	0.361971
1198	0	0		11891882	0.361971
1199	2	2398		11891884	0.361971
1200	0	0		11891884	0.361971
1201	0	0		11891884	0.361971
1202	0	0		11891884	0.361971
1203	2	2406		11891886	0.361971
1204	0	0		11891886	0.361971
1205	1	1205		11891887	0.361971
1206	0	0		11891887	0.361971
1207	2	2414		11891889	0.361971
1208	1	1208		11891890	0.361971
1209	0	0		11891890	0.361971
1210	1	1210		11891891	0.361972
1211	0	0		11891891	0.361972
1212	1	1212		11891892	0.361972
1213	3	3639		11891895	0.361972
1214	2	2428		11891897	0.361972
1215	2	2430		11891899	0.361972
1216	0	0		11891899	0.361972
1217	0	0		11891899	0.361972
1218	1	1218		11891900	0.361972
1219	2	2438		11891902	0.361972
1220	0	0		11891902	0.361972
1221	0	0		11891902	0.361972
1222	1	1222		11891903	0.361972
1223	0	0		11891903	0.361972
1224	1	1224		11891904	0.361972
1225	0	0		11891904	0.361972
1226	1	1226		11891905	0.361972
1227	1	1227		11891906	0.361972
1228	1	1228		11891907	0.361972
1229	0	0		11891907	0.361972
1230	3	3690		11891910	0.361972
1231	0	0		11891910	0.361972
1232	0	0		11891910	0.361972
1233	1	1233		11891911	0.361972
1234	4	4936		11891915	0.361972
1235	2	2470		11891917	0.361972
1236	1	1236		11891918	0.361972
1237	1	1237		11891919	0.361972
1238	2	2476		11891921	0.361972
1239	1	1239		11891922	0.361972
1240	1	1240		11891923	0.361972
1241	1	1241		11891924	0.361973
1242	0	0		11891924	0.361973
1243	2	2486		11891926	0.361973
1244	0	0		11891926	0.361973
1245	0	0		11891926	0.361973
1246	0	0		11891926	0.361973
1247	1	1247		11891927	0.361973
1248	1	1248		11891928	0.361973
1249	0	0		11891928	0.361973
1250	1	1250		11891929	0.361973
1251	2	2502		11891931	0.361973
1252	0	0		11891931	0.361973
1253	1	1253		11891932	0.361973
1254	8	10032		11891940	0.361973
1255	1	1255		11891941	0.361973
1256	2	2512		11891943	0.361973
1257	1	1257		11891944	0.361973
1258	3	3774		11891947	0.361973
1259	0	0		11891947	0.361973
1260	1	1260		11891948	0.361973
1261	0	0		11891948	0.361973
1262	1	1262		11891949	0.361973
1263	0	0		11891949	0.361973
1264	0	0		11891949	0.361973
1265	2	2530		11891951	0.361973
1266	2	2532		11891953	0.361973
1267	0	0		11891953	0.361973
1268	3	3804		11891956	0.361973
1269	0	0		11891956	0.361973
1270	3	3810		11891959	0.361974
1271	0	0		11891959	0.361974
1272	0	0		11891959	0.361974
1273	1	1273		11891960	0.361974
1274	0	0		11891960	0.361974
1275	3	3825		11891963	0.361974
1276	0	0		11891963	0.361974
1277	0	0		11891963	0.361974
1278	0	0		11891963	0.361974
1279	0	0		11891963	0.361974
1280	2	2560		11891965	0.361974
1281	0	0		11891965	0.361974
1282	0	0		11891965	0.361974
1283	0	0		11891965	0.361974
1284	0	0		11891965	0.361974
1285	0	0		11891965	0.361974
1286	1	1286		11891966	0.361974
1287	2	2574		11891968	0.361974
1288	0	0		11891968	0.361974
1289	1	1289		11891969	0.361974
1290	0	0		11891969	0.361974
1291	0	0		11891969	0.361974
1292	0	0		11891969	0.361974
1293	0	0		11891969	0.361974
1294	0	0		11891969	0.361974
1295	0	0		11891969	0.361974
1296	0	0		11891969	0.361974
1297	0	0		11891969	0.361974
1298	1	1298		11891970	0.361974
1299	0	0		11891970	0.361974
1300	1	1300		11891971	0.361974
1301	0	0		11891971	0.361974
1302	0	0		11891971	0.361974
1303	1	1303		11891972	0.361974
1304	0	0		11891972	0.361974
1305	0	0		11891972	0.361974
1306	1	1306		11891973	0.361974
1307	1	1307		11891974	0.361974
1308	0	0		11891974	0.361974
1309	0	0		11891974	0.361974
1310	0	0		11891974	0.361974
1311	2	2622		11891976	0.361974
1312	0	0		11891976	0.361974
1313	0	0		11891976	0.361974
1314	1	1314		11891977	0.361974
1315	0	0		11891977	0.361974
1316	1	1316		11891978	0.361974
1317	1	1317		11891979	0.361974
1318	4	5272		11891983	0.361974
1319	0	0		11891983	0.361974
1320	0	0		11891983	0.361974
1321	0	0		11891983	0.361974
1322	4	5288		11891987	0.361974
1323	4	5292		11891991	0.361975
1324	1	1324		11891992	0.361975
1325	1	1325		11891993	0.361975
1326	0	0		11891993	0.361975
1327	1	1327		11891994	0.361975
1328	1	1328		11891995	0.361975
1329	1	1329		11891996	0.361975
1330	0	0		11891996	0.361975
1331	0	0		11891996	0.361975
1332	4	5328		11892000	0.361975
1333	0	0		11892000	0.361975
1334	1	1334		11892001	0.361975
1335	7	9345		11892008	0.361975
1336	3	4008		11892011	0.361975
1337	0	0		11892011	0.361975
1338	2	2676		11892013	0.361975
1339	2	2678		11892015	0.361975
1340	2	2680		11892017	0.361975
1341	2	2682		11892019	0.361975
1342	1	1342		11892020	0.361975
1343	0	0		11892020	0.361975
1344	2	2688		11892022	0.361975
1345	3	4035		11892025	0.361976
1346	5	6730		11892030	0.361976
1347	1	1347		11892031	0.361976
1348	0	0		11892031	0.361976
1349	1	1349		11892032	0.361976
1350	0	0		11892032	0.361976
1351	0	0		11892032	0.361976
1352	0	0		11892032	0.361976
1353	0	0		11892032	0.361976
1354	0	0		11892032	0.361976
1355	0	0		11892032	0.361976
1356	2	2712		11892034	0.361976
1357	1	1357		11892035	0.361976
1358	2	2716		11892037	0.361976
1359	0	0		11892037	0.361976
1360	2	2720		11892039	0.361976
1361	0	0		11892039	0.361976
1362	2	2724		11892041	0.361976
1363	0	0		11892041	0.361976
1364	0	0		11892041	0.361976
1365	0	0		11892041	0.361976
1366	0	0		11892041	0.361976
1367	0	0		11892041	0.361976
1368	0	0		11892041	0.361976
1369	1	1369		11892042	0.361976
1370	0	0		11892042	0.361976
1371	0	0		11892042	0.361976
1372	0	0		11892042	0.361976
1373	0	0		11892042	0.361976
1374	0	0		11892042	0.361976
1375	0	0		11892042	0.361976
1376	0	0		11892042	0.361976
1377	0	0		11892042	0.361976
1378	0	0		11892042	0.361976
1379	0	0		11892042	0.361976
1380	1	1380		11892043	0.361976
1381	0	0		11892043	0.361976
1382	0	0		11892043	0.361976
1383	0	0		11892043	0.361976
1384	0	0		11892043	0.361976
1385	0	0		11892043	0.361976
1386	0	0		11892043	0.361976
1387	0	0		11892043	0.361976
1388	0	0		11892043	0.361976
1389	0	0		11892043	0.361976
1390	0	0		11892043	0.361976
1391	0	0		11892043	0.361976
1392	0	0		11892043	0.361976
1393	0	0		11892043	0.361976
1394	0	0		11892043	0.361976
1395	0	0		11892043	0.361976
1396	0	0		11892043	0.361976
1397	0	0		11892043	0.361976
1398	0	0		11892043	0.361976
1399	0	0		11892043	0.361976
1400	0	0		11892043	0.361976
1401	0	0		11892043	0.361976
1402	0	0		11892043	0.361976
1403	0	0		11892043	0.361976
1404	0	0		11892043	0.361976
1405	0	0		11892043	0.361976
1406	0	0		11892043	0.361976
1407	0	0		11892043	0.361976
1408	0	0		11892043	0.361976
1409	0	0		11892043	0.361976
1410	0	0		11892043	0.361976
1411	0	0		11892043	0.361976
1412	0	0		11892043	0.361976
1413	0	0		11892043	0.361976
1414	0	0		11892043	0.361976
1415	0	0		11892043	0.361976
1416	0	0		11892043	0.361976
1417	0	0		11892043	0.361976
1418	0	0		11892043	0.361976
1419	2	2838		11892045	0.361976
1420	0	0		11892045	0.361976
1421	0	0		11892045	0.361976
1422	0	0		11892045	0.361976
1423	0	0		11892045	0.361976
1424	0	0		11892045	0.361976
1425	0	0		11892045	0.361976
1426	0	0		11892045	0.361976
1427	0	0		11892045	0.361976
1428	0	0		11892045	0.361976
1429	0	0		11892045	0.361976
1430	0	0		11892045	0.361976
1431	0	0		11892045	0.361976
1432	0	0		11892045	0.361976
1433	0	0		11892045	0.361976
1434	0	0		11892045	0.361976
1435	0	0		11892045	0.361976
1436	0	0		11892045	0.361976
1437	0	0		11892045	0.361976
1438	0	0		11892045	0.361976
1439	0	0		11892045	0.361976
1440	0	0		11892045	0.361976
1441	0	0		11892045	0.361976
1442	0	0		11892045	0.361976
1443	0	0		11892045	0.361976
1444	0	0		11892045	0.361976
1445	0	0		11892045	0.361976
1446	0	0		11892045	0.361976
1447	0	0		11892045	0.361976
1448	0	0		11892045	0.361976
1449	0	0		11892045	0.361976
1450	0	0		11892045	0.361976
1451	0	0		11892045	0.361976
1452	1	1452		11892046	0.361976
1453	0	0		11892046	0.361976
1454	0	0		11892046	0.361976
1455	0	0		11892046	0.361976
1456	0	0		11892046	0.361976
1457	0	0		11892046	0.361976
1458	0	0		11892046	0.361976
1459	0	0		11892046	0.361976
1460	0	0		11892046	0.361976
1461	0	0		11892046	0.361976
1462	0	0		11892046	0.361976
1463	0	0		11892046	0.361976
1464	1	1464		11892047	0.361976
1465	0	0		11892047	0.361976
1466	1	1466		11892048	0.361976
1467	0	0		11892048	0.361976
1468	0	0		11892048	0.361976
1469	0	0		11892048	0.361976
1470	0	0		11892048	0.361976
1471	0	0		11892048	0.361976
1472	0	0		11892048	0.361976
1473	0	0		11892048	0.361976
1474	0	0		11892048	0.361976
1475	0	0		11892048	0.361976
1476	0	0		11892048	0.361976
1477	0	0		11892048	0.361976
1478	0	0		11892048	0.361976
1479	0	0		11892048	0.361976
1480	0	0		11892048	0.361976
1481	0	0		11892048	0.361976
1482	0	0		11892048	0.361976
1483	1	1483		11892049	0.361976
1484	0	0		11892049	0.361976
1485	0	0		11892049	0.361976
1486	0	0		11892049	0.361976
1487	0	0		11892049	0.361976
1488	0	0		11892049	0.361976
1489	0	0		11892049	0.361976
1490	0	0		11892049	0.361976
1491	0	0		11892049	0.361976
1492	0	0		11892049	0.361976
1493	4	5972		11892053	0.361976
1494	0	0		11892053	0.361976
1495	0	0		11892053	0.361976
1496	0	0		11892053	0.361976
1497	1	1497		11892054	0.361976
1498	0	0		11892054	0.361976
1499	0	0		11892054	0.361976
1500	0	0		11892054	0.361976
1501	0	0		11892054	0.361976
1502	0	0		11892054	0.361976
1503	0	0		11892054	0.361976
1504	0	0		11892054	0.361976
1505	0	0		11892054	0.361976
1506	0	0		11892054	0.361976
1507	0	0		11892054	0.361976
1508	0	0		11892054	0.361976
1509	2	3018		11892056	0.361977
1510	0	0		11892056	0.361977
1511	0	0		11892056	0.361977
1512	0	0		11892056	0.361977
1513	0	0		11892056	0.361977
1514	0	0		11892056	0.361977
1515	0	0		11892056	0.361977
1516	0	0		11892056	0.361977
1517	0	0		11892056	0.361977
1518	0	0		11892056	0.361977
1519	0	0		11892056	0.361977
1520	0	0		11892056	0.361977
1521	0	0		11892056	0.361977
1522	0	0		11892056	0.361977
1523	0	0		11892056	0.361977
1524	0	0		11892056	0.361977
1525	0	0		11892056	0.361977
1526	0	0		11892056	0.361977
1527	0	0		11892056	0.361977
1528	0	0		11892056	0.361977
1529	0	0		11892056	0.361977
1530	0	0		11892056	0.361977
1531	0	0		11892056	0.361977
1532	0	0		11892056	0.361977
1533	0	0		11892056	0.361977
1534	0	0		11892056	0.361977
1535	0	0		11892056	0.361977
1536	0	0		11892056	0.361977
1537	0	0		11892056	0.361977
1538	0	0		11892056	0.361977
1539	0	0		11892056	0.361977
1540	0	0		11892056	0.361977
1541	0	0		11892056	0.361977
1542	0	0		11892056	0.361977
1543	0	0		11892056	0.361977
1544	0	0		11892056	0.361977
1545	0	0		11892056	0.361977
1546	0	0		11892056	0.361977
1547	0	0		11892056	0.361977
1548	0	0		11892056	0.361977
1549	0	0		11892056	0.361977
1550	0	0		11892056	0.361977
1551	0	0		11892056	0.361977
1552	0	0		11892056	0.361977
1553	0	0		11892056	0.361977
1554	0	0		11892056	0.361977
1555	0	0		11892056	0.361977
1556	0	0		11892056	0.361977
1557	0	0		11892056	0.361977
1558	0	0		11892056	0.361977
1559	0	0		11892056	0.361977
1560	0	0		11892056	0.361977
1561	0	0		11892056	0.361977
1562	0	0		11892056	0.361977
1563	0	0		11892056	0.361977
1564	0	0		11892056	0.361977
1565	0	0		11892056	0.361977
1566	0	0		11892056	0.361977
1567	0	0		11892056	0.361977
1568	0	0		11892056	0.361977
1569	0	0		11892056	0.361977
1570	0	0		11892056	0.361977
1571	0	0		11892056	0.361977
1572	0	0		11892056	0.361977
1573	0	0		11892056	0.361977
1574	0	0		11892056	0.361977
1575	0	0		11892056	0.361977
1576	0	0		11892056	0.361977
1577	0	0		11892056	0.361977
1578	0	0		11892056	0.361977
1579	0	0		11892056	0.361977
1580	0	0		11892056	0.361977
1581	0	0		11892056	0.361977
1582	0	0		11892056	0.361977
1583	0	0		11892056	0.361977
1584	0	0		11892056	0.361977
1585	0	0		11892056	0.361977
1586	0	0		11892056	0.361977
1587	0	0		11892056	0.361977
1588	0	0		11892056	0.361977
1589	0	0		11892056	0.361977
1590	0	0		11892056	0.361977
1591	0	0		11892056	0.361977
1592	0	0		11892056	0.361977
1593	0	0		11892056	0.361977
1594	0	0		11892056	0.361977
1595	0	0		11892056	0.361977
1596	0	0		11892056	0.361977
1597	0	0		11892056	0.361977
1598	0	0		11892056	0.361977
1599	0	0		11892056	0.361977
1600	3	4800		11892059	0.361977
1601	0	0		11892059	0.361977
1602	0	0		11892059	0.361977
1603	0	0		11892059	0.361977
1604	0	0		11892059	0.361977
1605	0	0		11892059	0.361977
1606	0	0		11892059	0.361977
1607	0	0		11892059	0.361977
1608	0	0		11892059	0.361977
1609	0	0		11892059	0.361977
1610	0	0		11892059	0.361977
1611	0	0		11892059	0.361977
1612	0	0		11892059	0.361977
1613	0	0		11892059	0.361977
1614	0	0		11892059	0.361977
1615	0	0		11892059	0.361977
1616	0	0		11892059	0.361977
1617	0	0		11892059	0.361977
1618	0	0		11892059	0.361977
1619	0	0		11892059	0.361977
1620	0	0		11892059	0.361977
1621	0	0		11892059	0.361977
1622	0	0		11892059	0.361977
1623	0	0		11892059	0.361977
1624	0	0		11892059	0.361977
1625	0	0		11892059	0.361977
1626	0	0		11892059	0.361977
1627	0	0		11892059	0.361977
1628	0	0		11892059	0.361977
1629	0	0		11892059	0.361977
1630	0	0		11892059	0.361977
1631	0	0		11892059	0.361977
1632	0	0		11892059	0.361977
1633	0	0		11892059	0.361977
1634	0	0		11892059	0.361977
1635	0	0		11892059	0.361977
1636	0	0		11892059	0.361977
1637	0	0		11892059	0.361977
1638	0	0		11892059	0.361977
1639	0	0		11892059	0.361977
1640	0	0		11892059	0.361977
1641	0	0		11892059	0.361977
1642	0	0		11892059	0.361977
1643	0	0		11892059	0.361977
1644	0	0		11892059	0.361977
1645	0	0		11892059	0.361977
1646	0	0		11892059	0.361977
1647	0	0		11892059	0.361977
1648	0	0		11892059	0.361977
1649	0	0		11892059	0.361977
1650	0	0		11892059	0.361977
1651	0	0		11892059	0.361977
1652	4	6608		11892063	0.361977
1653	0	0		11892063	0.361977
1654	0	0		11892063	0.361977
1655	0	0		11892063	0.361977
1656	0	0		11892063	0.361977
1657	0	0		11892063	0.361977
1658	0	0		11892063	0.361977
1659	0	0		11892063	0.361977
1660	0	0		11892063	0.361977
1661	0	0		11892063	0.361977
1662	0	0		11892063	0.361977
1663	0	0		11892063	0.361977
1664	0	0		11892063	0.361977
1665	0	0		11892063	0.361977
1666	0	0		11892063	0.361977
1667	0	0		11892063	0.361977
1668	0	0		11892063	0.361977
1669	0	0		11892063	0.361977
1670	0	0		11892063	0.361977
1671	0	0		11892063	0.361977
1672	0	0		11892063	0.361977
1673	0	0		11892063	0.361977
1674	0	0		11892063	0.361977
1675	0	0		11892063	0.361977
1676	0	0		11892063	0.361977
1677	0	0		11892063	0.361977
1678	0	0		11892063	0.361977
1679	0	0		11892063	0.361977
1680	0	0		11892063	0.361977
1681	0	0		11892063	0.361977
1682	0	0		11892063	0.361977
1683	0	0		11892063	0.361977
1684	0	0		11892063	0.361977
1685	0	0		11892063	0.361977
1686	0	0		11892063	0.361977
1687	0	0		11892063	0.361977
1688	0	0		11892063	0.361977
1689	0	0		11892063	0.361977
1690	0	0		11892063	0.361977
1691	0	0		11892063	0.361977
1692	0	0		11892063	0.361977
1693	0	0		11892063	0.361977
1694	0	0		11892063	0.361977
1695	0	0		11892063	0.361977
1696	0	0		11892063	0.361977
1697	0	0		11892063	0.361977
1698	0	0		11892063	0.361977
1699	0	0		11892063	0.361977
1700	3	5100		11892066	0.361977
1701	0	0		11892066	0.361977
1702	0	0		11892066	0.361977
1703	0	0		11892066	0.361977
1704	0	0		11892066	0.361977
1705	0	0		11892066	0.361977
1706	0	0		11892066	0.361977
1707	0	0		11892066	0.361977
1708	0	0		11892066	0.361977
1709	0	0		11892066	0.361977
1710	0	0		11892066	0.361977
1711	0	0		11892066	0.361977
1712	0	0		11892066	0.361977
1713	0	0		11892066	0.361977
1714	0	0		11892066	0.361977
1715	0	0		11892066	0.361977
1716	0	0		11892066	0.361977
1717	0	0		11892066	0.361977
1718	0	0		11892066	0.361977
1719	0	0		11892066	0.361977
1720	0	0		11892066	0.361977
1721	0	0		11892066	0.361977
1722	0	0		11892066	0.361977
1723	0	0		11892066	0.361977
1724	0	0		11892066	0.361977
1725	0	0		11892066	0.361977
1726	0	0		11892066	0.361977
1727	0	0		11892066	0.361977
1728	0	0		11892066	0.361977
1729	0	0		11892066	0.361977
1730	0	0		11892066	0.361977
1731	0	0		11892066	0.361977
1732	0	0		11892066	0.361977
1733	1	1733		11892067	0.361977
1734	1	1734		11892068	0.361977
1735	0	0		11892068	0.361977
1736	1	1736		11892069	0.361977
1737	0	0		11892069	0.361977
1738	1	1738		11892070	0.361977
1739	0	0		11892070	0.361977
1740	0	0		11892070	0.361977
1741	0	0		11892070	0.361977
1742	0	0		11892070	0.361977
1743	0	0		11892070	0.361977
1744	0	0		11892070	0.361977
1745	1	1745		11892071	0.361977
1746	0	0		11892071	0.361977
1747	1	1747		11892072	0.361977
1748	0	0		11892072	0.361977
1749	2	3498		11892074	0.361977
1750	1	1750		11892075	0.361977
1751	0	0		11892075	0.361977
1752	0	0		11892075	0.361977
1753	2	3506		11892077	0.361977
1754	0	0		11892077	0.361977
1755	0	0		11892077	0.361977
1756	0	0		11892077	0.361977
1757	0	0		11892077	0.361977
1758	1	1758		11892078	0.361977
1759	1	1759		11892079	0.361977
1760	9	15840		11892088	0.361977
1761	0	0		11892088	0.361977
1762	0	0		11892088	0.361977
1763	1	1763		11892089	0.361978
1764	0	0		11892089	0.361978
1765	2	3530		11892091	0.361978
1766	0	0		11892091	0.361978
1767	1	1767		11892092	0.361978
1768	1	1768		11892093	0.361978
1769	2	3538		11892095	0.361978
1770	0	0		11892095	0.361978
1771	0	0		11892095	0.361978
1772	0	0		11892095	0.361978
1773	1	1773		11892096	0.361978
1774	0	0		11892096	0.361978
1775	0	0		11892096	0.361978
1776	1	1776		11892097	0.361978
1777	0	0		11892097	0.361978
1778	1	1778		11892098	0.361978
1779	1	1779		11892099	0.361978
1780	0	0		11892099	0.361978
1781	0	0		11892099	0.361978
1782	0	0		11892099	0.361978
1783	0	0		11892099	0.361978
1784	1	1784		11892100	0.361978
1785	1	1785		11892101	0.361978
1786	0	0		11892101	0.361978
1787	0	0		11892101	0.361978
1788	0	0		11892101	0.361978
1789	0	0		11892101	0.361978
1790	0	0		11892101	0.361978
1791	0	0		11892101	0.361978
1792	0	0		11892101	0.361978
1793	0	0		11892101	0.361978
1794	0	0		11892101	0.361978
1795	1	1795		11892102	0.361978
1796	0	0		11892102	0.361978
1797	0	0		11892102	0.361978
1798	0	0		11892102	0.361978
1799	0	0		11892102	0.361978
1800	1	1800		11892103	0.361978
1801	0	0		11892103	0.361978
1802	0	0		11892103	0.361978
1803	0	0		11892103	0.361978
1804	2	3608		11892105	0.361978
1805	0	0		11892105	0.361978
1806	0	0		11892105	0.361978
1807	0	0		11892105	0.361978
1808	0	0		11892105	0.361978
1809	0	0		11892105	0.361978
1810	0	0		11892105	0.361978
1811	0	0		11892105	0.361978
1812	0	0		11892105	0.361978
1813	0	0		11892105	0.361978
1814	0	0		11892105	0.361978
1815	0	0		11892105	0.361978
1816	0	0		11892105	0.361978
1817	0	0		11892105	0.361978
1818	0	0		11892105	0.361978
1819	0	0		11892105	0.361978
1820	0	0		11892105	0.361978
1821	0	0		11892105	0.361978
1822	0	0		11892105	0.361978
1823	0	0		11892105	0.361978
1824	0	0		11892105	0.361978
1825	0	0		11892105	0.361978
1826	0	0		11892105	0.361978
1827	0	0		11892105	0.361978
1828	0	0		11892105	0.361978
1829	0	0		11892105	0.361978
1830	0	0		11892105	0.361978
1831	0	0		11892105	0.361978
1832	0	0		11892105	0.361978
1833	0	0		11892105	0.361978
1834	0	0		11892105	0.361978
1835	0	0		11892105	0.361978
1836	0	0		11892105	0.361978
1837	0	0		11892105	0.361978
1838	0	0		11892105	0.361978
1839	0	0		11892105	0.361978
1840	1	1840		11892106	0.361978
1841	0	0		11892106	0.361978
1842	0	0		11892106	0.361978
1843	0	0		11892106	0.361978
1844	0	0		11892106	0.361978
1845	0	0		11892106	0.361978
1846	0	0		11892106	0.361978
1847	0	0		11892106	0.361978
1848	0	0		11892106	0.361978
1849	0	0		11892106	0.361978
1850	0	0		11892106	0.361978
1851	0	0		11892106	0.361978
1852	0	0		11892106	0.361978
1853	0	0		11892106	0.361978
1854	0	0		11892106	0.361978
1855	0	0		11892106	0.361978
1856	1	1856		11892107	0.361978
1857	0	0		11892107	0.361978
1858	0	0		11892107	0.361978
1859	0	0		11892107	0.361978
1860	0	0		11892107	0.361978
1861	0	0		11892107	0.361978
1862	0	0		11892107	0.361978
1863	0	0		11892107	0.361978
1864	0	0		11892107	0.361978
1865	0	0		11892107	0.361978
1866	0	0		11892107	0.361978
1867	0	0		11892107	0.361978
1868	0	0		11892107	0.361978
1869	1	1869		11892108	0.361978
1870	0	0		11892108	0.361978
1871	0	0		11892108	0.361978
1872	0	0		11892108	0.361978
1873	0	0		11892108	0.361978
1874	0	0		11892108	0.361978
1875	0	0		11892108	0.361978
1876	0	0		11892108	0.361978
1877	0	0		11892108	0.361978
1878	0	0		11892108	0.361978
1879	0	0		11892108	0.361978
1880	0	0		11892108	0.361978
1881	0	0		11892108	0.361978
1882	0	0		11892108	0.361978
1883	0	0		11892108	0.361978
1884	0	0		11892108	0.361978
1885	0	0		11892108	0.361978
1886	0	0		11892108	0.361978
1887	0	0		11892108	0.361978
1888	0	0		11892108	0.361978
1889	0	0		11892108	0.361978
1890	0	0		11892108	0.361978
1891	0	0		11892108	0.361978
1892	0	0		11892108	0.361978
1893	0	0		11892108	0.361978
1894	0	0		11892108	0.361978
1895	0	0		11892108	0.361978
1896	1	1896		11892109	0.361978
1897	0	0		11892109	0.361978
1898	0	0		11892109	0.361978
1899	0	0		11892109	0.361978
1900	2	3800		11892111	0.361978
1901	0	0		11892111	0.361978
1902	0	0		11892111	0.361978
1903	0	0		11892111	0.361978
1904	0	0		11892111	0.361978
1905	0	0		11892111	0.361978
1906	0	0		11892111	0.361978
1907	0	0		11892111	0.361978
1908	0	0		11892111	0.361978
1909	0	0		11892111	0.361978
1910	0	0		11892111	0.361978
1911	0	0		11892111	0.361978
1912	0	0		11892111	0.361978
1913	0	0		11892111	0.361978
1914	0	0		11892111	0.361978
1915	0	0		11892111	0.361978
1916	0	0		11892111	0.361978
1917	0	0		11892111	0.361978
1918	0	0		11892111	0.361978
1919	0	0		11892111	0.361978
1920	0	0		11892111	0.361978
1921	0	0		11892111	0.361978
1922	0	0		11892111	0.361978
1923	0	0		11892111	0.361978
1924	0	0		11892111	0.361978
1925	0	0		11892111	0.361978
1926	0	0		11892111	0.361978
1927	0	0		11892111	0.361978
1928	0	0		11892111	0.361978
1929	0	0		11892111	0.361978
1930	0	0		11892111	0.361978
1931	0	0		11892111	0.361978
1932	0	0		11892111	0.361978
1933	0	0		11892111	0.361978
1934	0	0		11892111	0.361978
1935	0	0		11892111	0.361978
1936	0	0		11892111	0.361978
1937	0	0		11892111	0.361978
1938	0	0		11892111	0.361978
1939	0	0		11892111	0.361978
1940	0	0		11892111	0.361978
1941	0	0		11892111	0.361978
1942	0	0		11892111	0.361978
1943	0	0		11892111	0.361978
1944	0	0		11892111	0.361978
1945	0	0		11892111	0.361978
1946	0	0		11892111	0.361978
1947	0	0		11892111	0.361978
1948	0	0		11892111	0.361978
1949	0	0		11892111	0.361978
1950	0	0		11892111	0.361978
1951	0	0		11892111	0.361978
1952	0	0		11892111	0.361978
1953	0	0		11892111	0.361978
1954	0	0		11892111	0.361978
1955	0	0		11892111	0.361978
1956	0	0		11892111	0.361978
1957	0	0		11892111	0.361978
1958	0	0		11892111	0.361978
1959	0	0		11892111	0.361978
1960	0	0		11892111	0.361978
1961	0	0		11892111	0.361978
1962	0	0		11892111	0.361978
1963	0	0		11892111	0.361978
1964	0	0		11892111	0.361978
1965	0	0		11892111	0.361978
1966	0	0		11892111	0.361978
1967	0	0		11892111	0.361978
1968	0	0		11892111	0.361978
1969	0	0		11892111	0.361978
1970	0	0		11892111	0.361978
1971	0	0		11892111	0.361978
1972	0	0		11892111	0.361978
1973	0	0		11892111	0.361978
1974	0	0		11892111	0.361978
1975	0	0		11892111	0.361978
1976	0	0		11892111	0.361978
1977	0	0		11892111	0.361978
1978	0	0		11892111	0.361978
1979	0	0		11892111	0.361978
1980	0	0		11892111	0.361978
1981	0	0		11892111	0.361978
1982	0	0		11892111	0.361978
1983	0	0		11892111	0.361978
1984	0	0		11892111	0.361978
1985	0	0		11892111	0.361978
1986	0	0		11892111	0.361978
1987	0	0		11892111	0.361978
1988	0	0		11892111	0.361978
1989	0	0		11892111	0.361978
1990	0	0		11892111	0.361978
1991	0	0		11892111	0.361978
1992	0	0		11892111	0.361978
1993	0	0		11892111	0.361978
1994	0	0		11892111	0.361978
1995	0	0		11892111	0.361978
1996	0	0		11892111	0.361978
1997	0	0		11892111	0.361978
1998	0	0		11892111	0.361978
[truncated: 3,003 more rows]
