# Supplementary material for: High-Throughput RNA Sequencing of Pseudomonas-Infected Arabidopsis Reveals Hidden Transcriptome Complexity and Novel Splice Variants
Source: PLoS One. 2013 Oct 1;8(10):e74183. doi: 10.1371/journal.pone.0074183 (PMC3788074; doi:10.1371/journal.pone.0074183)
Supplement: File S2 — QCSpreadsheets. (ZIP) [file pone.0074183.s002.zip › QC_Sample14.1_Run5_Lane1_S256.xlsx]

## Sheet: Read Counts
Total read pairs		10858045
Paired Alignments		8991524

## Sheet: Raw Counts_1
						0	1	2	3	4	5	6	7	8	9	10	11	12	13	14	15	16	17	18	19	20	21	22	23	24	25	26	27	28	29	30	31	32	33	34	35	36	37	38	39	40
	;	<	=	>	?	@	A	B	C	D	E	F	G	H	I	J	K	L	M	N	O	P	Q	R	S	T	U	V	W	X	Y	Z	[	\	]	^	_	'	a	b	c	d	e	f	g	h
									0.501187	0.398107	0.316228	0.251189	0.199526	0.158489	0.125893	0.1	0.0794328	0.0630957	0.0501187	0.0398107	0.0316228	0.0251189	0.0199526	0.0158489	0.0125893	0.01	0.00794328	0.00630957	0.00501187	0.00398107	0.00316228	0.00251189	0.00199526	0.00158489	0.00125893	0.001	0.000794328	0.000630957	0.000501187	0.000398107	0.000316228	0.000251189	0.000199526	0.000158489	0.000125893	0.0001	Total
1	0	0	0	0	0	0	0	10713	0	0	0	0	0	0	98	237	1696	1695	0	290	0	290	278	380	6787	0	1665	7698	2784	1141	14019	11271	3986	27985	23636	61574	33928	14560	161377	32083	150938	123540	126563	888229	1275099	7873505	10858045
2	0	0	0	0	0	0	0	11391	0	90	109	541	2592	784	2098	1132	5746	2706	2214	2385	2868	3734	4877	7552	10651	4441	6071	10073	15270	7252	15394	24070	19666	29771	32377	50611	45504	24317	140666	34423	172964	151216	113540	847530	1353116	7698303	10858045
3	0	0	0	0	0	0	0	13604	0	162	731	2030	2320	2219	2675	2905	5725	3495	3334	3768	4011	4893	6706	7699	11980	6702	6488	10165	15736	8089	18458	21115	22300	32035	29647	48352	47615	28816	136096	35457	188763	160629	108890	827985	1362689	7663761	10858045
4	0	0	0	0	0	0	0	14281	0	185	827	1834	2281	2782	2690	3517	5747	3620	3790	4260	4963	5643	7937	8079	12506	7850	6873	11070	17009	8829	18906	22182	23826	33036	27842	45102	47080	29660	130409	36880	195605	165251	109759	813263	1386127	7636544	10858045
5	0	0	0	0	0	0	0	14986	3	171	1028	2077	2380	3094	2976	3858	5571	3709	4558	5099	5733	6498	8619	8193	12569	8601	7635	11938	16194	9643	17528	22108	20916	32952	24718	45587	40494	31243	122023	39130	199898	164676	101177	817106	1427543	7605813	10858045
6	0	0	0	0	0	0	0	16443	6	138	903	1769	1967	2898	2656	3047	4017	2850	3425	4646	4807	5696	6983	6169	10023	8203	7558	11212	15101	8744	15718	20675	21084	31577	27154	42031	40751	31692	123534	31072	205415	180180	117664	814815	1417048	7608374	10858045
7	0	0	0	0	0	0	0	17612	50	1055	1891	4580	4960	7122	3260	4455	5930	4859	4648	5220	6000	6319	8852	8917	11790	9876	8676	12878	17820	10154	16399	21243	25201	31502	31826	41734	47209	35350	125135	36527	202471	176697	121760	779996	1368901	7629170	10858045
8	0	0	0	0	0	0	0	18532	11	147	705	1412	1891	2653	2130	2694	3991	2961	3016	3860	4669	5298	6679	6984	10669	8022	7389	11124	16575	10059	16895	21769	26567	31969	32612	42069	49445	33889	131371	33957	201611	179395	127653	824373	1361319	7611680	10858045
9	0	0	0	0	0	0	0	18829	4	57	491	1116	1433	2461	2068	2402	3694	2678	2865	3686	4340	4837	6186	6845	10283	7865	6871	10834	16245	9912	16882	20765	27653	30661	33727	41471	51118	32929	134853	33830	198864	177934	131846	845566	1364200	7589744	10858045
10	0	0	0	0	0	0	0	20013	101	1615	3347	6518	13760	13774	9593	8045	10242	7968	6840	7107	6656	8111	11681	11962	13845	11680	9107	14925	23282	11359	21021	20944	30531	32678	39714	41806	59043	32684	152047	34388	211053	189961	140220	787758	1404703	7427963	10858045
11	0	0	0	0	0	0	0	21192	7	100	553	1226	1610	1459	1849	2209	2537	2151	2587	3436	3330	4869	6344	5779	9145	7372	6803	11096	15801	8422	16945	20258	22221	30542	30840	38477	53604	34309	140170	35047	219090	210312	149576	887762	1423490	7425525	10858045
12	0	0	0	0	0	0	0	20856	15	247	733	1361	1874	1628	1978	2412	3253	2467	2550	3175	3533	4842	6184	6400	9770	7263	6198	10819	17253	9137	17543	19447	25927	29737	35016	38470	59503	34962	147209	37737	216026	211918	161134	902653	1412792	7384023	10858045
13	0	0	0	0	0	0	0	21471	8	104	468	962	1242	1244	1651	2198	2871	2213	2241	2783	3333	4401	5917	6590	9568	7426	5887	10863	17943	9139	18194	19315	28760	29762	36545	39650	62856	35907	151851	39355	221708	214164	170786	922338	1410879	7335452	10858045
14	0	0	0	0	0	0	0	21586	205	3339	5110	10642	14136	16317	7700	9156	10508	8315	6995	6791	6802	7953	12064	12133	13895	11163	8791	14946	22930	10798	20928	19331	30621	32772	41511	39757	70070	34759	161384	37623	221980	209174	157189	855237	1408739	7274695	10858045
15	0	0	0	0	0	0	0	22145	4	49	267	564	896	939	1121	1593	2442	1753	1714	2306	2749	3977	5472	6220	9757	6931	5906	10974	17556	9710	18124	19667	29735	30298	37454	40366	65811	36650	155742	40179	226155	219602	170402	949450	1415044	7288321	10858045
16	0	0	0	0	0	0	0	23910	3	57	408	842	1102	733	1198	1550	1903	1398	1716	2440	2319	4195	5472	4798	8225	5965	6117	9821	14618	7579	15764	18751	20872	28494	30270	36680	53931	32930	145823	34129	233093	219058	141839	873764	1515550	7350728	10858045
17	0	0	0	0	0	0	0	24081	5	152	491	1399	1932	1916	2170	3441	5481	1764	1698	2172	2720	4008	5715	7976	8712	5944	5582	9598	17493	7955	16319	18042	26203	27275	35307	36734	61007	33364	153526	35427	235387	219136	153900	889410	1500178	7294425	10858045
18	0	0	0	0	0	0	0	24678	1	47	290	533	690	568	814	1454	2189	1405	1235	1692	2374	3641	5014	5687	8834	6068	5384	9740	16950	8265	17100	18292	27724	27883	37716	37921	65932	34506	162058	37012	242206	225299	164242	915069	1495234	7242298	10858045
19	0	0	0	0	0	0	0	25959	2	33	227	470	675	604	895	1456	2101	1360	1185	1536	2310	3441	4820	5886	8697	5849	4801	9528	17529	8191	17160	18311	29033	27388	39168	38164	67801	34441	167001	37708	247088	229729	171206	934405	1506063	7185824	10858045
20	0	0	0	0	0	0	0	26903	3	29	221	461	623	521	739	1392	2021	1313	1112	1428	2103	3163	4612	5698	8538	5435	4745	9442	17470	8143	16699	17677	29139	27472	38694	37718	68526	33999	168637	36904	246993	233253	169999	955542	1520867	7149811	10858045
21	0	0	0	0	0	0	0	30659	3	68	360	791	1041	831	1185	1619	1843	1459	1742	2420	2366	4260	5478	4910	8197	5624	5896	9167	15684	7598	15421	18494	21001	27709	32924	36064	56545	32281	157621	34108	256133	234699	146128	929175	1582860	7163681	10858045
22	0	0	0	0	0	0	0	31627	2	51	339	720	926	733	1026	1618	2240	1442	1373	1962	2372	3878	5102	5702	8614	5550	5324	9201	17332	7989	16479	17794	25839	27586	37080	37299	64607	32731	169215	35398	262469	234792	158998	962958	1565011	7094666	10858045
23	0	0	0	0	0	0	0	32355	4	49	341	630	858	665	1068	1752	2317	1459	1296	1693	2465	3724	5033	6359	8830	5565	5034	9414	18531	8130	16757	17772	28426	27537	40664	37396	69290	34101	177494	36652	269286	241975	170884	985170	1570572	7016497	10858045
24	0	0	0	0	0	0	0	34663	45	687	1160	2736	3943	4441	2946	3964	4413	2934	2497	2645	3229	4669	7112	8532	9829	6535	5678	10334	21583	8646	18195	17803	32161	27238	44583	37558	75073	34036	187703	38407	274772	248339	177629	988595	1581212	6921520	10858045
25	0	0	0	0	0	0	0	37276	4	43	226	530	711	672	1022	1948	2849	1572	1263	1648	2401	3782	5202	7130	9255	5579	5068	9248	20275	8503	17369	17890	31449	27082	44182	38297	73722	35151	188180	39713	282179	251501	185318	1014144	1596208	6889453	10858045
26	0	0	0	0	0	0	0	45773	3	90	443	1392	1761	1702	1985	2781	2774	2349	2825	3940	3771	5757	7754	6532	10516	7764	7872	12217	19399	10434	18329	23783	28200	36939	42263	53048	69540	53014	188775	51738	295314	288667	198924	1119167	1629124	6601386	10858045
27	0	0	0	0	0	0	0	122009	267	4469	6224	17779	11683	25123	6226	10917	9712	9134	9030	6707	8322	9375	14070	14459	15912	11032	11820	16030	26592	11244	21588	21932	33218	39160	51710	43403	89938	39021	219430	42163	292904	266222	186767	1047093	1616918	6468442	10858045
28	0	0	0	0	0	0	0	48494	9	102	333	945	1106	1017	1405	2157	2686	2092	2170	2781	3682	5007	7430	7794	10671	7963	7482	12673	20748	11574	18674	24243	32446	35510	45599	56035	72773	57921	176215	59882	263465	278393	190645	1067309	1476226	6842388	10858045
29	0	0	0	0	0	0	0	49352	2	88	286	895	1110	1089	1509	2333	2987	2303	2253	2707	3829	5120	7517	8137	10959	8078	7346	12642	21829	12066	19151	24622	34106	35959	48373	56894	76551	58949	183165	62170	271310	285705	196634	1077247	1493312	6769460	10858045
30	0	0	0	0	0	0	0	51142	9	88	262	857	1041	1080	1483	2407	3057	2284	2108	2691	3621	5195	7449	8645	11027	8219	7366	12475	22572	11911	19214	24616	36165	35600	49046	56475	78248	58987	187375	63488	274082	290995	202350	1086479	1502294	6725642	10858045
31	0	0	0	0	0	0	0	56969	8	106	464	1369	1618	1577	1833	2628	2640	2369	3091	3991	4103	5984	8391	7106	10560	8901	8543	13060	19277	11410	18200	25327	28532	34679	42613	54466	67757	60175	177748	63529	283331	300295	186506	1102947	1576691	6659251	10858045
32	0	0	0	0	0	0	0	59209	19	283	830	1510	2203	2071	2323	3131	3245	3139	3253	3896	4811	6362	9060	9187	11477	9781	8389	13554	24529	13322	19822	25941	35200	35161	51363	54561	79550	60494	194302	66272	285963	300498	198594	1105703	1568645	6580392	10858045
33	0	0	0	0	0	0	0	59319	15	125	364	1051	1366	1326	1638	2547	3140	2429	2635	3270	4132	5534	8482	8956	11218	8941	7601	13114	23602	12457	19162	24676	36984	34442	51287	55858	79133	60910	194506	67082	292515	306287	205339	1146719	1572431	6527452	10858045
34	0	0	0	0	0	0	0	62063	45	657	1696	3477	3376	4672	2564	4083	4680	3716	3161	3638	4594	6034	9422	10767	11987	9105	8186	13516	25834	12882	19746	24668	39343	34588	54211	55763	83576	61793	201719	68392	300297	310901	211652	1141722	1578957	6460562	10858045
35	0	0	0	0	0	0	0	65828	32	480	1085	1656	3047	2886	2661	4104	4123	3571	3567	4139	5319	6690	9717	11411	12234	10316	8403	14047	28176	14251	21382	25950	42333	35626	58758	56165	90317	62933	212649	69494	304201	316719	219123	1141789	1592350	6390513	10858045
36	0	0	0	0	0	0	0	73000	211	3484	5429	16655	7599	21030	5803	9049	7855	7763	9355	7816	8660	11194	14544	13436	15590	13541	13344	17324	26774	13703	22819	27332	32879	37189	51120	52205	78758	55404	206933	59410	308428	314121	196543	1008370	1665530	6417845	10858045
37	0	0	0	0	0	0	0	74444	43	912	2143	5924	5090	8364	2971	4489	4381	4167	4412	4508	5289	6960	10375	10338	12146	10578	9354	14588	27165	13911	21811	26320	39056	32746	54333	52917	82749	58706	217077	65840	321138	340835	224776	1080473	1645474	6351242	10858045
38	0	0	0	0	0	0	0	77549	15	131	419	1243	1560	1426	1973	3135	3574	2704	2707	3433	4514	6146	9348	10622	11908	9779	8986	14001	28494	14794	21576	26872	43059	33827	58664	56598	87872	62868	226137	71744	328602	345812	239257	1096429	1661475	6278792	10858045
39	0	0	0	0	0	0	0	80877	109	1382	1408	2520	2710	2495	3023	3763	4681	4002	4106	4482	5732	7208	10092	11618	12380	11172	9567	15165	26594	16328	21380	27546	38569	34427	51339	57277	78541	66404	187924	77152	278151	324439	204333	984487	1557602	6627060	10858045
40	0	0	0	0	0	0	0	84811	29	504	660	1577	1839	1712	2378	3318	4047	3405	3745	4259	5443	7146	10081	11278	12897	11482	9648	15432	25956	16995	21768	28086	38742	34606	51360	60048	80433	69659	192545	81389	284851	333597	213389	986352	1573382	6569196	10858045
41	0	0	0	0	0	0	0	95867	15	184	479	1523	1739	1675	1841	2524	2534	2366	3109	3775	4142	5735	8019	7896	9898	9163	8320	12449	20242	12321	17871	24543	28563	27687	42778	51511	66530	59840	175150	70591	284204	316645	195891	919511	1714288	6646626	10858045
42	0	0	0	0	0	0	0	98448	16	217	467	1303	1572	1443	1955	2809	3230	2563	2699	3176	4480	5610	8448	9566	10265	8974	8378	12619	23995	13713	18246	23906	34391	27826	48305	51809	75439	61032	187746	74610	291882	323572	211071	933619	1710684	6557961	10858045
43	0	0	0	0	0	0	0	102934	133	1510	1416	2654	2777	2463	2995	3926	4398	3844	4020	4249	5453	6757	9730	10704	11421	10110	8859	13124	26226	14233	19383	23793	36173	28290	52189	51548	81014	63355	194247	77650	297696	328555	221600	928128	1717394	6483094	10858045
44	0	0	0	0	0	0	0	112338	36	578	679	1743	1880	1774	2495	3591	4273	3495	3432	3982	5314	6676	9391	11247	11441	10139	8894	13324	26568	14811	19198	23843	37843	28226	53096	51200	82095	64732	196693	76391	304006	330800	227947	946829	1731596	6425449	10858045
45	0	0	0	0	0	0	0	122283	17	213	399	1193	1267	1197	1633	2818	3214	2560	2516	2947	4486	5575	8743	10882	10553	9886	8429	13219	26935	15467	18949	23757	39308	27895	53650	52742	83662	65197	201465	81770	308777	344369	239120	958166	1751082	6351704	10858045
46	0	0	0	0	0	0	0	137873	199	2552	2036	4152	4155	3764	4158	4603	4869	4484	5412	6026	6267	8621	11036	10475	12500	11725	10547	14843	23648	14930	20032	26630	31988	30577	49121	55577	76176	67221	198004	81434	310336	364907	231856	941678	1796026	6267607	10858045
47	0	0	0	0	0	0	0	139313	395	5641	6333	14680	9833	17129	5882	8777	8793	8479	8120	7068	8304	9761	13944	14628	14200	12774	11260	15431	29770	15189	21140	24688	37751	29121	55108	51101	85323	63457	210595	81414	319853	368130	246887	944363	1788122	6145288	10858045
48	0	0	0	0	0	0	0	142297	144	2017	2772	7306	7356	9673	5313	6631	6710	6545	6937	6361	7430	9349	13382	14659	13913	12953	10970	15408	30608	16749	21418	25993	41446	31087	59459	55077	89806	68496	222135	87536	325835	385709	260286	962466	1793633	6072180	10858045
49	0	0	0	0	0	0	0	145806	183	2109	1754	3108	3287	2972	3600	4595	5147	4452	4763	5020	6259	8011	11284	13291	12444	12035	10451	14872	30642	18054	20390	26845	42926	31369	59586	56740	92059	71347	223626	93630	328591	388772	266899	975072	1801695	6054359	10858045
50	0	0	0	0	0	0	0	153048	120	1294	1243	2694	3008	2578	3333	4876	5316	4447	4567	5135	6406	8271	11590	13935	12585	12132	10479	15543	31903	18510	21170	26912	44825	31400	63030	57804	97883	74174	235686	97180	343288	405565	282876	985707	1828329	5929203	10858045
51	0	0	0	0	0	0	0	169827	373	5230	6550	17898	9502	20748	7227	10323	9065	9349	10173	8876	9665	12321	16760	16571	16503	16320	15205	19285	33114	20617	25560	32416	40573	40772	62476	70692	98487	92285	251686	120831	355942	451189	272249	1026712	1802098	5652575	10858045
52	0	0	0	0	0	0	0	170779	161	2353	3024	8911	6217	11616	4682	6376	6242	5996	7505	6666	8301	10593	14437	15628	15692	15601	13454	18662	33295	22161	25255	32916	45337	41208	65307	74978	102562	96654	255512	132496	367937	464442	292274	1053239	1799346	5600230	10858045
53	0	0	0	0	0	0	0	173974	51	734	921	2556	2758	2491	3219	4471	5035	4323	5061	5716	7300	9335	13119	15660	14566	14968	12948	18169	35899	23377	25202	33728	50298	42225	70171	78244	110124	102236	269893	143638	380412	483738	308337	1074656	1802770	5505722	10858045
54	0	0	0	0	0	0	0	178163	575	7190	3698	9986	9182	14363	5350	7519	7335	6914	6493	5959	7507	9639	14766	17224	14811	15616	13313	19437	36919	23665	25758	33343	52401	42961	71408	78647	114055	102402	275867	140731	387454	488482	314781	1067668	1819226	5407237	10858045
55	0	0	0	0	0	0	0	185569	33	532	588	1933	2038	1882	2315	3872	4149	3499	3722	4382	6218	8472	12596	15967	14057	14747	12689	18346	36985	24655	25001	34115	54409	42307	72882	81454	114682	106901	278972	148524	401592	496763	332207	1083876	1847717	5357397	10858045
56	0	0	0	0	0	0	0	200764	428	6422	9645	27791	11103	33356	7991	14304	10907	12125	14855	10723	13919	17562	19982	22209	20754	21525	23853	31335	40510	22221	26824	31506	42380	39920	66405	75975	102658	102827	264723	139110	389673	491516	313127	1025164	1887681	5264272	10858045
57	0	0	0	0	0	0	0	203512	92	1212	1696	5691	4165	7024	3547	5188	5028	4768	5302	5408	7153	8787	12898	14906	13635	14369	13149	17680	34192	22001	25811	33375	50063	46420	71892	91595	114799	121354	290541	165807	416066	528329	338181	1086507	1879341	5186561	10858045
58	0	0	0	0	0	0	0	206961	43	554	623	1948	2195	1932	2398	3993	4176	3585	4059	4600	6659	8284	12311	14964	13319	14269	12553	17429	36524	23182	25811	35623	54270	48463	77384	95477	126027	129805	303986	178806	432440	550626	360489	1091060	1915044	5036173	10858045
59	0	0	0	0	0	0	0	211573	45	476	565	1886	2018	1854	2377	3983	4213	3422	3758	4435	6494	8251	12154	15665	13200	14349	12710	17895	38104	23564	25952	34971	56668	48582	79835	96629	129218	130387	312844	179773	440744	559806	370185	1107589	1917474	4964397	10858045
60	0	0	0	0	0	0	0	220177	281	3781	4667	12943	12379	21196	7109	11245	9588	10357	10078	8606	10885	13385	19891	22974	18333	21076	18899	25278	46145	25260	28623	35204	57747	48416	81713	90061	132190	120274	315276	166667	435173	559526	381906	1079784	1950093	4820859	10858045
61	0	0	0	0	0	0	0	236442	51	618	817	2457	2799	2724	2816	3846	3887	3813	4609	5567	6540	8399	11451	12289	12574	13011	12037	15828	31028	17961	24555	29955	43013	40304	68255	83364	112545	114643	298310	163332	439457	584158	379144	1113526	2049079	4902841	10858045
62	0	0	0	0	0	0	0	239309	53	598	633	2066	2403	2115	2680	3893	3841	3407	3997	4713	6347	7857	11567	13680	12211	13005	11560	15555	35434	19406	23764	30752	49976	41999	75394	83748	124008	117309	311141	171811	452283	583489	398968	1134291	2036559	4806223	10858045
63	0	0	0	0	0	0	0	242844	56	640	596	2069	2400	1929	2558	4050	4130	3437	3760	4389	6416	7931	11886	14995	12351	13229	11762	16034	37818	20451	24698	31385	53504	43405	79618	84554	132603	120785	326731	180504	468772	609981	415141	1144026	2044223	4672384	10858045
64	0	0	0	0	0	0	0	248683	56	622	613	1927	2218	1897	2340	4111	4096	3403	3651	4165	6173	7661	12085	15319	12166	13285	11502	16125	38519	20514	24330	31311	55059	42593	81634	85286	136004	122118	332718	182920	472714	615802	422570	1156914	2037850	4627091	10858045
65	0	0	0	0	0	0	0	259207	55	662	554	2022	2160	1842	2383	4095	4089	3418	3567	4189	6084	8034	12461	15561	12083	13431	11748	16173	39472	20783	24767	31370	56314	43847	83891	86655	143450	126357	350216	191338	493801	645771	439823	1175203	2058851	4462318	10858045
66	0	0	0	0	0	0	0	280386	51	739	751	2531	2968	2634	2795	3818	3640	3718	4466	5286	6261	8043	11214	12669	12031	12956	11846	14816	32189	17219	23894	28040	42676	34867	72107	72078	119797	100357	334435	146097	469958	654493	433663	1148131	2157943	4566482	10858045

## Sheet: Score Distribution_1
						0	1	2	3	4	5	6	7	8	9	10	11	12	13	14	15	16	17	18	19	20	21	22	23	24	25	26	27	28	29	30	31	32	33	34	35	36	37	38	39	40
	;	<	=	>	?	@	A	B	C	D	E	F	G	H	I	J	K	L	M	N	O	P	Q	R	S	T	U	V	W	X	Y	Z	[	\	]	^	_	'	a	b	c	d	e	f	g	h
									0.501187	0.398107	0.316228	0.251189	0.199526	0.158489	0.125893	0.1	0.0794328	0.0630957	0.0501187	0.0398107	0.0316228	0.0251189	0.0199526	0.0158489	0.0125893	0.01	0.00794328	0.00630957	0.00501187	0.00398107	0.00316228	0.00251189	0.00199526	0.00158489	0.00125893	0.001	0.000794328	0.000630957	0.000501187	0.000398107	0.000316228	0.000251189	0.000199526	0.000158489	0.000125893	0.0001	Total
1	0	0	0	0	0	0	0	0	0	0	0	0	0	0	882	2370	18656	20340	0	4060	0	4640	4726	6840	128953	0	34965	169356	64032	27384	350475	293046	107622	783580	685444	1847220	1051768	465920	5325441	1090822	5282830	4447440	4682831	33752702	49728861	314940200	425323406	39.1713	0.000121024
2	0	0	0	0	0	0	0	0	0	360	545	3246	18144	6272	18882	11320	63206	32472	28782	33390	43020	59744	82909	135936	202369	88820	127491	221606	351210	174048	384850	625820	530982	833588	938933	1518330	1410624	778144	4641978	1170382	6053740	5443776	4200980	32206140	52771524	307932120	423145683	38.9707	0.000126745
3	0	0	0	0	0	0	0	0	0	648	3655	12180	16240	17752	24075	29050	62975	41940	43342	52752	60165	78288	114002	138582	227620	134040	136248	223630	361928	194136	461450	548990	602100	896980	859763	1450560	1476065	922112	4491168	1205538	6606705	5782644	4028930	31463430	53144871	306550440	422464994	38.908	0.000128587
4	0	0	0	0	0	0	0	0	0	740	4135	11004	15967	22256	24210	35170	63217	43440	49270	59640	74445	90288	134929	145422	237614	157000	144333	243540	391207	211896	472650	576732	643302	925008	807418	1353060	1459480	949120	4303497	1253920	6846175	5949036	4061083	30903994	54058953	305461760	422184911	38.8822	0.000129353
5	0	0	0	0	0	0	0	0	9	684	5140	12462	16660	24752	26784	38580	61281	44508	59254	71386	85995	103968	146523	147474	238811	172020	160335	262636	372462	231432	438200	574808	564732	922656	716822	1367610	1255314	999776	4026759	1330420	6996430	5928336	3743549	31050028	55674177	304232520	422105293	38.8749	0.000129572
6	0	0	0	0	0	0	0	0	18	552	4515	10614	13769	23184	23904	30470	44187	34200	44525	65044	72105	91136	118711	111042	190437	164060	158718	246664	347323	209856	392950	537550	569268	884156	787466	1260930	1263281	1014144	4076622	1056448	7189525	6486480	4353568	30962970	55264872	304334960	422440224	38.9057	0.000128655
7	0	0	0	0	0	0	0	0	150	4220	9455	27480	34720	56976	29340	44550	65230	58308	60424	73080	90000	101104	150484	160506	224010	197520	182196	283316	409860	243696	409975	552318	680427	882056	922954	1252020	1463479	1131200	4129455	1241918	7086485	6361092	4505120	29639848	53387139	305166800	421318911	38.8025	0.000131751
8	0	0	0	0	0	0	0	0	33	588	3525	8472	13237	21224	19170	26940	43901	35532	39208	54040	70035	84768	113543	125712	202711	160440	155169	244728	381225	241416	422375	565994	717309	895132	945748	1262070	1532795	1084448	4335243	1154538	7056385	6458220	4723161	31326174	53091441	304467200	422083850	38.8729	0.000129631
9	0	0	0	0	0	0	0	0	12	228	2455	6696	10031	19688	18612	24020	40634	32136	37245	51604	65100	77392	105162	123210	195377	157300	144291	238348	373635	237888	422050	539890	746631	858508	978083	1244130	1584658	1053728	4450149	1150220	6960240	6405624	4878302	32131508	53203800	303589760	422158345	38.8798	0.000129426
10	0	0	0	0	0	0	0	0	303	6460	16735	39108	96320	110192	86337	80450	112662	95616	88920	99498	99840	129776	198577	215316	263055	233600	191247	328350	535486	272616	525525	544544	824337	914984	1151706	1254180	1830333	1045888	5017551	1169192	7386855	6838596	5188140	29934804	54783417	297118520	418829036	38.5732	0.000138894
11	0	0	0	0	0	0	0	0	21	400	2765	7356	11270	11672	16641	22090	27907	25812	33631	48104	49950	77904	107848	104022	173755	147440	142863	244112	363423	202128	423625	526708	599967	855176	894360	1154310	1661724	1097888	4625610	1191598	7668150	7571232	5534312	33734956	55516110	297021000	421897840	38.8558	0.000130143
12	0	0	0	0	0	0	0	0	45	988	3665	8166	13118	13024	17802	24120	35783	29604	33150	44450	52995	77472	105128	115200	185630	145260	130158	238018	396819	219288	438575	505622	700029	832636	1015464	1154100	1844593	1118784	4857897	1283058	7560910	7629048	5961958	34300814	55098888	295360920	421553179	38.824	0.000131098
13	0	0	0	0	0	0	0	0	24	416	2340	5772	8694	9952	14859	21980	31581	26556	29133	38962	49995	70416	100589	118620	181792	148520	123627	238986	412689	219336	454850	502190	776520	833336	1059805	1189500	1948536	1149024	5011083	1338070	7759780	7709904	6319082	35048844	55024281	293418080	421397724	38.8097	0.000131531
14	0	0	0	0	0	0	0	0	615	13356	25550	63852	98952	130536	69300	91560	115588	99780	90935	95074	102030	127248	205088	218394	264005	223260	184611	328812	527390	259152	523200	502606	826767	917616	1203819	1192710	2172170	1112288	5325672	1279182	7769300	7530264	5815993	32499006	54940821	290987800	417934302	38.4908	0.000141555
15	0	0	0	0	0	0	0	0	12	196	1335	3384	6272	7512	10089	15930	26862	21036	22282	32284	41235	63632	93024	111960	185383	138620	124026	241428	403788	233040	453100	511342	802845	848344	1086166	1210980	2040141	1172800	5139486	1366086	7915425	7905672	6304874	36079100	55186716	291532840	421339247	38.8043	0.000131694
16	0	0	0	0	0	0	0	0	9	228	2040	5052	7714	5864	10782	15500	20933	16776	22308	34160	34785	67120	93024	86364	156275	119300	128457	216062	336214	181896	394100	487526	563544	797832	877830	1100400	1671861	1053760	4812159	1160386	8158255	7886088	5248043	33203032	59106450	294029120	422111249	38.8754	0.000129556
17	0	0	0	0	0	0	0	0	15	608	2455	8394	13524	15328	19530	34410	60291	21168	22074	30408	40800	64128	97155	143568	165528	118880	117222	211156	402339	190920	407975	469092	707481	763700	1023903	1102020	1891217	1067648	5066358	1204518	8238545	7888896	5694300	33797580	58506942	291777000	421387076	38.8087	0.000131561
18	0	0	0	0	0	0	0	0	3	188	1450	3198	4830	4544	7326	14540	24079	16860	16055	23688	35610	58256	85238	102366	167846	121360	113064	214280	389850	198360	427500	475592	748548	780724	1093764	1137630	2043892	1104192	5347914	1258408	8477210	8110764	6076954	34772622	58314126	289691920	421464751	38.8159	0.000131344
19	0	0	0	0	0	0	0	0	6	132	1135	2820	4725	4832	8055	14560	23111	16320	15405	21504	34650	55056	81940	105948	165243	116980	100821	209616	403167	196584	429000	476086	783891	766864	1135872	1144920	2101831	1102112	5511033	1282072	8648080	8270244	6334622	35507390	58736457	287432960	421246044	38.7958	0.000131955
20	0	0	0	0	0	0	0	0	9	116	1105	2766	4361	4168	6651	13920	22231	15756	14456	19992	31545	50608	78404	102564	162222	108700	99645	207724	401810	195432	417475	459602	786753	769216	1122126	1131540	2124306	1087968	5565021	1254736	8644755	8397108	6289963	36310596	59313813	285992440	421211603	38.7926	0.000132051
21	0	0	0	0	0	0	0	0	9	272	1800	4746	7287	6648	10665	16190	20273	17508	22646	33880	35490	68160	93126	88380	155743	112480	123816	201674	360732	182352	385525	480844	567027	775852	954796	1081920	1752895	1032992	5201493	1159672	8964655	8449164	5406736	35308650	61731540	286547240	421364878	38.8067	0.000131623
22	0	0	0	0	0	0	0	0	6	204	1695	4320	6482	5864	9234	16180	24640	17304	17849	27468	35580	62048	86734	102636	163666	111000	111804	202422	398636	191736	411975	462644	697653	772408	1075320	1118970	2002817	1047392	5584095	1203532	9186415	8452512	5882926	36592404	61035429	283786640	420910640	38.7649	0.000132897
23	0	0	0	0	0	0	0	0	12	196	1705	3780	6006	5320	9612	17520	25487	17508	16848	23702	36975	59584	85561	114462	167770	111300	105714	207108	426213	195120	418925	462072	767502	771036	1179256	1121880	2147990	1091232	5857302	1246168	9425010	8711100	6322708	37436460	61252308	280659880	420508332	38.7278	0.000134035
24	0	0	0	0	0	0	0	0	135	2748	5800	16416	27601	35528	26514	39640	48543	35208	32461	37030	48435	74704	120904	153576	186751	130700	119238	227348	496409	207504	454875	462878	868347	762664	1292907	1126740	2327263	1089152	6194199	1305838	9617020	8940204	6572273	37566610	61667268	276860800	419182231	38.6057	0.000137858
25	0	0	0	0	0	0	0	0	12	172	1130	3180	4977	5376	9198	19480	31339	18864	16419	23072	36015	60512	88434	128340	175845	111580	106428	203456	466325	204072	434225	465140	849123	758296	1281278	1148910	2285382	1124832	6209940	1350242	9876265	9054036	6856766	38537472	62252112	275578120	419776365	38.6604	0.000136132
26	0	0	0	0	0	0	0	0	9	360	2215	8352	12327	13616	17865	27810	30514	28188	36725	55160	56565	92112	131818	117576	199804	155280	165312	268774	446177	250416	458225	618358	761400	1034292	1225627	1591440	2155740	1696448	6229575	1759092	10335990	10392012	7360188	42528346	63535836	264055440	417854984	38.4834	0.000141793
27	0	0	0	0	0	0	0	0	801	17876	31120	106674	81781	200984	56034	109170	106832	109608	117390	93898	124830	150000	239190	260262	302328	220640	248220	352660	611616	269856	539700	570232	896886	1096480	1499590	1302090	2788078	1248672	7241190	1433542	10251640	9583992	6910379	39789534	63059802	258737680	410761257	37.8301	0.000164811
28	0	0	0	0	0	0	0	0	27	408	1665	5670	7742	8136	12645	21570	29546	25104	28210	38934	55230	80112	126310	140292	202749	159260	157122	278806	477204	277776	466850	630318	876042	994280	1322371	1681050	2255963	1853472	5815095	2035988	9221275	10022148	7053865	40557742	57572814	273695520	418189311	38.5142	0.000140791
29	0	0	0	0	0	0	0	0	6	352	1430	5370	7770	8712	13581	23330	32857	27636	29289	37898	57435	81920	127789	146466	208221	161560	154266	278124	502067	289584	478775	640172	920862	1006852	1402817	1706820	2373081	1886368	6044445	2113780	9495850	10285380	7275458	40935386	58239168	270778400	417779277	38.4765	0.000142021
30	0	0	0	0	0	0	0	0	27	352	1310	5142	7287	8640	13347	24070	33627	27408	27404	37674	54315	83120	126633	155610	209513	164380	154686	274450	519156	285864	480350	640016	976455	996800	1422334	1694250	2425688	1887584	6183375	2158592	9592870	10475820	7486950	41286202	58589466	269025680	417536447	38.4541	0.000142754
31	0	0	0	0	0	0	0	0	24	424	2320	8214	11326	12616	16497	26280	29040	28428	40183	55874	61545	95744	142647	127908	200640	178020	179403	287320	443371	273840	455000	658502	770364	971012	1235777	1633980	2100467	1925600	5865684	2159986	9916585	10810620	6900722	41911986	61490949	266370040	417398938	38.4414	0.000143171
32	0	0	0	0	0	0	0	0	57	1132	4150	9060	15421	16568	20907	31310	35695	37668	42289	54544	72165	101792	154020	165366	218063	195620	176169	298188	564167	319728	495550	674466	950400	984508	1489527	1636830	2466050	1935808	6411966	2253248	10008705	10817928	7347978	42016714	61177155	263215680	416416592	38.351	0.000146185
33	0	0	0	0	0	0	0	0	45	500	1820	6306	9562	10608	14742	25470	34540	29148	34255	45780	61980	88544	144194	161208	213142	178820	159621	288508	542846	298968	479050	641576	998568	964376	1487323	1675740	2453123	1949120	6418698	2280788	10238025	11026332	7597543	43575322	61324809	261098080	416559080	38.3641	0.000145744
34	0	0	0	0	0	0	0	0	135	2628	8480	20862	23632	37376	23076	40830	51480	44592	41093	50932	68910	96544	160174	193806	227753	182100	171906	297352	594182	309168	493650	641368	1062261	968464	1572119	1672890	2590856	1977376	6656727	2325328	10510395	11192436	7831124	43385436	61579323	258422480	415529244	38.2693	0.000148962
35	0	0	0	0	0	0	0	0	96	1920	5425	9936	21329	23088	23949	41040	45353	42852	46371	57946	79785	107040	165189	205398	232446	206320	176463	309034	648048	342024	534550	674700	1142991	997528	1703982	1684950	2799827	2013856	7017417	2362796	10647035	11401884	8107551	43387982	62101650	255620520	414990271	38.2196	0.000150674
36	0	0	0	0	0	0	0	0	633	13936	27145	99930	53193	168240	52227	90490	86405	93156	121615	109424	129900	179104	247248	241848	296210	270820	280224	381128	615802	328872	570475	710632	887733	1041292	1482480	1566150	2441498	1772928	6828789	2019940	10794980	11308356	7272091	38318060	64955670	256713800	412572424	37.9969	0.000158601
37	0	0	0	0	0	0	0	0	129	3648	10715	35544	35630	66912	26739	44890	48191	50004	57356	63112	79335	111360	176375	186084	230774	211560	196434	320936	624795	333864	545275	684320	1054512	916888	1575657	1587510	2565219	1878592	7163541	2238560	11239830	12270060	8316712	41057974	64173486	254049680	414232203	38.1498	0.000153116
38	0	0	0	0	0	0	0	0	45	524	2095	7458	10920	11408	17757	31350	39314	32448	35191	48062	67710	98336	158916	191196	226252	195580	188706	308022	655362	355056	539400	698672	1162593	947156	1701256	1697940	2724032	2011776	7462521	2439296	11501070	12449232	8852509	41664302	64797525	251151680	414482668	38.1729	0.000152305
39	0	0	0	0	0	0	0	0	327	5528	7040	15120	18970	19960	27207	37630	51491	48024	53378	62748	85980	115328	171564	209124	235220	223440	200907	333630	611662	391872	534500	716196	1041363	963956	1488831	1718310	2434771	2124928	6201492	2623168	9735285	11679804	7560321	37410506	60746478	265082400	414988459	38.2194	0.00015068
40	0	0	0	0	0	0	0	0	87	2016	3300	9462	12873	13696	21402	33180	44517	40860	48685	59626	81645	114336	171377	203004	245043	229640	202608	339504	596988	407880	544200	730236	1046034	968968	1489440	1801440	2493423	2229088	6353985	2767226	9969785	12009492	7895393	37481376	61361898	262767840	414791553	38.2013	0.00015131
41	0	0	0	0	0	0	0	0	45	736	2395	9138	12173	13400	16569	25240	27874	28392	40417	52850	62130	91760	136323	142128	188062	183260	174720	273878	465566	295704	446775	638118	771201	775236	1240562	1545330	2062430	1914880	5779950	2400094	9947140	11399220	7247967	34941418	66857232	265865040	416075353	38.3195	0.000147247
42	0	0	0	0	0	0	0	0	48	868	2335	7818	11004	11544	17595	28090	35530	30756	35087	44464	67200	89760	143616	172188	195035	179480	175938	277618	551885	329112	456150	621556	928557	779128	1400845	1554270	2338609	1953024	6195618	2536740	10215870	11648592	7809627	35477522	66716676	262318440	415358195	38.2535	0.000149503
43	0	0	0	0	0	0	0	0	399	6040	7080	15924	19439	19704	26955	39260	48378	46128	52260	59486	81795	108112	165410	192672	216999	202200	186039	288728	603198	341592	484575	618618	976671	792120	1513481	1546440	2511434	2027360	6410151	2640100	10419360	11827980	8199200	35268864	66978366	259323760	414266278	38.1529	0.000153005
44	0	0	0	0	0	0	0	0	108	2312	3395	10458	13160	14192	22455	35910	47003	41940	44616	55748	79710	106816	159647	202446	217379	202780	186774	293128	611064	355464	479950	619918	1021761	790328	1539784	1536000	2544945	2071424	6490869	2597294	10640210	11908800	8434039	35979502	67532244	257017960	413911533	38.1203	0.000154161
45	0	0	0	0	0	0	0	0	51	852	1995	7158	8869	9576	14697	28180	35354	30720	32708	41258	67290	89200	148631	195876	200507	197720	177009	290818	619505	371208	473725	617682	1061316	781060	1555850	1582260	2593522	2086304	6648345	2780180	10807195	12397284	8847440	36410308	68292198	254068160	413572011	38.089	0.000155275
46	0	0	0	0	0	0	0	0	597	10208	10180	24912	29085	30112	37422	46030	53559	53808	70356	84364	94005	137936	187612	188550	237500	234500	221487	326546	543904	358320	500800	692380	863676	856156	1424509	1667310	2361456	2151072	6534132	2768756	10861760	13136652	8578672	35783764	70045014	250704280	411911382	37.9361	0.00016084
47	0	0	0	0	0	0	0	0	1185	22564	31665	88080	68831	137032	52938	87770	96723	101748	105560	98952	124560	156176	237048	263304	269800	255480	236460	339482	684710	364536	528500	641888	1019277	815388	1598132	1533030	2645013	2030624	6949635	2768076	11194855	13252680	9134819	35885794	69736758	245811520	409370593	37.7021	0.000169744
48	0	0	0	0	0	0	0	0	432	8068	13860	43836	51492	77384	47817	66310	73810	78540	90181	89054	111450	149584	227494	263862	264347	259060	230370	338976	703984	401976	535450	675818	1119042	870436	1724311	1652310	2783986	2191872	7330455	2976224	11404225	13885524	9630582	36573708	69951687	242887200	409784717	37.7402	0.00016826
49	0	0	0	0	0	0	0	0	549	8436	8770	18648	23009	23776	32400	45950	56617	53424	61919	70280	93885	128176	191828	239238	236436	240700	219471	327184	704766	433296	509750	697970	1159002	878332	1727994	1702200	2853829	2283104	7379658	3183420	11500685	13995792	9875263	37052736	70266105	242174360	410458958	37.8023	0.000165871
50	0	0	0	0	0	0	0	0	360	5176	6215	16164	21056	20624	29997	48760	58476	53364	59371	71890	96090	132336	197030	250830	239115	242640	220059	341946	733769	444240	529250	699712	1210275	879200	1827870	1734120	3034373	2373568	7777638	3304120	12015080	14600340	10466412	37456866	71304831	237168120	409671283	37.7297	0.000168665
51	0	0	0	0	0	0	0	0	1119	20920	32750	107388	66514	165984	65043	103230	99715	112188	132249	124264	144975	197136	284920	298278	313557	326400	319305	424270	761622	494808	639000	842816	1095471	1141616	1811804	2120760	3053097	2953120	8305638	4108254	12457970	16242804	10073213	39015056	70281822	226103000	404842076	37.285	0.000186853
52	0	0	0	0	0	0	0	0	483	9412	15120	53466	43519	92928	42138	63760	68662	71952	97565	93324	124515	169488	245429	281304	298148	312020	282534	410564	765785	531864	631375	855816	1224099	1153824	1893903	2249340	3179422	3092928	8431896	4504864	12877795	16719912	10814138	40023082	70174494	224009200	405910068	37.3833	0.000182669
53	0	0	0	0	0	0	0	0	153	2936	4605	15336	19306	19928	28971	44710	55385	51876	65793	80024	109500	149360	223023	281880	276754	299360	271908	399718	825677	561048	630050	876928	1358046	1182300	2034959	2347320	3413844	3271552	8906469	4883692	13314420	17414568	11408469	40836928	70308030	220228880	406203706	37.4104	0.000181535
54	0	0	0	0	0	0	0	0	1725	28760	18490	59916	64274	114904	48150	75190	80685	82968	84409	83426	112605	154224	251022	310032	281409	312320	279573	427614	849137	567960	643950	866918	1414827	1202908	2070832	2359410	3535705	3276864	9103611	4784854	13560890	17585352	11646897	40571384	70949814	216289480	404152489	37.2215	0.000189606
55	0	0	0	0	0	0	0	0	99	2128	2940	11598	14266	15056	20835	38720	45639	41988	48386	61348	93270	135552	214132	287406	267083	294940	266469	403612	850655	591720	625025	886990	1469043	1184596	2113578	2443620	3555142	3420832	9206076	5049816	14055720	17883468	12291659	41187288	72060963	214295880	405437538	37.3398	0.000184509
56	0	0	0	0	0	0	0	0	1284	25688	48225	166746	77721	266848	71919	143040	119977	145500	193115	150122	208785	280992	339694	399762	394326	430500	500913	689370	931730	533304	670600	819156	1144260	1117760	1925745	2279250	3182398	3290464	8735859	4729740	13638555	17694576	11585699	38956232	73619559	210570880	400080294	36.8464	0.000206707
57	0	0	0	0	0	0	0	0	276	4848	8480	34146	29155	56192	31923	51880	55308	57216	68926	75712	107295	140592	219266	268308	259065	287380	276129	388960	786416	528024	645275	867750	1351701	1299760	2084868	2747850	3558769	3883328	9587853	5637438	14562310	19019844	12512697	41287266	73294299	207462440	403538945	37.165	0.000192089
58	0	0	0	0	0	0	0	0	129	2216	3115	11688	15365	15456	21582	39930	45936	43020	52767	64400	99885	132544	209287	269352	253061	285380	263613	383438	840052	556368	645275	926198	1465290	1356964	2244136	2864310	3906837	4153760	10031538	6079404	15135400	19822536	13338093	41460280	74686716	201446920	403172241	37.1312	0.000193589
59	0	0	0	0	0	0	0	0	135	1904	2825	11316	14126	14832	21393	39830	46343	41064	48854	62090	97410	132016	206618	281970	250800	286980	266910	393690	876392	565536	648800	909246	1530036	1360296	2315215	2898870	4005758	4172384	10323852	6112282	15426040	20153016	13696845	42088382	74781486	198575880	402661422	37.0842	0.000195697
60	0	0	0	0	0	0	0	0	843	15124	23335	77658	86653	169568	63981	112450	105468	124284	131014	120484	163275	214160	338147	413532	348327	421520	396879	556116	1061335	606240	715575	915304	1559169	1355648	2369677	2701830	4097890	3848768	10404108	5666678	15231055	20142936	14130522	41031792	76053627	192834360	398609332	36.711	0.000213257
61	0	0	0	0	0	0	0	0	153	2472	4085	14742	19593	21792	25344	38460	42757	45756	59917	77938	98100	134384	194667	221202	238906	260220	252777	348216	713644	431064	613875	778830	1161351	1128512	1979395	2500920	3488895	3668576	9844230	5553288	15380995	21029688	14028328	42313988	79914081	196113640	402744781	37.0918	0.000195352
62	0	0	0	0	0	0	0	0	159	2392	3165	12396	16821	16920	24120	38930	42251	40884	51961	65982	95205	125712	196639	246240	232009	260100	242760	342210	814982	465744	594100	799552	1349352	1175972	2186426	2512440	3844248	3753888	10267653	5841574	15829905	21005604	14761816	43103058	79425801	192248920	402037891	37.0267	0.000198302
63	0	0	0	0	0	0	0	0	168	2560	2980	12414	16800	15432	23022	40500	45430	41244	48880	61446	96240	126896	202062	269910	234669	264580	247002	352748	869814	490824	617450	816010	1444608	1215340	2308922	2536620	4110693	3865120	10782123	6137136	16407020	21959316	15360217	43472988	79724697	186895360	401119241	36.9421	0.000202203
64	0	0	0	0	0	0	0	0	168	2488	3065	11562	15526	15176	21060	41110	45056	40836	47463	58310	92595	122576	205445	275742	231154	265700	241542	354750	885937	492336	608250	814086	1486593	1192604	2367386	2558580	4216124	3907776	10979694	6219280	16544990	22168872	15635090	43962732	79476150	185083640	400691444	36.9027	0.000204046
65	0	0	0	0	0	0	0	0	165	2648	2770	12132	15120	14736	21447	40950	44979	41016	46371	58646	91260	128544	211837	280098	229577	268620	246708	355806	907856	498792	619175	815620	1520478	1227716	2432839	2599650	4446950	4043424	11557128	6505492	17283035	23247756	16273451	44657714	80295189	178492720	399538415	36.7965	0.000209096
66	0	0	0	0	0	0	0	0	153	2956	3755	15186	20776	21072	25155	38180	40040	44616	58058	74004	93915	128688	190638	228042	228589	259120	248766	325952	740347	413256	597350	729040	1152252	976276	2091103	2162340	3713707	3211424	11036355	4967298	16448530	23561748	16045531	43628978	84159777	182659280	400342253	36.8706	0.000205562

## Sheet: Raw Counts_2
						0	1	2	3	4	5	6	7	8	9	10	11	12	13	14	15	16	17	18	19	20	21	22	23	24	25	26	27	28	29	30	31	32	33	34	35	36	37	38	39	40
	;	<	=	>	?	@	A	B	C	D	E	F	G	H	I	J	K	L	M	N	O	P	Q	R	S	T	U	V	W	X	Y	Z	[	\	]	^	_	'	a	b	c	d	e	f	g	h
									0.501187	0.398107	0.316228	0.251189	0.199526	0.158489	0.125893	0.1	0.0794328	0.0630957	0.0501187	0.0398107	0.0316228	0.0251189	0.0199526	0.0158489	0.0125893	0.01	0.00794328	0.00630957	0.00501187	0.00398107	0.00316228	0.00251189	0.00199526	0.00158489	0.00125893	0.001	0.000794328	0.000630957	0.000501187	0.000398107	0.000316228	0.000251189	0.000199526	0.000158489	0.000125893	0.0001	Total
1	0	0	0	0	0	0	0	90044	0	0	0	0	0	0	787	1726	1366	7911	0	1095	0	1289	1467	1799	12921	0	2934	11860	6281	1679	21839	17419	9203	35471	56727	78033	40941	17774	172679	29694	125516	107658	147852	750581	449305	8654194	10858045
2	0	0	0	0	0	0	0	99586	0	3935	657	2376	2586	1894	2105	4558	4308	31988	1832	2923	1286	5949	5305	14025	20285	5767	8198	13403	22084	7778	26920	28409	30909	38840	58990	59021	56368	19856	161438	30625	156672	145895	132054	736194	573898	8339128	10858045
3	0	0	0	0	0	0	0	106371	0	4177	696	2937	2577	2023	2381	6101	7907	17083	2185	3113	2330	6831	7318	10380	19458	9803	7831	13178	21449	9742	28237	23221	40138	38431	48420	49043	55287	23341	145011	31321	160866	145991	130826	739728	596777	8335536	10858045
4	0	0	0	0	0	0	0	110505	0	7032	1537	4635	3672	3441	3694	9421	11616	13621	2892	3264	3766	7941	9633	11047	21448	11774	7084	13415	23620	11586	29860	21325	44732	39967	41057	47507	56200	25243	142886	31810	174118	151865	129007	721661	632502	8271661	10858045
5	0	0	0	0	0	0	0	113603	247	5944	1723	5672	4448	4377	5497	10335	9721	9742	3218	3568	4201	9338	9562	10165	20410	11681	7486	13730	23470	12224	28020	21028	42773	39068	38697	47782	55503	26206	145234	31157	188023	161569	133331	713845	677834	8207613	10858045
6	0	0	0	0	0	0	0	118135	769	6387	1892	5663	4813	4775	6952	10626	7154	7635	3272	3669	3269	10085	9301	9341	16995	12199	9320	15987	25639	12723	25274	22735	46446	38295	42871	45653	57573	27587	142768	27318	186691	160659	129926	673384	669122	8255142	10858045
7	0	0	0	0	0	0	0	119992	588	4482	1387	4332	3924	3499	4469	9195	8379	9159	2805	2971	3618	7993	8760	9801	20279	12929	9419	17298	25763	14354	26588	23371	52520	37346	47912	44830	61607	31413	137426	32286	175645	155905	138426	661709	606201	8319464	10858045
8	0	0	0	0	0	0	0	121927	614	5105	1297	3493	2886	2870	3556	9211	10557	13263	2690	2828	3726	7710	9406	11196	20953	13012	9377	17739	28287	14019	28220	24125	54726	37806	52240	46286	65095	30730	147370	31035	184692	155993	142648	692419	648591	8200347	10858045
9	0	0	0	0	0	0	0	125703	412	3603	977	2525	2320	2384	3096	8256	11705	15660	2876	2750	3749	7323	9415	12103	21289	13362	9419	17936	30030	14864	28646	24460	57832	37203	53699	46599	66570	29759	153779	31196	187466	162888	147277	712540	680629	8115745	10858045
10	0	0	0	0	0	0	0	129658	303	2748	920	2265	2116	2524	2819	8138	10637	14690	2883	2778	3809	7501	9958	12768	21724	13461	9735	17974	31961	14705	28971	25090	58709	38069	54754	47090	70426	29508	164186	30816	203362	172895	160083	753784	762044	7932183	10858045
11	0	0	0	0	0	0	0	136531	418	5203	1309	5047	4429	4198	6936	10108	6358	7025	2639	3033	2207	9033	9448	9257	16071	11088	8172	14305	25228	12662	24975	23001	46072	37496	45400	44745	64277	27029	159519	32882	205083	182114	138657	753343	734298	8028449	10858045
12	0	0	0	0	0	0	0	138365	339	3760	1069	3404	2939	2739	3915	8485	7454	8436	2110	2383	2232	7668	9064	9923	18100	11801	8046	15078	27776	13987	25741	24118	53345	36257	50852	44897	68831	28409	164472	36039	202860	185840	151839	770499	740677	7964296	10858045
13	0	0	0	0	0	0	0	140405	616	5635	1288	3565	2910	2513	3413	8464	10737	12366	2040	2332	2384	7199	9720	11347	20401	11793	7951	14950	30397	14158	27968	23920	55603	37217	53301	45722	74064	29471	175136	36945	212493	193172	163990	794179	779704	7828576	10858045
14	0	0	0	0	0	0	0	143304	490	3714	943	2481	2125	2065	2824	7644	11075	14318	1975	2139	2530	7032	9963	12328	20673	12474	8474	15697	31967	15074	28099	24686	59201	36935	56257	45943	76799	29757	180370	37244	219147	196218	170032	812235	803877	7749936	10858045
15	0	0	0	0	0	0	0	147974	377	3464	1247	3144	4088	4962	4771	8881	11454	16019	2933	2763	3151	7747	10815	13198	20841	13479	9048	16866	33294	15149	28553	25196	60026	36394	57235	45958	78688	30132	180731	37285	221363	198136	172897	816042	822530	7691214	10858045
16	0	0	0	0	0	0	0	156161	445	4361	1135	4638	4301	4251	7039	9205	5879	6742	2816	3317	2471	10051	10334	9940	15980	12302	9095	15604	28239	14133	24840	25398	48715	39343	48362	48933	70194	35713	178144	41570	233707	223663	173607	870975	817416	7639026	10858045
17	0	0	0	0	0	0	0	158196	626	5946	2872	10177	8129	14906	6013	14162	10290	15482	6729	4355	4956	12210	16055	17385	24129	18046	15049	24871	42610	17137	29366	25710	59301	39806	58389	49462	81255	34874	195140	44039	244526	223246	180396	842266	860059	7439879	10858045
18	0	0	0	0	0	0	0	160157	334	2963	832	2628	2381	2199	3082	7612	8904	10781	2266	2478	2857	8452	11132	12603	19767	13411	9568	16777	34386	16110	27737	27252	59645	39092	58347	50458	82435	38688	195925	47120	247153	235943	198938	914718	873958	7408956	10858045
19	0	0	0	0	0	0	0	163233	351	3143	796	2262	2046	1965	2844	7619	10248	13128	2236	2268	2843	8057	11171	13361	20598	13250	9456	16877	35391	16151	28460	27212	61120	38547	59741	50697	84204	38502	199761	47119	251059	236320	204188	935918	890808	7345095	10858045
20	0	0	0	0	0	0	0	169160	314	2659	787	2075	1942	1951	2957	7889	11093	15062	2342	2426	2950	8249	11949	14638	21830	13524	9750	17316	37792	17025	28825	27469	63812	39040	62872	50928	88648	39757	210071	48981	262641	247485	212125	941436	921010	7237265	10858045
21	0	0	0	0	0	0	0	177950	414	4026	1173	4636	4277	4526	7561	9471	6310	7317	3292	3681	3097	11290	12091	11487	17583	14005	10772	17615	32833	16347	27199	29477	53680	43674	54228	57968	79616	48916	206788	56254	273446	274650	207160	1005650	895436	7162149	10858045
22	0	0	0	0	0	0	0	179894	388	3883	1008	3589	3207	3257	5138	9220	8191	9644	2699	2744	3145	9782	12180	13160	20458	14249	10619	18120	36844	17210	29463	29812	60064	43470	61065	58555	88087	49131	218102	58392	280741	277518	222130	1040666	920257	7031963	10858045
23	0	0	0	0	0	0	0	183065	939	9786	5898	16514	13909	23249	8980	17443	15472	22451	9671	6537	6987	15883	19688	22131	28093	20637	17360	26432	46710	18377	32948	29244	65579	42493	68095	55303	94995	44114	227529	51415	284763	266109	222279	1008440	955559	6852968	10858045
24	0	0	0	0	0	0	0	186603	619	5643	2416	5865	5834	6939	5113	11550	13027	18301	3927	3896	4256	10895	14467	17852	23938	15805	11628	19262	42463	18573	31380	30478	67657	44238	67811	59817	97981	52256	232373	64741	297231	282051	230891	1058585	969245	6822438	10858045
25	0	0	0	0	0	0	0	192494	345	3181	842	2084	2034	2102	3104	8637	11554	15427	2764	2622	3562	9343	13503	16923	23195	15226	11657	19264	43710	19209	30706	31633	70214	43758	70803	60781	101149	53557	244378	64824	310490	303799	245971	1082156	1000696	6720348	10858045
26	0	0	0	0	0	0	0	201945	353	3287	1443	4493	4431	4636	7618	9924	6580	7937	3941	4163	3860	13398	15052	14329	20547	17538	14118	22134	41536	20705	32317	37740	64922	52078	67160	71262	97290	62746	247954	69355	323459	327298	241846	1168020	967874	6582756	10858045
27	0	0	0	0	0	0	0	203989	414	3716	1348	4418	3872	3948	5908	10306	8928	10694	3580	3617	4083	12116	15460	16600	23517	18274	14202	22280	46344	22121	34804	38474	73252	52730	75143	72235	107330	65532	263339	73898	333329	337366	257957	1194215	991651	6427055	10858045
28	0	0	0	0	0	0	0	207074	508	4514	1363	4023	3378	3249	4752	10692	11466	14836	3451	3473	4248	11679	16347	19059	26105	18467	14160	22421	50836	23217	35947	38939	78971	53656	81206	73807	115969	66152	277726	74847	348383	344145	271777	1216245	1021343	6279614	10858045
29	0	0	0	0	0	0	0	210706	428	3711	1206	3266	2734	2702	4154	9727	12103	16123	3451	3476	4472	11741	16983	20548	26561	18671	14956	22960	53647	24345	36242	40279	83239	53540	85076	74815	119605	67994	286332	77324	361441	353811	282041	1227341	1046492	6173802	10858045
30	0	0	0	0	0	0	0	216768	1096	10345	6647	17390	16614	26074	8682	18613	17250	27238	12611	9095	9987	19113	25265	28991	34092	28940	24625	34849	67457	27953	45489	37159	87803	53296	86865	68634	117520	59545	280999	69364	361064	332652	270311	1164770	1066249	6066630	10858045
31	0	0	0	0	0	0	0	226754	1097	10619	5534	16887	13212	20487	15044	22390	13630	18395	9028	7578	7261	20245	23173	22667	26316	21997	19238	26279	52560	23406	35155	39571	73811	57641	77402	77564	115182	73092	301480	79082	384403	394966	281432	1196106	1060863	5986498	10858045
32	0	0	0	0	0	0	0	229181	788	7527	3556	9607	9883	10612	9596	16068	12274	15987	5944	5432	6008	16287	21059	21844	27460	21801	17279	25956	56615	24992	36475	41139	84140	54613	85511	78207	119937	75006	309619	85912	395910	407761	306467	1279797	1061876	5859919	10858045
33	0	0	0	0	0	0	0	231250	606	5372	1548	4783	4132	3981	5702	12152	12753	16440	4649	4388	5800	14393	19953	23718	28155	22330	17913	26160	56279	28327	36669	43209	87599	56401	84977	83284	119326	83554	289283	98104	361606	407954	287957	1202846	971377	6093115	10858045
34	0	0	0	0	0	0	0	234585	537	4344	1357	3802	3279	3258	4626	11043	13327	17718	4358	4243	5716	14179	20327	24248	28077	22540	18203	26643	58438	29735	36527	44003	92091	56639	88705	83549	122544	85302	297254	100815	368254	414870	294084	1209667	989628	6019530	10858045
35	0	0	0	0	0	0	0	239903	351	2839	1122	3033	2633	2881	4025	10085	12653	17053	4538	4506	6207	14234	21252	25242	28136	22960	19272	27075	59695	31128	36492	44968	94233	56613	90981	84324	125948	87180	304699	105977	377542	427741	301768	1214540	1015680	5928536	10858045
36	0	0	0	0	0	0	0	249032	585	5495	1916	6571	6791	7429	11686	13428	8956	10982	6040	6213	6177	18624	21726	21005	25275	22580	19156	25817	52633	26442	34496	41047	77272	51706	78883	78766	109095	78623	288543	91983	379686	401686	271356	1115293	1067446	6117605	10858045
37	0	0	0	0	0	0	0	250727	471	4965	1472	5120	4895	5296	8061	12904	10896	13488	5285	4990	6220	16210	22693	24016	27697	23248	19396	26018	59104	28848	35506	41659	89020	52639	87817	78503	120109	79655	302276	95758	386872	403250	288511	1149300	1076185	5988965	10858045
38	0	0	0	0	0	0	0	253710	465	4518	1851	5722	5244	6598	5802	12893	12431	17035	5627	5015	6780	15855	23260	26748	28573	23603	20060	27057	62956	30216	35925	42814	94299	52868	93165	79718	127303	80478	311536	98164	395359	407981	300496	1165450	1092114	5878356	10858045
39	0	0	0	0	0	0	0	256888	503	4662	1352	3897	3300	3205	4328	10207	12585	16584	5135	4765	6813	14286	20254	24902	27274	24292	20368	27847	53273	34484	35548	44143	86226	55367	75302	83513	111873	88932	263587	110781	333897	399149	265184	1040428	961527	6321384	10858045
40	0	0	0	0	0	0	0	261180	559	5381	1479	3861	3188	3141	4321	10871	15396	20640	4945	4691	6643	14127	20237	25702	28355	24264	20411	28080	54586	35562	36401	44396	89524	56266	77881	84720	115278	90240	270720	113559	340995	406363	271930	1047875	982197	6232080	10858045
41	0	0	0	0	0	0	0	269198	487	5365	1771	6410	6521	7317	10966	12085	8819	9976	6050	5868	6428	17157	21166	21159	23483	22094	18238	24436	45983	27483	30409	38311	69260	47308	66269	73620	98436	76431	255656	94542	323194	389839	253315	916218	1071574	6475203	10858045
42	0	0	0	0	0	0	0	271254	583	6485	3466	12482	9473	16418	8767	16007	12769	17613	8054	6067	7965	16776	24286	27470	26536	23472	19967	25816	54532	30760	31862	38923	79574	48277	76248	72298	112265	74794	273926	99426	329803	393405	267600	911414	1091571	6309641	10858045
43	0	0	0	0	0	0	0	273570	405	4125	1418	4427	3628	3929	5447	11126	11406	14943	5218	4648	6624	14141	21029	25820	25958	22920	19102	25775	54183	32585	31877	40117	83732	48455	77048	74352	112657	77888	275856	102745	334655	401406	277998	952271	1095230	6279331	10858045
44	0	0	0	0	0	0	0	277488	503	5619	1602	4661	3555	3573	4456	11399	13667	18838	5107	4501	6439	13641	21178	27487	26728	22762	19074	26294	56332	33826	32768	40954	87440	49425	80804	75296	117786	79080	283793	107059	343300	411985	287273	960838	1120823	6170691	10858045
45	0	0	0	0	0	0	0	283846	621	5945	1595	4012	3063	3272	4269	11193	14746	20178	4711	4323	6280	12816	20902	27391	26890	22624	19058	26054	56318	35140	32592	41519	88479	49155	81290	75456	119236	79270	288062	107844	345897	412144	290202	969491	1125655	6136506	10858045
46	0	0	0	0	0	0	0	294825	383	4130	1596	5816	5980	6727	9457	10858	8483	9743	6371	6161	7161	17221	21849	22761	22894	23322	19928	25639	48101	30238	30240	39432	72678	48001	69286	78796	105659	84439	274149	109993	344084	428132	276061	960899	1143481	6183071	10858045
47	0	0	0	0	0	0	0	297149	550	5774	1712	5611	5253	5878	8331	13095	11011	13878	5629	5129	6781	14866	22088	26397	25113	22938	19518	25369	54855	31968	31762	40051	82181	49727	78750	78133	117055	83426	290625	113261	358319	428754	294417	985761	1158992	6037938	10858045
48	0	0	0	0	0	0	0	300415	433	4761	1989	6618	5864	7360	6535	13170	12944	17643	6311	5610	7277	15463	23834	28999	26482	23768	20450	26740	58326	34317	32630	40968	87525	50350	82590	79623	123548	84925	301978	118049	365662	441130	306724	983763	1182758	5920513	10858045
49	0	0	0	0	0	0	0	305280	531	6207	3813	11557	13606	19095	9823	17601	16439	25211	9380	7343	8564	16768	27161	32889	28323	26391	22063	29091	62465	36357	34389	41989	90901	51197	86961	78802	130132	84294	314911	119505	370334	449175	310597	967389	1191657	5799854	10858045
50	0	0	0	0	0	0	0	313094	511	5119	1706	4777	3820	3730	4697	12097	15133	21536	5309	4954	7041	14055	23129	31464	26820	24261	21121	27718	60900	37635	32499	42118	91804	51347	87670	81277	132313	88176	320700	127123	384941	463286	327382	1002779	1228225	5725778	10858045
51	0	0	0	0	0	0	0	326895	399	4951	2042	6828	7093	8098	10963	12555	9435	11036	7528	7402	8317	19003	24896	26504	25274	26525	22931	28534	53986	34180	33185	43127	79510	54111	76581	90451	119366	97253	308913	131482	382936	485253	312672	1016580	1216673	5724577	10858045
52	0	0	0	0	0	0	0	329800	573	6266	1949	6619	5944	6820	9773	14195	12137	15241	6589	6123	8029	17137	25419	30944	27403	26553	23210	28598	62089	37289	34729	43700	90958	56032	86829	91399	135220	99211	331536	139597	401460	495203	336773	1025575	1243445	5537678	10858045
53	0	0	0	0	0	0	0	333998	356	3921	1979	6172	4784	5088	6337	12893	12244	16270	6745	6258	8616	16753	26453	32559	26912	27476	23801	29903	64855	39675	33842	44828	94952	57160	89981	92288	140738	102176	342508	147900	411991	513937	351375	1032382	1270143	5417796	10858045
54	0	0	0	0	0	0	0	339752	762	8078	2180	6398	5320	5053	6467	15970	17013	24538	6051	5708	8152	16332	27411	37138	29740	27805	24331	30368	70160	41107	36020	45238	102030	58052	98012	93130	151006	102801	362608	151963	427984	526799	368977	1037466	1302549	5237576	10858045
55	0	0	0	0	0	0	0	348593	513	5667	2410	6693	5195	5086	5648	14185	15343	22696	6562	6019	8424	16607	27018	36378	28550	28399	24898	30893	69692	41983	35267	45438	101044	57892	97380	93507	152123	103841	366271	154556	432566	532893	375701	1041393	1316203	5194518	10858045
56	0	0	0	0	0	0	0	364440	1004	11572	7155	26084	17555	35322	16854	22053	15387	21016	15876	11518	12873	27075	34178	36693	30457	32908	30124	34355	66370	38396	37595	44871	88751	61656	91524	97534	142546	102785	361800	141144	417508	540114	358353	966007	1331815	5164777	10858045
57	0	0	0	0	0	0	0	367421	618	6712	2974	8927	7789	8615	11596	16386	14023	17414	8734	8026	10337	20706	30475	37340	29355	30589	26803	31772	69870	39994	37314	46847	98916	62843	96738	104369	153443	113042	383173	162410	440899	575384	387725	1016325	1353569	5018572	10858045
58	0	0	0	0	0	0	0	371298	611	7194	2584	8036	6540	6996	9004	17334	15709	21643	7771	7278	9954	19463	30250	40555	30773	31465	28011	33118	74048	44650	38080	48233	105817	65321	102662	105321	163037	115802	393950	170435	452985	582898	399961	1025313	1371556	4892389	10858045
59	0	0	0	0	0	0	0	377990	464	5297	2495	6906	5287	5253	6453	15127	14867	21592	7748	7089	10064	19183	30383	42295	30352	32737	28870	34720	75848	47091	37713	49707	108714	66153	104406	106713	168408	117685	404331	177063	461942	599711	412654	1032453	1394916	4787365	10858045
60	0	0	0	0	0	0	0	388744	466	5712	2303	6248	4956	4773	5984	15758	16686	25627	7259	6901	9862	18728	30629	44967	31947	33609	29758	35165	78508	48489	38655	49973	112902	66691	109184	107582	174878	118541	417416	181618	473185	608122	422451	1035286	1413343	4675139	10858045
61	0	0	0	0	0	0	0	406097	452	5273	2684	8875	9037	9505	12051	13674	10785	12889	9270	9125	10551	22370	29396	33783	26284	32347	28878	32315	65628	39744	36638	46389	91899	64023	93027	112446	157859	121913	404448	176746	467462	637555	411155	1030413	1445868	4729191	10858045
62	0	0	0	0	0	0	0	409682	436	5278	2404	7539	7092	7923	10504	15578	12822	16885	8546	8115	10456	20527	30552	40131	27592	32625	28796	33038	74452	42157	37532	47364	104115	66696	103915	111092	173572	123019	426505	186823	486669	644075	436254	1048307	1461760	4547217	10858045
63	0	0	0	0	0	0	0	415033	436	5362	2718	7798	6146	6393	8301	15884	13574	19746	7936	7701	10634	19928	31596	42490	28419	32999	29524	33959	77808	44287	37930	48346	109962	68838	109051	113295	183162	125877	440743	194508	501024	660585	451465	1054335	1476986	4413266	10858045
64	0	0	0	0	0	0	0	422218	576	6696	2694	7335	5881	5868	7185	17059	15516	23629	7646	7452	10230	19455	32068	45381	29379	33488	30045	34504	81302	45184	38388	48714	113857	68902	113668	114087	189583	126747	454800	198591	511106	669258	461499	1065806	1483075	4309173	10858045
65	0	0	0	0	0	0	0	435567	476	5868	2517	6502	5241	4950	6097	16483	15854	25079	7305	7250	10350	19177	31879	46573	30257	34038	30300	35028	81367	46561	38774	49245	115314	69182	114407	114406	191980	128176	459754	202461	516364	676360	468156	1064634	1494594	4249519	10858045
66	0	0	0	0	0	0	0	458099	398	5289	3015	9243	8880	9326	11479	13197	10836	12622	9340	9243	10620	21842	29553	33805	24765	31695	28344	31602	67137	37448	35955	45838	94536	67215	99236	120525	173829	128321	445723	191189	497586	692817	448959	1030126	1519579	4388833	10858045

## Sheet: Score Distribution_2
						0	1	2	3	4	5	6	7	8	9	10	11	12	13	14	15	16	17	18	19	20	21	22	23	24	25	26	27	28	29	30	31	32	33	34	35	36	37	38	39	40
	;	<	=	>	?	@	A	B	C	D	E	F	G	H	I	J	K	L	M	N	O	P	Q	R	S	T	U	V	W	X	Y	Z	[	\	]	^	_	'	a	b	c	d	e	f	g	h
									0.501187	0.398107	0.316228	0.251189	0.199526	0.158489	0.125893	0.1	0.0794328	0.0630957	0.0501187	0.0398107	0.0316228	0.0251189	0.0199526	0.0158489	0.0125893	0.01	0.00794328	0.00630957	0.00501187	0.00398107	0.00316228	0.00251189	0.00199526	0.00158489	0.00125893	0.001	0.000794328	0.000630957	0.000501187	0.000398107	0.000316228	0.000251189	0.000199526	0.000158489	0.000125893	0.0001	Total
1	0	0	0	0	0	0	0	0	0	0	0	0	0	0	7083	17260	15026	94932	0	15330	0	20624	24939	32382	245499	0	61614	260920	144463	40296	545975	452894	248481	993188	1645083	2340990	1269171	568768	5698407	1009596	4393060	3875688	5470524	28522078	17522895	346167760	421704926	38.838	0.000130677
2	0	0	0	0	0	0	0	0	0	15740	3285	14256	18102	15152	18945	45580	47388	383856	23816	40922	19290	95184	90185	252450	385415	115340	172158	294866	507932	186672	673000	738634	834543	1087520	1710710	1770630	1747408	635392	5327454	1041250	5483520	5252220	4885998	27975372	22382022	333565120	417857327	38.4837	0.000141786
3	0	0	0	0	0	0	0	0	0	16708	3480	17622	18039	16184	21429	61010	86977	204996	28405	43582	34950	109296	124406	186840	369702	196060	164451	289916	493327	233808	705925	603746	1083726	1076068	1404180	1471290	1713897	746912	4785363	1064914	5630310	5255676	4840562	28109664	23274303	333421440	417909164	38.4884	0.00014163
4	0	0	0	0	0	0	0	0	0	28128	7685	27810	25704	27528	33246	94210	127776	163452	37596	45696	56490	127056	163761	198846	407512	235480	148764	295130	543260	278064	746500	554450	1207764	1119076	1190653	1425210	1742200	807776	4715238	1081540	6094130	5467140	4773259	27423118	24667578	330866440	416955266	38.4006	0.000144525
5	0	0	0	0	0	0	0	0	741	23776	8615	34032	31136	35016	49473	103350	106931	116904	41834	49952	63015	149408	162554	182970	387790	233620	157206	302060	539810	293376	700500	546728	1154871	1093904	1122213	1433460	1720593	838592	4792722	1059338	6580805	5816484	4933247	27126110	26435526	328304520	416733182	38.3801	0.000145207
6	0	0	0	0	0	0	0	0	2307	25548	9460	33978	33691	38200	62568	106260	78694	91620	42536	51366	49035	161360	158117	168138	322905	243980	195720	351714	589697	305352	631850	591110	1254042	1072260	1243259	1369590	1784763	882784	4711344	928812	6534185	5783724	4807262	25588592	26095758	330205680	416607261	38.3685	0.000145595
7	0	0	0	0	0	0	0	0	1764	17928	6935	25992	27468	27992	40221	91950	92169	109908	36465	41594	54270	127888	148920	176418	385301	258580	197799	380556	592549	344496	664700	607646	1418040	1045688	1389448	1344900	1909817	1005216	4535058	1097724	6147575	5612580	5121762	25144942	23641839	332778560	416652658	38.3727	0.000145455
8	0	0	0	0	0	0	0	0	1842	20420	6485	20958	20202	22960	32004	92110	116127	159156	34970	39592	55890	123360	159902	201528	398107	260240	196917	390258	650601	336456	705500	627250	1477602	1058568	1514960	1388580	2017945	983360	4863210	1055190	6464220	5615748	5277976	26311922	25295049	328013880	416011045	38.3136	0.000147448
9	0	0	0	0	0	0	0	0	1236	14412	4885	15150	16240	19072	27864	82560	128755	187920	37388	38500	56235	117168	160055	217854	404491	267240	197799	394592	690690	356736	716150	635960	1561464	1041684	1557271	1397970	2063670	952288	5074707	1060664	6561310	5863968	5449249	27076520	26544531	324629800	415624048	38.278	0.000148663
10	0	0	0	0	0	0	0	0	909	10992	4600	13590	14812	20192	25371	81380	117007	176280	37479	38892	57135	120016	169286	229824	412756	269220	204435	395428	735103	352920	724275	652340	1585143	1065932	1587866	1412700	2183206	944256	5418138	1047744	7117670	6224220	5923071	28643792	29719716	317287320	415025016	38.2228	0.000150563
11	0	0	0	0	0	0	0	0	1254	20812	6545	30282	31003	33584	62424	101080	69938	84300	34307	42462	33105	144528	160616	166626	305349	221760	171612	314710	580244	303888	624375	598026	1243944	1049888	1316600	1342350	1992587	864928	5264127	1117988	7177905	6556104	5130309	28627034	28637622	321137960	415602176	38.276	0.000148732
12	0	0	0	0	0	0	0	0	1017	15040	5345	20424	20573	21912	35235	84850	81994	101232	27430	33362	33480	122688	154088	178614	343900	236020	168966	331716	638848	335688	643525	627068	1440315	1015196	1474708	1346910	2133761	909088	5427576	1225326	7100100	6690240	5618043	29278962	28886403	318571840	415381483	38.2556	0.000149429
13	0	0	0	0	0	0	0	0	1848	22540	6440	21390	20370	20104	30717	84640	118107	148392	26520	32648	35760	115184	165240	204246	387619	235860	166971	328900	699131	339792	699200	621920	1501281	1042076	1545729	1371660	2295984	943072	5779488	1256130	7437255	6954192	6067630	30178802	30408456	313143040	414458334	38.1706	0.000152383
14	0	0	0	0	0	0	0	0	1470	14856	4715	14886	14875	16520	25416	76440	121825	171816	25675	29946	37950	112512	169371	221904	392787	249480	177954	345334	735241	361776	702475	641836	1598427	1034180	1631453	1378290	2380769	952224	5952210	1266296	7670145	7063848	6291184	30864930	31351203	309997440	414099659	38.1376	0.000153547
15	0	0	0	0	0	0	0	0	1131	13856	6235	18864	28616	39696	42939	88810	125994	192228	38129	38682	47265	123952	183855	237564	395979	269580	190008	371052	765762	363576	713825	655096	1620702	1019032	1659815	1378740	2439328	964224	5964123	1267690	7747705	7132896	6397189	31009596	32078670	307648560	413280964	38.0622	0.000156236
16	0	0	0	0	0	0	0	0	1335	17444	5675	27828	30107	34008	63351	92050	64669	80904	36608	46438	37065	160816	175678	178920	303620	246040	190995	343288	649497	339192	621000	660348	1315305	1101604	1402498	1467990	2176014	1142816	5878752	1413380	8179745	8051868	6423459	33097050	31879224	305561040	413497621	38.0821	0.00015552
17	0	0	0	0	0	0	0	0	1878	23784	14360	61062	56903	119248	54117	141620	113190	185784	87477	60970	74340	195360	272935	312930	458451	360920	316029	547162	980030	411288	734150	668460	1601127	1114568	1693281	1483860	2518905	1115968	6439620	1497326	8558410	8036856	6674652	32006108	33542301	297595160	410130590	37.772	0.00016703
18	0	0	0	0	0	0	0	0	1002	11852	4160	15768	16667	17592	27738	76120	97944	129372	29458	34692	42855	135232	189244	226854	375573	268220	200928	369094	790878	386640	693425	708552	1610415	1094576	1692063	1513740	2555485	1238016	6465525	1602080	8650355	8493948	7360706	34759284	34084362	296358240	412328655	37.9745	0.000159423
19	0	0	0	0	0	0	0	0	1053	12572	3980	13572	14322	15720	25596	76190	112728	157536	29068	31752	42645	128912	189907	240498	391362	265000	198576	371294	813993	387624	711500	707512	1650240	1079316	1732489	1520910	2610324	1232064	6592113	1602046	8787065	8507520	7554956	35564884	34741512	293803800	411922151	37.937	0.000160803
20	0	0	0	0	0	0	0	0	942	10636	3935	12450	13594	15608	26613	78890	122023	180744	30446	33964	44250	131984	203133	263484	414770	270480	204750	380952	869216	408600	720625	714194	1722924	1093120	1823288	1527840	2748088	1272224	6932343	1665354	9192435	8909460	7848625	35774568	35919390	289490600	411076542	37.8592	0.000163713
21	0	0	0	0	0	0	0	0	1242	16104	5865	27816	29939	36208	68049	94710	69410	87804	42796	51534	46455	180640	205547	206766	334077	280100	226212	387530	755159	392328	679975	766402	1449360	1222872	1572612	1739040	2468096	1565312	6824004	1912636	9570610	9887400	7664920	38214700	34922004	286485960	410492194	37.8054	0.000165754
22	0	0	0	0	0	0	0	0	1164	15532	5040	21534	22449	26056	46242	92200	90101	115728	35087	38416	47175	156512	207060	236880	388702	284980	222999	398640	847412	413040	736575	775112	1621728	1217160	1770885	1756650	2730697	1572192	7197366	1985328	9825935	9990648	8218810	39545308	35890023	281278520	409825886	37.744	0.000168113
23	0	0	0	0	0	0	0	0	2817	39144	29490	99084	97363	185992	80820	174430	170192	269412	125723	91518	104805	254128	334696	398358	533767	412740	364560	581504	1074330	441048	823700	760344	1770633	1189804	1974755	1659090	2944845	1411648	7508457	1748110	9966705	9579924	8224323	38320720	37266801	274118720	405134500	37.3119	0.000185698
24	0	0	0	0	0	0	0	0	1857	22572	12080	35190	40838	55512	46017	115500	143297	219612	51051	54544	63840	174320	245939	321336	454822	316100	244188	423764	976649	445752	784500	792428	1826739	1238664	1966519	1794510	3037411	1672192	7668309	2201194	10403085	10153836	8542967	40226230	37800555	272897520	407471439	37.5271	0.00017672
25	0	0	0	0	0	0	0	0	1035	12724	4210	12504	14238	16816	27936	86370	127094	185124	35932	36708	53430	149488	229551	304614	440705	304520	244797	423808	1005330	461016	767650	822458	1895778	1225224	2053287	1823430	3135619	1713824	8064474	2204016	10867150	10936764	9100927	41121928	39027144	268813920	407751543	37.5529	0.000175673
26	0	0	0	0	0	0	0	0	1059	13148	7215	26958	31017	37088	68562	99240	72380	95244	51233	58282	57900	214368	255884	257922	390393	350760	296478	486948	955328	496920	807925	981240	1752894	1458184	1947640	2137860	3015990	2007872	8182482	2358070	11321065	11782728	8948302	44384760	37747086	263310240	406468665	37.4348	0.000180518
27	0	0	0	0	0	0	0	0	1242	14864	6740	26508	27104	31584	53172	103060	98208	128328	46540	50638	61245	193856	262820	298800	446823	365480	298242	490160	1065912	530904	870100	1000324	1977804	1476440	2179147	2167050	3327230	2097024	8690187	2512532	11666515	12145176	9544409	45380170	38674389	257082200	405392927	37.3357	0.000184683
28	0	0	0	0	0	0	0	0	1524	18056	6815	24138	23646	25992	42768	106920	126126	178032	44863	48622	63720	186864	277899	343062	495995	369340	297360	493262	1169228	557208	898675	1012414	2132217	1502368	2354974	2214210	3595039	2116864	9164958	2544798	12193405	12389220	10055749	46217310	39832377	251184560	404310578	37.236	0.000188971
29	0	0	0	0	0	0	0	0	1284	14844	6030	19596	19138	21616	37386	97270	133133	193476	44863	48664	67080	187856	288711	369864	504659	373420	314076	505120	1233881	584280	906050	1047254	2247453	1499120	2467204	2244450	3707755	2175808	9448956	2629016	12650435	12737196	10435517	46638958	40813188	246952080	403666687	37.1767	0.000191569
30	0	0	0	0	0	0	0	0	3288	41380	33235	104340	116298	208592	78138	186130	189750	326856	163943	127330	149805	305808	429505	521838	647748	578800	517125	766678	1551511	670872	1137225	966134	2370681	1492288	2519085	2059020	3643120	1905440	9272967	2358376	12637240	11975472	10001507	44261260	41583711	242665200	398567696	36.7071	0.000213445
31	0	0	0	0	0	0	0	0	3291	42476	27670	101322	92484	163896	135396	223900	149930	220740	117364	106092	108915	323920	393941	408006	500004	439940	403998	578138	1208880	561744	878875	1028846	1992897	1613948	2244658	2326920	3570642	2338944	9948840	2688788	13454105	14218776	10412984	45452028	41373657	239459920	399316875	36.7761	0.000210081
32	0	0	0	0	0	0	0	0	2364	30108	17780	57642	69181	84896	86364	160680	135014	191844	77272	76048	90120	260592	358003	393192	521740	436020	362859	571032	1302145	599808	911875	1069614	2271780	1529164	2479819	2346210	3718047	2400192	10217427	2921008	13856850	14679396	11339279	48632286	41413164	234396760	400067575	36.8453	0.000206763
33	0	0	0	0	0	0	0	0	1818	21488	7740	28698	28924	31848	51318	121520	140283	197280	60437	61432	87000	230288	339201	426924	534945	446600	376173	575520	1294417	679848	916725	1123434	2365173	1579228	2464333	2498520	3699106	2673728	9546339	3335536	12656210	14686344	10654409	45708148	37883703	243724600	401259238	36.955	0.000201604
34	0	0	0	0	0	0	0	0	1611	17376	6785	22812	22953	26064	41634	110430	146597	212616	56654	59402	85740	226864	345559	436464	533463	450800	382263	586146	1344074	713640	913175	1144078	2486457	1585892	2572445	2506470	3798864	2729664	9809382	3427710	12888890	14935320	10881108	45967346	38595492	240781200	400853440	36.9176	0.000203346
35	0	0	0	0	0	0	0	0	1053	11356	5610	18198	18431	23048	36225	100850	139183	204636	58994	63084	93105	227744	361284	454356	534584	459200	404712	595650	1372985	747072	912300	1169168	2544291	1585164	2638449	2529720	3904388	2789760	10055067	3603218	13213970	15398676	11165416	46152520	39611520	237141440	400346427	36.8709	0.000205544
36	0	0	0	0	0	0	0	0	1755	21980	9580	39426	47537	59432	105174	134280	98516	131784	78520	86982	92655	297984	369342	378090	480225	451600	402276	567974	1210559	634608	862400	1067222	2086344	1447768	2287607	2362980	3381945	2515936	9521919	3127422	13289010	14460696	10040172	42381134	41630394	244704200	400867428	36.9189	0.000203286
37	0	0	0	0	0	0	0	0	1413	19860	7360	30720	34265	42368	72549	129040	119856	161856	68705	69860	93300	259360	385781	432288	526243	464960	407316	572396	1359392	692352	887650	1083134	2403540	1473892	2546693	2355090	3723379	2548960	9975108	3255772	13540520	14517000	10674907	43673400	41971215	239558600	400140100	36.8519	0.000206445
38	0	0	0	0	0	0	0	0	1395	18072	9255	34332	36708	52784	52218	128930	136741	204420	73151	70210	101700	253680	395420	481464	542887	472060	421260	595254	1447988	725184	898125	1113164	2546073	1480304	2701785	2391540	3946393	2575296	10280688	3337576	13837565	14687316	11118352	44287100	42592446	235134240	399183076	36.7638	0.000210678
39	0	0	0	0	0	0	0	0	1509	18648	6760	23382	23100	25640	38952	102070	138435	199008	66755	66710	102195	228576	344318	448236	518206	485840	427728	612634	1225279	827616	888700	1147718	2328102	1550276	2183758	2505390	3468063	2845824	8698371	3766554	11686395	14369364	9811808	39536264	37499553	252855360	401073097	36.9379	0.000202401
40	0	0	0	0	0	0	0	0	1677	21524	7395	23166	22316	25128	38889	108710	169356	247680	64285	65674	99645	226032	344029	462636	538745	485280	428631	617760	1255478	853488	910025	1154296	2417148	1575448	2258549	2541600	3573618	2887680	8933760	3861006	11934825	14629068	10061410	39819250	38305683	249283200	400254090	36.8624	0.000205947
41	0	0	0	0	0	0	0	0	1461	21460	8855	38460	45647	58536	98694	120850	97009	119712	78650	82152	96420	274512	359822	380862	446177	441880	382998	537592	1057609	659592	760225	996086	1870020	1324624	1921801	2208600	3051516	2445792	8436648	3214428	11311790	14034204	9372655	34816284	41791386	259008120	401973129	37.0208	0.000198575
42	0	0	0	0	0	0	0	0	1749	25940	17330	74892	66311	131344	78903	160070	140459	211356	104702	84938	119475	268416	412862	494460	504184	469440	419307	567952	1254236	738240	796550	1011998	2148498	1351756	2211192	2168940	3480215	2393408	9039558	3380484	11543105	14162580	9901200	34633732	42571269	252385640	399526691	36.7955	0.000209148
43	0	0	0	0	0	0	0	0	1215	16500	7090	26562	25396	31432	49023	111260	125466	179316	67834	65072	99360	226256	357493	464760	493202	458400	401142	567050	1246209	782040	796925	1043042	2260764	1356740	2234392	2230560	3492367	2492416	9103248	3493330	11712925	14450616	10285926	36186298	42713970	251173240	400828837	36.9154	0.000203452
44	0	0	0	0	0	0	0	0	1509	22476	8010	27966	24885	28584	40104	113990	150337	226056	66391	63014	96585	218256	360026	494766	507832	455240	400554	578468	1295636	811824	819200	1064804	2360880	1383900	2343316	2258880	3651366	2530560	9365169	3640006	12015500	14831460	10629101	36511844	43712097	246827640	399938232	36.8334	0.000207331
45	0	0	0	0	0	0	0	0	1863	23780	7975	24072	21441	26176	38421	111930	162206	242136	61243	60522	94200	205056	355334	493038	510910	452480	400218	573188	1295314	843360	814800	1079494	2388933	1376340	2357410	2263680	3696316	2536640	9506046	3666696	12106395	14837184	10737474	36840658	43900545	245460240	399573714	36.7998	0.00020894
46	0	0	0	0	0	0	0	0	1149	16520	7980	34896	41860	53816	85113	108580	93313	116916	82823	86254	107415	275536	371433	409698	434986	466440	418488	564058	1106323	725712	756000	1025232	1962306	1344028	2009294	2363880	3275429	2702048	9046917	3739762	12042940	15412752	10214257	36514162	44595759	247322840	399936915	36.8332	0.000207337
47	0	0	0	0	0	0	0	0	1650	23096	8560	33666	36771	47024	74979	130950	121121	166536	73177	71806	101715	237856	375496	475146	477147	458760	409878	558118	1261665	767232	794050	1041326	2218887	1392356	2283750	2343990	3628705	2669632	9590625	3850874	12541165	15435144	10893429	37458918	45200688	241517520	398773408	36.7261	0.000212516
48	0	0	0	0	0	0	0	0	1299	19044	9945	39708	41048	58880	58815	131700	142384	211716	82043	78540	109155	247408	405178	521982	503158	475360	429450	588280	1341498	823608	815750	1065168	2363175	1409800	2395110	2388690	3829988	2717600	9965274	4013666	12798170	15880680	11348788	37382994	46127562	236820520	397643134	36.622	0.000217672
49	0	0	0	0	0	0	0	0	1593	24828	19065	69342	95242	152760	88407	176010	180829	302532	121940	102802	128460	268288	461737	592002	538137	527820	463323	640002	1436695	872568	859725	1091714	2454327	1433516	2521869	2364060	4034092	2697408	10392063	4063170	12961690	16170300	11492089	36760782	46474623	231994160	395029970	36.3813	0.000230074
50	0	0	0	0	0	0	0	0	1533	20476	8530	28662	26740	29840	42273	120970	166463	258432	69017	69356	105615	224880	393193	566352	509580	485220	443541	609796	1400700	903240	812475	1095068	2478708	1437716	2542430	2438310	4101703	2821632	10583100	4322182	13472935	16678296	12113134	38105602	47900775	229031120	396419595	36.5093	0.000223393
51	0	0	0	0	0	0	0	0	1197	19804	10210	40968	49651	64784	98667	125550	103785	132432	97864	103628	124755	304048	423232	477072	480206	530500	481551	627748	1241678	820320	829625	1121302	2146770	1515108	2220849	2713530	3700346	3112096	10194129	4470388	13402760	17469108	11568864	38630040	47450247	228983080	395887892	36.4603	0.000225926
52	0	0	0	0	0	0	0	0	1719	25064	9745	39714	41608	54560	87957	141950	133507	182892	85657	85722	120435	274192	432123	556992	520657	531060	487410	629156	1428047	894936	868225	1136200	2455866	1568896	2518041	2741970	4191820	3174752	10940688	4746298	14051100	17827308	12460601	38971850	48494355	221507120	394420193	36.3252	0.000233069
53	0	0	0	0	0	0	0	0	1068	15684	9895	37032	33488	40704	57033	128930	134684	195240	87685	87612	129240	268048	449701	586062	511328	549520	499821	657866	1491665	952200	846050	1165528	2563704	1600480	2609449	2768640	4362878	3269632	11302764	5028600	14419685	18501732	13000875	39230516	49535577	216711840	393842456	36.2719	0.000235942
54	0	0	0	0	0	0	0	0	2286	32312	10900	38388	37240	40424	58203	159700	187143	294456	78663	79912	122280	261312	465987	668484	565060	556100	510951	668096	1613680	986568	900500	1176188	2754810	1625456	2842348	2793900	4681186	3289632	11966064	5166742	14979440	18964764	13652149	39423708	50799411	209503040	391957483	36.0983	0.000245564
55	0	0	0	0	0	0	0	0	1539	22668	12050	40158	36365	40688	50832	141850	168773	272352	85306	84266	126360	265712	459306	654804	542450	567980	522858	679646	1602916	1007592	881675	1181388	2728188	1620976	2824020	2805210	4715813	3322912	12086943	5254904	15139810	19184148	13900937	39572934	51331917	207780720	391718966	36.0764	0.00024681
56	0	0	0	0	0	0	0	0	3012	46288	35775	156504	122885	282576	151686	220530	169257	252192	206388	161252	193095	433200	581026	660474	578683	658160	632604	755810	1526510	921504	939875	1166646	2396277	1726368	2654196	2926020	4418926	3289120	11939400	4798896	14612780	19444104	13259061	36708266	51940785	206591080	387561211	35.6935	0.000269559
57	0	0	0	0	0	0	0	0	1854	26848	14870	53562	54523	68920	104364	163860	154253	208968	113542	112364	155055	331296	518075	672120	557745	611780	562863	698984	1607010	959856	932850	1218022	2670732	1759604	2805402	3131070	4756733	3617344	12644709	5521940	15431465	20713824	14345825	38620350	52789191	200742880	389454653	35.8678	0.00025895
58	0	0	0	0	0	0	0	0	1833	28776	12920	48216	45780	55968	81036	173340	172799	259716	101023	101892	149310	311408	514250	729990	584687	629300	588231	728596	1703104	1071600	952000	1254058	2857059	1828988	2977198	3159630	5054147	3705664	13000350	5794790	15854475	20984328	14798557	38961894	53490684	195695560	388463157	35.7765	0.000264452
59	0	0	0	0	0	0	0	0	1392	21188	12475	41436	37009	42024	58077	151270	163537	259104	100724	99246	150960	306928	516511	761310	576688	654740	606270	763840	1744504	1130184	942825	1292382	2935278	1852284	3027774	3201390	5220648	3765920	13342923	6020142	16167970	21589596	15268198	39233214	54401724	191494600	387956285	35.7298	0.00026731
60	0	0	0	0	0	0	0	0	1398	22848	11515	37488	34692	38184	53856	157580	183546	307524	94367	96614	147930	299648	520693	809406	606993	672180	624918	773630	1805684	1163736	966375	1299298	3048354	1867348	3166336	3227460	5421218	3793312	13774728	6175012	16561475	21892392	15630687	39340868	55120377	187005560	386755230	35.6192	0.000274206
61	0	0	0	0	0	0	0	0	1356	21092	13420	53250	63259	76040	108459	136740	118635	154668	120510	127750	158265	357920	499732	608094	499396	646940	606438	710930	1509444	953856	915950	1206114	2481273	1792644	2697783	3373380	4893629	3901216	13346784	6009364	16361170	22951980	15212735	39155694	56388852	189167640	387402402	35.6788	0.000270468
62	0	0	0	0	0	0	0	0	1308	21112	12020	45234	49644	63384	94536	155780	141042	202620	111098	113610	156840	328432	519384	722358	524248	652500	604716	726836	1712396	1011768	938300	1231464	2811105	1867488	3013535	3332760	5380732	3936608	14074665	6351982	17033415	23186700	16141398	39835666	57008640	181888680	386004004	35.55	0.000278609
63	0	0	0	0	0	0	0	0	1308	21448	13590	46788	43022	51144	74709	158840	149314	236952	103168	107814	159510	318848	537132	764820	539961	659980	620004	747098	1789584	1062888	948250	1256996	2968974	1927464	3162479	3398850	5678022	4028064	14544519	6613272	17535840	23781060	16704205	40064730	57602454	176530640	384953741	35.4533	0.000284884
64	0	0	0	0	0	0	0	0	1728	26784	13470	44010	41167	46944	64665	170590	170676	283548	99398	104328	153450	311280	545156	816858	558201	669760	630945	759088	1869946	1084416	959700	1266564	3074139	1929256	3296372	3422610	5877073	4055904	15008400	6752094	17888710	24093288	17075463	40500628	57839925	172366920	383873454	35.3538	0.000291486
65	0	0	0	0	0	0	0	0	1428	23472	12585	39012	36687	39600	54873	164830	174394	300948	94965	101500	155250	306832	541943	838314	574883	680760	636300	770616	1871441	1117464	969350	1280370	3113478	1937096	3317803	3432180	5951380	4101632	15171882	6883674	18072740	24348960	17321772	40456092	58289166	169980760	383166432	35.2887	0.000295889
66	0	0	0	0	0	0	0	0	1194	21156	15075	55458	62160	74608	103311	131970	119196	151464	121420	129402	159300	349472	502401	608490	470535	633900	595224	695244	1544151	898752	898875	1191788	2552472	1882020	2877844	3615750	5388699	4106272	14708859	6500426	17415510	24941412	16611483	39144788	59263581	175553320	384096982	35.3744	0.000290107

## Sheet: Gap Size Data
Start Pos Diff	Count	a*b		Cumsum	Cum %
0	0	0		0	0
1	9465	9465		9465	0.000288101
2	9490	18980		18955	0.000576962
3	9667	29001		28622	0.000871211
4	9741	38964		38363	0.00116771
5	10065	50325		48428	0.00147408
6	10784	64704		59212	0.00180233
7	9752	68264		68964	0.00209916
8	10161	81288		79125	0.00240845
9	10898	98082		90023	0.00274017
10	10574	105740		100597	0.00306202
11	11281	124091		111878	0.0034054
12	10945	131340		122823	0.00373855
13	10868	141284		133691	0.00406936
14	10832	151648		144523	0.00439907
15	11096	166440		155619	0.00473681
16	10600	169600		166219	0.00505946
17	10724	182308		176943	0.00538588
18	11641	209538		188584	0.00574022
19	11344	215536		199928	0.00608551
20	11573	231460		211501	0.00643778
21	11471	240891		222972	0.00678694
22	11229	247038		234201	0.00712873
23	11272	259256		245473	0.00747183
24	11367	272808		256840	0.00781783
25	11513	287825		268353	0.00816827
26	11033	286858		279386	0.00850409
27	10951	295677		290337	0.00883743
28	11321	316988		301658	0.00918202
29	11674	338546		313332	0.00953736
30	11424	342720		324756	0.00988509
31	11501	356531		336257	0.0102352
32	10875	348000		347132	0.0105662
33	11306	373098		358438	0.0109103
34	11157	379338		369595	0.0112499
35	11065	387275		380660	0.0115867
36	10494	377784		391154	0.0119061
37	10737	397269		401891	0.012233
38	10947	415986		412838	0.0125662
39	11055	431145		423893	0.0129027
40	10858	434320		434751	0.0132332
41	10904	447064		445655	0.0135651
42	10804	453768		456459	0.0138939
43	10874	467582		467333	0.0142249
44	10953	481932		478286	0.0145583
45	10754	483930		489040	0.0148857
46	10293	473478		499333	0.015199
47	10840	509480		510173	0.0155289
48	10054	482592		520227	0.0158349
49	9738	477162		529965	0.0161313
50	10548	527400		540513	0.0164524
51	10327	526677		550840	0.0167668
52	9979	518908		560819	0.0170705
53	10549	559097		571368	0.0173916
54	10168	549072		581536	0.0177011
55	10024	551320		591560	0.0180062
56	9156	512736		600716	0.0182849
57	9572	545604		610288	0.0185763
58	9205	533890		619493	0.0188564
59	9130	538670		628623	0.0191344
60	9098	545880		637721	0.0194113
61	9302	567422		647023	0.0196944
62	8702	539524		655725	0.0199593
63	9046	569898		664771	0.0202346
64	8903	569792		673674	0.0205056
65	9069	589485		682743	0.0207817
66	8755	577830		691498	0.0210482
67	8685	581895		700183	0.0213125
68	8279	562972		708462	0.0215645
69	9115	628935		717577	0.021842
70	8390	587300		725967	0.0220974
71	8880	630480		734847	0.0223677
72	8001	576072		742848	0.0226112
73	7994	583562		750842	0.0228545
74	8650	640100		759492	0.0231178
75	8252	618900		767744	0.023369
76	8115	616740		775859	0.023616
77	7990	615230		783849	0.0238592
78	8028	626184		791877	0.0241036
79	7163	565877		799040	0.0243216
80	7811	624880		806851	0.0245593
81	7787	630747		814638	0.0247964
82	7852	643864		822490	0.0250354
83	7568	628144		830058	0.0252657
84	7693	646212		837751	0.0254999
85	7290	619650		845041	0.0257218
86	7423	638378		852464	0.0259477
87	6888	599256		859352	0.0261574
88	6985	614680		866337	0.02637
89	6963	619707		873300	0.026582
90	6850	616500		880150	0.0267905
91	6844	622804		886994	0.0269988
92	7287	670404		894281	0.0272206
93	6734	626262		901015	0.0274256
94	7176	674544		908191	0.027644
95	6833	649135		915024	0.027852
96	7145	685920		922169	0.0280695
97	6955	674635		929124	0.0282812
98	6958	681884		936082	0.0284929
99	6893	682407		942975	0.0287028
100	6492	649200		949467	0.0289004
101	6413	647713		955880	0.0290956
102	6661	679422		962541	0.0292983
103	6772	697516		969313	0.0295044
104	6521	678184		975834	0.0297029
105	6733	706965		982567	0.0299079
106	6486	687516		989053	0.0301053
107	6486	694002		995539	0.0303027
108	6654	718632		1002193	0.0305053
109	5965	650185		1008158	0.0306868
110	6384	702240		1014542	0.0308812
111	6105	677655		1020647	0.031067
112	6492	727104		1027139	0.0312646
113	6167	696871		1033306	0.0314523
114	6685	762090		1039991	0.0316558
115	6133	705295		1046124	0.0318425
116	6357	737412		1052481	0.032036
117	6055	708435		1058536	0.0322203
118	5746	678028		1064282	0.0323952
119	5683	676277		1069965	0.0325681
120	5903	708360		1075868	0.0327478
121	5790	700590		1081658	0.0329241
122	5586	681492		1087244	0.0330941
123	6014	739722		1093258	0.0332771
124	5854	725896		1099112	0.0334553
125	5432	679000		1104544	0.0336207
126	6223	784098		1110767	0.0338101
127	5548	704596		1116315	0.033979
128	5386	689408		1121701	0.0341429
129	5530	713370		1127231	0.0343112
130	5657	735410		1132888	0.0344834
131	5402	707662		1138290	0.0346479
132	5792	764544		1144082	0.0348242
133	5477	728441		1149559	0.0349909
134	5602	750668		1155161	0.0351614
135	5388	727380		1160549	0.0353254
136	5595	760920		1166144	0.0354957
137	5457	747609		1171601	0.0356618
138	5498	758724		1177099	0.0358291
139	5469	760191		1182568	0.0359956
140	5179	725060		1187747	0.0361533
141	5771	813711		1193518	0.0363289
142	5558	789236		1199076	0.0364981
143	5652	808236		1204728	0.0366701
144	5690	819360		1210418	0.0368433
145	5539	803155		1215957	0.0370119
146	5649	824754		1221606	0.0371839
147	5778	849366		1227384	0.0373597
148	5774	854552		1233158	0.0375355
149	5709	850641		1238867	0.0377093
150	5970	895500		1244837	0.037891
151	5527	834577		1250364	0.0380592
152	5949	904248		1256313	0.0382403
153	6133	938349		1262446	0.038427
154	6015	926310		1268461	0.0386101
155	6236	966580		1274697	0.0387999
156	6382	995592		1281079	0.0389941
157	6179	970103		1287258	0.0391822
158	6179	976282		1293437	0.0393703
159	6306	1002654		1299743	0.0395622
160	6275	1004000		1306018	0.0397532
161	6521	1049881		1312539	0.0399517
162	6879	1114398		1319418	0.0401611
163	6844	1115572		1326262	0.0403694
164	7256	1189984		1333518	0.0405903
165	7252	1196580		1340770	0.040811
166	7543	1252138		1348313	0.0410406
167	8269	1380923		1356582	0.0412923
168	8148	1368864		1364730	0.0415404
169	8810	1488890		1373540	0.0418085
170	10194	1732980		1383734	0.0421188
171	10692	1828332		1394426	0.0424443
172	11400	1960800		1405826	0.0427913
173	13452	2327196		1419278	0.0432007
174	14953	2601822		1434231	0.0436559
175	16689	2920575		1450920	0.0441639
176	19737	3473712		1470657	0.0447646
177	22101	3911877		1492758	0.0454373
178	25947	4618566		1518705	0.0462271
179	29906	5353174		1548611	0.0471374
180	34505	6210900		1583116	0.0481877
181	40505	7331405		1623621	0.0494206
182	46470	8457540		1670091	0.0508351
183	54018	9885294		1724109	0.0524793
184	60631	11156104		1784740	0.0543248
185	67947	12570195		1852687	0.056393
186	75519	14046534		1928206	0.0586917
187	83720	15655640		2011926	0.06124
188	90760	17062880		2102686	0.0640026
189	100208	18939312		2202894	0.0670528
190	106685	20270150		2309579	0.0703002
191	114135	21799785		2423714	0.0737743
192	119337	22912704		2543051	0.0774067
193	123372	23810796		2666423	0.081162
194	129633	25148802		2796056	0.0851078
195	136105	26540475		2932161	0.0892506
196	135120	26483520		3067281	0.0933635
197	138711	27326067		3205992	0.0975856
198	142767	28267866		3348759	0.101931
199	143273	28511327		3492032	0.106292
200	143742	28748400		3635774	0.110668
201	143275	28798275		3779049	0.115029
202	144783	29246166		3923832	0.119436
203	141775	28780325		4065607	0.123751
204	140078	28575912		4205685	0.128015
205	138821	28458305		4344506	0.13224
206	137243	28272058		4481749	0.136418
207	137940	28553580		4619689	0.140616
208	134052	27882816		4753741	0.144697
209	132105	27609945		4885846	0.148718
210	131478	27610380		5017324	0.15272
211	130397	27513767		5147721	0.156689
212	128607	27264684		5276328	0.160604
213	127432	27143016		5403760	0.164482
214	123337	26394118		5527097	0.168237
215	121555	26134325		5648652	0.171937
216	119406	25791696		5768058	0.175571
217	116748	25334316		5884806	0.179125
218	117413	25596034		6002219	0.182699
219	114024	24971256		6116243	0.186169
220	112598	24771560		6228841	0.189597
221	110693	24463153		6339534	0.192966
222	108288	24039936		6447822	0.196262
223	106259	23695757		6554081	0.199496
224	105028	23526272		6659109	0.202693
225	101841	22914225		6760950	0.205793
226	101544	22948944		6862494	0.208884
227	101890	23129030		6964384	0.211986
228	98686	22500408		7063070	0.214989
229	95999	21983771		7159069	0.217911
230	95349	21930270		7254418	0.220814
231	93619	21625989		7348037	0.223663
232	91627	21257464		7439664	0.226452
233	90758	21146614		7530422	0.229215
234	88879	20797686		7619301	0.23192
235	85349	20057015		7704650	0.234518
236	84762	20003832		7789412	0.237098
237	82682	19595634		7872094	0.239615
238	79408	18899104		7951502	0.242032
239	76728	18337992		8028230	0.244367
240	74503	17880720		8102733	0.246635
241	71522	17236802		8174255	0.248812
242	67228	16269176		8241483	0.250859
243	65807	15991101		8307290	0.252862
244	61189	14930116		8368479	0.254724
245	58710	14383950		8427189	0.256511
246	54391	13380186		8481580	0.258167
247	48679	12023713		8530259	0.259648
248	45050	11172400		8575309	0.26102
249	41908	10435092		8617217	0.262295
250	38014	9503500		8655231	0.263452
251	33311	8361061		8688542	0.264466
252	29751	7497252		8718293	0.265372
253	25950	6565350		8744243	0.266162
254	23095	5866130		8767338	0.266865
255	19595	4996725		8786933	0.267461
256	17220	4408320		8804153	0.267985
257	14502	3727014		8818655	0.268427
258	12443	3210294		8831098	0.268806
259	10728	2778552		8841826	0.269132
260	8838	2297880		8850664	0.269401
261	7572	1976292		8858236	0.269632
262	6104	1599248		8864340	0.269817
263	5133	1349979		8869473	0.269974
264	4521	1193544		8873994	0.270111
265	4050	1073250		8878044	0.270234
266	3294	876204		8881338	0.270335
267	2831	755877		8884169	0.270421
268	2602	697336		8886771	0.2705
269	2088	561672		8888859	0.270564
270	2076	560520		8890935	0.270627
271	1778	481838		8892713	0.270681
272	1421	386512		8894134	0.270724
273	1396	381108		8895530	0.270767
274	1466	401684		8896996	0.270811
275	1245	342375		8898241	0.270849
276	1148	316848		8899389	0.270884
277	981	271737		8900370	0.270914
278	946	262988		8901316	0.270943
279	1069	298251		8902385	0.270975
280	1059	296520		8903444	0.271008
281	989	277909		8904433	0.271038
282	1164	328248		8905597	0.271073
283	1002	283566		8906599	0.271104
284	950	269800		8907549	0.271133
285	919	261915		8908468	0.271161
286	951	271986		8909419	0.271189
287	1043	299341		8910462	0.271221
288	992	285696		8911454	0.271251
289	972	280908		8912426	0.271281
290	1102	319580		8913528	0.271315
291	1004	292164		8914532	0.271345
292	890	259880		8915422	0.271372
293	954	279522		8916376	0.271401
294	1094	321636		8917470	0.271435
295	974	287330		8918444	0.271464
296	1066	315536		8919510	0.271497
297	904	268488		8920414	0.271524
298	924	275352		8921338	0.271552
299	903	269997		8922241	0.27158
300	854	256200		8923095	0.271606
301	1008	303408		8924103	0.271636
302	1009	304718		8925112	0.271667
303	999	302697		8926111	0.271698
304	964	293056		8927075	0.271727
305	943	287615		8928018	0.271756
306	854	261324		8928872	0.271782
307	959	294413		8929831	0.271811
308	998	307384		8930829	0.271841
309	978	302202		8931807	0.271871
310	913	283030		8932720	0.271899
311	911	283321		8933631	0.271926
312	911	284232		8934542	0.271954
313	842	263546		8935384	0.27198
314	855	268470		8936239	0.272006
315	869	273735		8937108	0.272032
316	871	275236		8937979	0.272059
317	880	278960		8938859	0.272086
318	824	262032		8939683	0.272111
319	902	287738		8940585	0.272138
320	786	251520		8941371	0.272162
321	817	262257		8942188	0.272187
322	896	288512		8943084	0.272214
323	720	232560		8943804	0.272236
324	715	231660		8944519	0.272258
325	725	235625		8945244	0.27228
326	752	245152		8945996	0.272303
327	757	247539		8946753	0.272326
328	698	228944		8947451	0.272347
329	697	229313		8948148	0.272368
330	696	229680		8948844	0.27239
331	658	217798		8949502	0.27241
332	620	205840		8950122	0.272428
333	679	226107		8950801	0.272449
334	573	191382		8951374	0.272467
335	637	213395		8952011	0.272486
336	585	196560		8952596	0.272504
337	538	181306		8953134	0.27252
338	655	221390		8953789	0.27254
339	523	177297		8954312	0.272556
340	551	187340		8954863	0.272573
341	506	172546		8955369	0.272588
342	427	146034		8955796	0.272601
343	458	157094		8956254	0.272615
344	461	158584		8956715	0.272629
345	369	127305		8957084	0.27264
346	466	161236		8957550	0.272655
347	373	129431		8957923	0.272666
348	340	118320		8958263	0.272676
349	308	107492		8958571	0.272686
350	321	112350		8958892	0.272695
351	339	118989		8959231	0.272706
352	261	91872		8959492	0.272714
353	248	87544		8959740	0.272721
354	217	76818		8959957	0.272728
355	352	124960		8960309	0.272738
356	279	99324		8960588	0.272747
357	228	81396		8960816	0.272754
358	264	94512		8961080	0.272762
359	263	94417		8961343	0.27277
360	249	89640		8961592	0.272778
361	239	86279		8961831	0.272785
362	219	79278		8962050	0.272791
363	229	83127		8962279	0.272798
364	254	92456		8962533	0.272806
365	242	88330		8962775	0.272814
366	263	96258		8963038	0.272822
367	206	75602		8963244	0.272828
368	233	85744		8963477	0.272835
369	194	71586		8963671	0.272841
370	164	60680		8963835	0.272846
371	156	57876		8963991	0.272851
372	190	70680		8964181	0.272856
373	207	77211		8964388	0.272863
374	214	80036		8964602	0.272869
375	154	57750		8964756	0.272874
376	181	68056		8964937	0.272879
377	174	65598		8965111	0.272885
378	166	62748		8965277	0.27289
379	143	54197		8965420	0.272894
380	182	69160		8965602	0.2729
381	118	44958		8965720	0.272903
382	160	61120		8965880	0.272908
383	128	49024		8966008	0.272912
384	166	63744		8966174	0.272917
385	143	55055		8966317	0.272921
386	122	47092		8966439	0.272925
387	168	65016		8966607	0.27293
388	148	57424		8966755	0.272935
389	148	57572		8966903	0.272939
390	125	48750		8967028	0.272943
391	141	55131		8967169	0.272947
392	121	47432		8967290	0.272951
393	100	39300		8967390	0.272954
394	143	56342		8967533	0.272958
395	105	41475		8967638	0.272962
396	137	54252		8967775	0.272966
397	183	72651		8967958	0.272971
398	129	51342		8968087	0.272975
399	140	55860		8968227	0.27298
400	149	59600		8968376	0.272984
401	175	70175		8968551	0.272989
402	156	62712		8968707	0.272994
403	164	66092		8968871	0.272999
404	88	35552		8968959	0.273002
405	154	62370		8969113	0.273006
406	189	76734		8969302	0.273012
407	175	71225		8969477	0.273018
408	164	66912		8969641	0.273023
409	141	57669		8969782	0.273027
410	99	40590		8969881	0.27303
411	151	62061		8970032	0.273034
412	154	63448		8970186	0.273039
413	238	98294		8970424	0.273046
414	133	55062		8970557	0.27305
415	214	88810		8970771	0.273057
416	132	54912		8970903	0.273061
417	256	106752		8971159	0.273069
418	118	49324		8971277	0.273072
419	151	63269		8971428	0.273077
420	144	60480		8971572	0.273081
421	198	83358		8971770	0.273087
422	181	76382		8971951	0.273093
423	115	48645		8972066	0.273096
424	259	109816		8972325	0.273104
425	128	54400		8972453	0.273108
426	231	98406		8972684	0.273115
427	249	106323		8972933	0.273123
428	127	54356		8973060	0.273127
429	144	61776		8973204	0.273131
430	271	116530		8973475	0.273139
431	198	85338		8973673	0.273145
432	163	70416		8973836	0.27315
433	236	102188		8974072	0.273157
434	235	101990		8974307	0.273165
435	185	80475		8974492	0.27317
436	145	63220		8974637	0.273175
437	211	92207		8974848	0.273181
438	184	80592		8975032	0.273187
439	244	107116		8975276	0.273194
440	161	70840		8975437	0.273199
441	131	57771		8975568	0.273203
442	127	56134		8975695	0.273207
443	112	49616		8975807	0.27321
444	183	81252		8975990	0.273216
445	101	44945		8976091	0.273219
446	120	53520		8976211	0.273223
447	144	64368		8976355	0.273227
448	78	34944		8976433	0.273229
449	90	40410		8976523	0.273232
450	124	55800		8976647	0.273236
451	74	33374		8976721	0.273238
452	122	55144		8976843	0.273242
453	86	38958		8976929	0.273244
454	135	61290		8977064	0.273248
455	108	49140		8977172	0.273252
456	109	49704		8977281	0.273255
457	118	53926		8977399	0.273259
458	89	40762		8977488	0.273261
459	77	35343		8977565	0.273264
460	140	64400		8977705	0.273268
461	121	55781		8977826	0.273272
462	76	35112		8977902	0.273274
463	119	55097		8978021	0.273278
464	90	41760		8978111	0.27328
465	123	57195		8978234	0.273284
466	114	53124		8978348	0.273288
467	62	28954		8978410	0.273289
468	101	47268		8978511	0.273293
469	106	49714		8978617	0.273296
470	112	52640		8978729	0.273299
471	75	35325		8978804	0.273301
472	89	42008		8978893	0.273304
473	121	57233		8979014	0.273308
474	93	44082		8979107	0.273311
475	105	49875		8979212	0.273314
476	134	63784		8979346	0.273318
477	108	51516		8979454	0.273321
478	134	64052		8979588	0.273325
479	77	36883		8979665	0.273328
480	76	36480		8979741	0.27333
481	106	50986		8979847	0.273333
482	86	41452		8979933	0.273336
483	70	33810		8980003	0.273338
484	95	45980		8980098	0.273341
485	85	41225		8980183	0.273343
486	50	24300		8980233	0.273345
487	78	37986		8980311	0.273347
488	98	47824		8980409	0.27335
489	84	41076		8980493	0.273353
490	72	35280		8980565	0.273355
491	48	23568		8980613	0.273357
492	56	27552		8980669	0.273358
493	62	30566		8980731	0.27336
494	64	31616		8980795	0.273362
495	86	42570		8980881	0.273365
496	70	34720		8980951	0.273367
497	44	21868		8980995	0.273368
498	54	26892		8981049	0.27337
499	68	33932		8981117	0.273372
500	68	34000		8981185	0.273374
501	42	21042		8981227	0.273375
502	46	23092		8981273	0.273377
503	122	61366		8981395	0.27338
504	42	21168		8981437	0.273382
505	67	33835		8981504	0.273384
506	58	29348		8981562	0.273385
507	53	26871		8981615	0.273387
508	64	32512		8981679	0.273389
509	115	58535		8981794	0.273392
510	68	34680		8981862	0.273395
511	70	35770		8981932	0.273397
512	79	40448		8982011	0.273399
513	71	36423		8982082	0.273401
514	82	42148		8982164	0.273404
515	95	48925		8982259	0.273407
516	63	32508		8982322	0.273409
517	89	46013		8982411	0.273411
518	176	91168		8982587	0.273417
519	82	42558		8982669	0.273419
520	60	31200		8982729	0.273421
521	76	39596		8982805	0.273423
522	80	41760		8982885	0.273426
523	93	48639		8982978	0.273429
524	89	46636		8983067	0.273431
525	81	42525		8983148	0.273434
526	80	42080		8983228	0.273436
527	70	36890		8983298	0.273438
528	79	41712		8983377	0.273441
529	75	39675		8983452	0.273443
530	65	34450		8983517	0.273445
531	65	34515		8983582	0.273447
532	58	30856		8983640	0.273449
533	69	36777		8983709	0.273451
534	77	41118		8983786	0.273453
535	60	32100		8983846	0.273455
536	70	37520		8983916	0.273457
537	98	52626		8984014	0.27346
538	83	44654		8984097	0.273463
539	105	56595		8984202	0.273466
540	68	36720		8984270	0.273468
541	48	25968		8984318	0.273469
542	45	24390		8984363	0.273471
543	64	34752		8984427	0.273473
544	74	40256		8984501	0.273475
545	56	30520		8984557	0.273477
546	45	24570		8984602	0.273478
547	50	27350		8984652	0.273479
548	108	59184		8984760	0.273483
549	78	42822		8984838	0.273485
550	62	34100		8984900	0.273487
551	51	28101		8984951	0.273489
552	51	28152		8985002	0.27349
553	56	30968		8985058	0.273492
554	65	36010		8985123	0.273494
555	105	58275		8985228	0.273497
556	48	26688		8985276	0.273498
557	65	36205		8985341	0.2735
558	47	26226		8985388	0.273502
559	33	18447		8985421	0.273503
560	49	27440		8985470	0.273504
561	55	30855		8985525	0.273506
562	42	23604		8985567	0.273507
563	69	38847		8985636	0.273509
564	47	26508		8985683	0.273511
565	66	37290		8985749	0.273513
566	22	12452		8985771	0.273514
567	27	15309		8985798	0.273514
568	38	21584		8985836	0.273516
569	35	19915		8985871	0.273517
570	41	23370		8985912	0.273518
571	25	14275		8985937	0.273519
572	36	20592		8985973	0.27352
573	32	18336		8986005	0.273521
574	44	25256		8986049	0.273522
575	40	23000		8986089	0.273523
576	20	11520		8986109	0.273524
577	46	26542		8986155	0.273525
578	32	18496		8986187	0.273526
579	28	16212		8986215	0.273527
580	9	5220		8986224	0.273527
581	46	26726		8986270	0.273529
582	21	12222		8986291	0.273529
583	28	16324		8986319	0.27353
584	27	15768		8986346	0.273531
585	19	11115		8986365	0.273532
586	27	15822		8986392	0.273532
587	24	14088		8986416	0.273533
588	31	18228		8986447	0.273534
589	29	17081		8986476	0.273535
590	14	8260		8986490	0.273535
591	14	8274		8986504	0.273536
592	21	12432		8986525	0.273536
593	18	10674		8986543	0.273537
594	17	10098		8986560	0.273538
595	12	7140		8986572	0.273538
596	20	11920		8986592	0.273539
597	17	10149		8986609	0.273539
598	31	18538		8986640	0.27354
599	26	15574		8986666	0.273541
600	27	16200		8986693	0.273542
601	29	17429		8986722	0.273542
602	19	11438		8986741	0.273543
603	17	10251		8986758	0.273544
604	32	19328		8986790	0.273545
605	17	10285		8986807	0.273545
606	7	4242		8986814	0.273545
607	24	14568		8986838	0.273546
608	19	11552		8986857	0.273547
609	16	9744		8986873	0.273547
610	17	10370		8986890	0.273548
611	6	3666		8986896	0.273548
612	16	9792		8986912	0.273548
613	4	2452		8986916	0.273548
614	18	11052		8986934	0.273549
615	16	9840		8986950	0.273549
616	11	6776		8986961	0.27355
617	12	7404		8986973	0.27355
618	15	9270		8986988	0.273551
619	12	7428		8987000	0.273551
620	16	9920		8987016	0.273551
621	20	12420		8987036	0.273552
622	6	3732		8987042	0.273552
623	12	7476		8987054	0.273553
624	10	6240		8987064	0.273553
625	21	13125		8987085	0.273554
626	23	14398		8987108	0.273554
627	33	20691		8987141	0.273555
628	26	16328		8987167	0.273556
629	7	4403		8987174	0.273556
630	22	13860		8987196	0.273557
631	16	10096		8987212	0.273557
632	15	9480		8987227	0.273558
633	34	21522		8987261	0.273559
634	11	6974		8987272	0.273559
635	20	12700		8987292	0.27356
636	20	12720		8987312	0.27356
637	13	8281		8987325	0.273561
638	30	19140		8987355	0.273562
639	21	13419		8987376	0.273562
640	20	12800		8987396	0.273563
641	14	8974		8987410	0.273563
642	24	15408		8987434	0.273564
643	11	7073		8987445	0.273564
644	22	14168		8987467	0.273565
645	12	7740		8987479	0.273566
646	23	14858		8987502	0.273566
647	25	16175		8987527	0.273567
648	32	20736		8987559	0.273568
649	17	11033		8987576	0.273568
650	23	14950		8987599	0.273569
651	17	11067		8987616	0.27357
652	15	9780		8987631	0.27357
653	37	24161		8987668	0.273571
654	20	13080		8987688	0.273572
655	14	9170		8987702	0.273572
656	17	11152		8987719	0.273573
657	37	24309		8987756	0.273574
658	36	23688		8987792	0.273575
659	52	34268		8987844	0.273577
660	32	21120		8987876	0.273578
661	30	19830		8987906	0.273579
662	44	29128		8987950	0.27358
663	59	39117		8988009	0.273582
664	33	21912		8988042	0.273583
665	28	18620		8988070	0.273584
666	31	20646		8988101	0.273584
667	29	19343		8988130	0.273585
668	16	10688		8988146	0.273586
669	32	21408		8988178	0.273587
670	18	12060		8988196	0.273587
671	62	41602		8988258	0.273589
672	23	15456		8988281	0.27359
673	53	35669		8988334	0.273592
674	49	33026		8988383	0.273593
675	22	14850		8988405	0.273594
676	22	14872		8988427	0.273594
677	33	22341		8988460	0.273595
678	54	36612		8988514	0.273597
679	18	12222		8988532	0.273598
680	23	15640		8988555	0.273598
681	31	21111		8988586	0.273599
682	33	22506		8988619	0.2736
683	27	18441		8988646	0.273601
684	38	25992		8988684	0.273602
685	30	20550		8988714	0.273603
686	24	16464		8988738	0.273604
687	46	31602		8988784	0.273605
688	26	17888		8988810	0.273606
689	57	39273		8988867	0.273608
690	18	12420		8988885	0.273608
691	25	17275		8988910	0.273609
692	38	26296		8988948	0.27361
693	25	17325		8988973	0.273611
694	26	18044		8988999	0.273612
695	17	11815		8989016	0.273612
696	40	27840		8989056	0.273614
697	11	7667		8989067	0.273614
698	19	13262		8989086	0.273614
699	18	12582		8989104	0.273615
700	11	7700		8989115	0.273615
701	33	23133		8989148	0.273616
702	34	23868		8989182	0.273617
703	18	12654		8989200	0.273618
704	13	9152		8989213	0.273618
705	20	14100		8989233	0.273619
706	25	17650		8989258	0.27362
707	24	16968		8989282	0.27362
708	21	14868		8989303	0.273621
709	15	10635		8989318	0.273621
710	27	19170		8989345	0.273622
711	23	16353		8989368	0.273623
712	32	22784		8989400	0.273624
713	18	12834		8989418	0.273625
714	5	3570		8989423	0.273625
715	11	7865		8989434	0.273625
716	29	20764		8989463	0.273626
717	11	7887		8989474	0.273626
718	9	6462		8989483	0.273627
719	10	7190		8989493	0.273627
720	10	7200		8989503	0.273627
721	12	8652		8989515	0.273627
722	13	9386		8989528	0.273628
723	6	4338		8989534	0.273628
724	14	10136		8989548	0.273628
725	16	11600		8989564	0.273629
726	12	8712		8989576	0.273629
727	16	11632		8989592	0.27363
728	12	8736		8989604	0.27363
729	3	2187		8989607	0.27363
730	6	4380		8989613	0.27363
731	17	12427		8989630	0.273631
732	0	0		8989630	0.273631
733	15	10995		8989645	0.273631
734	3	2202		8989648	0.273632
735	8	5880		8989656	0.273632
736	2	1472		8989658	0.273632
737	6	4422		8989664	0.273632
738	13	9594		8989677	0.273632
739	15	11085		8989692	0.273633
740	15	11100		8989707	0.273633
741	9	6669		8989716	0.273634
742	8	5936		8989724	0.273634
743	2	1486		8989726	0.273634
744	3	2232		8989729	0.273634
745	14	10430		8989743	0.273634
746	9	6714		8989752	0.273635
747	6	4482		8989758	0.273635
748	4	2992		8989762	0.273635
749	4	2996		8989766	0.273635
750	0	0		8989766	0.273635
751	5	3755		8989771	0.273635
752	5	3760		8989776	0.273635
753	12	9036		8989788	0.273636
754	9	6786		8989797	0.273636
755	2	1510		8989799	0.273636
756	8	6048		8989807	0.273636
757	10	7570		8989817	0.273637
758	5	3790		8989822	0.273637
759	6	4554		8989828	0.273637
760	3	2280		8989831	0.273637
761	8	6088		8989839	0.273637
762	3	2286		8989842	0.273637
763	10	7630		8989852	0.273638
764	9	6876		8989861	0.273638
765	2	1530		8989863	0.273638
766	4	3064		8989867	0.273638
767	1	767		8989868	0.273638
768	11	8448		8989879	0.273639
769	5	3845		8989884	0.273639
770	1	770		8989885	0.273639
771	3	2313		8989888	0.273639
772	4	3088		8989892	0.273639
773	6	4638		8989898	0.273639
774	5	3870		8989903	0.273639
775	4	3100		8989907	0.273639
776	0	0		8989907	0.273639
777	9	6993		8989916	0.27364
778	4	3112		8989920	0.27364
779	4	3116		8989924	0.27364
780	1	780		8989925	0.27364
781	0	0		8989925	0.27364
782	3	2346		8989928	0.27364
783	4	3132		8989932	0.27364
784	2	1568		8989934	0.27364
785	10	7850		8989944	0.273641
786	15	11790		8989959	0.273641
787	16	12592		8989975	0.273641
788	12	9456		8989987	0.273642
789	4	3156		8989991	0.273642
790	1	790		8989992	0.273642
791	1	791		8989993	0.273642
792	2	1584		8989995	0.273642
793	3	2379		8989998	0.273642
794	1	794		8989999	0.273642
795	2	1590		8990001	0.273642
796	1	796		8990002	0.273642
797	3	2391		8990005	0.273642
798	3	2394		8990008	0.273642
799	3	2397		8990011	0.273643
800	7	5600		8990018	0.273643
801	5	4005		8990023	0.273643
802	11	8822		8990034	0.273643
803	3	2409		8990037	0.273643
804	1	804		8990038	0.273643
805	1	805		8990039	0.273643
806	6	4836		8990045	0.273644
807	3	2421		8990048	0.273644
808	14	11312		8990062	0.273644
809	12	9708		8990074	0.273645
810	15	12150		8990089	0.273645
811	12	9732		8990101	0.273645
812	5	4060		8990106	0.273645
813	3	2439		8990109	0.273646
814	8	6512		8990117	0.273646
815	3	2445		8990120	0.273646
816	5	4080		8990125	0.273646
817	8	6536		8990133	0.273646
818	7	5726		8990140	0.273647
819	4	3276		8990144	0.273647
820	0	0		8990144	0.273647
821	14	11494		8990158	0.273647
822	3	2466		8990161	0.273647
823	3	2469		8990164	0.273647
824	1	824		8990165	0.273647
825	5	4125		8990170	0.273647
826	3	2478		8990173	0.273648
827	10	8270		8990183	0.273648
828	3	2484		8990186	0.273648
829	5	4145		8990191	0.273648
830	11	9130		8990202	0.273648
831	7	5817		8990209	0.273649
832	2	1664		8990211	0.273649
833	3	2499		8990214	0.273649
834	1	834		8990215	0.273649
835	13	10855		8990228	0.273649
836	6	5016		8990234	0.273649
837	15	12555		8990249	0.27365
838	0	0		8990249	0.27365
839	1	839		8990250	0.27365
840	0	0		8990250	0.27365
841	1	841		8990251	0.27365
842	6	5052		8990257	0.27365
843	1	843		8990258	0.27365
844	11	9284		8990269	0.27365
845	4	3380		8990273	0.273651
846	1	846		8990274	0.273651
847	0	0		8990274	0.273651
848	2	1696		8990276	0.273651
849	3	2547		8990279	0.273651
850	1	850		8990280	0.273651
851	3	2553		8990283	0.273651
852	5	4260		8990288	0.273651
853	2	1706		8990290	0.273651
854	2	1708		8990292	0.273651
855	1	855		8990293	0.273651
856	5	4280		8990298	0.273651
857	12	10284		8990310	0.273652
858	3	2574		8990313	0.273652
859	7	6013		8990320	0.273652
860	11	9460		8990331	0.273652
861	2	1722		8990333	0.273652
862	8	6896		8990341	0.273653
863	1	863		8990342	0.273653
864	2	1728		8990344	0.273653
865	4	3460		8990348	0.273653
866	4	3464		8990352	0.273653
867	0	0		8990352	0.273653
868	2	1736		8990354	0.273653
869	3	2607		8990357	0.273653
870	5	4350		8990362	0.273653
871	10	8710		8990372	0.273654
872	2	1744		8990374	0.273654
873	1	873		8990375	0.273654
874	1	874		8990376	0.273654
875	3	2625		8990379	0.273654
876	11	9636		8990390	0.273654
877	5	4385		8990395	0.273654
878	58	50924		8990453	0.273656
879	1	879		8990454	0.273656
880	2	1760		8990456	0.273656
881	7	6167		8990463	0.273656
882	5	4410		8990468	0.273656
883	3	2649		8990471	0.273657
884	3	2652		8990474	0.273657
885	4	3540		8990478	0.273657
886	13	11518		8990491	0.273657
887	8	7096		8990499	0.273657
888	11	9768		8990510	0.273658
889	5	4445		8990515	0.273658
890	17	15130		8990532	0.273658
891	6	5346		8990538	0.273659
892	1	892		8990539	0.273659
893	12	10716		8990551	0.273659
894	7	6258		8990558	0.273659
895	7	6265		8990565	0.273659
896	1	896		8990566	0.273659
897	7	6279		8990573	0.27366
898	3	2694		8990576	0.27366
899	5	4495		8990581	0.27366
900	1	900		8990582	0.27366
901	6	5406		8990588	0.27366
902	2	1804		8990590	0.27366
903	1	903		8990591	0.27366
904	4	3616		8990595	0.27366
905	12	10860		8990607	0.273661
906	8	7248		8990615	0.273661
907	14	12698		8990629	0.273661
908	5	4540		8990634	0.273662
909	8	7272		8990642	0.273662
910	6	5460		8990648	0.273662
911	9	8199		8990657	0.273662
912	0	0		8990657	0.273662
913	6	5478		8990663	0.273662
914	3	2742		8990666	0.273663
915	0	0		8990666	0.273663
916	4	3664		8990670	0.273663
917	11	10087		8990681	0.273663
918	0	0		8990681	0.273663
919	4	3676		8990685	0.273663
920	1	920		8990686	0.273663
921	4	3684		8990690	0.273663
922	6	5532		8990696	0.273663
923	3	2769		8990699	0.273664
924	0	0		8990699	0.273664
925	3	2775		8990702	0.273664
926	0	0		8990702	0.273664
927	14	12978		8990716	0.273664
928	10	9280		8990726	0.273664
929	3	2787		8990729	0.273664
930	8	7440		8990737	0.273665
931	1	931		8990738	0.273665
932	12	11184		8990750	0.273665
933	2	1866		8990752	0.273665
934	7	6538		8990759	0.273665
935	6	5610		8990765	0.273666
936	15	14040		8990780	0.273666
937	15	14055		8990795	0.273666
938	4	3752		8990799	0.273667
939	3	2817		8990802	0.273667
940	5	4700		8990807	0.273667
941	1	941		8990808	0.273667
942	8	7536		8990816	0.273667
943	5	4715		8990821	0.273667
944	4	3776		8990825	0.273667
945	4	3780		8990829	0.273667
946	1	946		8990830	0.273668
947	4	3788		8990834	0.273668
948	9	8532		8990843	0.273668
949	2	1898		8990845	0.273668
950	4	3800		8990849	0.273668
951	12	11412		8990861	0.273668
952	2	1904		8990863	0.273669
953	7	6671		8990870	0.273669
954	7	6678		8990877	0.273669
955	4	3820		8990881	0.273669
956	2	1912		8990883	0.273669
957	1	957		8990884	0.273669
958	1	958		8990885	0.273669
959	8	7672		8990893	0.273669
960	0	0		8990893	0.273669
961	5	4805		8990898	0.27367
962	9	8658		8990907	0.27367
963	2	1926		8990909	0.27367
964	6	5784		8990915	0.27367
965	7	6755		8990922	0.27367
966	3	2898		8990925	0.27367
967	2	1934		8990927	0.27367
968	2	1936		8990929	0.273671
969	4	3876		8990933	0.273671
970	5	4850		8990938	0.273671
971	3	2913		8990941	0.273671
972	2	1944		8990943	0.273671
973	2	1946		8990945	0.273671
974	5	4870		8990950	0.273671
975	4	3900		8990954	0.273671
976	3	2928		8990957	0.273671
977	8	7816		8990965	0.273672
978	1	978		8990966	0.273672
979	6	5874		8990972	0.273672
980	3	2940		8990975	0.273672
981	2	1962		8990977	0.273672
982	8	7856		8990985	0.273672
983	2	1966		8990987	0.273672
984	1	984		8990988	0.273672
985	6	5910		8990994	0.273673
986	2	1972		8990996	0.273673
987	5	4935		8991001	0.273673
988	1	988		8991002	0.273673
989	1	989		8991003	0.273673
990	0	0		8991003	0.273673
991	1	991		8991004	0.273673
992	0	0		8991004	0.273673
993	1	993		8991005	0.273673
994	19	18886		8991024	0.273673
995	5	4975		8991029	0.273674
996	1	996		8991030	0.273674
997	2	1994		8991032	0.273674
998	1	998		8991033	0.273674
999	1	999		8991034	0.273674
1000	0	0		8991034	0.273674
1001	0	0		8991034	0.273674
1002	1	1002		8991035	0.273674
1003	0	0		8991035	0.273674
1004	0	0		8991035	0.273674
1005	6	6030		8991041	0.273674
1006	0	0		8991041	0.273674
1007	2	2014		8991043	0.273674
1008	0	0		8991043	0.273674
1009	0	0		8991043	0.273674
1010	8	8080		8991051	0.273674
1011	0	0		8991051	0.273674
1012	0	0		8991051	0.273674
1013	0	0		8991051	0.273674
1014	0	0		8991051	0.273674
1015	0	0		8991051	0.273674
1016	0	0		8991051	0.273674
1017	9	9153		8991060	0.273675
1018	0	0		8991060	0.273675
1019	0	0		8991060	0.273675
1020	0	0		8991060	0.273675
1021	0	0		8991060	0.273675
1022	0	0		8991060	0.273675
1023	1	1023		8991061	0.273675
1024	0	0		8991061	0.273675
1025	0	0		8991061	0.273675
1026	4	4104		8991065	0.273675
1027	2	2054		8991067	0.273675
1028	0	0		8991067	0.273675
1029	0	0		8991067	0.273675
1030	0	0		8991067	0.273675
1031	0	0		8991067	0.273675
1032	5	5160		8991072	0.273675
1033	0	0		8991072	0.273675
1034	0	0		8991072	0.273675
1035	1	1035		8991073	0.273675
1036	0	0		8991073	0.273675
1037	2	2074		8991075	0.273675
1038	0	0		8991075	0.273675
1039	3	3117		8991078	0.273675
1040	0	0		8991078	0.273675
1041	6	6246		8991084	0.273675
1042	0	0		8991084	0.273675
1043	0	0		8991084	0.273675
1044	0	0		8991084	0.273675
1045	0	0		8991084	0.273675
1046	0	0		8991084	0.273675
1047	1	1047		8991085	0.273675
1048	0	0		8991085	0.273675
1049	0	0		8991085	0.273675
1050	0	0		8991085	0.273675
1051	1	1051		8991086	0.273675
1052	1	1052		8991087	0.273675
1053	0	0		8991087	0.273675
1054	0	0		8991087	0.273675
1055	7	7385		8991094	0.273676
1056	0	0		8991094	0.273676
1057	0	0		8991094	0.273676
1058	0	0		8991094	0.273676
1059	0	0		8991094	0.273676
1060	8	8480		8991102	0.273676
1061	1	1061		8991103	0.273676
1062	0	0		8991103	0.273676
1063	3	3189		8991106	0.273676
1064	0	0		8991106	0.273676
1065	2	2130		8991108	0.273676
1066	0	0		8991108	0.273676
1067	1	1067		8991109	0.273676
1068	0	0		8991109	0.273676
1069	0	0		8991109	0.273676
1070	0	0		8991109	0.273676
1071	0	0		8991109	0.273676
1072	0	0		8991109	0.273676
1073	0	0		8991109	0.273676
1074	0	0		8991109	0.273676
1075	0	0		8991109	0.273676
1076	0	0		8991109	0.273676
1077	0	0		8991109	0.273676
1078	4	4312		8991113	0.273676
1079	2	2158		8991115	0.273676
1080	2	2160		8991117	0.273676
1081	1	1081		8991118	0.273676
1082	0	0		8991118	0.273676
1083	0	0		8991118	0.273676
1084	0	0		8991118	0.273676
1085	0	0		8991118	0.273676
1086	1	1086		8991119	0.273676
1087	0	0		8991119	0.273676
1088	0	0		8991119	0.273676
1089	1	1089		8991120	0.273676
1090	0	0		8991120	0.273676
1091	1	1091		8991121	0.273676
1092	7	7644		8991128	0.273677
1093	0	0		8991128	0.273677
1094	5	5470		8991133	0.273677
1095	0	0		8991133	0.273677
1096	0	0		8991133	0.273677
1097	0	0		8991133	0.273677
1098	0	0		8991133	0.273677
1099	0	0		8991133	0.273677
1100	3	3300		8991136	0.273677
1101	0	0		8991136	0.273677
1102	1	1102		8991137	0.273677
1103	1	1103		8991138	0.273677
1104	0	0		8991138	0.273677
1105	0	0		8991138	0.273677
1106	4	4424		8991142	0.273677
1107	3	3321		8991145	0.273677
1108	1	1108		8991146	0.273677
1109	1	1109		8991147	0.273677
1110	1	1110		8991148	0.273677
1111	0	0		8991148	0.273677
1112	0	0		8991148	0.273677
1113	1	1113		8991149	0.273677
1114	2	2228		8991151	0.273677
1115	2	2230		8991153	0.273677
1116	1	1116		8991154	0.273677
1117	0	0		8991154	0.273677
1118	1	1118		8991155	0.273677
1119	1	1119		8991156	0.273677
1120	0	0		8991156	0.273677
1121	2	2242		8991158	0.273677
1122	1	1122		8991159	0.273678
1123	1	1123		8991160	0.273678
1124	1	1124		8991161	0.273678
1125	2	2250		8991163	0.273678
1126	0	0		8991163	0.273678
1127	0	0		8991163	0.273678
1128	0	0		8991163	0.273678
1129	0	0		8991163	0.273678
1130	0	0		8991163	0.273678
1131	0	0		8991163	0.273678
1132	0	0		8991163	0.273678
1133	1	1133		8991164	0.273678
1134	3	3402		8991167	0.273678
1135	4	4540		8991171	0.273678
1136	0	0		8991171	0.273678
1137	3	3411		8991174	0.273678
1138	0	0		8991174	0.273678
1139	0	0		8991174	0.273678
1140	0	0		8991174	0.273678
1141	0	0		8991174	0.273678
1142	0	0		8991174	0.273678
1143	0	0		8991174	0.273678
1144	0	0		8991174	0.273678
1145	0	0		8991174	0.273678
1146	5	5730		8991179	0.273678
1147	2	2294		8991181	0.273678
1148	2	2296		8991183	0.273678
1149	0	0		8991183	0.273678
1150	0	0		8991183	0.273678
1151	0	0		8991183	0.273678
1152	0	0		8991183	0.273678
1153	1	1153		8991184	0.273678
1154	0	0		8991184	0.273678
1155	4	4620		8991188	0.273678
1156	1	1156		8991189	0.273678
1157	4	4628		8991193	0.273679
1158	0	0		8991193	0.273679
1159	1	1159		8991194	0.273679
1160	0	0		8991194	0.273679
1161	2	2322		8991196	0.273679
1162	0	0		8991196	0.273679
1163	3	3489		8991199	0.273679
1164	0	0		8991199	0.273679
1165	1	1165		8991200	0.273679
1166	2	2332		8991202	0.273679
1167	1	1167		8991203	0.273679
1168	3	3504		8991206	0.273679
1169	2	2338		8991208	0.273679
1170	1	1170		8991209	0.273679
1171	0	0		8991209	0.273679
1172	0	0		8991209	0.273679
1173	1	1173		8991210	0.273679
1174	1	1174		8991211	0.273679
1175	3	3525		8991214	0.273679
1176	0	0		8991214	0.273679
1177	0	0		8991214	0.273679
1178	0	0		8991214	0.273679
1179	0	0		8991214	0.273679
1180	0	0		8991214	0.273679
1181	0	0		8991214	0.273679
1182	0	0		8991214	0.273679
1183	1	1183		8991215	0.273679
1184	1	1184		8991216	0.273679
1185	0	0		8991216	0.273679
1186	0	0		8991216	0.273679
1187	1	1187		8991217	0.273679
1188	1	1188		8991218	0.273679
1189	1	1189		8991219	0.273679
1190	0	0		8991219	0.273679
1191	0	0		8991219	0.273679
1192	0	0		8991219	0.273679
1193	3	3579		8991222	0.273679
1194	0	0		8991222	0.273679
1195	0	0		8991222	0.273679
1196	3	3588		8991225	0.27368
1197	0	0		8991225	0.27368
1198	0	0		8991225	0.27368
1199	0	0		8991225	0.27368
1200	0	0		8991225	0.27368
1201	0	0		8991225	0.27368
1202	0	0		8991225	0.27368
1203	0	0		8991225	0.27368
1204	1	1204		8991226	0.27368
1205	0	0		8991226	0.27368
1206	0	0		8991226	0.27368
1207	0	0		8991226	0.27368
1208	1	1208		8991227	0.27368
1209	0	0		8991227	0.27368
1210	2	2420		8991229	0.27368
1211	0	0		8991229	0.27368
1212	4	4848		8991233	0.27368
1213	2	2426		8991235	0.27368
1214	0	0		8991235	0.27368
1215	2	2430		8991237	0.27368
1216	0	0		8991237	0.27368
1217	4	4868		8991241	0.27368
1218	1	1218		8991242	0.27368
1219	1	1219		8991243	0.27368
1220	0	0		8991243	0.27368
1221	1	1221		8991244	0.27368
1222	0	0		8991244	0.27368
1223	1	1223		8991245	0.27368
1224	4	4896		8991249	0.27368
1225	2	2450		8991251	0.27368
1226	1	1226		8991252	0.27368
1227	1	1227		8991253	0.27368
1228	0	0		8991253	0.27368
1229	1	1229		8991254	0.27368
1230	13	15990		8991267	0.273681
1231	0	0		8991267	0.273681
1232	0	0		8991267	0.273681
1233	4	4932		8991271	0.273681
1234	0	0		8991271	0.273681
1235	2	2470		8991273	0.273681
1236	4	4944		8991277	0.273681
1237	1	1237		8991278	0.273681
1238	11	13618		8991289	0.273681
1239	1	1239		8991290	0.273682
1240	0	0		8991290	0.273682
1241	1	1241		8991291	0.273682
1242	0	0		8991291	0.273682
1243	0	0		8991291	0.273682
1244	1	1244		8991292	0.273682
1245	2	2490		8991294	0.273682
1246	2	2492		8991296	0.273682
1247	0	0		8991296	0.273682
1248	2	2496		8991298	0.273682
1249	4	4996		8991302	0.273682
1250	0	0		8991302	0.273682
1251	0	0		8991302	0.273682
1252	0	0		8991302	0.273682
1253	0	0		8991302	0.273682
1254	1	1254		8991303	0.273682
1255	5	6275		8991308	0.273682
1256	0	0		8991308	0.273682
1257	4	5028		8991312	0.273682
1258	2	2516		8991314	0.273682
1259	1	1259		8991315	0.273682
1260	6	7560		8991321	0.273682
1261	0	0		8991321	0.273682
1262	0	0		8991321	0.273682
1263	0	0		8991321	0.273682
1264	0	0		8991321	0.273682
1265	0	0		8991321	0.273682
1266	1	1266		8991322	0.273682
1267	0	0		8991322	0.273682
1268	0	0		8991322	0.273682
1269	0	0		8991322	0.273682
1270	0	0		8991322	0.273682
1271	0	0		8991322	0.273682
1272	0	0		8991322	0.273682
1273	0	0		8991322	0.273682
1274	2	2548		8991324	0.273683
1275	3	3825		8991327	0.273683
1276	0	0		8991327	0.273683
1277	0	0		8991327	0.273683
1278	0	0		8991327	0.273683
1279	0	0		8991327	0.273683
1280	0	0		8991327	0.273683
1281	0	0		8991327	0.273683
1282	1	1282		8991328	0.273683
1283	0	0		8991328	0.273683
1284	0	0		8991328	0.273683
1285	2	2570		8991330	0.273683
1286	0	0		8991330	0.273683
1287	1	1287		8991331	0.273683
1288	0	0		8991331	0.273683
1289	0	0		8991331	0.273683
1290	0	0		8991331	0.273683
1291	0	0		8991331	0.273683
1292	1	1292		8991332	0.273683
1293	0	0		8991332	0.273683
1294	0	0		8991332	0.273683
1295	0	0		8991332	0.273683
1296	0	0		8991332	0.273683
1297	0	0		8991332	0.273683
1298	2	2596		8991334	0.273683
1299	2	2598		8991336	0.273683
1300	1	1300		8991337	0.273683
1301	0	0		8991337	0.273683
1302	1	1302		8991338	0.273683
1303	1	1303		8991339	0.273683
1304	0	0		8991339	0.273683
1305	0	0		8991339	0.273683
1306	0	0		8991339	0.273683
1307	0	0		8991339	0.273683
1308	0	0		8991339	0.273683
1309	4	5236		8991343	0.273683
1310	0	0		8991343	0.273683
1311	0	0		8991343	0.273683
1312	1	1312		8991344	0.273683
1313	1	1313		8991345	0.273683
1314	0	0		8991345	0.273683
1315	0	0		8991345	0.273683
1316	1	1316		8991346	0.273683
1317	0	0		8991346	0.273683
1318	1	1318		8991347	0.273683
1319	1	1319		8991348	0.273683
1320	0	0		8991348	0.273683
1321	0	0		8991348	0.273683
1322	0	0		8991348	0.273683
1323	1	1323		8991349	0.273683
1324	0	0		8991349	0.273683
1325	6	7950		8991355	0.273683
1326	0	0		8991355	0.273683
1327	0	0		8991355	0.273683
1328	1	1328		8991356	0.273684
1329	0	0		8991356	0.273684
1330	1	1330		8991357	0.273684
1331	0	0		8991357	0.273684
1332	0	0		8991357	0.273684
1333	0	0		8991357	0.273684
1334	0	0		8991357	0.273684
1335	0	0		8991357	0.273684
1336	0	0		8991357	0.273684
1337	0	0		8991357	0.273684
1338	0	0		8991357	0.273684
1339	0	0		8991357	0.273684
1340	0	0		8991357	0.273684
1341	1	1341		8991358	0.273684
1342	0	0		8991358	0.273684
1343	1	1343		8991359	0.273684
1344	1	1344		8991360	0.273684
1345	0	0		8991360	0.273684
1346	0	0		8991360	0.273684
1347	0	0		8991360	0.273684
1348	0	0		8991360	0.273684
1349	0	0		8991360	0.273684
1350	0	0		8991360	0.273684
1351	0	0		8991360	0.273684
1352	0	0		8991360	0.273684
1353	0	0		8991360	0.273684
1354	1	1354		8991361	0.273684
1355	0	0		8991361	0.273684
1356	1	1356		8991362	0.273684
1357	0	0		8991362	0.273684
1358	0	0		8991362	0.273684
1359	0	0		8991362	0.273684
1360	0	0		8991362	0.273684
1361	0	0		8991362	0.273684
1362	0	0		8991362	0.273684
1363	0	0		8991362	0.273684
1364	0	0		8991362	0.273684
1365	1	1365		8991363	0.273684
1366	0	0		8991363	0.273684
1367	2	2734		8991365	0.273684
1368	0	0		8991365	0.273684
1369	0	0		8991365	0.273684
1370	0	0		8991365	0.273684
1371	0	0		8991365	0.273684
1372	0	0		8991365	0.273684
1373	0	0		8991365	0.273684
1374	0	0		8991365	0.273684
1375	0	0		8991365	0.273684
1376	0	0		8991365	0.273684
1377	0	0		8991365	0.273684
1378	0	0		8991365	0.273684
1379	0	0		8991365	0.273684
1380	0	0		8991365	0.273684
1381	0	0		8991365	0.273684
1382	0	0		8991365	0.273684
1383	0	0		8991365	0.273684
1384	0	0		8991365	0.273684
1385	0	0		8991365	0.273684
1386	0	0		8991365	0.273684
1387	0	0		8991365	0.273684
1388	0	0		8991365	0.273684
1389	0	0		8991365	0.273684
1390	0	0		8991365	0.273684
1391	0	0		8991365	0.273684
1392	0	0		8991365	0.273684
1393	0	0		8991365	0.273684
1394	0	0		8991365	0.273684
1395	0	0		8991365	0.273684
1396	0	0		8991365	0.273684
1397	0	0		8991365	0.273684
1398	0	0		8991365	0.273684
1399	0	0		8991365	0.273684
1400	0	0		8991365	0.273684
1401	0	0		8991365	0.273684
1402	0	0		8991365	0.273684
1403	0	0		8991365	0.273684
1404	0	0		8991365	0.273684
1405	0	0		8991365	0.273684
1406	0	0		8991365	0.273684
1407	0	0		8991365	0.273684
1408	0	0		8991365	0.273684
1409	0	0		8991365	0.273684
1410	0	0		8991365	0.273684
1411	0	0		8991365	0.273684
1412	0	0		8991365	0.273684
1413	0	0		8991365	0.273684
1414	0	0		8991365	0.273684
1415	0	0		8991365	0.273684
1416	0	0		8991365	0.273684
1417	0	0		8991365	0.273684
1418	0	0		8991365	0.273684
1419	0	0		8991365	0.273684
1420	1	1420		8991366	0.273684
1421	0	0		8991366	0.273684
1422	0	0		8991366	0.273684
1423	0	0		8991366	0.273684
1424	0	0		8991366	0.273684
1425	0	0		8991366	0.273684
1426	0	0		8991366	0.273684
1427	0	0		8991366	0.273684
1428	0	0		8991366	0.273684
1429	0	0		8991366	0.273684
1430	0	0		8991366	0.273684
1431	0	0		8991366	0.273684
1432	0	0		8991366	0.273684
1433	0	0		8991366	0.273684
1434	0	0		8991366	0.273684
1435	1	1435		8991367	0.273684
1436	0	0		8991367	0.273684
1437	0	0		8991367	0.273684
1438	0	0		8991367	0.273684
1439	2	2878		8991369	0.273684
1440	0	0		8991369	0.273684
1441	0	0		8991369	0.273684
1442	0	0		8991369	0.273684
1443	0	0		8991369	0.273684
1444	0	0		8991369	0.273684
1445	1	1445		8991370	0.273684
1446	0	0		8991370	0.273684
1447	1	1447		8991371	0.273684
1448	0	0		8991371	0.273684
1449	0	0		8991371	0.273684
1450	0	0		8991371	0.273684
1451	0	0		8991371	0.273684
1452	0	0		8991371	0.273684
1453	0	0		8991371	0.273684
1454	3	4362		8991374	0.273684
1455	0	0		8991374	0.273684
1456	0	0		8991374	0.273684
1457	0	0		8991374	0.273684
1458	0	0		8991374	0.273684
1459	0	0		8991374	0.273684
1460	0	0		8991374	0.273684
1461	0	0		8991374	0.273684
1462	0	0		8991374	0.273684
1463	0	0		8991374	0.273684
1464	0	0		8991374	0.273684
1465	0	0		8991374	0.273684
1466	0	0		8991374	0.273684
1467	0	0		8991374	0.273684
1468	0	0		8991374	0.273684
1469	0	0		8991374	0.273684
1470	0	0		8991374	0.273684
1471	0	0		8991374	0.273684
1472	0	0		8991374	0.273684
1473	0	0		8991374	0.273684
1474	0	0		8991374	0.273684
1475	2	2950		8991376	0.273684
1476	0	0		8991376	0.273684
1477	0	0		8991376	0.273684
1478	0	0		8991376	0.273684
1479	0	0		8991376	0.273684
1480	0	0		8991376	0.273684
1481	0	0		8991376	0.273684
1482	0	0		8991376	0.273684
1483	0	0		8991376	0.273684
1484	0	0		8991376	0.273684
1485	0	0		8991376	0.273684
1486	0	0		8991376	0.273684
1487	0	0		8991376	0.273684
1488	0	0		8991376	0.273684
1489	0	0		8991376	0.273684
1490	0	0		8991376	0.273684
1491	0	0		8991376	0.273684
1492	0	0		8991376	0.273684
1493	0	0		8991376	0.273684
1494	0	0		8991376	0.273684
1495	0	0		8991376	0.273684
1496	0	0		8991376	0.273684
1497	4	5988		8991380	0.273684
1498	0	0		8991380	0.273684
1499	0	0		8991380	0.273684
1500	0	0		8991380	0.273684
1501	0	0		8991380	0.273684
1502	0	0		8991380	0.273684
1503	0	0		8991380	0.273684
1504	0	0		8991380	0.273684
1505	0	0		8991380	0.273684
1506	0	0		8991380	0.273684
1507	0	0		8991380	0.273684
1508	0	0		8991380	0.273684
1509	0	0		8991380	0.273684
1510	0	0		8991380	0.273684
1511	0	0		8991380	0.273684
1512	0	0		8991380	0.273684
1513	0	0		8991380	0.273684
1514	0	0		8991380	0.273684
1515	0	0		8991380	0.273684
1516	0	0		8991380	0.273684
1517	0	0		8991380	0.273684
1518	0	0		8991380	0.273684
1519	0	0		8991380	0.273684
1520	0	0		8991380	0.273684
1521	0	0		8991380	0.273684
1522	0	0		8991380	0.273684
1523	0	0		8991380	0.273684
1524	0	0		8991380	0.273684
1525	0	0		8991380	0.273684
1526	0	0		8991380	0.273684
1527	0	0		8991380	0.273684
1528	0	0		8991380	0.273684
1529	0	0		8991380	0.273684
1530	0	0		8991380	0.273684
1531	0	0		8991380	0.273684
1532	0	0		8991380	0.273684
1533	0	0		8991380	0.273684
1534	0	0		8991380	0.273684
1535	0	0		8991380	0.273684
1536	0	0		8991380	0.273684
1537	0	0		8991380	0.273684
1538	0	0		8991380	0.273684
1539	0	0		8991380	0.273684
1540	0	0		8991380	0.273684
1541	0	0		8991380	0.273684
1542	0	0		8991380	0.273684
1543	0	0		8991380	0.273684
1544	0	0		8991380	0.273684
1545	0	0		8991380	0.273684
1546	0	0		8991380	0.273684
1547	0	0		8991380	0.273684
1548	0	0		8991380	0.273684
1549	0	0		8991380	0.273684
1550	0	0		8991380	0.273684
1551	0	0		8991380	0.273684
1552	0	0		8991380	0.273684
1553	0	0		8991380	0.273684
1554	0	0		8991380	0.273684
1555	0	0		8991380	0.273684
1556	0	0		8991380	0.273684
1557	0	0		8991380	0.273684
1558	0	0		8991380	0.273684
1559	0	0		8991380	0.273684
1560	0	0		8991380	0.273684
1561	0	0		8991380	0.273684
1562	1	1562		8991381	0.273684
1563	0	0		8991381	0.273684
1564	0	0		8991381	0.273684
1565	0	0		8991381	0.273684
1566	0	0		8991381	0.273684
1567	0	0		8991381	0.273684
1568	0	0		8991381	0.273684
1569	0	0		8991381	0.273684
1570	0	0		8991381	0.273684
1571	0	0		8991381	0.273684
1572	0	0		8991381	0.273684
1573	0	0		8991381	0.273684
1574	0	0		8991381	0.273684
1575	0	0		8991381	0.273684
1576	0	0		8991381	0.273684
1577	0	0		8991381	0.273684
1578	0	0		8991381	0.273684
1579	0	0		8991381	0.273684
1580	0	0		8991381	0.273684
1581	0	0		8991381	0.273684
1582	0	0		8991381	0.273684
1583	0	0		8991381	0.273684
1584	0	0		8991381	0.273684
1585	0	0		8991381	0.273684
1586	0	0		8991381	0.273684
1587	0	0		8991381	0.273684
1588	0	0		8991381	0.273684
1589	0	0		8991381	0.273684
1590	0	0		8991381	0.273684
1591	0	0		8991381	0.273684
1592	0	0		8991381	0.273684
1593	0	0		8991381	0.273684
1594	0	0		8991381	0.273684
1595	0	0		8991381	0.273684
1596	0	0		8991381	0.273684
1597	0	0		8991381	0.273684
1598	0	0		8991381	0.273684
1599	0	0		8991381	0.273684
1600	0	0		8991381	0.273684
1601	0	0		8991381	0.273684
1602	0	0		8991381	0.273684
1603	0	0		8991381	0.273684
1604	0	0		8991381	0.273684
1605	0	0		8991381	0.273684
1606	0	0		8991381	0.273684
1607	0	0		8991381	0.273684
1608	0	0		8991381	0.273684
1609	0	0		8991381	0.273684
1610	0	0		8991381	0.273684
1611	0	0		8991381	0.273684
1612	0	0		8991381	0.273684
1613	0	0		8991381	0.273684
1614	0	0		8991381	0.273684
1615	0	0		8991381	0.273684
1616	0	0		8991381	0.273684
1617	0	0		8991381	0.273684
1618	0	0		8991381	0.273684
1619	0	0		8991381	0.273684
1620	0	0		8991381	0.273684
1621	0	0		8991381	0.273684
1622	0	0		8991381	0.273684
1623	0	0		8991381	0.273684
1624	0	0		8991381	0.273684
1625	0	0		8991381	0.273684
1626	0	0		8991381	0.273684
1627	0	0		8991381	0.273684
1628	0	0		8991381	0.273684
1629	0	0		8991381	0.273684
1630	0	0		8991381	0.273684
1631	0	0		8991381	0.273684
1632	0	0		8991381	0.273684
1633	0	0		8991381	0.273684
1634	0	0		8991381	0.273684
1635	0	0		8991381	0.273684
1636	0	0		8991381	0.273684
1637	0	0		8991381	0.273684
1638	0	0		8991381	0.273684
1639	0	0		8991381	0.273684
1640	0	0		8991381	0.273684
1641	0	0		8991381	0.273684
1642	0	0		8991381	0.273684
1643	0	0		8991381	0.273684
1644	0	0		8991381	0.273684
1645	0	0		8991381	0.273684
1646	0	0		8991381	0.273684
1647	0	0		8991381	0.273684
1648	0	0		8991381	0.273684
1649	0	0		8991381	0.273684
1650	0	0		8991381	0.273684
1651	0	0		8991381	0.273684
1652	0	0		8991381	0.273684
1653	0	0		8991381	0.273684
1654	0	0		8991381	0.273684
1655	0	0		8991381	0.273684
1656	0	0		8991381	0.273684
1657	0	0		8991381	0.273684
1658	0	0		8991381	0.273684
1659	0	0		8991381	0.273684
1660	0	0		8991381	0.273684
1661	0	0		8991381	0.273684
1662	0	0		8991381	0.273684
1663	0	0		8991381	0.273684
1664	0	0		8991381	0.273684
1665	0	0		8991381	0.273684
1666	0	0		8991381	0.273684
1667	0	0		8991381	0.273684
1668	0	0		8991381	0.273684
1669	0	0		8991381	0.273684
1670	0	0		8991381	0.273684
1671	2	3342		8991383	0.273684
1672	0	0		8991383	0.273684
1673	0	0		8991383	0.273684
1674	0	0		8991383	0.273684
1675	0	0		8991383	0.273684
1676	0	0		8991383	0.273684
1677	0	0		8991383	0.273684
1678	0	0		8991383	0.273684
1679	0	0		8991383	0.273684
1680	0	0		8991383	0.273684
1681	0	0		8991383	0.273684
1682	0	0		8991383	0.273684
1683	0	0		8991383	0.273684
1684	0	0		8991383	0.273684
1685	0	0		8991383	0.273684
1686	0	0		8991383	0.273684
1687	0	0		8991383	0.273684
1688	0	0		8991383	0.273684
1689	0	0		8991383	0.273684
1690	0	0		8991383	0.273684
1691	0	0		8991383	0.273684
1692	0	0		8991383	0.273684
1693	0	0		8991383	0.273684
1694	1	1694		8991384	0.273684
1695	0	0		8991384	0.273684
1696	0	0		8991384	0.273684
1697	0	0		8991384	0.273684
1698	2	3396		8991386	0.273684
1699	0	0		8991386	0.273684
1700	0	0		8991386	0.273684
1701	0	0		8991386	0.273684
1702	1	1702		8991387	0.273684
1703	0	0		8991387	0.273684
1704	0	0		8991387	0.273684
1705	0	0		8991387	0.273684
1706	0	0		8991387	0.273684
1707	0	0		8991387	0.273684
1708	0	0		8991387	0.273684
1709	0	0		8991387	0.273684
1710	0	0		8991387	0.273684
1711	0	0		8991387	0.273684
1712	0	0		8991387	0.273684
1713	0	0		8991387	0.273684
1714	0	0		8991387	0.273684
1715	0	0		8991387	0.273684
1716	0	0		8991387	0.273684
1717	0	0		8991387	0.273684
1718	1	1718		8991388	0.273684
1719	0	0		8991388	0.273684
1720	0	0		8991388	0.273684
1721	0	0		8991388	0.273684
1722	1	1722		8991389	0.273685
1723	0	0		8991389	0.273685
1724	0	0		8991389	0.273685
1725	0	0		8991389	0.273685
1726	0	0		8991389	0.273685
1727	1	1727		8991390	0.273685
1728	0	0		8991390	0.273685
1729	0	0		8991390	0.273685
1730	0	0		8991390	0.273685
1731	0	0		8991390	0.273685
1732	0	0		8991390	0.273685
1733	0	0		8991390	0.273685
1734	0	0		8991390	0.273685
1735	0	0		8991390	0.273685
1736	0	0		8991390	0.273685
1737	0	0		8991390	0.273685
1738	0	0		8991390	0.273685
1739	0	0		8991390	0.273685
1740	0	0		8991390	0.273685
1741	0	0		8991390	0.273685
1742	0	0		8991390	0.273685
1743	1	1743		8991391	0.273685
1744	0	0		8991391	0.273685
1745	0	0		8991391	0.273685
1746	0	0		8991391	0.273685
1747	1	1747		8991392	0.273685
1748	1	1748		8991393	0.273685
1749	2	3498		8991395	0.273685
1750	0	0		8991395	0.273685
1751	0	0		8991395	0.273685
1752	1	1752		8991396	0.273685
1753	0	0		8991396	0.273685
1754	0	0		8991396	0.273685
1755	0	0		8991396	0.273685
1756	0	0		8991396	0.273685
1757	0	0		8991396	0.273685
1758	0	0		8991396	0.273685
1759	0	0		8991396	0.273685
1760	0	0		8991396	0.273685
1761	0	0		8991396	0.273685
1762	0	0		8991396	0.273685
1763	0	0		8991396	0.273685
1764	0	0		8991396	0.273685
1765	0	0		8991396	0.273685
1766	1	1766		8991397	0.273685
1767	0	0		8991397	0.273685
1768	0	0		8991397	0.273685
1769	0	0		8991397	0.273685
1770	0	0		8991397	0.273685
1771	0	0		8991397	0.273685
1772	0	0		8991397	0.273685
1773	0	0		8991397	0.273685
1774	0	0		8991397	0.273685
1775	0	0		8991397	0.273685
1776	1	1776		8991398	0.273685
1777	0	0		8991398	0.273685
1778	1	1778		8991399	0.273685
1779	0	0		8991399	0.273685
1780	0	0		8991399	0.273685
1781	0	0		8991399	0.273685
1782	0	0		8991399	0.273685
1783	0	0		8991399	0.273685
1784	0	0		8991399	0.273685
1785	0	0		8991399	0.273685
1786	12	21432		8991411	0.273685
1787	0	0		8991411	0.273685
1788	0	0		8991411	0.273685
1789	0	0		8991411	0.273685
1790	1	1790		8991412	0.273685
1791	0	0		8991412	0.273685
1792	0	0		8991412	0.273685
1793	0	0		8991412	0.273685
1794	0	0		8991412	0.273685
1795	2	3590		8991414	0.273685
1796	0	0		8991414	0.273685
1797	0	0		8991414	0.273685
1798	0	0		8991414	0.273685
1799	0	0		8991414	0.273685
1800	0	0		8991414	0.273685
1801	0	0		8991414	0.273685
1802	0	0		8991414	0.273685
1803	0	0		8991414	0.273685
1804	0	0		8991414	0.273685
1805	0	0		8991414	0.273685
1806	0	0		8991414	0.273685
1807	0	0		8991414	0.273685
1808	0	0		8991414	0.273685
1809	0	0		8991414	0.273685
1810	0	0		8991414	0.273685
1811	0	0		8991414	0.273685
1812	0	0		8991414	0.273685
1813	0	0		8991414	0.273685
1814	0	0		8991414	0.273685
1815	0	0		8991414	0.273685
1816	0	0		8991414	0.273685
1817	0	0		8991414	0.273685
1818	0	0		8991414	0.273685
1819	0	0		8991414	0.273685
1820	0	0		8991414	0.273685
1821	0	0		8991414	0.273685
1822	0	0		8991414	0.273685
1823	0	0		8991414	0.273685
1824	0	0		8991414	0.273685
1825	0	0		8991414	0.273685
1826	0	0		8991414	0.273685
1827	0	0		8991414	0.273685
1828	0	0		8991414	0.273685
1829	0	0		8991414	0.273685
1830	0	0		8991414	0.273685
1831	0	0		8991414	0.273685
1832	0	0		8991414	0.273685
1833	0	0		8991414	0.273685
1834	0	0		8991414	0.273685
1835	0	0		8991414	0.273685
1836	0	0		8991414	0.273685
1837	0	0		8991414	0.273685
1838	0	0		8991414	0.273685
1839	0	0		8991414	0.273685
1840	0	0		8991414	0.273685
1841	0	0		8991414	0.273685
1842	0	0		8991414	0.273685
1843	0	0		8991414	0.273685
1844	0	0		8991414	0.273685
1845	0	0		8991414	0.273685
1846	0	0		8991414	0.273685
1847	0	0		8991414	0.273685
1848	0	0		8991414	0.273685
1849	0	0		8991414	0.273685
1850	0	0		8991414	0.273685
1851	0	0		8991414	0.273685
1852	0	0		8991414	0.273685
1853	0	0		8991414	0.273685
1854	0	0		8991414	0.273685
1855	0	0		8991414	0.273685
1856	0	0		8991414	0.273685
1857	0	0		8991414	0.273685
1858	0	0		8991414	0.273685
1859	0	0		8991414	0.273685
1860	0	0		8991414	0.273685
1861	0	0		8991414	0.273685
1862	1	1862		8991415	0.273685
1863	0	0		8991415	0.273685
1864	0	0		8991415	0.273685
1865	0	0		8991415	0.273685
1866	0	0		8991415	0.273685
1867	0	0		8991415	0.273685
1868	0	0		8991415	0.273685
1869	0	0		8991415	0.273685
1870	0	0		8991415	0.273685
1871	0	0		8991415	0.273685
1872	0	0		8991415	0.273685
1873	0	0		8991415	0.273685
1874	0	0		8991415	0.273685
1875	0	0		8991415	0.273685
1876	0	0		8991415	0.273685
1877	0	0		8991415	0.273685
1878	0	0		8991415	0.273685
1879	0	0		8991415	0.273685
1880	0	0		8991415	0.273685
1881	0	0		8991415	0.273685
1882	0	0		8991415	0.273685
1883	0	0		8991415	0.273685
1884	0	0		8991415	0.273685
1885	0	0		8991415	0.273685
1886	1	1886		8991416	0.273685
1887	0	0		8991416	0.273685
1888	0	0		8991416	0.273685
1889	0	0		8991416	0.273685
1890	0	0		8991416	0.273685
1891	0	0		8991416	0.273685
1892	0	0		8991416	0.273685
1893	0	0		8991416	0.273685
1894	0	0		8991416	0.273685
1895	0	0		8991416	0.273685
1896	0	0		8991416	0.273685
1897	0	0		8991416	0.273685
1898	0	0		8991416	0.273685
1899	0	0		8991416	0.273685
1900	0	0		8991416	0.273685
1901	0	0		8991416	0.273685
1902	0	0		8991416	0.273685
1903	0	0		8991416	0.273685
1904	0	0		8991416	0.273685
1905	0	0		8991416	0.273685
1906	0	0		8991416	0.273685
1907	0	0		8991416	0.273685
1908	0	0		8991416	0.273685
1909	0	0		8991416	0.273685
1910	0	0		8991416	0.273685
1911	0	0		8991416	0.273685
1912	0	0		8991416	0.273685
1913	0	0		8991416	0.273685
1914	0	0		8991416	0.273685
1915	0	0		8991416	0.273685
1916	0	0		8991416	0.273685
1917	0	0		8991416	0.273685
1918	0	0		8991416	0.273685
1919	0	0		8991416	0.273685
1920	0	0		8991416	0.273685
1921	0	0		8991416	0.273685
1922	0	0		8991416	0.273685
1923	0	0		8991416	0.273685
1924	0	0		8991416	0.273685
1925	0	0		8991416	0.273685
1926	0	0		8991416	0.273685
1927	0	0		8991416	0.273685
1928	0	0		8991416	0.273685
1929	0	0		8991416	0.273685
1930	0	0		8991416	0.273685
1931	0	0		8991416	0.273685
1932	0	0		8991416	0.273685
1933	0	0		8991416	0.273685
1934	0	0		8991416	0.273685
1935	0	0		8991416	0.273685
1936	0	0		8991416	0.273685
1937	0	0		8991416	0.273685
1938	0	0		8991416	0.273685
1939	0	0		8991416	0.273685
1940	0	0		8991416	0.273685
1941	0	0		8991416	0.273685
1942	0	0		8991416	0.273685
1943	0	0		8991416	0.273685
1944	0	0		8991416	0.273685
1945	2	3890		8991418	0.273685
1946	0	0		8991418	0.273685
1947	0	0		8991418	0.273685
1948	0	0		8991418	0.273685
1949	0	0		8991418	0.273685
1950	0	0		8991418	0.273685
1951	0	0		8991418	0.273685
1952	0	0		8991418	0.273685
1953	0	0		8991418	0.273685
1954	0	0		8991418	0.273685
1955	0	0		8991418	0.273685
1956	0	0		8991418	0.273685
1957	0	0		8991418	0.273685
1958	0	0		8991418	0.273685
1959	0	0		8991418	0.273685
1960	0	0		8991418	0.273685
1961	0	0		8991418	0.273685
1962	0	0		8991418	0.273685
1963	0	0		8991418	0.273685
1964	0	0		8991418	0.273685
1965	0	0		8991418	0.273685
1966	0	0		8991418	0.273685
1967	0	0		8991418	0.273685
1968	0	0		8991418	0.273685
1969	0	0		8991418	0.273685
1970	0	0		8991418	0.273685
1971	0	0		8991418	0.273685
1972	0	0		8991418	0.273685
1973	0	0		8991418	0.273685
1974	0	0		8991418	0.273685
1975	0	0		8991418	0.273685
1976	0	0		8991418	0.273685
1977	0	0		8991418	0.273685
1978	0	0		8991418	0.273685
1979	0	0		8991418	0.273685
1980	0	0		8991418	0.273685
1981	0	0		8991418	0.273685
1982	0	0		8991418	0.273685
1983	0	0		8991418	0.273685
1984	0	0		8991418	0.273685
1985	0	0		8991418	0.273685
1986	0	0		8991418	0.273685
1987	0	0		8991418	0.273685
1988	0	0		8991418	0.273685
1989	0	0		8991418	0.273685
1990	0	0		8991418	0.273685
1991	0	0		8991418	0.273685
1992	0	0		8991418	0.273685
1993	0	0		8991418	0.273685
1994	0	0		8991418	0.273685
1995	0	0		8991418	0.273685
1996	1	1996		8991419	0.273685
1997	0	0		8991419	0.273685
1998	0	0		8991419	0.273685
[truncated: 3,003 more rows]
