# Supplementary material for: High-Throughput RNA Sequencing of Pseudomonas-Infected Arabidopsis Reveals Hidden Transcriptome Complexity and Novel Splice Variants
Source: PLoS One. 2013 Oct 1;8(10):e74183. doi: 10.1371/journal.pone.0074183 (PMC3788074; doi:10.1371/journal.pone.0074183)
Supplement: File S2 — QCSpreadsheets. (ZIP) [file pone.0074183.s002.zip › QC_Sample14.2_Run5_Lane2_S256.xlsx]

## Sheet: Read Counts
Total read pairs		10966955
Paired Alignments		9168223

## Sheet: Raw Counts_1
						0	1	2	3	4	5	6	7	8	9	10	11	12	13	14	15	16	17	18	19	20	21	22	23	24	25	26	27	28	29	30	31	32	33	34	35	36	37	38	39	40
	;	<	=	>	?	@	A	B	C	D	E	F	G	H	I	J	K	L	M	N	O	P	Q	R	S	T	U	V	W	X	Y	Z	[	\	]	^	_	'	a	b	c	d	e	f	g	h
									0.501187	0.398107	0.316228	0.251189	0.199526	0.158489	0.125893	0.1	0.0794328	0.0630957	0.0501187	0.0398107	0.0316228	0.0251189	0.0199526	0.0158489	0.0125893	0.01	0.00794328	0.00630957	0.00501187	0.00398107	0.00316228	0.00251189	0.00199526	0.00158489	0.00125893	0.001	0.000794328	0.000630957	0.000501187	0.000398107	0.000316228	0.000251189	0.000199526	0.000158489	0.000125893	0.0001	Total
1	0	0	0	0	0	0	0	1503	0	0	0	0	0	0	80	193	1715	1482	0	272	0	295	295	338	6336	0	1690	6610	2254	1165	12769	8565	2054	27701	13432	38216	31816	7254	120837	14714	143842	105139	86351	717131	1388062	8224844	10966955
2	0	0	0	0	0	0	0	2491	0	41	76	204	1479	242	879	435	3623	1649	816	1014	1046	2073	2725	4409	7688	3049	3624	7807	8689	5193	12259	16137	12469	25454	20080	32019	36469	11741	114567	16037	159511	130652	90217	732544	1474419	8023128	10966955
3	0	0	0	0	0	0	0	3025	0	99	266	612	1038	542	789	1250	3481	1556	950	1164	1161	2196	3749	4519	8130	4092	3459	7539	9666	4990	14510	13574	15149	26477	20141	31357	40502	12396	123899	14931	172952	140087	98138	725606	1484320	7968643	10966955
4	0	0	0	0	0	0	0	2362	0	94	394	733	1009	703	845	1914	3170	1451	1192	1438	1413	2344	4522	4437	8094	4800	3361	7713	10286	4942	15998	12154	15695	26978	19429	31742	42147	12416	128373	14879	185279	149261	104036	721387	1510960	7909004	10966955
5	0	0	0	0	0	0	0	2010	0	161	522	929	1089	813	922	2016	2868	1212	1342	1618	1538	2729	4696	4183	7745	4973	3627	7937	9799	4821	14676	12159	13286	26034	17703	30148	38270	12024	123116	13857	188800	148455	99485	732875	1556807	7871710	10966955
6	0	0	0	0	0	0	0	2243	4	72	324	512	637	537	684	1171	1344	828	1076	1630	1282	2810	3659	3035	6197	4067	4258	7151	9067	4734	11715	12614	11724	26102	16682	28415	34326	12425	115466	12141	189675	149554	86235	681234	1573610	7947715	10966955
7	0	0	0	0	0	0	0	2239	8	54	345	478	610	430	535	1071	1462	913	937	1198	1405	2268	3327	3313	6618	4062	3794	7095	9452	5069	12406	12480	15358	24996	19813	28270	39778	15509	114764	15853	182541	144899	97732	672236	1514058	7999579	10966955
8	0	0	0	0	0	0	0	3906	3	28	180	338	449	331	528	929	1528	908	799	1072	1285	2098	3139	3494	6795	4037	3608	7112	10014	4900	13611	12503	16988	25880	21670	29624	42847	15472	122077	14982	186817	144973	99680	690684	1508269	7963397	10966955
9	0	0	0	0	0	0	0	5095	2	32	174	315	376	317	412	991	1580	1030	796	1007	1327	2004	3147	3755	6955	3960	3357	6987	10116	4821	14065	12381	18158	25822	22835	30432	44820	14414	127580	15268	187366	147759	102211	706651	1506898	7931739	10966955
10	0	0	0	0	0	0	0	2786	2	17	152	250	316	362	489	936	1619	1064	706	936	1304	2031	3210	3891	7191	4017	3303	6814	11056	5138	14457	11962	18810	26160	23337	30795	46818	14515	135815	15222	201162	157204	114574	743054	1547330	7808150	10966955
11	0	0	0	0	0	0	0	3408	4	56	325	507	593	460	660	1178	1276	813	944	1638	1177	2822	3733	3036	6378	3920	4675	7478	9658	4920	12630	13784	12106	28516	18246	29944	38473	14194	125874	13969	203194	162587	97598	757558	1553058	7825565	10966955
12	0	0	0	0	0	0	0	3608	2	60	244	359	546	343	496	1051	1571	855	914	1271	1324	2570	3624	3487	6993	4015	3965	7460	10407	5068	13926	13915	15967	27701	22237	30795	44310	16087	133672	16664	202192	164516	112024	776836	1533055	7782825	10966955
13	0	0	0	0	0	0	0	4259	4	43	219	350	461	330	481	994	1593	937	799	1130	1317	2362	3637	3921	7316	4044	3701	7123	11071	5172	14563	13688	17895	27729	24582	32015	48081	16822	141133	18254	208583	170015	121606	794085	1531756	7724884	10966955
14	0	0	0	0	0	0	0	4204	1	19	154	328	378	359	483	1014	1572	995	756	1028	1314	2299	3314	3854	7323	3954	3773	7163	11715	5274	14950	13465	19250	27900	25903	32441	50659	16806	145721	17733	212379	170949	126339	812742	1531880	7686564	10966955
15	0	0	0	0	0	0	0	4880	1	27	121	245	342	297	492	1035	1642	938	689	976	1354	2241	3399	4059	7687	3799	3775	7272	12206	5342	15450	13755	20732	28072	27655	32881	53596	17612	149248	18047	216658	172059	130065	825032	1537056	7646218	10966955
16	0	0	0	0	0	0	0	6656	2	48	341	553	760	581	872	1339	1530	972	1245	2050	1649	3455	4514	3492	7256	4148	5378	7867	11884	5637	13472	15426	15127	29580	23247	32665	43409	18565	141494	18167	225811	187450	118234	833649	1569287	7609143	10966955
17	0	0	0	0	0	0	0	7352	3	68	326	971	1478	1492	2012	3591	4992	1266	1175	1630	1942	3236	4654	6650	7657	4199	4479	7736	14715	5666	14702	14811	20039	28826	27719	32944	49926	19160	150068	19087	227899	185057	131940	857955	1547481	7552051	10966955
18	0	0	0	0	0	0	0	7180	5	45	209	391	517	464	630	1268	1870	1040	925	1301	1627	2771	3899	4543	8131	4169	4331	7995	14046	5742	15593	15356	21581	29420	29652	34342	54330	20557	158155	20502	233805	191422	141287	886217	1550513	7491124	10966955
19	0	0	0	0	0	0	0	9406	1	28	184	381	493	429	659	1371	2010	1128	836	1186	1667	2688	3923	4815	8307	4139	4156	7865	14771	5745	16107	15128	23448	29104	31962	34753	57642	20724	165120	21717	238860	194970	148697	900377	1550223	7441935	10966955
20	0	0	0	0	0	0	0	9393	1	27	137	285	377	355	643	1259	2024	1132	841	1079	1546	2624	3800	4956	8150	4102	3942	7632	14633	5769	16192	14984	23697	29171	32699	35002	58525	20656	168575	21266	242405	197085	154189	920159	1569422	7388221	10966955
21	0	0	0	0	0	0	0	12280	3	52	292	601	866	754	1017	1590	1764	1275	1438	2317	2014	3980	5293	4270	8148	4691	5962	8686	14448	6159	15162	17661	18751	30761	28699	35835	49511	22760	162178	22724	255921	216531	143285	950158	1575635	7333483	10966955
22	0	0	0	0	0	0	0	14001	6	62	269	546	744	668	929	1706	2138	1250	1275	1773	2036	3418	4795	5259	8777	4761	5116	8561	16428	6470	16450	17135	23567	31122	34069	37255	58013	23473	176780	23960	262205	216076	158027	982539	1555996	7259300	10966955
23	0	0	0	0	0	0	0	13987	3	57	218	488	711	562	923	1608	2288	1288	1011	1530	1939	3202	4716	5513	8901	4667	4673	8704	17166	6352	17061	16743	25740	30865	36178	37788	61710	24046	183274	24599	268111	220403	169583	1022228	1569459	7168660	10966955
24	0	0	0	0	0	0	0	15830	1	42	201	414	657	680	975	1903	2701	1307	988	1472	1937	3259	4780	6267	9079	4620	4699	8365	18259	6587	17348	16716	28068	30552	39087	37560	65171	24881	188946	25409	274022	225271	178228	1041717	1583101	7095855	10966955
25	0	0	0	0	0	0	0	19028	0	30	162	431	589	602	978	1928	2744	1365	1011	1426	2011	3376	4938	6584	9536	4603	4759	8530	19596	6621	17655	17053	29846	30228	41555	38354	68502	25796	197105	26747	284843	232809	186596	1052214	1595302	7021502	10966955
26	0	0	0	0	0	0	0	25171	2	39	385	1226	1463	1514	1717	2660	2540	1969	2481	3580	2717	5041	6960	5258	9367	6030	6961	10140	17756	7153	16248	19772	22750	32316	35590	39073	57763	27722	190171	26802	300142	254270	174457	1088027	1667711	6892011	10966955
27	0	0	0	0	0	0	0	27331	3	85	334	950	1184	1153	1588	2721	2999	1916	1970	2613	2815	4599	6758	6703	10290	5881	6081	10108	20458	7476	18415	19234	29243	31980	42084	40289	67139	28508	203093	28900	307209	253914	194852	1134922	1655269	6785888	10966955
28	0	0	0	0	0	0	0	29023	4	64	267	738	979	856	1344	2137	2611	1811	1879	2356	2893	4321	6319	6783	9901	6492	5975	10589	19461	7741	16982	19662	28343	29149	39607	40052	59436	32142	175657	34804	260702	235889	170379	1037233	1497064	7165310	10966955
29	0	0	0	0	0	0	0	32357	7	60	234	710	843	910	1332	2306	2687	1911	1763	2278	2923	4328	6232	7055	10109	6248	5901	10487	20119	7697	17506	19944	29847	29158	41961	40701	61589	32729	180807	35779	266414	239135	176407	1054485	1512563	7099433	10966955
30	0	0	0	0	0	0	0	33207	3	64	229	661	811	889	1265	2369	2874	1828	1768	2193	2882	4215	6296	7197	9957	6399	5800	10569	21008	8009	17128	20041	31055	28624	43523	39685	63477	32612	185986	36718	271733	245505	182324	1067310	1523662	7047079	10966955
31	0	0	0	0	0	0	0	39668	6	77	362	1306	1508	1482	1694	2515	2432	2114	2729	3544	3102	5284	7188	5750	9202	6552	7133	10836	17550	7691	15651	20637	23563	28967	37146	39130	52669	32264	176546	34182	281655	252263	168329	992516	1634481	7037231	10966955
32	0	0	0	0	0	0	0	40994	9	75	406	1038	1385	1277	1601	2541	2780	2061	2261	2860	3474	5007	7373	7034	9985	6735	6611	10775	21304	8267	16762	20300	30261	27837	44352	40707	61563	33369	189406	36748	286036	253693	184630	1024398	1622746	6948294	10966955
33	0	0	0	0	0	0	0	42709	5	74	318	944	1013	1131	1581	2706	3163	2067	1968	2471	3266	4672	7088	7953	10069	6465	6115	10447	23038	8376	17557	20400	34296	27673	47904	40840	66925	34166	197904	38465	290304	258403	196622	1046956	1626149	6874752	10966955
34	0	0	0	0	0	0	0	45505	4	71	278	825	1025	1118	1606	2827	3154	2119	2018	2609	3432	4815	7344	8517	10309	6562	6218	10687	24479	8613	17365	20358	36171	27374	50425	41009	69059	35471	203353	40750	297210	267664	204946	1053237	1637342	6811086	10966955
35	0	0	0	0	0	0	0	50066	7	73	291	840	1016	1162	1601	2728	3280	2184	2129	2573	3499	4768	7444	9174	10135	6753	6364	10668	25660	9016	17574	20257	38193	27129	52599	41358	71585	36615	209932	42147	305737	273383	214029	1065121	1652774	6737091	10966955
36	0	0	0	0	0	0	0	57789	12	107	523	1606	2011	1990	2144	3128	2977	2639	3556	4429	4328	6465	9151	7292	11082	8441	8791	13179	21888	9489	18747	25250	29425	32868	46809	49587	63360	45536	213297	48422	326054	311313	222999	1119546	1653283	6577442	10966955
37	0	0	0	0	0	0	0	59434	308	4911	7292	20090	12213	27913	7196	13820	11231	10429	9619	7124	8841	10132	16709	16641	15190	11789	12347	16065	32277	11351	20702	23866	39195	33226	56691	46201	74757	41799	222673	49643	323071	301889	220790	1086793	1638406	6444331	10966955
38	0	0	0	0	0	0	0	63019	13	104	429	1174	1482	1516	2109	3381	3798	2697	2703	3218	4325	5745	9048	10020	11510	7916	7860	12697	28942	10824	19645	24283	41999	31635	58486	51029	77845	48417	233936	57104	339009	328183	254056	1169354	1643877	6393567	10966955
39	0	0	0	0	0	0	0	66854	14	125	330	948	1208	1293	1605	2690	3426	2358	2514	2948	4386	5418	8351	9844	11099	8891	8064	12969	24454	12160	18569	25398	36274	31353	48351	53481	62531	53739	187433	66332	277402	309550	215796	1042460	1525888	6820449	10966955
40	0	0	0	0	0	0	0	71728	12	121	281	878	1047	1055	1433	2509	3078	2179	2284	2838	4124	5404	8075	9492	11096	8624	7919	12684	24905	12460	18993	25168	37710	31001	49613	54264	66019	54707	192831	68401	281695	314819	222342	1051916	1532988	6770262	10966955
41	0	0	0	0	0	0	0	84580	9	136	430	1322	1626	1702	1967	2622	2729	2421	3014	3789	3967	5566	7824	7011	9405	7703	7991	11256	19736	9402	15801	22740	26853	26041	42021	48249	52585	47088	176967	56649	279220	296395	201391	953859	1691559	6833329	10966955
42	0	0	0	0	0	0	0	88041	8	125	339	1115	1367	1446	1931	2847	3268	2361	2525	2984	4178	5311	7820	9116	9713	7543	7286	11064	23407	10370	15936	22085	33553	26094	47651	48201	60287	48099	186030	60615	282869	300501	217877	970651	1679173	6763168	10966955
43	0	0	0	0	0	0	0	92929	7	125	306	1050	1266	1209	1611	2519	3036	2304	2356	2823	3957	5166	7778	9009	9788	7656	7147	10858	24699	11040	16305	21656	35990	25926	50114	49202	64534	50118	192437	63873	289085	306145	227547	980022	1681572	6703790	10966955
44	0	0	0	0	0	0	0	99897	12	161	333	995	1155	1183	1624	2696	3083	2296	2323	2679	3883	4937	7723	9425	9447	7544	7097	10981	25274	11244	16428	21835	37984	25676	51953	48079	66975	50556	197252	64879	297160	313105	237278	996793	1696860	6628150	10966955
45	0	0	0	0	0	0	0	111020	15	158	372	948	1116	1111	1542	2643	3079	2154	2192	2613	3963	4991	7780	9831	9484	7505	7052	10999	25931	11549	16383	21771	39309	25493	53086	48105	68840	50629	201102	67313	298269	318865	243373	998173	1709602	6578594	10966955
46	0	0	0	0	0	0	0	124871	22	223	448	1468	1743	1862	2126	2798	2884	2564	3062	3986	4207	5735	8256	8138	9281	7866	7738	10900	21760	9766	15882	22251	30051	23591	46602	46996	56334	47146	190439	58930	297663	312907	231584	892134	1819580	6633161	10966955
47	0	0	0	0	0	0	0	127178	27	194	409	1243	1494	1464	1932	2913	3053	2365	2631	3228	4328	5345	8238	9177	9285	7504	7402	10605	24959	10552	15922	21427	36014	23988	51747	47011	64816	47432	201072	62537	303252	314929	248808	917784	1805319	6559371	10966955
48	0	0	0	0	0	0	0	131327	17	191	383	1174	1387	1349	1889	3041	3315	2435	2516	3015	4454	5363	8543	10386	9598	7639	7191	10693	28174	11597	16123	21309	39974	24036	56659	47363	70589	49325	212331	66988	312256	327000	266954	925351	1818885	6456135	10966955
49	0	0	0	0	0	0	0	134619	18	218	376	1098	1351	1218	1792	3179	3432	2374	2360	2755	4195	5086	8536	10695	9322	7407	7126	10787	28449	11654	15884	21214	40908	23892	57191	47597	72513	49745	213568	68145	314905	329854	270972	942105	1819673	6420742	10966955
50	0	0	0	0	0	0	0	143514	14	209	332	969	1274	1197	1808	3093	3479	2376	2324	2678	4178	5091	8546	10957	9489	7557	7269	10645	29615	11823	15855	20926	42817	24016	59493	47560	76244	50155	222805	70744	324548	339902	284053	951648	1845184	6322568	10966955
51	0	0	0	0	0	0	0	160496	37	252	513	1668	2008	2076	2249	3000	2975	2794	3486	4360	4790	6162	8858	8523	9858	8535	8802	11641	24464	11078	17014	23827	33104	25651	52430	53140	63894	55461	214227	71930	330107	359994	273426	944864	1881579	6277682	10966955
52	0	0	0	0	0	0	0	161790	13	272	452	1401	1698	1680	2197	3234	3430	2720	3044	3798	4850	5958	9343	10905	10159	8858	8531	11745	29226	12447	17546	23532	40625	26939	59097	53887	74708	58043	230153	80874	339879	377531	304179	953867	1899352	6128992	10966955
53	0	0	0	0	0	0	0	165453	17	270	445	1284	1516	1454	2012	3357	3403	2606	2883	3394	4873	5802	9363	11516	9953	8558	8524	11556	30798	13035	17485	23537	43152	27029	62291	54038	78993	58739	239459	85193	346097	391435	319819	972576	1909980	6035060	10966955
54	0	0	0	0	0	0	0	170752	23	297	437	1260	1504	1492	2050	3504	3939	2731	2727	3260	4883	5814	9826	12522	10160	8657	8409	11881	33318	13715	17691	23252	46693	26866	66003	54920	84553	60073	249595	89052	355859	403232	332563	983692	1927506	5932244	10966955
55	0	0	0	0	0	0	0	180046	40	311	404	1213	1509	1555	2031	3508	3806	2622	2667	3269	4795	5903	9886	12972	9892	8818	8360	11829	33770	13782	17776	23237	48175	26763	68141	54871	88510	61376	259654	93817	368185	419071	350037	993030	1952698	5818626	10966955
56	0	0	0	0	0	0	0	197641	32	330	607	1823	2354	2299	2577	3557	3450	3332	3865	4859	5374	6960	10125	10542	10585	9661	9966	12302	29358	12824	19167	25667	38825	28022	61801	60739	77121	67439	253009	93639	369738	442587	342533	984708	2007455	5750082	10966955
57	0	0	0	0	0	0	0	201436	33	367	505	1553	1979	1891	2369	3668	3719	2978	3548	4094	5635	6662	10494	12188	10628	9577	9619	12294	33590	14341	19054	25090	45559	29496	67646	60592	88418	68970	267999	102450	380049	456088	366218	999749	1995096	5641313	10966955
58	0	0	0	0	0	0	0	204967	30	366	468	1483	1837	1762	2375	3947	4146	2998	3272	3782	5581	6537	10875	13578	10506	9610	9333	12672	36424	15171	19410	25260	49702	30660	73291	61243	95548	70163	281828	108036	394889	470445	388504	1014298	2016683	5505275	10966955
59	0	0	0	0	0	0	0	211747	34	390	441	1387	1786	1670	2350	4176	4429	3030	3071	3452	5287	6638	11060	14570	10345	9639	9386	12611	38408	15308	19196	24959	52664	30026	75021	61263	98731	71557	289450	111389	402274	480906	397641	1030343	2024422	5425898	10966955
60	0	0	0	0	0	0	0	223649	36	391	429	1363	1663	1553	2134	3982	3916	2838	3011	3532	5227	6387	10895	14233	10290	9943	9483	12801	38301	15506	19028	25283	53007	30060	77486	61429	103800	73316	301061	117817	414561	506919	415791	1048781	2053543	5283510	10966955
61	0	0	0	0	0	0	0	245821	48	516	656	1984	2514	2555	2685	3848	3574	3571	4394	5159	6012	7649	10772	11365	11084	10880	10915	13410	32402	14096	21300	27510	42852	31689	70309	69017	92645	79987	296358	116996	416142	531046	404107	1044240	2093881	5222966	10966955
62	0	0	0	0	0	0	0	246234	26	467	588	1786	2159	2082	2640	4036	4039	3244	3696	4344	5936	7178	11557	13761	11163	10584	10640	13237	38239	15687	20783	27253	51298	33727	77113	69090	104133	81072	311148	125118	426571	538094	426904	1057404	2079547	5124377	10966955
63	0	0	0	0	0	0	0	251247	44	487	547	1712	2048	1960	2698	4391	4332	3280	3582	4260	6068	7153	11842	15354	11003	10665	10627	13981	41202	16481	20631	27646	55218	35071	82551	69273	112424	83254	328381	134560	440609	566063	450121	1070359	2093166	4972664	10966955
64	0	0	0	0	0	0	0	258580	38	496	517	1600	2060	1958	2772	4840	4859	3542	3334	3809	5827	7112	12594	16860	10832	10805	10397	14074	44235	16974	20965	27288	59093	35118	86344	69379	118931	84226	341382	139154	450685	576529	463008	1087311	2100952	4868475	10966955
65	0	0	0	0	0	0	0	272174	35	496	526	1609	1860	1735	2318	4308	4420	3246	3215	3955	5851	7001	12267	15672	10987	11106	10540	14068	42104	17391	20939	27322	59156	34692	87503	70571	123008	86515	354382	145514	462620	600673	477965	1101720	2124170	4743321	10966955
66	0	0	0	0	0	0	0	296866	41	611	816	2434	3023	2906	3120	4424	3951	4031	4916	5841	6765	8316	11999	13091	12177	12327	12177	14223	36671	16034	23023	29853	48358	37072	80487	79811	113296	95168	353627	149451	464267	643996	466555	1104940	2160331	4639960	10966955

## Sheet: Score Distribution_1
						0	1	2	3	4	5	6	7	8	9	10	11	12	13	14	15	16	17	18	19	20	21	22	23	24	25	26	27	28	29	30	31	32	33	34	35	36	37	38	39	40
	;	<	=	>	?	@	A	B	C	D	E	F	G	H	I	J	K	L	M	N	O	P	Q	R	S	T	U	V	W	X	Y	Z	[	\	]	^	_	'	a	b	c	d	e	f	g	h
									0.501187	0.398107	0.316228	0.251189	0.199526	0.158489	0.125893	0.1	0.0794328	0.0630957	0.0501187	0.0398107	0.0316228	0.0251189	0.0199526	0.0158489	0.0125893	0.01	0.00794328	0.00630957	0.00501187	0.00398107	0.00316228	0.00251189	0.00199526	0.00158489	0.00125893	0.001	0.000794328	0.000630957	0.000501187	0.000398107	0.000316228	0.000251189	0.000199526	0.000158489	0.000125893	0.0001	Total
1	0	0	0	0	0	0	0	0	0	0	0	0	0	0	720	1930	18865	17784	0	3808	0	4720	5015	6084	120384	0	35490	145420	51842	27960	319225	222690	55458	775628	389528	1146480	986296	232128	3987621	500276	5034470	3785004	3194987	27250978	54134418	328993760	431448969	39.3408	0.000116391
2	0	0	0	0	0	0	0	0	0	164	380	1224	10353	1936	7911	4350	39853	19788	10608	14196	15690	33168	46325	79362	146072	60980	76104	171754	199847	124632	306475	419562	336663	712712	582320	960570	1130539	375712	3780711	545258	5582885	4703472	3338029	27836672	57502341	320925120	430103738	39.2182	0.000119725
3	0	0	0	0	0	0	0	0	0	396	1330	3672	7266	4336	7101	12500	38291	18672	12350	16296	17415	35136	63733	81342	154470	81840	72639	165858	222318	119760	362750	352924	409023	741356	584089	940710	1255562	396672	4088667	507654	6053320	5043132	3631106	27573028	57888480	318745720	429710914	39.1823	0.000120716
4	0	0	0	0	0	0	0	0	0	376	1970	4398	7063	5624	7605	19140	34870	17412	15496	20132	21195	37504	76874	79866	153786	96000	70581	169686	236578	118608	399950	316004	423765	755384	563441	952260	1306557	397312	4236309	505886	6484765	5373396	3849332	27412706	58927440	316360160	429459431	39.1594	0.000121356
5	0	0	0	0	0	0	0	0	0	644	2610	5574	7623	6504	8298	20160	31548	14544	17446	22652	23070	43664	79832	75294	147155	99460	76167	174614	225377	115704	366900	316134	358722	728952	513387	904440	1186370	384768	4062828	471138	6608000	5344380	3680945	27849250	60715473	314868400	429558027	39.1684	0.000121105
6	0	0	0	0	0	0	0	0	12	288	1620	3072	4459	4296	6156	11710	14784	9936	13988	22820	19230	44960	62203	54630	117743	81340	89418	157322	208541	113616	292875	327964	316548	730856	483778	852450	1064106	397600	3810378	412794	6638625	5383944	3190695	25886892	61370790	317908600	430111039	39.2188	0.000119707
7	0	0	0	0	0	0	0	0	24	216	1725	2868	4270	3440	4815	10710	16082	10956	12181	16772	21075	36288	56559	59634	125742	81240	79674	156090	217396	121656	310150	324480	414666	699888	574577	848100	1233118	496288	3787212	539002	6388935	5216364	3616084	25544968	59048262	319983160	430064667	39.2146	0.000119823
8	0	0	0	0	0	0	0	0	9	112	900	2028	3143	2648	4752	9290	16808	10896	10387	15008	19275	33568	53363	62892	129105	80740	75768	156464	230322	117600	340275	325078	458676	724640	628430	888720	1328257	495104	4028541	509388	6538595	5219028	3688160	26245992	58822491	318535880	429812333	39.1916	0.00012046
9	0	0	0	0	0	0	0	0	6	128	870	1890	2632	2536	3708	9910	17380	12360	10348	14098	19905	32064	53499	67590	132145	79200	70497	153714	232668	115704	351625	321906	490266	723016	662215	912960	1389420	461248	4210140	519112	6557810	5319324	3781807	26852738	58769022	317269560	429625021	39.1745	0.000120934
10	0	0	0	0	0	0	0	0	6	68	760	1500	2212	2896	4401	9360	17809	12768	9178	13104	19560	32496	54570	70038	136629	80340	69363	149908	254288	123312	361425	311012	507870	732480	676773	923850	1451358	464480	4481895	517548	7040670	5659344	4239238	28236052	60345870	312326000	429340431	39.1486	0.000121659
11	0	0	0	0	0	0	0	0	12	224	1625	3042	4151	3680	5940	11780	14036	9756	12272	22932	17655	45152	63461	54648	121182	78400	98175	164516	222134	118080	315750	358384	326862	798448	529134	898320	1192663	454208	4153842	474946	7111790	5853132	3611126	28787204	60569262	313022600	429530524	39.1659	0.000121175
12	0	0	0	0	0	0	0	0	6	240	1220	2154	3822	2744	4464	10510	17281	10260	11882	17794	19860	41120	61608	62766	132867	80300	83265	164120	239361	121632	348150	361790	431109	775628	644873	923850	1373610	514784	4411176	566576	7076720	5922576	4144888	29519768	59789145	311313000	429206919	39.1364	0.000122001
13	0	0	0	0	0	0	0	0	12	172	1095	2100	3227	2640	4329	9940	17523	11244	10387	15820	19755	37792	61829	70578	139004	80880	77721	156706	254633	124128	364075	355888	483165	776412	712878	960450	1490511	538304	4657389	620636	7300405	6120540	4499422	30175230	59738484	308995360	428890664	39.1075	0.000122813
14	0	0	0	0	0	0	0	0	3	76	770	1968	2646	2872	4347	10140	17292	11940	9828	14392	19710	36784	56338	69372	139137	79080	79233	157586	269445	126576	373750	350090	519750	781200	751187	973230	1570429	537792	4808793	602922	7433265	6154164	4674543	30884196	59743320	307462560	428730726	39.093	0.000123226
15	0	0	0	0	0	0	0	0	3	108	605	1470	2394	2376	4428	10350	18062	11256	8957	13664	20310	35856	57783	73062	146053	75980	79275	159984	280738	128208	386250	357630	559764	786016	801995	986430	1661476	563584	4925184	613598	7583030	6194124	4812405	31351216	59945184	305848720	428507528	39.0726	0.000123805
16	0	0	0	0	0	0	0	0	6	192	1705	3318	5320	4648	7848	13390	16830	11664	16185	28700	24735	55280	76738	62856	137864	82960	112938	173074	273332	135288	336800	401076	408429	828240	674163	979950	1345679	594080	4669302	617678	7903385	6748200	4374658	31678662	61202193	304365720	428373086	39.0603	0.000124155
17	0	0	0	0	0	0	0	0	9	272	1630	5826	10346	11936	18108	35910	54912	15192	15275	22820	29130	51776	79118	119700	145483	83980	94059	170192	338445	135984	367550	385086	541053	807128	803851	988320	1547706	613120	4952244	648958	7976465	6662052	4881780	32602290	60351759	302082040	427651505	38.9946	0.000126051
18	0	0	0	0	0	0	0	0	15	180	1045	2346	3619	3712	5670	12680	20570	12480	12025	18214	24405	44336	66283	81774	154489	83380	90951	175890	323058	137808	389825	399256	582687	823760	859908	1030260	1684230	657824	5219115	697068	8183175	6891192	5227619	33676246	60470007	299644960	427712062	39.0001	0.00012589
19	0	0	0	0	0	0	0	0	3	112	920	2286	3451	3432	5931	13710	22110	13536	10868	16604	25005	43008	66691	86670	157833	82780	87276	173030	339733	137880	402675	393328	633096	814912	926898	1042590	1786902	663168	5448960	738378	8360100	7018920	5501789	34214326	60458697	297677400	427375008	38.9693	0.000126784
20	0	0	0	0	0	0	0	0	3	108	685	1710	2639	2840	5787	12590	22264	13584	10933	15106	23190	41984	64600	89208	154850	82040	82782	167904	336559	138456	404800	389584	639819	816788	948271	1050060	1814275	660992	5562975	723044	8484175	7095060	5704993	34966042	61207458	295528840	427266998	38.9595	0.000127072
21	0	0	0	0	0	0	0	0	9	208	1460	3606	6062	6032	9153	15900	19404	15300	18694	32438	30210	63680	89981	76860	154812	93820	125202	191092	332304	147816	379050	459186	506277	861308	832271	1075050	1534841	728320	5351874	772616	8957235	7795116	5301545	36106004	61449765	293339320	426883821	38.9246	0.000128099
22	0	0	0	0	0	0	0	0	18	248	1345	3276	5208	5344	8361	17060	23518	15000	16575	24822	30540	54688	81515	94662	166763	95220	107436	188342	377844	155280	411250	445510	636309	871416	988001	1117650	1798403	751136	5833740	814640	9177175	7778736	5846999	37336482	60683844	290372000	426336356	38.8746	0.00012958
23	0	0	0	0	0	0	0	0	9	228	1090	2928	4977	4496	8307	16080	25168	15456	13143	21420	29085	51232	80172	99234	169119	93340	98133	191488	394818	152448	426525	435318	694980	864220	1049162	1133640	1913010	769472	6048042	836366	9383885	7934508	6274571	38844664	61208901	286746400	426036035	38.8472	0.000130399
24	0	0	0	0	0	0	0	0	3	168	1005	2484	4599	5440	8775	19030	29711	15684	12844	20608	29055	52144	81260	112806	172501	92400	98679	184030	419957	158088	433700	434616	757836	855456	1133523	1126800	2020301	796192	6235218	863906	9590770	8109756	6594436	39585246	61740939	283834200	425634166	38.8106	0.000131504
25	0	0	0	0	0	0	0	0	0	120	810	2586	4123	4816	8802	19280	30184	16380	13143	19964	30165	54016	83946	118512	181184	92060	99939	187660	450708	158904	441375	443378	805842	846384	1205095	1150620	2123562	825472	6504465	909398	9969505	8381124	6904052	39984132	62216778	280860080	425148564	38.7663	0.000132852
26	0	0	0	0	0	0	0	0	6	156	1925	7356	10241	12112	15453	26600	27940	23628	32253	50120	40755	80656	118320	94644	177973	120600	146181	223080	408388	171672	406200	514072	614250	904848	1032110	1172190	1790653	887104	6275643	911268	10504970	9153720	6454909	41345026	65040729	275680440	424478191	38.7052	0.000134735
27	0	0	0	0	0	0	0	0	9	340	1670	5700	8288	9224	14292	27210	32989	22992	25610	36582	42225	73584	114886	120654	195510	117620	127701	222376	470534	179424	460375	500084	789561	895440	1220436	1208670	2081309	912256	6702069	982600	10752315	9140904	7209524	43127036	64555491	271435520	423823010	38.6455	0.000136601
28	0	0	0	0	0	0	0	0	12	256	1335	4428	6853	6848	12096	21370	28721	21732	24427	32984	43395	69136	107423	122094	188119	129840	125475	232958	447603	185784	424550	511212	765261	816172	1148603	1201560	1842516	1028544	5796681	1183336	9124570	8492004	6304023	39414854	58385496	286612400	424864671	38.7404	0.000133646
29	0	0	0	0	0	0	0	0	21	240	1170	4260	5901	7280	11988	23060	29557	22932	22919	31892	43845	69248	105944	126990	192071	124960	123921	230714	462737	184728	437650	518544	805869	816424	1216869	1221030	1909259	1047328	5966631	1216486	9324490	8608860	6527059	40070430	58989957	283977320	424480584	38.7054	0.000134728
30	0	0	0	0	0	0	0	0	9	256	1145	3966	5677	7112	11385	23690	31614	21936	22984	30702	43230	67440	107032	129546	189183	127980	121800	232518	483184	192216	428200	521066	838485	801472	1262167	1190550	1967787	1043584	6137538	1248412	9510655	8838180	6745988	40557780	59422818	281883160	424252447	38.6846	0.000135375
31	0	0	0	0	0	0	0	0	18	308	1810	7836	10556	11856	15246	25150	26752	25368	35477	49616	46530	84544	122196	103500	174838	131040	149793	238392	403650	184584	391275	536562	636201	811076	1077234	1173900	1632739	1032448	5826018	1162188	9857925	9081468	6228173	37715608	63744759	281489240	424245874	38.684	0.000135394
32	0	0	0	0	0	0	0	0	27	300	2030	6228	9695	10216	14409	25410	30580	24732	29393	40040	52110	80112	125341	126612	189715	134700	138831	237050	489992	198408	419050	527800	817047	779436	1286208	1221210	1908453	1067808	6250398	1249432	10011260	9132948	6831310	38927124	63287094	277931760	423614269	38.6264	0.000137201
33	0	0	0	0	0	0	0	0	15	296	1590	5664	7091	9048	14229	27060	34793	24804	25584	34594	48990	74752	120496	143154	191311	129300	128415	229834	529874	201024	438925	530400	925992	774844	1389216	1225200	2074675	1093312	6530832	1307810	10160640	9302508	7275014	39784328	63419811	274990080	423205505	38.5892	0.000138384
34	0	0	0	0	0	0	0	0	12	284	1390	4950	7175	8944	14454	28270	34694	25428	26234	36526	51480	77040	124848	153306	195871	131240	130578	235114	563017	206712	434125	529308	976617	766472	1462325	1230270	2140829	1135072	6710649	1385500	10402350	9635904	7583002	40023006	63856338	272443440	422772774	38.5497	0.000139647
35	0	0	0	0	0	0	0	0	21	292	1455	5040	7112	9296	14409	27280	36080	26208	27677	36022	52485	76288	126548	165132	192565	135060	133644	234696	590180	216384	439350	526682	1031211	759612	1525371	1240740	2219135	1171680	6927756	1432998	10700795	9841788	7919073	40474598	64458186	269483640	422266489	38.5035	0.000141139
36	0	0	0	0	0	0	0	0	36	428	2615	9636	14077	15920	19296	31280	32747	31668	46228	62006	64920	103440	155567	131256	210558	168820	184611	289938	503424	227736	468675	656500	794475	920304	1357461	1487610	1964160	1457152	7038801	1646348	11411890	11207268	8250963	42542748	64478037	263097680	421086279	38.3959	0.00014468
37	0	0	0	0	0	0	0	0	924	19644	36460	120540	85491	223304	64764	138200	123541	125148	125047	99736	132615	162112	284053	299538	288610	235780	259287	353430	742371	272424	517550	620516	1058265	930328	1644039	1386030	2317467	1337568	7348209	1687862	11307485	10868004	8169230	41298134	63897834	257773240	416354780	37.9645	0.000159791
38	0	0	0	0	0	0	0	0	39	416	2145	7044	10374	12128	18981	33810	41778	32364	35139	45052	64875	91920	153816	180360	218690	158320	165060	279334	665666	259776	491125	631358	1133973	885780	1696094	1530870	2413195	1549344	7719888	1941536	11865315	11814588	9400072	44435452	64111203	255742680	419839560	38.2822	0.000148517
39	0	0	0	0	0	0	0	0	42	500	1650	5688	8456	10344	14445	26900	37686	28296	32682	41272	65790	86688	141967	177192	210881	177820	169344	285318	562442	291840	464225	660348	979398	877884	1402179	1604430	1938461	1719648	6185289	2255288	9709070	11143800	7984452	39613480	59509632	272817960	421242787	38.4102	0.000144205
40	0	0	0	0	0	0	0	0	36	484	1405	5268	7329	8440	12897	25090	33858	26148	29692	39732	61860	86464	137275	170856	210824	172480	166299	279048	572815	299040	474825	654368	1018170	868028	1438777	1627920	2046589	1750624	6363423	2325634	9859325	11333484	8226654	39972808	59786532	270810480	420904981	38.3794	0.000145232
41	0	0	0	0	0	0	0	0	27	544	2150	7932	11382	13616	17703	26220	30019	29052	39182	53046	59505	89056	133008	126198	178695	154060	167811	247632	453928	225648	395025	591240	725031	729148	1218609	1447470	1630135	1506816	5839911	1926066	9772700	10670220	7451467	36246642	65970801	273333160	421520855	38.4355	0.000143366
42	0	0	0	0	0	0	0	0	24	500	1695	6690	9569	11568	17379	28470	35948	28332	32825	41776	62670	84976	132940	164088	184547	150860	153006	243408	538361	248880	398400	574210	905931	730632	1381879	1446030	1868897	1539168	6138990	2060910	9900415	10818036	8061449	36884738	65487747	270526720	420902664	38.3792	0.000145239
43	0	0	0	0	0	0	0	0	21	500	1530	6300	8862	9672	14499	25190	33396	27648	30628	39522	59355	82656	132226	162162	185972	153120	150087	238876	568077	264960	407625	563056	971730	725928	1453306	1476060	2000554	1603776	6350421	2171682	10117975	11021220	8419239	37240836	65581308	268151600	420451575	38.338	0.000146621
44	0	0	0	0	0	0	0	0	36	644	1665	5970	8085	9464	14616	26960	33913	27552	30199	37506	58245	78992	131291	169650	179493	150880	149037	241582	581302	269856	410700	567710	1025568	718928	1506637	1442370	2076225	1617792	6509316	2205886	10400600	11271780	8779286	37878134	66177540	265126000	419921410	38.2897	0.000148262
45	0	0	0	0	0	0	0	0	45	632	1860	5688	7812	8888	13878	26430	33869	25848	28496	36582	59445	79856	132260	176958	180196	150100	148092	241978	596413	277176	409575	566046	1061343	713804	1539494	1443150	2134040	1620128	6636366	2288642	10439415	11479140	9004801	37930574	66674478	263143760	419317258	38.2346	0.000150155
46	0	0	0	0	0	0	0	0	66	892	2240	8808	12201	14896	19134	27980	31724	30768	39806	55804	63105	91760	140352	146484	176339	157320	162498	239800	500480	234384	397050	578526	811377	660548	1351458	1409880	1746354	1508672	6284487	2003620	10418205	11264652	8568608	33901092	70963620	265326440	419351430	38.2377	0.000150047
47	0	0	0	0	0	0	0	0	81	776	2045	7458	10458	11712	17388	29130	33583	28380	34203	45192	64920	85520	140046	165186	176415	150080	155442	233310	574057	253248	398050	557102	972378	671664	1500663	1410330	2009296	1517824	6635376	2126258	10613820	11337444	9205896	34875792	70407441	262374840	418832804	38.1904	0.00015169
48	0	0	0	0	0	0	0	0	51	764	1915	7044	9709	10792	17001	30410	36465	29220	32708	42210	66810	85808	145231	186948	182362	152780	151011	235246	648002	278328	403075	554034	1079298	673008	1643111	1420890	2188259	1578400	7006923	2277592	10928960	11772000	9877298	35163338	70936515	258245400	418098916	38.1235	0.000154045
49	0	0	0	0	0	0	0	0	54	872	1880	6588	9457	9744	16128	31790	37752	28488	30680	38570	62925	81376	145112	192510	177118	148140	149646	237314	654327	279696	397100	551564	1104516	668976	1658539	1427910	2247903	1591840	7047744	2316930	11021675	11874744	10025964	35799990	70967247	256829680	417872489	38.1029	0.000154779
50	0	0	0	0	0	0	0	0	42	836	1660	5814	8918	9576	16272	30930	38269	28512	30212	37492	62670	81456	145282	197226	180291	151140	152649	234190	681145	283752	396375	544076	1156059	672448	1725297	1426800	2363564	1604960	7352565	2405296	11359180	12236472	10509961	36162624	71962176	252902720	417158907	38.0378	0.000157116
51	0	0	0	0	0	0	0	0	111	1008	2565	10008	14056	16608	20241	30000	32725	33528	45318	61040	71850	98592	150586	153414	187302	170700	184842	256102	562672	265872	425350	619502	893808	718228	1520470	1594200	1980714	1774752	7069491	2445620	11553745	12959784	10116762	35904832	73381581	251107280	416435259	37.9718	0.000159521
52	0	0	0	0	0	0	0	0	39	1088	2260	8406	11886	13440	19773	32340	37730	32640	39572	53172	72750	95328	158831	196290	193021	177160	179151	258390	672198	298728	438650	611832	1096875	754292	1713813	1616610	2315948	1857376	7595049	2749716	11895765	13591116	11254623	36246946	74074728	245159680	415527212	37.889	0.000162591
53	0	0	0	0	0	0	0	0	51	1080	2225	7704	10612	11632	18108	33570	37433	31272	37479	47516	73095	92832	159171	207288	189107	171160	179004	254232	708354	312840	437125	611962	1165104	756812	1806439	1621140	2448783	1879648	7902147	2896562	12113395	14091660	11833303	36957888	74489220	241402400	414999353	37.8409	0.000164403
54	0	0	0	0	0	0	0	0	69	1188	2185	7560	10528	11936	18450	35040	43329	32772	35451	45640	73245	93024	167042	225396	193040	173140	176589	261382	766314	329160	442275	604552	1260711	752248	1914087	1647600	2621143	1922336	8236635	3027768	12455065	14516352	12304831	37380296	75172734	237289760	414250873	37.7726	0.000167007
55	0	0	0	0	0	0	0	0	120	1244	2020	7278	10563	12440	18279	35080	41866	31464	34671	45766	71925	94448	168062	233496	187948	176360	175560	260238	776710	330768	444400	604162	1300725	749364	1976089	1646130	2743810	1964032	8568582	3189778	12886475	15086556	12951369	37735140	76155222	232745040	413463180	37.7008	0.000169792
56	0	0	0	0	0	0	0	0	96	1320	3035	10938	16478	18392	23193	35570	37950	39984	50245	68026	80610	111360	172125	189756	201115	193220	209286	270644	675234	307776	479175	667342	1048275	784616	1792229	1822170	2390751	2158048	8349297	3183726	12940830	15933132	12673721	37418904	78290745	230003280	412652594	37.6269	0.000172707
57	0	0	0	0	0	0	0	0	99	1468	2525	9318	13853	15128	21321	36680	40909	35736	46124	57316	84525	106592	178398	219384	201932	191540	201999	270468	772570	344184	476350	652340	1230093	825888	1961734	1817760	2740958	2207040	8843967	3483300	13301715	16419168	13550066	37990462	77808744	225652520	411814174	37.5505	0.000175774
58	0	0	0	0	0	0	0	0	90	1464	2340	8898	12859	14096	21375	39470	45606	35976	42536	52948	83715	104592	184875	244404	199614	192200	195993	278784	837752	364104	485250	656760	1341954	858480	2125439	1837290	2961988	2245216	9300324	3673224	13821115	16936020	14374648	38543324	78650637	220211000	410986360	37.475	0.000178856
59	0	0	0	0	0	0	0	0	102	1560	2205	8322	12502	13360	21150	41760	48719	36360	39923	48328	79305	106208	188020	262260	196555	192780	197106	277442	883384	367392	479900	648934	1421928	840728	2175609	1837890	3060661	2289824	9551850	3787226	14079590	17312616	14712717	39153034	78952458	217035920	410365628	37.4184	0.000181202
60	0	0	0	0	0	0	0	0	108	1564	2145	8178	11641	12424	19206	39820	43076	34056	39143	49448	78405	102192	185215	256194	195510	198860	199143	281622	880923	372144	475700	657358	1431189	841680	2247094	1842870	3217800	2346112	9935013	4005778	14509635	18249084	15384267	39853678	80088177	211340400	409436852	37.3337	0.00018477
61	0	0	0	0	0	0	0	0	144	2064	3280	11904	17598	20440	24165	38480	39314	42852	57122	72226	90180	122384	183124	204570	210596	217600	229215	295020	745246	338304	532500	715260	1157004	887292	2038961	2070510	2871995	2559584	9779814	3977864	14564970	19117656	14951959	39681120	81661359	208918640	408452316	37.2439	0.000188629
62	0	0	0	0	0	0	0	0	78	1868	2940	10716	15113	16656	23760	40360	44429	38928	48048	60816	89040	114848	196469	247698	212097	211680	223440	291214	879497	376488	519575	708578	1385046	944356	2236277	2072700	3228123	2594304	10267884	4254012	14929985	19371384	15795448	40181352	81102333	204975080	407712620	37.1765	0.000191581
63	0	0	0	0	0	0	0	0	132	1948	2735	10272	14336	15680	24282	43910	47652	39360	46566	59640	91020	114448	201314	276372	209057	213300	223167	307582	947646	395544	515775	718796	1490886	981988	2393979	2078190	3485144	2664128	10836573	4575040	15421315	20378268	16654477	40673642	81633474	198906560	406694198	37.0836	0.000195722
64	0	0	0	0	0	0	0	0	114	1984	2585	9600	14420	15664	24948	48400	53449	42504	43342	53326	87405	113792	214098	303480	205808	216100	218337	309628	1017405	407376	524125	709488	1595511	983304	2503976	2081370	3686861	2695232	11265606	4731236	15773975	20755044	17131296	41317818	81937128	194739000	405834735	37.0052	0.000199286
65	0	0	0	0	0	0	0	0	105	1984	2630	9654	13020	13880	20862	43080	48620	38952	41795	55370	87765	112016	208539	282096	208753	222120	221340	309496	968392	417384	523475	710372	1597212	971376	2537587	2117130	3813248	2768480	11694606	4947476	16191700	21624228	17684705	41865360	82842630	189732840	404950278	36.9246	0.000203021
66	0	0	0	0	0	0	0	0	123	2444	4080	14604	21161	23248	28080	44240	43461	48372	63908	81774	101475	133056	203983	235638	231363	246540	255717	312906	843433	384816	575575	776178	1305666	1038016	2334123	2394330	3512176	3045376	11669691	5081334	16249345	23183856	17262535	41987720	84252909	185598400	403591652	36.8007	0.000208896

## Sheet: Raw Counts_2
						0	1	2	3	4	5	6	7	8	9	10	11	12	13	14	15	16	17	18	19	20	21	22	23	24	25	26	27	28	29	30	31	32	33	34	35	36	37	38	39	40
	;	<	=	>	?	@	A	B	C	D	E	F	G	H	I	J	K	L	M	N	O	P	Q	R	S	T	U	V	W	X	Y	Z	[	\	]	^	_	'	a	b	c	d	e	f	g	h
									0.501187	0.398107	0.316228	0.251189	0.199526	0.158489	0.125893	0.1	0.0794328	0.0630957	0.0501187	0.0398107	0.0316228	0.0251189	0.0199526	0.0158489	0.0125893	0.01	0.00794328	0.00630957	0.00501187	0.00398107	0.00316228	0.00251189	0.00199526	0.00158489	0.00125893	0.001	0.000794328	0.000630957	0.000501187	0.000398107	0.000316228	0.000251189	0.000199526	0.000158489	0.000125893	0.0001	Total
1	0	0	0	0	0	0	0	78954	0	0	0	0	0	0	707	1608	1379	6715	0	1097	0	1355	1535	2069	13246	0	3043	9280	5958	1732	22534	13544	5466	39978	33416	63545	44778	12969	157926	19081	143977	108335	132261	684027	503275	8853165	10966955
2	0	0	0	0	0	0	0	90708	0	2399	481	1490	2158	1302	1722	3808	3750	20648	1540	2131	1083	4619	4441	8279	17782	5065	6632	10799	15858	6073	24829	21928	21384	38813	38818	48186	52218	15296	147931	20169	168517	140339	122854	704609	632652	8555644	10966955
3	0	0	0	0	0	0	0	96241	0	3495	560	2426	2081	1579	1991	5159	6788	13846	1505	2047	1065	4958	5440	7832	17146	6944	6036	9695	17739	6408	25371	17505	27191	38106	34606	44150	53884	15934	148653	19293	173855	146909	126980	694106	658160	8521271	10966955
4	0	0	0	0	0	0	0	95722	0	3387	816	2800	2224	2187	2373	6356	8071	8695	1591	2044	1369	5585	6744	7054	16494	7474	5097	9414	18351	6757	25090	15029	30115	37218	31365	42414	54148	16274	150209	19688	183015	151403	129260	696634	694140	8470348	10966955
5	0	0	0	0	0	0	0	100843	166	3652	1135	3380	2978	2673	3587	7363	7277	6369	1922	2361	1669	6793	7220	6698	15368	7313	5425	9619	18376	7097	23745	14522	28863	36501	29807	41805	53454	16864	152320	19530	195241	161363	130816	688888	734759	8409193	10966955
6	0	0	0	0	0	0	0	105141	414	3737	1222	3773	3120	2920	4267	7535	5163	5153	2039	2863	1571	8307	7166	6624	12775	8118	6237	10469	19681	8296	20904	17237	31145	37163	32713	41481	52730	19128	147142	20350	195385	159924	123576	684256	718822	8428408	10966955
7	0	0	0	0	0	0	0	107374	386	2486	937	2752	2574	2225	2962	6641	6442	6457	1806	2106	1836	6669	6938	7197	15370	8460	6202	11372	20777	9133	23796	17646	36884	36751	37682	41739	58309	23356	145207	24243	187688	154325	133463	663480	654564	8488720	10966955
8	0	0	0	0	0	0	0	109750	361	2864	801	2186	1846	1747	2339	6582	7711	9355	1621	2008	1997	6140	7007	8271	16178	8903	6188	11614	22515	8837	24579	18037	38448	36726	40626	42635	60536	22993	152625	22806	194146	154390	137949	697606	695619	8380413	10966955
9	0	0	0	0	0	0	0	114810	295	2581	674	1729	1586	1534	2155	5882	7990	10352	1645	1944	1907	5931	7387	9092	16512	8807	5811	11638	24534	8963	25102	18075	41436	36205	42359	42490	63038	22045	159765	23407	200102	160950	144032	719441	727878	8286871	10966955
10	0	0	0	0	0	0	0	119915	197	1694	564	1472	1377	1548	1988	5844	7376	9391	1629	1852	1789	5993	7510	9259	16524	9237	5968	11619	24987	9055	25278	18360	42546	36427	43910	43095	66841	22053	171074	23125	216609	171201	158514	766521	811086	8093527	10966955
11	0	0	0	0	0	0	0	129065	226	2755	815	3159	3026	2924	4918	7741	4865	5296	2073	2910	1619	8756	8489	7079	13277	9116	7167	11960	22947	9456	22518	20082	35315	38992	38326	44805	58334	24890	164435	25475	222706	183678	140837	778921	771799	8126203	10966955
12	0	0	0	0	0	0	0	131684	215	2567	825	2501	2434	2175	3215	7057	6532	7151	1786	2236	1745	7489	8721	8653	15704	9802	6915	12621	25845	10353	25187	20622	41217	38292	43276	45372	64826	26234	171961	28271	223212	187268	156587	796153	783223	8037028	10966955
13	0	0	0	0	0	0	0	134231	343	3194	835	2384	2143	1868	2660	6909	7986	9275	1669	1985	1734	6935	8683	9616	17068	9945	6960	12535	27705	10391	26292	20495	44561	39033	46357	46429	69774	27014	182468	30031	232948	195409	169913	821617	821850	7905710	10966955
14	0	0	0	0	0	0	0	138880	375	2669	698	1841	1610	1669	2401	6520	8587	11052	1733	2008	1823	6955	9190	10429	18081	10010	6942	13040	29189	10511	26974	21001	47548	38948	49182	46923	73421	27624	189078	30825	239997	198041	174702	837250	841895	7827333	10966955
15	0	0	0	0	0	0	0	144607	225	2054	596	1485	1622	1614	2280	6153	8226	10738	1643	1997	1887	6722	8912	10541	17616	10133	6885	13060	29584	11049	26451	21391	48576	38179	50285	46846	75246	28483	190300	31452	243964	200240	179450	849199	859146	7778118	10966955
16	0	0	0	0	0	0	0	156679	360	3418	1023	3839	3456	3353	5931	8664	5379	5972	2611	3142	2009	10498	10203	8849	14992	10536	8326	13504	27891	10652	24298	22460	40998	41614	44088	49784	67795	32800	188719	33027	260532	222032	168513	856201	867587	7725220	10966955
17	0	0	0	0	0	0	0	159458	274	2611	771	2767	2549	2429	3770	7875	7212	8157	2116	2555	2236	9253	10530	10861	17328	11498	8235	14063	31794	12153	27043	23184	49072	41220	52034	50645	76690	34981	202708	36109	269219	227748	187508	886312	899404	7572583	10966955
18	0	0	0	0	0	0	0	161854	248	2127	645	2110	2038	1864	2862	7050	7802	9659	1995	2290	2251	8331	10853	11935	18202	11499	8101	14607	34153	12436	27469	23865	52553	41149	55070	50585	80654	35273	208910	37524	272568	230658	198025	909212	919452	7489076	10966955
19	0	0	0	0	0	0	0	166393	183	1740	502	1586	1655	1532	2658	6601	7782	10130	1904	2183	2309	8050	10768	12519	17988	11584	8239	14750	35270	12649	27334	23865	54336	40744	56860	51233	82858	35702	213128	39393	276987	235160	203469	926085	937052	7423774	10966955
20	0	0	0	0	0	0	0	174575	249	2028	593	1580	1608	1613	2453	6840	8819	11916	2080	2170	2363	8211	11337	13671	19560	11483	8374	14815	37351	12865	28372	24148	57378	40323	60819	51882	88071	36163	223795	40870	287611	244465	213112	936186	966309	7310897	10966955
21	0	0	0	0	0	0	0	186984	240	2714	918	3469	3564	3692	6258	8849	5702	6683	3014	3513	2413	11485	11797	10205	15731	11816	9512	15071	32380	12581	26047	25033	47525	43278	51823	55586	77394	41691	216484	42563	295689	262035	197855	946018	954368	7314975	10966955
22	0	0	0	0	0	0	0	188988	271	2578	741	2773	2572	2571	4147	7959	7106	8302	2461	2853	2439	9793	12175	12154	17746	12310	9049	15501	36393	13250	27620	25750	53957	43038	58217	55962	85250	41895	228302	44751	303537	264325	215315	993032	982206	7169666	10966955
23	0	0	0	0	0	0	0	192639	375	3258	863	2764	2533	2344	3649	8795	9156	11897	2420	2594	2597	9645	13046	14712	20005	12447	9304	15745	40302	13649	29629	25749	59400	43840	63961	57067	93587	43732	242785	47454	316212	274121	229257	1010570	1011852	7023000	10966955
24	0	0	0	0	0	0	0	197745	308	2674	730	2110	2038	1981	3160	7783	9278	12231	2322	2520	2747	8974	13407	14621	19685	12612	9056	15941	41419	13848	29536	26289	61069	43243	65788	57154	96123	43604	245817	47919	319451	274151	233618	1028367	1021768	6975868	10966955
25	0	0	0	0	0	0	0	206419	273	2035	672	1802	1820	1898	2993	8074	9906	13372	2331	2552	2912	9282	13808	16161	21075	12994	9514	16095	44170	14249	30488	26660	64616	43527	70063	57168	102478	43972	262237	49607	336973	288515	246384	1046685	1061488	6821687	10966955
26	0	0	0	0	0	0	0	220309	342	2696	966	3651	3975	3944	6850	9475	6282	7352	3650	4363	3142	13480	14506	12438	17530	14570	11421	17839	39686	15036	28427	29812	56103	47772	61905	64534	90578	52893	253930	53313	349276	312298	229022	1073206	1038836	6791547	10966955
27	0	0	0	0	0	0	0	223367	331	3134	888	3153	3367	3311	5170	9653	8211	9980	3187	3500	3274	11834	15365	15163	20507	14932	11416	18181	45008	15917	30809	30338	65217	48149	70303	64401	102198	53090	269136	56724	356460	316416	248051	1112888	1057463	6636463	10966955
28	0	0	0	0	0	0	0	227731	296	2737	788	2756	2687	2728	4174	9855	9708	12718	2989	3340	3591	11753	16539	17787	22252	15094	11473	18550	50087	16379	32063	30875	71475	48279	77542	65700	110405	54518	285474	58619	370584	322931	261647	1136938	1082219	6491674	10966955
29	0	0	0	0	0	0	0	233809	268	2645	742	2423	2321	2449	3875	9548	10871	14757	3214	3375	3845	11653	17474	19676	23149	15390	11809	19191	52889	17294	32986	31203	76816	48051	83415	66379	116636	55551	299587	62381	384919	335959	273487	1144771	1114005	6358142	10966955
30	0	0	0	0	0	0	0	243462	259	2025	642	1916	2245	2299	3738	9330	10084	14256	3139	3318	3798	11472	17883	20207	22858	15438	12120	18909	55217	17248	32625	31642	78919	47121	85305	65929	121277	56459	309157	63553	393988	341292	281970	1164746	1131213	6269896	10966955
31	0	0	0	0	0	0	0	259231	339	3383	1108	4483	4982	5316	8747	12030	7841	9439	4807	5070	3961	16997	18902	16175	20945	17669	14544	21277	49966	18220	32790	35243	68601	53799	76661	75501	110397	65868	305418	65682	414821	373803	265337	1187595	1112058	6197949	10966955
32	0	0	0	0	0	0	0	262502	248	2691	989	3442	3674	3862	6190	11444	9073	11623	3955	4178	4408	14826	19796	19576	23328	18052	14379	21692	56758	19377	34832	35491	79063	53849	86294	76181	122074	66396	322065	70032	422902	372633	284514	1241768	1125167	6037631	10966955
33	0	0	0	0	0	0	0	265547	310	3127	965	3126	3103	3191	4563	10114	9659	13212	4025	4071	4861	13583	18920	20559	22275	18400	14801	22078	54215	21188	32818	37222	78131	53357	81660	76704	115003	70723	291643	79446	370918	361172	264971	1157739	1005647	6353908	10966955
34	0	0	0	0	0	0	0	270666	190	1862	785	2497	2672	2762	4106	9779	9733	14204	4040	4109	5046	13724	19562	21763	23312	18829	15381	22277	56886	21977	33169	37727	82041	52956	85817	77574	119618	72903	303104	82023	381444	370990	275137	1163380	1026249	6256661	10966955
35	0	0	0	0	0	0	0	279826	267	2256	818	2398	2627	2740	4014	10244	10758	15174	4098	4165	5229	13604	20736	22501	23620	18963	15682	22321	59294	22672	33790	37581	86283	53693	90003	77731	125962	73572	315537	84865	393464	379648	286438	1171412	1055764	6137205	10966955
36	0	0	0	0	0	0	0	293149	322	3088	1155	4236	4998	5470	8479	11969	7915	9542	5352	5300	5234	17740	21199	18292	21159	19514	16307	22455	52799	21412	32783	38081	74676	53722	81507	81673	113507	77032	308113	83343	398809	390552	271733	1089278	1083210	6211850	10966955
37	0	0	0	0	0	0	0	295535	285	2977	1144	3682	4073	4331	6742	12318	10187	12441	4854	4725	5536	15816	22590	22227	22892	20143	16445	23019	60908	22480	34360	38284	85929	54458	91172	81300	126190	77889	324876	88136	411433	396386	293215	1123497	1099791	6044689	10966955
38	0	0	0	0	0	0	0	299638	247	2566	1002	3183	3390	3604	5225	11823	10922	14792	4584	4359	5569	15090	23135	24819	24241	20272	16763	23095	64642	23878	34444	39261	92111	55486	96312	82073	133713	79185	335836	91868	417333	401186	304673	1140313	1112235	5944087	10966955
39	0	0	0	0	0	0	0	304075	332	3297	929	2888	2750	2879	3954	9314	10605	14330	4431	4144	5594	13553	19330	21638	22913	20098	17328	23634	53611	26619	33683	40277	81426	58120	77432	86238	117249	86334	281800	103154	350633	388888	270676	1020951	986559	6395289	10966955
40	0	0	0	0	0	0	0	310356	301	2945	924	2715	2486	2767	3806	9174	11018	15223	4431	4035	5723	13386	19263	22423	22865	20432	17522	23982	54391	27863	33360	40854	83309	57915	79059	87357	119780	87446	287150	106088	353020	396849	277462	1015727	998854	6344694	10966955
41	0	0	0	0	0	0	0	321015	212	2514	1057	3782	4357	4933	7245	9907	7129	8512	5078	4874	5226	15585	19483	17915	19026	18539	15673	20832	46309	22257	28376	35734	67076	48963	70497	77645	106357	75247	279917	91392	341325	386965	261190	897760	1086398	6530653	10966955
42	0	0	0	0	0	0	0	323862	279	2850	1023	3460	3363	3849	5637	9809	8544	10680	4325	4093	5196	13443	19104	20296	19928	18204	15590	21167	51358	23486	29110	36116	75075	50896	76645	78035	115569	76319	288851	96357	347303	388970	275060	921885	1095107	6426111	10966955
43	0	0	0	0	0	0	0	327529	237	2484	956	3002	2852	3133	4273	9752	9027	12938	4086	3928	5327	13117	19876	22624	20370	18570	15715	21622	54395	25260	29845	36917	80101	51277	81591	78957	121272	77228	299489	100288	355519	394710	286727	930842	1112307	6328812	10966955
44	0	0	0	0	0	0	0	333089	322	2950	980	3022	2750	2965	3835	10378	10665	15689	4139	3748	5277	12366	20830	24790	21386	18489	16011	22090	57696	25952	30228	37190	84448	51769	86244	78660	127131	77672	311483	102792	366483	403564	300363	948178	1140625	6200706	10966955
45	0	0	0	0	0	0	0	342044	254	2693	966	2695	2424	2702	3605	9668	11106	16284	3927	3782	5284	12033	20202	25072	21443	18612	16082	21840	57660	26883	30490	37568	85866	51442	85974	79561	128830	78472	313380	104546	365452	407027	302238	951167	1148384	6169297	10966955
46	0	0	0	0	0	0	0	357089	313	3243	1293	4334	4895	5383	7835	10552	7652	9179	5434	5285	5680	16434	21212	19560	18744	19819	16595	21533	50153	23289	28213	36442	70919	49795	76128	81588	115722	80894	303582	101857	365662	422407	290454	911811	1184812	6211163	10966955
47	0	0	0	0	0	0	0	360374	346	3618	1273	4305	4140	4481	6521	10997	9314	11945	4563	4445	5711	13984	20845	22815	20486	18738	16385	21480	55761	25109	29554	37295	79722	51684	83450	81526	125967	81347	316841	107763	375464	425018	308555	933464	1193882	6087787	10966955
48	0	0	0	0	0	0	0	364977	179	1991	1053	3263	3026	3259	4461	10249	9293	13173	4613	4270	5933	13409	21853	24878	20727	19309	16922	22360	59192	26923	29649	37997	85191	52302	88020	82515	132691	83136	323396	112258	378824	432967	320851	940451	1212257	5999137	10966955
49	0	0	0	0	0	0	0	371906	317	3164	1139	3424	3038	3246	4164	11307	10977	16425	4279	4039	5697	12938	21974	27644	21304	19811	16893	22262	62775	28263	29979	38379	90405	53136	91977	83167	138795	83592	335748	116139	390444	442914	332447	949711	1236111	5877025	10966955
50	0	0	0	0	0	0	0	382774	395	3870	1222	3256	2701	3060	3907	10485	11376	17199	4387	4155	5669	12940	22008	27352	21201	19743	17359	22944	62119	28664	30505	38162	90735	53577	93411	83637	141994	84874	345024	119484	396723	454778	343402	953405	1265765	5782693	10966955
51	0	0	0	0	0	0	0	400571	311	3540	1708	5768	6071	6782	8995	11357	8348	10190	6680	6332	6893	18109	23234	21873	20484	22332	19492	24124	54469	26847	30279	39914	76839	54717	82164	93305	128602	92870	334001	120855	396338	476166	327738	942662	1262097	5793898	10966955
52	0	0	0	0	0	0	0	404935	452	5067	1826	5762	5670	6263	8659	14017	11172	14972	5929	5619	6932	16625	25581	28172	22537	22280	19037	24258	65735	28576	31810	40083	92533	56951	96739	92714	147983	93947	364178	128360	420628	489858	360565	956655	1300705	5543170	10966955
53	0	0	0	0	0	0	0	411580	380	4036	1617	4745	4313	4570	6067	13679	12406	18347	5688	5084	7226	15315	26560	33024	23866	22735	19799	25176	71549	31386	32345	41446	99964	57836	103057	93580	156165	95089	377785	136117	428348	502581	375718	965740	1323151	5408885	10966955
54	0	0	0	0	0	0	0	419458	325	3429	1445	4215	3742	4057	5148	12789	12002	18210	5459	5284	7300	15647	25998	32677	22983	23731	20644	26370	70948	33495	32252	42213	100483	59009	103471	94774	160260	96991	385570	141101	431694	518772	386536	967124	1355080	5316269	10966955
55	0	0	0	0	0	0	0	434486	283	3076	1341	3835	3283	3391	4334	12030	11495	18887	5012	4840	7019	14472	26385	34819	23239	23704	20780	26502	74244	34302	32407	42751	105180	58304	107993	95367	165079	98327	396262	144656	443244	526702	398311	975854	1371203	5213556	10966955
56	0	0	0	0	0	0	0	455267	407	4725	1874	6875	7689	8176	11085	13621	9596	11777	7552	7302	8156	21241	27812	27296	22529	26641	23500	28352	65764	32474	34486	44953	93110	63666	97890	109409	154977	112355	393629	154042	452027	567778	384313	996091	1357932	5120586	10966955
57	0	0	0	0	0	0	0	459870	412	4451	1956	6422	6233	6742	8926	14722	11332	15271	7139	6702	8540	18913	29306	33203	23709	26600	23614	27857	74656	34517	34830	45401	103305	67096	106778	109485	169036	113570	409844	165130	464700	580004	408921	1015136	1377549	4945077	10966955
58	0	0	0	0	0	0	0	465384	448	4814	1871	5847	5091	5457	7365	15203	12840	18598	6752	6407	8716	18049	29446	36461	25394	27229	24299	29430	78498	36592	36165	46924	109925	68325	112536	111728	177683	117232	425516	172261	479188	593738	427907	1015815	1404126	4797695	10966955
59	0	0	0	0	0	0	0	475475	347	4024	1978	5544	4831	4935	5804	14692	12568	19600	6527	6215	8725	17845	30002	38185	24572	27547	24669	30039	80701	37196	35821	47019	113757	68385	116726	111160	183478	117478	437191	174800	489589	605266	438819	1031559	1418768	4695118	10966955
60	0	0	0	0	0	0	0	489324	539	6283	4076	11852	14955	21558	13398	24864	19008	33166	10621	8978	10478	20742	35384	44722	27897	30560	26532	33144	86689	39358	38747	47522	117192	70193	121051	112030	194461	116030	462964	176539	492249	620901	441408	998201	1427818	4515521	10966955
61	0	0	0	0	0	0	0	511082	355	4073	2410	7799	8377	8541	10923	14408	10466	13188	9020	8502	9919	22851	30392	30634	22837	29772	25827	30316	72223	33966	36851	47751	100875	71550	107936	127042	178476	131249	450269	185379	493431	662756	435844	1008785	1459737	4551143	10966955
62	0	0	0	0	0	0	0	516442	325	4010	2132	6385	6175	6990	9120	15112	11879	16550	7672	7564	9742	20167	31668	37621	24534	29682	26902	30877	83758	36916	38270	49002	116228	76358	121078	127287	196878	134647	472870	200270	514729	677823	465134	1024117	1482611	4327430	10966955
63	0	0	0	0	0	0	0	523820	304	3785	1812	5146	4714	5473	7004	14513	11592	17670	7067	6843	9741	19148	31446	39467	24639	30067	27197	31884	84259	39646	38362	50508	119329	78122	122516	129018	202183	137750	480910	209077	519149	688169	475414	1029616	1487649	4251946	10966955
64	0	0	0	0	0	0	0	533417	236	2739	1822	5260	4596	4949	6142	15006	11688	19908	6992	6901	9896	19131	32934	42350	25152	30651	27642	32625	89223	40030	38574	51240	125480	77986	127911	128098	210184	138048	494126	213185	529378	696178	484431	1035382	1492071	4155393	10966955
65	0	0	0	0	0	0	0	550754	372	4205	1628	4636	4244	4496	5866	19023	15973	28734	6226	6378	9602	18465	33622	47580	26625	29848	27544	32496	95130	41054	39637	51373	131640	78731	134349	130521	219862	139294	509857	217139	543187	705123	496808	1048368	1496375	4010190	10966955
66	0	0	0	0	0	0	0	577816	269	3410	2429	8217	8997	8609	10190	13483	10058	12700	9175	8900	10043	22857	30464	30930	22160	29972	27016	30394	74294	33689	36399	48538	103807	74177	112750	132796	194250	136395	483673	201024	520538	720035	470974	1016079	1520659	4208789	10966955

## Sheet: Score Distribution_2
						0	1	2	3	4	5	6	7	8	9	10	11	12	13	14	15	16	17	18	19	20	21	22	23	24	25	26	27	28	29	30	31	32	33	34	35	36	37	38	39	40
	;	<	=	>	?	@	A	B	C	D	E	F	G	H	I	J	K	L	M	N	O	P	Q	R	S	T	U	V	W	X	Y	Z	[	\	]	^	_	'	a	b	c	d	e	f	g	h
									0.501187	0.398107	0.316228	0.251189	0.199526	0.158489	0.125893	0.1	0.0794328	0.0630957	0.0501187	0.0398107	0.0316228	0.0251189	0.0199526	0.0158489	0.0125893	0.01	0.00794328	0.00630957	0.00501187	0.00398107	0.00316228	0.00251189	0.00199526	0.00158489	0.00125893	0.001	0.000794328	0.000630957	0.000501187	0.000398107	0.000316228	0.000251189	0.000199526	0.000158489	0.000125893	0.0001	Total
1	0	0	0	0	0	0	0	0	0	0	0	0	0	0	6363	16080	15169	80580	0	15358	0	21680	26095	37242	251674	0	63903	204160	137034	41568	563350	352144	147582	1119384	969064	1906350	1388118	415008	5211558	648754	5039195	3900060	4893657	25993026	19627725	354126600	427218481	38.9551	0.000127202
2	0	0	0	0	0	0	0	0	0	9596	2405	8940	15106	10416	15498	38080	41250	247776	20020	29834	16245	73904	75497	149022	337858	101300	139272	237578	364734	145752	620725	570128	577368	1086764	1125722	1445580	1618758	489472	4881723	685746	5898095	5052204	4545598	26775142	24673428	342225760	424352296	38.6937	0.000135091
3	0	0	0	0	0	0	0	0	0	13980	2800	14556	14567	12632	17919	51590	74668	166152	19565	28658	15975	79328	92480	140976	325774	138880	126756	213290	407997	153792	634275	455130	734157	1066968	1003574	1324500	1670404	509888	4905549	655962	6084925	5288724	4698260	26376028	25668240	340850840	424039759	38.6652	0.000135981
4	0	0	0	0	0	0	0	0	0	13548	4080	16800	15568	17496	21357	63560	88781	104340	20683	28616	20535	89360	114648	126972	313386	149480	107037	207108	422073	162168	627250	390754	813105	1042104	909585	1272420	1678588	520768	4956897	669392	6405525	5450508	4782620	26472092	27071460	338813920	423984584	38.6602	0.000136138
5	0	0	0	0	0	0	0	0	498	14608	5675	20280	20846	21384	32283	73630	80047	76428	24986	33054	25035	108688	122740	120564	291992	146260	113925	211618	422648	170328	593625	377572	779301	1022028	864403	1254150	1657074	539648	5026560	664020	6833435	5809068	4840192	26177744	28655601	336367720	423599658	38.6251	0.000137243
6	0	0	0	0	0	0	0	0	1242	14948	6110	22638	21840	23360	38403	75350	56793	61836	26507	40082	23565	132912	121822	119232	242725	162360	130977	230318	452663	199104	522600	448162	840915	1040564	948677	1244430	1634630	612096	4855686	691900	6838475	5757264	4572312	26001728	28034058	337136320	423384604	38.6055	0.000137864
7	0	0	0	0	0	0	0	0	1158	9944	4685	16512	18018	17800	26658	66410	70862	77484	23478	29484	27540	106704	117946	129546	292030	169200	130242	250184	477871	219192	594900	458796	995868	1029028	1092778	1252170	1807579	747392	4791831	824262	6569080	5555700	4938131	25212240	25527996	339548800	423229499	38.5913	0.000138314
8	0	0	0	0	0	0	0	0	1083	11456	4005	13116	12922	13976	21051	65820	84821	112260	21073	28112	29955	98240	119119	148878	307382	178060	129948	255508	517845	212088	614475	468962	1038096	1028328	1178154	1279050	1876616	735776	5036625	775404	6795110	5558040	5104113	26509028	27129141	335216520	422730156	38.5458	0.000139772
9	0	0	0	0	0	0	0	0	885	10324	3370	10374	11102	12272	19395	58820	87890	124224	21385	27216	28605	94896	125579	163656	313728	176140	122031	256036	564282	215112	627550	469950	1118772	1013740	1228411	1274700	1954178	705440	5272245	795838	7003570	5794200	5329184	27338758	28387242	331474840	422235940	38.5007	0.00014123
10	0	0	0	0	0	0	0	0	591	6776	2820	8832	9639	12384	17892	58440	81136	112692	21177	25928	26835	95888	127670	166662	313956	184740	125328	255618	574701	217320	631950	477360	1148742	1019956	1273390	1292850	2072071	705696	5645442	786250	7581315	6163236	5865018	29127798	31632354	323741080	421611533	38.4438	0.000143093
11	0	0	0	0	0	0	0	0	678	11020	4075	18954	21182	23392	44262	77410	53515	63552	26949	40740	24285	140096	144313	127422	252263	182320	150507	263120	527781	226944	562950	522132	953505	1091776	1111454	1344150	1808354	796480	5426355	866150	7794710	6612408	5210969	29598998	30100161	325048120	421273452	38.413	0.000144113
12	0	0	0	0	0	0	0	0	645	10268	4125	15006	17038	17400	28935	70570	71852	85812	23218	31304	26175	119824	148257	155754	298376	196040	145215	277662	594435	248472	629675	536172	1112859	1072176	1255004	1361160	2009606	839488	5674713	961214	7812420	6741648	5793719	30253814	30545697	321481120	420666868	38.3577	0.00014596
13	0	0	0	0	0	0	0	0	1029	12776	4175	14304	15001	14944	23940	69090	87846	111300	21697	27790	26010	110960	147611	173088	324292	198900	146160	275770	637215	249384	657300	532870	1203147	1092924	1344353	1392870	2162994	864448	6021444	1021054	8153180	7034724	6286781	31221446	32052150	316228400	419963367	38.2935	0.000148132
14	0	0	0	0	0	0	0	0	1125	10676	3490	11046	11270	13352	21609	65200	94457	132624	22529	28112	27345	111280	156230	187722	343539	200200	145782	286880	671347	252264	674350	546026	1283796	1090544	1426278	1407690	2276051	883968	6239574	1048050	8399895	7129476	6463974	31815500	32833905	313093320	419410476	38.2431	0.000149861
15	0	0	0	0	0	0	0	0	675	8216	2980	8910	11354	12912	20520	61530	90486	128856	21359	27958	28305	107552	151504	189738	334704	202660	144585	287320	680432	265176	661275	556166	1311552	1069012	1458265	1405380	2332626	911456	6279900	1069368	8538740	7208640	6639650	32269562	33506694	311124720	419130738	38.2176	0.000150744
16	0	0	0	0	0	0	0	0	1080	13672	5115	23034	24192	26824	53379	86640	59169	71664	33943	43988	30135	167968	173451	159282	284848	210720	174846	297088	641493	255648	607450	583960	1106946	1165192	1278552	1493520	2101645	1049600	6227727	1122918	9118620	7993152	6234981	32535638	33835893	309008800	418302773	38.1421	0.000153387
17	0	0	0	0	0	0	0	0	822	10444	3855	16602	17843	19432	33930	78750	79332	97884	27508	35770	33540	148048	179010	195498	329232	229960	172935	309386	731262	291672	676075	602784	1324944	1154160	1508986	1519350	2377390	1119392	6689364	1227706	9422665	8198928	6937796	33679856	35076756	302903320	417462187	38.0655	0.000156118
18	0	0	0	0	0	0	0	0	744	8508	3225	12660	14266	14912	25758	70500	85822	115908	25935	32060	33765	133296	184501	214830	345838	229980	170121	321354	785519	298464	686725	620490	1418931	1152172	1597030	1517550	2500274	1128736	6894030	1275816	9539880	8303688	7326925	34550056	35858628	299563040	417061937	38.029	0.000157436
19	0	0	0	0	0	0	0	0	549	6960	2510	9516	11585	12256	23922	66010	85602	121560	24752	30562	34635	128800	183056	225342	341772	231680	173019	324500	811210	303576	683350	620490	1467072	1140832	1648940	1536990	2568598	1142464	7033224	1339362	9694545	8465760	7528353	35191230	36545028	296950960	416710572	37.9969	0.000158602
20	0	0	0	0	0	0	0	0	747	8112	2965	9480	11256	12904	22077	68400	97009	142992	27040	30380	35445	131376	192729	246078	371640	229660	175854	325930	859073	308760	709300	627848	1549206	1129044	1763751	1556460	2730201	1157216	7385235	1389580	10066385	8800740	7885144	35575068	37686051	292435880	415757016	37.91	0.000161809
21	0	0	0	0	0	0	0	0	720	10856	4590	20814	24948	29536	56322	88490	62722	80196	39182	49182	36195	183760	200549	183690	298889	236320	199752	331562	744740	301944	651175	650858	1283175	1211784	1502867	1667580	2399214	1334112	7143972	1447142	10349115	9433260	7320635	35948684	37220352	292599000	415347884	37.8727	0.000163205
22	0	0	0	0	0	0	0	0	813	10312	3705	16638	18004	20568	37323	79590	78166	99624	31993	39942	36585	156688	206975	218772	337174	246200	190029	341022	837039	318000	690500	669500	1456839	1205064	1688293	1678860	2642750	1340640	7533966	1521534	10623795	9515700	7966655	37735216	38306034	286786640	414687148	37.8124	0.000165485
23	0	0	0	0	0	0	0	0	1125	13032	4315	16584	17731	18752	32841	87950	100716	142764	31460	36316	38955	154320	221782	264816	380095	248940	195384	346390	926946	327576	740725	669474	1603800	1227520	1854869	1712010	2901197	1399424	8011905	1613436	11067420	9868356	8482509	38401660	39462228	280920000	413545323	37.7083	0.0001695
24	0	0	0	0	0	0	0	0	924	10696	3650	12660	14266	15848	28440	77830	102058	146772	30186	35280	41205	143584	227919	263178	374015	252240	190176	350702	952637	332352	738400	683514	1648863	1210804	1907852	1714620	2979813	1395328	8111961	1629246	11180785	9869436	8643866	39077946	39848952	279034720	413282724	37.6844	0.000170437
25	0	0	0	0	0	0	0	0	819	8140	3360	10812	12740	15184	26937	80740	108966	160464	30303	35728	43680	148512	234736	290898	400425	259880	199794	354090	1015910	341976	762200	693160	1744632	1218756	2031827	1715040	3176818	1407104	8653821	1686638	11794055	10386540	9116208	39774030	41398032	272867480	412210435	37.5866	0.000174318
26	0	0	0	0	0	0	0	0	1026	10784	4830	21906	27825	31552	61650	94750	69102	88224	47450	61082	47130	215680	246602	223884	333070	291400	239841	392458	912778	360864	710675	775112	1514781	1337616	1795245	1936020	2807918	1692576	8379690	1812642	12224660	11242728	8473814	40781828	40514604	271661880	411445677	37.5169	0.000177139
27	0	0	0	0	0	0	0	0	993	12536	4440	18918	23569	26488	46530	96530	90321	119760	41431	49000	49110	189344	261205	272934	389633	298640	239736	399982	1035184	382008	770225	788788	1760859	1348172	2038787	1932030	3168138	1698880	8881488	1928616	12476100	11390976	9177887	42289744	41241057	265458520	410398559	37.4214	0.000181077
28	0	0	0	0	0	0	0	0	888	10948	3940	16536	18809	21824	37566	98550	106788	152616	38857	46760	53865	188048	281163	320166	422788	301880	240933	408100	1152001	393096	801575	802750	1929825	1351812	2248718	1971000	3422555	1744576	9420642	1993046	12970440	11625516	9680939	43203644	42206541	259666960	409356661	37.3264	0.000185081
29	0	0	0	0	0	0	0	0	804	10580	3710	14538	16247	19592	34875	95480	119581	177084	41782	47250	57675	186448	297058	354168	439831	307800	247989	422202	1216447	415056	824650	811278	2074032	1345428	2419035	1991370	3615716	1777632	9886371	2120954	13472165	12094524	10119019	43501298	43446195	254325680	408351544	37.2347	0.000189029
30	0	0	0	0	0	0	0	0	777	8100	3210	11496	15715	18392	33642	93300	110924	171072	40807	46452	56970	183552	304011	363726	434302	308760	254520	415998	1269991	413952	815625	822692	2130813	1319388	2473845	1977870	3759587	1806688	10202181	2160802	13789580	12286512	10432890	44260348	44117307	250795840	407711637	37.1764	0.000191585
31	0	0	0	0	0	0	0	0	1017	13532	5540	26898	34874	42528	78723	120300	86251	113268	62491	70980	59415	271952	321334	291150	397955	353380	305424	468094	1149218	437280	819750	916318	1852227	1506372	2223169	2265030	3422307	2107776	10078794	2233188	14518735	13456908	9817469	45128610	43370262	247917960	406346479	37.0519	0.000197156
32	0	0	0	0	0	0	0	0	744	10764	4945	20652	25718	30896	55710	114440	99803	139476	51415	58492	66120	237216	336532	352368	443232	361040	301959	477224	1305434	465048	870800	922766	2134701	1507772	2502526	2285430	3784294	2124672	10628145	2381088	14801570	13414788	10527018	47187184	43881513	241505240	405418735	36.9673	0.000201034
33	0	0	0	0	0	0	0	0	930	12508	4825	18756	21721	25528	41067	101140	106249	158544	52325	56994	72915	217328	321640	370062	423225	368000	310821	485716	1246945	508512	820450	967772	2109537	1493996	2368140	2301120	3565093	2263136	9624219	2701164	12982130	13002192	9803927	43994082	39220233	254156320	406299262	37.0476	0.000197352
34	0	0	0	0	0	0	0	0	570	7448	3925	14982	18704	22096	36954	97790	107063	170448	52520	57526	75690	219584	332554	391734	442928	376580	323001	490094	1308378	527448	829225	980902	2215107	1482768	2488693	2327220	3708158	2332896	10002432	2788782	13350540	13355640	10180069	44208440	40023711	250266440	405619040	36.9856	0.00020019
35	0	0	0	0	0	0	0	0	801	9024	4090	14388	18389	21920	36126	102440	118338	182088	53274	58310	78435	217664	352512	405018	448780	379260	329322	491062	1363762	544128	844750	977106	2329641	1503404	2610087	2331930	3904822	2354304	10412721	2885410	13771240	13667328	10598206	44513656	41174796	245488200	404596732	36.8923	0.000204534
36	0	0	0	0	0	0	0	0	966	12352	5775	25416	34986	43760	76311	119690	87065	114504	69576	74200	78510	283840	360383	329256	402021	390280	342447	494010	1214377	513888	819575	990106	2016252	1504216	2363703	2450190	3518717	2465024	10167729	2833662	13958315	14059872	10054121	41392564	42245190	248474000	404386849	36.8732	0.000205437
37	0	0	0	0	0	0	0	0	855	11908	5720	22092	28511	34648	60678	123180	112057	149292	63102	66150	83040	253056	384030	400086	434948	402860	345345	506418	1400884	539520	859000	995384	2320083	1524824	2643988	2439000	3911890	2492448	10720908	2996624	14400155	14269896	10848955	42692886	42891849	241787560	403223830	36.7672	0.000210515
38	0	0	0	0	0	0	0	0	741	10264	5010	19098	23730	28832	47025	118230	120142	177504	59592	61026	83535	241440	393295	446742	460579	405440	352023	508090	1486766	573072	861100	1020786	2486997	1553608	2793048	2462190	4145103	2533920	11082588	3123512	14606655	14442696	11272901	43331894	43377165	237763480	402479819	36.6993	0.00021383
39	0	0	0	0	0	0	0	0	996	13188	4645	17328	19250	23032	35586	93140	116655	171960	57603	58016	83910	216848	328610	389484	435347	401960	363888	519948	1233053	638856	842075	1047202	2198502	1627360	2245528	2587140	3634719	2762688	9299400	3507236	12272155	13999968	10015012	38796138	38475801	255811560	404345787	36.8695	0.000205614
40	0	0	0	0	0	0	0	0	903	11780	4620	16290	17402	22136	34254	91740	121198	182676	57603	56490	85845	214176	327471	403614	434435	408640	367962	527604	1250993	668712	834000	1062204	2249343	1621620	2292711	2620710	3713180	2798272	9475950	3606992	12355700	14286564	10266094	38597626	38955306	253787760	403830576	36.8225	0.000207851
41	0	0	0	0	0	0	0	0	636	10056	5285	22692	30499	39464	65205	99070	78419	102144	66014	68236	78390	249360	331211	322470	361494	370780	329133	458304	1065107	534168	709400	929084	1811052	1370964	2044413	2329350	3297067	2407904	9237261	3107328	11946375	13930740	9664030	34114880	42369522	261226120	405183627	36.9459	0.000202029
42	0	0	0	0	0	0	0	0	837	11400	5115	20760	23541	30792	50733	98090	93984	128160	56225	57302	77940	215088	324768	365328	378632	364080	327390	465674	1181234	563664	727750	939016	2027025	1425088	2222705	2341050	3582639	2442208	9532083	3276138	12155605	14002920	10177220	35031630	42709173	257044440	404477427	36.8815	0.000205047
43	0	0	0	0	0	0	0	0	711	9936	4780	18012	19964	25064	38457	97520	99297	155256	53118	54992	79905	209872	337892	407232	387030	371400	330015	475684	1251085	606240	746125	959842	2162727	1435756	2366139	2368710	3759432	2471296	9883137	3409792	12443165	14209560	10608899	35371996	43379973	253152480	403762491	36.8163	0.000208148
44	0	0	0	0	0	0	0	0	966	11800	4900	18132	19250	23720	34515	103780	117315	188268	53807	52472	79155	197856	354110	446220	406334	369780	336231	485980	1327008	622848	755700	966940	2280096	1449532	2501076	2359800	3941061	2485504	10278939	3494928	12826905	14528304	11113431	36030764	44484375	248028240	402780042	36.7267	0.000212486
45	0	0	0	0	0	0	0	0	762	10772	4830	16170	16968	21616	32445	96680	122166	195408	51051	52948	79260	192528	343434	451296	407417	372240	337722	480480	1326180	645192	762250	976768	2318382	1440376	2493246	2386830	3993730	2511104	10341540	3554564	12790820	14652972	11182806	36144346	44786976	246771880	402366155	36.689	0.00021434
46	0	0	0	0	0	0	0	0	939	12972	6465	26004	34265	43064	70515	105520	84172	110148	70642	73990	85200	262944	360604	352080	356136	396380	348495	473726	1153519	558936	705325	947492	1914813	1394260	2207712	2447640	3587382	2588608	10018206	3463138	12798170	15206652	10746798	34648818	46207668	248446520	402315918	36.6844	0.000214567
47	0	0	0	0	0	0	0	0	1038	14472	6365	25830	28980	35848	58689	109970	102454	143340	59319	62230	85665	223744	354365	410670	389234	374760	344085	472560	1282503	602616	738850	969670	2152494	1447152	2420050	2445780	3904977	2603104	10455753	3663942	13141240	15300648	11416535	35471632	46561398	243511480	401393442	36.6003	0.000218763
48	0	0	0	0	0	0	0	0	537	7964	5265	19578	21182	26072	40149	102490	102223	158076	59969	59780	88995	214544	371501	447804	393813	386180	355362	491920	1361416	646152	741225	987922	2300157	1464456	2552580	2475450	4113421	2660352	10672068	3816772	13258840	15586812	11871487	35737138	47278023	239965480	400843155	36.5501	0.000221305
49	0	0	0	0	0	0	0	0	951	12656	5695	20544	21266	25968	37476	113070	120747	197100	55627	56546	85455	207008	373558	497592	404776	396220	354753	489764	1443825	678312	749475	997854	2440935	1487808	2667333	2495010	4302645	2674944	11079684	3948726	13665540	15944904	12300539	36089018	48208329	235081000	399732653	36.4488	0.000226526
50	0	0	0	0	0	0	0	0	1185	15480	6110	19536	18907	24480	35163	104850	125136	206388	57031	58170	85035	207040	374136	492336	402819	394860	364539	504768	1428737	687936	762625	992212	2449845	1500156	2708919	2509110	4401814	2715968	11385792	4062456	13885305	16372008	12705874	36229390	49364835	231307720	398968671	36.3792	0.000230188
51	0	0	0	0	0	0	0	0	933	14160	8540	34608	42497	54256	80955	113570	91828	122280	86840	88648	103395	289744	394978	393714	389196	446640	409332	530728	1252787	644328	756975	1037764	2074653	1532076	2382756	2799150	3986662	2971840	11022033	4109070	13871830	17141976	12126306	35821156	49221783	231755920	398205907	36.3096	0.000233904
52	0	0	0	0	0	0	0	0	1356	20268	9130	34572	39690	50104	77931	140170	122892	179664	77077	78666	103980	266000	434877	507096	428203	445600	399777	533676	1511905	685824	795250	1042158	2498391	1594628	2805431	2781420	4587473	3006304	12017874	4364240	14721980	17634888	13340905	36352890	50727495	221726800	396146585	36.1218	0.00024424
53	0	0	0	0	0	0	0	0	1140	16144	8085	28470	30191	36560	54603	136790	136466	220164	73944	71176	108390	245040	451520	594432	453454	454700	415779	553872	1645627	753264	808625	1077596	2699028	1619408	2988653	2807400	4841115	3042848	12466905	4627978	14992180	18092916	13901566	36698120	51602889	216355400	395112438	36.0275	0.000249601
54	0	0	0	0	0	0	0	0	975	13716	7225	25290	26194	32456	46332	127890	132022	218520	70967	73976	109500	250352	441966	588186	436677	474620	433524	580140	1631804	803880	806300	1097538	2713041	1652252	3000659	2843220	4968060	3103712	12723810	4797434	15109290	18675792	14301832	36750712	52848120	212650760	394568744	35.978	0.000252466
55	0	0	0	0	0	0	0	0	849	12304	6705	23010	22981	27128	39006	120300	126445	226644	65156	67760	105285	231552	448545	626742	441541	474080	436380	583044	1707612	823248	810175	1111526	2839860	1632512	3131797	2861010	5117449	3146464	13076646	4918304	15513540	18961272	14737507	37082452	53476917	208542240	393575988	35.8874	0.000257784
56	0	0	0	0	0	0	0	0	1221	18900	9370	41250	53823	65408	99765	136210	105556	141324	98176	102228	122340	339856	472804	491328	428051	532820	493500	623744	1512572	779376	862150	1168778	2513970	1782648	2838810	3282270	4804287	3595360	12989757	5237428	15820945	20440008	14219581	37851458	52959348	204823440	391859860	35.731	0.000267241
57	0	0	0	0	0	0	0	0	1236	17804	9780	38532	43631	53936	80334	147220	124652	183252	92807	93828	128100	302608	498202	597654	450471	532000	495894	612854	1717088	828408	870750	1180426	2789235	1878688	3096562	3284550	5240116	3634240	13524852	5614420	16264500	20880144	15130077	38575168	53724411	197803080	390541510	35.6108	0.000274742
58	0	0	0	0	0	0	0	0	1344	19256	9355	35082	35637	43656	66285	152030	141240	223176	87776	89698	130740	288784	500582	656298	482486	544580	510279	647460	1805454	878208	904125	1220024	2967975	1913100	3263544	3351840	5508173	3751424	14042028	5856874	16771580	21374568	15832559	38600970	54760914	191907800	389376904	35.5046	0.000281543
59	0	0	0	0	0	0	0	0	1041	16096	9890	33264	33817	39480	52236	146920	138248	235200	84851	87010	130875	285520	510034	687330	466868	550940	518049	660858	1856123	892704	895525	1222494	3071439	1914780	3385054	3334800	5687818	3759296	14427303	5943200	17135615	21789576	16236303	39199242	55331952	187804720	388576471	35.4316	0.000286314
60	0	0	0	0	0	0	0	0	1617	25132	20380	71112	104685	172464	120582	248640	209088	397992	138073	125692	157170	331872	601528	804996	530043	611200	557172	729168	1993847	944592	968675	1235572	3164184	1965404	3510479	3360900	6028291	3712960	15277812	6002326	17228715	22352436	16332096	37931638	55684902	180620840	384274275	35.0393	0.00031338
61	0	0	0	0	0	0	0	0	1065	16292	12050	46794	58639	68328	98307	144080	115126	158256	117260	119028	148785	365616	516664	551412	433903	595440	542367	666952	1661129	815184	921275	1241526	2723625	2003400	3130144	3811260	5532756	4199968	14858877	6302886	17270085	23859216	16126228	38333830	56929743	182045720	386543216	35.2462	0.000298801
62	0	0	0	0	0	0	0	0	975	16040	10660	38310	43225	55920	82080	151120	130669	198600	99736	105896	146130	322672	538356	677178	466146	593640	564942	679294	1926434	885984	956750	1274052	3138156	2138024	3511262	3818610	6103218	4308704	15604710	6809180	18015515	24401628	17209958	38916446	57821829	173097200	384859249	35.0926	0.000309555
63	0	0	0	0	0	0	0	0	912	15140	9060	30876	32998	43784	63036	145130	127512	212040	91871	95802	146115	306368	534582	710406	468141	601340	571137	701448	1937957	951504	959050	1313208	3221883	2187416	3552964	3870540	6267673	4408000	15870030	7108618	18170215	24774084	17590318	39125408	58018311	170077840	384312717	35.0428	0.000313127
64	0	0	0	0	0	0	0	0	708	10956	9110	31560	32172	39592	55278	150060	128568	238896	90896	96614	148440	306096	559878	762300	477888	613020	580482	717750	2052129	960720	964350	1332240	3387960	2183608	3709419	3842940	6515704	4417536	16306158	7248290	18528230	25062408	17923947	39344516	58190769	166215720	383236908	34.9447	0.00032028
65	0	0	0	0	0	0	0	0	1116	16820	8140	27816	29708	35968	52794	190230	175703	344808	80938	89292	144030	295440	571574	856440	505875	596960	578424	714912	2187990	985296	990925	1335698	3554280	2204468	3896121	3915630	6815722	4457408	16825281	7382726	19011545	25384428	18381896	39837984	58358625	160407600	381250611	34.7636	0.00033392
66	0	0	0	0	0	0	0	0	807	13640	12145	49302	62979	68872	91710	134830	110638	152400	119275	124600	150645	365712	517888	556740	421040	599440	567336	668668	1708762	808536	909975	1261988	2802789	2076956	3269750	3983880	6021750	4364640	15961209	6834816	18218830	25921260	17426038	38611002	59305701	168351560	382628109	34.8892	0.000324401

## Sheet: Gap Size Data
Start Pos Diff	Count	a*b		Cumsum	Cum %
0	0	0		0	0
1	9849	9849		9849	0.000299789
2	9712	19424		19561	0.000595408
3	9990	29970		29551	0.000899489
4	9872	39488		39423	0.00119998
5	10296	51480		49719	0.00151337
6	11049	66294		60768	0.00184969
7	10237	71659		71005	0.00216129
8	9921	79368		80926	0.00246327
9	11143	100287		92069	0.00280244
10	10765	107650		102834	0.00313011
11	11644	128084		114478	0.00348454
12	11453	137436		125931	0.00383315
13	11004	143052		136935	0.0041681
14	11157	156198		148092	0.0045077
15	11205	168075		159297	0.00484876
16	10943	175088		170240	0.00518185
17	11013	187221		181253	0.00551707
18	12017	216306		193270	0.00588285
19	11509	218671		204779	0.00623317
20	11708	234160		216487	0.00658954
21	12009	252189		228496	0.00695508
22	11435	251570		239931	0.00730314
23	11257	258911		251188	0.00764579
24	11545	277080		262733	0.0079972
25	11726	293150		274459	0.00835412
26	11398	296348		285857	0.00870106
27	11504	310608		297361	0.00905123
28	11704	327712		309065	0.00940748
29	11750	340750		320815	0.00976513
30	11625	348750		332440	0.010119
31	11785	365335		344225	0.0104777
32	11079	354528		355304	0.0108149
33	11512	379896		366816	0.0111653
34	11387	387158		378203	0.0115119
35	11116	389060		389319	0.0118503
36	10892	392112		400211	0.0121818
37	10618	392866		410829	0.012505
38	11213	426094		422042	0.0128463
39	11270	439530		433312	0.0131894
40	10974	438960		444286	0.0135234
41	10665	437265		454951	0.013848
42	10884	457128		465835	0.0141793
43	11094	477042		476929	0.014517
44	11367	500148		488296	0.014863
45	10759	484155		499055	0.0151905
46	10380	477480		509435	0.0155064
47	11147	523909		520582	0.0158457
48	10346	496608		530928	0.0161607
49	10061	492989		540989	0.0164669
50	10645	532250		551634	0.0167909
51	10362	528462		561996	0.0171063
52	10381	539812		572377	0.0174223
53	10493	556129		582870	0.0177417
54	9966	538164		592836	0.018045
55	10015	550825		602851	0.0183499
56	9525	533400		612376	0.0186398
57	9606	547542		621982	0.0189322
58	9488	550304		631470	0.019221
59	9500	560500		640970	0.0195102
60	9725	583500		650695	0.0198062
61	9368	571448		660063	0.0200913
62	8692	538904		668755	0.0203559
63	8996	566748		677751	0.0206297
64	9206	589184		686957	0.02091
65	9234	600210		696191	0.021191
66	8979	592614		705170	0.0214643
67	8461	566887		713631	0.0217219
68	8679	590172		722310	0.021986
69	8949	617481		731259	0.0222584
70	8556	598920		739815	0.0225189
71	9178	651638		748993	0.0227982
72	8259	594648		757252	0.0230496
73	8210	599330		765462	0.0232995
74	8727	645798		774189	0.0235652
75	8069	605175		782258	0.0238108
76	8352	634752		790610	0.024065
77	8358	643566		798968	0.0243194
78	7988	623064		806956	0.0245625
79	7358	581282		814314	0.0247865
80	7711	616880		822025	0.0250212
81	8208	664848		830233	0.0252711
82	7660	628120		837893	0.0255042
83	7608	631464		845501	0.0257358
84	7923	665532		853424	0.025977
85	7502	637670		860926	0.0262053
86	7648	657728		868574	0.0264381
87	7235	629445		875809	0.0266583
88	7188	632544		882997	0.0268771
89	7179	638931		890176	0.0270956
90	6898	620820		897074	0.0273056
91	6998	636818		904072	0.0275186
92	7198	662216		911270	0.0277377
93	6923	643839		918193	0.0279484
94	7057	663358		925250	0.0281632
95	6914	656830		932164	0.0283737
96	7657	735072		939821	0.0286068
97	6877	667069		946698	0.0288161
98	7088	694624		953786	0.0290318
99	6881	681219		960667	0.0292413
100	6732	673200		967399	0.0294462
101	6675	674175		974074	0.0296494
102	6956	709512		981030	0.0298611
103	6844	704932		987874	0.0300694
104	6596	685984		994470	0.0302702
105	6282	659610		1000752	0.0304614
106	6854	726524		1007606	0.03067
107	6645	711015		1014251	0.0308723
108	6816	736128		1021067	0.0310798
109	6041	658469		1027108	0.0312636
110	6308	693880		1033416	0.0314556
111	6081	674991		1039497	0.0316407
112	6692	749504		1046189	0.0318444
113	6014	679582		1052203	0.0320275
114	6680	761520		1058883	0.0322308
115	6344	729560		1065227	0.0324239
116	6431	745996		1071658	0.0326197
117	6140	718380		1077798	0.0328066
118	5997	707646		1083795	0.0329891
119	5858	697102		1089653	0.0331674
120	6162	739440		1095815	0.033355
121	5944	719224		1101759	0.0335359
122	5807	708454		1107566	0.0337127
123	6110	751530		1113676	0.0338986
124	5937	736188		1119613	0.0340794
125	5615	701875		1125228	0.0342503
126	6166	776916		1131394	0.034438
127	5945	755015		1137339	0.0346189
128	5630	720640		1142969	0.0347903
129	5622	725238		1148591	0.0349614
130	5786	752180		1154377	0.0351375
131	5648	739888		1160025	0.0353094
132	5921	781572		1165946	0.0354897
133	5675	754775		1171621	0.0356624
134	5753	770902		1177374	0.0358375
135	5255	709425		1182629	0.0359975
136	5502	748272		1188131	0.0361649
137	5640	772680		1193771	0.0363366
138	5597	772386		1199368	0.036507
139	5650	785350		1205018	0.036679
140	5305	742700		1210323	0.0368404
141	5745	810045		1216068	0.0370153
142	5711	810962		1221779	0.0371891
143	5818	831974		1227597	0.0373662
144	5732	825408		1233329	0.0375407
145	5797	840565		1239126	0.0377172
146	5735	837310		1244861	0.0378917
147	6124	900228		1250985	0.0380781
148	5789	856772		1256774	0.0382543
149	5755	857495		1262529	0.0384295
150	5887	883050		1268416	0.0386087
151	5479	827329		1273895	0.0387755
152	6141	933432		1280036	0.0389624
153	6499	994347		1286535	0.0391602
154	6075	935550		1292610	0.0393451
155	6313	978515		1298923	0.0395373
156	6659	1038804		1305582	0.03974
157	6425	1008725		1312007	0.0399355
158	6481	1023998		1318488	0.0401328
159	6656	1058304		1325144	0.0403354
160	6465	1034400		1331609	0.0405322
161	6543	1053423		1338152	0.0407314
162	7055	1142910		1345207	0.0409461
163	7244	1180772		1352451	0.0411666
164	7582	1243448		1360033	0.0413974
165	7495	1236675		1367528	0.0416255
166	7722	1281852		1375250	0.0418606
167	8129	1357543		1383379	0.042108
168	8773	1473864		1392152	0.042375
169	9008	1522352		1401160	0.0426492
170	10209	1735530		1411369	0.04296
171	10882	1860822		1422251	0.0432912
172	11673	2007756		1433924	0.0436465
173	13629	2357817		1447553	0.0440614
174	14764	2568936		1462317	0.0445108
175	17301	3027675		1479618	0.0450374
176	20024	3524224		1499642	0.0456469
177	21953	3885681		1521595	0.0463151
178	26353	4690834		1547948	0.0471172
179	30567	5471493		1578515	0.0480477
180	35289	6352020		1613804	0.0491218
181	41712	7549872		1655516	0.0503914
182	47547	8653554		1703063	0.0518387
183	54366	9948978		1757429	0.0534935
184	61253	11270552		1818682	0.055358
185	68524	12676940		1887206	0.0574437
186	77363	14389518		1964569	0.0597986
187	85003	15895561		2049572	0.0623859
188	91545	17210460		2141117	0.0651724
189	101452	19174428		2242569	0.0682605
190	107705	20463950		2350274	0.0715389
191	116306	22214446		2466580	0.075079
192	122035	23430720		2588615	0.0787936
193	125898	24298314		2714513	0.0826257
194	132309	25667946		2846822	0.086653
195	137611	26834145		2984433	0.0908417
196	138642	27173832		3123075	0.0950618
197	142061	27986017		3265136	0.0993859
198	145771	28862658		3410907	0.103823
199	146218	29097382		3557125	0.108274
200	145703	29140600		3702828	0.112709
201	145259	29197059		3848087	0.11713
202	147261	29746722		3995348	0.121612
203	144970	29428910		4140318	0.126025
204	143446	29262984		4283764	0.130391
205	141947	29099135		4425711	0.134712
206	140549	28953094		4566260	0.13899
207	140105	29001735		4706365	0.143255
208	135375	28158000		4841740	0.147375
209	134525	28115725		4976265	0.15147
210	133908	28120680		5110173	0.155546
211	132951	28052661		5243124	0.159593
212	131630	27905560		5374754	0.1636
213	129554	27595002		5504308	0.167543
214	126023	26968922		5630331	0.171379
215	123963	26652045		5754294	0.175152
216	122637	26489592		5876931	0.178885
217	118806	25780902		5995737	0.182501
218	119372	26023096		6115109	0.186135
219	115964	25396116		6231073	0.189665
220	114544	25199680		6345617	0.193151
221	112503	24863163		6458120	0.196576
222	110798	24597156		6568918	0.199948
223	109231	24358513		6678149	0.203273
224	107284	24031616		6785433	0.206539
225	104041	23409225		6889474	0.209705
226	103243	23332918		6992717	0.212848
227	103710	23542170		7096427	0.216005
228	100526	22919928		7196953	0.219065
229	98957	22661153		7295910	0.222077
230	96876	22281480		7392786	0.225025
231	95517	22064427		7488303	0.227933
232	93248	21633536		7581551	0.230771
233	92017	21439961		7673568	0.233572
234	91246	21351564		7764814	0.236349
235	86491	20325385		7851305	0.238982
236	87318	20607048		7938623	0.24164
237	84305	19980285		8022928	0.244206
238	80192	19085696		8103120	0.246647
239	78473	18755047		8181593	0.249036
240	75704	18168960		8257297	0.25134
241	73190	17638790		8330487	0.253568
242	68800	16649600		8399287	0.255662
243	67684	16447212		8466971	0.257722
244	62118	15156792		8529089	0.259613
245	60258	14763210		8589347	0.261447
246	55449	13640454		8644796	0.263135
247	49404	12202788		8694200	0.264639
248	46464	11523072		8740664	0.266053
249	43185	10753065		8783849	0.267367
250	38819	9704750		8822668	0.268549
251	34542	8670042		8857210	0.2696
252	30574	7704648		8887784	0.270531
253	26634	6738402		8914418	0.271342
254	23529	5976366		8937947	0.272058
255	19942	5085210		8957889	0.272665
256	17608	4507648		8975497	0.273201
257	14803	3804371		8990300	0.273651
258	12810	3304980		9003110	0.274041
259	10906	2824654		9014016	0.274373
260	9115	2369900		9023131	0.274651
261	7915	2065815		9031046	0.274892
262	6140	1608680		9037186	0.275079
263	5250	1380750		9042436	0.275238
264	4481	1182984		9046917	0.275375
265	4035	1069275		9050952	0.275498
266	3338	887908		9054290	0.275599
267	3036	810612		9057326	0.275692
268	2626	703768		9059952	0.275771
269	2175	585075		9062127	0.275838
270	2189	591030		9064316	0.275904
271	1777	481567		9066093	0.275958
272	1532	416704		9067625	0.276005
273	1556	424788		9069181	0.276052
274	1449	397026		9070630	0.276097
275	1165	320375		9071795	0.276132
276	1136	313536		9072931	0.276167
277	1007	278939		9073938	0.276197
278	1001	278278		9074939	0.276228
279	1028	286812		9075967	0.276259
280	1124	314720		9077091	0.276293
281	1051	295331		9078142	0.276325
282	1088	306816		9079230	0.276358
283	993	281019		9080223	0.276389
284	1014	287976		9081237	0.276419
285	1009	287565		9082246	0.27645
286	953	272558		9083199	0.276479
287	1068	306516		9084267	0.276512
288	995	286560		9085262	0.276542
289	1039	300271		9086301	0.276574
290	1006	291740		9087307	0.276604
291	1009	293619		9088316	0.276635
292	977	285284		9089293	0.276665
293	1076	315268		9090369	0.276697
294	1146	336924		9091515	0.276732
295	1025	302375		9092540	0.276763
296	1058	313168		9093598	0.276796
297	985	292545		9094583	0.276826
298	996	296808		9095579	0.276856
299	989	295711		9096568	0.276886
300	916	274800		9097484	0.276914
301	1056	317856		9098540	0.276946
302	1026	309852		9099566	0.276977
303	1012	306636		9100578	0.277008
304	1007	306128		9101585	0.277039
305	936	285480		9102521	0.277067
306	907	277542		9103428	0.277095
307	914	280598		9104342	0.277123
308	1008	310464		9105350	0.277153
309	981	303129		9106331	0.277183
310	952	295120		9107283	0.277212
311	1025	318775		9108308	0.277243
312	904	282048		9109212	0.277271
313	912	285456		9110124	0.277299
314	880	276320		9111004	0.277325
315	955	300825		9111959	0.277354
316	846	267336		9112805	0.27738
317	960	304320		9113765	0.277409
318	867	275706		9114632	0.277436
319	938	299222		9115570	0.277464
320	775	248000		9116345	0.277488
321	882	283122		9117227	0.277515
322	919	295918		9118146	0.277543
323	750	242250		9118896	0.277566
324	855	277020		9119751	0.277592
325	724	235300		9120475	0.277614
326	768	250368		9121243	0.277637
327	753	246231		9121996	0.27766
328	729	239112		9122725	0.277682
329	779	256291		9123504	0.277706
330	693	228690		9124197	0.277727
331	739	244609		9124936	0.27775
332	624	207168		9125560	0.277768
333	627	208791		9126187	0.277788
334	599	200066		9126786	0.277806
335	630	211050		9127416	0.277825
336	613	205968		9128029	0.277844
337	571	192427		9128600	0.277861
338	601	203138		9129201	0.277879
339	532	180348		9129733	0.277896
340	515	175100		9130248	0.277911
341	509	173569		9130757	0.277927
342	408	139536		9131165	0.277939
343	497	170471		9131662	0.277954
344	456	156864		9132118	0.277968
345	464	160080		9132582	0.277982
346	477	165042		9133059	0.277997
347	433	150251		9133492	0.27801
348	372	129456		9133864	0.278021
349	321	112029		9134185	0.278031
350	331	115850		9134516	0.278041
351	338	118638		9134854	0.278051
352	269	94688		9135123	0.27806
353	306	108018		9135429	0.278069
354	261	92394		9135690	0.278077
355	347	123185		9136037	0.278087
356	280	99680		9136317	0.278096
357	284	101388		9136601	0.278105
358	289	103462		9136890	0.278113
359	248	89032		9137138	0.278121
360	256	92160		9137394	0.278129
361	276	99636		9137670	0.278137
362	197	71314		9137867	0.278143
363	224	81312		9138091	0.27815
364	225	81900		9138316	0.278157
365	240	87600		9138556	0.278164
366	256	93696		9138812	0.278172
367	228	83676		9139040	0.278179
368	244	89792		9139284	0.278186
369	184	67896		9139468	0.278192
370	200	74000		9139668	0.278198
371	161	59731		9139829	0.278203
372	144	53568		9139973	0.278207
373	182	67886		9140155	0.278213
374	252	94248		9140407	0.27822
375	138	51750		9140545	0.278225
376	180	67680		9140725	0.27823
377	198	74646		9140923	0.278236
378	168	63504		9141091	0.278241
379	147	55713		9141238	0.278246
380	186	70680		9141424	0.278251
381	139	52959		9141563	0.278256
382	147	56154		9141710	0.27826
383	132	50556		9141842	0.278264
384	161	61824		9142003	0.278269
385	119	45815		9142122	0.278273
386	111	42846		9142233	0.278276
387	146	56502		9142379	0.27828
388	136	52768		9142515	0.278285
389	137	53293		9142652	0.278289
390	119	46410		9142771	0.278292
391	133	52003		9142904	0.278296
392	126	49392		9143030	0.2783
393	101	39693		9143131	0.278303
394	154	60676		9143285	0.278308
395	123	48585		9143408	0.278312
396	144	57024		9143552	0.278316
397	197	78209		9143749	0.278322
398	148	58904		9143897	0.278327
399	169	67431		9144066	0.278332
400	142	56800		9144208	0.278336
401	175	70175		9144383	0.278341
402	161	64722		9144544	0.278346
403	163	65689		9144707	0.278351
404	104	42016		9144811	0.278354
405	131	53055		9144942	0.278358
406	162	65772		9145104	0.278363
407	168	68376		9145272	0.278368
408	156	63648		9145428	0.278373
409	150	61350		9145578	0.278378
410	117	47970		9145695	0.278381
411	221	90831		9145916	0.278388
412	190	78280		9146106	0.278394
413	228	94164		9146334	0.278401
414	137	56718		9146471	0.278405
415	192	79680		9146663	0.278411
416	149	61984		9146812	0.278415
417	201	83817		9147013	0.278421
418	151	63118		9147164	0.278426
419	128	53632		9147292	0.27843
420	182	76440		9147474	0.278436
421	158	66518		9147632	0.27844
422	231	97482		9147863	0.278447
423	147	62181		9148010	0.278452
424	256	108544		9148266	0.27846
425	140	59500		9148406	0.278464
426	265	112890		9148671	0.278472
427	238	101626		9148909	0.278479
428	200	85600		9149109	0.278485
429	170	72930		9149279	0.27849
430	260	111800		9149539	0.278498
431	172	74132		9149711	0.278504
432	171	73872		9149882	0.278509
433	261	113013		9150143	0.278517
434	268	116312		9150411	0.278525
435	218	94830		9150629	0.278532
436	161	70196		9150790	0.278536
437	283	123671		9151073	0.278545
438	214	93732		9151287	0.278552
439	201	88239		9151488	0.278558
440	213	93720		9151701	0.278564
441	140	61740		9151841	0.278568
442	120	53040		9151961	0.278572
443	125	55375		9152086	0.278576
444	165	73260		9152251	0.278581
445	87	38715		9152338	0.278584
446	104	46384		9152442	0.278587
447	164	73308		9152606	0.278592
448	139	62272		9152745	0.278596
449	80	35920		9152825	0.278598
450	82	36900		9152907	0.278601
451	94	42394		9153001	0.278604
452	133	60116		9153134	0.278608
453	79	35787		9153213	0.27861
454	115	52210		9153328	0.278614
455	146	66430		9153474	0.278618
456	108	49248		9153582	0.278621
457	138	63066		9153720	0.278626
458	121	55418		9153841	0.278629
459	89	40851		9153930	0.278632
460	141	64860		9154071	0.278636
461	101	46561		9154172	0.278639
462	86	39732		9154258	0.278642
463	110	50930		9154368	0.278645
464	80	37120		9154448	0.278648
465	123	57195		9154571	0.278652
466	115	53590		9154686	0.278655
467	107	49969		9154793	0.278658
468	139	65052		9154932	0.278663
469	93	43617		9155025	0.278665
470	88	41360		9155113	0.278668
471	75	35325		9155188	0.27867
472	88	41536		9155276	0.278673
473	109	51557		9155385	0.278676
474	84	39816		9155469	0.278679
475	108	51300		9155577	0.278682
476	136	64736		9155713	0.278686
477	123	58671		9155836	0.27869
478	122	58316		9155958	0.278694
479	81	38799		9156039	0.278696
480	126	60480		9156165	0.2787
481	84	40404		9156249	0.278703
482	87	41934		9156336	0.278705
483	63	30429		9156399	0.278707
484	79	38236		9156478	0.27871
485	74	35890		9156552	0.278712
486	72	34992		9156624	0.278714
487	78	37986		9156702	0.278716
488	81	39528		9156783	0.278719
489	117	57213		9156900	0.278722
490	75	36750		9156975	0.278725
491	52	25532		9157027	0.278726
492	52	25584		9157079	0.278728
493	56	27608		9157135	0.27873
494	74	36556		9157209	0.278732
495	62	30690		9157271	0.278734
496	81	40176		9157352	0.278736
497	64	31808		9157416	0.278738
498	56	27888		9157472	0.27874
499	61	30439		9157533	0.278742
500	54	27000		9157587	0.278743
501	46	23046		9157633	0.278745
502	55	27610		9157688	0.278746
503	95	47785		9157783	0.278749
504	34	17136		9157817	0.27875
505	64	32320		9157881	0.278752
506	81	40986		9157962	0.278755
507	61	30927		9158023	0.278757
508	52	26416		9158075	0.278758
509	84	42756		9158159	0.278761
510	67	34170		9158226	0.278763
511	103	52633		9158329	0.278766
512	77	39424		9158406	0.278768
513	75	38475		9158481	0.278771
514	61	31354		9158542	0.278772
515	68	35020		9158610	0.278774
516	92	47472		9158702	0.278777
517	85	43945		9158787	0.27878
518	177	91686		9158964	0.278785
519	56	29064		9159020	0.278787
520	73	37960		9159093	0.278789
521	61	31781		9159154	0.278791
522	69	36018		9159223	0.278793
523	87	45501		9159310	0.278796
524	75	39300		9159385	0.278798
525	101	53025		9159486	0.278801
526	65	34190		9159551	0.278803
527	57	30039		9159608	0.278805
528	86	45408		9159694	0.278807
529	63	33327		9159757	0.278809
530	57	30210		9159814	0.278811
531	57	30267		9159871	0.278813
532	56	29792		9159927	0.278815
533	72	38376		9159999	0.278817
534	91	48594		9160090	0.27882
535	68	36380		9160158	0.278822
536	64	34304		9160222	0.278824
537	97	52089		9160319	0.278827
538	66	35508		9160385	0.278829
539	123	66297		9160508	0.278832
540	72	38880		9160580	0.278834
541	57	30837		9160637	0.278836
542	58	31436		9160695	0.278838
543	55	29865		9160750	0.27884
544	58	31552		9160808	0.278841
545	62	33790		9160870	0.278843
546	50	27300		9160920	0.278845
547	80	43760		9161000	0.278847
548	108	59184		9161108	0.278851
549	96	52704		9161204	0.278853
550	72	39600		9161276	0.278856
551	40	22040		9161316	0.278857
552	50	27600		9161366	0.278858
553	63	34839		9161429	0.27886
554	52	28808		9161481	0.278862
555	102	56610		9161583	0.278865
556	50	27800		9161633	0.278867
557	64	35648		9161697	0.278868
558	56	31248		9161753	0.27887
559	28	15652		9161781	0.278871
560	56	31360		9161837	0.278873
561	47	26367		9161884	0.278874
562	44	24728		9161928	0.278875
563	81	45603		9162009	0.278878
564	49	27636		9162058	0.278879
565	44	24860		9162102	0.278881
566	31	17546		9162133	0.278882
567	39	22113		9162172	0.278883
568	69	39192		9162241	0.278885
569	41	23329		9162282	0.278886
570	39	22230		9162321	0.278887
571	43	24553		9162364	0.278889
572	40	22880		9162404	0.27889
573	29	16617		9162433	0.278891
574	40	22960		9162473	0.278892
575	37	21275		9162510	0.278893
576	30	17280		9162540	0.278894
577	44	25388		9162584	0.278895
578	33	19074		9162617	0.278896
579	29	16791		9162646	0.278897
580	23	13340		9162669	0.278898
581	45	26145		9162714	0.278899
582	25	14550		9162739	0.2789
583	35	20405		9162774	0.278901
584	25	14600		9162799	0.278902
585	25	14625		9162824	0.278903
586	30	17580		9162854	0.278904
587	27	15849		9162881	0.278904
588	34	19992		9162915	0.278906
589	25	14725		9162940	0.278906
590	16	9440		9162956	0.278907
591	22	13002		9162978	0.278907
592	23	13616		9163001	0.278908
593	15	8895		9163016	0.278909
594	26	15444		9163042	0.278909
595	8	4760		9163050	0.27891
596	18	10728		9163068	0.27891
597	11	6567		9163079	0.278911
598	35	20930		9163114	0.278912
599	22	13178		9163136	0.278912
600	19	11400		9163155	0.278913
601	21	12621		9163176	0.278913
602	25	15050		9163201	0.278914
603	23	13869		9163224	0.278915
604	29	17516		9163253	0.278916
605	13	7865		9163266	0.278916
606	11	6666		9163277	0.278917
607	23	13961		9163300	0.278917
608	14	8512		9163314	0.278918
609	13	7917		9163327	0.278918
610	21	12810		9163348	0.278919
611	5	3055		9163353	0.278919
612	16	9792		9163369	0.278919
613	13	7969		9163382	0.27892
614	13	7982		9163395	0.27892
615	26	15990		9163421	0.278921
616	19	11704		9163440	0.278922
617	10	6170		9163450	0.278922
618	23	14214		9163473	0.278923
619	8	4952		9163481	0.278923
620	5	3100		9163486	0.278923
621	19	11799		9163505	0.278923
622	6	3732		9163511	0.278924
623	15	9345		9163526	0.278924
624	17	10608		9163543	0.278925
625	22	13750		9163565	0.278925
626	15	9390		9163580	0.278926
627	27	16929		9163607	0.278927
628	17	10676		9163624	0.278927
629	13	8177		9163637	0.278928
630	30	18900		9163667	0.278928
631	13	8203		9163680	0.278929
632	15	9480		9163695	0.278929
633	27	17091		9163722	0.27893
634	14	8876		9163736	0.278931
635	24	15240		9163760	0.278931
636	13	8268		9163773	0.278932
637	11	7007		9163784	0.278932
638	20	12760		9163804	0.278933
639	25	15975		9163829	0.278933
640	8	5120		9163837	0.278934
641	9	5769		9163846	0.278934
642	25	16050		9163871	0.278935
643	11	7073		9163882	0.278935
644	22	14168		9163904	0.278936
645	17	10965		9163921	0.278936
646	19	12274		9163940	0.278937
647	15	9705		9163955	0.278937
648	30	19440		9163985	0.278938
649	19	12331		9164004	0.278939
650	25	16250		9164029	0.278939
651	24	15624		9164053	0.27894
652	25	16300		9164078	0.278941
653	40	26120		9164118	0.278942
654	30	19620		9164148	0.278943
655	14	9170		9164162	0.278943
656	26	17056		9164188	0.278944
657	25	16425		9164213	0.278945
658	38	25004		9164251	0.278946
659	40	26360		9164291	0.278947
660	19	12540		9164310	0.278948
661	19	12559		9164329	0.278949
662	33	21846		9164362	0.27895
663	61	40443		9164423	0.278951
664	41	27224		9164464	0.278953
665	32	21280		9164496	0.278954
666	44	29304		9164540	0.278955
667	41	27347		9164581	0.278956
668	21	14028		9164602	0.278957
669	32	21408		9164634	0.278958
670	23	15410		9164657	0.278959
671	50	33550		9164707	0.27896
672	24	16128		9164731	0.278961
673	50	33650		9164781	0.278962
674	45	30330		9164826	0.278964
675	23	15525		9164849	0.278964
676	37	25012		9164886	0.278966
677	36	24372		9164922	0.278967
678	35	23730		9164957	0.278968
679	26	17654		9164983	0.278968
680	28	19040		9165011	0.278969
681	28	19068		9165039	0.27897
682	33	22506		9165072	0.278971
683	33	22539		9165105	0.278972
684	33	22572		9165138	0.278973
685	33	22605		9165171	0.278974
686	24	16464		9165195	0.278975
687	59	40533		9165254	0.278977
688	29	19952		9165283	0.278978
689	50	34450		9165333	0.278979
690	24	16560		9165357	0.27898
691	21	14511		9165378	0.27898
692	56	38752		9165434	0.278982
693	33	22869		9165467	0.278983
694	33	22902		9165500	0.278984
695	24	16680		9165524	0.278985
696	33	22968		9165557	0.278986
697	11	7667		9165568	0.278986
698	14	9772		9165582	0.278987
699	19	13281		9165601	0.278987
700	9	6300		9165610	0.278988
701	38	26638		9165648	0.278989
702	32	22464		9165680	0.27899
703	18	12654		9165698	0.27899
704	18	12672		9165716	0.278991
705	25	17625		9165741	0.278992
706	28	19768		9165769	0.278992
707	18	12726		9165787	0.278993
708	26	18408		9165813	0.278994
709	14	9926		9165827	0.278994
710	22	15620		9165849	0.278995
711	30	21330		9165879	0.278996
712	14	9968		9165893	0.278996
713	20	14260		9165913	0.278997
714	16	11424		9165929	0.278997
715	14	10010		9165943	0.278998
716	32	22912		9165975	0.278999
717	18	12906		9165993	0.278999
718	15	10770		9166008	0.279
719	12	8628		9166020	0.279
720	16	11520		9166036	0.279001
721	11	7931		9166047	0.279001
722	8	5776		9166055	0.279001
723	12	8676		9166067	0.279001
724	13	9412		9166080	0.279002
725	22	15950		9166102	0.279003
726	10	7260		9166112	0.279003
727	9	6543		9166121	0.279003
728	16	11648		9166137	0.279004
729	1	729		9166138	0.279004
730	13	9490		9166151	0.279004
731	13	9503		9166164	0.279004
732	10	7320		9166174	0.279005
733	15	10995		9166189	0.279005
734	5	3670		9166194	0.279005
735	5	3675		9166199	0.279005
736	5	3680		9166204	0.279006
737	4	2948		9166208	0.279006
738	21	15498		9166229	0.279006
739	2	1478		9166231	0.279006
740	23	17020		9166254	0.279007
741	17	12597		9166271	0.279008
742	8	5936		9166279	0.279008
743	5	3715		9166284	0.279008
744	7	5208		9166291	0.279008
745	19	14155		9166310	0.279009
746	7	5222		9166317	0.279009
747	1	747		9166318	0.279009
748	5	3740		9166323	0.279009
749	11	8239		9166334	0.27901
750	0	0		9166334	0.27901
751	9	6759		9166343	0.27901
752	3	2256		9166346	0.27901
753	9	6777		9166355	0.27901
754	8	6032		9166363	0.27901
755	5	3775		9166368	0.279011
756	6	4536		9166374	0.279011
757	16	12112		9166390	0.279011
758	11	8338		9166401	0.279012
759	5	3795		9166406	0.279012
760	1	760		9166407	0.279012
761	7	5327		9166414	0.279012
762	2	1524		9166416	0.279012
763	8	6104		9166424	0.279012
764	12	9168		9166436	0.279013
765	0	0		9166436	0.279013
766	5	3830		9166441	0.279013
767	5	3835		9166446	0.279013
768	8	6144		9166454	0.279013
769	2	1538		9166456	0.279013
770	1	770		9166457	0.279013
771	4	3084		9166461	0.279013
772	1	772		9166462	0.279013
773	4	3092		9166466	0.279014
774	4	3096		9166470	0.279014
775	0	0		9166470	0.279014
776	0	0		9166470	0.279014
777	2	1554		9166472	0.279014
778	3	2334		9166475	0.279014
779	2	1558		9166477	0.279014
780	0	0		9166477	0.279014
781	0	0		9166477	0.279014
782	2	1564		9166479	0.279014
783	11	8613		9166490	0.279014
784	1	784		9166491	0.279014
785	9	7065		9166500	0.279015
786	11	8646		9166511	0.279015
787	12	9444		9166523	0.279015
788	17	13396		9166540	0.279016
789	5	3945		9166545	0.279016
790	3	2370		9166548	0.279016
791	5	3955		9166553	0.279016
792	5	3960		9166558	0.279016
793	6	4758		9166564	0.279017
794	3	2382		9166567	0.279017
795	5	3975		9166572	0.279017
796	4	3184		9166576	0.279017
797	3	2391		9166579	0.279017
798	6	4788		9166585	0.279017
799	1	799		9166586	0.279017
800	6	4800		9166592	0.279017
801	6	4806		9166598	0.279018
802	16	12832		9166614	0.279018
803	3	2409		9166617	0.279018
804	1	804		9166618	0.279018
805	1	805		9166619	0.279018
806	7	5642		9166626	0.279018
807	1	807		9166627	0.279019
808	11	8888		9166638	0.279019
809	15	12135		9166653	0.279019
810	18	14580		9166671	0.27902
811	10	8110		9166681	0.27902
812	2	1624		9166683	0.27902
813	2	1626		9166685	0.27902
814	7	5698		9166692	0.27902
815	8	6520		9166700	0.279021
816	5	4080		9166705	0.279021
817	9	7353		9166714	0.279021
818	7	5726		9166721	0.279021
819	1	819		9166722	0.279021
820	1	820		9166723	0.279021
821	14	11494		9166737	0.279022
822	1	822		9166738	0.279022
823	3	2469		9166741	0.279022
824	2	1648		9166743	0.279022
825	11	9075		9166754	0.279022
826	2	1652		9166756	0.279022
827	9	7443		9166765	0.279023
828	5	4140		9166770	0.279023
829	6	4974		9166776	0.279023
830	18	14940		9166794	0.279024
831	9	7479		9166803	0.279024
832	1	832		9166804	0.279024
833	5	4165		9166809	0.279024
834	2	1668		9166811	0.279024
835	13	10855		9166824	0.279025
836	3	2508		9166827	0.279025
837	17	14229		9166844	0.279025
838	2	1676		9166846	0.279025
839	4	3356		9166850	0.279025
840	4	3360		9166854	0.279025
841	5	4205		9166859	0.279026
842	8	6736		9166867	0.279026
843	3	2529		9166870	0.279026
844	9	7596		9166879	0.279026
845	3	2535		9166882	0.279026
846	1	846		9166883	0.279026
847	1	847		9166884	0.279026
848	7	5936		9166891	0.279027
849	3	2547		9166894	0.279027
850	1	850		9166895	0.279027
851	4	3404		9166899	0.279027
852	4	3408		9166903	0.279027
853	3	2559		9166906	0.279027
854	1	854		9166907	0.279027
855	7	5985		9166914	0.279027
856	3	2568		9166917	0.279027
857	6	5142		9166923	0.279028
858	2	1716		9166925	0.279028
859	4	3436		9166929	0.279028
860	12	10320		9166941	0.279028
861	3	2583		9166944	0.279028
862	3	2586		9166947	0.279028
863	1	863		9166948	0.279028
864	3	2592		9166951	0.279028
865	1	865		9166952	0.279028
866	5	4330		9166957	0.279029
867	3	2601		9166960	0.279029
868	1	868		9166961	0.279029
869	1	869		9166962	0.279029
870	1	870		9166963	0.279029
871	14	12194		9166977	0.279029
872	2	1744		9166979	0.279029
873	2	1746		9166981	0.279029
874	2	1748		9166983	0.279029
875	6	5250		9166989	0.27903
876	15	13140		9167004	0.27903
877	8	7016		9167012	0.27903
878	58	50924		9167070	0.279032
879	3	2637		9167073	0.279032
880	8	7040		9167081	0.279032
881	12	10572		9167093	0.279033
882	14	12348		9167107	0.279033
883	6	5298		9167113	0.279033
884	22	19448		9167135	0.279034
885	12	10620		9167147	0.279034
886	16	14176		9167163	0.279035
887	11	9757		9167174	0.279035
888	8	7104		9167182	0.279035
889	4	3556		9167186	0.279036
890	21	18690		9167207	0.279036
891	3	2673		9167210	0.279036
892	3	2676		9167213	0.279036
893	10	8930		9167223	0.279037
894	3	2682		9167226	0.279037
895	9	8055		9167235	0.279037
896	1	896		9167236	0.279037
897	1	897		9167237	0.279037
898	2	1796		9167239	0.279037
899	4	3596		9167243	0.279037
900	2	1800		9167245	0.279037
901	7	6307		9167252	0.279038
902	2	1804		9167254	0.279038
903	3	2709		9167257	0.279038
904	6	5424		9167263	0.279038
905	4	3620		9167267	0.279038
906	6	5436		9167273	0.279038
907	18	16326		9167291	0.279039
908	5	4540		9167296	0.279039
909	4	3636		9167300	0.279039
910	12	10920		9167312	0.279039
911	12	10932		9167324	0.27904
912	3	2736		9167327	0.27904
913	3	2739		9167330	0.27904
914	4	3656		9167334	0.27904
915	4	3660		9167338	0.27904
916	3	2748		9167341	0.27904
917	4	3668		9167345	0.27904
918	0	0		9167345	0.27904
919	6	5514		9167351	0.279041
920	2	1840		9167353	0.279041
921	5	4605		9167358	0.279041
922	8	7376		9167366	0.279041
923	11	10153		9167377	0.279041
924	3	2772		9167380	0.279041
925	6	5550		9167386	0.279042
926	3	2778		9167389	0.279042
927	1	927		9167390	0.279042
928	3	2784		9167393	0.279042
929	4	3716		9167397	0.279042
930	1	930		9167398	0.279042
931	8	7448		9167406	0.279042
932	15	13980		9167421	0.279043
933	10	9330		9167431	0.279043
934	10	9340		9167441	0.279043
935	10	9350		9167451	0.279044
936	14	13104		9167465	0.279044
937	22	20614		9167487	0.279045
938	8	7504		9167495	0.279045
939	11	10329		9167506	0.279045
940	4	3760		9167510	0.279045
941	6	5646		9167516	0.279046
942	6	5652		9167522	0.279046
943	2	1886		9167524	0.279046
944	6	5664		9167530	0.279046
945	7	6615		9167537	0.279046
946	4	3784		9167541	0.279046
947	5	4735		9167546	0.279046
948	15	14220		9167561	0.279047
949	4	3796		9167565	0.279047
950	2	1900		9167567	0.279047
951	5	4755		9167572	0.279047
952	2	1904		9167574	0.279047
953	9	8577		9167583	0.279048
954	6	5724		9167589	0.279048
955	5	4775		9167594	0.279048
956	2	1912		9167596	0.279048
957	2	1914		9167598	0.279048
958	0	0		9167598	0.279048
959	2	1918		9167600	0.279048
960	1	960		9167601	0.279048
961	0	0		9167601	0.279048
962	6	5772		9167607	0.279048
963	2	1926		9167609	0.279048
964	4	3856		9167613	0.279049
965	8	7720		9167621	0.279049
966	1	966		9167622	0.279049
967	1	967		9167623	0.279049
968	3	2904		9167626	0.279049
969	2	1938		9167628	0.279049
970	11	10670		9167639	0.279049
971	1	971		9167640	0.279049
972	2	1944		9167642	0.279049
973	3	2919		9167645	0.279049
974	3	2922		9167648	0.27905
975	3	2925		9167651	0.27905
976	3	2928		9167654	0.27905
977	3	2931		9167657	0.27905
978	4	3912		9167661	0.27905
979	6	5874		9167667	0.27905
980	2	1960		9167669	0.27905
981	1	981		9167670	0.27905
982	8	7856		9167678	0.279051
983	1	983		9167679	0.279051
984	1	984		9167680	0.279051
985	1	985		9167681	0.279051
986	2	1972		9167683	0.279051
987	2	1974		9167685	0.279051
988	4	3952		9167689	0.279051
989	3	2967		9167692	0.279051
990	0	0		9167692	0.279051
991	0	0		9167692	0.279051
992	2	1984		9167694	0.279051
993	1	993		9167695	0.279051
994	13	12922		9167708	0.279051
995	8	7960		9167716	0.279052
996	0	0		9167716	0.279052
997	3	2991		9167719	0.279052
998	1	998		9167720	0.279052
999	0	0		9167720	0.279052
1000	2	2000		9167722	0.279052
1001	0	0		9167722	0.279052
1002	1	1002		9167723	0.279052
1003	0	0		9167723	0.279052
1004	1	1004		9167724	0.279052
1005	1	1005		9167725	0.279052
1006	0	0		9167725	0.279052
1007	0	0		9167725	0.279052
1008	1	1008		9167726	0.279052
1009	0	0		9167726	0.279052
1010	3	3030		9167729	0.279052
1011	0	0		9167729	0.279052
1012	0	0		9167729	0.279052
1013	0	0		9167729	0.279052
1014	2	2028		9167731	0.279052
1015	1	1015		9167732	0.279052
1016	0	0		9167732	0.279052
1017	5	5085		9167737	0.279052
1018	0	0		9167737	0.279052
1019	0	0		9167737	0.279052
1020	0	0		9167737	0.279052
1021	0	0		9167737	0.279052
1022	0	0		9167737	0.279052
1023	0	0		9167737	0.279052
1024	0	0		9167737	0.279052
1025	0	0		9167737	0.279052
1026	2	2052		9167739	0.279052
1027	2	2054		9167741	0.279052
1028	1	1028		9167742	0.279052
1029	1	1029		9167743	0.279052
1030	0	0		9167743	0.279052
1031	0	0		9167743	0.279052
1032	2	2064		9167745	0.279053
1033	1	1033		9167746	0.279053
1034	0	0		9167746	0.279053
1035	1	1035		9167747	0.279053
1036	1	1036		9167748	0.279053
1037	2	2074		9167750	0.279053
1038	1	1038		9167751	0.279053
1039	0	0		9167751	0.279053
1040	1	1040		9167752	0.279053
1041	5	5205		9167757	0.279053
1042	1	1042		9167758	0.279053
1043	0	0		9167758	0.279053
1044	0	0		9167758	0.279053
1045	0	0		9167758	0.279053
1046	0	0		9167758	0.279053
1047	1	1047		9167759	0.279053
1048	0	0		9167759	0.279053
1049	2	2098		9167761	0.279053
1050	0	0		9167761	0.279053
1051	1	1051		9167762	0.279053
1052	2	2104		9167764	0.279053
1053	0	0		9167764	0.279053
1054	0	0		9167764	0.279053
1055	7	7385		9167771	0.279053
1056	0	0		9167771	0.279053
1057	0	0		9167771	0.279053
1058	0	0		9167771	0.279053
1059	2	2118		9167773	0.279053
1060	9	9540		9167782	0.279054
1061	1	1061		9167783	0.279054
1062	0	0		9167783	0.279054
1063	2	2126		9167785	0.279054
1064	0	0		9167785	0.279054
1065	1	1065		9167786	0.279054
1066	0	0		9167786	0.279054
1067	0	0		9167786	0.279054
1068	1	1068		9167787	0.279054
1069	0	0		9167787	0.279054
1070	0	0		9167787	0.279054
1071	0	0		9167787	0.279054
1072	0	0		9167787	0.279054
1073	0	0		9167787	0.279054
1074	7	7518		9167794	0.279054
1075	1	1075		9167795	0.279054
1076	2	2152		9167797	0.279054
1077	1	1077		9167798	0.279054
1078	2	2156		9167800	0.279054
1079	1	1079		9167801	0.279054
1080	0	0		9167801	0.279054
1081	0	0		9167801	0.279054
1082	1	1082		9167802	0.279054
1083	0	0		9167802	0.279054
1084	0	0		9167802	0.279054
1085	1	1085		9167803	0.279054
1086	1	1086		9167804	0.279054
1087	0	0		9167804	0.279054
1088	1	1088		9167805	0.279054
1089	0	0		9167805	0.279054
1090	0	0		9167805	0.279054
1091	3	3273		9167808	0.279054
1092	12	13104		9167820	0.279055
1093	0	0		9167820	0.279055
1094	5	5470		9167825	0.279055
1095	0	0		9167825	0.279055
1096	1	1096		9167826	0.279055
1097	0	0		9167826	0.279055
1098	1	1098		9167827	0.279055
1099	0	0		9167827	0.279055
1100	0	0		9167827	0.279055
1101	2	2202		9167829	0.279055
1102	2	2204		9167831	0.279055
1103	0	0		9167831	0.279055
1104	0	0		9167831	0.279055
1105	2	2210		9167833	0.279055
1106	0	0		9167833	0.279055
1107	4	4428		9167837	0.279055
1108	1	1108		9167838	0.279055
1109	0	0		9167838	0.279055
1110	2	2220		9167840	0.279055
1111	0	0		9167840	0.279055
1112	1	1112		9167841	0.279055
1113	1	1113		9167842	0.279055
1114	1	1114		9167843	0.279056
1115	2	2230		9167845	0.279056
1116	1	1116		9167846	0.279056
1117	1	1117		9167847	0.279056
1118	0	0		9167847	0.279056
1119	0	0		9167847	0.279056
1120	1	1120		9167848	0.279056
1121	1	1121		9167849	0.279056
1122	0	0		9167849	0.279056
1123	3	3369		9167852	0.279056
1124	0	0		9167852	0.279056
1125	1	1125		9167853	0.279056
1126	1	1126		9167854	0.279056
1127	0	0		9167854	0.279056
1128	0	0		9167854	0.279056
1129	0	0		9167854	0.279056
1130	0	0		9167854	0.279056
1131	1	1131		9167855	0.279056
1132	0	0		9167855	0.279056
1133	0	0		9167855	0.279056
1134	7	7938		9167862	0.279056
1135	3	3405		9167865	0.279056
1136	0	0		9167865	0.279056
1137	2	2274		9167867	0.279056
1138	0	0		9167867	0.279056
1139	0	0		9167867	0.279056
1140	0	0		9167867	0.279056
1141	0	0		9167867	0.279056
1142	0	0		9167867	0.279056
1143	2	2286		9167869	0.279056
1144	0	0		9167869	0.279056
1145	0	0		9167869	0.279056
1146	7	8022		9167876	0.279057
1147	0	0		9167876	0.279057
1148	2	2296		9167878	0.279057
1149	0	0		9167878	0.279057
1150	1	1150		9167879	0.279057
1151	1	1151		9167880	0.279057
1152	1	1152		9167881	0.279057
1153	1	1153		9167882	0.279057
1154	0	0		9167882	0.279057
1155	1	1155		9167883	0.279057
1156	0	0		9167883	0.279057
1157	2	2314		9167885	0.279057
1158	1	1158		9167886	0.279057
1159	0	0		9167886	0.279057
1160	0	0		9167886	0.279057
1161	3	3483		9167889	0.279057
1162	0	0		9167889	0.279057
1163	2	2326		9167891	0.279057
1164	3	3492		9167894	0.279057
1165	0	0		9167894	0.279057
1166	0	0		9167894	0.279057
1167	0	0		9167894	0.279057
1168	6	7008		9167900	0.279057
1169	9	10521		9167909	0.279058
1170	1	1170		9167910	0.279058
1171	1	1171		9167911	0.279058
1172	0	0		9167911	0.279058
1173	1	1173		9167912	0.279058
1174	1	1174		9167913	0.279058
1175	0	0		9167913	0.279058
1176	1	1176		9167914	0.279058
1177	0	0		9167914	0.279058
1178	0	0		9167914	0.279058
1179	0	0		9167914	0.279058
1180	0	0		9167914	0.279058
1181	0	0		9167914	0.279058
1182	0	0		9167914	0.279058
1183	0	0		9167914	0.279058
1184	0	0		9167914	0.279058
1185	0	0		9167914	0.279058
1186	0	0		9167914	0.279058
1187	0	0		9167914	0.279058
1188	0	0		9167914	0.279058
1189	0	0		9167914	0.279058
1190	1	1190		9167915	0.279058
1191	1	1191		9167916	0.279058
1192	0	0		9167916	0.279058
1193	1	1193		9167917	0.279058
1194	0	0		9167917	0.279058
1195	0	0		9167917	0.279058
1196	3	3588		9167920	0.279058
1197	1	1197		9167921	0.279058
1198	1	1198		9167922	0.279058
1199	1	1199		9167923	0.279058
1200	1	1200		9167924	0.279058
1201	0	0		9167924	0.279058
1202	3	3606		9167927	0.279058
1203	0	0		9167927	0.279058
1204	0	0		9167927	0.279058
1205	0	0		9167927	0.279058
1206	1	1206		9167928	0.279058
1207	0	0		9167928	0.279058
1208	4	4832		9167932	0.279058
1209	0	0		9167932	0.279058
1210	1	1210		9167933	0.279058
1211	0	0		9167933	0.279058
1212	1	1212		9167934	0.279058
1213	2	2426		9167936	0.279058
1214	0	0		9167936	0.279058
1215	1	1215		9167937	0.279058
1216	0	0		9167937	0.279058
1217	0	0		9167937	0.279058
1218	1	1218		9167938	0.279058
1219	1	1219		9167939	0.279058
1220	0	0		9167939	0.279058
1221	2	2442		9167941	0.279059
1222	2	2444		9167943	0.279059
1223	1	1223		9167944	0.279059
1224	2	2448		9167946	0.279059
1225	7	8575		9167953	0.279059
1226	1	1226		9167954	0.279059
1227	2	2454		9167956	0.279059
1228	1	1228		9167957	0.279059
1229	3	3687		9167960	0.279059
1230	15	18450		9167975	0.27906
1231	0	0		9167975	0.27906
1232	0	0		9167975	0.27906
1233	4	4932		9167979	0.27906
1234	0	0		9167979	0.27906
1235	1	1235		9167980	0.27906
1236	3	3708		9167983	0.27906
1237	0	0		9167983	0.27906
1238	8	9904		9167991	0.27906
1239	0	0		9167991	0.27906
1240	0	0		9167991	0.27906
1241	0	0		9167991	0.27906
1242	0	0		9167991	0.27906
1243	0	0		9167991	0.27906
1244	2	2488		9167993	0.27906
1245	0	0		9167993	0.27906
1246	2	2492		9167995	0.27906
1247	1	1247		9167996	0.27906
1248	0	0		9167996	0.27906
1249	2	2498		9167998	0.27906
1250	1	1250		9167999	0.27906
1251	1	1251		9168000	0.27906
1252	0	0		9168000	0.27906
1253	0	0		9168000	0.27906
1254	0	0		9168000	0.27906
1255	2	2510		9168002	0.27906
1256	0	0		9168002	0.27906
1257	2	2514		9168004	0.27906
1258	1	1258		9168005	0.27906
1259	2	2518		9168007	0.279061
1260	3	3780		9168010	0.279061
1261	0	0		9168010	0.279061
1262	1	1262		9168011	0.279061
1263	0	0		9168011	0.279061
1264	0	0		9168011	0.279061
1265	0	0		9168011	0.279061
1266	1	1266		9168012	0.279061
1267	0	0		9168012	0.279061
1268	0	0		9168012	0.279061
1269	0	0		9168012	0.279061
1270	0	0		9168012	0.279061
1271	0	0		9168012	0.279061
1272	0	0		9168012	0.279061
1273	0	0		9168012	0.279061
1274	3	3822		9168015	0.279061
1275	2	2550		9168017	0.279061
1276	1	1276		9168018	0.279061
1277	0	0		9168018	0.279061
1278	0	0		9168018	0.279061
1279	0	0		9168018	0.279061
1280	0	0		9168018	0.279061
1281	0	0		9168018	0.279061
1282	0	0		9168018	0.279061
1283	0	0		9168018	0.279061
1284	0	0		9168018	0.279061
1285	0	0		9168018	0.279061
1286	0	0		9168018	0.279061
1287	0	0		9168018	0.279061
1288	0	0		9168018	0.279061
1289	0	0		9168018	0.279061
1290	1	1290		9168019	0.279061
1291	0	0		9168019	0.279061
1292	4	5168		9168023	0.279061
1293	0	0		9168023	0.279061
1294	0	0		9168023	0.279061
1295	1	1295		9168024	0.279061
1296	0	0		9168024	0.279061
1297	0	0		9168024	0.279061
1298	1	1298		9168025	0.279061
1299	2	2598		9168027	0.279061
1300	0	0		9168027	0.279061
1301	0	0		9168027	0.279061
1302	0	0		9168027	0.279061
1303	0	0		9168027	0.279061
1304	0	0		9168027	0.279061
1305	0	0		9168027	0.279061
1306	0	0		9168027	0.279061
1307	1	1307		9168028	0.279061
1308	3	3924		9168031	0.279061
1309	4	5236		9168035	0.279061
1310	0	0		9168035	0.279061
1311	0	0		9168035	0.279061
1312	2	2624		9168037	0.279061
1313	0	0		9168037	0.279061
1314	1	1314		9168038	0.279061
1315	0	0		9168038	0.279061
1316	0	0		9168038	0.279061
1317	0	0		9168038	0.279061
1318	0	0		9168038	0.279061
1319	1	1319		9168039	0.279061
1320	0	0		9168039	0.279061
1321	0	0		9168039	0.279061
1322	1	1322		9168040	0.279062
1323	1	1323		9168041	0.279062
1324	1	1324		9168042	0.279062
1325	7	9275		9168049	0.279062
1326	1	1326		9168050	0.279062
1327	1	1327		9168051	0.279062
1328	0	0		9168051	0.279062
1329	0	0		9168051	0.279062
1330	1	1330		9168052	0.279062
1331	0	0		9168052	0.279062
1332	0	0		9168052	0.279062
1333	0	0		9168052	0.279062
1334	1	1334		9168053	0.279062
1335	1	1335		9168054	0.279062
1336	0	0		9168054	0.279062
1337	0	0		9168054	0.279062
1338	0	0		9168054	0.279062
1339	0	0		9168054	0.279062
1340	1	1340		9168055	0.279062
1341	1	1341		9168056	0.279062
1342	0	0		9168056	0.279062
1343	0	0		9168056	0.279062
1344	0	0		9168056	0.279062
1345	1	1345		9168057	0.279062
1346	1	1346		9168058	0.279062
1347	0	0		9168058	0.279062
1348	3	4044		9168061	0.279062
1349	2	2698		9168063	0.279062
1350	0	0		9168063	0.279062
1351	0	0		9168063	0.279062
1352	0	0		9168063	0.279062
1353	0	0		9168063	0.279062
1354	1	1354		9168064	0.279062
1355	0	0		9168064	0.279062
1356	0	0		9168064	0.279062
1357	0	0		9168064	0.279062
1358	0	0		9168064	0.279062
1359	0	0		9168064	0.279062
1360	2	2720		9168066	0.279062
1361	0	0		9168066	0.279062
1362	1	1362		9168067	0.279062
1363	0	0		9168067	0.279062
1364	0	0		9168067	0.279062
1365	2	2730		9168069	0.279062
1366	0	0		9168069	0.279062
1367	0	0		9168069	0.279062
1368	0	0		9168069	0.279062
1369	0	0		9168069	0.279062
1370	0	0		9168069	0.279062
1371	0	0		9168069	0.279062
1372	0	0		9168069	0.279062
1373	0	0		9168069	0.279062
1374	0	0		9168069	0.279062
1375	0	0		9168069	0.279062
1376	0	0		9168069	0.279062
1377	0	0		9168069	0.279062
1378	0	0		9168069	0.279062
1379	0	0		9168069	0.279062
1380	0	0		9168069	0.279062
1381	0	0		9168069	0.279062
1382	0	0		9168069	0.279062
1383	0	0		9168069	0.279062
1384	0	0		9168069	0.279062
1385	0	0		9168069	0.279062
1386	0	0		9168069	0.279062
1387	0	0		9168069	0.279062
1388	0	0		9168069	0.279062
1389	0	0		9168069	0.279062
1390	0	0		9168069	0.279062
1391	0	0		9168069	0.279062
1392	0	0		9168069	0.279062
1393	0	0		9168069	0.279062
1394	0	0		9168069	0.279062
1395	0	0		9168069	0.279062
1396	0	0		9168069	0.279062
1397	0	0		9168069	0.279062
1398	0	0		9168069	0.279062
1399	0	0		9168069	0.279062
1400	0	0		9168069	0.279062
1401	0	0		9168069	0.279062
1402	0	0		9168069	0.279062
1403	0	0		9168069	0.279062
1404	0	0		9168069	0.279062
1405	0	0		9168069	0.279062
1406	0	0		9168069	0.279062
1407	0	0		9168069	0.279062
1408	0	0		9168069	0.279062
1409	0	0		9168069	0.279062
1410	0	0		9168069	0.279062
1411	0	0		9168069	0.279062
1412	0	0		9168069	0.279062
1413	0	0		9168069	0.279062
1414	0	0		9168069	0.279062
1415	0	0		9168069	0.279062
1416	0	0		9168069	0.279062
1417	0	0		9168069	0.279062
1418	0	0		9168069	0.279062
1419	0	0		9168069	0.279062
1420	1	1420		9168070	0.279062
1421	0	0		9168070	0.279062
1422	0	0		9168070	0.279062
1423	0	0		9168070	0.279062
1424	0	0		9168070	0.279062
1425	0	0		9168070	0.279062
1426	0	0		9168070	0.279062
1427	0	0		9168070	0.279062
1428	0	0		9168070	0.279062
1429	0	0		9168070	0.279062
1430	0	0		9168070	0.279062
1431	0	0		9168070	0.279062
1432	0	0		9168070	0.279062
1433	0	0		9168070	0.279062
1434	0	0		9168070	0.279062
1435	0	0		9168070	0.279062
1436	0	0		9168070	0.279062
1437	0	0		9168070	0.279062
1438	0	0		9168070	0.279062
1439	0	0		9168070	0.279062
1440	0	0		9168070	0.279062
1441	0	0		9168070	0.279062
1442	0	0		9168070	0.279062
1443	0	0		9168070	0.279062
1444	0	0		9168070	0.279062
1445	0	0		9168070	0.279062
1446	0	0		9168070	0.279062
1447	0	0		9168070	0.279062
1448	0	0		9168070	0.279062
1449	0	0		9168070	0.279062
1450	0	0		9168070	0.279062
1451	0	0		9168070	0.279062
1452	0	0		9168070	0.279062
1453	0	0		9168070	0.279062
1454	0	0		9168070	0.279062
1455	0	0		9168070	0.279062
1456	0	0		9168070	0.279062
1457	0	0		9168070	0.279062
1458	0	0		9168070	0.279062
1459	0	0		9168070	0.279062
1460	0	0		9168070	0.279062
1461	0	0		9168070	0.279062
1462	0	0		9168070	0.279062
1463	0	0		9168070	0.279062
1464	0	0		9168070	0.279062
1465	0	0		9168070	0.279062
1466	0	0		9168070	0.279062
1467	0	0		9168070	0.279062
1468	0	0		9168070	0.279062
1469	0	0		9168070	0.279062
1470	0	0		9168070	0.279062
1471	0	0		9168070	0.279062
1472	0	0		9168070	0.279062
1473	0	0		9168070	0.279062
1474	0	0		9168070	0.279062
1475	0	0		9168070	0.279062
1476	0	0		9168070	0.279062
1477	0	0		9168070	0.279062
1478	0	0		9168070	0.279062
1479	0	0		9168070	0.279062
1480	0	0		9168070	0.279062
1481	0	0		9168070	0.279062
1482	0	0		9168070	0.279062
1483	0	0		9168070	0.279062
1484	0	0		9168070	0.279062
1485	0	0		9168070	0.279062
1486	0	0		9168070	0.279062
1487	0	0		9168070	0.279062
1488	0	0		9168070	0.279062
1489	0	0		9168070	0.279062
1490	0	0		9168070	0.279062
1491	0	0		9168070	0.279062
1492	0	0		9168070	0.279062
1493	0	0		9168070	0.279062
1494	0	0		9168070	0.279062
1495	0	0		9168070	0.279062
1496	0	0		9168070	0.279062
1497	2	2994		9168072	0.279062
1498	0	0		9168072	0.279062
1499	0	0		9168072	0.279062
1500	0	0		9168072	0.279062
1501	0	0		9168072	0.279062
1502	0	0		9168072	0.279062
1503	0	0		9168072	0.279062
1504	0	0		9168072	0.279062
1505	0	0		9168072	0.279062
1506	0	0		9168072	0.279062
1507	0	0		9168072	0.279062
1508	0	0		9168072	0.279062
1509	0	0		9168072	0.279062
1510	0	0		9168072	0.279062
1511	0	0		9168072	0.279062
1512	0	0		9168072	0.279062
1513	0	0		9168072	0.279062
1514	0	0		9168072	0.279062
1515	0	0		9168072	0.279062
1516	0	0		9168072	0.279062
1517	0	0		9168072	0.279062
1518	0	0		9168072	0.279062
1519	0	0		9168072	0.279062
1520	0	0		9168072	0.279062
1521	0	0		9168072	0.279062
1522	0	0		9168072	0.279062
1523	0	0		9168072	0.279062
1524	0	0		9168072	0.279062
1525	0	0		9168072	0.279062
1526	0	0		9168072	0.279062
1527	0	0		9168072	0.279062
1528	0	0		9168072	0.279062
1529	0	0		9168072	0.279062
1530	0	0		9168072	0.279062
1531	0	0		9168072	0.279062
1532	0	0		9168072	0.279062
1533	0	0		9168072	0.279062
1534	0	0		9168072	0.279062
1535	0	0		9168072	0.279062
1536	0	0		9168072	0.279062
1537	0	0		9168072	0.279062
1538	0	0		9168072	0.279062
1539	0	0		9168072	0.279062
1540	0	0		9168072	0.279062
1541	0	0		9168072	0.279062
1542	0	0		9168072	0.279062
1543	0	0		9168072	0.279062
1544	0	0		9168072	0.279062
1545	1	1545		9168073	0.279063
1546	0	0		9168073	0.279063
1547	4	6188		9168077	0.279063
1548	0	0		9168077	0.279063
1549	0	0		9168077	0.279063
1550	0	0		9168077	0.279063
1551	0	0		9168077	0.279063
1552	0	0		9168077	0.279063
1553	0	0		9168077	0.279063
1554	0	0		9168077	0.279063
1555	0	0		9168077	0.279063
1556	0	0		9168077	0.279063
1557	0	0		9168077	0.279063
1558	0	0		9168077	0.279063
1559	0	0		9168077	0.279063
1560	0	0		9168077	0.279063
1561	0	0		9168077	0.279063
1562	2	3124		9168079	0.279063
1563	0	0		9168079	0.279063
1564	0	0		9168079	0.279063
1565	0	0		9168079	0.279063
1566	0	0		9168079	0.279063
1567	0	0		9168079	0.279063
1568	0	0		9168079	0.279063
1569	0	0		9168079	0.279063
1570	0	0		9168079	0.279063
1571	0	0		9168079	0.279063
1572	0	0		9168079	0.279063
1573	0	0		9168079	0.279063
1574	0	0		9168079	0.279063
1575	0	0		9168079	0.279063
1576	0	0		9168079	0.279063
1577	0	0		9168079	0.279063
1578	0	0		9168079	0.279063
1579	0	0		9168079	0.279063
1580	0	0		9168079	0.279063
1581	0	0		9168079	0.279063
1582	0	0		9168079	0.279063
1583	0	0		9168079	0.279063
1584	0	0		9168079	0.279063
1585	0	0		9168079	0.279063
1586	0	0		9168079	0.279063
1587	0	0		9168079	0.279063
1588	0	0		9168079	0.279063
1589	0	0		9168079	0.279063
1590	0	0		9168079	0.279063
1591	0	0		9168079	0.279063
1592	0	0		9168079	0.279063
1593	0	0		9168079	0.279063
1594	0	0		9168079	0.279063
1595	0	0		9168079	0.279063
1596	0	0		9168079	0.279063
1597	0	0		9168079	0.279063
1598	0	0		9168079	0.279063
1599	0	0		9168079	0.279063
1600	0	0		9168079	0.279063
1601	0	0		9168079	0.279063
1602	0	0		9168079	0.279063
1603	0	0		9168079	0.279063
1604	0	0		9168079	0.279063
1605	0	0		9168079	0.279063
1606	0	0		9168079	0.279063
1607	0	0		9168079	0.279063
1608	0	0		9168079	0.279063
1609	0	0		9168079	0.279063
1610	0	0		9168079	0.279063
1611	0	0		9168079	0.279063
1612	0	0		9168079	0.279063
1613	0	0		9168079	0.279063
1614	0	0		9168079	0.279063
1615	0	0		9168079	0.279063
1616	0	0		9168079	0.279063
1617	0	0		9168079	0.279063
1618	0	0		9168079	0.279063
1619	0	0		9168079	0.279063
1620	0	0		9168079	0.279063
1621	0	0		9168079	0.279063
1622	0	0		9168079	0.279063
1623	0	0		9168079	0.279063
1624	0	0		9168079	0.279063
1625	0	0		9168079	0.279063
1626	0	0		9168079	0.279063
1627	0	0		9168079	0.279063
1628	0	0		9168079	0.279063
1629	0	0		9168079	0.279063
1630	0	0		9168079	0.279063
1631	0	0		9168079	0.279063
1632	0	0		9168079	0.279063
1633	0	0		9168079	0.279063
1634	0	0		9168079	0.279063
1635	0	0		9168079	0.279063
1636	0	0		9168079	0.279063
1637	0	0		9168079	0.279063
1638	0	0		9168079	0.279063
1639	0	0		9168079	0.279063
1640	0	0		9168079	0.279063
1641	0	0		9168079	0.279063
1642	0	0		9168079	0.279063
1643	0	0		9168079	0.279063
1644	0	0		9168079	0.279063
1645	0	0		9168079	0.279063
1646	0	0		9168079	0.279063
1647	0	0		9168079	0.279063
1648	0	0		9168079	0.279063
1649	0	0		9168079	0.279063
1650	0	0		9168079	0.279063
1651	0	0		9168079	0.279063
1652	0	0		9168079	0.279063
1653	0	0		9168079	0.279063
1654	0	0		9168079	0.279063
1655	0	0		9168079	0.279063
1656	0	0		9168079	0.279063
1657	0	0		9168079	0.279063
1658	0	0		9168079	0.279063
1659	0	0		9168079	0.279063
1660	0	0		9168079	0.279063
1661	0	0		9168079	0.279063
1662	0	0		9168079	0.279063
1663	0	0		9168079	0.279063
1664	0	0		9168079	0.279063
1665	0	0		9168079	0.279063
1666	0	0		9168079	0.279063
1667	0	0		9168079	0.279063
1668	0	0		9168079	0.279063
1669	0	0		9168079	0.279063
1670	0	0		9168079	0.279063
1671	0	0		9168079	0.279063
1672	0	0		9168079	0.279063
1673	0	0		9168079	0.279063
1674	0	0		9168079	0.279063
1675	0	0		9168079	0.279063
1676	0	0		9168079	0.279063
1677	0	0		9168079	0.279063
1678	0	0		9168079	0.279063
1679	0	0		9168079	0.279063
1680	0	0		9168079	0.279063
1681	0	0		9168079	0.279063
1682	0	0		9168079	0.279063
1683	0	0		9168079	0.279063
1684	0	0		9168079	0.279063
1685	0	0		9168079	0.279063
1686	0	0		9168079	0.279063
1687	0	0		9168079	0.279063
1688	0	0		9168079	0.279063
1689	0	0		9168079	0.279063
1690	0	0		9168079	0.279063
1691	0	0		9168079	0.279063
1692	0	0		9168079	0.279063
1693	0	0		9168079	0.279063
1694	0	0		9168079	0.279063
1695	0	0		9168079	0.279063
1696	0	0		9168079	0.279063
1697	0	0		9168079	0.279063
1698	3	5094		9168082	0.279063
1699	0	0		9168082	0.279063
1700	0	0		9168082	0.279063
1701	0	0		9168082	0.279063
1702	0	0		9168082	0.279063
1703	0	0		9168082	0.279063
1704	0	0		9168082	0.279063
1705	0	0		9168082	0.279063
1706	0	0		9168082	0.279063
1707	0	0		9168082	0.279063
1708	0	0		9168082	0.279063
1709	0	0		9168082	0.279063
1710	0	0		9168082	0.279063
1711	0	0		9168082	0.279063
1712	0	0		9168082	0.279063
1713	0	0		9168082	0.279063
1714	0	0		9168082	0.279063
1715	0	0		9168082	0.279063
1716	0	0		9168082	0.279063
1717	0	0		9168082	0.279063
1718	0	0		9168082	0.279063
1719	0	0		9168082	0.279063
1720	0	0		9168082	0.279063
1721	0	0		9168082	0.279063
1722	0	0		9168082	0.279063
1723	0	0		9168082	0.279063
1724	0	0		9168082	0.279063
1725	0	0		9168082	0.279063
1726	0	0		9168082	0.279063
1727	0	0		9168082	0.279063
1728	0	0		9168082	0.279063
1729	0	0		9168082	0.279063
1730	1	1730		9168083	0.279063
1731	0	0		9168083	0.279063
1732	0	0		9168083	0.279063
1733	0	0		9168083	0.279063
1734	0	0		9168083	0.279063
1735	0	0		9168083	0.279063
1736	0	0		9168083	0.279063
1737	0	0		9168083	0.279063
1738	0	0		9168083	0.279063
1739	0	0		9168083	0.279063
1740	1	1740		9168084	0.279063
1741	0	0		9168084	0.279063
1742	0	0		9168084	0.279063
1743	1	1743		9168085	0.279063
1744	0	0		9168085	0.279063
1745	0	0		9168085	0.279063
1746	0	0		9168085	0.279063
1747	0	0		9168085	0.279063
1748	0	0		9168085	0.279063
1749	5	8745		9168090	0.279063
1750	0	0		9168090	0.279063
1751	0	0		9168090	0.279063
1752	1	1752		9168091	0.279063
1753	1	1753		9168092	0.279063
1754	0	0		9168092	0.279063
1755	0	0		9168092	0.279063
1756	0	0		9168092	0.279063
1757	0	0		9168092	0.279063
1758	0	0		9168092	0.279063
1759	1	1759		9168093	0.279063
1760	0	0		9168093	0.279063
1761	0	0		9168093	0.279063
1762	0	0		9168093	0.279063
1763	0	0		9168093	0.279063
1764	0	0		9168093	0.279063
1765	0	0		9168093	0.279063
1766	1	1766		9168094	0.279063
1767	0	0		9168094	0.279063
1768	0	0		9168094	0.279063
1769	0	0		9168094	0.279063
1770	0	0		9168094	0.279063
1771	0	0		9168094	0.279063
1772	0	0		9168094	0.279063
1773	0	0		9168094	0.279063
1774	0	0		9168094	0.279063
1775	0	0		9168094	0.279063
1776	0	0		9168094	0.279063
1777	0	0		9168094	0.279063
1778	0	0		9168094	0.279063
1779	0	0		9168094	0.279063
1780	0	0		9168094	0.279063
1781	0	0		9168094	0.279063
1782	1	1782		9168095	0.279063
1783	0	0		9168095	0.279063
1784	0	0		9168095	0.279063
1785	0	0		9168095	0.279063
1786	7	12502		9168102	0.279063
1787	0	0		9168102	0.279063
1788	0	0		9168102	0.279063
1789	0	0		9168102	0.279063
1790	0	0		9168102	0.279063
1791	0	0		9168102	0.279063
1792	0	0		9168102	0.279063
1793	0	0		9168102	0.279063
1794	1	1794		9168103	0.279063
1795	3	5385		9168106	0.279064
1796	0	0		9168106	0.279064
1797	0	0		9168106	0.279064
1798	0	0		9168106	0.279064
1799	0	0		9168106	0.279064
1800	1	1800		9168107	0.279064
1801	0	0		9168107	0.279064
1802	0	0		9168107	0.279064
1803	0	0		9168107	0.279064
1804	0	0		9168107	0.279064
1805	0	0		9168107	0.279064
1806	0	0		9168107	0.279064
1807	0	0		9168107	0.279064
1808	0	0		9168107	0.279064
1809	0	0		9168107	0.279064
1810	0	0		9168107	0.279064
1811	0	0		9168107	0.279064
1812	0	0		9168107	0.279064
1813	1	1813		9168108	0.279064
1814	0	0		9168108	0.279064
1815	0	0		9168108	0.279064
1816	0	0		9168108	0.279064
1817	0	0		9168108	0.279064
1818	0	0		9168108	0.279064
1819	0	0		9168108	0.279064
1820	0	0		9168108	0.279064
1821	0	0		9168108	0.279064
1822	0	0		9168108	0.279064
1823	0	0		9168108	0.279064
1824	0	0		9168108	0.279064
1825	0	0		9168108	0.279064
1826	0	0		9168108	0.279064
1827	0	0		9168108	0.279064
1828	0	0		9168108	0.279064
1829	0	0		9168108	0.279064
1830	0	0		9168108	0.279064
1831	0	0		9168108	0.279064
1832	0	0		9168108	0.279064
1833	0	0		9168108	0.279064
1834	0	0		9168108	0.279064
1835	0	0		9168108	0.279064
1836	1	1836		9168109	0.279064
1837	0	0		9168109	0.279064
1838	0	0		9168109	0.279064
1839	0	0		9168109	0.279064
1840	0	0		9168109	0.279064
1841	0	0		9168109	0.279064
1842	0	0		9168109	0.279064
1843	0	0		9168109	0.279064
1844	0	0		9168109	0.279064
1845	0	0		9168109	0.279064
1846	0	0		9168109	0.279064
1847	0	0		9168109	0.279064
1848	0	0		9168109	0.279064
1849	0	0		9168109	0.279064
1850	0	0		9168109	0.279064
1851	0	0		9168109	0.279064
1852	0	0		9168109	0.279064
1853	0	0		9168109	0.279064
1854	0	0		9168109	0.279064
1855	0	0		9168109	0.279064
1856	0	0		9168109	0.279064
1857	0	0		9168109	0.279064
1858	0	0		9168109	0.279064
1859	0	0		9168109	0.279064
1860	0	0		9168109	0.279064
1861	0	0		9168109	0.279064
1862	1	1862		9168110	0.279064
1863	0	0		9168110	0.279064
1864	0	0		9168110	0.279064
1865	0	0		9168110	0.279064
1866	0	0		9168110	0.279064
1867	0	0		9168110	0.279064
1868	0	0		9168110	0.279064
1869	0	0		9168110	0.279064
1870	0	0		9168110	0.279064
1871	0	0		9168110	0.279064
1872	0	0		9168110	0.279064
1873	0	0		9168110	0.279064
1874	0	0		9168110	0.279064
1875	0	0		9168110	0.279064
1876	0	0		9168110	0.279064
1877	0	0		9168110	0.279064
1878	1	1878		9168111	0.279064
1879	0	0		9168111	0.279064
1880	0	0		9168111	0.279064
1881	0	0		9168111	0.279064
1882	0	0		9168111	0.279064
1883	0	0		9168111	0.279064
1884	0	0		9168111	0.279064
1885	0	0		9168111	0.279064
1886	0	0		9168111	0.279064
1887	0	0		9168111	0.279064
1888	0	0		9168111	0.279064
1889	0	0		9168111	0.279064
1890	1	1890		9168112	0.279064
1891	0	0		9168112	0.279064
1892	0	0		9168112	0.279064
1893	0	0		9168112	0.279064
1894	0	0		9168112	0.279064
1895	0	0		9168112	0.279064
1896	0	0		9168112	0.279064
1897	0	0		9168112	0.279064
1898	0	0		9168112	0.279064
1899	0	0		9168112	0.279064
1900	0	0		9168112	0.279064
1901	0	0		9168112	0.279064
1902	0	0		9168112	0.279064
1903	0	0		9168112	0.279064
1904	0	0		9168112	0.279064
1905	0	0		9168112	0.279064
1906	0	0		9168112	0.279064
1907	0	0		9168112	0.279064
1908	0	0		9168112	0.279064
1909	0	0		9168112	0.279064
1910	0	0		9168112	0.279064
1911	0	0		9168112	0.279064
1912	0	0		9168112	0.279064
1913	0	0		9168112	0.279064
1914	0	0		9168112	0.279064
1915	0	0		9168112	0.279064
1916	0	0		9168112	0.279064
1917	0	0		9168112	0.279064
1918	0	0		9168112	0.279064
1919	0	0		9168112	0.279064
1920	0	0		9168112	0.279064
1921	0	0		9168112	0.279064
1922	0	0		9168112	0.279064
1923	0	0		9168112	0.279064
1924	0	0		9168112	0.279064
1925	0	0		9168112	0.279064
1926	0	0		9168112	0.279064
1927	0	0		9168112	0.279064
1928	0	0		9168112	0.279064
1929	0	0		9168112	0.279064
1930	0	0		9168112	0.279064
1931	0	0		9168112	0.279064
1932	0	0		9168112	0.279064
1933	0	0		9168112	0.279064
1934	0	0		9168112	0.279064
1935	0	0		9168112	0.279064
1936	0	0		9168112	0.279064
1937	0	0		9168112	0.279064
1938	0	0		9168112	0.279064
1939	0	0		9168112	0.279064
1940	0	0		9168112	0.279064
1941	0	0		9168112	0.279064
1942	0	0		9168112	0.279064
1943	0	0		9168112	0.279064
1944	0	0		9168112	0.279064
1945	3	5835		9168115	0.279064
1946	0	0		9168115	0.279064
1947	0	0		9168115	0.279064
1948	0	0		9168115	0.279064
1949	0	0		9168115	0.279064
1950	0	0		9168115	0.279064
1951	0	0		9168115	0.279064
1952	0	0		9168115	0.279064
1953	0	0		9168115	0.279064
1954	0	0		9168115	0.279064
1955	0	0		9168115	0.279064
1956	0	0		9168115	0.279064
1957	0	0		9168115	0.279064
1958	0	0		9168115	0.279064
1959	0	0		9168115	0.279064
1960	1	1960		9168116	0.279064
1961	0	0		9168116	0.279064
1962	0	0		9168116	0.279064
1963	1	1963		9168117	0.279064
1964	0	0		9168117	0.279064
1965	0	0		9168117	0.279064
1966	0	0		9168117	0.279064
1967	0	0		9168117	0.279064
1968	0	0		9168117	0.279064
1969	0	0		9168117	0.279064
1970	0	0		9168117	0.279064
1971	0	0		9168117	0.279064
1972	0	0		9168117	0.279064
1973	0	0		9168117	0.279064
1974	0	0		9168117	0.279064
1975	0	0		9168117	0.279064
1976	0	0		9168117	0.279064
1977	0	0		9168117	0.279064
1978	0	0		9168117	0.279064
1979	0	0		9168117	0.279064
1980	0	0		9168117	0.279064
1981	0	0		9168117	0.279064
1982	0	0		9168117	0.279064
1983	0	0		9168117	0.279064
1984	0	0		9168117	0.279064
1985	0	0		9168117	0.279064
1986	0	0		9168117	0.279064
1987	1	1987		9168118	0.279064
1988	0	0		9168118	0.279064
1989	0	0		9168118	0.279064
1990	0	0		9168118	0.279064
1991	0	0		9168118	0.279064
1992	0	0		9168118	0.279064
1993	0	0		9168118	0.279064
1994	0	0		9168118	0.279064
1995	0	0		9168118	0.279064
1996	0	0		9168118	0.279064
1997	0	0		9168118	0.279064
1998	0	0		9168118	0.279064
[truncated: 3,003 more rows]
