# Supplementary material for: High-Throughput RNA Sequencing of Pseudomonas-Infected Arabidopsis Reveals Hidden Transcriptome Complexity and Novel Splice Variants
Source: PLoS One. 2013 Oct 1;8(10):e74183. doi: 10.1371/journal.pone.0074183 (PMC3788074; doi:10.1371/journal.pone.0074183)
Supplement: File S2 — QCSpreadsheets. (ZIP) [file pone.0074183.s002.zip › QC_Sample15.1_Run5_Lane3_S257.xlsx]

## Sheet: Read Counts
Total read pairs		13766149
Paired Alignments		18819540

## Sheet: Raw Counts_1
						0	1	2	3	4	5	6	7	8	9	10	11	12	13	14	15	16	17	18	19	20	21	22	23	24	25	26	27	28	29	30	31	32	33	34	35	36	37	38	39	40
	;	<	=	>	?	@	A	B	C	D	E	F	G	H	I	J	K	L	M	N	O	P	Q	R	S	T	U	V	W	X	Y	Z	[	\	]	^	_	'	a	b	c	d	e	f	g	h
									0.501187	0.398107	0.316228	0.251189	0.199526	0.158489	0.125893	0.1	0.0794328	0.0630957	0.0501187	0.0398107	0.0316228	0.0251189	0.0199526	0.0158489	0.0125893	0.01	0.00794328	0.00630957	0.00501187	0.00398107	0.00316228	0.00251189	0.00199526	0.00158489	0.00125893	0.001	0.000794328	0.000630957	0.000501187	0.000398107	0.000316228	0.000251189	0.000199526	0.000158489	0.000125893	0.0001	Total
1	0	0	0	0	0	0	0	1865	0	0	0	0	0	0	96	283	1061	1385	0	410	0	424	541	575	7980	0	2696	8817	3465	1801	18377	12084	2423	43128	13877	58865	50676	10954	185583	19477	226339	165107	132482	1008319	2030983	9756076	13766149
2	0	0	0	0	0	0	0	2667	0	36	61	195	1302	284	889	578	3098	1726	1262	1457	1365	3244	4256	4715	10675	4392	5473	10723	11206	7592	18049	22772	16949	37904	25815	48193	54627	16719	172225	21846	238193	192569	130562	1013296	2094363	9584871	13766149
3	0	0	0	0	0	0	0	2004	0	75	231	470	910	582	797	1231	3149	1701	1384	1768	1500	3165	5108	5064	11381	5771	5079	10446	12330	7062	21810	19496	19218	40413	26581	48008	60035	16701	185879	19469	256710	203536	141106	1012763	2104394	9508822	13766149
4	0	0	0	0	0	0	0	1513	0	126	408	756	985	843	912	1884	3103	1637	1630	1983	1888	3195	5809	5401	11106	6889	4811	10626	13235	7033	23028	17084	19567	41128	25758	48502	62486	16768	193159	19317	274248	215360	148663	1021064	2164601	9389643	13766149
5	0	0	0	0	0	0	0	3785	2	141	481	921	1121	901	1064	1871	2754	1488	1915	2318	2065	3957	6341	5011	11013	6737	5359	11197	12853	6680	21801	17347	16952	39956	23987	45875	57424	16039	187440	18330	281805	218032	144409	1018116	2208521	9360140	13766149
6	0	0	0	0	0	0	0	1854	2	38	355	499	711	562	746	1462	1654	1167	1483	2378	1641	3982	4926	4042	8881	5574	6299	9991	12921	6566	17651	17756	14615	40690	22505	43647	51263	16318	175549	15794	280168	218411	121423	945370	2239015	9468240	13766149
7	0	0	0	0	0	0	0	1958	7	53	335	445	559	574	728	1261	1767	1073	1225	1729	1793	3352	4589	4469	9550	5595	5725	9867	13227	6946	19017	17764	19588	38834	26826	42920	59064	21171	174392	20092	271293	210333	137616	947772	2157981	9524659	13766149
8	0	0	0	0	0	0	0	2099	2	24	153	309	466	413	637	1180	1914	1195	1050	1499	1727	2997	4255	4707	10129	5473	5234	9699	14033	7004	20937	18238	22157	41224	29098	46129	65188	20946	187583	18641	278005	211258	142623	968446	2139368	9480109	13766149
9	0	0	0	0	0	0	0	3040	4	27	142	265	397	396	524	1217	2006	1321	1022	1375	1641	2829	4273	5061	10495	5472	4968	9417	14421	6821	21951	17731	23269	40927	30987	46606	67451	19815	196295	19468	279879	216521	147766	990264	2133159	9436926	13766149
10	0	0	0	0	0	0	0	3164	2	21	118	222	327	415	493	1245	1966	1364	942	1316	1688	2814	4255	5153	10495	5484	5126	9366	15216	7062	21978	17820	24444	40453	32752	47457	71148	19744	204836	19352	295401	225736	161066	1038705	2182222	9284781	13766149
11	0	0	0	0	0	0	0	3448	0	34	332	510	764	559	779	1450	1706	1106	1411	2339	1639	4205	5423	4046	9293	5483	6943	10317	13493	7233	19096	19786	15460	44086	24900	45110	57915	18750	191695	17384	302367	236842	138261	1045832	2226195	9279957	13766149
12	0	0	0	0	0	0	0	7010	5	37	234	377	534	482	700	1406	1927	1193	1246	1897	1835	3709	5080	4844	10364	5742	5916	10349	14757	7220	21243	19588	21046	42395	30961	46480	65466	20682	201305	21062	297204	235203	155618	1072851	2176169	9252012	13766149
13	0	0	0	0	0	0	0	3860	1	34	221	361	477	428	584	1404	2125	1241	1104	1575	1796	3315	4577	5032	10617	5551	5559	10197	15371	7264	22186	19711	23378	43211	32913	47851	71185	21549	211150	22023	305500	243850	171807	1107473	2177644	9162024	13766149
14	0	0	0	0	0	0	0	4314	5	29	185	307	441	414	615	1251	1968	1246	1026	1490	1735	3282	4508	5232	11091	5470	5289	10216	16058	7402	22684	19781	25039	43335	35099	48860	74655	21973	215584	22221	309331	243948	177156	1129907	2177830	9115172	13766149
15	0	0	0	0	0	0	0	5101	1	29	109	253	375	389	572	1232	2022	1308	1003	1428	1780	3125	4579	5561	11156	5258	5337	10294	16698	7613	23367	19907	26786	43271	37156	49005	78514	23022	221398	22367	315936	245913	183228	1146625	2178492	9065939	13766149
16	0	0	0	0	0	0	0	6512	4	43	322	562	872	721	1099	1807	1903	1344	1715	2761	2065	4943	6116	4720	10174	5828	7524	10837	16476	7545	19719	21307	19439	44768	30677	47485	64585	22223	210910	20610	331779	265785	164470	1142959	2245702	9017838	13766149
17	0	0	0	0	0	0	0	6749	5	46	274	488	658	575	953	1810	2227	1329	1451	2245	2283	4168	5539	5549	11219	5816	6461	10863	17831	7635	21952	21612	25021	44365	36991	49070	74521	23829	226177	23637	334846	264700	187036	1192627	2207985	8935606	13766149
18	0	0	0	0	0	0	0	8936	6	58	190	412	571	558	808	1620	2550	1586	1245	1858	2156	4067	5509	6196	12120	5725	6171	10807	19459	7720	23692	21453	29034	44283	41513	50659	81158	25187	237168	24584	342185	268909	197819	1217570	2189116	8871491	13766149
19	0	0	0	0	0	0	0	9064	0	24	169	333	489	467	779	1569	2453	1451	1141	1720	2115	3871	5273	6524	12099	5724	6010	10627	19725	7872	24170	21295	30658	44032	42948	51102	83667	25890	242360	24568	347559	273546	206771	1249232	2200305	8798547	13766149
20	0	0	0	0	0	0	0	9414	0	17	129	332	420	427	736	1536	2364	1375	1134	1572	2102	3694	5273	6655	12237	5611	5667	10425	20455	8063	24386	21379	32270	43910	44121	51279	85700	25333	247768	25318	353332	276963	212713	1271241	2218512	8732286	13766149
21	0	0	0	0	0	0	0	11801	2	38	295	646	963	872	1185	2015	2165	1612	2047	3311	2495	5521	6839	5509	11285	6297	8231	11856	19460	8329	21680	23603	23992	46137	38339	50503	71722	26402	239530	25281	371245	301836	195276	1286194	2256452	8675183	13766149
22	0	0	0	0	0	0	0	14182	1	47	270	552	747	649	1050	1956	2585	1598	1653	2426	2528	4696	6433	6565	12546	6286	7057	11897	21678	8390	23982	23565	30343	46009	44858	52265	83181	28117	254811	27288	376373	300634	218444	1347150	2219545	8573792	13766149
23	0	0	0	0	0	0	0	14700	2	47	210	434	674	680	1079	1822	2666	1690	1406	2108	2457	4532	6315	7271	13040	6297	6709	11734	23185	8647	25204	23377	34154	45723	49646	53529	89341	29118	265918	28583	384798	305816	232730	1380673	2208095	8491739	13766149
24	0	0	0	0	0	0	0	15194	4	41	179	393	583	618	1049	2070	2966	1854	1404	1991	2593	4409	6149	8046	13679	6284	6537	11564	24629	8669	25883	23697	37345	45286	53236	54267	95186	30173	277414	30091	396608	314344	245821	1410456	2215620	8389817	13766149
25	0	0	0	0	0	0	0	18110	0	32	159	375	521	647	1079	2102	3110	1876	1327	1947	2503	4552	6184	8517	13626	6076	6531	11666	25885	8729	26252	23334	39637	45353	56077	55176	99132	30398	286531	30863	407632	321873	256523	1433196	2230880	8297738	13766149
26	0	0	0	0	0	0	0	23894	9	51	364	1290	1773	1809	2095	3359	2930	2530	3300	4798	3413	7083	9285	6854	13094	7840	9371	13551	23107	9139	23070	26152	29603	48487	46629	54051	83224	31153	274727	29107	429957	348603	234031	1474110	2335626	8146680	13766149
27	0	0	0	0	0	0	0	23370	1	46	296	1040	1284	1453	1873	3188	3649	2408	2662	3657	3462	6313	8887	8711	14611	7892	8134	13790	27129	9714	26452	26282	37830	47536	56301	55847	96695	33456	294723	32641	437823	349692	263865	1538364	2299560	8015512	13766149
28	0	0	0	0	0	0	0	26559	1	52	221	798	1148	1078	1524	2746	3261	2262	2409	3147	3760	5960	8438	8776	13896	8266	8061	14626	25639	9951	24231	26900	37597	42855	54246	55178	85858	37009	258214	39331	376529	322480	232632	1426539	2126494	8467477	13766149
29	0	0	0	0	0	0	0	28990	4	35	171	742	956	1070	1599	2717	3541	2443	2425	3087	3747	5857	8233	9273	14152	8322	7862	14476	27078	10223	24412	27132	40069	42550	56952	54629	89126	38095	265330	40960	382968	326510	240914	1444702	2133492	8401305	13766149
30	0	0	0	0	0	0	0	29884	3	38	183	654	872	1008	1541	2771	3447	2492	2219	2921	3656	5689	8229	9655	14325	8482	7850	14147	27503	10364	24696	27105	41707	41975	58882	55404	91160	38010	271020	41634	388573	332872	248088	1466440	2148994	8331656	13766149
31	0	0	0	0	0	0	0	33779	1	46	326	1368	1776	1814	2085	3257	3070	2712	3674	4968	4164	7280	9622	7343	12919	8460	9619	14519	23773	9656	22214	27863	31067	41169	50979	52630	76854	36885	259546	38277	408725	343931	228202	1361528	2312996	8307052	13766149
32	0	0	0	0	0	0	0	35092	4	73	490	1001	1619	1451	1937	3120	3462	2456	3053	3825	4018	6550	9360	8882	13702	8539	8650	14446	27356	10085	23786	27118	39132	40824	59237	54038	87348	38001	273469	40690	408542	343131	250623	1415564	2274584	8220891	13766149
33	0	0	0	0	0	0	0	36738	3	65	334	899	1397	1299	1951	3207	3968	2540	2553	3356	4124	6059	8968	10371	14470	8268	8207	14330	30484	10495	24777	27379	45564	40525	65210	54645	96017	39244	287093	43361	417518	349255	266380	1448544	2265364	8121187	13766149
34	0	0	0	0	0	0	0	38726	8	53	218	861	1089	1247	1844	3195	3867	2751	2554	3293	4333	6163	9415	10823	14391	8446	8055	14175	31837	10677	24851	27017	48455	39998	68541	54950	99292	40332	294840	45039	426243	358587	276282	1460829	2273314	8049558	13766149
35	0	0	0	0	0	0	0	42486	4	59	240	808	1102	1253	1811	3322	4075	2724	2563	3217	4251	6143	9383	11427	14487	8662	8003	14158	33237	10907	25234	27002	50123	38993	71150	55743	102546	41201	302338	46083	436258	363792	286477	1480762	2287458	7966667	13766149
36	0	0	0	0	0	0	0	47889	4	81	489	1659	2138	2235	2434	3791	3634	3255	4458	5738	4933	8317	11109	8720	14130	9738	10760	16015	28398	10848	24139	30396	38008	41994	62061	57605	86479	44655	290993	47587	454274	386947	266782	1461365	2343412	7928679	13766149
37	0	0	0	0	0	0	0	48915	12	79	822	1266	1993	1939	2465	3832	4038	3036	3499	4569	4945	7544	11002	10970	15046	9671	9720	15913	33497	11521	25343	30000	48142	41439	71425	58955	99307	46600	309688	51751	459592	392458	292101	1514738	2305725	7812591	13766149
38	0	0	0	0	0	0	0	50831	4	133	346	1238	1650	1764	2425	3994	4918	3230	3227	4085	5030	7338	10997	12532	15469	9471	9457	15538	36327	12153	26059	29745	53426	41244	77672	60256	106843	48266	323382	54391	473778	400700	309451	1547561	2299593	7701625	13766149
39	0	0	0	0	0	0	0	53281	6	86	272	872	1134	1298	1678	2840	3577	2753	3008	3703	4933	6735	9935	11120	14200	10203	9531	16168	30386	12942	24066	30782	45021	39178	62804	62780	82485	53428	253571	65080	380205	362686	262666	1391168	2158691	8290877	13766149
40	0	0	0	0	0	0	0	56904	5	91	234	789	1043	1125	1640	2885	3452	2614	2790	3520	4859	6694	9652	11350	13866	10086	9234	16015	31391	13267	24168	31105	46292	38314	64743	62857	84852	53888	258673	67361	385288	369200	271629	1401847	2173478	8228948	13766149
41	0	0	0	0	0	0	0	63836	11	128	366	1344	1689	1950	2144	3240	3129	2837	3890	4848	4802	7304	9465	8488	11970	9282	9538	14420	25380	10294	20828	28693	34459	33075	56107	56601	69219	47558	243227	54724	391720	358051	254176	1223498	2400450	8293408	13766149
42	0	0	0	0	0	0	0	65582	6	105	316	1068	1412	1436	2077	3253	3605	2714	3238	3800	4835	6716	9975	10614	12932	8872	8732	14004	30435	11502	21715	27815	43814	33235	64821	56218	81535	48724	260115	58847	397784	362745	278799	1263976	2368767	8190010	13766149
43	0	0	0	0	0	0	0	68162	13	138	312	1006	1301	1271	1962	3138	3845	2658	2856	3507	4816	6467	9384	11444	12833	8789	8676	13874	31875	12028	21822	27357	47485	32670	68360	57644	86464	50400	266959	62488	401923	371163	292075	1278433	2359601	8130950	13766149
44	0	0	0	0	0	0	0	71084	7	133	286	900	1156	1183	1823	3070	3854	2692	2691	3339	4772	6224	9587	12268	12624	8869	8411	13614	33498	12189	21794	27445	50257	32822	70551	57879	89629	51392	273265	63867	409903	377743	304830	1296905	2368266	8055327	13766149
45	0	0	0	0	0	0	0	77412	8	135	268	901	1110	1140	1738	3131	3916	2633	2630	3264	4680	5974	9680	12651	12727	8961	8381	13951	34853	12526	21780	27120	52619	32009	73619	58184	93152	52114	279659	66491	416297	384758	315249	1303382	2384758	7982288	13766149
46	0	0	0	0	0	0	0	87939	9	145	403	1474	2038	2106	2482	3614	3507	3233	4198	5378	5821	8148	11163	10310	13788	10941	11056	16068	30347	13107	23193	32420	41902	35562	65531	66251	78624	63008	273551	77489	428772	433435	310850	1328227	2441425	7818634	13766149
47	0	0	0	0	0	0	0	90099	6	213	408	1583	2014	2069	2444	3847	4212	3181	3980	4720	5951	7682	11362	12444	13735	10767	10317	15912	35950	13624	23494	31329	50958	35407	75447	66299	92259	63499	294537	81448	443873	440868	343476	1357618	2414701	7694416	13766149
48	0	0	0	0	0	0	0	94029	197	3171	4928	14871	13094	24119	8135	13716	12499	10808	8467	7173	9099	10641	17873	20016	16642	13083	12410	18412	43716	15108	25498	30710	58282	36710	83889	64992	105926	62892	320369	83161	446783	448445	351103	1301250	2398449	7555483	13766149
49	0	0	0	0	0	0	0	96083	111	1553	2602	6764	8185	11426	6090	8328	8251	6536	5703	5898	7154	9062	14746	17391	15308	12191	11077	16958	42848	15191	24889	31001	59399	36573	85387	67542	106704	66702	322181	87823	454171	458010	366880	1344919	2407895	7516617	13766149
50	0	0	0	0	0	0	0	102517	7	184	299	1123	1452	1393	2090	3785	4579	3085	3134	3813	5545	7032	11603	15029	13802	10464	9990	15393	41534	15264	23655	31028	61392	35160	85146	68402	105603	67814	318118	93706	465383	470589	381871	1398438	2428055	7458672	13766149
51	0	0	0	0	0	0	0	112998	19	200	440	1775	2344	2449	2719	4090	3993	3670	4916	6004	6575	8976	12158	11663	14785	12060	12387	17169	34333	14562	24937	35142	47558	37201	74849	75605	88022	75955	306884	95985	470596	494719	367062	1364800	2505733	7410816	13766149
52	0	0	0	0	0	0	0	115316	22	220	350	1394	1751	1843	2498	3908	4170	3254	4012	4945	6553	8226	12455	14209	14333	11487	11417	16590	39851	16159	24942	33588	56989	37739	83121	75265	100272	77648	320749	103900	479420	503078	393719	1393190	2476964	7310602	13766149
53	0	0	0	0	0	0	0	118361	15	210	385	1308	1633	1730	2433	4200	4552	3301	3651	4503	6536	7895	12630	15487	14546	11777	11377	16906	43620	16895	25246	33672	62140	38188	89110	76861	109186	80074	336653	111439	490524	522851	417219	1401869	2481132	7186034	13766149
54	0	0	0	0	0	0	0	122868	21	212	324	1238	1502	1680	2489	4338	4768	3297	3503	4293	6457	7952	12739	16798	14612	11519	11246	16476	46667	17759	25541	33649	66377	38174	92134	77731	114009	81963	347171	116284	499390	533015	431768	1412079	2497540	7086566	13766149
55	0	0	0	0	0	0	0	130159	16	276	376	1130	1548	1554	2385	4137	4824	3356	3539	4271	6409	7937	12788	17039	14425	11799	11467	16595	46920	18095	25076	33605	67589	37925	95052	78809	117782	83831	353923	121043	511024	544044	447511	1420004	2508309	6999577	13766149
56	0	0	0	0	0	0	0	147845	17	276	470	1804	2572	2604	3045	4342	4109	3963	5024	6145	6911	8854	12986	12669	14002	11943	12536	16244	38226	14256	25585	33959	51983	34609	83759	76345	97737	79645	335509	104164	508048	543617	432814	1339003	2646309	7042220	13766149
57	0	0	0	0	0	0	0	150701	18	293	380	1466	2039	2088	2926	4425	4690	3515	4242	5194	7000	8297	13220	15610	13966	11812	11914	15963	45350	16326	25243	32806	62747	35951	94327	76221	113726	82055	359586	114951	525056	564011	472188	1360921	2618268	6886657	13766149
58	0	0	0	0	0	0	0	154801	29	306	446	1453	1935	1941	2780	4896	5110	3457	4068	4761	7125	8372	13659	17820	13998	11738	11689	16245	50107	17049	25386	32633	69840	36245	101421	77439	123046	84704	376471	122621	542639	585276	501685	1377406	2623335	6732217	13766149
59	0	0	0	0	0	0	0	161812	29	321	404	1391	1853	1865	2721	5113	5529	3582	3747	4457	6864	7952	13944	18895	13807	11686	11363	16110	52418	17221	25496	32109	73451	36385	104825	78142	127527	85336	388889	128489	551549	598113	516673	1393431	2637008	6625642	13766149
60	0	0	0	0	0	0	0	172347	19	350	392	1341	1812	1867	2579	4914	5339	3471	3722	4506	6884	8166	14330	19138	13735	11959	11947	16208	53897	17665	25667	31969	75828	36279	108814	77826	134285	87517	404895	136749	566952	629473	541645	1405260	2665256	6461146	13766149
61	0	0	0	0	0	0	0	188682	27	402	609	2270	2988	3026	3521	4881	4699	4425	5891	6945	8022	9903	14270	14554	15278	13375	14037	17489	44379	16111	28596	36317	60501	37257	97478	86991	115978	97512	392363	135725	569989	659698	521830	1389459	2721852	6418819	13766149
62	0	0	0	0	0	0	0	189289	23	424	498	1734	2404	2552	3354	5153	5200	4092	4690	5671	7983	9339	15012	18002	14877	13073	13150	17228	52888	18335	27639	35357	72225	40393	109086	87152	133898	98295	417748	146746	588571	676634	558511	1418475	2689527	6260921	13766149
63	0	0	0	0	0	0	0	193141	30	390	484	1612	2166	2253	3279	5535	5642	3926	4528	5310	7884	9193	15430	20175	14916	13484	13199	17625	56797	19764	28190	35495	77940	40933	115017	87908	143336	101787	435469	159273	603673	705059	588982	1426139	2696506	6103679	13766149
64	0	0	0	0	0	0	0	199955	38	444	489	1685	2106	2199	3267	5892	6437	4179	4174	5064	7686	9274	16006	22005	14815	13699	13249	17935	60226	20414	27893	35654	82523	41360	120257	89285	150938	104375	451973	167902	617546	729722	610092	1446336	2705462	5953593	13766149
65	0	0	0	0	0	0	0	211471	32	424	476	1485	2084	1988	2975	5561	5832	3831	4067	4950	7606	9111	15926	21942	14693	13723	13112	17860	61261	20721	28697	35239	84377	41739	123979	89766	157499	106329	470024	175473	633536	755277	628814	1457120	2722857	5814292	13766149
66	0	0	0	0	0	0	0	231176	51	553	832	2773	3583	3740	4112	5831	5220	5278	6543	8075	9218	10922	16141	17125	16430	15321	15577	18715	52088	18604	31971	39075	69641	42820	114202	99562	142424	117265	467707	178834	635852	809703	614266	1446847	2795351	5692721	13766149

## Sheet: Score Distribution_1
						0	1	2	3	4	5	6	7	8	9	10	11	12	13	14	15	16	17	18	19	20	21	22	23	24	25	26	27	28	29	30	31	32	33	34	35	36	37	38	39	40
	;	<	=	>	?	@	A	B	C	D	E	F	G	H	I	J	K	L	M	N	O	P	Q	R	S	T	U	V	W	X	Y	Z	[	\	]	^	_	'	a	b	c	d	e	f	g	h
									0.501187	0.398107	0.316228	0.251189	0.199526	0.158489	0.125893	0.1	0.0794328	0.0630957	0.0501187	0.0398107	0.0316228	0.0251189	0.0199526	0.0158489	0.0125893	0.01	0.00794328	0.00630957	0.00501187	0.00398107	0.00316228	0.00251189	0.00199526	0.00158489	0.00125893	0.001	0.000794328	0.000630957	0.000501187	0.000398107	0.000316228	0.000251189	0.000199526	0.000158489	0.000125893	0.0001	Total
1	0	0	0	0	0	0	0	0	0	0	0	0	0	0	864	2830	11671	16620	0	5740	0	6784	9197	10350	151620	0	56616	193974	79695	43224	459425	314184	65421	1207584	402433	1765950	1570956	350528	6124239	662218	7921865	5943852	4901834	38316122	79208337	390243040	540047173	39.2301	0.000119397
2	0	0	0	0	0	0	0	0	0	144	305	1170	9114	2272	8001	5780	34078	20712	16406	20398	20475	51904	72352	84870	202825	87840	114933	235906	257738	182208	451225	592072	457623	1061312	748635	1445790	1693437	535008	5683425	742764	8336755	6932484	4830794	38505248	81680157	383394840	538521000	39.1192	0.000122484
3	0	0	0	0	0	0	0	0	0	300	1155	2820	6370	4656	7173	12310	34639	20412	17992	24752	22500	50640	86836	91152	216239	115420	106659	229812	283590	169488	545250	506896	518886	1131564	770849	1440240	1861085	534432	6134007	661946	8984850	7327296	5220922	38484994	82071366	380352880	538052378	39.0852	0.000123447
4	0	0	0	0	0	0	0	0	0	504	2040	4536	6895	6744	8208	18840	34133	19644	21190	27762	28320	51120	98753	97218	211014	137780	101031	233772	304405	168792	575700	444184	528309	1151584	746982	1455060	1937066	536576	6374247	656778	9598680	7752960	5500531	38800432	84419439	375585720	537646949	39.0557	0.000124287
5	0	0	0	0	0	0	0	0	6	564	2405	5526	7847	7208	9576	18710	30294	17856	24895	32452	30975	63312	107797	90198	209247	134740	112539	246334	295619	160320	545025	451022	457704	1118768	695623	1376250	1780144	513248	6185520	623220	9863175	7849152	5343133	38688408	86132319	374405600	537636731	39.055	0.000124309
6	0	0	0	0	0	0	0	0	6	152	1775	2994	4977	4496	6714	14620	18194	14004	19279	33292	24615	63712	83742	72756	168739	111480	132279	219802	297183	157584	441275	461656	394605	1139320	652645	1309410	1589153	522176	5793117	536996	9805880	7862796	4492651	35924060	87321585	378729600	538429320	39.1126	0.000122672
7	0	0	0	0	0	0	0	0	21	212	1675	2670	3913	4592	6552	12610	19437	12876	15925	24206	26895	53632	78013	80442	181450	111900	120225	217074	304221	166704	475425	461864	528876	1087352	777954	1287600	1830984	677472	5754936	683128	9495255	7571988	5091792	36015336	84161259	380986360	538332826	39.1055	0.00012287
8	0	0	0	0	0	0	0	0	6	96	765	1854	3262	3304	5733	11800	21054	14340	13650	20986	25905	47952	72335	84726	192451	109460	109914	213378	322759	168096	523425	474188	598239	1154272	843842	1383870	2020828	670272	6190239	633794	9730175	7605288	5277051	36800948	83435352	379204360	537989969	39.0806	0.000123576
9	0	0	0	0	0	0	0	0	12	108	710	1590	2779	3168	4716	12170	22066	15852	13286	19250	24615	45264	72641	91098	199405	109440	104328	207174	331683	163704	548775	461006	628263	1145956	898623	1398180	2090981	634080	6477735	661912	9795765	7794756	5467342	37630032	83193201	377477040	537748706	39.0631	0.000124076
10	0	0	0	0	0	0	0	0	6	84	590	1332	2289	3320	4437	12450	21626	16368	12246	18424	25320	45024	72335	92754	199405	109680	107646	206052	349968	169488	549450	463320	659988	1132684	949808	1423710	2205588	631808	6759588	657968	10339035	8126496	5959442	39470790	85106658	371391240	537298417	39.0304	0.000125014
11	0	0	0	0	0	0	0	0	0	136	1660	3060	5348	4472	7011	14500	18766	13272	18343	32746	24585	67280	92191	72828	176567	109660	145803	226974	310339	173592	477400	514436	417420	1234408	722100	1353300	1795365	600000	6325935	591056	10582845	8526312	5115657	39741616	86821605	371198280	537536868	39.0477	0.000124517
12	0	0	0	0	0	0	0	0	15	148	1170	2262	3738	3856	6300	14060	21197	14316	16198	26558	27525	59344	86360	87192	196916	114840	124236	227678	339411	173280	531075	509288	568242	1187060	897869	1394400	2029446	661824	6643065	716108	10402140	8467308	5757866	40768338	84870591	370080480	537031700	39.011	0.000125573
13	0	0	0	0	0	0	0	0	3	136	1105	2166	3339	3424	5256	14040	23375	14892	14352	22050	26940	53040	77809	90576	201723	111020	116739	224334	353533	174336	554650	512486	631206	1209908	954477	1435530	2206735	689568	6967950	748782	10692500	8778600	6356859	42083974	84928116	366480960	536766489	38.9918	0.000126131
14	0	0	0	0	0	0	0	0	15	116	925	1842	3087	3312	5535	12510	21648	14952	13338	20860	26025	52512	76636	94176	210729	109400	111069	224752	369334	177648	567100	514306	676053	1213380	1017871	1465800	2314305	703136	7114272	755514	10826585	8782128	6554772	42936466	84935370	364606880	536534359	38.9749	0.000126622
15	0	0	0	0	0	0	0	0	3	116	545	1518	2625	3112	5148	12320	22242	15696	13039	19992	26700	50000	77843	100098	211964	105160	112077	226468	384054	182712	584175	517582	723222	1211588	1077524	1470150	2433934	736704	7306134	760478	11057760	8852868	6779436	43571750	84961188	362637560	536255485	38.9546	0.000127214
16	0	0	0	0	0	0	0	0	12	172	1610	3372	6104	5768	9891	18070	20933	16128	22295	38654	30975	79088	103972	84960	193306	116560	158004	238414	378948	181080	492975	553982	524853	1253504	889633	1424550	2002135	711136	6960030	700740	11612265	9568260	6085390	43432442	87582378	360713520	536216109	38.9518	0.000127298
17	0	0	0	0	0	0	0	0	15	184	1370	2928	4606	4600	8577	18100	24497	15948	18863	31430	34245	66688	94163	99882	213161	116320	135681	238986	410113	183240	548800	561912	675567	1242220	1072739	1472100	2310151	762528	7463841	803658	11719610	9529200	6920332	45319826	86111415	357424240	535661736	38.9115	0.000128484
18	0	0	0	0	0	0	0	0	18	232	950	2472	3997	4464	7272	16200	28050	19032	16185	26012	32340	65072	93653	111528	230280	114500	129591	237754	447557	185280	592300	557778	783918	1239924	1203877	1519770	2515898	805984	7826544	835856	11976475	9680724	7319303	46267660	85375524	354859640	535133614	38.8732	0.000129624
19	0	0	0	0	0	0	0	0	0	96	845	1998	3423	3736	7011	15690	26983	17412	14833	24080	31725	61936	89641	117432	229881	114480	126210	233794	453675	188928	604250	553670	827766	1232896	1245492	1533060	2593677	828480	7997880	835312	12164565	9847656	7650527	47470816	85811895	351941880	534903631	38.8564	0.000130123
20	0	0	0	0	0	0	0	0	0	68	645	1992	2940	3416	6624	15360	26004	16500	14742	22008	31530	59104	89641	119790	232503	112220	119007	229350	470465	193512	609650	555854	871290	1229480	1279509	1538370	2656700	810656	8176344	860812	12366620	9970668	7870381	48307158	86521968	349291440	534684321	38.8405	0.000130602
21	0	0	0	0	0	0	0	0	6	152	1475	3876	6741	6976	10665	20150	23815	19344	26611	46354	37425	88336	116263	99162	214415	125940	172851	260832	447580	199896	542000	613678	647784	1291836	1111831	1515090	2223382	844864	7904490	859554	12993575	10866096	7225212	48875372	88001628	347007320	534452577	38.8237	0.000131109
22	0	0	0	0	0	0	0	0	3	188	1350	3312	5229	5192	9450	19560	28435	19176	21489	33964	37920	75136	109361	118170	238374	125720	148197	261734	498594	201360	599550	612690	819261	1288252	1300882	1567950	2578611	899744	8408763	927792	13173055	10822824	8082428	51191700	86562255	342951680	533749351	38.7726	0.00013266
23	0	0	0	0	0	0	0	0	6	188	1050	2604	4718	5440	9711	18220	29326	20280	18278	29512	36855	72512	107355	130878	247760	125940	140889	258148	533255	207528	630100	607802	922158	1280244	1439734	1605870	2769571	931776	8775294	971822	13467930	11009376	8611010	52465574	86115705	339669560	533273979	38.7381	0.000133719
24	0	0	0	0	0	0	0	0	12	164	895	2358	4081	4944	9441	20700	32626	22248	18252	27874	38895	70544	104533	144828	259901	125680	137277	254408	566467	208056	647075	616122	1008315	1268008	1543844	1628010	2950766	965536	9154662	1023094	13881280	11316384	9095377	53597328	86409180	335592680	532751845	38.7001	0.000134892
25	0	0	0	0	0	0	0	0	0	128	795	2250	3647	5176	9711	21020	34210	22512	17251	27258	37545	72832	105128	153306	258894	121520	137151	256652	595355	209496	656300	606684	1070199	1269884	1626233	1655280	3073092	972736	9455523	1049342	14267120	11587428	9491351	54461448	87004320	331909520	532248297	38.6636	0.000136033
26	0	0	0	0	0	0	0	0	27	204	1820	7740	12411	14472	18855	33590	32230	30360	42900	67172	51195	113328	157845	123372	248786	156800	196791	298122	531461	219336	576750	679952	799281	1357636	1352241	1621530	2579944	996896	9065991	989638	15048495	12549708	8659147	56016180	91089414	325867200	531608820	38.6171	0.000137496
27	0	0	0	0	0	0	0	0	3	184	1480	6240	8988	11624	16857	31880	40139	28896	34606	51198	51930	101008	151079	156798	277609	157840	170814	303380	623967	233136	661300	683332	1021410	1331008	1632729	1675410	2997545	1070592	9725859	1109794	15323805	12588912	9763005	58457832	89682840	320620480	530805509	38.5588	0.000139356
28	0	0	0	0	0	0	0	0	3	208	1105	4788	8036	8624	13716	27460	35871	27144	31317	44058	56400	95360	143446	157968	264024	165320	169281	321772	589697	238824	605775	699400	1015119	1199940	1573134	1655340	2661598	1184288	8521062	1337254	13178515	11609280	8607384	54208482	82933266	338699080	532093339	38.6523	0.000136386
29	0	0	0	0	0	0	0	0	12	140	855	4452	6692	8560	14391	27170	38951	29316	31525	43218	56205	93712	139961	166914	268888	166440	165102	318472	622794	245352	610300	705432	1081863	1191400	1651608	1638870	2762906	1219040	8755890	1392640	13403880	11754360	8913818	54898676	83206188	336052200	531688193	38.6229	0.000137313
30	0	0	0	0	0	0	0	0	9	152	915	3924	6104	8064	13869	27710	37917	29904	28847	40894	54840	91024	139893	173790	272175	169640	164850	311234	632569	248736	617400	704730	1126089	1175300	1707578	1662120	2825960	1216320	8943660	1415556	13600055	11983392	9179256	55724720	83810766	333266240	531416202	38.6031	0.00013794
31	0	0	0	0	0	0	0	0	3	184	1630	8208	12432	14512	18765	32570	33770	32544	47762	69552	62460	116480	163574	132174	245461	169200	201999	319418	546779	231744	555350	724438	838809	1152732	1478391	1578900	2382474	1180320	8565018	1301418	14305375	12381516	8443474	51738064	90206844	332282080	531576424	38.6148	0.00013757
32	0	0	0	0	0	0	0	0	12	292	2450	6006	11333	11608	17433	31200	38082	29472	39689	53550	60270	104800	159120	159876	260338	170780	181650	317812	629188	242040	594650	705068	1056564	1143072	1717873	1621140	2707788	1216032	9024477	1383460	14298970	12352716	9273051	53791432	88708776	328835640	530957710	38.5698	0.000139001
33	0	0	0	0	0	0	0	0	9	260	1670	5394	9779	10392	17559	32070	43648	30480	33189	46984	61860	96944	152456	186678	274930	165360	172347	315260	701132	251880	619425	711854	1230228	1134700	1891090	1639350	2976527	1255808	9474069	1474274	14613130	12573180	9856060	55044672	88349196	324847480	530301324	38.5221	0.000140536
34	0	0	0	0	0	0	0	0	24	212	1090	5166	7623	9976	16596	31950	42537	33012	33202	46102	64995	98608	160055	194814	273429	168920	169155	311850	732251	256248	621275	702442	1308285	1119944	1987689	1648500	3078052	1290624	9729720	1531326	14918505	12909132	10222434	55511502	88659246	321982320	529878811	38.4914	0.000141533
35	0	0	0	0	0	0	0	0	12	236	1200	4848	7714	10024	16299	33220	44825	32688	33319	45038	63765	98288	159511	205686	275253	173240	168063	311476	764451	261768	630850	702052	1353321	1091804	2063350	1672290	3178926	1318432	9977154	1566822	15269030	13096512	10599649	56268956	89210862	318666680	529377614	38.455	0.000142724
36	0	0	0	0	0	0	0	0	12	324	2445	9954	14966	17880	21906	37910	39974	39060	57954	80332	73995	133072	188853	156960	268470	194760	225960	352330	653154	260352	603475	790296	1026216	1175832	1799769	1728150	2680849	1428960	9602769	1617958	15899590	13930092	9870934	55531870	91393068	317147160	529057611	38.4318	0.00014349
37	0	0	0	0	0	0	0	0	36	316	4110	7596	13951	15512	22185	38320	44418	36432	45487	63966	74175	120704	187034	197460	285874	193420	204120	350086	770431	276504	633575	780000	1299834	1160292	2071325	1768650	3078517	1491200	10219704	1759534	16085720	14128488	10807737	57560044	89923275	312503640	528223672	38.3712	0.000145506
38	0	0	0	0	0	0	0	0	12	532	1730	7428	11550	14112	21825	39940	54098	38760	41951	57190	75450	117408	186949	225576	293911	189420	198597	341836	835521	291672	651475	773370	1442502	1154832	2252488	1807680	3312133	1544512	10671606	1849294	16582230	14425200	11449687	58807318	89684127	308065000	527518922	38.32	0.000147231
39	0	0	0	0	0	0	0	0	18	344	1360	5232	7938	10384	15102	28400	39347	33036	39104	51842	73995	107760	168895	200160	269800	204060	200151	355696	698878	310608	601650	800332	1215567	1096984	1821316	1883400	2557035	1709696	8367843	2212720	13307175	13056696	9718642	52864384	84188949	331635080	529859579	38.49	0.000141578
40	0	0	0	0	0	0	0	0	15	364	1170	4734	7301	9000	14760	28850	37972	31368	36270	49280	72885	107104	164084	204300	263454	201720	193914	352330	721993	318408	604200	808730	1249884	1072792	1877547	1885710	2630412	1724416	8536209	2290274	13485080	13291200	10050273	53270186	84765642	329157920	529521751	38.4655	0.00014238
41	0	0	0	0	0	0	0	0	33	512	1830	8064	11823	15600	19296	32400	34419	34044	50570	67872	72030	116864	160905	152784	227430	185640	200298	317240	583740	247056	520700	746018	930393	926100	1627103	1698030	2145789	1521856	8026491	1860616	13710200	12889836	9404512	46492924	93617550	331736320	530394888	38.5289	0.000140316
42	0	0	0	0	0	0	0	0	18	420	1580	6408	9884	11488	18693	32530	39655	32568	42094	53200	72525	107456	169575	191052	245708	177440	183372	308088	700005	276048	542875	723190	1182978	930580	1879809	1686540	2527585	1559168	8583795	2000798	13922440	13058820	10315563	48031088	92381913	327600400	529607349	38.4717	0.000142177
43	0	0	0	0	0	0	0	0	39	552	1560	6036	9107	10168	17658	31380	42295	31896	37128	49098	72240	103472	159528	205992	243827	175780	182196	305228	733125	288672	545550	711282	1282095	914760	1982440	1729320	2680384	1612800	8809647	2124592	14067305	13361868	10806775	48580454	92024439	325238000	529178688	38.4406	0.0001432
44	0	0	0	0	0	0	0	0	21	532	1430	5400	8092	9464	16407	30700	42394	32304	34983	46746	71580	99584	162979	220824	239856	177380	176631	299508	770454	292536	544850	713570	1356939	919016	2045979	1736370	2778499	1644544	9017745	2171478	14346605	13598748	11278710	49282390	92362374	322213080	528750702	38.4095	0.000144229
45	0	0	0	0	0	0	0	0	24	540	1340	5406	7770	9120	15642	31310	43076	31596	34190	45696	70200	95584	164560	227718	241813	179220	176001	306922	801619	300624	544500	705120	1420713	896252	2134951	1745520	2887712	1667648	9228747	2260694	14570395	13851288	11664213	49528516	93005562	319291520	528193322	38.369	0.00014558
46	0	0	0	0	0	0	0	0	27	580	2015	8844	14266	16848	22338	36140	38577	38796	54574	75292	87315	130368	189771	185580	261972	218820	232176	353496	697981	314568	579825	842920	1131354	995736	1900399	1987530	2437344	2016256	9027183	2634626	15007020	15603660	11501450	50472626	95215575	312745360	527079208	38.2881	0.000148318
47	0	0	0	0	0	0	0	0	18	852	2040	9498	14098	16552	21996	38470	46332	38172	51740	66080	89265	122912	193154	223992	260965	215340	216657	350064	826850	326976	587350	814554	1375866	991396	2187963	1988970	2860029	2031968	9719721	2769232	15535555	15871248	12708612	51589484	94173339	307776640	526113950	38.2179	0.000150732
48	0	0	0	0	0	0	0	0	591	12684	24640	89226	91658	192952	73215	137160	137489	129696	110071	100422	136485	170256	303841	360288	316198	261660	260610	405064	1005468	362592	637450	798460	1573614	1027880	2432781	1949760	3283706	2012544	10572177	2827474	15637405	16144020	12990811	49447500	93539511	302219320	521776679	37.9029	0.000162074
49	0	0	0	0	0	0	0	0	333	6212	13010	40584	57295	91408	54810	83280	90761	78432	74139	82572	107310	144992	250682	313038	290852	243820	232617	373076	985504	364584	622225	806026	1603773	1024044	2476223	2026260	3307824	2134464	10631973	2985982	15895985	16488360	13574560	51106922	93907905	300664680	523236517	38.0089	0.000158164
50	0	0	0	0	0	0	0	0	21	736	1495	6738	10164	11144	18810	37850	50369	37020	40742	53382	83175	112512	197251	270522	262238	209280	209790	338646	955282	366336	591375	806728	1657584	984480	2469234	2052060	3273693	2170048	10497894	3186004	16288405	16941204	14129227	53140644	94694145	298346880	524503108	38.1009	0.000154848
51	0	0	0	0	0	0	0	0	57	800	2200	10650	16408	19592	24471	40900	43923	44040	63908	84056	98625	143616	206686	209934	280915	241200	260127	377718	789659	349488	623425	913692	1284066	1041628	2170621	2268150	2728682	2430560	10127172	3263490	16470860	17809884	13581294	51862400	97723587	296432640	524041124	38.0674	0.00015605
52	0	0	0	0	0	0	0	0	66	880	1750	8364	12257	14744	22482	39080	45870	39048	52156	69230	98295	131616	211735	255762	272327	229740	239757	364980	916573	387816	623550	873288	1538703	1056692	2410509	2257950	3108432	2484736	10584717	3532600	16779700	18110808	14567603	52941220	96601596	292424080	523310712	38.0143	0.000157968
53	0	0	0	0	0	0	0	0	45	840	1925	7848	11431	13840	21897	42000	50072	39612	47463	63042	98040	126320	214710	278766	276374	235540	238917	371932	1003260	405480	631150	875472	1677780	1069264	2584190	2305830	3384766	2562368	11109549	3788926	17168340	18822636	15437103	53271022	96764148	287441360	522443258	37.9513	0.000160277
54	0	0	0	0	0	0	0	0	63	848	1620	7428	10514	13440	22401	43380	52448	39564	45539	60102	96855	127232	216563	302364	277628	230380	236166	362472	1073341	426216	638525	874874	1792179	1068872	2671886	2331930	3534279	2622816	11456643	3953656	17478650	19188540	15975416	53659002	97404060	283462640	521760532	37.9017	0.000162117
55	0	0	0	0	0	0	0	0	48	1104	1880	6780	10836	12432	21465	41370	53064	40272	46007	59794	96135	126992	217396	306702	274075	235980	240807	365090	1079160	434280	626900	873730	1824903	1061900	2756508	2364270	3651242	2682592	11679459	4115462	17885840	19585584	16557907	53960152	97824051	279983080	521105249	37.8541	0.000163904
56	0	0	0	0	0	0	0	0	51	1104	2350	10824	18004	20832	27405	43420	45199	47556	65312	86030	103665	141664	220762	228042	266038	238860	263256	357368	879198	342144	639625	882934	1403541	969052	2429011	2290350	3029847	2548640	11071797	3541576	17781680	19570212	16014118	50882114	103206051	281688800	521358432	37.8725	0.000163211
57	0	0	0	0	0	0	0	0	54	1172	1900	8796	14273	16704	26334	44250	51590	42180	55146	72716	105000	132752	224740	280980	265354	236240	250194	351186	1043050	391824	631075	852956	1694169	1006628	2735483	2286630	3525506	2625760	11866338	3908334	18376960	20304396	17470956	51714998	102112452	275466280	520195356	37.788	0.000166418
58	0	0	0	0	0	0	0	0	87	1224	2230	8718	13545	15528	25020	48960	56210	41484	52884	66654	106875	133952	232203	320760	265962	234760	245469	357390	1152461	409176	634650	848458	1885680	1014860	2941209	2323170	3814426	2710528	12423543	4169114	18992365	21069936	18562345	52341428	102310065	269288680	519122009	37.71	0.000169432
59	0	0	0	0	0	0	0	0	87	1284	2020	8346	12971	14920	24489	51130	60819	42984	48711	62398	102960	127232	237048	340110	262333	233720	238623	354420	1205614	413304	637400	834834	1983177	1018780	3039925	2344260	3953337	2730752	12833337	4368626	19304215	21532068	19116901	52950378	102843312	265025680	518362505	37.6549	0.000171598
60	0	0	0	0	0	0	0	0	57	1400	1960	8046	12684	14936	23211	49140	58729	41652	48386	63084	103260	130656	243610	344484	260965	239180	250887	356576	1239631	423960	641675	831194	2047356	1015812	3155606	2334780	4162835	2800544	13361535	4649466	19843320	22661028	20040865	53399880	103944984	258445840	517253214	37.5743	0.000174812
61	0	0	0	0	0	0	0	0	81	1608	3045	13620	20916	24208	31689	48810	51689	53100	76583	97230	120330	158448	242590	261972	290282	267500	294777	384758	1020717	386664	714900	944242	1633527	1043196	2826862	2609730	3595318	3120384	12947979	4614650	19949615	23749128	19307710	52799442	106152228	256752760	516612288	37.5277	0.000176696
62	0	0	0	0	0	0	0	0	69	1696	2490	10404	16828	20416	30186	51530	57200	49104	60970	79394	119745	149424	255204	324036	282663	261460	276150	379016	1216424	440040	690975	919282	1950075	1131004	3163494	2614560	4150838	3145440	13785684	4989364	20599985	24358824	20664907	53902050	104891553	250436840	515479324	37.4454	0.000180077
63	0	0	0	0	0	0	0	0	90	1560	2420	9672	15162	18024	29511	55350	62062	47112	58864	74340	118260	147088	262310	363150	283404	269680	277179	387750	1306331	474336	704750	922870	2104380	1146124	3335493	2637240	4443416	3257184	14370477	5415282	21128555	25382124	21792334	54193282	105163734	244147160	514408060	37.3676	0.000183332
64	0	0	0	0	0	0	0	0	114	1776	2445	10110	14742	17592	29403	58920	70807	50148	54262	70896	115290	148384	272102	396090	281485	273980	278229	394570	1385198	489936	697325	927004	2228121	1158080	3487453	2678550	4679078	3340000	14915109	5708668	21614110	26269992	22573404	54960768	105513018	238143720	513310879	37.2879	0.000186728
65	0	0	0	0	0	0	0	0	96	1696	2380	8910	14588	15904	26775	55610	64152	45972	52871	69300	114090	145776	270742	394956	279167	274460	275352	392920	1409003	497304	717425	916214	2278179	1168692	3595391	2692980	4882469	3402528	15510792	5966082	22173760	27189972	23266118	55370560	106191423	232571680	512306289	37.2149	0.000189892
66	0	0	0	0	0	0	0	0	153	2212	4160	16638	25081	29920	37008	58310	57420	63336	85059	113050	138270	174752	274397	308250	312170	306420	327117	411730	1198024	446496	799275	1015950	1880307	1198960	3311858	2986860	4415144	3752480	15434331	6080356	22254820	29149308	22727842	54980186	109018689	227708840	511105179	37.1277	0.000193746

## Sheet: Raw Counts_2
						0	1	2	3	4	5	6	7	8	9	10	11	12	13	14	15	16	17	18	19	20	21	22	23	24	25	26	27	28	29	30	31	32	33	34	35	36	37	38	39	40
	;	<	=	>	?	@	A	B	C	D	E	F	G	H	I	J	K	L	M	N	O	P	Q	R	S	T	U	V	W	X	Y	Z	[	\	]	^	_	'	a	b	c	d	e	f	g	h
									0.501187	0.398107	0.316228	0.251189	0.199526	0.158489	0.125893	0.1	0.0794328	0.0630957	0.0501187	0.0398107	0.0316228	0.0251189	0.0199526	0.0158489	0.0125893	0.01	0.00794328	0.00630957	0.00501187	0.00398107	0.00316228	0.00251189	0.00199526	0.00158489	0.00125893	0.001	0.000794328	0.000630957	0.000501187	0.000398107	0.000316228	0.000251189	0.000199526	0.000158489	0.000125893	0.0001	Total
1	0	0	0	0	0	0	0	47791	0	0	0	0	0	0	749	1647	1045	6061	0	1739	0	1994	1960	2232	17601	0	4974	12915	8108	3019	33830	18096	5902	63970	30777	87796	70441	14448	238720	22036	244417	174238	197125	973970	801847	10676701	13766149
2	0	0	0	0	0	0	0	54152	0	2539	394	1659	2061	1234	1627	3288	3013	17288	1824	2513	1203	5892	5670	9414	21964	6005	9609	14541	21037	8671	33766	29369	27734	58304	44624	69066	78108	21784	224801	26782	266421	215485	177885	983332	923009	10390081	13766149
3	0	0	0	0	0	0	0	55782	0	3463	508	2448	2010	1496	1843	4759	5655	12286	1906	2597	1370	6175	6897	9024	21255	8721	8211	13330	22818	8551	36392	24303	31911	59556	40270	66499	80563	21654	230200	24358	279182	224020	187435	988937	982259	10287505	13766149
4	0	0	0	0	0	0	0	57261	0	3495	787	2810	2261	2022	2228	5867	7081	8092	2116	2829	1591	7168	8287	8492	20754	9557	7105	13249	24272	8765	36558	21055	34874	58433	38688	64416	82112	21326	235982	23953	294289	232015	192613	998409	1039376	10185961	13766149
5	0	0	0	0	0	0	0	59107	150	3835	1118	3521	2821	2638	3319	7078	6277	6146	2577	3190	1845	8864	9117	8031	20087	9751	7728	13245	24038	9068	34635	20638	32634	57865	37083	63735	80296	21291	238788	23391	309207	241937	191552	993304	1087617	10118625	13766149
6	0	0	0	0	0	0	0	62940	247	2582	1051	3087	2713	2606	3939	6815	4459	4850	2538	3857	1757	10380	9031	7790	16288	10072	8983	14093	26583	10560	29581	23638	37107	57679	40866	61420	77427	25112	225136	24641	307744	237501	176016	978120	1052742	10194198	13766149
7	0	0	0	0	0	0	0	64595	482	3513	1039	3355	2829	2559	3179	7074	6861	7263	2235	2883	2034	8724	8743	8755	20434	10849	8290	15019	27211	11208	34229	24005	42072	57110	46268	61042	84428	30877	221390	28019	296024	224587	190461	963836	966232	10266435	13766149
8	0	0	0	0	0	0	0	66120	390	3399	856	2486	2016	1741	2422	6494	7704	9617	1944	2656	2105	7862	8990	9962	21964	11030	8194	15359	29442	10768	36163	24832	45393	58418	50282	64314	89789	30534	235240	27014	305510	226409	196401	996002	1005970	10140357	13766149
9	0	0	0	0	0	0	0	68408	257	2573	624	1591	1461	1499	1984	5487	7610	10058	1981	2440	1987	7705	8733	10506	21989	11249	7750	15464	30834	11287	37559	24790	48852	57880	52327	64851	92601	28669	245634	27397	312122	233968	203972	1030931	1044839	10026280	13766149
10	0	0	0	0	0	0	0	71069	166	1897	565	1472	1417	1534	1709	5229	6748	9283	2012	2271	1890	7366	8553	10450	21285	11420	7822	15279	31392	11185	37139	24981	49050	57236	54122	64714	96525	29214	257756	27366	329363	246290	220647	1093215	1140799	9805718	13766149
11	0	0	0	0	0	0	0	75673	240	3619	892	3320	3144	3092	5011	7876	4740	5661	2873	4031	1711	11263	10226	8773	17743	11312	9642	15571	29539	11242	32219	26268	39556	61226	46225	64477	85010	29206	248336	26768	340214	258633	194460	1081146	1101959	9883252	13766149
12	0	0	0	0	0	0	0	76923	227	2804	784	2690	2624	2193	3116	6899	6121	7154	2298	3104	1848	9912	10311	9836	20949	11881	8809	16385	31726	12038	35784	26938	47157	59790	53239	64512	92435	30329	256210	29711	334267	257643	213862	1113695	1102024	9797921	13766149
13	0	0	0	0	0	0	0	78468	251	2664	670	2164	1865	1652	2380	5953	7010	8461	1966	2642	1866	8650	9853	10385	21785	12305	8415	16398	33198	12174	37470	27388	50434	60261	55619	65895	97498	31191	266611	30904	343800	264900	229171	1153970	1141898	9657964	13766149
14	0	0	0	0	0	0	0	83441	299	2638	606	1705	1663	1593	2293	5864	8154	10402	2033	2460	2000	8386	10070	11284	23208	12247	8655	16997	34813	12415	38798	27694	53264	60455	59374	66750	102079	31755	273230	30557	351924	266039	235872	1179246	1165894	9559992	13766149
15	0	0	0	0	0	0	0	83370	249	2210	614	1558	1516	1516	2125	5783	7648	10627	2018	2480	1963	8308	9854	11342	22843	12163	8667	17240	35051	12357	38559	27859	54049	59819	60026	66003	103149	33104	273612	31451	352893	267431	240386	1192829	1182367	9521110	13766149
16	0	0	0	0	0	0	0	91441	332	3470	1040	3890	3608	3440	5645	8491	5290	6180	3234	4078	1966	12959	11480	9702	19026	12154	10381	16809	33355	12585	33189	28455	43423	62203	51554	65665	91095	32915	268350	29210	374539	287227	220653	1177903	1198725	9520487	13766149
17	0	0	0	0	0	0	0	93773	226	2583	672	2638	2593	2362	3581	7549	6754	8086	2754	3239	2072	11445	11839	11474	22919	13182	9716	17851	37021	13174	38233	29692	53503	61760	60982	67511	103113	34881	285762	31954	381274	290510	243437	1227666	1225353	9343015	13766149
18	0	0	0	0	0	0	0	92926	251	2477	659	2266	2109	1804	2889	7066	7858	9790	2374	2819	2173	10311	11635	12474	23636	13189	9493	18225	39023	13478	39646	30011	57593	61285	65086	67435	108573	36164	291890	33359	383334	292899	254224	1261388	1243508	9250829	13766149
19	0	0	0	0	0	0	0	95230	229	2199	598	1754	1712	1646	2510	6319	8216	10770	2181	2724	2146	9906	11672	12944	24579	13152	9402	18468	39963	13532	40272	30168	58976	61198	66589	67594	109853	36081	296962	33961	387716	294652	260805	1285754	1263313	9180403	13766149
20	0	0	0	0	0	0	0	96396	171	1562	456	1429	1622	1600	2438	6305	8080	10938	2245	2569	2220	9975	12291	13688	24562	13556	9378	18623	41944	13731	40923	30651	62607	60529	70394	68533	114271	36489	305364	34983	397156	303328	270798	1307466	1293022	9073856	13766149
21	0	0	0	0	0	0	0	100615	206	2513	951	3490	3703	3597	5764	8531	5431	6541	3531	4439	2321	13870	13070	10603	19662	13431	11277	18612	36611	13883	34685	31830	48271	64673	58122	69296	100452	41024	297551	37635	412922	335761	281570	1354031	1268623	9027051	13766149
22	0	0	0	0	0	0	0	101803	261	2830	731	2900	2802	2615	4012	7886	6712	8058	2895	3426	2279	11733	12778	12164	22471	13962	10327	19199	39875	14138	38233	32311	55163	63923	65706	70789	111770	42186	313486	40734	420751	338839	305088	1419160	1299609	8842544	13766149
23	0	0	0	0	0	0	0	103534	203	2145	735	2473	2380	2157	3291	7721	8155	10641	2824	3029	2360	11429	13332	14071	25224	14507	10439	19697	44049	14421	40861	32476	63119	64486	73715	72338	121241	44514	330159	42849	434218	350131	319556	1450108	1331786	8675775	13766149
24	0	0	0	0	0	0	0	209651	341	3325	1937	5837	7101	9631	6603	18946	13419	24862	4764	4538	3779	12971	18910	20943	27111	15586	11643	20807	51693	15029	41188	31876	67521	62791	78004	70840	123565	41393	331795	41895	431186	341898	295107	1395266	1350464	8551933	13766149
25	0	0	0	0	0	0	0	109707	140	1336	545	1685	1851	1769	2809	7017	8697	11817	2589	2863	2402	10733	13581	15658	26303	14555	10305	19945	47452	14696	42575	33738	67709	63919	79403	73470	127414	44929	347605	44515	455328	364473	337389	1495916	1378299	8481012	13766149
26	0	0	0	0	0	0	0	115214	179	2460	883	3557	3780	3797	6450	8919	6159	7245	4118	4970	2411	15907	15118	12296	21580	15404	12369	21612	43331	15537	36939	36446	55962	68734	69141	74816	113714	48460	342447	44536	477245	388659	318005	1515158	1361280	8471311	13766149
27	0	0	0	0	0	0	0	116881	267	2716	774	3180	3090	3015	4732	9070	7848	9477	3377	3988	2553	13868	15734	14805	25428	16117	12018	21778	48010	16093	41475	36802	66292	68035	79727	76643	127658	50844	364042	48078	487569	397254	343607	1575685	1386642	8260977	13766149
28	0	0	0	0	0	0	0	119677	359	3327	880	2914	2996	2672	4013	9428	9988	13012	3272	3612	2836	13748	16422	17695	28362	16779	11664	22350	53249	16405	44132	37049	74704	67669	88666	78276	137570	53369	383084	51750	506962	409823	359245	1608947	1416381	8072862	13766149
29	0	0	0	0	0	0	0	122786	210	2265	713	2334	2443	2305	3730	8784	10261	14099	3418	3375	2927	13270	17214	19519	29070	16911	11717	22627	56624	17086	44796	37762	79598	66659	94444	78887	142037	55927	394530	54919	518762	421344	370153	1627959	1440428	7954256	13766149
30	0	0	0	0	0	0	0	127063	220	2206	599	2138	2444	2223	3718	9018	10348	14702	3220	3473	2993	13131	17569	20583	29441	16710	11952	22518	58426	17044	45278	37760	82148	66412	97949	79638	148375	56096	403305	54168	528286	424713	378644	1650648	1460080	7860910	13766149
31	0	0	0	0	0	0	0	133486	242	2680	932	4107	4737	4651	8029	11331	7453	9219	4786	5495	3086	19434	19095	16232	24550	17970	13986	23714	54041	17809	39829	39284	70033	68267	88702	77494	130811	53370	390086	50170	549527	441127	325970	1632722	1469139	7932553	13766149
32	0	0	0	0	0	0	0	136289	419	4420	1180	3806	4360	3692	6320	12086	10222	12883	3916	4343	3234	16454	19854	19288	29326	18147	13347	23820	60863	17936	44959	38076	81604	68233	98910	78584	146842	55067	414553	53462	559634	444355	355434	1710614	1484657	7704960	13766149
33	0	0	0	0	0	0	0	136473	230	2249	752	2587	2885	2622	3969	8729	9055	12366	3782	3850	3682	15174	18577	19453	26634	18757	13983	24510	56968	19760	40159	40807	80408	63188	93054	78090	129833	61779	365102	64227	488238	420103	328972	1629263	1348562	8127317	13766149
34	0	0	0	0	0	0	0	139110	151	1527	634	2274	2577	2360	3750	8400	9369	13324	3890	3823	3848	15166	19255	21068	27280	18736	14248	25009	60646	20540	40431	41369	85017	62328	98987	78224	136246	64122	376687	67178	502602	431598	341152	1639964	1372420	8010839	13766149
35	0	0	0	0	0	0	0	143807	277	2603	765	2432	2558	2592	3974	9671	11509	16675	3905	3930	4018	15281	20756	23004	29063	19147	14482	24683	63921	20905	41805	41324	90716	62229	105323	79795	142776	66266	391279	70401	520531	444452	358453	1644475	1408061	7858305	13766149
36	0	0	0	0	0	0	0	151283	263	2603	903	3754	4645	4619	7994	11391	7562	9560	5229	5248	3836	20576	21944	18238	24499	20177	15140	25450	56912	20155	38899	41436	75882	61265	94684	78191	125779	66444	378463	67366	528502	453564	334152	1521747	1442319	8015475	13766149
37	0	0	0	0	0	0	0	151619	359	4140	1305	4101	4603	3898	6765	12500	10563	13415	4493	4390	3941	17701	22515	22246	28150	20157	14862	25051	65202	20984	41593	40957	89485	62375	106324	79655	141875	68661	402480	72302	543304	460350	363769	1582055	1460407	7787597	13766149
38	0	0	0	0	0	0	0	154420	277	3163	845	3145	3415	3118	5001	11555	11006	15441	4093	3751	3966	16446	23282	24618	29039	20066	15172	25303	70450	22307	42326	41585	98074	61466	114489	81416	151272	71076	417168	76415	555565	470471	381427	1611292	1482418	7639810	13766149
39	0	0	0	0	0	0	0	156358	238	2452	669	2377	2546	2226	3511	8169	9333	13233	4134	3803	4477	15149	19879	21477	25825	20044	15978	25864	58081	25320	38329	43658	84782	60405	91597	83686	120232	79352	333528	90465	452963	438228	333042	1469902	1313476	8291361	13766149
40	0	0	0	0	0	0	0	159167	235	2488	745	2277	2370	2270	3443	8185	9995	14519	4118	3772	4288	14653	19711	22467	26074	20202	16275	26153	59860	25979	38878	44035	87801	59924	96006	83783	123761	80653	339028	93415	460344	446184	342041	1473944	1336282	8210824	13766149
41	0	0	0	0	0	0	0	164725	265	3125	972	3767	4317	4685	7331	10230	6984	9042	5015	4549	3992	18711	20648	17455	21842	19491	14969	24094	51540	21532	33088	39434	70346	53058	83538	76053	105972	72675	324613	76908	455585	430238	323225	1273111	1441286	8467738	13766149
42	0	0	0	0	0	0	0	165813	253	2961	924	3469	3233	3416	5593	10506	8835	12039	4345	3886	4087	15841	20812	21084	24147	19115	14883	23596	57604	22878	34756	38937	81694	53958	91632	77264	118448	74152	337578	82631	462622	433694	345287	1313613	1451054	8319509	13766149
43	0	0	0	0	0	0	0	168513	204	2282	812	2979	2806	2593	3956	9161	9289	13430	3974	3537	4213	14842	20823	23032	23958	19723	15078	23718	62321	24391	35095	39546	88015	53232	98751	77962	125844	75831	347345	87038	472210	442527	361006	1335343	1469282	8201487	13766149
44	0	0	0	0	0	0	0	170961	285	3260	762	2848	2521	2211	3517	9255	10382	15572	3732	3263	3999	13676	20980	24958	24773	19345	15410	23664	64502	25061	36108	40196	92863	53835	102284	78293	130425	77240	357013	90282	479347	451807	374185	1352372	1496485	8088477	13766149
45	0	0	0	0	0	0	0	175800	204	2229	727	2381	2274	2219	3305	8743	10013	15369	3726	3338	4116	13702	21189	25527	24351	19442	15525	24235	65547	26048	35345	40757	93611	53445	103726	79068	132442	78883	361100	93992	484015	460553	383794	1355319	1515317	8024772	13766149
46	0	0	0	0	0	0	0	183794	343	4050	1162	4743	5142	5304	8564	11182	7809	9667	5164	4686	4265	19208	22135	19628	21729	20935	15800	24089	56330	23152	33393	39458	77840	51562	91109	79215	114560	80020	345320	89651	483773	471052	368125	1283183	1561737	8117270	13766149
47	0	0	0	0	0	0	0	185823	333	4071	1065	4007	3785	3786	6158	11063	9267	12513	4572	3913	4569	16222	22441	23524	24159	20188	15984	23977	62024	24140	34421	39300	87394	52381	98929	80541	126833	81151	361132	95239	493406	476051	389635	1325887	1571087	7965178	13766149
48	0	0	0	0	0	0	0	188580	296	3497	1105	3656	3257	2962	4468	10511	9847	14675	4263	3645	4653	14983	23004	25901	24914	20306	16248	24039	66842	25970	35164	39908	94649	53583	104841	82118	133729	83091	374140	100884	502253	489173	406659	1340336	1587617	7840382	13766149
49	0	0	0	0	0	0	0	192718	304	3490	978	3236	2911	2597	3738	11213	11534	17999	3867	3361	4516	14075	23721	29397	25970	20400	16538	24275	72126	27582	35879	40233	102073	52992	111846	81950	141531	84855	387075	105813	514816	500256	423416	1353459	1618636	7694773	13766149
50	0	0	0	0	0	0	0	198899	217	2642	826	2763	2452	2346	3385	9578	9848	15658	3865	3432	4511	14151	23188	28148	23763	20665	17009	24724	71534	28624	34345	40829	101745	52777	111639	82500	143243	87210	391687	109578	520030	513897	435536	1359732	1652836	7616337	13766149
51	0	0	0	0	0	0	0	208785	248	2851	1134	4294	5098	5114	7726	10799	7735	10133	5877	5283	4994	20606	24157	21491	21794	22907	18576	26152	61404	26168	34136	42480	84728	53275	99331	88760	124972	95150	378818	111166	525453	541142	419763	1319784	1671639	7652226	13766149
52	0	0	0	0	0	0	0	211779	262	3593	1208	4246	4372	4306	6477	12291	10084	14068	5306	4668	5299	17894	26375	27569	23728	22842	18217	25789	72210	27160	35280	41317	100726	54689	113560	89669	144250	97583	406594	121559	545809	556283	457905	1346172	1700769	7404241	13766149
53	0	0	0	0	0	0	0	217015	313	3990	1118	4082	3591	3426	5119	12881	11504	18470	4506	3935	5354	16016	27367	33276	25662	22675	18477	25557	81040	29014	36281	42072	112159	55093	124957	91136	158247	99052	430432	129255	565757	576245	483200	1361079	1733597	7193199	13766149
54	0	0	0	0	0	0	0	222196	209	2541	1108	3689	3467	3172	4519	12275	10987	18123	4937	4246	5512	16564	27690	33273	24444	22997	19159	26316	82139	30088	35744	42000	113827	56144	125811	92493	161263	101225	437987	135561	572109	592271	497562	1366379	1763885	7092237	13766149
55	0	0	0	0	0	0	0	231579	279	3353	947	3079	2890	2516	3827	12214	12062	20682	4208	3715	5181	15143	28055	36505	25799	22876	19157	26375	86077	31883	36461	42674	119853	55671	131947	92654	168267	103200	449967	139156	583547	600188	510714	1377629	1781869	6973950	13766149
56	0	0	0	0	0	0	0	243309	164	1961	1178	4666	5809	5537	8412	13011	9457	12437	7005	6319	6587	24248	29903	27057	24708	27815	22469	30530	74376	31222	38652	46968	102282	58460	117357	105244	148401	117187	436006	144085	586174	640370	493032	1344682	1803387	6965682	13766149
57	0	0	0	0	0	0	0	246505	294	3653	1476	5448	5395	5257	8070	14564	11550	16793	6314	5536	6679	20405	31406	34046	25507	27078	22099	28993	85577	32013	38538	45836	117494	60515	131154	105221	168851	118646	464537	157225	606558	657829	529616	1377723	1816990	6724758	13766149
58	0	0	0	0	0	0	0	250321	517	6202	1591	5668	5034	4804	7095	16360	13828	21614	5885	5174	6675	19101	32141	38040	27518	26248	21749	28781	91174	32897	39407	46041	126317	62500	138632	107239	179444	122104	484242	166189	624255	678119	554856	1389918	1846575	6531894	13766149
59	0	0	0	0	0	0	0	257893	265	3731	1514	5350	4478	4155	5452	14686	12670	21759	6100	5174	6871	18763	33038	39451	25882	26948	22351	29425	94498	33774	38892	46875	130269	63123	142628	108715	185929	124358	496153	173382	637843	693968	572439	1400635	1874421	6402291	13766149
60	0	0	0	0	0	0	0	266410	348	4579	1476	4526	3959	3505	4918	14341	13220	23042	5396	4844	6466	18374	32096	40128	26644	27071	23222	29766	95667	35304	38800	46893	132458	63032	144948	109298	189529	125770	503580	179283	640574	709220	581976	1410055	1883637	6321794	13766149
61	0	0	0	0	0	0	0	279815	278	4125	1675	6627	7931	7947	11097	15290	10911	14547	8209	7433	7620	25832	33377	31641	25328	30706	25014	31994	84667	33057	40458	49616	114968	63131	131658	119058	170216	136481	496890	180244	641793	751382	564154	1368156	1920102	6312721	13766149
62	0	0	0	0	0	0	0	284156	260	3219	1521	5399	5535	5711	8052	15479	11999	17446	7001	6222	7754	22048	34952	38819	26449	30539	25534	31790	95446	35323	40797	49446	131622	66891	143787	121032	191208	139875	522520	194871	662823	767562	600174	1394823	1933661	6084403	13766149
63	0	0	0	0	0	0	0	289262	270	3812	1406	4644	4511	4422	6532	15808	12217	20974	6231	5833	7751	20491	35414	42884	26939	30450	25904	32081	100462	38114	41101	50649	139269	68939	151218	123670	202715	143125	541776	207391	676175	789063	623449	1409812	1946938	5914447	13766149
64	0	0	0	0	0	0	0	294568	194	2764	1522	5176	4573	4296	5598	15972	12434	22574	6529	5936	8081	20630	37001	46404	27481	30599	26257	32829	106578	38539	40910	51002	145698	69658	158980	122705	211236	143592	558372	211140	692284	799505	635590	1420216	1951149	5797577	13766149
65	0	0	0	0	0	0	0	305305	407	5418	1461	4584	4077	3655	5546	20809	18023	34928	5555	5391	7730	18917	37510	52087	29703	29687	26495	32397	113257	39773	42881	51080	153222	72009	164379	126294	221523	145907	575544	218064	700401	813461	645130	1428525	1953310	5651704	13766149
66	0	0	0	0	0	0	0	323060	290	3817	2091	8285	9589	8823	11166	15621	11278	15079	9141	8375	8848	27067	35777	33256	25832	33173	27037	33258	89448	34341	42093	51874	122943	68061	140494	132318	190235	152211	546172	207918	686924	835572	608918	1408370	1964301	5833093	13766149

## Sheet: Score Distribution_2
						0	1	2	3	4	5	6	7	8	9	10	11	12	13	14	15	16	17	18	19	20	21	22	23	24	25	26	27	28	29	30	31	32	33	34	35	36	37	38	39	40
	;	<	=	>	?	@	A	B	C	D	E	F	G	H	I	J	K	L	M	N	O	P	Q	R	S	T	U	V	W	X	Y	Z	[	\	]	^	_	'	a	b	c	d	e	f	g	h
									0.501187	0.398107	0.316228	0.251189	0.199526	0.158489	0.125893	0.1	0.0794328	0.0630957	0.0501187	0.0398107	0.0316228	0.0251189	0.0199526	0.0158489	0.0125893	0.01	0.00794328	0.00630957	0.00501187	0.00398107	0.00316228	0.00251189	0.00199526	0.00158489	0.00125893	0.001	0.000794328	0.000630957	0.000501187	0.000398107	0.000316228	0.000251189	0.000199526	0.000158489	0.000125893	0.0001	Total
1	0	0	0	0	0	0	0	0	0	0	0	0	0	0	6741	16470	11495	72732	0	24346	0	31904	33320	40176	334419	0	104454	284130	186484	72456	845750	470496	159354	1791160	892533	2633880	2183671	462336	7877760	749224	8554595	6272568	7293625	37010860	31272033	427068040	536757012	38.9911	0.000126151
2	0	0	0	0	0	0	0	0	0	10156	1970	9954	14427	9872	14643	32880	33143	207456	23712	35182	18045	94272	96390	169452	417316	120100	201789	319902	483851	208104	844150	763594	748818	1632512	1294096	2071980	2421348	697088	7418433	910588	9324735	7757460	6581745	37366616	35997351	415603240	533956370	38.7876	0.000132202
3	0	0	0	0	0	0	0	0	0	13852	2540	14688	14070	11968	16587	47590	62205	147432	24778	36358	20550	98800	117249	162432	403845	174420	172431	293260	524814	205224	909800	631878	861597	1667568	1167830	1994970	2497453	692928	7596600	828172	9771370	8064720	6935095	37579606	38308101	411500200	533572981	38.7598	0.000133052
4	0	0	0	0	0	0	0	0	0	13980	3935	16860	15827	16176	20052	58670	77891	97104	27508	39606	23865	114688	140879	152856	394326	191140	149205	291478	558256	210360	913950	547430	941598	1636124	1121952	1932480	2545472	682432	7787406	814402	10300115	8352540	7126681	37939542	40535664	407438440	533230890	38.7349	0.000133816
5	0	0	0	0	0	0	0	0	450	15340	5590	21126	19747	21104	29871	70780	69047	73752	33501	44660	27675	141824	154989	144558	381653	195020	162288	291390	552874	217632	865875	536588	881118	1620220	1075407	1912050	2489176	681312	7880004	795294	10822245	8709732	7087424	37745552	42417063	404745000	532938931	38.7137	0.000134471
6	0	0	0	0	0	0	0	0	741	10328	5255	18522	18991	20848	35451	68150	49049	58200	32994	53998	26355	166080	153527	140220	309472	201440	188643	310046	611409	253440	739525	614588	1001889	1615012	1185114	1842600	2400237	803584	7429488	837794	10771040	8550036	6512592	37168560	41056938	407767920	533030076	38.7203	0.000134266
7	0	0	0	0	0	0	0	0	1446	14052	5195	20130	19803	20472	28611	70740	75471	87156	29055	40362	30510	139584	148631	157590	388246	216980	174090	330418	625853	268992	855725	624130	1135944	1599080	1341772	1831260	2617268	988064	7305870	952646	10360840	8085132	7047057	36625768	37683048	410657400	532604391	38.6894	0.000135225
8	0	0	0	0	0	0	0	0	1170	13596	4280	14916	14112	13928	21798	64940	84744	115404	25272	37184	31575	125792	152830	179316	417316	220600	172074	337898	677166	258432	904075	645632	1225611	1635704	1458178	1929420	2783459	977088	7762920	918476	10692850	8150724	7266837	37848076	39232830	405614280	532030503	38.6477	0.000136529
9	0	0	0	0	0	0	0	0	771	10292	3120	9546	10227	11992	17856	54870	83710	120696	25753	34160	29805	123280	148461	189108	417791	224980	162750	340208	709182	270888	938975	644540	1319004	1620640	1517483	1945530	2870631	917408	8105922	931498	10924270	8422848	7546964	39175378	40748721	401051200	531680458	38.6223	0.000137331
10	0	0	0	0	0	0	0	0	498	7588	2825	8832	9919	12272	15381	52290	74228	111396	26156	31794	28350	117856	145401	188100	404415	228400	164262	336138	722016	268440	928475	649506	1324350	1602608	1569538	1941420	2992275	934848	8505948	930444	11527705	8866440	8163939	41542170	44491161	392228720	531156104	38.5842	0.000138541
11	0	0	0	0	0	0	0	0	720	14476	4460	19920	22008	24736	45099	78760	52140	67932	37349	56434	25665	180208	173842	157914	337117	226240	202482	342562	679397	269808	805475	682968	1068012	1714328	1340525	1934310	2635310	934592	8195088	910112	11907490	9310788	7195020	41083548	42976401	395330080	531043316	38.576	0.000138803
12	0	0	0	0	0	0	0	0	681	11216	3920	16140	18368	17544	28044	68990	67331	85848	29874	43456	27720	158592	175287	177048	398031	237620	184989	360470	729698	288912	894600	700388	1273239	1674120	1543931	1935360	2865485	970528	8454930	1010174	11699345	9275148	7912894	42320410	42978936	391916840	530556107	38.5406	0.000139938
13	0	0	0	0	0	0	0	0	753	10656	3350	12984	13055	13216	21420	59530	77110	101532	25558	36988	27990	138400	167501	186930	413915	246100	176715	360756	763554	292176	936750	712088	1361718	1687308	1612951	1976850	3022438	998112	8798163	1050736	12033000	9536400	8479327	43850860	44534022	386318560	530059472	38.5046	0.000141106
14	0	0	0	0	0	0	0	0	897	10552	3030	10230	11641	12744	20637	58640	89694	124824	26429	34440	30000	134176	171190	203112	440952	244940	181755	373934	800699	297960	969950	720044	1438128	1692740	1721846	2002500	3164449	1016160	9016590	1038938	12317340	9577404	8727264	44811348	45469866	382399680	529366723	38.4542	0.00014275
15	0	0	0	0	0	0	0	0	747	8840	3070	9348	10612	12128	19125	57830	84128	127524	26234	34720	29445	132928	167518	204156	434017	243260	182007	379280	806173	296568	963975	724334	1459323	1674932	1740754	1980090	3197619	1059328	9029196	1069334	12351255	9627516	8894282	45327502	46112313	380844400	529325811	38.4513	0.000142848
16	0	0	0	0	0	0	0	0	996	13880	5200	23340	25256	27520	50805	84910	58190	74160	42042	57092	29490	207344	195160	174636	361494	243080	218001	369798	767165	302040	829725	739830	1172421	1741684	1495066	1969950	2823945	1053280	8855550	993140	13108865	10340172	8164161	44760314	46750275	380819480	528949457	38.4239	0.00014375
17	0	0	0	0	0	0	0	0	678	10332	3360	15828	18151	18896	32229	75490	74294	97032	35802	45346	31080	183120	201263	206532	435461	263640	204036	392722	851483	316176	955825	771992	1444581	1729280	1768478	2025330	3196503	1116192	9430146	1086436	13344590	10458360	9007169	46651308	47788767	373720600	528008508	38.3556	0.00014603
18	0	0	0	0	0	0	0	0	753	9908	3295	13596	14763	14432	26001	70660	86438	117480	30862	39466	32595	164976	197795	224532	449084	263780	199353	400950	897529	323472	991150	780286	1555011	1715980	1887494	2023050	3365763	1157248	9632370	1134206	13416690	10544364	9406288	47932744	48496812	370033160	527654336	38.3298	0.000146898
19	0	0	0	0	0	0	0	0	687	8796	2990	10524	11984	13168	22590	63190	90376	129240	28353	38136	32190	158496	198424	232992	467001	263040	197442	406296	919149	324768	1006800	784368	1592352	1713544	1931081	2027820	3405443	1154592	9799746	1154674	13570060	10607472	9649785	48858652	49269207	367216120	527361548	38.3086	0.000147619
20	0	0	0	0	0	0	0	0	513	6248	2280	8574	11354	12800	21942	63050	88880	131256	29185	35966	33300	159600	208947	246384	466678	271120	196938	409706	964712	329544	1023075	796926	1690389	1694812	2041426	2055990	3542401	1167648	10077012	1189422	13900460	10919808	10019526	49683708	50427858	362954240	526883678	38.2739	0.000148804
21	0	0	0	0	0	0	0	0	618	10052	4755	20940	25921	28776	51876	85310	59741	78492	45903	62146	34815	221920	222190	190854	373578	268620	236817	409464	842053	333192	867125	827580	1303317	1810844	1685538	2078880	3114012	1312768	9819183	1279590	14452270	12087396	10418090	51453178	49476297	361082040	526676141	38.2588	0.000149321
22	0	0	0	0	0	0	0	0	783	11320	3655	17400	19614	20920	36108	78860	73832	96696	37635	47964	34185	187728	217226	218952	426949	279240	216867	422378	917125	339312	955825	840086	1489401	1789844	1905474	2123670	3464870	1349952	10345038	1384956	14726285	12198204	11288256	53928080	50684751	353701760	525881201	38.201	0.00015132
23	0	0	0	0	0	0	0	0	609	8580	3675	14838	16660	17256	29619	77210	89705	127692	36712	42406	35400	182864	226644	253278	479256	290140	219219	433334	1013127	346104	1021525	844376	1704213	1805608	2137735	2170140	3758471	1424448	10895247	1456866	15197630	12604716	11823572	55104104	51939654	347031000	524863633	38.1271	0.000153917
24	0	0	0	0	0	0	0	0	1023	13300	9685	35022	49707	77048	59427	189460	147609	298344	61932	63532	56685	207536	321470	376974	515109	311720	244503	457754	1188939	360696	1029700	828776	1823067	1758148	2262116	2125200	3830515	1324576	10949235	1424430	15091510	12308328	10918959	53020108	52668096	342077320	518487559	37.664	0.00017124
25	0	0	0	0	0	0	0	0	420	5344	2725	10110	12957	14152	25281	70170	95667	141804	33657	40082	36030	171728	230877	281844	499757	291100	216405	438790	1091396	352704	1064375	877188	1828143	1789732	2302687	2204100	3949834	1437728	11470965	1513510	15936480	13121028	12483393	56844808	53753661	339240480	523881112	38.0557	0.000156468
26	0	0	0	0	0	0	0	0	537	9840	4415	21342	26460	30376	58050	89190	67749	86940	53534	69580	36165	254512	257006	221328	410020	308080	259749	475464	996613	372888	923475	947596	1510974	1924552	2005089	2244480	3525134	1550720	11300751	1514224	16703575	13991724	11766185	57576004	53089920	338852440	523536681	38.0307	0.000157372
27	0	0	0	0	0	0	0	0	801	10864	3870	19080	21630	24120	42588	90700	86328	113724	43901	55832	38295	221888	267478	266490	483132	322340	252378	479116	1104230	386232	1036875	956852	1789884	1904980	2312083	2299290	3957398	1627008	12013386	1634652	17064915	14301144	12713459	59876030	54079038	330439080	522341091	37.9439	0.000160551
28	0	0	0	0	0	0	0	0	1077	13308	4400	17484	20972	21376	36117	94280	109868	156144	42536	50568	42540	219968	279174	318510	538878	335580	244944	491700	1224727	393720	1103300	963274	2017008	1894732	2571314	2348280	4264670	1707808	12641772	1759500	17743670	14753628	13292065	61139986	55238859	322914480	521012217	37.8473	0.000164159
29	0	0	0	0	0	0	0	0	630	9060	3565	14004	17101	18440	33570	87840	112871	169188	44434	47250	43905	212320	292638	351342	552330	338220	246057	497794	1302352	410064	1119900	981812	2149146	1866452	2738876	2366610	4403147	1789664	13019490	1867246	18156670	15168384	13695661	61862442	56176692	318170240	520337407	37.7983	0.000166023
30	0	0	0	0	0	0	0	0	660	8824	2995	12828	17108	17784	33462	90180	113828	176424	41860	48622	44895	210096	298673	370494	559379	334200	250992	495396	1343798	409056	1131950	981760	2217996	1859536	2840521	2389140	4599625	1795072	13309065	1841712	18490010	15289668	14009828	62724624	56943120	314436400	519741581	37.755	0.000167685
31	0	0	0	0	0	0	0	0	726	10720	4660	24642	33159	37208	72261	113310	81983	110628	62218	76930	46290	310944	324615	292176	466450	359400	293706	521708	1242943	427416	995725	1021384	1890891	1911476	2572358	2324820	4055141	1707840	12872838	1705780	19233445	15880572	12060890	62043436	57296421	317302120	519789230	37.7585	0.000167552
32	0	0	0	0	0	0	0	0	1257	17680	5900	22836	30520	29536	56880	120860	112442	154596	50908	60802	48510	263264	337518	347184	557194	362940	280287	524040	1399849	430464	1123975	989976	2203308	1910524	2868390	2357520	4552102	1762144	13680249	1817708	19587190	15996780	13151058	65003332	57901623	308198400	518319746	37.6518	0.000171721
33	0	0	0	0	0	0	0	0	690	8996	3760	15522	20195	20976	35721	87290	99605	148392	49166	53900	55230	242784	315809	350154	506046	375140	293643	539220	1310264	474240	1003975	1060982	2171016	1769264	2698566	2342700	4024823	1976928	12048366	2183718	17088330	15123708	12171964	61911994	52593918	325092680	520269675	37.7934	0.000166211
34	0	0	0	0	0	0	0	0	453	6108	3170	13644	18039	18880	33750	84000	103059	159888	50570	53522	57720	242656	327335	379224	518320	374720	299208	550198	1394858	492960	1010775	1075594	2295459	1745184	2870623	2346720	4223626	2051904	12430671	2284052	17591070	15537528	12622624	62318632	53524380	320433560	519544684	37.7407	0.000168239
35	0	0	0	0	0	0	0	0	831	10412	3825	14592	17906	20736	35766	96710	126599	200100	50765	55020	60270	244496	352852	414072	552197	382940	304122	543026	1470183	501720	1045125	1074424	2449332	1742412	3054367	2393850	4426056	2120512	12912207	2393634	18218585	16000272	13262761	62490050	54914379	314332200	518289306	37.6495	0.000171809
36	0	0	0	0	0	0	0	0	789	10412	4515	22524	32515	36952	71946	113910	83182	114720	67977	73472	57540	329216	373048	328284	465481	403540	317940	559900	1308976	483720	972475	1077336	2048814	1715420	2745836	2345730	3899149	2126208	12489279	2290444	18497570	16328304	12363624	57826386	56250441	320619000	518856575	37.6908	0.000170186
37	0	0	0	0	0	0	0	0	1077	16560	6525	24606	32221	31184	60885	125000	116193	160980	58409	61460	59115	283216	382755	400428	534850	403140	312102	551122	1499646	503616	1039825	1064882	2416095	1746500	3083396	2389650	4398125	2197152	13281840	2458268	19015640	16572600	13459453	60118090	56955873	311503880	517326359	37.5796	0.000174598
38	0	0	0	0	0	0	0	0	831	12652	4225	18870	23905	24944	45009	115550	121066	185292	53209	52514	59490	263136	395794	443124	551741	401320	318612	556666	1620350	535368	1058150	1081210	2647998	1721048	3320181	2442480	4689432	2274432	13766544	2598110	19444775	16936956	14112799	61229096	57814302	305592400	516533581	37.522	0.000176929
39	0	0	0	0	0	0	0	0	714	9808	3345	14262	17822	17808	31599	81690	102663	158796	53742	53242	67155	242384	337943	386586	490675	400880	335538	569008	1335863	607680	958225	1135108	2289114	1691340	2656313	2510580	3727192	2539264	11006424	3075810	15853705	15776208	12322554	55856276	51225564	331654440	519597320	37.7446	0.000168091
40	0	0	0	0	0	0	0	0	705	9952	3725	13662	16590	18160	30987	81850	109945	174228	53534	52808	64320	234448	335087	404406	495406	404040	341775	575366	1376780	623496	971950	1144910	2370627	1677872	2784174	2513490	3836591	2580896	11187924	3176110	16112040	16062624	12655517	56009872	52114998	328432960	519053825	37.7051	0.000169626
41	0	0	0	0	0	0	0	0	795	12500	4860	22602	30219	37480	65979	102300	76824	108504	65195	63686	59880	299376	351016	314190	414998	389820	314349	530068	1185420	516768	827200	1025284	1899342	1485624	2422602	2281590	3285132	2325600	10712229	2614872	15945475	15488568	11959325	48378218	56210154	338709520	520537564	37.8129	0.000165468
42	0	0	0	0	0	0	0	0	759	11844	4620	20814	22631	27328	50337	105060	97185	144468	56485	54404	61305	253456	353804	379512	458793	382300	312543	519112	1324892	549072	868900	1012362	2205738	1510824	2657328	2317920	3671888	2372864	11140074	2809454	16191770	15612984	12775619	49917294	56591106	332780360	519627209	37.7467	0.000168007
43	0	0	0	0	0	0	0	0	612	9128	4060	17874	19642	20744	35604	91610	102179	161160	51662	49518	63195	237472	353991	414576	455202	394460	316638	521796	1433383	585384	877375	1028196	2376405	1490496	2863779	2338860	3901164	2426592	11462385	2959292	16527350	15930972	13357222	50743034	57301998	328059480	518984490	37.7	0.000169822
44	0	0	0	0	0	0	0	0	855	13040	3810	17088	17647	17688	31653	92550	114202	186864	48516	45682	59985	218816	356660	449244	470687	386900	323610	520608	1483546	601464	902700	1045096	2507301	1507380	2966236	2348790	4043175	2471680	11781429	3069588	16777145	16265052	13844845	51390136	58362915	323539080	518283663	37.6491	0.000171825
45	0	0	0	0	0	0	0	0	612	8916	3635	14286	15918	17752	29745	87430	110143	184428	48438	46732	61740	219232	360213	459486	462669	388840	326025	533170	1507581	625152	883625	1059682	2527497	1496460	3008054	2372040	4105702	2524256	11916300	3195728	16940525	16579908	14200378	51502122	59097363	320990880	517912663	37.6222	0.000172894
46	0	0	0	0	0	0	0	0	1029	16200	5810	28458	35994	42432	77076	111820	85899	116004	67132	65604	63975	307328	376295	353304	412851	418700	331800	529958	1295590	555648	834825	1025908	2101680	1443736	2642161	2376450	3551360	2560640	11395560	3048134	16932055	16957872	13620625	48760954	60907743	324690800	518149410	37.6394	0.000172211
47	0	0	0	0	0	0	0	0	999	16284	5325	24042	26495	30288	55422	110630	101937	150156	59436	54782	68535	259552	381497	423432	459021	403760	335664	527494	1426552	579360	860525	1021800	2359638	1466668	2868941	2416230	3931823	2596832	11917356	3238126	17269210	17137836	14416495	50383706	61272393	318607120	517265362	37.5752	0.000174777
48	0	0	0	0	0	0	0	0	888	13988	5525	21936	22799	23696	40212	105110	108317	176100	55419	51030	69795	239728	391068	466218	473366	406120	341208	528858	1537366	623280	879100	1037608	2555523	1500324	3040389	2463540	4145599	2658912	12346620	3430056	17578855	17610228	15046383	50932768	61917063	313615280	516460275	37.5167	0.000177146
49	0	0	0	0	0	0	0	0	912	13960	4890	19416	20377	20776	33642	112130	126874	215988	50271	47054	67740	225200	403257	529146	493430	408000	347298	534050	1658898	661968	896975	1046058	2755971	1483776	3243534	2458500	4387461	2715360	12773475	3597642	18018560	18009216	15666392	51431442	63126804	307790920	515397363	37.4395	0.000180324
50	0	0	0	0	0	0	0	0	651	10568	4130	16578	17164	18768	30465	95780	108328	187896	50245	48048	67665	226416	394196	506664	451497	413300	357189	543928	1645282	686976	858625	1061554	2747115	1477756	3237531	2475000	4440533	2790720	12925671	3725652	18201050	18500292	16114832	51669816	64460604	304653480	515221965	37.4267	0.000180853
51	0	0	0	0	0	0	0	0	744	11404	5670	25764	35686	40912	69534	107990	85085	121596	76401	73962	74910	329696	410669	386838	414086	458140	390096	575344	1412292	628032	853400	1104480	2287656	1491700	2880599	2662800	3874132	3044800	12500994	3779644	18390855	19481112	15531231	50151792	65193921	306089040	515053007	37.4145	0.000181365
52	0	0	0	0	0	0	0	0	786	14372	6040	25476	30604	34448	58293	122910	110924	168816	68978	65352	79485	286304	448375	496242	450832	456840	382557	567358	1660830	651840	882000	1074242	2719602	1531292	3293240	2690070	4471750	3122656	13417602	4133006	19103315	20026188	16942485	51154536	66329991	296169640	513249277	37.2834	0.00018692
53	0	0	0	0	0	0	0	0	939	15960	5590	24492	25137	27408	46071	128810	126544	221640	58578	55090	80310	256256	465239	598968	487578	453500	388017	562254	1863920	696336	907025	1093872	3028293	1542604	3623753	2734080	4905657	3169664	14204256	4394670	19801495	20744820	17878400	51721002	67610283	287727960	511676471	37.1692	0.000191903
54	0	0	0	0	0	0	0	0	627	10164	5540	22134	24269	25376	40671	122750	120857	217476	64181	59444	82680	265024	470730	598914	464436	459940	402339	578952	1889197	722112	893600	1092000	3073329	1572032	3648519	2774790	4999153	3239200	14453571	4609074	20023815	21321756	18409794	51922402	68791515	283689480	511161843	37.1318	0.000193562
55	0	0	0	0	0	0	0	0	837	13412	4735	18474	20230	20128	34443	122140	132682	248184	54704	52010	77715	242288	476935	657090	490181	457520	402297	580250	1979771	765192	911525	1109524	3236031	1558788	3826463	2779620	5216277	3302400	14848911	4731304	20424145	21606768	18896418	52349902	69492891	278958000	510100185	37.0547	0.00019703
56	0	0	0	0	0	0	0	0	492	7844	5890	27996	40663	44296	75708	130110	104027	149244	91065	88466	98805	387968	508351	487026	469452	556300	471849	671660	1710648	749328	966300	1221168	2761614	1636880	3403353	3157320	4600431	3749984	14388198	4898890	20516090	23053320	18242184	51097916	70332093	278627280	509530209	37.0133	0.000198917
57	0	0	0	0	0	0	0	0	882	14612	7380	32688	37765	42056	72630	145640	127050	201516	82082	77504	100185	326480	533902	612828	484633	541560	464079	637846	1968271	768312	963450	1191736	3172338	1694420	3803466	3156630	5234381	3796672	15329721	5345650	21229530	23681844	19595792	52353474	70862610	268990320	507681935	36.879	0.000205163
58	0	0	0	0	0	0	0	0	1551	24808	7955	34008	35238	38432	63855	163600	152108	259368	76505	72436	100125	305616	546397	684720	522842	524960	456729	633182	2097002	789528	985175	1197066	3410559	1750000	4020328	3217170	5562764	3907328	15979986	5650426	21848925	24412284	20529672	52816884	72016425	261275760	506171717	36.7693	0.000210412
59	0	0	0	0	0	0	0	0	795	14924	7570	32100	31346	33240	49068	146860	139370	261108	79300	72436	103065	300208	561646	710118	491758	538960	469371	647350	2173454	810576	972300	1218750	3517263	1767444	4136212	3261450	5763799	3979456	16373049	5894988	22324505	24982848	21180243	53224130	73102419	256091640	505465119	36.718	0.000212913
60	0	0	0	0	0	0	0	0	1044	18316	7380	27156	27713	28040	44262	143410	145420	276504	70148	67816	96990	293984	545632	722304	506236	541420	487662	654852	2200341	847296	970000	1219218	3576366	1764896	4203492	3278940	5875399	4024640	16618140	6095622	22420090	25531920	21533112	53582090	73461843	252871760	504781454	36.6683	0.000215362
61	0	0	0	0	0	0	0	0	834	16500	8375	39762	55517	63576	99873	152900	120021	174564	106717	104062	114300	413312	567409	569538	481232	614120	525294	703868	1947341	793368	1011450	1290016	3104136	1767668	3818082	3571740	5276696	4367392	16397370	6128296	22462755	27049752	20873698	51989928	74883978	252508840	504174280	36.6242	0.00021756
62	0	0	0	0	0	0	0	0	780	12876	7605	32394	38745	45688	72468	154790	131989	209352	91013	87108	116310	352768	594184	698742	502531	610780	536214	699380	2195258	847752	1019925	1285596	3553794	1872948	4169823	3630960	5927448	4476000	17243160	6625614	23198805	27632232	22206438	53003274	75412779	243376120	502673643	36.5152	0.00022309
63	0	0	0	0	0	0	0	0	810	15248	7030	27864	31577	35376	58788	158080	134387	251688	81003	81662	116265	327856	602038	771912	511841	609000	543984	705782	2310626	914736	1027525	1316874	3760263	1930292	4385322	3710100	6284165	4580000	17878608	7051294	23666125	28406268	23067613	53572856	75930582	236577880	501443320	36.4258	0.000227729
64	0	0	0	0	0	0	0	0	582	11056	7610	31056	32011	34368	50382	159720	136774	270888	84877	83104	121215	330080	629017	835272	522139	611980	551397	722238	2451294	924936	1022750	1326052	3933846	1950424	4610420	3681150	6548316	4594944	18426276	7178760	24229940	28782180	23516830	53968208	76094811	231903080	500369983	36.3479	0.000231854
65	0	0	0	0	0	0	0	0	1221	21672	7305	27504	28539	29240	49914	208090	198253	419136	72215	75474	115950	302672	637670	937566	564357	593740	556395	712734	2604911	954552	1072025	1328080	4136994	2016252	4766991	3788820	6867213	4669024	18992952	7414176	24514035	29284596	23869810	54283950	76179090	226068160	498371278	36.2027	0.000239736
66	0	0	0	0	0	0	0	0	870	15268	10455	49710	67123	70584	100494	156210	124058	180948	118833	117250	132720	433072	608209	598608	490808	663460	567777	731676	2057304	824184	1052325	1348724	3319461	1905708	4074326	3969540	5897285	4870752	18023676	7069212	24042340	30080592	22529966	53518060	76607739	233323720	499753047	36.303	0.000234259

## Sheet: Gap Size Data
Start Pos Diff	Count	a*b		Cumsum	Cum %
0	0	0		0	0
1	4876	4876		4876	0.000148418
2	5030	10060		9906	0.000301524
3	4917	14751		14823	0.00045119
4	5329	21316		20152	0.000613397
5	5195	25975		25347	0.000771525
6	5275	31650		30622	0.000932088
7	5592	39144		36214	0.0011023
8	5644	45152		41858	0.0012741
9	5691	51219		47549	0.00144732
10	5898	58980		53447	0.00162685
11	6203	68233		59650	0.00181566
12	5640	67680		65290	0.00198733
13	5447	70811		70737	0.00215313
14	5648	79072		76385	0.00232505
15	5532	82980		81917	0.00249343
16	5718	91488		87635	0.00266748
17	5479	93143		93114	0.00283425
18	5726	103068		98840	0.00300854
19	5930	112670		104770	0.00318904
20	6081	121620		110851	0.00337414
21	6053	127113		116904	0.00355838
22	6154	135388		123058	0.0037457
23	6112	140576		129170	0.00393174
24	5798	139152		134968	0.00410823
25	5907	147675		140875	0.00428803
26	6039	157014		146914	0.00447184
27	5890	159030		152804	0.00465113
28	5827	163156		158631	0.00482849
29	6014	174406		164645	0.00501155
30	5870	176100		170515	0.00519022
31	6200	192200		176715	0.00537894
32	6217	198944		182932	0.00556818
33	6387	210771		189319	0.00576259
34	6484	220456		195803	0.00595995
35	6407	224245		202210	0.00615497
36	6278	226008		208488	0.00634607
37	6454	238798		214942	0.00654252
38	6504	247152		221446	0.00674049
39	6373	248547		227819	0.00693447
40	6075	243000		233894	0.00711939
41	6429	263589		240323	0.00731508
42	6370	267540		246693	0.00750897
43	6533	280919		253226	0.00770782
44	6367	280148		259593	0.00790163
45	6435	289575		266028	0.0080975
46	6764	311144		272792	0.00830338
47	6144	288768		278936	0.0084904
48	6066	291168		285002	0.00867504
49	6424	314776		291426	0.00887057
50	6256	312800		297682	0.009061
51	6473	330123		304155	0.00925803
52	6549	340548		310704	0.00945737
53	6661	353033		317365	0.00966012
54	6892	372168		324257	0.0098699
55	6827	375485		331084	0.0100777
56	7071	395976		338155	0.0102929
57	6764	385548		344919	0.0104988
58	6707	389006		351626	0.010703
59	6686	394474		358312	0.0109065
60	6919	415140		365231	0.0111171
61	6681	407541		371912	0.0113204
62	6493	402566		378405	0.0115181
63	7018	442134		385423	0.0117317
64	6830	437120		392253	0.0119396
65	7227	469755		399480	0.0121596
66	7138	471108		406618	0.0123768
67	7115	476705		413733	0.0125934
68	6895	468860		420628	0.0128033
69	7230	498870		427858	0.0130234
70	6914	483980		434772	0.0132338
71	7110	504810		441882	0.0134502
72	7006	504432		448888	0.0136635
73	7006	511438		455894	0.0138767
74	7417	548858		463311	0.0141025
75	7453	558975		470764	0.0143294
76	7493	569468		478257	0.0145574
77	7542	580734		485799	0.014787
78	7460	581880		493259	0.0150141
79	7307	577253		500566	0.0152365
80	7413	593040		507979	0.0154621
81	7585	614385		515564	0.015693
82	7425	608850		522989	0.015919
83	7580	629140		530569	0.0161497
84	7881	662004		538450	0.0163896
85	7801	663085		546251	0.0166271
86	7851	675186		554102	0.016866
87	7902	687474		562004	0.0171066
88	7714	678832		569718	0.0173414
89	7822	696158		577540	0.0175795
90	7818	703620		585358	0.0178174
91	7762	706342		593120	0.0180537
92	8144	749248		601264	0.0183016
93	7863	731259		609127	0.0185409
94	8195	770330		617322	0.0187904
95	7928	753160		625250	0.0190317
96	8688	834048		633938	0.0192961
97	8114	787058		642052	0.0195431
98	8487	831726		650539	0.0198014
99	8619	853281		659158	0.0200638
100	8009	800900		667167	0.0203076
101	8698	878498		675865	0.0205723
102	8443	861186		684308	0.0208293
103	8391	864273		692699	0.0210847
104	8572	891488		701271	0.0213456
105	8772	921060		710043	0.0216127
106	8550	906300		718593	0.0218729
107	8850	946950		727443	0.0221423
108	8767	946836		736210	0.0224091
109	8602	937618		744812	0.022671
110	8761	963710		753573	0.0229376
111	8528	946608		762101	0.0231972
112	8628	966336		770729	0.0234598
113	8422	951686		779151	0.0237162
114	8701	991914		787852	0.023981
115	8664	996360		796516	0.0242448
116	9154	1061864		805670	0.0245234
117	8803	1029951		814473	0.0247913
118	8770	1034860		823243	0.0250583
119	8724	1038156		831967	0.0253238
120	8848	1061760		840815	0.0255932
121	8572	1037212		849387	0.0258541
122	8658	1056276		858045	0.0261176
123	8403	1033569		866448	0.0263734
124	8810	1092440		875258	0.0266416
125	8758	1094750		884016	0.0269081
126	8536	1075536		892552	0.027168
127	8412	1068324		900964	0.027424
128	8433	1079424		909397	0.0276807
129	8448	1089792		917845	0.0279378
130	8358	1086540		926203	0.0281922
131	8547	1119657		934750	0.0284524
132	8357	1103124		943107	0.0287068
133	8265	1099245		951372	0.0289584
134	8152	1092368		959524	0.0292065
135	8295	1119825		967819	0.029459
136	7987	1086232		975806	0.0297021
137	7947	1088739		983753	0.029944
138	8280	1142640		992033	0.030196
139	8158	1133962		1000191	0.0304443
140	8062	1128680		1008253	0.0306897
141	8110	1143510		1016363	0.0309366
142	7915	1123930		1024278	0.0311775
143	7682	1098526		1031960	0.0314113
144	7844	1129536		1039804	0.0316501
145	7564	1096780		1047368	0.0318803
146	7654	1117484		1055022	0.0321133
147	7517	1104999		1062539	0.0323421
148	7405	1095940		1069944	0.0325675
149	7454	1110646		1077398	0.0327944
150	7559	1133850		1084957	0.0330245
151	7232	1092032		1092189	0.0332446
152	7322	1112944		1099511	0.0334675
153	7348	1124244		1106859	0.0336911
154	7336	1129744		1114195	0.0339144
155	7295	1130725		1121490	0.0341365
156	7319	1141764		1128809	0.0343593
157	7403	1162271		1136212	0.0345846
158	7199	1137442		1143411	0.0348037
159	7210	1146390		1150621	0.0350232
160	7361	1177760		1157982	0.0352473
161	7225	1163225		1165207	0.0354672
162	7406	1199772		1172613	0.0356926
163	7147	1164961		1179760	0.0359101
164	7084	1161776		1186844	0.0361258
165	7373	1216545		1194217	0.0363502
166	7087	1176442		1201304	0.0365659
167	7325	1223275		1208629	0.0367889
168	7293	1225224		1215922	0.0370109
169	7417	1253473		1223339	0.0372366
170	7605	1292850		1230944	0.0374681
171	7665	1310715		1238609	0.0377014
172	7666	1318552		1246275	0.0379348
173	7916	1369468		1254191	0.0381757
174	8428	1466472		1262619	0.0384322
175	8528	1492400		1271147	0.0386918
176	9106	1602656		1280253	0.038969
177	9620	1702740		1289873	0.0392618
178	9953	1771634		1299826	0.0395648
179	10791	1931589		1310617	0.0398932
180	11985	2157300		1322602	0.040258
181	13340	2414540		1335942	0.0406641
182	14736	2681952		1350678	0.0411126
183	16156	2956548		1366834	0.0416044
184	18198	3348432		1385032	0.0421583
185	20828	3853180		1405860	0.0427923
186	23863	4438518		1429723	0.0435186
187	27267	5098929		1456990	0.0443486
188	32167	6047396		1489157	0.0453277
189	37650	7115850		1526807	0.0464737
190	43098	8188620		1569905	0.0477856
191	50570	9658870		1620475	0.0493249
192	59008	11329536		1679483	0.051121
193	68043	13132299		1747526	0.0531921
194	78203	15171382		1825729	0.0555725
195	89160	17386200		1914889	0.0582864
196	100857	19767972		2015746	0.0613563
197	113103	22281291		2128849	0.064799
198	126856	25117488		2255705	0.0686603
199	138847	27630553		2394552	0.0728866
200	154950	30990000		2549502	0.0776031
201	166461	33458661		2715963	0.0826699
202	179127	36183654		2895090	0.0881222
203	189870	38543610		3084960	0.0939016
204	203526	41519304		3288486	0.100097
205	213606	43789230		3502092	0.106598
206	223942	46132052		3726034	0.113415
207	234489	48539223		3960523	0.120552
208	240822	50090976		4201345	0.127883
209	247652	51759268		4448997	0.135421
210	256246	53811660		4705243	0.143221
211	259577	54770747		4964820	0.151122
212	263291	55817692		5228111	0.159136
213	265331	56515503		5493442	0.167212
214	266201	56967014		5759643	0.175315
215	264844	56941460		6024487	0.183376
216	266661	57598776		6291148	0.191493
217	263875	57260875		6555023	0.199525
218	265259	57826462		6820282	0.207599
219	260979	57154401		7081261	0.215543
220	259732	57141040		7340993	0.223449
221	261099	57702879		7602092	0.231396
222	259304	57565488		7861396	0.239289
223	256755	57256365		8118151	0.247104
224	253070	56687680		8371221	0.254808
225	249907	56229075		8621128	0.262414
226	247289	55887314		8868417	0.269941
227	246892	56044484		9115309	0.277456
228	244887	55834236		9360196	0.28491
229	240184	55002136		9600380	0.292221
230	235946	54267580		9836326	0.299403
231	233821	54012651		10070147	0.30652
232	231507	53709624		10301654	0.313567
233	229413	53453229		10531067	0.32055
234	224557	52546338		10755624	0.327385
235	217595	51134825		10973219	0.334008
236	216085	50996060		11189304	0.340586
237	214465	50828205		11403769	0.347114
238	209300	49813400		11613069	0.353485
239	206443	49339877		11819512	0.359768
240	201992	48478080		12021504	0.365917
241	199934	48184094		12221438	0.372002
242	194936	47174512		12416374	0.377936
243	193420	47001060		12609794	0.383823
244	190263	46424172		12800057	0.389615
245	184852	45288740		12984909	0.395241
246	183433	45124518		13168342	0.400825
247	179505	44337735		13347847	0.406289
248	179106	44418288		13526953	0.41174
249	176274	43892226		13703227	0.417106
250	170104	42526000		13873331	0.422284
251	167405	42018655		14040736	0.427379
252	166262	41898024		14206998	0.43244
253	162293	41060129		14369291	0.43738
254	160831	40851074		14530122	0.442275
255	158391	40389705		14688513	0.447097
256	156704	40116224		14845217	0.451866
257	152387	39163459		14997604	0.456505
258	149191	38491278		15146795	0.461046
259	146721	38000739		15293516	0.465512
260	145089	37723140		15438605	0.469928
261	141961	37051821		15580566	0.474249
262	139621	36580702		15720187	0.478499
263	135957	35756691		15856144	0.482637
264	134895	35612280		15991039	0.486743
265	131778	34921170		16122817	0.490755
266	128912	34290592		16251729	0.494678
267	127018	33913806		16378747	0.498545
268	123217	33022156		16501964	0.502295
269	120879	32516451		16622843	0.505975
270	118133	31895910		16740976	0.50957
271	113605	30786955		16854581	0.513028
272	112437	30582864		16967018	0.516451
273	109280	29833440		17076298	0.519777
274	105722	28967828		17182020	0.522995
275	101923	28028825		17283943	0.526098
276	96586	26657736		17380529	0.529037
277	94750	26245750		17475279	0.531922
278	89446	24865988		17564725	0.534644
279	85037	23725323		17649762	0.537233
280	80772	22616160		17730534	0.539691
281	76305	21441705		17806839	0.542014
282	71862	20265084		17878701	0.544201
283	68071	19264093		17946772	0.546273
284	63150	17934600		18009922	0.548195
285	59816	17047560		18069738	0.550016
286	54484	15582424		18124222	0.551674
287	51196	14693252		18175418	0.553233
288	46741	13461408		18222159	0.554655
289	41919	12114591		18264078	0.555931
290	38044	11032760		18302122	0.557089
291	34788	10123308		18336910	0.558148
292	30752	8979584		18367662	0.559084
293	27882	8169426		18395544	0.559933
294	24637	7243278		18420181	0.560683
295	21664	6390880		18441845	0.561342
296	20101	5949896		18461946	0.561954
297	17687	5253039		18479633	0.562493
298	16319	4863062		18495952	0.562989
299	14271	4267029		18510223	0.563424
300	12469	3740700		18522692	0.563803
301	11383	3426283		18534075	0.56415
302	10033	3029966		18544108	0.564455
303	8977	2720031		18553085	0.564728
304	8020	2438080		18561105	0.564972
305	7368	2247240		18568473	0.565197
306	6723	2057238		18575196	0.565401
307	5925	1818975		18581121	0.565582
308	5462	1682296		18586583	0.565748
309	5171	1597839		18591754	0.565905
310	4855	1505050		18596609	0.566053
311	4363	1356893		18600972	0.566186
312	3896	1215552		18604868	0.566305
313	3567	1116471		18608435	0.566413
314	3426	1075764		18611861	0.566517
315	3314	1043910		18615175	0.566618
316	3199	1010884		18618374	0.566716
317	3053	967801		18621427	0.566809
318	2890	919020		18624317	0.566897
319	2847	908193		18627164	0.566983
320	2650	848000		18629814	0.567064
321	2721	873441		18632535	0.567147
322	2440	785680		18634975	0.567221
323	2317	748391		18637292	0.567291
324	2336	756864		18639628	0.567363
325	2437	792025		18642065	0.567437
326	2332	760232		18644397	0.567508
327	2363	772701		18646760	0.56758
328	2347	769816		18649107	0.567651
329	2469	812301		18651576	0.567726
330	2371	782430		18653947	0.567798
331	2258	747398		18656205	0.567867
332	2134	708488		18658339	0.567932
333	2136	711288		18660475	0.567997
334	2139	714426		18662614	0.568062
335	2058	689430		18664672	0.568125
336	2109	708624		18666781	0.568189
337	1981	667597		18668762	0.568249
338	1997	674986		18670759	0.56831
339	1911	647829		18672670	0.568368
340	1851	629340		18674521	0.568425
341	1812	617892		18676333	0.56848
342	1796	614232		18678129	0.568535
343	1824	625632		18679953	0.56859
344	1773	609912		18681726	0.568644
345	1911	659295		18683637	0.568702
346	1782	616572		18685419	0.568756
347	1758	610026		18687177	0.56881
348	1697	590556		18688874	0.568862
349	1540	537460		18690414	0.568908
350	1651	577850		18692065	0.568959
351	1605	563355		18693670	0.569008
352	1573	553696		18695243	0.569055
353	1655	584215		18696898	0.569106
354	1497	529938		18698395	0.569151
355	1478	524690		18699873	0.569196
356	1475	525100		18701348	0.569241
357	1392	496944		18702740	0.569284
358	1388	496904		18704128	0.569326
359	1291	463469		18705419	0.569365
360	1274	458640		18706693	0.569404
361	1219	440059		18707912	0.569441
362	1292	467704		18709204	0.56948
363	1289	467907		18710493	0.56952
364	1184	430976		18711677	0.569556
365	1160	423400		18712837	0.569591
366	1134	415044		18713971	0.569625
367	1134	416178		18715105	0.56966
368	1167	429456		18716272	0.569696
369	1141	421029		18717413	0.56973
370	1061	392570		18718474	0.569763
371	1008	373968		18719482	0.569793
372	989	367908		18720471	0.569823
373	967	360691		18721438	0.569853
374	962	359788		18722400	0.569882
375	869	325875		18723269	0.569909
376	885	332760		18724154	0.569935
377	911	343447		18725065	0.569963
378	852	322056		18725917	0.569989
379	828	313812		18726745	0.570014
380	786	298680		18727531	0.570038
381	805	306705		18728336	0.570063
382	756	288792		18729092	0.570086
383	693	265419		18729785	0.570107
384	761	292224		18730546	0.57013
385	716	275660		18731262	0.570152
386	728	281008		18731990	0.570174
387	755	292185		18732745	0.570197
388	717	278196		18733462	0.570219
389	618	240402		18734080	0.570238
390	594	231660		18734674	0.570256
391	604	236164		18735278	0.570274
392	631	247352		18735909	0.570293
393	555	218115		18736464	0.57031
394	677	266738		18737141	0.570331
395	554	218830		18737695	0.570348
396	602	238392		18738297	0.570366
397	486	192942		18738783	0.570381
398	584	232432		18739367	0.570399
399	557	222243		18739924	0.570415
400	526	210400		18740450	0.570431
401	519	208119		18740969	0.570447
402	505	203010		18741474	0.570463
403	415	167245		18741889	0.570475
404	417	168468		18742306	0.570488
405	536	217080		18742842	0.570504
406	518	210308		18743360	0.57052
407	453	184371		18743813	0.570534
408	492	200736		18744305	0.570549
409	424	173416		18744729	0.570562
410	466	191060		18745195	0.570576
411	463	190293		18745658	0.57059
412	495	203940		18746153	0.570605
413	531	219303		18746684	0.570621
414	433	179262		18747117	0.570634
415	440	182600		18747557	0.570648
416	454	188864		18748011	0.570662
417	416	173472		18748427	0.570674
418	415	173470		18748842	0.570687
419	414	173466		18749256	0.5707
420	459	192780		18749715	0.570713
421	472	198712		18750187	0.570728
422	485	204670		18750672	0.570743
423	403	170469		18751075	0.570755
424	463	196312		18751538	0.570769
425	418	177650		18751956	0.570782
426	512	218112		18752468	0.570797
427	534	228018		18753002	0.570814
428	448	191744		18753450	0.570827
429	452	193908		18753902	0.570841
430	434	186620		18754336	0.570854
431	462	199122		18754798	0.570868
432	394	170208		18755192	0.57088
433	540	233820		18755732	0.570897
434	541	234794		18756273	0.570913
435	592	257520		18756865	0.570931
436	573	249828		18757438	0.570949
437	608	265696		18758046	0.570967
438	677	296526		18758723	0.570988
439	588	258132		18759311	0.571006
440	488	214720		18759799	0.57102
441	518	228438		18760317	0.571036
442	531	234702		18760848	0.571052
443	461	204223		18761309	0.571066
444	459	203796		18761768	0.57108
445	511	227395		18762279	0.571096
446	439	195794		18762718	0.571109
447	452	202044		18763170	0.571123
448	549	245952		18763719	0.57114
449	506	227194		18764225	0.571155
450	456	205200		18764681	0.571169
451	474	213774		18765155	0.571183
452	448	202496		18765603	0.571197
453	492	222876		18766095	0.571212
454	415	188410		18766510	0.571225
455	582	264810		18767092	0.571242
456	444	202464		18767536	0.571256
457	463	211591		18767999	0.57127
458	456	208848		18768455	0.571284
459	433	198747		18768888	0.571297
460	531	244260		18769419	0.571313
461	417	192237		18769836	0.571326
462	533	246246		18770369	0.571342
463	398	184274		18770767	0.571354
464	402	186528		18771169	0.571367
465	429	199485		18771598	0.57138
466	432	201312		18772030	0.571393
467	456	212952		18772486	0.571407
468	532	248976		18773018	0.571423
469	470	220430		18773488	0.571437
470	365	171550		18773853	0.571448
471	449	211479		18774302	0.571462
472	464	219008		18774766	0.571476
473	594	280962		18775360	0.571494
474	405	191970		18775765	0.571506
475	481	228475		18776246	0.571521
476	463	220388		18776709	0.571535
477	439	209403		18777148	0.571548
478	594	283932		18777742	0.571567
479	403	193037		18778145	0.571579
480	499	239520		18778644	0.571594
481	396	190476		18779040	0.571606
482	435	209670		18779475	0.571619
483	453	218799		18779928	0.571633
484	430	208120		18780358	0.571646
485	511	247835		18780869	0.571662
486	349	169614		18781218	0.571672
487	382	186034		18781600	0.571684
488	332	162016		18781932	0.571694
489	395	193155		18782327	0.571706
490	406	198940		18782733	0.571718
491	315	154665		18783048	0.571728
492	300	147600		18783348	0.571737
493	404	199172		18783752	0.57175
494	342	168948		18784094	0.57176
495	393	194535		18784487	0.571772
496	252	124992		18784739	0.57178
497	338	167986		18785077	0.57179
498	429	213642		18785506	0.571803
499	328	163672		18785834	0.571813
500	304	152000		18786138	0.571822
501	332	166332		18786470	0.571832
502	230	115460		18786700	0.571839
503	316	158948		18787016	0.571849
504	238	119952		18787254	0.571856
505	262	132310		18787516	0.571864
506	332	167992		18787848	0.571874
507	225	114075		18788073	0.571881
508	232	117856		18788305	0.571888
509	257	130813		18788562	0.571896
510	237	120870		18788799	0.571903
511	292	149212		18789091	0.571912
512	232	118784		18789323	0.571919
513	270	138510		18789593	0.571927
514	249	127986		18789842	0.571935
515	237	122055		18790079	0.571942
516	205	105780		18790284	0.571948
517	176	90992		18790460	0.571954
518	247	127946		18790707	0.571961
519	226	117294		18790933	0.571968
520	199	103480		18791132	0.571974
521	235	122435		18791367	0.571981
522	209	109098		18791576	0.571988
523	196	102508		18791772	0.571994
524	286	149864		18792058	0.572002
525	196	102900		18792254	0.572008
526	211	110986		18792465	0.572015
527	304	160208		18792769	0.572024
528	310	163680		18793079	0.572033
529	245	129605		18793324	0.572041
530	217	115010		18793541	0.572047
531	196	104076		18793737	0.572053
532	253	134596		18793990	0.572061
533	231	123123		18794221	0.572068
534	308	164472		18794529	0.572078
535	297	158895		18794826	0.572087
536	274	146864		18795100	0.572095
537	276	148212		18795376	0.572103
538	276	148488		18795652	0.572112
539	457	246323		18796109	0.572126
540	256	138240		18796365	0.572133
541	264	142824		18796629	0.572141
542	286	155012		18796915	0.57215
543	241	130863		18797156	0.572158
544	251	136544		18797407	0.572165
545	352	191840		18797759	0.572176
546	224	122304		18797983	0.572183
547	262	143314		18798245	0.572191
548	278	152344		18798523	0.572199
549	218	119682		18798741	0.572206
550	211	116050		18798952	0.572212
551	182	100282		18799134	0.572218
552	218	120336		18799352	0.572224
553	187	103411		18799539	0.57223
554	262	145148		18799801	0.572238
555	249	138195		18800050	0.572246
556	204	113424		18800254	0.572252
557	294	163758		18800548	0.572261
558	161	89838		18800709	0.572266
559	193	107887		18800902	0.572272
560	201	112560		18801103	0.572278
561	203	113883		18801306	0.572284
562	176	98912		18801482	0.572289
563	267	150321		18801749	0.572297
564	183	103212		18801932	0.572303
565	129	72885		18802061	0.572307
566	141	79806		18802202	0.572311
567	122	69174		18802324	0.572315
568	135	76680		18802459	0.572319
569	131	74539		18802590	0.572323
570	89	50730		18802679	0.572326
571	117	66807		18802796	0.572329
572	141	80652		18802937	0.572333
573	148	84804		18803085	0.572338
574	119	68306		18803204	0.572342
575	118	67850		18803322	0.572345
576	117	67392		18803439	0.572349
577	142	81934		18803581	0.572353
578	106	61268		18803687	0.572356
579	107	61953		18803794	0.57236
580	82	47560		18803876	0.572362
581	107	62167		18803983	0.572365
582	111	64602		18804094	0.572369
583	104	60632		18804198	0.572372
584	130	75920		18804328	0.572376
585	130	76050		18804458	0.57238
586	79	46294		18804537	0.572382
587	71	41677		18804608	0.572384
588	80	47040		18804688	0.572387
589	82	48298		18804770	0.572389
590	97	57230		18804867	0.572392
591	79	46689		18804946	0.572395
592	103	60976		18805049	0.572398
593	84	49812		18805133	0.5724
594	91	54054		18805224	0.572403
595	95	56525		18805319	0.572406
596	101	60196		18805420	0.572409
597	133	79401		18805553	0.572413
598	143	85514		18805696	0.572417
599	88	52712		18805784	0.57242
600	91	54600		18805875	0.572423
601	104	62504		18805979	0.572426
602	64	38528		18806043	0.572428
603	76	45828		18806119	0.57243
604	63	38052		18806182	0.572432
605	70	42350		18806252	0.572434
606	73	44238		18806325	0.572437
607	69	41883		18806394	0.572439
608	92	55936		18806486	0.572442
609	65	39585		18806551	0.572443
610	55	33550		18806606	0.572445
611	60	36660		18806666	0.572447
612	47	28764		18806713	0.572448
613	52	31876		18806765	0.57245
614	60	36840		18806825	0.572452
615	63	38745		18806888	0.572454
616	57	35112		18806945	0.572455
617	46	28382		18806991	0.572457
618	68	42024		18807059	0.572459
619	60	37140		18807119	0.572461
620	51	31620		18807170	0.572462
621	48	29808		18807218	0.572464
622	46	28612		18807264	0.572465
623	40	24920		18807304	0.572466
624	53	33072		18807357	0.572468
625	60	37500		18807417	0.57247
626	57	35682		18807474	0.572472
627	47	29469		18807521	0.572473
628	38	23864		18807559	0.572474
629	51	32079		18807610	0.572476
630	43	27090		18807653	0.572477
631	43	27133		18807696	0.572478
632	30	18960		18807726	0.572479
633	40	25320		18807766	0.57248
634	52	32968		18807818	0.572482
635	48	30480		18807866	0.572484
636	43	27348		18807909	0.572485
637	55	35035		18807964	0.572486
638	51	32538		18808015	0.572488
639	55	35145		18808070	0.57249
640	33	21120		18808103	0.572491
641	37	23717		18808140	0.572492
642	50	32100		18808190	0.572493
643	41	26363		18808231	0.572495
644	47	30268		18808278	0.572496
645	53	34185		18808331	0.572498
646	32	20672		18808363	0.572499
647	35	22645		18808398	0.5725
648	47	30456		18808445	0.572501
649	44	28556		18808489	0.572502
650	36	23400		18808525	0.572504
651	53	34503		18808578	0.572505
652	48	31296		18808626	0.572507
653	43	28079		18808669	0.572508
654	34	22236		18808703	0.572509
655	44	28820		18808747	0.57251
656	40	26240		18808787	0.572512
657	44	28908		18808831	0.572513
658	43	28294		18808874	0.572514
659	48	31632		18808922	0.572516
660	45	29700		18808967	0.572517
661	46	30406		18809013	0.572518
662	59	39058		18809072	0.57252
663	66	43758		18809138	0.572522
664	62	41168		18809200	0.572524
665	42	27930		18809242	0.572525
666	41	27306		18809283	0.572527
667	76	50692		18809359	0.572529
668	61	40748		18809420	0.572531
669	50	33450		18809470	0.572532
670	61	40870		18809531	0.572534
671	56	37576		18809587	0.572536
672	64	43008		18809651	0.572538
673	81	54513		18809732	0.57254
674	66	44484		18809798	0.572542
675	67	45225		18809865	0.572544
676	84	56784		18809949	0.572547
677	66	44682		18810015	0.572549
678	85	57630		18810100	0.572552
679	80	54320		18810180	0.572554
680	81	55080		18810261	0.572556
681	77	52437		18810338	0.572559
682	82	55924		18810420	0.572561
683	79	53957		18810499	0.572564
684	69	47196		18810568	0.572566
685	87	59595		18810655	0.572568
686	71	48706		18810726	0.572571
687	89	61143		18810815	0.572573
688	76	52288		18810891	0.572576
689	85	58565		18810976	0.572578
690	85	58650		18811061	0.572581
691	79	54589		18811140	0.572583
692	90	62280		18811230	0.572586
693	79	54747		18811309	0.572588
694	92	63848		18811401	0.572591
695	66	45870		18811467	0.572593
696	86	59856		18811553	0.572596
697	76	52972		18811629	0.572598
698	83	57934		18811712	0.572601
699	84	58716		18811796	0.572603
700	81	56700		18811877	0.572606
701	98	68698		18811975	0.572609
702	72	50544		18812047	0.572611
703	91	63973		18812138	0.572614
704	70	49280		18812208	0.572616
705	62	43710		18812270	0.572618
706	82	57892		18812352	0.57262
707	81	57267		18812433	0.572623
708	73	51684		18812506	0.572625
709	70	49630		18812576	0.572627
710	81	57510		18812657	0.572629
711	64	45504		18812721	0.572631
712	68	48416		18812789	0.572633
713	69	49197		18812858	0.572635
714	73	52122		18812931	0.572638
715	88	62920		18813019	0.57264
716	45	32220		18813064	0.572642
717	47	33699		18813111	0.572643
718	58	41644		18813169	0.572645
719	65	46735		18813234	0.572647
720	80	57600		18813314	0.572649
721	68	49028		18813382	0.572651
722	77	55594		18813459	0.572654
723	44	31812		18813503	0.572655
724	59	42716		18813562	0.572657
725	43	31175		18813605	0.572658
726	56	40656		18813661	0.57266
727	70	50890		18813731	0.572662
728	61	44408		18813792	0.572664
729	70	51030		18813862	0.572666
730	49	35770		18813911	0.572668
731	62	45322		18813973	0.572669
732	55	40260		18814028	0.572671
733	54	39582		18814082	0.572673
734	55	40370		18814137	0.572674
735	51	37485		18814188	0.572676
736	53	39008		18814241	0.572678
737	70	51590		18814311	0.57268
738	42	30996		18814353	0.572681
739	54	39906		18814407	0.572683
740	48	35520		18814455	0.572684
741	51	37791		18814506	0.572686
742	55	40810		18814561	0.572687
743	43	31949		18814604	0.572689
744	47	34968		18814651	0.57269
745	37	27565		18814688	0.572691
746	53	39538		18814741	0.572693
747	35	26145		18814776	0.572694
748	40	29920		18814816	0.572695
749	37	27713		18814853	0.572696
750	37	27750		18814890	0.572697
751	43	32293		18814933	0.572699
752	35	26320		18814968	0.5727
753	39	29367		18815007	0.572701
754	33	24882		18815040	0.572702
755	37	27935		18815077	0.572703
756	26	19656		18815103	0.572704
757	31	23467		18815134	0.572705
758	29	21982		18815163	0.572706
759	35	26565		18815198	0.572707
760	44	33440		18815242	0.572708
761	34	25874		18815276	0.572709
762	36	27432		18815312	0.57271
763	26	19838		18815338	0.572711
764	29	22156		18815367	0.572712
765	38	29070		18815405	0.572713
766	17	13022		18815422	0.572714
767	26	19942		18815448	0.572714
768	20	15360		18815468	0.572715
769	27	20763		18815495	0.572716
770	31	23870		18815526	0.572717
771	22	16962		18815548	0.572717
772	33	25476		18815581	0.572718
773	17	13141		18815598	0.572719
774	24	18576		18815622	0.57272
775	17	13175		18815639	0.57272
776	22	17072		18815661	0.572721
777	23	17871		18815684	0.572721
778	10	7780		18815694	0.572722
779	9	7011		18815703	0.572722
780	31	24180		18815734	0.572723
781	18	14058		18815752	0.572724
782	13	10166		18815765	0.572724
783	20	15660		18815785	0.572725
784	13	10192		18815798	0.572725
785	16	12560		18815814	0.572725
786	20	15720		18815834	0.572726
787	8	6296		18815842	0.572726
788	16	12608		18815858	0.572727
789	22	17358		18815880	0.572727
790	17	13430		18815897	0.572728
791	15	11865		18815912	0.572728
792	18	14256		18815930	0.572729
793	17	13481		18815947	0.572729
794	15	11910		18815962	0.57273
795	17	13515		18815979	0.57273
796	11	8756		18815990	0.572731
797	26	20722		18816016	0.572732
798	15	11970		18816031	0.572732
799	12	9588		18816043	0.572732
800	20	16000		18816063	0.572733
801	10	8010		18816073	0.572733
802	12	9624		18816085	0.572734
803	19	15257		18816104	0.572734
804	11	8844		18816115	0.572735
805	15	12075		18816130	0.572735
806	6	4836		18816136	0.572735
807	15	12105		18816151	0.572736
808	11	8888		18816162	0.572736
809	17	13753		18816179	0.572737
810	11	8910		18816190	0.572737
811	15	12165		18816205	0.572737
812	8	6496		18816213	0.572738
813	8	6504		18816221	0.572738
814	2	1628		18816223	0.572738
815	9	7335		18816232	0.572738
816	9	7344		18816241	0.572738
817	13	10621		18816254	0.572739
818	13	10634		18816267	0.572739
819	12	9828		18816279	0.57274
820	7	5740		18816286	0.57274
821	16	13136		18816302	0.57274
822	14	11508		18816316	0.572741
823	8	6584		18816324	0.572741
824	7	5768		18816331	0.572741
825	7	5775		18816338	0.572741
826	11	9086		18816349	0.572742
827	3	2481		18816352	0.572742
828	5	4140		18816357	0.572742
829	8	6632		18816365	0.572742
830	11	9130		18816376	0.572743
831	9	7479		18816385	0.572743
832	13	10816		18816398	0.572743
833	4	3332		18816402	0.572743
834	4	3336		18816406	0.572743
835	7	5845		18816413	0.572744
836	4	3344		18816417	0.572744
837	5	4185		18816422	0.572744
838	9	7542		18816431	0.572744
839	7	5873		18816438	0.572744
840	12	10080		18816450	0.572745
841	5	4205		18816455	0.572745
842	6	5052		18816461	0.572745
843	15	12645		18816476	0.572746
844	6	5064		18816482	0.572746
845	8	6760		18816490	0.572746
846	11	9306		18816501	0.572746
847	6	5082		18816507	0.572747
848	5	4240		18816512	0.572747
849	4	3396		18816516	0.572747
850	2	1700		18816518	0.572747
851	2	1702		18816520	0.572747
852	13	11076		18816533	0.572747
853	8	6824		18816541	0.572748
854	5	4270		18816546	0.572748
855	5	4275		18816551	0.572748
856	10	8560		18816561	0.572748
857	4	3428		18816565	0.572748
858	5	4290		18816570	0.572748
859	12	10308		18816582	0.572749
860	2	1720		18816584	0.572749
861	10	8610		18816594	0.572749
862	4	3448		18816598	0.572749
863	9	7767		18816607	0.57275
864	3	2592		18816610	0.57275
865	6	5190		18816616	0.57275
866	5	4330		18816621	0.57275
867	9	7803		18816630	0.57275
868	5	4340		18816635	0.57275
869	1	869		18816636	0.57275
870	12	10440		18816648	0.572751
871	3	2613		18816651	0.572751
872	4	3488		18816655	0.572751
873	4	3492		18816659	0.572751
874	6	5244		18816665	0.572751
875	12	10500		18816677	0.572752
876	6	5256		18816683	0.572752
877	5	4385		18816688	0.572752
878	17	14926		18816705	0.572753
879	10	8790		18816715	0.572753
880	16	14080		18816731	0.572753
881	14	12334		18816745	0.572754
882	9	7938		18816754	0.572754
883	13	11479		18816767	0.572754
884	16	14144		18816783	0.572755
885	11	9735		18816794	0.572755
886	22	19492		18816816	0.572756
887	11	9757		18816827	0.572756
888	16	14208		18816843	0.572757
889	20	17780		18816863	0.572757
890	50	44500		18816913	0.572759
891	11	9801		18816924	0.572759
892	8	7136		18816932	0.572759
893	11	9823		18816943	0.57276
894	16	14304		18816959	0.57276
895	16	14320		18816975	0.572761
896	14	12544		18816989	0.572761
897	32	28704		18817021	0.572762
898	14	12572		18817035	0.572763
899	13	11687		18817048	0.572763
900	22	19800		18817070	0.572764
901	16	14416		18817086	0.572764
902	16	14432		18817102	0.572765
903	23	20769		18817125	0.572765
904	59	53336		18817184	0.572767
905	31	28055		18817215	0.572768
906	15	13590		18817230	0.572769
907	25	22675		18817255	0.572769
908	32	29056		18817287	0.57277
909	23	20907		18817310	0.572771
910	30	27300		18817340	0.572772
911	19	17309		18817359	0.572772
912	24	21888		18817383	0.572773
913	26	23738		18817409	0.572774
914	21	19194		18817430	0.572775
915	17	15555		18817447	0.572775
916	10	9160		18817457	0.572775
917	21	19257		18817478	0.572776
918	12	11016		18817490	0.572776
919	18	16542		18817508	0.572777
920	20	18400		18817528	0.572778
921	21	19341		18817549	0.572778
922	31	28582		18817580	0.572779
923	15	13845		18817595	0.57278
924	20	18480		18817615	0.57278
925	19	17575		18817634	0.572781
926	17	15742		18817651	0.572781
927	47	43569		18817698	0.572783
928	24	22272		18817722	0.572784
929	26	24154		18817748	0.572784
930	18	16740		18817766	0.572785
931	7	6517		18817773	0.572785
932	39	36348		18817812	0.572786
933	19	17727		18817831	0.572787
934	27	25218		18817858	0.572788
935	8	7480		18817866	0.572788
936	7	6552		18817873	0.572788
937	13	12181		18817886	0.572789
938	10	9380		18817896	0.572789
939	4	3756		18817900	0.572789
940	12	11280		18817912	0.572789
941	8	7528		18817920	0.57279
942	14	13188		18817934	0.57279
943	7	6601		18817941	0.57279
944	10	9440		18817951	0.57279
945	17	16065		18817968	0.572791
946	6	5676		18817974	0.572791
947	13	12311		18817987	0.572792
948	9	8532		18817996	0.572792
949	14	13286		18818010	0.572792
950	16	15200		18818026	0.572793
951	14	13314		18818040	0.572793
952	13	12376		18818053	0.572794
953	11	10483		18818064	0.572794
954	27	25758		18818091	0.572795
955	13	12415		18818104	0.572795
956	21	20076		18818125	0.572796
957	21	20097		18818146	0.572796
958	17	16286		18818163	0.572797
959	22	21098		18818185	0.572798
960	22	21120		18818207	0.572798
961	13	12493		18818220	0.572799
962	12	11544		18818232	0.572799
963	14	13482		18818246	0.572799
964	14	13496		18818260	0.5728
965	15	14475		18818275	0.5728
966	9	8694		18818284	0.572801
967	18	17406		18818302	0.572801
968	13	12584		18818315	0.572802
969	12	11628		18818327	0.572802
970	10	9700		18818337	0.572802
971	10	9710		18818347	0.572803
972	11	10692		18818358	0.572803
973	14	13622		18818372	0.572803
974	8	7792		18818380	0.572804
975	8	7800		18818388	0.572804
976	10	9760		18818398	0.572804
977	7	6839		18818405	0.572804
978	12	11736		18818417	0.572805
979	6	5874		18818423	0.572805
980	10	9800		18818433	0.572805
981	7	6867		18818440	0.572805
982	14	13748		18818454	0.572806
983	8	7864		18818462	0.572806
984	15	14760		18818477	0.572806
985	8	7880		18818485	0.572807
986	16	15776		18818501	0.572807
987	9	8883		18818510	0.572807
988	12	11856		18818522	0.572808
989	14	13846		18818536	0.572808
990	6	5940		18818542	0.572808
991	11	10901		18818553	0.572809
992	3	2976		18818556	0.572809
993	7	6951		18818563	0.572809
994	6	5964		18818569	0.572809
995	8	7960		18818577	0.57281
996	7	6972		18818584	0.57281
997	6	5982		18818590	0.57281
998	8	7984		18818598	0.57281
999	9	8991		18818607	0.57281
1000	6	6000		18818613	0.572811
1001	10	10010		18818623	0.572811
1002	3	3006		18818626	0.572811
1003	10	10030		18818636	0.572811
1004	4	4016		18818640	0.572811
1005	5	5025		18818645	0.572812
1006	6	6036		18818651	0.572812
1007	2	2014		18818653	0.572812
1008	4	4032		18818657	0.572812
1009	3	3027		18818660	0.572812
1010	4	4040		18818664	0.572812
1011	3	3033		18818667	0.572812
1012	2	2024		18818669	0.572812
1013	3	3039		18818672	0.572812
1014	11	11154		18818683	0.572813
1015	5	5075		18818688	0.572813
1016	7	7112		18818695	0.572813
1017	4	4068		18818699	0.572813
1018	3	3054		18818702	0.572813
1019	5	5095		18818707	0.572813
1020	4	4080		18818711	0.572814
1021	1	1021		18818712	0.572814
1022	1	1022		18818713	0.572814
1023	4	4092		18818717	0.572814
1024	6	6144		18818723	0.572814
1025	3	3075		18818726	0.572814
1026	0	0		18818726	0.572814
1027	6	6162		18818732	0.572814
1028	1	1028		18818733	0.572814
1029	7	7203		18818740	0.572814
1030	2	2060		18818742	0.572815
1031	3	3093		18818745	0.572815
1032	4	4128		18818749	0.572815
1033	1	1033		18818750	0.572815
1034	1	1034		18818751	0.572815
1035	2	2070		18818753	0.572815
1036	2	2072		18818755	0.572815
1037	1	1037		18818756	0.572815
1038	1	1038		18818757	0.572815
1039	0	0		18818757	0.572815
1040	2	2080		18818759	0.572815
1041	2	2082		18818761	0.572815
1042	2	2084		18818763	0.572815
1043	3	3129		18818766	0.572815
1044	3	3132		18818769	0.572815
1045	0	0		18818769	0.572815
1046	2	2092		18818771	0.572815
1047	2	2094		18818773	0.572816
1048	0	0		18818773	0.572816
1049	0	0		18818773	0.572816
1050	0	0		18818773	0.572816
1051	1	1051		18818774	0.572816
1052	3	3156		18818777	0.572816
1053	1	1053		18818778	0.572816
1054	0	0		18818778	0.572816
1055	1	1055		18818779	0.572816
1056	1	1056		18818780	0.572816
1057	1	1057		18818781	0.572816
1058	1	1058		18818782	0.572816
1059	0	0		18818782	0.572816
1060	2	2120		18818784	0.572816
1061	2	2122		18818786	0.572816
1062	2	2124		18818788	0.572816
1063	1	1063		18818789	0.572816
1064	3	3192		18818792	0.572816
1065	3	3195		18818795	0.572816
1066	0	0		18818795	0.572816
1067	2	2134		18818797	0.572816
1068	1	1068		18818798	0.572816
1069	2	2138		18818800	0.572816
1070	2	2140		18818802	0.572816
1071	0	0		18818802	0.572816
1072	1	1072		18818803	0.572816
1073	2	2146		18818805	0.572816
1074	0	0		18818805	0.572816
1075	0	0		18818805	0.572816
1076	1	1076		18818806	0.572817
1077	4	4308		18818810	0.572817
1078	1	1078		18818811	0.572817
1079	1	1079		18818812	0.572817
1080	1	1080		18818813	0.572817
1081	2	2162		18818815	0.572817
1082	4	4328		18818819	0.572817
1083	2	2166		18818821	0.572817
1084	2	2168		18818823	0.572817
1085	1	1085		18818824	0.572817
1086	0	0		18818824	0.572817
1087	1	1087		18818825	0.572817
1088	2	2176		18818827	0.572817
1089	1	1089		18818828	0.572817
1090	1	1090		18818829	0.572817
1091	3	3273		18818832	0.572817
1092	2	2184		18818834	0.572817
1093	1	1093		18818835	0.572817
1094	0	0		18818835	0.572817
1095	3	3285		18818838	0.572817
1096	2	2192		18818840	0.572818
1097	1	1097		18818841	0.572818
1098	0	0		18818841	0.572818
1099	0	0		18818841	0.572818
1100	1	1100		18818842	0.572818
1101	0	0		18818842	0.572818
1102	1	1102		18818843	0.572818
1103	1	1103		18818844	0.572818
1104	1	1104		18818845	0.572818
1105	1	1105		18818846	0.572818
1106	0	0		18818846	0.572818
1107	1	1107		18818847	0.572818
1108	1	1108		18818848	0.572818
1109	2	2218		18818850	0.572818
1110	1	1110		18818851	0.572818
1111	1	1111		18818852	0.572818
1112	1	1112		18818853	0.572818
1113	1	1113		18818854	0.572818
1114	3	3342		18818857	0.572818
1115	2	2230		18818859	0.572818
1116	4	4464		18818863	0.572818
1117	2	2234		18818865	0.572818
1118	4	4472		18818869	0.572818
1119	2	2238		18818871	0.572818
1120	3	3360		18818874	0.572819
1121	3	3363		18818877	0.572819
1122	1	1122		18818878	0.572819
1123	3	3369		18818881	0.572819
1124	2	2248		18818883	0.572819
1125	0	0		18818883	0.572819
1126	1	1126		18818884	0.572819
1127	1	1127		18818885	0.572819
1128	0	0		18818885	0.572819
1129	6	6774		18818891	0.572819
1130	1	1130		18818892	0.572819
1131	1	1131		18818893	0.572819
1132	0	0		18818893	0.572819
1133	4	4532		18818897	0.572819
1134	0	0		18818897	0.572819
1135	2	2270		18818899	0.572819
1136	1	1136		18818900	0.572819
1137	2	2274		18818902	0.572819
1138	1	1138		18818903	0.572819
1139	2	2278		18818905	0.57282
1140	1	1140		18818906	0.57282
1141	1	1141		18818907	0.57282
1142	0	0		18818907	0.57282
1143	3	3429		18818910	0.57282
1144	0	0		18818910	0.57282
1145	2	2290		18818912	0.57282
1146	0	0		18818912	0.57282
1147	0	0		18818912	0.57282
1148	2	2296		18818914	0.57282
1149	0	0		18818914	0.57282
1150	4	4600		18818918	0.57282
1151	0	0		18818918	0.57282
1152	3	3456		18818921	0.57282
1153	2	2306		18818923	0.57282
1154	2	2308		18818925	0.57282
1155	0	0		18818925	0.57282
1156	4	4624		18818929	0.57282
1157	1	1157		18818930	0.57282
1158	2	2316		18818932	0.57282
1159	2	2318		18818934	0.57282
1160	2	2320		18818936	0.57282
1161	0	0		18818936	0.57282
1162	0	0		18818936	0.57282
1163	2	2326		18818938	0.572821
1164	0	0		18818938	0.572821
1165	0	0		18818938	0.572821
1166	4	4664		18818942	0.572821
1167	3	3501		18818945	0.572821
1168	1	1168		18818946	0.572821
1169	0	0		18818946	0.572821
1170	0	0		18818946	0.572821
1171	0	0		18818946	0.572821
1172	0	0		18818946	0.572821
1173	1	1173		18818947	0.572821
1174	0	0		18818947	0.572821
1175	2	2350		18818949	0.572821
1176	3	3528		18818952	0.572821
1177	5	5885		18818957	0.572821
1178	0	0		18818957	0.572821
1179	1	1179		18818958	0.572821
1180	1	1180		18818959	0.572821
1181	3	3543		18818962	0.572821
1182	2	2364		18818964	0.572821
1183	0	0		18818964	0.572821
1184	0	0		18818964	0.572821
1185	0	0		18818964	0.572821
1186	2	2372		18818966	0.572821
1187	0	0		18818966	0.572821
1188	1	1188		18818967	0.572821
1189	0	0		18818967	0.572821
1190	0	0		18818967	0.572821
1191	0	0		18818967	0.572821
1192	2	2384		18818969	0.572821
1193	1	1193		18818970	0.572821
1194	1	1194		18818971	0.572822
1195	1	1195		18818972	0.572822
1196	0	0		18818972	0.572822
1197	0	0		18818972	0.572822
1198	1	1198		18818973	0.572822
1199	2	2398		18818975	0.572822
1200	0	0		18818975	0.572822
1201	1	1201		18818976	0.572822
1202	0	0		18818976	0.572822
1203	1	1203		18818977	0.572822
1204	1	1204		18818978	0.572822
1205	1	1205		18818979	0.572822
1206	0	0		18818979	0.572822
1207	4	4828		18818983	0.572822
1208	1	1208		18818984	0.572822
1209	2	2418		18818986	0.572822
1210	0	0		18818986	0.572822
1211	2	2422		18818988	0.572822
1212	1	1212		18818989	0.572822
1213	1	1213		18818990	0.572822
1214	1	1214		18818991	0.572822
1215	1	1215		18818992	0.572822
1216	2	2432		18818994	0.572822
1217	2	2434		18818996	0.572822
1218	3	3654		18818999	0.572822
1219	1	1219		18819000	0.572822
1220	2	2440		18819002	0.572822
1221	3	3663		18819005	0.572823
1222	0	0		18819005	0.572823
1223	2	2446		18819007	0.572823
1224	0	0		18819007	0.572823
1225	0	0		18819007	0.572823
1226	2	2452		18819009	0.572823
1227	2	2454		18819011	0.572823
1228	2	2456		18819013	0.572823
1229	0	0		18819013	0.572823
1230	0	0		18819013	0.572823
1231	0	0		18819013	0.572823
1232	3	3696		18819016	0.572823
1233	1	1233		18819017	0.572823
1234	1	1234		18819018	0.572823
1235	2	2470		18819020	0.572823
1236	1	1236		18819021	0.572823
1237	0	0		18819021	0.572823
1238	0	0		18819021	0.572823
1239	2	2478		18819023	0.572823
1240	1	1240		18819024	0.572823
1241	1	1241		18819025	0.572823
1242	0	0		18819025	0.572823
1243	0	0		18819025	0.572823
1244	5	6220		18819030	0.572823
1245	0	0		18819030	0.572823
1246	0	0		18819030	0.572823
1247	0	0		18819030	0.572823
1248	0	0		18819030	0.572823
1249	0	0		18819030	0.572823
1250	2	2500		18819032	0.572823
1251	1	1251		18819033	0.572823
1252	1	1252		18819034	0.572823
1253	0	0		18819034	0.572823
1254	1	1254		18819035	0.572823
1255	0	0		18819035	0.572823
1256	5	6280		18819040	0.572824
1257	0	0		18819040	0.572824
1258	1	1258		18819041	0.572824
1259	5	6295		18819046	0.572824
1260	2	2520		18819048	0.572824
1261	1	1261		18819049	0.572824
1262	2	2524		18819051	0.572824
1263	0	0		18819051	0.572824
1264	3	3792		18819054	0.572824
1265	2	2530		18819056	0.572824
1266	1	1266		18819057	0.572824
1267	0	0		18819057	0.572824
1268	1	1268		18819058	0.572824
1269	1	1269		18819059	0.572824
1270	0	0		18819059	0.572824
1271	0	0		18819059	0.572824
1272	3	3816		18819062	0.572824
1273	1	1273		18819063	0.572824
1274	2	2548		18819065	0.572824
1275	0	0		18819065	0.572824
1276	0	0		18819065	0.572824
1277	2	2554		18819067	0.572824
1278	0	0		18819067	0.572824
1279	0	0		18819067	0.572824
1280	0	0		18819067	0.572824
1281	2	2562		18819069	0.572825
1282	0	0		18819069	0.572825
1283	1	1283		18819070	0.572825
1284	1	1284		18819071	0.572825
1285	2	2570		18819073	0.572825
1286	2	2572		18819075	0.572825
1287	1	1287		18819076	0.572825
1288	2	2576		18819078	0.572825
1289	0	0		18819078	0.572825
1290	1	1290		18819079	0.572825
1291	0	0		18819079	0.572825
1292	1	1292		18819080	0.572825
1293	2	2586		18819082	0.572825
1294	0	0		18819082	0.572825
1295	2	2590		18819084	0.572825
1296	1	1296		18819085	0.572825
1297	0	0		18819085	0.572825
1298	0	0		18819085	0.572825
1299	1	1299		18819086	0.572825
1300	0	0		18819086	0.572825
1301	0	0		18819086	0.572825
1302	1	1302		18819087	0.572825
1303	2	2606		18819089	0.572825
1304	2	2608		18819091	0.572825
1305	1	1305		18819092	0.572825
1306	1	1306		18819093	0.572825
1307	2	2614		18819095	0.572825
1308	1	1308		18819096	0.572825
1309	0	0		18819096	0.572825
1310	1	1310		18819097	0.572825
1311	1	1311		18819098	0.572825
1312	3	3936		18819101	0.572825
1313	0	0		18819101	0.572825
1314	3	3942		18819104	0.572826
1315	4	5260		18819108	0.572826
1316	3	3948		18819111	0.572826
1317	5	6585		18819116	0.572826
1318	2	2636		18819118	0.572826
1319	4	5276		18819122	0.572826
1320	2	2640		18819124	0.572826
1321	1	1321		18819125	0.572826
1322	5	6610		18819130	0.572826
1323	2	2646		18819132	0.572826
1324	1	1324		18819133	0.572826
1325	4	5300		18819137	0.572827
1326	0	0		18819137	0.572827
1327	2	2654		18819139	0.572827
1328	3	3984		18819142	0.572827
1329	1	1329		18819143	0.572827
1330	1	1330		18819144	0.572827
1331	1	1331		18819145	0.572827
1332	3	3996		18819148	0.572827
1333	8	10664		18819156	0.572827
1334	1	1334		18819157	0.572827
1335	3	4005		18819160	0.572827
1336	1	1336		18819161	0.572827
1337	0	0		18819161	0.572827
1338	1	1338		18819162	0.572827
1339	2	2678		18819164	0.572827
1340	3	4020		18819167	0.572827
1341	1	1341		18819168	0.572828
1342	3	4026		18819171	0.572828
1343	4	5372		18819175	0.572828
1344	0	0		18819175	0.572828
1345	3	4035		18819178	0.572828
1346	3	4038		18819181	0.572828
1347	1	1347		18819182	0.572828
1348	4	5392		18819186	0.572828
1349	4	5396		18819190	0.572828
1350	0	0		18819190	0.572828
1351	1	1351		18819191	0.572828
1352	0	0		18819191	0.572828
1353	2	2706		18819193	0.572828
1354	1	1354		18819194	0.572828
1355	1	1355		18819195	0.572828
1356	1	1356		18819196	0.572828
1357	1	1357		18819197	0.572828
1358	3	4074		18819200	0.572828
1359	0	0		18819200	0.572828
1360	1	1360		18819201	0.572829
1361	3	4083		18819204	0.572829
1362	1	1362		18819205	0.572829
1363	1	1363		18819206	0.572829
1364	2	2728		18819208	0.572829
1365	0	0		18819208	0.572829
1366	3	4098		18819211	0.572829
1367	0	0		18819211	0.572829
1368	2	2736		18819213	0.572829
1369	1	1369		18819214	0.572829
1370	0	0		18819214	0.572829
1371	1	1371		18819215	0.572829
1372	0	0		18819215	0.572829
1373	0	0		18819215	0.572829
1374	2	2748		18819217	0.572829
1375	0	0		18819217	0.572829
1376	0	0		18819217	0.572829
1377	1	1377		18819218	0.572829
1378	0	0		18819218	0.572829
1379	2	2758		18819220	0.572829
1380	0	0		18819220	0.572829
1381	0	0		18819220	0.572829
1382	0	0		18819220	0.572829
1383	0	0		18819220	0.572829
1384	1	1384		18819221	0.572829
1385	2	2770		18819223	0.572829
1386	0	0		18819223	0.572829
1387	2	2774		18819225	0.572829
1388	2	2776		18819227	0.572829
1389	0	0		18819227	0.572829
1390	0	0		18819227	0.572829
1391	0	0		18819227	0.572829
1392	0	0		18819227	0.572829
1393	0	0		18819227	0.572829
1394	0	0		18819227	0.572829
1395	0	0		18819227	0.572829
1396	0	0		18819227	0.572829
1397	0	0		18819227	0.572829
1398	0	0		18819227	0.572829
1399	0	0		18819227	0.572829
1400	1	1400		18819228	0.572829
1401	0	0		18819228	0.572829
1402	1	1402		18819229	0.572829
1403	0	0		18819229	0.572829
1404	0	0		18819229	0.572829
1405	0	0		18819229	0.572829
1406	0	0		18819229	0.572829
1407	0	0		18819229	0.572829
1408	0	0		18819229	0.572829
1409	0	0		18819229	0.572829
1410	0	0		18819229	0.572829
1411	0	0		18819229	0.572829
1412	1	1412		18819230	0.572829
1413	0	0		18819230	0.572829
1414	0	0		18819230	0.572829
1415	0	0		18819230	0.572829
1416	0	0		18819230	0.572829
1417	1	1417		18819231	0.572829
1418	0	0		18819231	0.572829
1419	1	1419		18819232	0.572829
1420	0	0		18819232	0.572829
1421	0	0		18819232	0.572829
1422	0	0		18819232	0.572829
1423	0	0		18819232	0.572829
1424	0	0		18819232	0.572829
1425	0	0		18819232	0.572829
1426	1	1426		18819233	0.57283
1427	0	0		18819233	0.57283
1428	0	0		18819233	0.57283
1429	0	0		18819233	0.57283
1430	0	0		18819233	0.57283
1431	0	0		18819233	0.57283
1432	0	0		18819233	0.57283
1433	0	0		18819233	0.57283
1434	0	0		18819233	0.57283
1435	0	0		18819233	0.57283
1436	0	0		18819233	0.57283
1437	0	0		18819233	0.57283
1438	0	0		18819233	0.57283
1439	0	0		18819233	0.57283
1440	0	0		18819233	0.57283
1441	0	0		18819233	0.57283
1442	0	0		18819233	0.57283
1443	0	0		18819233	0.57283
1444	0	0		18819233	0.57283
1445	0	0		18819233	0.57283
1446	1	1446		18819234	0.57283
1447	0	0		18819234	0.57283
1448	0	0		18819234	0.57283
1449	1	1449		18819235	0.57283
1450	0	0		18819235	0.57283
1451	0	0		18819235	0.57283
1452	0	0		18819235	0.57283
1453	0	0		18819235	0.57283
1454	0	0		18819235	0.57283
1455	2	2910		18819237	0.57283
1456	2	2912		18819239	0.57283
1457	0	0		18819239	0.57283
1458	0	0		18819239	0.57283
1459	0	0		18819239	0.57283
1460	0	0		18819239	0.57283
1461	1	1461		18819240	0.57283
1462	0	0		18819240	0.57283
1463	0	0		18819240	0.57283
1464	0	0		18819240	0.57283
1465	1	1465		18819241	0.57283
1466	0	0		18819241	0.57283
1467	0	0		18819241	0.57283
1468	0	0		18819241	0.57283
1469	0	0		18819241	0.57283
1470	0	0		18819241	0.57283
1471	0	0		18819241	0.57283
1472	0	0		18819241	0.57283
1473	0	0		18819241	0.57283
1474	1	1474		18819242	0.57283
1475	0	0		18819242	0.57283
1476	0	0		18819242	0.57283
1477	0	0		18819242	0.57283
1478	0	0		18819242	0.57283
1479	0	0		18819242	0.57283
1480	0	0		18819242	0.57283
1481	0	0		18819242	0.57283
1482	0	0		18819242	0.57283
1483	2	2966		18819244	0.57283
1484	0	0		18819244	0.57283
1485	0	0		18819244	0.57283
1486	0	0		18819244	0.57283
1487	1	1487		18819245	0.57283
1488	0	0		18819245	0.57283
1489	1	1489		18819246	0.57283
1490	0	0		18819246	0.57283
1491	1	1491		18819247	0.57283
1492	0	0		18819247	0.57283
1493	0	0		18819247	0.57283
1494	0	0		18819247	0.57283
1495	0	0		18819247	0.57283
1496	0	0		18819247	0.57283
1497	0	0		18819247	0.57283
1498	0	0		18819247	0.57283
1499	0	0		18819247	0.57283
1500	0	0		18819247	0.57283
1501	0	0		18819247	0.57283
1502	0	0		18819247	0.57283
1503	0	0		18819247	0.57283
1504	2	3008		18819249	0.57283
1505	0	0		18819249	0.57283
1506	0	0		18819249	0.57283
1507	0	0		18819249	0.57283
1508	0	0		18819249	0.57283
1509	0	0		18819249	0.57283
1510	0	0		18819249	0.57283
1511	0	0		18819249	0.57283
1512	0	0		18819249	0.57283
1513	1	1513		18819250	0.57283
1514	0	0		18819250	0.57283
1515	0	0		18819250	0.57283
1516	0	0		18819250	0.57283
1517	0	0		18819250	0.57283
1518	0	0		18819250	0.57283
1519	0	0		18819250	0.57283
1520	0	0		18819250	0.57283
1521	0	0		18819250	0.57283
1522	0	0		18819250	0.57283
1523	0	0		18819250	0.57283
1524	0	0		18819250	0.57283
1525	0	0		18819250	0.57283
1526	0	0		18819250	0.57283
1527	0	0		18819250	0.57283
1528	0	0		18819250	0.57283
1529	0	0		18819250	0.57283
1530	1	1530		18819251	0.57283
1531	0	0		18819251	0.57283
1532	0	0		18819251	0.57283
1533	0	0		18819251	0.57283
1534	0	0		18819251	0.57283
1535	0	0		18819251	0.57283
1536	0	0		18819251	0.57283
1537	0	0		18819251	0.57283
1538	0	0		18819251	0.57283
1539	0	0		18819251	0.57283
1540	0	0		18819251	0.57283
1541	0	0		18819251	0.57283
1542	0	0		18819251	0.57283
1543	0	0		18819251	0.57283
1544	0	0		18819251	0.57283
1545	0	0		18819251	0.57283
1546	0	0		18819251	0.57283
1547	0	0		18819251	0.57283
1548	0	0		18819251	0.57283
1549	0	0		18819251	0.57283
1550	1	1550		18819252	0.57283
1551	0	0		18819252	0.57283
1552	2	3104		18819254	0.57283
1553	0	0		18819254	0.57283
1554	0	0		18819254	0.57283
1555	0	0		18819254	0.57283
1556	0	0		18819254	0.57283
1557	1	1557		18819255	0.57283
1558	0	0		18819255	0.57283
1559	0	0		18819255	0.57283
1560	0	0		18819255	0.57283
1561	0	0		18819255	0.57283
1562	0	0		18819255	0.57283
1563	0	0		18819255	0.57283
1564	0	0		18819255	0.57283
1565	0	0		18819255	0.57283
1566	0	0		18819255	0.57283
1567	0	0		18819255	0.57283
1568	0	0		18819255	0.57283
1569	0	0		18819255	0.57283
1570	0	0		18819255	0.57283
1571	0	0		18819255	0.57283
1572	0	0		18819255	0.57283
1573	0	0		18819255	0.57283
1574	0	0		18819255	0.57283
1575	1	1575		18819256	0.57283
1576	0	0		18819256	0.57283
1577	0	0		18819256	0.57283
1578	0	0		18819256	0.57283
1579	0	0		18819256	0.57283
1580	0	0		18819256	0.57283
1581	0	0		18819256	0.57283
1582	0	0		18819256	0.57283
1583	0	0		18819256	0.57283
1584	0	0		18819256	0.57283
1585	0	0		18819256	0.57283
1586	0	0		18819256	0.57283
1587	0	0		18819256	0.57283
1588	0	0		18819256	0.57283
1589	0	0		18819256	0.57283
1590	2	3180		18819258	0.57283
1591	0	0		18819258	0.57283
1592	0	0		18819258	0.57283
1593	0	0		18819258	0.57283
1594	0	0		18819258	0.57283
1595	0	0		18819258	0.57283
1596	0	0		18819258	0.57283
1597	0	0		18819258	0.57283
1598	0	0		18819258	0.57283
1599	0	0		18819258	0.57283
1600	0	0		18819258	0.57283
1601	0	0		18819258	0.57283
1602	0	0		18819258	0.57283
1603	0	0		18819258	0.57283
1604	0	0		18819258	0.57283
1605	0	0		18819258	0.57283
1606	0	0		18819258	0.57283
1607	0	0		18819258	0.57283
1608	0	0		18819258	0.57283
1609	0	0		18819258	0.57283
1610	0	0		18819258	0.57283
1611	1	1611		18819259	0.57283
1612	0	0		18819259	0.57283
1613	0	0		18819259	0.57283
1614	0	0		18819259	0.57283
1615	0	0		18819259	0.57283
1616	0	0		18819259	0.57283
1617	0	0		18819259	0.57283
1618	0	0		18819259	0.57283
1619	0	0		18819259	0.57283
1620	0	0		18819259	0.57283
1621	0	0		18819259	0.57283
1622	0	0		18819259	0.57283
1623	1	1623		18819260	0.57283
1624	0	0		18819260	0.57283
1625	0	0		18819260	0.57283
1626	0	0		18819260	0.57283
1627	0	0		18819260	0.57283
1628	0	0		18819260	0.57283
1629	0	0		18819260	0.57283
1630	0	0		18819260	0.57283
1631	0	0		18819260	0.57283
1632	0	0		18819260	0.57283
1633	0	0		18819260	0.57283
1634	0	0		18819260	0.57283
1635	0	0		18819260	0.57283
1636	0	0		18819260	0.57283
1637	0	0		18819260	0.57283
1638	0	0		18819260	0.57283
1639	0	0		18819260	0.57283
1640	0	0		18819260	0.57283
1641	1	1641		18819261	0.57283
1642	0	0		18819261	0.57283
1643	0	0		18819261	0.57283
1644	0	0		18819261	0.57283
1645	0	0		18819261	0.57283
1646	0	0		18819261	0.57283
1647	0	0		18819261	0.57283
1648	0	0		18819261	0.57283
1649	0	0		18819261	0.57283
1650	1	1650		18819262	0.57283
1651	0	0		18819262	0.57283
1652	0	0		18819262	0.57283
1653	0	0		18819262	0.57283
1654	0	0		18819262	0.57283
1655	0	0		18819262	0.57283
1656	0	0		18819262	0.57283
1657	0	0		18819262	0.57283
1658	0	0		18819262	0.57283
1659	0	0		18819262	0.57283
1660	0	0		18819262	0.57283
1661	0	0		18819262	0.57283
1662	0	0		18819262	0.57283
1663	0	0		18819262	0.57283
1664	0	0		18819262	0.57283
1665	0	0		18819262	0.57283
1666	0	0		18819262	0.57283
1667	0	0		18819262	0.57283
1668	0	0		18819262	0.57283
1669	0	0		18819262	0.57283
1670	0	0		18819262	0.57283
1671	0	0		18819262	0.57283
1672	1	1672		18819263	0.57283
1673	0	0		18819263	0.57283
1674	0	0		18819263	0.57283
1675	0	0		18819263	0.57283
1676	0	0		18819263	0.57283
1677	0	0		18819263	0.57283
1678	0	0		18819263	0.57283
1679	0	0		18819263	0.57283
1680	0	0		18819263	0.57283
1681	0	0		18819263	0.57283
1682	0	0		18819263	0.57283
1683	0	0		18819263	0.57283
1684	0	0		18819263	0.57283
1685	0	0		18819263	0.57283
1686	0	0		18819263	0.57283
1687	0	0		18819263	0.57283
1688	0	0		18819263	0.57283
1689	0	0		18819263	0.57283
1690	0	0		18819263	0.57283
1691	0	0		18819263	0.57283
1692	0	0		18819263	0.57283
1693	0	0		18819263	0.57283
1694	0	0		18819263	0.57283
1695	0	0		18819263	0.57283
1696	0	0		18819263	0.57283
1697	0	0		18819263	0.57283
1698	0	0		18819263	0.57283
1699	0	0		18819263	0.57283
1700	0	0		18819263	0.57283
1701	0	0		18819263	0.57283
1702	0	0		18819263	0.57283
1703	0	0		18819263	0.57283
1704	0	0		18819263	0.57283
1705	0	0		18819263	0.57283
1706	0	0		18819263	0.57283
1707	0	0		18819263	0.57283
1708	0	0		18819263	0.57283
1709	0	0		18819263	0.57283
1710	0	0		18819263	0.57283
1711	0	0		18819263	0.57283
1712	0	0		18819263	0.57283
1713	1	1713		18819264	0.57283
1714	0	0		18819264	0.57283
1715	0	0		18819264	0.57283
1716	0	0		18819264	0.57283
1717	0	0		18819264	0.57283
1718	0	0		18819264	0.57283
1719	0	0		18819264	0.57283
1720	0	0		18819264	0.57283
1721	3	5163		18819267	0.572831
1722	0	0		18819267	0.572831
1723	0	0		18819267	0.572831
1724	0	0		18819267	0.572831
1725	0	0		18819267	0.572831
1726	0	0		18819267	0.572831
1727	0	0		18819267	0.572831
1728	0	0		18819267	0.572831
1729	1	1729		18819268	0.572831
1730	0	0		18819268	0.572831
1731	0	0		18819268	0.572831
1732	0	0		18819268	0.572831
1733	0	0		18819268	0.572831
1734	0	0		18819268	0.572831
1735	0	0		18819268	0.572831
1736	0	0		18819268	0.572831
1737	0	0		18819268	0.572831
1738	0	0		18819268	0.572831
1739	1	1739		18819269	0.572831
1740	0	0		18819269	0.572831
1741	0	0		18819269	0.572831
1742	1	1742		18819270	0.572831
1743	1	1743		18819271	0.572831
1744	0	0		18819271	0.572831
1745	0	0		18819271	0.572831
1746	0	0		18819271	0.572831
1747	1	1747		18819272	0.572831
1748	0	0		18819272	0.572831
1749	0	0		18819272	0.572831
1750	0	0		18819272	0.572831
1751	1	1751		18819273	0.572831
1752	0	0		18819273	0.572831
1753	0	0		18819273	0.572831
1754	0	0		18819273	0.572831
1755	1	1755		18819274	0.572831
1756	1	1756		18819275	0.572831
1757	0	0		18819275	0.572831
1758	0	0		18819275	0.572831
1759	2	3518		18819277	0.572831
1760	0	0		18819277	0.572831
1761	0	0		18819277	0.572831
1762	1	1762		18819278	0.572831
1763	0	0		18819278	0.572831
1764	0	0		18819278	0.572831
1765	0	0		18819278	0.572831
1766	0	0		18819278	0.572831
1767	1	1767		18819279	0.572831
1768	0	0		18819279	0.572831
1769	0	0		18819279	0.572831
1770	0	0		18819279	0.572831
1771	0	0		18819279	0.572831
1772	1	1772		18819280	0.572831
1773	1	1773		18819281	0.572831
1774	1	1774		18819282	0.572831
1775	1	1775		18819283	0.572831
1776	0	0		18819283	0.572831
1777	0	0		18819283	0.572831
1778	2	3556		18819285	0.572831
1779	0	0		18819285	0.572831
1780	0	0		18819285	0.572831
1781	0	0		18819285	0.572831
1782	0	0		18819285	0.572831
1783	0	0		18819285	0.572831
1784	0	0		18819285	0.572831
1785	0	0		18819285	0.572831
1786	0	0		18819285	0.572831
1787	0	0		18819285	0.572831
1788	0	0		18819285	0.572831
1789	0	0		18819285	0.572831
1790	0	0		18819285	0.572831
1791	1	1791		18819286	0.572831
1792	1	1792		18819287	0.572831
1793	0	0		18819287	0.572831
1794	0	0		18819287	0.572831
1795	1	1795		18819288	0.572831
1796	0	0		18819288	0.572831
1797	0	0		18819288	0.572831
1798	0	0		18819288	0.572831
1799	0	0		18819288	0.572831
1800	0	0		18819288	0.572831
1801	0	0		18819288	0.572831
1802	0	0		18819288	0.572831
1803	1	1803		18819289	0.572831
1804	0	0		18819289	0.572831
1805	0	0		18819289	0.572831
1806	0	0		18819289	0.572831
1807	0	0		18819289	0.572831
1808	0	0		18819289	0.572831
1809	0	0		18819289	0.572831
1810	1	1810		18819290	0.572831
1811	1	1811		18819291	0.572831
1812	0	0		18819291	0.572831
1813	1	1813		18819292	0.572831
1814	2	3628		18819294	0.572831
1815	0	0		18819294	0.572831
1816	0	0		18819294	0.572831
1817	0	0		18819294	0.572831
1818	0	0		18819294	0.572831
1819	0	0		18819294	0.572831
1820	0	0		18819294	0.572831
1821	0	0		18819294	0.572831
1822	1	1822		18819295	0.572831
1823	1	1823		18819296	0.572831
1824	1	1824		18819297	0.572831
1825	0	0		18819297	0.572831
1826	0	0		18819297	0.572831
1827	1	1827		18819298	0.572831
1828	0	0		18819298	0.572831
1829	0	0		18819298	0.572831
1830	0	0		18819298	0.572831
1831	0	0		18819298	0.572831
1832	0	0		18819298	0.572831
1833	0	0		18819298	0.572831
1834	0	0		18819298	0.572831
1835	0	0		18819298	0.572831
1836	0	0		18819298	0.572831
1837	0	0		18819298	0.572831
1838	0	0		18819298	0.572831
1839	0	0		18819298	0.572831
1840	0	0		18819298	0.572831
1841	0	0		18819298	0.572831
1842	0	0		18819298	0.572831
1843	0	0		18819298	0.572831
1844	0	0		18819298	0.572831
1845	0	0		18819298	0.572831
1846	0	0		18819298	0.572831
1847	0	0		18819298	0.572831
1848	0	0		18819298	0.572831
1849	0	0		18819298	0.572831
1850	0	0		18819298	0.572831
1851	0	0		18819298	0.572831
1852	0	0		18819298	0.572831
1853	0	0		18819298	0.572831
1854	0	0		18819298	0.572831
1855	2	3710		18819300	0.572832
1856	0	0		18819300	0.572832
1857	0	0		18819300	0.572832
1858	1	1858		18819301	0.572832
1859	1	1859		18819302	0.572832
1860	0	0		18819302	0.572832
1861	0	0		18819302	0.572832
1862	0	0		18819302	0.572832
1863	0	0		18819302	0.572832
1864	0	0		18819302	0.572832
1865	0	0		18819302	0.572832
1866	0	0		18819302	0.572832
1867	0	0		18819302	0.572832
1868	0	0		18819302	0.572832
1869	1	1869		18819303	0.572832
1870	1	1870		18819304	0.572832
1871	0	0		18819304	0.572832
1872	0	0		18819304	0.572832
1873	0	0		18819304	0.572832
1874	1	1874		18819305	0.572832
1875	0	0		18819305	0.572832
1876	0	0		18819305	0.572832
1877	0	0		18819305	0.572832
1878	0	0		18819305	0.572832
1879	0	0		18819305	0.572832
1880	0	0		18819305	0.572832
1881	0	0		18819305	0.572832
1882	0	0		18819305	0.572832
1883	0	0		18819305	0.572832
1884	0	0		18819305	0.572832
1885	1	1885		18819306	0.572832
1886	0	0		18819306	0.572832
1887	1	1887		18819307	0.572832
1888	0	0		18819307	0.572832
1889	0	0		18819307	0.572832
1890	0	0		18819307	0.572832
1891	2	3782		18819309	0.572832
1892	0	0		18819309	0.572832
1893	0	0		18819309	0.572832
1894	0	0		18819309	0.572832
1895	0	0		18819309	0.572832
1896	0	0		18819309	0.572832
1897	0	0		18819309	0.572832
1898	0	0		18819309	0.572832
1899	0	0		18819309	0.572832
1900	0	0		18819309	0.572832
1901	0	0		18819309	0.572832
1902	0	0		18819309	0.572832
1903	0	0		18819309	0.572832
1904	0	0		18819309	0.572832
1905	0	0		18819309	0.572832
1906	1	1906		18819310	0.572832
1907	1	1907		18819311	0.572832
1908	0	0		18819311	0.572832
1909	0	0		18819311	0.572832
1910	1	1910		18819312	0.572832
1911	0	0		18819312	0.572832
1912	0	0		18819312	0.572832
1913	0	0		18819312	0.572832
1914	0	0		18819312	0.572832
1915	0	0		18819312	0.572832
1916	0	0		18819312	0.572832
1917	0	0		18819312	0.572832
1918	0	0		18819312	0.572832
1919	2	3838		18819314	0.572832
1920	0	0		18819314	0.572832
1921	0	0		18819314	0.572832
1922	0	0		18819314	0.572832
1923	0	0		18819314	0.572832
1924	0	0		18819314	0.572832
1925	0	0		18819314	0.572832
1926	0	0		18819314	0.572832
1927	0	0		18819314	0.572832
1928	0	0		18819314	0.572832
1929	0	0		18819314	0.572832
1930	0	0		18819314	0.572832
1931	0	0		18819314	0.572832
1932	0	0		18819314	0.572832
1933	0	0		18819314	0.572832
1934	0	0		18819314	0.572832
1935	0	0		18819314	0.572832
1936	0	0		18819314	0.572832
1937	0	0		18819314	0.572832
1938	0	0		18819314	0.572832
1939	0	0		18819314	0.572832
1940	0	0		18819314	0.572832
1941	0	0		18819314	0.572832
1942	0	0		18819314	0.572832
1943	0	0		18819314	0.572832
1944	0	0		18819314	0.572832
1945	0	0		18819314	0.572832
1946	0	0		18819314	0.572832
1947	0	0		18819314	0.572832
1948	0	0		18819314	0.572832
1949	0	0		18819314	0.572832
1950	0	0		18819314	0.572832
1951	0	0		18819314	0.572832
1952	0	0		18819314	0.572832
1953	0	0		18819314	0.572832
1954	0	0		18819314	0.572832
1955	0	0		18819314	0.572832
1956	0	0		18819314	0.572832
1957	1	1957		18819315	0.572832
1958	0	0		18819315	0.572832
1959	0	0		18819315	0.572832
1960	0	0		18819315	0.572832
1961	0	0		18819315	0.572832
1962	0	0		18819315	0.572832
1963	1	1963		18819316	0.572832
1964	0	0		18819316	0.572832
1965	0	0		18819316	0.572832
1966	0	0		18819316	0.572832
1967	0	0		18819316	0.572832
1968	0	0		18819316	0.572832
1969	0	0		18819316	0.572832
1970	0	0		18819316	0.572832
1971	0	0		18819316	0.572832
1972	0	0		18819316	0.572832
1973	0	0		18819316	0.572832
1974	0	0		18819316	0.572832
1975	0	0		18819316	0.572832
1976	0	0		18819316	0.572832
1977	0	0		18819316	0.572832
1978	0	0		18819316	0.572832
1979	0	0		18819316	0.572832
1980	0	0		18819316	0.572832
1981	0	0		18819316	0.572832
1982	0	0		18819316	0.572832
1983	0	0		18819316	0.572832
1984	0	0		18819316	0.572832
1985	0	0		18819316	0.572832
1986	0	0		18819316	0.572832
1987	0	0		18819316	0.572832
1988	0	0		18819316	0.572832
1989	0	0		18819316	0.572832
1990	0	0		18819316	0.572832
1991	0	0		18819316	0.572832
1992	0	0		18819316	0.572832
1993	0	0		18819316	0.572832
1994	0	0		18819316	0.572832
1995	0	0		18819316	0.572832
1996	0	0		18819316	0.572832
1997	0	0		18819316	0.572832
1998	0	0		18819316	0.572832
[truncated: 3,003 more rows]
