# Supplementary material for: High-Throughput RNA Sequencing of Pseudomonas-Infected Arabidopsis Reveals Hidden Transcriptome Complexity and Novel Splice Variants
Source: PLoS One. 2013 Oct 1;8(10):e74183. doi: 10.1371/journal.pone.0074183 (PMC3788074; doi:10.1371/journal.pone.0074183)
Supplement: File S2 — QCSpreadsheets. (ZIP) [file pone.0074183.s002.zip › QC_Sample15.2_Run5_Lane4_S257.xlsx]

## Sheet: Read Counts
Total read pairs		13641441
Paired Alignments		18690660

## Sheet: Raw Counts_1
						0	1	2	3	4	5	6	7	8	9	10	11	12	13	14	15	16	17	18	19	20	21	22	23	24	25	26	27	28	29	30	31	32	33	34	35	36	37	38	39	40
	;	<	=	>	?	@	A	B	C	D	E	F	G	H	I	J	K	L	M	N	O	P	Q	R	S	T	U	V	W	X	Y	Z	[	\	]	^	_	'	a	b	c	d	e	f	g	h
									0.501187	0.398107	0.316228	0.251189	0.199526	0.158489	0.125893	0.1	0.0794328	0.0630957	0.0501187	0.0398107	0.0316228	0.0251189	0.0199526	0.0158489	0.0125893	0.01	0.00794328	0.00630957	0.00501187	0.00398107	0.00316228	0.00251189	0.00199526	0.00158489	0.00125893	0.001	0.000794328	0.000630957	0.000501187	0.000398107	0.000316228	0.000251189	0.000199526	0.000158489	0.000125893	0.0001	Total
1	0	0	0	0	0	0	0	1229	0	0	0	0	0	0	61	258	1047	1299	0	400	0	403	478	518	7530	0	2513	7861	3158	1794	17292	11109	1968	41236	12014	56367	48899	10453	179662	19077	219855	160525	128408	980481	2028593	9696953	13641441
2	0	0	0	0	0	0	0	1389	0	41	55	118	996	241	684	535	2861	1616	1137	1308	1297	3059	3937	4455	10174	4142	5168	9958	10597	7186	17344	21709	16158	36921	24443	46805	54022	15606	169319	20427	233796	188869	128539	991549	2083093	9521887	13641441
3	0	0	0	0	0	0	0	1200	0	52	172	400	751	452	690	1179	2992	1571	1173	1549	1402	2987	4780	4882	10885	5269	4915	9746	11771	6720	20820	18514	18079	39160	25001	46679	58711	15639	182353	18673	252716	199387	138053	994080	2102147	9435891	13641441
4	0	0	0	0	0	0	0	1295	0	65	327	580	868	718	794	1747	2857	1505	1520	1805	1766	3119	5663	5067	10970	6196	4649	9924	12604	6448	22575	16499	18497	39914	25393	47352	61601	16046	189821	18085	270993	210612	145416	993538	2151562	9333050	13641441
5	0	0	0	0	0	0	0	2461	2	59	375	665	881	781	846	1833	2475	1335	1634	2234	1914	3709	6065	4827	10677	6270	5003	10538	12370	6197	20838	16684	15946	39464	23231	45145	56516	15458	184748	17581	277617	212254	141353	996816	2199127	9295512	13641441
6	0	0	0	0	0	0	0	1611	1	39	260	384	587	519	638	1355	1559	975	1363	2199	1502	3790	4776	3807	8415	4856	5974	9092	12187	6207	17034	17169	13655	40039	21570	42759	50577	15736	173472	15108	275417	213652	120522	928254	2228492	9395889	13641441
7	0	0	0	0	0	0	0	1724	5	36	270	399	464	444	597	1171	1630	992	1141	1647	1744	3143	4190	4173	8864	4974	5326	8906	12449	6654	18212	17209	18137	38405	25394	42202	57971	20513	170884	19109	265399	205314	135168	931864	2149479	9455238	13641441
8	0	0	0	0	0	0	0	4277	1	23	111	249	311	351	548	1159	2074	1189	916	1391	1611	2894	4175	4418	9569	4910	4932	9114	13277	6446	20439	17408	20565	40385	28444	45571	63783	20548	184726	18032	273084	206858	139788	947547	2123529	9416788	13641441
9	0	0	0	0	0	0	0	5547	0	19	102	194	307	296	478	1069	1701	1155	905	1236	1522	2707	3860	4633	9757	4908	4654	8881	13672	6487	21158	16922	22003	40157	29451	45562	65537	19350	192128	18329	275623	212278	146284	977164	2128877	9356528	13641441
10	0	0	0	0	0	0	0	3893	1	17	84	181	250	347	441	1140	1970	1217	927	1220	1555	2680	3982	4772	9896	4803	4606	8820	14300	6555	21348	16798	22831	39985	31462	46002	69183	19208	201369	18706	290935	221539	159745	1022771	2176549	9209353	13641441
11	0	0	0	0	0	0	0	5167	1	37	259	388	614	547	811	1466	1671	1080	1441	2377	1707	4156	5264	4159	9268	4971	6811	9839	13619	6821	18611	19271	15268	43259	24715	44729	57485	18429	191383	17024	297376	231615	137879	1010378	2202862	9228683	13641441
12	0	0	0	0	0	0	0	3378	3	48	194	295	473	372	571	1204	1826	1073	1207	1812	1785	3578	4743	4534	9983	5209	5767	10029	14085	6840	20636	19326	19560	42081	29393	45287	63619	20202	197999	19863	292780	232315	157199	1050502	2168673	9182997	13641441
13	0	0	0	0	0	0	0	3594	2	36	158	286	365	377	561	1190	1801	1179	1056	1500	1692	3153	4484	4945	10107	5190	5282	9828	14700	6987	21404	18942	21910	42246	32098	47248	69517	21066	208803	21147	302321	239676	171857	1087318	2173227	9084188	13641441
14	0	0	0	0	0	0	0	6986	2	19	98	259	335	397	501	1291	1993	1211	968	1423	1631	3144	4368	5261	10746	4968	5333	9794	15669	7039	22205	19130	24263	42262	34485	47879	73414	21359	215387	21159	307469	239788	176387	1104703	2168501	9039614	13641441
15	0	0	0	0	0	0	0	4865	0	17	81	181	274	323	524	1275	2004	1232	912	1361	1766	3114	4430	5411	10950	5035	5204	9851	16347	7107	23195	19265	26098	42858	36379	48718	76904	22444	220599	21275	313725	242465	184192	1123490	2174730	8982840	13641441
16	0	0	0	0	0	0	0	6140	9	57	239	480	776	645	952	1757	1792	1264	1691	2712	2047	4761	5789	4676	9844	5312	7420	10367	15611	7145	19011	20551	18256	44018	29715	46313	63066	21447	208569	19600	328395	259220	162474	1121924	2243496	8943900	13641441
17	0	0	0	0	0	0	0	6435	2	35	212	360	596	565	793	1682	2114	1336	1338	2101	2172	4109	5331	5404	10853	5330	6303	10272	16943	7255	21569	20429	23591	43809	35540	48224	72275	23480	221504	21736	329050	258730	182539	1173010	2210370	8864044	13641441
18	0	0	0	0	0	0	0	6991	0	23	123	304	427	446	732	1539	2177	1369	1267	1791	2063	3990	5114	6021	11653	5414	5895	10288	18333	7773	23145	20576	28118	43731	40052	49470	78589	24536	233303	23646	337610	262291	194535	1194128	2187422	8806556	13641441
19	0	0	0	0	0	0	0	7980	1	17	106	286	412	398	711	1446	2246	1349	1095	1622	1970	3706	4946	5948	11532	5369	5787	9950	18658	7486	23183	20468	28808	43672	40983	49852	81392	24579	239191	23685	340980	267809	203982	1232165	2205959	8721712	13641441
20	0	0	0	0	0	0	0	9213	2	12	88	255	323	378	690	1474	2254	1399	1092	1611	2042	3564	5042	6413	11713	5184	5615	10174	19733	7537	24101	20639	30379	43136	43029	50439	83913	25058	244162	24056	349456	272308	211777	1252393	2221492	8649295	13641441
21	0	0	0	0	0	0	0	11466	3	31	239	511	775	768	1109	1944	2030	1644	1950	3207	2406	5441	6606	5304	11062	5862	7864	11040	18341	8059	20265	22434	22274	45081	36468	49401	70408	25010	234285	23253	366927	295123	191437	1266332	2265919	8599162	13641441
22	0	0	0	0	0	0	0	12060	3	40	186	427	674	631	954	1808	2459	1549	1573	2458	2505	4713	6042	6333	12270	5849	6748	11121	20741	7967	23337	22113	28753	44629	43627	50748	82074	26430	250900	25579	372761	294715	216925	1325315	2231201	8493223	13641441
23	0	0	0	0	0	0	0	12976	1	25	151	372	533	590	973	1810	2495	1624	1428	2082	2519	4459	5927	7037	12595	5700	6507	11296	22441	8042	24394	22306	32323	44657	47884	52348	88110	28143	262330	26630	382949	301064	230408	1364291	2223087	8398934	13641441
24	0	0	0	0	0	0	0	14491	0	24	139	344	483	612	1068	1985	2886	1678	1390	1903	2601	4375	5898	7770	13145	5730	6229	11053	23909	8250	25157	22311	36151	44189	52296	53002	93009	28948	273058	27583	391724	308488	242124	1386862	2223675	8316901	13641441
25	0	0	0	0	0	0	0	17090	4	21	94	306	451	507	984	1973	2952	1755	1322	1861	2342	4406	5948	7937	13037	5803	6095	10753	24518	8414	25621	22398	37870	44349	54165	53529	95988	29358	281401	28599	404348	317320	252885	1418698	2245151	8211188	13641441
26	0	0	0	0	0	0	0	23132	3	40	282	1189	1614	1677	1967	3237	2957	2459	3144	4706	3166	6937	8580	6414	12643	7169	9115	12715	22331	8814	22539	25185	27793	47297	45571	52511	82254	29666	271928	26990	427444	341863	231881	1450250	2347679	8066299	13641441
27	0	0	0	0	0	0	0	22740	2	41	253	851	1197	1352	1868	3052	3505	2389	2559	3689	3356	6113	8487	8399	14384	7207	7945	12961	26359	9088	25806	24989	36587	46827	54805	54581	95362	32006	291805	30235	436059	344440	261542	1517253	2309264	7932083	13641441
28	0	0	0	0	0	0	0	25317	4	36	195	734	906	1002	1521	2571	3110	2331	2352	3091	3559	5642	8049	8226	13261	7692	7802	13638	24416	9430	23581	25778	34888	41608	51880	52627	82850	35146	251356	36551	366351	310721	223796	1390533	2115666	8453224	13641441
29	0	0	0	0	0	0	0	26872	5	28	160	570	801	972	1419	2542	3145	2241	2067	2831	3394	5417	7739	8697	13565	7522	7629	13657	25110	9449	24028	25879	36947	41339	54435	53253	85442	35715	256936	37425	372374	314737	230875	1414888	2126983	8384353	13641441
30	0	0	0	0	0	0	0	28487	3	32	139	562	765	938	1401	2572	3225	2243	2101	2904	3408	5433	7920	8902	13666	7618	7586	13471	26786	9628	24207	26208	39089	41020	56828	53148	88131	36247	262413	39351	377922	321125	240301	1427187	2134786	8323688	13641441
31	0	0	0	0	0	0	0	32696	4	66	310	1137	1594	1685	1977	3059	2908	2422	3466	4624	3777	7058	8899	6940	12249	8006	9280	13478	22152	9046	21107	26477	29104	39873	48177	50444	73294	34592	248607	35524	393117	328603	220044	1313055	2306953	8315637	13641441
32	0	0	0	0	0	0	0	34033	7	77	452	969	1439	1381	1798	2967	3294	2406	2871	3731	3917	6255	8721	8355	13154	7781	8075	13524	25883	9620	22606	25668	37026	39248	56093	51967	84636	35817	263614	38080	396164	328998	241653	1363243	2272195	8223723	13641441
33	0	0	0	0	0	0	0	35589	8	46	245	764	1203	1153	1764	3046	3598	2390	2500	3237	3832	5981	8583	9959	13729	7782	7752	13449	29089	9874	23736	25741	42804	38570	62406	52792	92637	37255	276552	40531	405670	335951	256424	1392576	2262134	8130089	13641441
34	0	0	0	0	0	0	0	37612	3	57	170	691	937	1110	1727	3059	3606	2434	2381	3169	3928	5930	8653	10473	13410	8009	7808	13564	30044	9815	23837	25462	45134	38403	64786	52637	95074	37490	282986	41521	412279	341106	265446	1412248	2268036	8066406	13641441
35	0	0	0	0	0	0	0	40941	3	59	193	727	973	1200	1773	2988	3669	2570	2423	3082	4001	5873	8776	11041	13628	7882	7638	13299	31479	10209	24189	25470	47535	38021	68137	53251	98254	39028	290936	43002	422686	346384	276715	1425626	2282741	7985039	13641441
36	0	0	0	0	0	0	0	46039	7	56	412	1501	1984	2119	2209	3584	3346	3034	4123	5380	4610	7884	10437	8159	13273	9010	10181	15092	26385	10218	22842	29064	35119	40815	58416	55312	82585	41654	281063	43514	438821	367240	256385	1405166	2342531	7951871	13641441
37	0	0	0	0	0	0	0	47401	7	56	773	1123	1715	1694	2228	3651	3778	2877	3364	4463	4725	7221	10220	10190	13848	8815	9243	14997	31395	10602	23956	28330	44976	39538	67530	56627	94595	43685	297045	47846	444355	373079	281120	1456723	2303816	7843834	13641441
38	0	0	0	0	0	0	0	49213	9	73	266	963	1375	1470	2151	3730	4013	2897	3031	3951	4717	6884	10355	11549	14338	8716	8766	14875	33905	10992	24993	28243	49668	39399	72766	57448	101710	44663	309143	50933	453664	379153	297291	1485654	2297155	7751319	13641441
39	0	0	0	0	0	0	0	51541	4	70	221	773	1037	1130	1713	2894	3414	2680	2974	3573	4797	6521	9273	10463	13440	9437	8799	15375	28949	12061	23059	29542	42335	37413	60678	59639	79674	50237	245503	60563	367598	346317	253283	1328037	2156482	8309942	13641441
40	0	0	0	0	0	0	0	55075	8	68	189	633	937	1048	1531	2646	3225	2414	2633	3294	4626	6312	9174	10524	13139	9752	8715	14980	29557	12144	22932	29091	43448	36583	61687	59190	80456	50361	246310	61858	369075	348843	258632	1340885	2163851	8275615	13641441
41	0	0	0	0	0	0	0	60933	8	102	320	1119	1614	1728	1999	3038	3013	2701	3646	4599	4604	6895	8924	8025	11450	8596	9175	13651	23676	9893	19477	27726	32318	32302	53352	54364	66341	44864	233916	50604	377176	338797	241715	1174838	2386487	8317455	13641441
42	0	0	0	0	0	0	0	62552	6	85	288	902	1243	1420	1865	3045	3297	2498	2880	3840	4642	6307	9499	9937	11974	8617	8389	13573	29267	10700	20676	26532	41433	32078	61942	54913	77720	46329	249332	54674	381781	344844	266613	1210147	2356420	8219181	13641441
43	0	0	0	0	0	0	0	64838	5	89	236	826	1041	1267	1763	3017	3638	2599	2780	3357	4622	6181	8963	10963	11988	8468	8159	13399	30737	11051	20791	26253	45365	31516	65354	55868	83144	47839	255943	58415	386622	350426	281495	1223415	2342788	8166220	13641441
44	0	0	0	0	0	0	0	68424	10	106	227	708	970	1055	1746	3011	3682	2488	2593	3203	4649	5962	9092	11465	12270	8194	8204	12938	32212	11361	20965	26383	48409	31311	68408	55940	86174	48160	263448	59444	393650	358822	290116	1241336	2352189	8092116	13641441
45	0	0	0	0	0	0	0	72909	6	106	187	710	982	1104	1702	3061	3723	2624	2510	3268	4776	5976	9389	12042	11929	8463	8124	13067	33704	11507	21030	26238	50458	30778	71341	56378	90126	49996	270566	62545	400959	367950	304079	1245590	2367806	8013732	13641441
46	0	0	0	0	0	0	0	83205	3	90	320	1206	1700	1890	2155	3355	3328	3111	4030	4959	5136	7490	10052	9372	12037	9356	9762	14252	27446	10691	20875	29016	37548	31158	61509	58218	72253	52175	256158	61740	405882	380285	291045	1197624	2472602	7988407	13641441
47	0	0	0	0	0	0	0	84986	9	99	262	1036	1293	1533	2180	3242	3632	2813	3294	4109	5245	6865	10131	11296	12469	9059	9147	14077	32653	11646	21258	27634	46831	31120	70310	58676	85270	53203	272450	65956	413524	386610	315444	1232232	2439840	7890007	13641441
48	0	0	0	0	0	0	0	87256	8	118	257	901	1252	1441	2137	3576	3923	2851	3122	3888	5468	6742	10189	12890	12356	9226	9068	13747	36044	12362	21717	27425	52072	31443	74878	59690	91815	55230	283476	70881	421006	400501	336141	1241986	2437802	7796556	13641441
49	0	0	0	0	0	0	0	92251	10	123	214	848	1172	1384	1984	3435	3968	2852	2916	3629	5311	6388	10356	13251	12169	9130	8712	13586	37025	12297	21376	27527	54225	31257	76650	59633	93790	55759	288164	73207	427355	406651	344429	1261152	2442332	7734923	13641441
50	0	0	0	0	0	0	0	97010	11	139	215	800	1078	1256	1930	3512	4066	2703	2731	3410	5002	6281	10367	13773	12280	9042	8680	13675	38748	12808	21395	27535	56487	30796	80402	60449	98142	56774	297373	76335	435788	416080	358894	1276260	2462650	7636564	13641441
51	0	0	0	0	0	0	0	110774	12	127	373	1473	1993	2282	2603	3877	3696	3483	4421	5450	5927	7901	11196	10454	12593	10374	10742	14719	31898	11451	22360	30716	43300	30999	70874	64992	81650	62172	286154	77324	445171	441445	349086	1238260	2553449	7575670	13641441
52	0	0	0	0	0	0	0	113315	7	163	289	1080	1578	1735	2385	3638	3935	2947	3540	4419	5785	7339	11019	12722	12712	9845	9738	14231	37237	12981	22463	29418	51950	32238	78417	64420	93146	62894	298741	81985	451485	444559	370316	1274251	2511700	7500818	13641441
53	0	0	0	0	0	0	0	116445	14	152	248	988	1373	1515	2343	3742	4186	2955	3296	4098	5787	6940	11171	13786	12255	9760	9737	14228	40211	13390	22452	28724	56974	32510	83428	65113	100343	63960	311354	87064	459811	459114	388678	1292875	2509124	7401297	13641441
54	0	0	0	0	0	0	0	120732	10	172	253	934	1299	1486	2257	3921	4385	2970	2982	3901	5805	6781	11348	15162	12711	9774	9691	14172	42546	13860	22826	28762	60605	31985	86619	65996	105355	66525	320526	92364	466639	474938	406214	1302743	2525663	7296529	13641441
55	0	0	0	0	0	0	0	127704	13	188	291	912	1303	1429	2154	3908	4364	2986	3065	3718	5640	6945	11398	15274	12430	9878	9806	14208	43248	13955	22459	28628	61811	32279	89241	66464	108282	67753	329655	96005	479381	486066	422870	1312935	2543047	7199748	13641441
56	0	0	0	0	0	0	0	144941	16	188	386	1536	2166	2381	2727	3986	3751	3721	4674	5767	6540	8283	11757	11748	13173	11125	11780	15347	35351	12932	23831	32288	48245	32879	78754	72397	90693	73437	317047	94880	485275	509172	407870	1291060	2623669	7145668	13641441
57	0	0	0	0	0	0	0	147839	18	182	354	1287	1825	1933	2664	4165	4390	3305	3893	4844	6564	7967	12220	14432	13100	10782	10770	15124	42472	14304	23849	30846	59545	34080	88898	72422	107087	75473	338714	104167	499302	523876	442385	1318748	2592526	7005089	13641441
58	0	0	0	0	0	0	0	151754	14	209	318	1209	1611	1805	2706	4586	4765	3372	3673	4504	6588	7779	13068	16192	13079	10970	10701	15189	47165	15423	24274	30859	66192	34482	96554	72790	116707	78357	357048	112187	513490	546798	472883	1327774	2604190	6850176	13641441
59	0	0	0	0	0	0	0	157742	17	189	304	1101	1468	1653	2521	4650	5128	3279	3358	4242	6350	7567	13148	17887	13329	10794	10660	14863	49571	15907	24319	30405	69120	34913	99700	73657	121199	78937	365934	117103	522012	559691	485985	1345496	2610301	6756941	13641441
60	0	0	0	0	0	0	0	167463	10	244	301	956	1330	1595	2379	4436	4875	3218	3271	4172	6415	7496	12791	17670	12891	10827	10760	14966	49930	15976	24022	30475	70366	34269	102401	73519	125139	81040	377586	123298	534323	582584	503746	1359398	2633529	6631774	13641441
61	0	0	0	0	0	0	0	182420	20	304	506	1775	2625	2847	3130	4477	4317	4138	5322	6390	7439	9305	13251	13767	14123	12631	12810	16380	41806	14989	26975	34220	56399	35459	93315	81517	109184	89802	369411	123517	540319	615691	489876	1337395	2700455	6563134	13641441
62	0	0	0	0	0	0	0	183865	28	296	344	1416	2058	2264	3272	4771	4844	3651	4476	5358	7467	8584	13901	16643	14098	12396	12163	16009	49854	16271	26199	33422	67917	37209	102696	80872	125905	90788	393953	134275	556898	628283	524383	1372261	2667889	6414462	13641441
63	0	0	0	0	0	0	0	188210	28	286	343	1373	1791	1970	2948	5035	5192	3659	3985	5027	7336	8387	14138	18495	13494	12222	11819	16340	53122	17366	26150	32896	73209	38566	107320	81881	133019	93320	407417	142960	568265	649443	546919	1387320	2662334	6297856	13641441
64	0	0	0	0	0	0	0	194388	24	288	402	1314	1738	1917	2932	5166	5561	3660	3774	4754	7196	8339	14784	20041	13609	12182	12165	16261	56405	17923	26441	33111	77012	38859	112081	82785	139712	95809	420929	151331	580314	669971	564597	1402358	2673117	6168191	13641441
65	0	0	0	0	0	0	0	204969	24	274	365	1223	1658	1813	2656	4939	5279	3360	3652	4500	7101	8252	14721	19935	13765	12182	12123	16625	56744	18548	26291	32985	78613	38795	115917	83768	146128	97875	436068	158773	593601	696370	587238	1413995	2695317	6024999	13641441
66	0	0	0	0	0	0	0	223714	34	449	656	2309	3129	3433	3698	5210	4828	4782	5856	7407	8360	10142	14913	15469	15191	13909	14473	17628	48597	16921	29892	37011	64397	39929	106718	92772	129923	108132	432361	160959	598797	744589	571903	1404883	2761336	5916731	13641441

## Sheet: Score Distribution_1
						0	1	2	3	4	5	6	7	8	9	10	11	12	13	14	15	16	17	18	19	20	21	22	23	24	25	26	27	28	29	30	31	32	33	34	35	36	37	38	39	40
	;	<	=	>	?	@	A	B	C	D	E	F	G	H	I	J	K	L	M	N	O	P	Q	R	S	T	U	V	W	X	Y	Z	[	\	]	^	_	'	a	b	c	d	e	f	g	h
									0.501187	0.398107	0.316228	0.251189	0.199526	0.158489	0.125893	0.1	0.0794328	0.0630957	0.0501187	0.0398107	0.0316228	0.0251189	0.0199526	0.0158489	0.0125893	0.01	0.00794328	0.00630957	0.00501187	0.00398107	0.00316228	0.00251189	0.00199526	0.00158489	0.00125893	0.001	0.000794328	0.000630957	0.000501187	0.000398107	0.000316228	0.000251189	0.000199526	0.000158489	0.000125893	0.0001	Total
1	0	0	0	0	0	0	0	0	0	0	0	0	0	0	549	2580	11517	15588	0	5600	0	6448	8126	9324	143070	0	52773	172942	72634	43056	432300	288834	53136	1154608	348406	1691010	1515869	334496	5928846	648618	7694925	5778900	4751096	37258278	79115127	387878120	535416776	39.2493	0.00011887
2	0	0	0	0	0	0	0	0	0	164	275	708	6972	1928	6156	5350	31471	19392	14781	18312	19455	48944	66929	80190	193306	82840	108528	219076	243731	172464	433600	564434	436266	1033788	708847	1404150	1674682	499392	5587527	694518	8182860	6799284	4755943	37678862	81240627	380875480	533911232	39.1389	0.000121929
3	0	0	0	0	0	0	0	0	0	208	860	2400	5257	3616	6210	11790	32912	18852	15249	21686	21030	47792	81260	87876	206815	105380	103215	214412	270733	161280	520500	481364	488133	1096480	725029	1400370	1820041	500448	6017649	634882	8845060	7177932	5107961	37775040	81983733	377435640	533429095	39.1036	0.000122926
4	0	0	0	0	0	0	0	0	0	260	1635	3480	6076	5744	7146	17470	31427	18060	19760	25270	26490	49904	96271	91206	208430	123920	97629	218328	289892	154752	564375	428974	499419	1117592	736397	1420560	1909631	513472	6264093	614890	9484755	7582032	5380392	37754444	83910918	373322000	532997094	39.0719	0.000123825
5	0	0	0	0	0	0	0	0	6	236	1875	3990	6167	6248	7614	18330	27225	16020	21242	31276	28710	59344	103105	86886	202863	125400	105063	231836	284510	148728	520950	433784	430542	1104992	673699	1354350	1751996	494656	6096684	597754	9716595	7641144	5230061	37879008	85765953	371820480	533029322	39.0743	0.000123758
6	0	0	0	0	0	0	0	0	3	156	1300	2304	4109	4152	5742	13550	17149	11700	17719	30786	22530	60640	81192	68526	159885	97120	125454	200024	280301	148968	425850	446394	368685	1121092	625530	1282770	1567887	503552	5724576	513672	9639595	7691472	4459314	35273652	86911188	375835560	533744099	39.1267	0.000122274
7	0	0	0	0	0	0	0	0	15	144	1350	2394	3248	3552	5373	11710	17930	11904	14833	23058	26160	50288	71230	75114	168416	99480	111846	195932	286327	159696	455300	447434	489699	1075340	736426	1266060	1797101	656416	5639172	649706	9288965	7391304	5001216	35410832	83829681	378209520	533684172	39.1223	0.000122398
8	0	0	0	0	0	0	0	0	3	92	555	1494	2177	2808	4932	11590	22814	14268	11908	19474	24165	46304	70975	79524	181811	98200	103572	200508	305371	154704	510975	452608	555255	1130780	824876	1367130	1977273	657536	6095958	613088	9557940	7446888	5172156	36006786	82817631	376671520	533215649	39.0879	0.000123369
9	0	0	0	0	0	0	0	0	0	76	510	1164	2149	2368	4302	10690	18711	13860	11765	17304	22830	43312	65620	83394	185383	98160	97734	195382	314456	155688	528950	439972	594081	1124396	854079	1366860	2031647	619200	6340224	623186	9646805	7642008	5412508	37132232	83026203	374261120	532988329	39.0713	0.000123844
10	0	0	0	0	0	0	0	0	3	68	420	1086	1750	2776	3969	11400	21670	14604	12051	17080	23325	42880	67694	85896	188024	96060	96726	194040	328900	157320	533700	436748	616437	1119580	912398	1380060	2144673	614656	6645177	636004	10182725	7975404	5910565	38865298	84885411	368374120	532600698	39.0428	0.000124657
11	0	0	0	0	0	0	0	0	3	148	1295	2328	4298	4376	7299	14660	18381	12960	18733	33278	25605	66496	89488	74862	176092	99420	143031	216458	313237	163704	465275	501046	412236	1211252	716735	1341870	1782035	589728	6315639	578816	10408160	8338140	5101523	38394364	85911618	369147320	532701909	39.0503	0.000124444
12	0	0	0	0	0	0	0	0	9	192	970	1770	3311	2976	5139	12040	20086	12876	15691	25368	26775	57248	80631	81612	189677	104180	121107	220638	323955	164160	515900	502476	528120	1178268	852397	1358610	1972189	646464	6533967	675342	10247300	8363340	5816363	39919076	84578247	367319880	532478350	39.0339	0.000124914
13	0	0	0	0	0	0	0	0	6	144	790	1716	2555	3016	5049	11900	19811	14148	13728	21000	25380	50448	76228	89010	192033	103800	110922	216216	338100	167688	535100	492492	591570	1182888	930842	1417440	2155027	674112	6890499	718998	10581235	8628336	6358709	41318084	84755853	363367520	532062393	39.0034	0.000125794
14	0	0	0	0	0	0	0	0	6	76	490	1554	2345	3176	4509	12910	21923	14532	12584	19922	24465	50304	74256	94698	204174	99360	111993	215468	360387	168936	555125	497380	655101	1183336	1000065	1436370	2275834	683488	7107771	719406	10761415	8632368	6526319	41978714	84571539	361584560	531666859	38.9744	0.000126637
15	0	0	0	0	0	0	0	0	0	68	405	1086	1918	2584	4716	12750	22044	14784	11856	19054	26490	49824	75310	97398	208050	100700	109284	216722	375981	170568	579875	500890	704646	1200024	1054991	1461540	2384024	718208	7279767	723350	10980375	8728740	6815104	42692620	84814470	359313600	531473816	38.9602	0.00012705
16	0	0	0	0	0	0	0	0	27	228	1195	2880	5432	5160	8568	17570	19712	15168	21983	37968	30705	76176	98413	84168	187036	106240	155820	228074	359053	171480	475275	534326	492912	1232504	861735	1389390	1955046	686304	6882777	666400	11493825	9331920	6011538	42633112	87496344	357756000	531532464	38.9645	0.000126925
17	0	0	0	0	0	0	0	0	6	140	1060	2160	4172	4520	7137	16820	23254	16032	17394	29414	32580	65744	90627	97272	206207	106600	132363	225984	389689	174120	539225	531154	636957	1226652	1030660	1446720	2240525	751360	7309632	739024	11516750	9314280	6753943	44574380	86204430	354561760	531020747	38.927	0.000128026
18	0	0	0	0	0	0	0	0	0	92	615	1824	2989	3568	6588	15390	23947	16428	16471	25074	30945	63840	86938	108378	221407	108280	123795	226336	421659	186552	578625	534976	759186	1224468	1161508	1484100	2436259	785152	7698999	803964	11816350	9442476	7197795	45376864	85309458	352262240	530563536	38.8935	0.000129018
19	0	0	0	0	0	0	0	0	3	68	530	1716	2884	3184	6399	14460	24706	16188	14235	22708	29550	59296	84082	107064	219108	107380	121527	218900	429134	179664	579575	532168	777816	1222816	1188507	1495560	2523152	786528	7893303	805290	11934300	9641124	7547334	46822270	86032401	348868480	530313410	38.8752	0.000129563
20	0	0	0	0	0	0	0	0	6	48	440	1530	2261	3024	6210	14740	24794	16788	14196	22554	30630	57024	85714	115434	222547	103680	117915	223828	453859	180888	602525	536614	820233	1207808	1247841	1513170	2601303	801856	8057346	817904	12230960	9803088	7835749	47590934	86638188	345971800	529975429	38.8504	0.000130305
21	0	0	0	0	0	0	0	0	9	124	1195	3066	5425	6144	9981	19440	22330	19728	25350	44898	36090	87056	112302	95472	210178	117240	165144	242880	421843	193416	506625	583284	601398	1262268	1057572	1482030	2182648	800320	7731405	790602	12842445	10624428	7083169	48120616	88370841	343966480	529845442	38.8409	0.000130591
22	0	0	0	0	0	0	0	0	9	160	930	2562	4718	5048	8586	18080	27049	18588	20449	34412	37575	75408	102714	113994	233130	116980	141708	244662	477043	191208	583425	574938	776331	1249612	1265183	1522440	2544294	845760	8279700	869686	13046635	10609740	8026225	50361970	87016839	339728920	529176711	38.7918	0.000132073
23	0	0	0	0	0	0	0	0	3	100	755	2232	3731	4720	8757	18100	27445	19488	18564	29148	37785	71344	100759	126666	239305	114000	136647	248512	516143	193008	609850	579956	872721	1250396	1388636	1570440	2731410	900576	8656890	905420	13403215	10838304	8525096	51843058	86700393	335957360	528650933	38.7533	0.000133251
24	0	0	0	0	0	0	0	0	0	96	695	2064	3381	4896	9612	19850	31746	20136	18070	26642	39015	70000	100266	139860	249755	114600	130809	243166	549907	198000	628925	580086	976077	1237292	1516584	1590060	2883279	926336	9010914	937822	13710340	11105568	8958588	52700756	86723325	332676040	528134558	38.7155	0.000134417
25	0	0	0	0	0	0	0	0	12	84	470	1836	3157	4056	8856	19730	32472	21060	17186	26054	35130	70496	101116	142866	247703	116060	127995	236566	563914	201936	640525	582348	1022490	1241772	1570785	1605870	2975628	939456	9286233	972366	14152180	11423520	9356745	53910524	87560889	328447520	527667606	38.6812	0.000135481
26	0	0	0	0	0	0	0	0	9	160	1410	7134	11298	13416	17703	32370	32527	29508	40872	65884	47490	110992	145860	115452	240217	143380	191415	279730	513613	211536	563475	654810	750411	1324316	1321559	1575330	2549874	949312	8973624	917660	14960540	12307068	8579597	55109500	91559481	322651960	527000493	38.6323	0.000137015
27	0	0	0	0	0	0	0	0	6	164	1265	5106	8379	10816	16812	30520	38555	28668	33267	51646	50340	97808	144279	151182	273296	144140	166845	285142	606257	218112	645150	649714	987849	1311156	1589345	1637430	2956222	1024192	9629565	1027990	15262065	12399840	9677054	57655614	90061296	317283320	526160407	38.5707	0.000138972
28	0	0	0	0	0	0	0	0	12	144	975	4404	6342	8016	13689	25710	34210	27972	30576	43274	53385	90272	136833	148068	251959	153840	163842	300036	561568	226320	589525	670228	941976	1165024	1504520	1578810	2568350	1124672	8294748	1242734	12822285	11185956	8280452	52840254	82510974	338128960	527730915	38.6859	0.000135336
29	0	0	0	0	0	0	0	0	15	112	800	3420	5607	7776	12771	25420	34595	26892	26871	39634	50910	86672	131563	156546	257735	150440	160209	300454	577530	226776	600700	672854	997569	1157492	1578615	1597590	2648702	1142880	8478888	1272450	13033090	11330532	8542375	53765744	82952337	335374120	527428686	38.6637	0.000136028
30	0	0	0	0	0	0	0	0	9	128	695	3372	5355	7504	12609	25720	35475	26916	27313	40656	51120	86928	134640	160236	259654	152360	159306	296362	616078	231072	605175	681408	1055403	1148560	1648012	1594440	2732061	1159904	8659629	1337934	13227270	11560500	8891137	54233106	83256654	332947520	527072221	38.6376	0.000136849
31	0	0	0	0	0	0	0	0	12	264	1550	6822	11158	13480	17793	30590	31988	29064	45058	64736	56655	112928	151283	124920	232731	160120	194880	296516	509496	217104	527675	688402	785808	1116444	1397133	1513320	2272114	1106944	8204031	1207816	13759095	11829708	8141628	49896090	89971167	332625480	527352003	38.6581	0.000136204
32	0	0	0	0	0	0	0	0	21	308	2260	5814	10073	11048	16182	29670	36234	28872	37323	52234	58755	100080	148257	150390	249926	155620	169575	297528	595309	230880	565150	667368	999702	1098944	1626697	1559010	2623716	1146144	8699262	1294720	13865740	11843928	8941161	51803234	88615605	328948920	526685660	38.6092	0.000137745
33	0	0	0	0	0	0	0	0	24	184	1225	4584	8421	9224	15876	30460	39578	28680	32500	45318	57480	95696	145911	179262	260851	155640	162792	295878	669047	236976	593400	669266	1155708	1079960	1809774	1583760	2871747	1192160	9126216	1378054	14198450	12094236	9487688	52917888	88223226	325203560	526060700	38.5634	0.000139206
34	0	0	0	0	0	0	0	0	9	228	850	4146	6559	8880	15543	30590	39666	29208	30953	44366	58920	94880	147101	188514	254790	160180	163968	298408	691012	235560	595925	662012	1218618	1075284	1878794	1579110	2947294	1199680	9338538	1411714	14429765	12279816	9821502	53665424	88453404	322656240	525717451	38.5383	0.000140015
35	0	0	0	0	0	0	0	0	9	236	965	4362	6811	9600	15957	29880	40359	30840	31499	43148	60015	93968	149192	198738	258932	157640	160398	292578	724017	245016	604725	662220	1283445	1064588	1975973	1597530	3045874	1248896	9600888	1462068	14794010	12469824	10238455	54173788	89026899	319401560	525204903	38.5007	0.000141231
36	0	0	0	0	0	0	0	0	21	224	2060	9006	13888	16952	19881	35840	36806	36408	53599	75320	69150	126144	177429	146862	252187	180200	213801	332024	606855	245232	571050	755664	948213	1142820	1694064	1659360	2560135	1332928	9275079	1479476	15358735	13220640	9486245	53396308	91358709	318074840	524964155	38.483	0.000141806
37	0	0	0	0	0	0	0	0	21	224	3865	6738	12005	13552	20052	36510	41558	34524	43732	62482	70875	115536	173740	183420	263112	176300	194103	329934	722085	254448	598900	736580	1214352	1107064	1958370	1698810	2932445	1397920	9802485	1626764	15552425	13430844	10401440	55355474	89848824	313753360	524174873	38.4252	0.000143708
38	0	0	0	0	0	0	0	0	27	292	1330	5778	9625	11760	19359	37300	44143	34764	39403	55314	70755	110144	176035	207882	272422	174320	184086	327250	779815	263808	624825	734318	1341036	1103172	2110214	1723440	3153010	1429216	10201719	1731722	15878240	13649508	10999767	56454852	89589045	310052760	523602456	38.3832	0.000145103
39	0	0	0	0	0	0	0	0	12	280	1105	4638	7259	9040	15417	28940	37554	32160	38662	50022	71955	104336	157641	188334	255360	188740	184779	338250	665827	289464	576475	768092	1143045	1047564	1759662	1789170	2469894	1607584	8101599	2059142	12865930	12467412	9371471	50465406	84102798	332397680	525662699	38.5343	0.000140144
40	0	0	0	0	0	0	0	0	24	272	945	3798	6559	8384	13779	26460	35475	28968	34229	46116	69390	100992	155958	189432	249641	195040	183015	329560	679811	291456	573300	756366	1173096	1024324	1788923	1775700	2494136	1611552	8128230	2103172	12917625	12558348	9569384	50953630	84390189	331024600	525491879	38.5217	0.000140549
41	0	0	0	0	0	0	0	0	24	408	1600	6714	11298	13824	17991	30380	33143	32412	47398	64386	69060	110320	151708	144450	217550	171920	192675	300322	544548	237432	486925	720876	872586	904456	1547208	1630920	2056571	1435648	7719228	1720536	13201160	12196692	8943455	44643844	93072993	332698200	526250861	38.5774	0.00013876
42	0	0	0	0	0	0	0	0	18	340	1440	5412	8701	11360	16785	30450	36267	29976	37440	53760	69630	100912	161483	178866	227506	172340	176169	298606	673141	256800	516900	689832	1118691	898184	1796318	1647390	2409320	1482528	8227956	1858916	13362335	12414384	9864681	45985586	91900380	328767240	525488043	38.5214	0.000140558
43	0	0	0	0	0	0	0	0	15	356	1180	4956	7287	10136	15867	30170	40018	31188	36140	46998	69330	98896	152371	197334	227772	169360	171339	294778	706951	265224	519775	682578	1224855	882448	1895266	1676040	2577464	1530848	8446119	1986110	13531770	12615336	10415315	46489770	91368732	326648800	525068892	38.4907	0.000141556
44	0	0	0	0	0	0	0	0	30	424	1135	4248	6790	8440	15714	30110	40502	29856	33709	44842	69735	95392	154564	206370	233130	163880	172284	284636	740876	272664	524125	685958	1307043	876708	1983832	1678200	2671394	1541120	8693784	2021096	13777750	12917592	10734292	47170768	91735371	323684640	524613004	38.4573	0.000142649
45	0	0	0	0	0	0	0	0	18	424	935	4260	6874	8832	15318	30610	40953	31488	32630	45752	71640	95616	159613	216756	226651	169260	170604	287474	775192	276168	525750	682188	1362366	861784	2068889	1691340	2793906	1599872	8928678	2126530	14033565	13246200	11250923	47332420	92344434	320549280	524065193	38.4171	0.000143975
46	0	0	0	0	0	0	0	0	9	360	1600	7236	11900	15120	19395	33550	36608	37332	52390	69426	77040	119840	170884	168696	228703	187120	205002	313544	631258	256584	521875	754416	1013796	872424	1783761	1746540	2239843	1669600	8453214	2099160	14205870	13690260	10768665	45509712	96431478	319536280	523940491	38.408	0.000144278
47	0	0	0	0	0	0	0	0	27	396	1310	6216	9051	12264	19620	32420	39952	33756	42822	57526	78675	109840	172227	203328	236911	181180	192087	309694	751019	279504	531450	718484	1264437	871360	2038990	1760280	2643370	1702496	8990850	2242504	14473340	13917960	11671428	46824816	95153760	315600280	523175630	38.3519	0.000146153
48	0	0	0	0	0	0	0	0	24	472	1285	5406	8764	11528	19233	35760	43153	34212	40586	54432	82020	107872	173213	232020	234764	184520	190428	302434	829012	296688	542925	713050	1405944	880404	2171462	1790700	2846265	1767360	9354708	2409954	14735210	14418036	12437217	47195468	95074278	311862240	522493047	38.3019	0.000147846
49	0	0	0	0	0	0	0	0	30	492	1070	5088	8204	11072	17856	34350	43648	34224	37908	50806	79665	102208	176052	238518	231211	182600	182952	298892	851575	295128	534400	715702	1464075	875196	2222850	1788990	2907490	1784288	9509412	2489038	14957425	14639436	12743873	47923776	95250948	309396920	522087368	38.2722	0.000148862
50	0	0	0	0	0	0	0	0	33	556	1075	4800	7546	10048	17370	35120	44726	32436	35503	47740	75030	100496	176239	247914	233320	180840	182280	300850	891204	307392	534875	715910	1525149	862288	2331658	1813470	3042402	1816768	9813309	2595390	15252580	14978880	13279078	48497880	96043350	305462560	521498065	38.229	0.00015035
51	0	0	0	0	0	0	0	0	36	508	1865	8838	13951	18256	23427	38770	40656	41796	57473	76300	88905	126416	190332	188172	239267	207480	225582	323818	733654	274824	559000	798616	1169100	867972	2055346	1949760	2531150	1989504	9443082	2629016	15580985	15892020	12916182	47053880	99584511	303026800	520967250	38.19	0.000151703
52	0	0	0	0	0	0	0	0	21	652	1445	6480	11046	13880	21465	36380	43285	35364	46020	61866	86775	117424	187323	228996	241528	196900	204498	313082	856451	311544	561575	764868	1402650	902664	2274093	1932600	2887526	2012608	9858453	2787490	15801975	16004124	13701692	48421538	97956300	300032720	520325301	38.143	0.000153356
53	0	0	0	0	0	0	0	0	42	608	1240	5928	9611	12120	21087	37420	46046	35460	42848	57372	86805	111040	189907	248148	232845	195200	204477	313016	924853	321360	561300	746824	1538298	910280	2419412	1953390	3110633	2046720	10274682	2960176	16093385	16528104	14381086	49129250	97855836	296051880	519658689	38.0941	0.000155092
54	0	0	0	0	0	0	0	0	30	688	1265	5604	9093	11888	20313	39210	48235	35640	38766	54614	87075	108496	192916	272916	241509	195480	203511	311784	978558	332640	570650	747812	1636335	895580	2511951	1979880	3266005	2128800	10577358	3140376	16332365	17097768	15029918	49504234	98500857	291861160	518971280	38.0437	0.000156902
55	0	0	0	0	0	0	0	0	39	752	1455	5472	9121	11432	19386	39080	48004	35832	39845	52052	84600	111120	193766	274932	236170	197560	205926	312576	994704	334920	561475	744328	1668897	903812	2587989	1993920	3356742	2168096	10878615	3264170	16778335	17498376	15646190	49891530	99178833	287989920	518319972	37.996	0.000158636
56	0	0	0	0	0	0	0	0	48	752	1930	9216	15162	19048	24543	39860	41261	44652	60762	80738	98100	132528	199869	211464	250287	222500	247380	337634	813073	310368	595775	839488	1302615	920612	2283866	2171910	2811483	2349984	10462551	3225920	16984625	18330192	15091190	49060280	102323091	285826720	517741477	37.9536	0.000160193
57	0	0	0	0	0	0	0	0	54	728	1770	7722	12775	15464	23976	41650	48290	39660	50609	67816	98460	127472	207740	259776	248900	215640	226170	332728	976856	343296	596225	801996	1607715	954240	2578042	2172660	3319697	2415136	11177562	3541678	17475570	18859536	16368245	50112424	101108514	280203560	516640352	37.8729	0.000163198
58	0	0	0	0	0	0	0	0	42	836	1590	7254	11277	14440	24354	45860	52415	40464	47749	63056	98820	124464	222156	291456	248501	219400	224721	334158	1084795	370152	606850	802334	1787184	965496	2800066	2183700	3617917	2507424	11782584	3814358	17972150	19684728	17496671	50455412	101563410	274007040	515575284	37.7948	0.000166158
59	0	0	0	0	0	0	0	0	51	756	1520	6606	10276	13224	22689	46500	56408	39348	43654	59388	95250	121072	223516	321966	253251	215880	223860	326986	1140133	381768	607975	790530	1866240	977564	2891300	2209710	3757169	2525984	12075822	3981502	18270420	20148876	17981445	51128848	101801739	270277640	514896866	37.745	0.000168072
60	0	0	0	0	0	0	0	0	30	976	1505	5736	9310	12760	21411	44360	53625	38616	42523	58408	96225	119936	217447	318060	244929	216540	225960	329252	1148390	383424	600550	792350	1899882	959532	2969629	2205570	3879309	2593280	12460338	4192132	18701305	20973024	18638602	51657124	102707631	265270960	514090641	37.6859	0.000170375
61	0	0	0	0	0	0	0	0	60	1216	2530	10650	18375	22776	28170	44770	47487	49656	69186	89460	111585	148880	225267	247806	268337	252620	269010	360360	961538	359736	674375	889720	1522773	992852	2706135	2445510	3384704	2873664	12190563	4199578	18911165	22164876	18125412	50821010	105317745	262525360	513334917	37.6305	0.000172562
62	0	0	0	0	0	0	0	0	84	1184	1720	8496	14406	18112	29448	47710	53284	43812	58188	75012	112005	137344	236317	299574	267862	247920	255423	352198	1146642	390504	654975	868972	1833759	1041852	2978184	2426160	3903055	2905216	13000449	4565350	19491430	22618188	19402171	52145918	104047671	256578480	512259075	37.5517	0.000175724
63	0	0	0	0	0	0	0	0	84	1144	1715	8238	12537	15760	26532	50350	57112	43908	51805	70378	110040	134192	240346	332910	256386	244440	248199	359480	1221806	416784	653750	855296	1976643	1079848	3112280	2456430	4123589	2986240	13444761	4860640	19889275	23379948	20236003	52718160	103831026	251914240	511422275	37.4903	0.000178224
64	0	0	0	0	0	0	0	0	72	1152	2010	7884	12166	15336	26388	51660	61171	43920	49062	66556	107940	133424	251328	360738	258571	243640	255465	357742	1297315	430152	661025	860886	2079324	1088052	3250349	2483550	4331072	3065888	13890657	5145254	20310990	24118956	20890089	53289604	104251563	246727640	510478591	37.4212	0.000181085
65	0	0	0	0	0	0	0	0	72	1096	1825	7338	11606	14504	23904	49390	58069	40320	47476	63000	106515	132032	250257	358830	261535	243640	254583	365750	1305112	445152	657275	857610	2122551	1086260	3361593	2513040	4529968	3132000	14390244	5398282	20776035	25069320	21727806	53731810	105117363	240999960	509513123	37.3504	0.000184061
66	0	0	0	0	0	0	0	0	102	1796	3280	13854	21903	27464	33282	52100	53108	57384	76128	103698	125400	162272	253521	278442	288629	278180	303933	387816	1117731	406104	747300	962286	1738719	1118012	3094822	2783160	4027613	3460224	14267913	5472606	20957895	26805204	21160411	53385554	107692104	236669240	508389190	37.268	0.000187586

## Sheet: Raw Counts_2
						0	1	2	3	4	5	6	7	8	9	10	11	12	13	14	15	16	17	18	19	20	21	22	23	24	25	26	27	28	29	30	31	32	33	34	35	36	37	38	39	40
	;	<	=	>	?	@	A	B	C	D	E	F	G	H	I	J	K	L	M	N	O	P	Q	R	S	T	U	V	W	X	Y	Z	[	\	]	^	_	'	a	b	c	d	e	f	g	h
									0.501187	0.398107	0.316228	0.251189	0.199526	0.158489	0.125893	0.1	0.0794328	0.0630957	0.0501187	0.0398107	0.0316228	0.0251189	0.0199526	0.0158489	0.0125893	0.01	0.00794328	0.00630957	0.00501187	0.00398107	0.00316228	0.00251189	0.00199526	0.00158489	0.00125893	0.001	0.000794328	0.000630957	0.000501187	0.000398107	0.000316228	0.000251189	0.000199526	0.000158489	0.000125893	0.0001	Total
1	0	0	0	0	0	0	0	45947	0	0	2	0	0	0	810	1695	1031	6388	0	1607	0	1912	2010	2312	17581	0	4766	10695	7596	2834	33292	15741	4885	64075	25467	85402	69456	13565	232369	20370	241842	170066	190130	938499	792457	10636639	13641441
2	0	0	0	0	0	0	0	52251	0	2710	394	1431	1803	1164	1507	3210	2916	16193	1774	2512	1187	5720	5376	9157	20763	5686	9163	12896	20109	8348	32719	26860	25726	57182	39879	67046	76839	21099	219011	25141	263859	210259	173108	950476	917578	10348389	13641441
3	0	0	0	0	0	0	0	54738	0	1898	247	1582	1506	1128	1537	3734	4506	8721	1763	2560	1229	6018	6411	8113	19142	8021	8061	12381	21040	8242	34011	22610	28869	57940	36876	63724	77521	20721	222907	23198	273336	217774	181922	958804	971411	10267239	13641441
4	0	0	0	0	0	0	0	56679	0	2165	487	1936	1818	1554	1797	5084	5765	6584	2083	2656	1518	6928	8189	7927	19619	8859	6951	12163	22515	8374	35075	19864	32267	57491	35644	63151	79870	20426	229965	22797	289209	225346	185815	965025	1028889	10158956	13641441
5	0	0	0	0	0	0	0	58342	140	3741	940	3177	2610	2445	2968	6566	5720	5690	2356	3034	1716	8446	8664	7436	18862	8703	7365	12215	22632	8169	33098	19177	29385	56529	33624	61804	78076	20071	232732	21914	303172	236506	185153	966121	1082032	10080110	13641441
6	0	0	0	0	0	0	0	62306	253	2256	895	2621	2267	2226	3307	6021	4059	4369	2391	3571	1604	9957	8215	7150	14944	9005	8549	12337	24097	9577	27463	21460	31574	56002	35580	59717	73210	23679	219404	22902	300570	230577	169505	946830	1048626	10172365	13641441
7	0	0	0	0	0	0	0	63911	367	2591	816	2329	2084	1983	2500	6121	5743	6039	2046	2700	1808	8238	8199	8017	18625	9463	7954	13321	25406	10061	31837	21994	36953	55466	41315	58851	80985	29223	214620	25720	289032	216627	181938	928975	952065	10265518	13641441
8	0	0	0	0	0	0	0	65435	241	2037	498	1627	1465	1377	1996	5167	5872	7079	1939	2467	1886	7654	8210	8982	19387	9555	7762	13940	26910	10070	33743	22455	40417	56218	45037	61445	86898	28986	227852	25080	299076	220313	188828	959805	997372	10136360	13641441
9	0	0	0	0	0	0	0	67907	195	1898	465	1313	1273	1274	1811	4891	6243	8306	1839	2180	1690	7310	8208	9800	20413	9948	7315	13436	28181	9970	34745	22564	42614	56574	47391	62336	88973	27227	237666	25496	305679	227210	196415	994450	1036884	10019351	13641441
10	0	0	0	0	0	0	0	70447	151	1559	557	1386	1321	1448	1735	5110	6782	9053	1873	2252	1707	7068	8162	9958	20531	9960	7225	13610	29305	10106	35654	22640	43782	55962	49575	62808	93776	27119	251971	25085	326868	240172	215229	1056986	1141462	9771046	13641441
11	0	0	0	0	0	0	0	75078	111	1478	631	2298	2266	2410	4000	6649	4232	4925	2653	3777	1559	11251	9295	7884	16245	10081	9231	13954	27329	10516	29873	24449	34746	59643	41923	61199	81139	27316	240154	24819	334100	252051	187985	1044549	1097734	9871908	13641441
12	0	0	0	0	0	0	0	76495	178	1922	528	1831	2023	1758	2790	5897	5445	6082	2131	2927	1685	9489	9495	8982	18933	10802	8313	14857	29217	10746	33569	24619	41146	58356	47512	62624	87615	28886	246840	27786	327710	248722	206059	1077016	1090998	9799457	13641441
13	0	0	0	0	0	0	0	77993	228	2294	553	1936	1742	1606	2243	5902	6491	7877	2009	2595	1621	8654	9462	9990	20668	10669	8043	14764	30994	10860	36151	24663	43981	58685	50757	63813	94584	29339	259708	28527	338453	257147	221600	1113219	1136070	9645550	13641441
14	0	0	0	0	0	0	0	81716	247	2129	459	1401	1431	1351	2071	5369	6833	8785	1864	2405	1711	8556	9475	10663	21249	10852	7944	15085	31932	11037	36380	25374	46280	58472	52916	63954	97999	30000	264986	28206	344408	258400	227959	1136040	1158653	9566849	13641441
15	0	0	0	0	0	0	0	82393	185	1642	476	1251	1298	1390	1994	5096	6610	8621	1914	2375	1768	8191	9307	10493	21252	10790	8105	15007	32045	11288	36618	25488	47490	58142	54379	63842	99275	30775	265453	29001	346841	258698	232653	1153177	1173934	9522184	13641441
16	0	0	0	0	0	0	0	90366	236	2578	788	3022	2925	2795	4771	7488	4881	5609	3036	4031	1796	12591	10999	9260	17792	10753	9779	15223	31339	11222	31516	26344	39691	60564	48365	63161	89072	30988	262499	27047	369149	279983	214006	1135805	1197431	9502540	13641441
17	0	0	0	0	0	0	0	91021	195	1859	562	2186	2152	2011	3222	7029	6109	7330	2534	3085	1908	10891	11073	10522	21158	11572	9165	15972	34427	11806	36345	26917	47096	60190	55364	65162	99015	32861	275721	29594	371937	281617	235766	1189210	1220742	9346115	13641441
18	0	0	0	0	0	0	0	90475	251	2501	607	2046	1925	1754	2872	6603	7500	9622	2271	2904	1997	10039	11188	11904	22733	11777	8841	16018	36196	11999	37874	27336	51194	59750	59718	65819	104520	34065	285085	30875	377599	284923	246903	1218756	1241132	9241869	13641441
19	0	0	0	0	0	0	0	92474	164	1450	404	1452	1530	1450	2360	5938	7042	9171	2072	2626	1925	9641	10965	12166	22165	11909	8658	16366	36704	12024	37556	27559	52653	59816	60856	65672	105821	33967	287668	31201	380996	287904	253359	1246994	1261707	9177056	13641441
20	0	0	0	0	0	0	0	93762	157	1521	431	1414	1559	1586	2514	6134	7779	10547	2089	2526	1963	9538	11365	12981	23899	12249	8772	16558	38973	12236	39505	27521	55507	59562	65207	66016	110642	34751	297806	32263	391597	294022	263166	1268147	1292161	9063015	13641441
21	0	0	0	0	0	0	0	97489	190	2079	636	2581	2883	2819	4608	7342	4774	5676	3213	4161	1885	13128	11523	9455	17468	11626	10244	15911	32798	11925	31301	27686	42127	60613	52947	64267	93786	33754	280081	30713	399845	308699	237515	1260605	1287238	9155850	13641441
22	0	0	0	0	0	0	0	98555	154	1668	539	2103	2249	2086	3221	6897	5981	7208	2659	3249	2013	10977	11691	11243	20286	11968	9371	16704	36261	12281	35918	27969	49798	60198	59600	66061	104173	35583	296851	32724	404676	311251	261668	1321406	1317785	8976416	13641441
23	0	0	0	0	0	0	0	100110	220	2160	590	2045	2081	1946	3022	6877	7102	9143	2492	2983	2001	10765	11775	12597	22442	12251	9261	16590	39569	12402	38133	27995	54883	59928	65116	67358	113363	37063	311458	33739	419167	319176	277181	1357630	1347608	8821219	13641441
24	0	0	0	0	0	0	0	102402	204	2003	576	1727	1817	1774	2835	6380	7758	10371	2383	2840	2036	10185	11773	13373	23109	12275	8973	16973	39735	12564	38612	28326	56329	60374	66694	67473	115085	37744	315682	34642	425352	322968	286131	1387111	1370377	8734475	13641441
25	0	0	0	0	0	0	0	105683	165	1338	491	1454	1727	1767	2715	6516	7962	10896	2390	2747	2070	10326	12574	14434	24351	12461	9208	17062	42626	12866	39745	28741	61518	60591	72840	68959	122781	38402	332684	35563	444424	332649	297949	1400063	1404254	8596449	13641441
26	0	0	0	0	0	0	0	110593	170	1853	663	2787	3373	3286	5657	8669	5755	6930	3764	4699	2179	15300	14196	11365	19679	13258	11036	17700	40055	13432	34273	30672	50924	63316	64218	68586	108028	40133	323998	35353	464537	360351	274925	1423854	1396236	8585638	13641441
27	0	0	0	0	0	0	0	112060	173	1790	664	2592	2762	2577	4077	8201	7348	8796	3070	3662	2257	13036	14178	13858	23271	13887	10206	18314	43979	13574	39031	30854	59415	63347	73279	70351	121391	41476	344333	38321	471224	362607	301164	1488663	1415068	8396585	13641441
28	0	0	0	0	0	0	0	114805	270	2581	643	2342	2673	2325	3686	8457	8892	11348	2948	3370	2396	12577	15309	16528	26149	14107	10106	18893	48707	13876	41772	31162	66803	63078	81849	71726	131828	43629	364066	40439	491380	375075	319973	1523524	1447851	8204298	13641441
29	0	0	0	0	0	0	0	117495	218	2289	610	2063	2217	2169	3422	8114	9542	12972	2917	3211	2414	12128	15319	17726	26894	14051	10022	18988	50983	14379	42288	31452	71354	62340	85994	72274	135372	45061	371839	42269	501955	380391	330403	1553337	1468194	8096775	13641441
30	0	0	0	0	0	0	0	121699	113	1111	484	1711	2116	2148	3338	8046	8948	12714	2925	3145	2591	11942	15629	18232	26616	14155	10214	19083	52622	14255	42374	31912	73747	61587	89625	72035	140681	45205	383304	43111	511223	388361	340527	1574030	1486124	8003758	13641441
31	0	0	0	0	0	0	0	127707	151	1807	768	3342	4068	4073	6981	10388	6840	8607	4391	5294	2532	18314	17666	14496	22682	15834	12551	21047	49335	15346	38235	35208	62473	66541	81383	73748	125448	48114	380238	43748	542265	424060	317209	1592214	1473168	7963169	13641441
32	0	0	0	0	0	0	0	129510	173	1955	794	2899	3576	3069	5222	10056	8523	10774	3652	4119	2717	15784	17996	17454	26092	16044	12040	21091	54951	15592	42747	35247	73698	66076	91617	74968	140740	50602	402007	47599	550528	425958	345471	1671114	1492747	7746239	13641441
33	0	0	0	0	0	0	0	130512	141	1504	598	2095	2516	2339	3539	8004	7976	11201	3571	3695	3064	14339	16976	17521	23906	16539	12251	22032	51113	16892	38178	36807	71255	61469	85845	73520	124814	56010	351299	57295	473517	398619	314774	1571826	1330950	8222939	13641441
34	0	0	0	0	0	0	0	132525	142	1599	540	2006	2160	2157	3541	8071	8557	11849	3638	3525	3161	14083	17611	19046	25032	16712	12421	22115	54597	17673	38910	36932	76443	60784	91503	74459	129973	57913	362528	60276	486343	408421	327608	1583868	1358309	8104410	13641441
35	0	0	0	0	0	0	0	136209	177	1452	498	1851	2327	2302	3615	8151	8633	12481	3530	3632	3205	14160	18048	19788	25249	16475	12367	22089	55674	17381	39148	36821	78662	60560	94451	74298	134414	59138	371390	61562	495708	415357	336869	1606986	1380656	8006127	13641441
36	0	0	0	0	0	0	0	142875	254	2464	801	3102	4089	3960	6974	10391	7053	8816	4639	4719	3076	19078	19550	15715	22316	17742	13396	22365	51696	16760	36163	36943	67914	59533	86690	73460	119694	59145	362255	57596	508348	424987	319237	1468076	1428171	8131398	13641441
37	0	0	0	0	0	0	0	143202	279	2943	1238	3308	4054	3357	5795	10444	9090	11392	4098	4090	3114	16223	19882	19280	25001	17488	12762	22157	58244	17776	38998	36496	78896	60023	96429	74621	134124	60762	382535	62256	520162	429454	344267	1531946	1441408	7933847	13641441
38	0	0	0	0	0	0	0	146038	271	3070	777	2891	3029	2728	4618	10456	10354	13626	3577	3491	3278	15190	20419	22140	26284	17228	13007	22530	63059	18596	40185	36842	87778	60048	105505	76280	143896	63324	399691	66514	533630	439903	362276	1557562	1464273	7777077	13641441
39	0	0	0	0	0	0	0	147796	173	1866	587	1952	2169	2008	3163	7575	8292	11719	3837	3440	3578	13824	17427	19251	23164	17669	13857	22926	52027	20606	36121	38584	76150	57167	85507	76850	114385	70416	318885	78231	435690	404213	312376	1416157	1285270	8436533	13641441
40	0	0	0	0	0	0	0	149770	161	1778	614	1942	2032	2007	3075	7399	8584	12587	3599	3364	3689	13934	17713	19874	22988	17636	13797	23095	54397	21437	36165	39230	79020	56596	88665	77219	118041	71766	326597	80936	440953	412197	320492	1421145	1307601	8359346	13641441
41	0	0	0	0	0	0	0	154529	255	2956	822	3339	3873	3968	6927	9345	6548	8039	4482	4072	3422	17191	18305	15408	20072	17511	13290	21609	47064	18451	31502	35975	63942	50342	77873	69884	101458	64274	309415	66919	438149	398400	302671	1228059	1406935	8594165	13641441
42	0	0	0	0	0	0	0	155102	261	3184	762	3024	3051	2941	4877	8864	7905	10424	3797	3366	3530	14592	18484	18572	21775	17307	13289	21018	52968	19442	33122	35315	74789	51359	86522	70612	112908	65934	321877	71486	444909	400100	322241	1268833	1412564	8460335	13641441
43	0	0	0	0	0	0	0	157795	127	1467	553	2218	2268	2032	3401	7692	7706	10952	3503	3125	3518	13493	18401	20287	21525	17145	12996	21387	55962	20520	32898	36174	79445	50841	90935	70964	118214	66976	330681	74760	447963	405404	334681	1295679	1423625	8374128	13641441
44	0	0	0	0	0	0	0	160082	253	2687	619	2167	2161	1873	2935	7833	8602	12927	3178	2817	3351	12197	18341	21062	22210	16920	13068	21126	58127	21083	33982	36207	83841	51286	94240	71917	123130	67875	336999	76645	454562	411532	344774	1315237	1443358	8280237	13641441
45	0	0	0	0	0	0	0	164317	201	2328	670	2035	2092	1980	3075	7933	9174	14021	3278	2899	3436	12330	18513	22063	22219	16965	13229	20991	59404	21355	33460	36696	84803	50948	96013	72352	124755	68713	341610	79687	457221	418208	351611	1320876	1461197	8218783	13641441
46	0	0	0	0	0	0	0	171428	224	2757	885	3495	3869	3982	7152	10213	6877	8756	4452	4158	3508	16979	20009	16859	19622	17525	13272	21511	51431	18667	31100	35087	68931	48671	83391	71795	107755	69008	327756	75304	462972	427388	337178	1247169	1507220	8313085	13641441
47	0	0	0	0	0	0	0	173234	209	2481	715	2987	2984	2913	4876	9361	7928	10936	3799	3286	3583	14382	19554	20309	21048	17473	13390	21002	56552	20024	32231	35306	80134	49535	92750	73685	119683	71085	342759	81110	472603	436434	360649	1286849	1523324	8150278	13641441
48	0	0	0	0	0	0	0	175757	170	2061	608	2384	2424	2138	3444	8271	7687	11520	3666	3133	3727	13367	19812	22038	20876	17351	13237	21416	59693	21100	31889	35836	84579	49304	96693	73562	124712	73666	350900	85950	475716	444939	374326	1305395	1531793	8066301	13641441
49	0	0	0	0	0	0	0	179412	266	3181	718	2382	2302	2047	3330	9341	9895	15741	3180	2819	3521	12300	20477	24966	22957	16951	13722	20964	64409	22282	33273	35964	91510	49595	103095	74359	132401	74755	364018	90129	487409	455791	391522	1318440	1562295	7919722	13641441
50	0	0	0	0	0	0	0	184827	149	1679	565	2023	2165	1896	2816	8086	7925	13497	3323	2903	3538	12632	20199	24304	20992	17667	14137	21138	65295	22634	32146	36013	91504	49243	104270	75411	134276	76052	369366	92716	494723	465248	401344	1325396	1589322	7850021	13641441
51	0	0	0	0	0	0	0	193345	173	2007	824	3190	3970	3744	6346	9204	6654	8601	4877	4426	3926	18052	20903	17637	18747	19261	15081	22889	54109	20903	31270	37480	74617	49929	90991	79644	115203	82006	353557	92669	496443	484416	379857	1287995	1596699	7929796	13641441
52	0	0	0	0	0	0	0	196044	261	3230	868	3495	3684	3503	5747	10611	8775	12587	4144	3663	4078	15719	22626	23281	20947	19065	14905	22063	65121	22041	33049	36131	90328	50870	105883	80942	134989	84750	382084	102339	517054	501289	418629	1315527	1634849	7666270	13641441
53	0	0	0	0	0	0	0	201272	156	1944	769	2866	2921	2710	4141	10972	9733	15524	4065	3484	4271	14529	24653	28182	22288	19531	15028	22356	73165	22997	33443	37100	100639	50430	114923	81522	146551	86867	401376	109378	534961	522240	444624	1329343	1665214	7475273	13641441
54	0	0	0	0	0	0	0	205510	223	2501	774	2826	2829	2613	3662	10449	9574	16145	4021	3512	4299	14458	24517	28826	21337	19475	15125	22301	74246	23887	33267	37008	103232	51528	117599	82715	150386	89000	409687	114556	541043	532102	457124	1335596	1690459	7383029	13641441
55	0	0	0	0	0	0	0	213499	176	2607	807	2552	2456	2186	3416	11124	11004	18822	3532	3111	4224	13437	24923	30938	22992	18973	15703	22442	78585	24898	33941	37676	109347	51577	122181	83280	156448	89709	421370	117888	551515	541330	468616	1347558	1707922	7268676	13641441
56	0	0	0	0	0	0	0	223785	117	1606	828	3724	5203	4840	7428	11855	8577	11058	5943	5130	5138	21292	26223	23214	21388	23813	17991	26102	67559	24654	35028	42484	93124	53534	110571	93778	139686	101706	411231	121330	557134	576665	455370	1309475	1730226	7262631	13641441
57	0	0	0	0	0	0	0	226040	204	2603	832	3330	3720	3779	5861	11768	9389	13829	4934	4271	5124	17616	26542	27828	21762	22862	17885	25031	75984	26365	35230	41731	105173	55541	119622	93939	152371	103153	427201	131886	569908	585402	479702	1353427	1731871	7097725	13641441
58	0	0	0	0	0	0	0	229237	226	3027	1073	3739	3823	3474	5206	12900	10851	17776	4631	4156	5221	16620	27627	32033	23098	22469	18248	25406	81876	27108	35810	41629	112820	57123	127521	96042	163324	106664	445495	139035	585388	604377	505742	1365508	1767573	6907565	13641441
59	0	0	0	0	0	0	0	236453	246	3159	1005	3507	3368	3097	4452	13107	11314	19694	4551	3931	5110	16010	28647	34321	23479	22181	18193	24987	86228	27960	35970	42138	118346	57307	133210	96314	170241	108087	460987	144754	598681	619425	521774	1376878	1786565	6775764	13641441
60	0	0	0	0	0	0	0	243800	192	2339	982	3486	3318	2962	4080	12000	10328	18154	4509	3932	5113	15359	28338	34117	22028	22454	18450	25394	86997	28300	35394	42125	119503	57082	134282	97609	173639	109618	465677	151648	602261	634036	532911	1387183	1807672	6694169	13641441
61	0	0	0	0	0	0	0	254961	368	4561	1457	6048	7311	7360	10696	14502	10093	13462	6724	6098	5984	23109	29537	26491	22570	26268	20540	27590	76720	26992	37309	44037	104776	57545	123603	105753	157637	118210	460995	150395	609782	667356	517784	1349394	1834813	6672610	13641441
62	0	0	0	0	0	0	0	259710	243	3454	1269	4612	4906	4743	7168	13888	11059	16261	6023	5391	6399	19653	31899	32671	23360	26043	20763	27912	86995	28930	37262	44657	119479	60906	135825	107735	175911	122339	485769	164869	627049	685377	551332	1376290	1853805	6449484	13641441
63	0	0	0	0	0	0	0	262956	207	2413	1034	3740	3813	3503	5305	13472	10408	18002	5284	4745	6290	17781	31212	36857	23805	26197	21649	28067	91897	32012	37580	45764	126239	63141	140729	108397	184373	125304	496760	174757	636141	702537	570346	1389097	1863022	6326605	13641441
64	0	0	0	0	0	0	0	268038	275	3126	1020	3693	3751	3425	4969	14342	11529	21075	5170	4670	6366	17683	32867	40356	24916	25881	21874	28477	98505	32237	38512	45736	134880	62892	148243	109325	194498	125223	516837	178171	654317	709072	582498	1404912	1867256	6194824	13641441
65	0	0	0	0	0	0	0	276747	244	3206	1090	3755	3562	3207	4871	18124	16119	31081	4654	4386	6122	16292	33162	44523	26025	24670	21937	28205	102687	33001	40123	46350	139971	64906	153680	112501	202351	126927	530411	184512	659372	722992	591551	1414205	1871541	6072378	13641441
66	0	0	0	0	0	0	0	291427	261	3618	1558	6097	7732	7404	10089	14165	10096	13418	7388	6609	6875	23670	31526	28312	22109	28309	22374	28555	82349	28556	38468	45829	112047	61103	131450	115501	174449	131078	504174	175435	652088	741577	560513	1385904	1893032	6236296	13641441

## Sheet: Score Distribution_2
						0	1	2	3	4	5	6	7	8	9	10	11	12	13	14	15	16	17	18	19	20	21	22	23	24	25	26	27	28	29	30	31	32	33	34	35	36	37	38	39	40
	;	<	=	>	?	@	A	B	C	D	E	F	G	H	I	J	K	L	M	N	O	P	Q	R	S	T	U	V	W	X	Y	Z	[	\	]	^	_	'	a	b	c	d	e	f	g	h
									0.501187	0.398107	0.316228	0.251189	0.199526	0.158489	0.125893	0.1	0.0794328	0.0630957	0.0501187	0.0398107	0.0316228	0.0251189	0.0199526	0.0158489	0.0125893	0.01	0.00794328	0.00630957	0.00501187	0.00398107	0.00316228	0.00251189	0.00199526	0.00158489	0.00125893	0.001	0.000794328	0.000630957	0.000501187	0.000398107	0.000316228	0.000251189	0.000199526	0.000158489	0.000125893	0.0001	Total
1	0	0	0	0	0	0	0	0	0	0	10	0	0	0	7290	16950	11341	76656	0	22498	0	30592	34170	41616	334039	0	100086	235290	174708	68016	832300	409266	131895	1794100	738543	2562060	2153136	434080	7668177	692580	8464470	6122376	7034810	35662962	30905823	425465560	532225400	39.0153	0.000125449
2	0	0	0	0	0	0	0	0	0	10840	1970	8586	12621	9312	13563	32100	32076	194316	23062	35168	17805	91520	91392	164826	394497	113720	192423	283712	462507	200352	817975	698360	694602	1601096	1156491	2011380	2382009	675168	7227363	854794	9235065	7569324	6404996	36118088	35785542	413935560	529554181	38.8195	0.000131235
3	0	0	0	0	0	0	0	0	0	7592	1235	9492	10542	9024	13833	37340	49566	104652	22919	35840	18435	96288	108987	146034	363698	160420	169281	272382	483920	197808	850275	587860	779463	1622320	1069404	1911720	2403151	663072	7355931	788732	9566760	7839864	6731114	36434552	37885029	410689560	529498095	38.8154	0.000131359
4	0	0	0	0	0	0	0	0	0	8660	2435	11616	12726	12432	16173	50840	63415	79008	27079	37184	22770	110848	139213	142686	372761	177180	145971	267586	517845	200976	876875	516464	871209	1609748	1033676	1894530	2475970	653632	7588845	775098	10122315	8112456	6875155	36670950	40126671	406358240	528981238	38.7775	0.00013251
5	0	0	0	0	0	0	0	0	420	14964	4700	19062	18270	19560	26712	65660	62920	68280	30628	42476	25740	135136	147288	133848	358378	174060	154665	268730	520536	196056	827450	498602	793395	1582812	975096	1854120	2420356	642272	7680156	745076	10611020	8514216	6850661	36712598	42199248	403204400	528599567	38.7495	0.000133366
6	0	0	0	0	0	0	0	0	759	9024	4475	15726	15869	17808	29763	60210	44649	52428	31083	49994	24060	159312	139655	128700	283936	180100	179529	271414	554231	229848	686575	557960	852498	1568056	1031820	1791510	2269510	757728	7240332	778668	10519950	8300772	6271685	35979540	40896414	406894600	528880191	38.7701	0.000132736
7	0	0	0	0	0	0	0	0	1101	10364	4080	13974	14588	15864	22500	61210	63173	72468	26598	37800	27120	131808	139383	144306	353875	189260	167034	293062	584338	241464	795925	571844	997731	1553048	1198135	1765530	2510535	935136	7082460	874480	10116120	7798572	6731706	35301050	37130535	410620720	528598897	38.7495	0.000133368
8	0	0	0	0	0	0	0	0	723	8148	2490	9762	10255	11016	17964	51670	64592	84948	25207	34538	28290	122464	139570	161676	368353	191100	163002	306680	618930	241680	843575	583830	1091259	1574104	1306073	1843350	2693838	927552	7519116	852720	10467660	7931268	6986636	36472590	38897508	405454400	528108537	38.7135	0.000134476
9	0	0	0	0	0	0	0	0	585	7592	2325	7878	8911	10192	16299	48910	68673	99672	23907	30520	25350	116960	139536	176400	387847	198960	153615	295592	648163	239280	868625	586664	1150578	1584072	1374339	1870080	2758163	871264	7842978	866864	10698765	8179560	7267355	37789100	40438476	400774040	527628090	38.6783	0.000135571
10	0	0	0	0	0	0	0	0	453	6236	2785	8316	9247	11584	15615	51100	74602	108636	24349	31528	25605	113088	138754	179244	390089	199200	151725	299420	674015	242544	891350	588640	1182114	1566936	1437675	1884240	2907056	867808	8315043	852890	11440380	8646192	7963473	40165468	44517018	390841840	526826258	38.6195	0.000137419
11	0	0	0	0	0	0	0	0	333	5912	3155	13788	15862	19280	36000	66490	46552	59100	34489	52878	23385	180016	158015	141912	308655	201620	193851	306988	628567	252384	746825	635674	938142	1670004	1215767	1835970	2515309	874112	7925082	843846	11693500	9073836	6955445	39692862	42811626	394876320	527053552	38.6362	0.000136892
12	0	0	0	0	0	0	0	0	534	7688	2640	10986	14161	14064	25110	58970	59895	72984	27703	40978	25275	151824	161415	161676	359727	216040	174573	326854	671991	257904	839225	640094	1110942	1633968	1377848	1878720	2716065	924352	8145720	944724	11469850	8953992	7624183	40926608	42548922	391978280	526556485	38.5998	0.000138046
13	0	0	0	0	0	0	0	0	684	9176	2765	11616	12194	12848	20187	59020	71401	94524	26117	36330	24315	138464	160854	179820	392692	213380	168903	324808	712862	260640	903775	641238	1187487	1643180	1471953	1914390	2932104	938848	8570364	969918	11845855	9257292	8199200	42302322	44306730	385822000	525840256	38.5473	0.000139725
14	0	0	0	0	0	0	0	0	741	8516	2295	8406	10017	10808	18639	53690	75163	105420	24232	33670	25665	136896	161075	191934	403731	217040	166824	331870	734436	264888	909500	659724	1249560	1637216	1534564	1918620	3037969	960000	8744538	959004	12054280	9302400	8434483	43169520	45187467	382673960	525418761	38.5164	0.000140722
15	0	0	0	0	0	0	0	0	555	6568	2380	7506	9086	11120	17946	50960	72710	103452	24882	33250	26520	131056	158219	188874	403788	215800	170205	330154	737035	270912	915450	662688	1282230	1627976	1576991	1915260	3077525	984800	8759949	986034	12139435	9313128	8608161	43820726	45783426	380887360	525314117	38.5087	0.000140971
16	0	0	0	0	0	0	0	0	708	10312	3940	18132	20475	22360	42939	74880	53691	67308	39468	56434	26940	201456	186983	166680	338048	215060	205359	334906	720797	269328	787900	684944	1071657	1695792	1402585	1894830	2761232	991616	8662467	919598	12920215	10079388	7918222	43160590	46699809	380101600	524828649	38.4731	0.000142131
17	0	0	0	0	0	0	0	0	585	7436	2810	13116	15064	16088	28998	70290	67199	87960	32942	43190	28620	174256	188241	189396	402002	231440	192465	351384	791821	283344	908625	699842	1271592	1685320	1605556	1954860	3069465	1051552	9098793	1006196	13017795	10138212	8723342	45189980	47608938	373844600	524093315	38.4192	0.000143906
18	0	0	0	0	0	0	0	0	753	10004	3035	12276	13475	14032	25848	66030	82500	115464	29523	40656	29955	160624	190196	214272	431927	235540	185661	352396	832508	287976	946850	710736	1382238	1673000	1731822	1974570	3240120	1090080	9407805	1049750	13215965	10257228	9135411	46312728	48404148	369674760	523541862	38.3788	0.000145252
19	0	0	0	0	0	0	0	0	492	5800	2020	8712	10710	11600	21240	59380	77462	110052	26936	36764	28875	154256	186405	218988	421135	238180	181818	360052	844192	288576	938900	716534	1421631	1674848	1764824	1970160	3280451	1086944	9493044	1060834	13334860	10364544	9374283	47385772	49206573	367082240	523450087	38.3721	0.000145477
20	0	0	0	0	0	0	0	0	471	6084	2155	8484	10913	12688	22626	61340	85569	126564	27157	35364	29445	152608	193205	233658	454081	244980	184212	364276	896379	293664	987625	715546	1498689	1667736	1891003	1980480	3429902	1112032	9827598	1096942	13705895	10584792	9737142	48189586	50394279	362520600	522785770	38.3234	0.000147118
21	0	0	0	0	0	0	0	0	570	8316	3180	15486	20181	22552	41472	73420	52514	68112	41769	58254	28275	210048	195891	170190	331892	232520	215124	350042	754354	286200	782525	719836	1137429	1697164	1535463	1928010	2907366	1080128	9242673	1044242	13994575	11113164	8788055	47902990	50202282	366234000	523490264	38.375	0.000145379
22	0	0	0	0	0	0	0	0	462	6672	2695	12618	15743	16688	28989	68970	65791	86496	34567	45486	30195	175632	198747	202374	385434	239360	196791	367488	834003	294744	897950	727194	1344546	1685544	1728400	1981830	3229363	1138656	9796083	1112616	14163660	11205036	9681716	50213428	51393615	359056640	522666222	38.3146	0.000147415
23	0	0	0	0	0	0	0	0	660	8640	2950	12270	14567	15568	27198	68770	78122	109716	32396	41762	30015	172240	200175	226746	426398	245020	194481	364980	910087	297648	953325	727870	1481841	1677984	1888364	2020740	3514253	1186016	10278114	1147126	14670845	11490336	10255697	51589940	52556712	352848760	521768332	38.2488	0.000149666
24	0	0	0	0	0	0	0	0	612	8012	2880	10362	12719	14192	25515	63800	85338	124452	30979	39760	30540	162960	200141	240714	439071	245500	188433	373406	913905	301536	965300	736476	1520883	1690472	1934126	2024190	3567635	1207808	10417506	1177828	14887320	11626848	10586847	52710218	53444703	349379000	521391987	38.2212	0.00015062
25	0	0	0	0	0	0	0	0	495	5352	2455	8724	12089	14136	24435	65160	87582	130752	31070	38458	31050	165216	213758	259812	462669	249220	193368	375364	980398	308784	993625	747266	1660986	1696548	2112360	2068770	3806211	1228864	10978572	1209142	15554840	11975364	11024113	53202394	54765906	343857960	520543268	38.159	0.000152793
26	0	0	0	0	0	0	0	0	510	7412	3315	16722	23611	26288	50913	86690	63305	83160	48932	65786	32685	244800	241332	204570	373901	265160	231756	389400	921265	322368	856825	797472	1374948	1772848	1862322	2057580	3348868	1284256	10691934	1202002	16258795	12972636	10172225	54106452	54453204	343425520	520341768	38.1442	0.000153314
27	0	0	0	0	0	0	0	0	519	7160	3320	15552	19334	20616	36693	82010	80828	105552	39910	51268	33855	208576	241026	249444	442149	277740	214326	402908	1011517	325776	975775	802204	1604205	1773716	2125091	2110530	3763121	1327232	11362989	1302914	16492840	13053852	11143068	56569194	55187652	335863400	519327862	38.0699	0.00015596
28	0	0	0	0	0	0	0	0	810	10324	3215	14052	18711	18600	33174	84570	97812	136176	38324	47180	35940	201232	260253	297504	496831	282140	212226	415646	1120261	333024	1044300	810212	1803681	1766184	2373621	2151780	4086668	1396128	12014178	1374926	17198300	13502700	11839001	57893912	56466189	328171920	518051705	37.9763	0.000159356
29	0	0	0	0	0	0	0	0	654	9156	3050	12378	15519	17352	30798	81140	104962	155664	37921	44954	36210	194048	260423	319068	510986	281020	210462	417736	1172609	345096	1057200	817752	1926558	1745520	2493826	2168220	4196532	1441952	12270687	1437146	17568425	13694076	12224911	59026806	57259566	323871000	517461383	37.933	0.000160952
30	0	0	0	0	0	0	0	0	339	4444	2420	10266	14812	17184	30042	80460	98428	152568	38025	44030	38865	191072	265693	328176	505704	283100	214494	419826	1210306	342120	1059350	829712	1991169	1724436	2599125	2161050	4361111	1446560	12649032	1465774	17892805	13980996	12599499	59813140	57958836	320150320	516975289	37.8974	0.000162278
31	0	0	0	0	0	0	0	0	453	7228	3840	20052	28476	32584	62829	103880	75240	103284	57083	74116	37980	293024	300322	260928	430958	316680	263571	463034	1134705	368304	955875	915408	1686771	1863148	2360107	2212440	3888888	1539648	12547854	1487432	18979275	15266160	11736733	60504132	57453552	318526760	516362754	37.8525	0.000163964
32	0	0	0	0	0	0	0	0	519	7820	3970	17394	25032	24552	46998	100560	93753	129288	47476	57666	40755	252544	305932	314172	495748	320880	252840	464002	1263873	374208	1068675	916422	1989846	1850128	2656893	2249040	4362940	1619264	13266231	1618366	19268480	15334488	12782427	63502332	58217133	309849560	515192207	37.7667	0.000167236
33	0	0	0	0	0	0	0	0	423	6016	2990	12570	17612	18712	31851	80040	87736	134412	46423	51730	45960	229424	288592	315378	454214	330780	257271	484704	1175599	405408	954450	956982	1923885	1721132	2489505	2205600	3869234	1792320	11592867	1948030	16573095	14350284	11646638	59729388	51907050	328917560	517055865	37.9033	0.000162057
34	0	0	0	0	0	0	0	0	426	6396	2700	12036	15120	17256	31869	80710	94127	142188	47294	49350	47415	225328	299387	342828	475608	334240	260841	486530	1255731	424152	972750	960232	2063961	1701952	2653587	2233770	4029163	1853216	11963424	2049384	17022005	14703156	12121496	60186984	52974051	324176400	516317063	37.8492	0.000164091
35	0	0	0	0	0	0	0	0	531	5808	2490	11106	16289	18416	32535	81510	94963	149772	45890	50848	48075	226560	306816	356184	479731	329500	259707	485958	1280502	417144	978700	957346	2123874	1695680	2739079	2228940	4166834	1892416	12255870	2093108	17349780	14952852	12464153	61065468	53845584	320245080	515755099	37.808	0.000165655
36	0	0	0	0	0	0	0	0	762	9856	4005	18612	28623	31680	62766	103910	77583	105792	60307	66066	46140	305248	332350	282870	424004	354840	281316	492030	1189008	402240	904075	960518	1833678	1666924	2514010	2203800	3710514	1892640	11954415	1958264	17792180	15299532	11811769	55786888	55698669	325255920	515923804	37.8203	0.000165184
37	0	0	0	0	0	0	0	0	837	11772	6190	19848	28378	26856	52155	104440	99990	136704	53274	57260	46710	259568	337994	347040	475019	349760	268002	487454	1339612	426624	974950	948896	2130192	1680644	2796441	2238630	4157844	1944384	12623655	2116704	18205670	15460344	12737879	58213948	56214912	317353880	514734460	37.7331	0.000168533
38	0	0	0	0	0	0	0	0	813	12280	3885	17346	21203	21824	41562	104560	113894	163512	46501	48874	49170	243040	347123	398520	499396	344560	273147	495660	1450357	446304	1004625	957892	2370006	1681344	3059645	2288400	4460776	2026368	13189803	2261476	18677050	15836508	13404212	59187356	57106647	311083080	513738719	37.6602	0.00017139
39	0	0	0	0	0	0	0	0	519	7464	2935	11712	15183	16064	28467	75750	91212	140628	49881	48160	53670	221184	296259	346518	440116	353380	290997	504372	1196621	494544	903025	1003184	2056050	1600676	2479703	2305500	3545935	2253312	10523205	2659854	15249150	14551668	11557912	53813966	50125530	337461320	516775626	37.8828	0.000162826
40	0	0	0	0	0	0	0	0	483	7112	3070	11652	14224	16056	27675	73990	94424	151044	46787	47096	55335	222944	301121	357732	436772	352720	289737	508090	1251131	514488	904125	1019980	2133540	1584688	2571285	2316570	3659271	2296512	10777701	2751824	15433355	14839092	11858204	54003510	50996439	334373840	516303619	37.8482	0.000164128
41	0	0	0	0	0	0	0	0	765	11824	4110	20034	27111	31744	62343	93450	72028	96468	58266	57008	51330	275056	311185	277344	381368	350220	279090	475398	1082472	442824	787550	935350	1726434	1409576	2258317	2096520	3145198	2056768	10210695	2275246	15335215	14342400	11198827	46666242	54870465	343766600	517542841	37.939	0.000160731
42	0	0	0	0	0	0	0	0	783	12736	3810	18144	21357	23528	43893	88640	86955	125088	49361	47124	52950	233472	314228	334296	413725	346140	279069	462396	1218264	466608	828050	918190	2019303	1438052	2509138	2118360	3500148	2109888	10621941	2430524	15571815	14403600	11922917	48215654	55089996	338413400	516753543	37.8812	0.000162886
43	0	0	0	0	0	0	0	0	381	5868	2765	13308	15876	16256	30609	76920	84766	131424	45539	43750	52770	215888	312817	365166	408975	342900	272916	470514	1287126	492480	822450	940524	2145015	1423548	2637115	2128920	3664634	2143232	10912473	2541840	15678705	14594544	12383197	49235802	55521375	334965120	516427508	37.8573	0.000163785
44	0	0	0	0	0	0	0	0	759	10748	3095	13002	15127	14984	26415	78330	94622	155124	41314	39438	50265	195152	311797	379116	421990	338400	274428	464772	1336921	505992	849550	941382	2263707	1436008	2732960	2157510	3817030	2172000	11120967	2605930	15909670	14815152	12756638	49979006	56290962	331209480	515829743	37.8134	0.000165446
45	0	0	0	0	0	0	0	0	603	9312	3350	12210	14644	15840	27675	79330	100914	168252	42614	40586	51540	197280	314721	397134	422161	339300	277809	461802	1366292	512520	836500	954096	2289681	1426544	2784377	2170560	3867405	2198816	11273130	2709358	16002735	15055488	13009607	50193288	56986683	328751320	515365477	37.7794	0.000166748
46	0	0	0	0	0	0	0	0	672	11028	4425	20970	27083	31856	64368	102130	75647	105072	57876	58212	52620	271664	340153	303462	372818	350500	278712	473242	1182913	448008	777500	912262	1861137	1362788	2418339	2153850	3340405	2208256	10815948	2560336	16204020	15385968	12475586	47392422	58781580	332523400	515807228	37.8118	0.000165509
47	0	0	0	0	0	0	0	0	627	9924	3575	17922	20888	23304	43884	93610	87208	131232	49387	46004	53745	230112	332418	365562	399912	349460	281190	462044	1300696	480576	805775	917956	2163618	1386980	2689750	2210550	3710173	2274720	11311047	2757740	16541105	15711624	13344013	48900262	59409636	326011120	514929349	37.7474	0.00016798
48	0	0	0	0	0	0	0	0	510	8244	3040	14304	16968	17104	30996	82710	84557	138240	47658	43862	55905	213872	336804	396684	396644	347020	277977	471152	1372939	506400	797225	931736	2283633	1380512	2804097	2206860	3866072	2357312	11579700	2922300	16650060	16017804	13850062	49605010	59739927	322652040	514507940	37.7165	0.000169179
49	0	0	0	0	0	0	0	0	798	12724	3590	14292	16114	16376	29970	93410	108845	188892	41340	39466	52815	196800	348109	449388	436183	339020	288162	461208	1481407	534768	831825	935064	2470770	1388660	2989755	2230770	4104431	2392160	12012594	3064386	17059315	16408476	14486314	50100720	60929505	316788880	513347302	37.6315	0.000172526
50	0	0	0	0	0	0	0	0	447	6716	2825	12138	15155	15168	25344	80860	87175	161964	43199	40642	53070	202112	343383	437472	398848	353340	296877	465036	1501785	543216	803650	936338	2470608	1378804	3023830	2262330	4162556	2433664	12189078	3152344	17315305	16748928	14849728	50365048	61983558	314000840	513163381	37.618	0.000173062
51	0	0	0	0	0	0	0	0	519	8028	4120	19140	27790	29952	57114	92040	73194	103212	63401	61964	58890	288832	355351	317466	356193	385220	316701	503558	1244507	501672	781750	974480	2014659	1398012	2638739	2389320	3571293	2624192	11667381	3150746	17375505	17438976	14054709	48943810	62271261	317191840	513355537	37.6321	0.000172502
52	0	0	0	0	0	0	0	0	783	12920	4340	20970	25788	28024	51723	106110	96525	151044	53872	51282	61170	251504	384642	419058	397993	381300	313005	485386	1497783	528984	826225	939406	2438856	1424360	3070607	2428260	4184659	2712000	12608772	3479526	18096890	18046404	15489273	49990026	63759111	306650800	511469381	37.4938	0.000178082
53	0	0	0	0	0	0	0	0	468	7776	3845	17196	20447	21680	37269	109720	107063	186288	52845	48776	64065	232464	419101	507276	423472	390620	315588	491832	1682795	551928	836075	964600	2717253	1412040	3332767	2445660	4543081	2779744	13245408	3718852	18723635	18800640	16451088	50515034	64943346	299010920	510132657	37.3958	0.000182146
54	0	0	0	0	0	0	0	0	669	10004	3870	16956	19803	20904	32958	104490	105314	193740	52273	49168	64485	231328	416789	518868	405403	389500	317625	490622	1707658	573288	831675	962208	2787264	1442784	3410371	2481450	4661966	2848000	13519671	3894904	18936505	19155672	16913588	50752648	65927901	295321160	509573482	37.3548	0.000183873
55	0	0	0	0	0	0	0	0	528	10428	4035	15312	17192	17488	30744	111240	121044	225864	45916	43554	63360	214992	423691	556884	436848	379460	329763	493724	1807455	597552	848525	979576	2952369	1444156	3543249	2498400	4849888	2870688	13905210	4008192	19303025	19487880	17338792	51207204	66608958	290747040	508540226	37.2791	0.000187108
56	0	0	0	0	0	0	0	0	351	6424	4140	22344	36421	38720	66852	118550	94347	132696	77259	71820	77070	340672	445791	417852	406372	476260	377811	574244	1553857	591696	875700	1104584	2514348	1498952	3206559	2813340	4330266	3254592	13570623	4125220	19499690	20759940	16848690	49760050	67478814	290505240	508078157	37.2452	0.000188573
57	0	0	0	0	0	0	0	0	612	10412	4160	19980	26040	30232	52749	117680	103279	165948	64142	59794	76860	281856	451214	500904	413478	457240	375585	550682	1747632	632760	880750	1085006	2839671	1555148	3469038	2818170	4723501	3300896	14097633	4484124	19946780	21074472	17748974	51430226	67542969	283909000	507049597	37.1698	0.000191876
58	0	0	0	0	0	0	0	0	678	12108	5365	22434	26761	27792	46854	129000	119361	213312	60203	58184	78315	265920	469659	576594	438862	449380	383208	558932	1883148	650592	895250	1082354	3046140	1599444	3698109	2881260	5063044	3413248	14701335	4727190	20488580	21757572	18712454	51889304	68935347	276302600	505669893	37.0687	0.000196397
59	0	0	0	0	0	0	0	0	738	12636	5025	21042	23576	24776	40068	131070	124454	236328	59163	55034	76650	256160	486999	617778	446101	443620	382053	549714	1983244	671040	899250	1095588	3195342	1604596	3863090	2889420	5277471	3458784	15212571	4921636	20953835	22299300	19305638	52321364	69676035	271030560	504651749	36.994	0.000199801
60	0	0	0	0	0	0	0	0	576	9356	4910	20916	23226	23696	36720	120000	113608	217848	58617	55048	76695	245744	481746	614106	418532	449080	387450	558668	2000931	679200	884850	1095250	3226581	1598296	3894178	2928270	5382809	3507776	15367341	5156032	21079135	22825296	19717707	52712954	70499208	267766760	504239116	36.9638	0.000201198
61	0	0	0	0	0	0	0	0	1104	18244	7285	36288	51177	58880	96264	145020	111023	161544	87412	85372	89760	369744	502129	476838	428830	525360	431340	606980	1764560	647808	932725	1144962	2828952	1611260	3584487	3172590	4886747	3782720	15212835	5113430	21342370	24024816	19158008	51276972	71557707	266904400	503237943	36.8904	0.000204627
62	0	0	0	0	0	0	0	0	729	13816	6345	27672	34342	37944	64512	138880	121649	195132	78299	75474	95985	314448	542283	588078	443840	520860	436023	614064	2000885	694320	931550	1161082	3225933	1705368	3938925	3232050	5453241	3914848	16030377	5605546	21946715	24673572	20399284	52299020	72298395	257979360	501840846	36.788	0.000209509
63	0	0	0	0	0	0	0	0	621	9652	5170	22440	26691	28024	47745	134720	114488	216024	68692	66430	94350	284496	530604	663426	452295	523940	454629	617474	2113631	768288	939500	1189864	3408453	1767948	4081141	3251910	5715563	4009728	16393080	5941738	22264935	25291332	21102802	52785686	72657858	253064200	501109568	36.7344	0.000212112
64	0	0	0	0	0	0	0	0	825	12504	5100	22158	26257	27400	44721	143420	126819	252900	67210	65380	95490	282928	558739	726408	473404	517620	459354	626494	2265615	773688	962800	1189136	3641760	1760976	4299047	3279750	6029438	4007136	17055621	6057814	22901095	25526592	21552426	53386656	72822984	247792960	499840625	36.6413	0.000216704
65	0	0	0	0	0	0	0	0	732	12824	5450	22530	24934	25656	43839	181240	177309	372972	60502	61404	91830	260672	563754	801414	494475	493400	460677	620510	2361801	792024	1003075	1205100	3779217	1817368	4456720	3375030	6272881	4061664	17503563	6273408	23078020	26027712	21887387	53739790	72990099	242895120	498296103	36.5281	0.000222428
66	0	0	0	0	0	0	0	0	783	14472	7790	36582	54124	59232	90801	141650	111056	161016	96044	92526	103125	378720	535942	509616	420071	566180	469854	628210	1894027	685344	961700	1191554	3025269	1710884	3812050	3465030	5407919	4194496	16637742	5964790	22823080	26696772	20738981	52664352	73828248	249451840	499631872	36.626	0.000217469

## Sheet: Gap Size Data
Start Pos Diff	Count	a*b		Cumsum	Cum %
0	0	0		0	0
1	4928	4928		4928	0.000150001
2	5309	10618		10237	0.000311599
3	5153	15459		15390	0.000468449
4	5251	21004		20641	0.000628281
5	5314	26570		25955	0.000790032
6	5194	31164		31149	0.000948129
7	5561	38927		36710	0.0011174
8	5273	42184		41983	0.0012779
9	5723	51507		47706	0.0014521
10	6015	60150		53721	0.00163519
11	6066	66726		59787	0.00181983
12	5796	69552		65583	0.00199625
13	5631	73203		71214	0.00216765
14	5511	77154		76725	0.0023354
15	5601	84015		82326	0.00250588
16	5572	89152		87898	0.00267548
17	5481	93177		93379	0.00284232
18	5671	102078		99050	0.00301493
19	5668	107692		104718	0.00318746
20	5850	117000		110568	0.00336553
21	5901	123921		116469	0.00354514
22	6110	134420		122579	0.00373112
23	6172	141956		128751	0.00391899
24	5630	135120		134381	0.00409036
25	5732	143300		140113	0.00426483
26	5959	154934		146072	0.00444621
27	5881	158787		151953	0.00462522
28	5989	167692		157942	0.00480752
29	5905	171245		163847	0.00498726
30	6017	180510		169864	0.00517041
31	6038	187178		175902	0.0053542
32	6268	200576		182170	0.00554498
33	6251	206283		188421	0.00573526
34	6537	222258		194958	0.00593423
35	6567	229845		201525	0.00613412
36	6215	223740		207740	0.0063233
37	6220	230140		213960	0.00651262
38	6182	234916		220142	0.0067008
39	5991	233649		226133	0.00688315
40	6202	248080		232335	0.00707193
41	6325	259325		238660	0.00726446
42	6357	266994		245017	0.00745795
43	6413	275759		251430	0.00765316
44	6429	282876		257859	0.00784885
45	6471	291195		264330	0.00804581
46	6440	296240		270770	0.00824184
47	6387	300189		277157	0.00843625
48	6250	300000		283407	0.00862649
49	6266	307034		289673	0.00881722
50	6135	306750		295808	0.00900396
51	6433	328083		302241	0.00919977
52	6526	339352		308767	0.00939841
53	6582	348846		315349	0.00959876
54	6620	357480		321969	0.00980026
55	6721	369655		328690	0.0100048
56	6686	374416		335376	0.0102083
57	6655	379335		342031	0.0104109
58	6454	374332		348485	0.0106074
59	6806	401554		355291	0.0108145
60	6757	405420		362048	0.0110202
61	6824	416264		368872	0.0112279
62	6688	414656		375560	0.0114315
63	6700	422100		382260	0.0116354
64	6995	447680		389255	0.0118483
65	6960	452400		396215	0.0120602
66	7080	467280		403295	0.0122757
67	7054	472618		410349	0.0124904
68	6867	466956		417216	0.0126994
69	7287	502803		424503	0.0129212
70	7058	494060		431561	0.0131361
71	7270	516170		438831	0.0133574
72	7203	518616		446034	0.0135766
73	7179	524067		453213	0.0137951
74	7393	547082		460606	0.0140202
75	7322	549150		467928	0.014243
76	7559	574484		475487	0.0144731
77	7431	572187		482918	0.0146993
78	7673	598494		490591	0.0149329
79	7442	587918		498033	0.0151594
80	7355	588400		505388	0.0153833
81	7373	597213		512761	0.0156077
82	7399	606718		520160	0.0158329
83	7469	619927		527629	0.0160602
84	7707	647388		535336	0.0162948
85	7663	651355		542999	0.0165281
86	7807	671402		550806	0.0167657
87	7998	695826		558804	0.0170092
88	7639	672232		566443	0.0172417
89	7931	705859		574374	0.0174831
90	7590	683100		581964	0.0177141
91	7746	704886		589710	0.0179499
92	7773	715116		597483	0.0181865
93	7762	721866		605245	0.0184228
94	8056	757264		613301	0.018668
95	8040	763800		621341	0.0189127
96	8447	810912		629788	0.0191698
97	8407	815479		638195	0.0194257
98	8212	804776		646407	0.0196757
99	8620	853380		655027	0.019938
100	8139	813900		663166	0.0201858
101	8580	866580		671746	0.020447
102	8438	860676		680184	0.0207038
103	8276	852428		688460	0.0209557
104	8691	903864		697151	0.0212202
105	8155	856275		705306	0.0214685
106	8697	921882		714003	0.0217332
107	8629	923303		722632	0.0219958
108	8840	954720		731472	0.0222649
109	8616	939144		740088	0.0225272
110	8661	952710		748749	0.0227908
111	8785	975135		757534	0.0230582
112	8527	955024		766061	0.0233178
113	8531	964003		774592	0.0235774
114	8581	978234		783173	0.0238386
115	8826	1014990		791999	0.0241073
116	8621	1000036		800620	0.0243697
117	8783	1027611		809403	0.024637
118	8441	996038		817844	0.024894
119	8645	1028755		826489	0.0251571
120	8899	1067880		835388	0.025428
121	8510	1029710		843898	0.025687
122	8701	1061522		852599	0.0259518
123	8408	1034184		861007	0.0262078
124	8661	1073964		869668	0.0264714
125	8242	1030250		877910	0.0267223
126	8564	1079064		886474	0.026983
127	8638	1097026		895112	0.0272459
128	8605	1101440		903717	0.0275078
129	8245	1063605		911962	0.0277588
130	8390	1090700		920352	0.0280141
131	8280	1084680		928632	0.0282662
132	8267	1091244		936899	0.0285178
133	8060	1071980		944959	0.0287631
134	8037	1076958		952996	0.0290078
135	8089	1092015		961085	0.029254
136	7873	1070728		968958	0.0294936
137	8297	1136689		977255	0.0297462
138	7948	1096824		985203	0.0299881
139	8065	1121035		993268	0.0302336
140	7830	1096200		1001098	0.0304719
141	8053	1135473		1009151	0.0307171
142	7872	1117824		1017023	0.0309567
143	7699	1100957		1024722	0.031191
144	7919	1140336		1032641	0.0314321
145	7677	1113165		1040318	0.0316657
146	7882	1150772		1048200	0.0319057
147	7733	1136751		1055933	0.032141
148	7532	1114736		1063465	0.0323703
149	7384	1100216		1070849	0.0325951
150	7559	1133850		1078408	0.0328251
151	7400	1117400		1085808	0.0330504
152	7359	1118568		1093167	0.0332744
153	7327	1121031		1100494	0.0334974
154	7234	1114036		1107728	0.0337176
155	7417	1149635		1115145	0.0339434
156	7175	1119300		1122320	0.0341618
157	6961	1092877		1129281	0.0343736
158	7178	1134124		1136459	0.0345921
159	7194	1143846		1143653	0.0348111
160	7166	1146560		1150819	0.0350292
161	7139	1149379		1157958	0.0352465
162	6936	1123632		1164894	0.0354576
163	7123	1161049		1172017	0.0356745
164	7264	1191296		1179281	0.0358956
165	7004	1155660		1186285	0.0361088
166	7271	1206986		1193556	0.0363301
167	7287	1216929		1200843	0.0365519
168	7412	1245216		1208255	0.0367775
169	7416	1253304		1215671	0.0370032
170	7591	1290470		1223262	0.0372343
171	7590	1297890		1230852	0.0374653
172	7516	1292752		1238368	0.0376941
173	7984	1381232		1246352	0.0379371
174	8045	1399830		1254397	0.038182
175	8327	1457225		1262724	0.0384354
176	8915	1569040		1271639	0.0387068
177	9375	1659375		1281014	0.0389922
178	10065	1791570		1291079	0.0392985
179	10895	1950205		1301974	0.0396302
180	11685	2103300		1313659	0.0399858
181	13324	2411644		1326983	0.0403914
182	14153	2575846		1341136	0.0408222
183	15994	2926902		1357130	0.041309
184	17929	3298936		1375059	0.0418548
185	20371	3768635		1395430	0.0424748
186	23376	4347936		1418806	0.0431863
187	27569	5155403		1446375	0.0440255
188	31395	5902260		1477770	0.0449811
189	37338	7056882		1515108	0.0461176
190	42735	8119650		1557843	0.0474184
191	50867	9715597		1608710	0.0489667
192	58811	11291712		1667521	0.0507569
193	67605	13047765		1735126	0.0528147
194	77505	15035970		1812631	0.0551738
195	88850	17325750		1901481	0.0578783
196	100260	19650960		2001741	0.06093
197	111578	21980866		2113319	0.0643263
198	124870	24724260		2238189	0.0681271
199	138686	27598514		2376875	0.0723485
200	153332	30666400		2530207	0.0770157
201	164830	33130830		2695037	0.0820329
202	178240	36004480		2873277	0.0874583
203	188616	38289048		3061893	0.0931995
204	202296	41268384		3264189	0.0993571
205	213415	43750075		3477604	0.105853
206	223671	46076226		3701275	0.112661
207	232192	48063744		3933467	0.119729
208	237414	49382112		4170881	0.126955
209	246682	51556538		4417563	0.134464
210	252644	53055240		4670207	0.142154
211	257573	54347903		4927780	0.149994
212	259562	55027144		5187342	0.157895
213	263366	56096958		5450708	0.165911
214	264609	56626326		5715317	0.173966
215	261456	56213040		5976773	0.181924
216	264537	57139992		6241310	0.189976
217	260320	56489440		6501630	0.1979
218	264524	57666232		6766154	0.205952
219	259450	56819550		7025604	0.213849
220	257483	56646260		7283087	0.221686
221	258936	57224856		7542023	0.229568
222	258504	57387888		7800527	0.237436
223	255644	57008612		8056171	0.245218
224	252103	56471072		8308274	0.252892
225	248185	55841625		8556459	0.260446
226	245415	55463790		8801874	0.267916
227	243904	55366208		9045778	0.27534
228	243764	55578192		9289542	0.28276
229	238897	54707413		9528439	0.290032
230	234731	53988130		9763170	0.297176
231	233001	53823231		9996171	0.304269
232	229076	53145632		10225247	0.311241
233	227806	53078798		10453053	0.318175
234	223248	52240032		10676301	0.324971
235	216023	50765405		10892324	0.331546
236	214009	50506124		11106333	0.33806
237	212137	50276469		11318470	0.344517
238	206866	49234108		11525336	0.350814
239	205101	49019139		11730437	0.357057
240	201047	48251280		11931484	0.363177
241	199024	47964784		12130508	0.369235
242	194625	47099250		12325133	0.375159
243	192507	46779201		12517640	0.381018
244	189284	46185296		12706924	0.38678
245	186096	45593520		12893020	0.392444
246	183239	45076794		13076259	0.398022
247	177536	43851392		13253795	0.403426
248	177863	44110024		13431658	0.40884
249	175840	43784160		13607498	0.414192
250	171142	42785500		13778640	0.419401
251	167053	41930303		13945693	0.424486
252	166383	41928516		14112076	0.429551
253	161402	40834706		14273478	0.434463
254	159722	40569388		14433200	0.439325
255	156315	39860325		14589515	0.444083
256	153591	39319296		14743106	0.448758
257	151923	39044211		14895029	0.453383
258	148669	38356602		15043698	0.457908
259	145574	37703666		15189272	0.462339
260	144673	37614980		15333945	0.466743
261	139889	36511029		15473834	0.471001
262	139299	36496338		15613133	0.475241
263	134717	35430571		15747850	0.479341
264	133988	35372832		15881838	0.48342
265	131464	34837960		16013302	0.487421
266	129385	34416410		16142687	0.491359
267	125752	33575784		16268439	0.495187
268	122289	32773452		16390728	0.498909
269	120548	32427412		16511276	0.502579
270	116500	31455000		16627776	0.506125
271	112856	30583976		16740632	0.50956
272	112060	30480320		16852692	0.512971
273	108219	29543787		16960911	0.516265
274	104629	28668346		17065540	0.51945
275	101356	27872900		17166896	0.522535
276	96059	26512284		17262955	0.525459
277	93811	25985647		17356766	0.528314
278	89025	24748950		17445791	0.531024
279	85082	23737878		17530873	0.533614
280	79138	22158640		17610011	0.536023
281	75765	21289965		17685776	0.538329
282	71621	20197122		17757397	0.540509
283	67031	18969773		17824428	0.542549
284	62921	17869564		17887349	0.544464
285	59272	16892520		17946621	0.546268
286	53506	15302716		18000127	0.547897
287	49879	14315273		18050006	0.549415
288	46786	13474368		18096792	0.550839
289	41118	11883102		18137910	0.552091
290	37452	10861080		18175362	0.553231
291	34355	9997305		18209717	0.554277
292	30522	8912424		18240239	0.555206
293	27794	8143642		18268033	0.556052
294	24449	7188006		18292482	0.556796
295	21925	6467875		18314407	0.557463
296	19877	5883592		18334284	0.558068
297	17400	5167800		18351684	0.558598
298	16130	4806740		18367814	0.559089
299	14278	4269122		18382092	0.559524
300	12414	3724200		18394506	0.559901
301	11115	3345615		18405621	0.56024
302	9920	2995840		18415541	0.560542
303	8987	2723061		18424528	0.560815
304	8216	2497664		18432744	0.561065
305	7425	2264625		18440169	0.561291
306	6760	2068560		18446929	0.561497
307	6020	1848140		18452949	0.56168
308	5484	1689072		18458433	0.561847
309	5149	1591041		18463582	0.562004
310	5009	1552790		18468591	0.562156
311	4344	1350984		18472935	0.562289
312	3838	1197456		18476773	0.562406
313	3703	1159039		18480476	0.562518
314	3443	1081102		18483919	0.562623
315	3204	1009260		18487123	0.562721
316	3274	1034584		18490397	0.56282
317	3171	1005207		18493568	0.562917
318	2773	881814		18496341	0.563001
319	2829	902451		18499170	0.563087
320	2624	839680		18501794	0.563167
321	2552	819192		18504346	0.563245
322	2424	780528		18506770	0.563319
323	2234	721582		18509004	0.563387
324	2362	765288		18511366	0.563458
325	2382	774150		18513748	0.563531
326	2330	759580		18516078	0.563602
327	2297	751119		18518375	0.563672
328	2314	758992		18520689	0.563742
329	2530	832370		18523219	0.563819
330	2221	732930		18525440	0.563887
331	2370	784470		18527810	0.563959
332	2133	708156		18529943	0.564024
333	2020	672660		18531963	0.564085
334	2159	721106		18534122	0.564151
335	2095	701825		18536217	0.564215
336	2112	709632		18538329	0.564279
337	2016	679392		18540345	0.564341
338	2010	679380		18542355	0.564402
339	1842	624438		18544197	0.564458
340	1891	642940		18546088	0.564515
341	1796	612436		18547884	0.56457
342	1698	580716		18549582	0.564622
343	1807	619801		18551389	0.564677
344	1771	609224		18553160	0.564731
345	1828	630660		18554988	0.564786
346	1786	617956		18556774	0.564841
347	1791	621477		18558565	0.564895
348	1658	576984		18560223	0.564946
349	1572	548628		18561795	0.564993
350	1651	577850		18563446	0.565044
351	1595	559845		18565041	0.565092
352	1584	557568		18566625	0.56514
353	1661	586333		18568286	0.565191
354	1568	555072		18569854	0.565239
355	1478	524690		18571332	0.565284
356	1527	543612		18572859	0.56533
357	1393	497301		18574252	0.565373
358	1365	488670		18575617	0.565414
359	1311	470649		18576928	0.565454
360	1256	452160		18578184	0.565492
361	1243	448723		18579427	0.56553
362	1265	457930		18580692	0.565569
363	1280	464640		18581972	0.565608
364	1212	441168		18583184	0.565645
365	1116	407340		18584300	0.565678
366	1129	413214		18585429	0.565713
367	1086	398562		18586515	0.565746
368	1178	433504		18587693	0.565782
369	1159	427671		18588852	0.565817
370	1046	387020		18589898	0.565849
371	1028	381388		18590926	0.56588
372	1004	373488		18591930	0.565911
373	990	369270		18592920	0.565941
374	894	334356		18593814	0.565968
375	891	334125		18594705	0.565995
376	780	293280		18595485	0.566019
377	1040	392080		18596525	0.566051
378	805	304290		18597330	0.566075
379	823	311917		18598153	0.5661
380	831	315780		18598984	0.566125
381	847	322707		18599831	0.566151
382	731	279242		18600562	0.566173
383	698	267334		18601260	0.566195
384	733	281472		18601993	0.566217
385	694	267190		18602687	0.566238
386	696	268656		18603383	0.566259
387	727	281349		18604110	0.566281
388	670	259960		18604780	0.566302
389	586	227954		18605366	0.56632
390	595	232050		18605961	0.566338
391	632	247112		18606593	0.566357
392	567	222264		18607160	0.566374
393	535	210255		18607695	0.566391
394	669	263586		18608364	0.566411
395	571	225545		18608935	0.566428
396	547	216612		18609482	0.566445
397	555	220335		18610037	0.566462
398	611	243178		18610648	0.56648
399	578	230622		18611226	0.566498
400	620	248000		18611846	0.566517
401	447	179247		18612293	0.566531
402	544	218688		18612837	0.566547
403	456	183768		18613293	0.566561
404	480	193920		18613773	0.566576
405	531	215055		18614304	0.566592
406	483	196098		18614787	0.566606
407	449	182743		18615236	0.56662
408	498	203184		18615734	0.566635
409	414	169326		18616148	0.566648
410	569	233290		18616717	0.566665
411	450	184950		18617167	0.566679
412	470	193640		18617637	0.566693
413	517	213521		18618154	0.566709
414	466	192924		18618620	0.566723
415	432	179280		18619052	0.566736
416	434	180544		18619486	0.56675
417	436	181812		18619922	0.566763
418	383	160094		18620305	0.566774
419	406	170114		18620711	0.566787
420	427	179340		18621138	0.5668
421	469	197449		18621607	0.566814
422	353	148966		18621960	0.566825
423	427	180621		18622387	0.566838
424	436	184864		18622823	0.566851
425	472	200600		18623295	0.566865
426	493	210018		18623788	0.56688
427	489	208803		18624277	0.566895
428	507	216996		18624784	0.566911
429	426	182754		18625210	0.566924
430	423	181890		18625633	0.566937
431	463	199553		18626096	0.566951
432	460	198720		18626556	0.566965
433	546	236418		18627102	0.566981
434	602	261268		18627704	0.567
435	520	226200		18628224	0.567015
436	567	247212		18628791	0.567033
437	620	270940		18629411	0.567052
438	579	253602		18629990	0.567069
439	564	247596		18630554	0.567086
440	488	214720		18631042	0.567101
441	601	265041		18631643	0.56712
442	521	230282		18632164	0.567135
443	578	256054		18632742	0.567153
444	423	187812		18633165	0.567166
445	458	203810		18633623	0.56718
446	473	210958		18634096	0.567194
447	479	214113		18634575	0.567209
448	513	229824		18635088	0.567224
449	508	228092		18635596	0.56724
450	544	244800		18636140	0.567256
451	428	193028		18636568	0.567269
452	442	199784		18637010	0.567283
453	475	215175		18637485	0.567297
454	451	204754		18637936	0.567311
455	474	215670		18638410	0.567326
456	504	229824		18638914	0.567341
457	463	211591		18639377	0.567355
458	465	212970		18639842	0.567369
459	482	221238		18640324	0.567384
460	505	232300		18640829	0.567399
461	440	202840		18641269	0.567413
462	652	301224		18641921	0.567432
463	390	180570		18642311	0.567444
464	427	198128		18642738	0.567457
465	403	187395		18643141	0.56747
466	502	233932		18643643	0.567485
467	451	210617		18644094	0.567499
468	565	264420		18644659	0.567516
469	506	237314		18645165	0.567531
470	397	186590		18645562	0.567543
471	440	207240		18646002	0.567557
472	458	216176		18646460	0.567571
473	530	250690		18646990	0.567587
474	498	236052		18647488	0.567602
475	446	211850		18647934	0.567615
476	438	208488		18648372	0.567629
477	506	241362		18648878	0.567644
478	557	266246		18649435	0.567661
479	382	182978		18649817	0.567673
480	453	217440		18650270	0.567687
481	358	172198		18650628	0.567697
482	441	212562		18651069	0.567711
483	479	231357		18651548	0.567725
484	449	217316		18651997	0.567739
485	533	258505		18652530	0.567755
486	335	162810		18652865	0.567766
487	424	206488		18653289	0.567778
488	336	163968		18653625	0.567789
489	389	190221		18654014	0.5678
490	408	199920		18654422	0.567813
491	328	161048		18654750	0.567823
492	319	156948		18655069	0.567833
493	397	195721		18655466	0.567845
494	350	172900		18655816	0.567855
495	368	182160		18656184	0.567867
496	278	137888		18656462	0.567875
497	377	187369		18656839	0.567886
498	362	180276		18657201	0.567897
499	318	158682		18657519	0.567907
500	303	151500		18657822	0.567916
501	337	168837		18658159	0.567927
502	245	122990		18658404	0.567934
503	286	143858		18658690	0.567943
504	282	142128		18658972	0.567951
505	265	133825		18659237	0.567959
506	292	147752		18659529	0.567968
507	212	107484		18659741	0.567975
508	325	165100		18660066	0.567985
509	247	125723		18660313	0.567992
510	262	133620		18660575	0.568
511	250	127750		18660825	0.568008
512	264	135168		18661089	0.568016
513	217	111321		18661306	0.568022
514	205	105370		18661511	0.568029
515	186	95790		18661697	0.568034
516	185	95460		18661882	0.56804
517	219	113223		18662101	0.568047
518	281	145558		18662382	0.568055
519	222	115218		18662604	0.568062
520	212	110240		18662816	0.568068
521	204	106284		18663020	0.568075
522	203	105966		18663223	0.568081
523	201	105123		18663424	0.568087
524	268	140432		18663692	0.568095
525	228	119700		18663920	0.568102
526	201	105726		18664121	0.568108
527	243	128061		18664364	0.568116
528	264	139392		18664628	0.568124
529	265	140185		18664893	0.568132
530	210	111300		18665103	0.568138
531	238	126378		18665341	0.568145
532	213	113316		18665554	0.568152
533	227	120991		18665781	0.568159
534	312	166608		18666093	0.568168
535	298	159430		18666391	0.568177
536	234	125424		18666625	0.568184
537	283	151971		18666908	0.568193
538	261	140418		18667169	0.568201
539	467	251713		18667636	0.568215
540	271	146340		18667907	0.568223
541	269	145529		18668176	0.568232
542	264	143088		18668440	0.56824
543	262	142266		18668702	0.568248
544	221	120224		18668923	0.568254
545	352	191840		18669275	0.568265
546	230	125580		18669505	0.568272
547	241	131827		18669746	0.568279
548	267	146316		18670013	0.568287
549	175	96075		18670188	0.568293
550	176	96800		18670364	0.568298
551	162	89262		18670526	0.568303
552	143	78936		18670669	0.568307
553	215	118895		18670884	0.568314
554	279	154566		18671163	0.568322
555	297	164835		18671460	0.568332
556	194	107864		18671654	0.568337
557	271	150947		18671925	0.568346
558	180	100440		18672105	0.568351
559	158	88322		18672263	0.568356
560	227	127120		18672490	0.568363
561	228	127908		18672718	0.56837
562	155	87110		18672873	0.568375
563	250	140750		18673123	0.568382
564	164	92496		18673287	0.568387
565	138	77970		18673425	0.568391
566	142	80372		18673567	0.568396
567	96	54432		18673663	0.568399
568	144	81792		18673807	0.568403
569	136	77384		18673943	0.568407
570	93	53010		18674036	0.56841
571	96	54816		18674132	0.568413
572	129	73788		18674261	0.568417
573	164	93972		18674425	0.568422
574	105	60270		18674530	0.568425
575	102	58650		18674632	0.568428
576	113	65088		18674745	0.568432
577	114	65778		18674859	0.568435
578	100	57800		18674959	0.568438
579	98	56742		18675057	0.568441
580	98	56840		18675155	0.568444
581	94	54614		18675249	0.568447
582	105	61110		18675354	0.56845
583	102	59466		18675456	0.568453
584	159	92856		18675615	0.568458
585	132	77220		18675747	0.568462
586	74	43364		18675821	0.568464
587	65	38155		18675886	0.568466
588	82	48216		18675968	0.568469
589	96	56544		18676064	0.568472
590	102	60180		18676166	0.568475
591	71	41961		18676237	0.568477
592	81	47952		18676318	0.568479
593	89	52777		18676407	0.568482
594	90	53460		18676497	0.568485
595	108	64260		18676605	0.568488
596	112	66752		18676717	0.568492
597	128	76416		18676845	0.568495
598	115	68770		18676960	0.568499
599	92	55108		18677052	0.568502
600	92	55200		18677144	0.568505
601	90	54090		18677234	0.568507
602	74	44548		18677308	0.56851
603	87	52461		18677395	0.568512
604	78	47112		18677473	0.568515
605	83	50215		18677556	0.568517
606	73	44238		18677629	0.568519
607	74	44918		18677703	0.568522
608	80	48640		18677783	0.568524
609	64	38976		18677847	0.568526
610	83	50630		18677930	0.568528
611	55	33605		18677985	0.56853
612	64	39168		18678049	0.568532
613	93	57009		18678142	0.568535
614	52	31928		18678194	0.568536
615	58	35670		18678252	0.568538
616	48	29568		18678300	0.56854
617	44	27148		18678344	0.568541
618	48	29664		18678392	0.568543
619	54	33426		18678446	0.568544
620	61	37820		18678507	0.568546
621	54	33534		18678561	0.568548
622	57	35454		18678618	0.568549
623	46	28658		18678664	0.568551
624	44	27456		18678708	0.568552
625	67	41875		18678775	0.568554
626	46	28796		18678821	0.568556
627	47	29469		18678868	0.568557
628	52	32656		18678920	0.568559
629	50	31450		18678970	0.56856
630	44	27720		18679014	0.568561
631	46	29026		18679060	0.568563
632	30	18960		18679090	0.568564
633	53	33549		18679143	0.568565
634	33	20922		18679176	0.568566
635	45	28575		18679221	0.568568
636	53	33708		18679274	0.568569
637	37	23569		18679311	0.56857
638	49	31262		18679360	0.568572
639	55	35145		18679415	0.568574
640	35	22400		18679450	0.568575
641	51	32691		18679501	0.568576
642	38	24396		18679539	0.568577
643	44	28292		18679583	0.568579
644	42	27048		18679625	0.56858
645	48	30960		18679673	0.568582
646	45	29070		18679718	0.568583
647	36	23292		18679754	0.568584
648	37	23976		18679791	0.568585
649	45	29205		18679836	0.568586
650	37	24050		18679873	0.568588
651	39	25389		18679912	0.568589
652	29	18908		18679941	0.56859
653	49	31997		18679990	0.568591
654	39	25506		18680029	0.568592
655	50	32750		18680079	0.568594
656	41	26896		18680120	0.568595
657	54	35478		18680174	0.568597
658	53	34874		18680227	0.568598
659	68	44812		18680295	0.5686
660	46	30360		18680341	0.568602
661	58	38338		18680399	0.568604
662	62	41044		18680461	0.568605
663	54	35802		18680515	0.568607
664	53	35192		18680568	0.568609
665	53	35245		18680621	0.56861
666	52	34632		18680673	0.568612
667	58	38686		18680731	0.568614
668	49	32732		18680780	0.568615
669	74	49506		18680854	0.568617
670	78	52260		18680932	0.56862
671	60	40260		18680992	0.568622
672	60	40320		18681052	0.568623
673	80	53840		18681132	0.568626
674	53	35722		18681185	0.568628
675	66	44550		18681251	0.56863
676	75	50700		18681326	0.568632
677	99	67023		18681425	0.568635
678	103	69834		18681528	0.568638
679	70	47530		18681598	0.56864
680	84	57120		18681682	0.568643
681	50	34050		18681732	0.568644
682	76	51832		18681808	0.568646
683	91	62153		18681899	0.568649
684	59	40356		18681958	0.568651
685	74	50690		18682032	0.568653
686	69	47334		18682101	0.568655
687	107	73509		18682208	0.568659
688	68	46784		18682276	0.568661
689	68	46852		18682344	0.568663
690	81	55890		18682425	0.568665
691	60	41460		18682485	0.568667
692	75	51900		18682560	0.568669
693	78	54054		18682638	0.568672
694	85	58990		18682723	0.568674
695	78	54210		18682801	0.568677
696	82	57072		18682883	0.568679
697	71	49487		18682954	0.568681
698	76	53048		18683030	0.568684
699	98	68502		18683128	0.568687
700	73	51100		18683201	0.568689
701	108	75708		18683309	0.568692
702	81	56862		18683390	0.568695
703	82	57646		18683472	0.568697
704	58	40832		18683530	0.568699
705	67	47235		18683597	0.568701
706	77	54362		18683674	0.568703
707	61	43127		18683735	0.568705
708	68	48144		18683803	0.568707
709	66	46794		18683869	0.568709
710	69	48990		18683938	0.568711
711	54	38394		18683992	0.568713
712	64	45568		18684056	0.568715
713	59	42067		18684115	0.568717
714	60	42840		18684175	0.568719
715	61	43615		18684236	0.56872
716	54	38664		18684290	0.568722
717	61	43737		18684351	0.568724
718	64	45952		18684415	0.568726
719	48	34512		18684463	0.568727
720	76	54720		18684539	0.56873
721	68	49028		18684607	0.568732
722	67	48374		18684674	0.568734
723	65	46995		18684739	0.568736
724	64	46336		18684803	0.568738
725	58	42050		18684861	0.568739
726	52	37752		18684913	0.568741
727	83	60341		18684996	0.568744
728	51	37128		18685047	0.568745
729	61	44469		18685108	0.568747
730	50	36500		18685158	0.568748
731	54	39474		18685212	0.56875
732	54	39528		18685266	0.568752
733	56	41048		18685322	0.568753
734	53	38902		18685375	0.568755
735	58	42630		18685433	0.568757
736	45	33120		18685478	0.568758
737	71	52327		18685549	0.56876
738	47	34686		18685596	0.568762
739	53	39167		18685649	0.568763
740	40	29600		18685689	0.568765
741	54	40014		18685743	0.568766
742	53	39326		18685796	0.568768
743	44	32692		18685840	0.568769
744	47	34968		18685887	0.568771
745	40	29800		18685927	0.568772
746	54	40284		18685981	0.568774
747	39	29133		18686020	0.568775
748	43	32164		18686063	0.568776
749	36	26964		18686099	0.568777
750	43	32250		18686142	0.568778
751	40	30040		18686182	0.56878
752	45	33840		18686227	0.568781
753	41	30873		18686268	0.568782
754	30	22620		18686298	0.568783
755	37	27935		18686335	0.568784
756	43	32508		18686378	0.568786
757	28	21196		18686406	0.568786
758	42	31836		18686448	0.568788
759	42	31878		18686490	0.568789
760	34	25840		18686524	0.56879
761	26	19786		18686550	0.568791
762	28	21336		18686578	0.568792
763	31	23653		18686609	0.568793
764	21	16044		18686630	0.568793
765	26	19890		18686656	0.568794
766	33	25278		18686689	0.568795
767	22	16874		18686711	0.568796
768	18	13824		18686729	0.568796
769	28	21532		18686757	0.568797
770	25	19250		18686782	0.568798
771	23	17733		18686805	0.568799
772	36	27792		18686841	0.5688
773	25	19325		18686866	0.5688
774	24	18576		18686890	0.568801
775	24	18600		18686914	0.568802
776	19	14744		18686933	0.568802
777	20	15540		18686953	0.568803
778	31	24118		18686984	0.568804
779	13	10127		18686997	0.568804
780	23	17940		18687020	0.568805
781	19	14839		18687039	0.568806
782	18	14076		18687057	0.568806
783	15	11745		18687072	0.568807
784	18	14112		18687090	0.568807
785	17	13345		18687107	0.568808
786	15	11790		18687122	0.568808
787	16	12592		18687138	0.568809
788	23	18124		18687161	0.568809
789	13	10257		18687174	0.56881
790	23	18170		18687197	0.568811
791	10	7910		18687207	0.568811
792	9	7128		18687216	0.568811
793	13	10309		18687229	0.568811
794	16	12704		18687245	0.568812
795	13	10335		18687258	0.568812
796	12	9552		18687270	0.568813
797	20	15940		18687290	0.568813
798	20	15960		18687310	0.568814
799	18	14382		18687328	0.568815
800	15	12000		18687343	0.568815
801	22	17622		18687365	0.568816
802	13	10426		18687378	0.568816
803	13	10439		18687391	0.568816
804	10	8040		18687401	0.568817
805	13	10465		18687414	0.568817
806	18	14508		18687432	0.568818
807	9	7263		18687441	0.568818
808	9	7272		18687450	0.568818
809	7	5663		18687457	0.568818
810	7	5670		18687464	0.568819
811	10	8110		18687474	0.568819
812	12	9744		18687486	0.568819
813	8	6504		18687494	0.56882
814	6	4884		18687500	0.56882
815	6	4890		18687506	0.56882
816	15	12240		18687521	0.56882
817	5	4085		18687526	0.568821
818	10	8180		18687536	0.568821
819	7	5733		18687543	0.568821
820	16	13120		18687559	0.568822
821	8	6568		18687567	0.568822
822	11	9042		18687578	0.568822
823	2	1646		18687580	0.568822
824	3	2472		18687583	0.568822
825	13	10725		18687596	0.568823
826	8	6608		18687604	0.568823
827	4	3308		18687608	0.568823
828	9	7452		18687617	0.568823
829	4	3316		18687621	0.568823
830	11	9130		18687632	0.568824
831	20	16620		18687652	0.568824
832	11	9152		18687663	0.568825
833	4	3332		18687667	0.568825
834	5	4170		18687672	0.568825
835	6	5010		18687678	0.568825
836	8	6688		18687686	0.568825
837	9	7533		18687695	0.568826
838	5	4190		18687700	0.568826
839	7	5873		18687707	0.568826
840	6	5040		18687713	0.568826
841	10	8410		18687723	0.568827
842	8	6736		18687731	0.568827
843	5	4215		18687736	0.568827
844	4	3376		18687740	0.568827
845	10	8450		18687750	0.568827
846	12	10152		18687762	0.568828
847	5	4235		18687767	0.568828
848	7	5936		18687774	0.568828
849	5	4245		18687779	0.568828
850	4	3400		18687783	0.568828
851	4	3404		18687787	0.568828
852	5	4260		18687792	0.568829
853	10	8530		18687802	0.568829
854	3	2562		18687805	0.568829
855	8	6840		18687813	0.568829
856	6	5136		18687819	0.568829
857	2	1714		18687821	0.56883
858	4	3432		18687825	0.56883
859	3	2577		18687828	0.56883
860	7	6020		18687835	0.56883
861	7	6027		18687842	0.56883
862	6	5172		18687848	0.56883
863	5	4315		18687853	0.56883
864	8	6912		18687861	0.568831
865	10	8650		18687871	0.568831
866	7	6062		18687878	0.568831
867	9	7803		18687887	0.568832
868	4	3472		18687891	0.568832
869	5	4345		18687896	0.568832
870	10	8700		18687906	0.568832
871	12	10452		18687918	0.568832
872	6	5232		18687924	0.568833
873	7	6111		18687931	0.568833
874	8	6992		18687939	0.568833
875	6	5250		18687945	0.568833
876	9	7884		18687954	0.568834
877	4	3508		18687958	0.568834
878	12	10536		18687970	0.568834
879	9	7911		18687979	0.568834
880	12	10560		18687991	0.568835
881	10	8810		18688001	0.568835
882	7	6174		18688008	0.568835
883	9	7947		18688017	0.568835
884	16	14144		18688033	0.568836
885	10	8850		18688043	0.568836
886	15	13290		18688058	0.568837
887	12	10644		18688070	0.568837
888	8	7104		18688078	0.568837
889	20	17780		18688098	0.568838
890	38	33820		18688136	0.568839
891	16	14256		18688152	0.56884
892	3	2676		18688155	0.56884
893	10	8930		18688165	0.56884
894	14	12516		18688179	0.56884
895	21	18795		18688200	0.568841
896	12	10752		18688212	0.568841
897	29	26013		18688241	0.568842
898	13	11674		18688254	0.568843
899	16	14384		18688270	0.568843
900	25	22500		18688295	0.568844
901	18	16218		18688313	0.568844
902	27	24354		18688340	0.568845
903	14	12642		18688354	0.568846
904	69	62376		18688423	0.568848
905	19	17195		18688442	0.568848
906	13	11778		18688455	0.568849
907	27	24489		18688482	0.56885
908	19	17252		18688501	0.56885
909	9	8181		18688510	0.56885
910	35	31850		18688545	0.568852
911	32	29152		18688577	0.568853
912	20	18240		18688597	0.568853
913	30	27390		18688627	0.568854
914	27	24678		18688654	0.568855
915	16	14640		18688670	0.568855
916	18	16488		18688688	0.568856
917	18	16506		18688706	0.568856
918	11	10098		18688717	0.568857
919	16	14704		18688733	0.568857
920	12	11040		18688745	0.568858
921	22	20262		18688767	0.568858
922	29	26738		18688796	0.568859
923	17	15691		18688813	0.56886
924	10	9240		18688823	0.56886
925	14	12950		18688837	0.56886
926	24	22224		18688861	0.568861
927	52	48204		18688913	0.568863
928	19	17632		18688932	0.568863
929	34	31586		18688966	0.568864
930	14	13020		18688980	0.568865
931	11	10241		18688991	0.568865
932	13	12116		18689004	0.568866
933	13	12129		18689017	0.568866
934	30	28020		18689047	0.568867
935	12	11220		18689059	0.568867
936	11	10296		18689070	0.568868
937	8	7496		18689078	0.568868
938	12	11256		18689090	0.568868
939	9	8451		18689099	0.568868
940	4	3760		18689103	0.568869
941	10	9410		18689113	0.568869
942	13	12246		18689126	0.568869
943	10	9430		18689136	0.56887
944	16	15104		18689152	0.56887
945	13	12285		18689165	0.56887
946	14	13244		18689179	0.568871
947	24	22728		18689203	0.568872
948	9	8532		18689212	0.568872
949	9	8541		18689221	0.568872
950	12	11400		18689233	0.568872
951	28	26628		18689261	0.568873
952	24	22848		18689285	0.568874
953	23	21919		18689308	0.568875
954	15	14310		18689323	0.568875
955	9	8595		18689332	0.568876
956	11	10516		18689343	0.568876
957	9	8613		18689352	0.568876
958	17	16286		18689369	0.568877
959	15	14385		18689384	0.568877
960	9	8640		18689393	0.568877
961	23	22103		18689416	0.568878
962	17	16354		18689433	0.568879
963	14	13482		18689447	0.568879
964	14	13496		18689461	0.568879
965	9	8685		18689470	0.56888
966	6	5796		18689476	0.56888
967	11	10637		18689487	0.56888
968	15	14520		18689502	0.568881
969	7	6783		18689509	0.568881
970	15	14550		18689524	0.568881
971	14	13594		18689538	0.568882
972	18	17496		18689556	0.568882
973	13	12649		18689569	0.568883
974	4	3896		18689573	0.568883
975	4	3900		18689577	0.568883
976	8	7808		18689585	0.568883
977	10	9770		18689595	0.568884
978	8	7824		18689603	0.568884
979	12	11748		18689615	0.568884
980	6	5880		18689621	0.568884
981	14	13734		18689635	0.568885
982	11	10802		18689646	0.568885
983	13	12779		18689659	0.568885
984	10	9840		18689669	0.568886
985	12	11820		18689681	0.568886
986	9	8874		18689690	0.568886
987	10	9870		18689700	0.568887
988	7	6916		18689707	0.568887
989	12	11868		18689719	0.568887
990	4	3960		18689723	0.568887
991	5	4955		18689728	0.568888
992	2	1984		18689730	0.568888
993	3	2979		18689733	0.568888
994	12	11928		18689745	0.568888
995	5	4975		18689750	0.568888
996	12	11952		18689762	0.568889
997	9	8973		18689771	0.568889
998	5	4990		18689776	0.568889
999	7	6993		18689783	0.568889
1000	12	12000		18689795	0.56889
1001	6	6006		18689801	0.56889
1002	10	10020		18689811	0.56889
1003	4	4012		18689815	0.56889
1004	2	2008		18689817	0.56889
1005	2	2010		18689819	0.56889
1006	4	4024		18689823	0.56889
1007	2	2014		18689825	0.568891
1008	4	4032		18689829	0.568891
1009	8	8072		18689837	0.568891
1010	4	4040		18689841	0.568891
1011	6	6066		18689847	0.568891
1012	5	5060		18689852	0.568891
1013	0	0		18689852	0.568891
1014	7	7098		18689859	0.568892
1015	2	2030		18689861	0.568892
1016	4	4064		18689865	0.568892
1017	3	3051		18689868	0.568892
1018	2	2036		18689870	0.568892
1019	5	5095		18689875	0.568892
1020	2	2040		18689877	0.568892
1021	1	1021		18689878	0.568892
1022	1	1022		18689879	0.568892
1023	4	4092		18689883	0.568892
1024	1	1024		18689884	0.568892
1025	0	0		18689884	0.568892
1026	2	2052		18689886	0.568892
1027	10	10270		18689896	0.568893
1028	2	2056		18689898	0.568893
1029	4	4116		18689902	0.568893
1030	4	4120		18689906	0.568893
1031	2	2062		18689908	0.568893
1032	2	2064		18689910	0.568893
1033	2	2066		18689912	0.568893
1034	7	7238		18689919	0.568893
1035	6	6210		18689925	0.568894
1036	0	0		18689925	0.568894
1037	2	2074		18689927	0.568894
1038	2	2076		18689929	0.568894
1039	2	2078		18689931	0.568894
1040	1	1040		18689932	0.568894
1041	3	3123		18689935	0.568894
1042	0	0		18689935	0.568894
1043	1	1043		18689936	0.568894
1044	4	4176		18689940	0.568894
1045	1	1045		18689941	0.568894
1046	1	1046		18689942	0.568894
1047	1	1047		18689943	0.568894
1048	0	0		18689943	0.568894
1049	3	3147		18689946	0.568894
1050	4	4200		18689950	0.568894
1051	5	5255		18689955	0.568894
1052	3	3156		18689958	0.568895
1053	1	1053		18689959	0.568895
1054	3	3162		18689962	0.568895
1055	1	1055		18689963	0.568895
1056	3	3168		18689966	0.568895
1057	0	0		18689966	0.568895
1058	2	2116		18689968	0.568895
1059	2	2118		18689970	0.568895
1060	4	4240		18689974	0.568895
1061	0	0		18689974	0.568895
1062	3	3186		18689977	0.568895
1063	1	1063		18689978	0.568895
1064	0	0		18689978	0.568895
1065	1	1065		18689979	0.568895
1066	1	1066		18689980	0.568895
1067	1	1067		18689981	0.568895
1068	0	0		18689981	0.568895
1069	0	0		18689981	0.568895
1070	2	2140		18689983	0.568895
1071	3	3213		18689986	0.568895
1072	2	2144		18689988	0.568895
1073	1	1073		18689989	0.568896
1074	2	2148		18689991	0.568896
1075	2	2150		18689993	0.568896
1076	3	3228		18689996	0.568896
1077	0	0		18689996	0.568896
1078	3	3234		18689999	0.568896
1079	5	5395		18690004	0.568896
1080	2	2160		18690006	0.568896
1081	2	2162		18690008	0.568896
1082	1	1082		18690009	0.568896
1083	2	2166		18690011	0.568896
1084	3	3252		18690014	0.568896
1085	1	1085		18690015	0.568896
1086	0	0		18690015	0.568896
1087	0	0		18690015	0.568896
1088	0	0		18690015	0.568896
1089	0	0		18690015	0.568896
1090	1	1090		18690016	0.568896
1091	0	0		18690016	0.568896
1092	2	2184		18690018	0.568896
1093	0	0		18690018	0.568896
1094	1	1094		18690019	0.568896
1095	1	1095		18690020	0.568896
1096	1	1096		18690021	0.568896
1097	1	1097		18690022	0.568897
1098	1	1098		18690023	0.568897
1099	0	0		18690023	0.568897
1100	2	2200		18690025	0.568897
1101	1	1101		18690026	0.568897
1102	0	0		18690026	0.568897
1103	2	2206		18690028	0.568897
1104	3	3312		18690031	0.568897
1105	2	2210		18690033	0.568897
1106	0	0		18690033	0.568897
1107	0	0		18690033	0.568897
1108	1	1108		18690034	0.568897
1109	2	2218		18690036	0.568897
1110	1	1110		18690037	0.568897
1111	1	1111		18690038	0.568897
1112	4	4448		18690042	0.568897
1113	3	3339		18690045	0.568897
1114	1	1114		18690046	0.568897
1115	2	2230		18690048	0.568897
1116	1	1116		18690049	0.568897
1117	0	0		18690049	0.568897
1118	2	2236		18690051	0.568897
1119	1	1119		18690052	0.568897
1120	0	0		18690052	0.568897
1121	2	2242		18690054	0.568897
1122	1	1122		18690055	0.568898
1123	0	0		18690055	0.568898
1124	1	1124		18690056	0.568898
1125	1	1125		18690057	0.568898
1126	1	1126		18690058	0.568898
1127	1	1127		18690059	0.568898
1128	2	2256		18690061	0.568898
1129	1	1129		18690062	0.568898
1130	1	1130		18690063	0.568898
1131	2	2262		18690065	0.568898
1132	0	0		18690065	0.568898
1133	1	1133		18690066	0.568898
1134	3	3402		18690069	0.568898
1135	2	2270		18690071	0.568898
1136	1	1136		18690072	0.568898
1137	1	1137		18690073	0.568898
1138	2	2276		18690075	0.568898
1139	2	2278		18690077	0.568898
1140	1	1140		18690078	0.568898
1141	1	1141		18690079	0.568898
1142	1	1142		18690080	0.568898
1143	0	0		18690080	0.568898
1144	0	0		18690080	0.568898
1145	3	3435		18690083	0.568898
1146	2	2292		18690085	0.568898
1147	5	5735		18690090	0.568899
1148	3	3444		18690093	0.568899
1149	1	1149		18690094	0.568899
1150	1	1150		18690095	0.568899
1151	1	1151		18690096	0.568899
1152	0	0		18690096	0.568899
1153	0	0		18690096	0.568899
1154	2	2308		18690098	0.568899
1155	0	0		18690098	0.568899
1156	1	1156		18690099	0.568899
1157	1	1157		18690100	0.568899
1158	2	2316		18690102	0.568899
1159	0	0		18690102	0.568899
1160	2	2320		18690104	0.568899
1161	0	0		18690104	0.568899
1162	8	9296		18690112	0.568899
1163	2	2326		18690114	0.568899
1164	1	1164		18690115	0.568899
1165	1	1165		18690116	0.568899
1166	0	0		18690116	0.568899
1167	1	1167		18690117	0.568899
1168	1	1168		18690118	0.568899
1169	0	0		18690118	0.568899
1170	1	1170		18690119	0.568899
1171	2	2342		18690121	0.5689
1172	2	2344		18690123	0.5689
1173	2	2346		18690125	0.5689
1174	1	1174		18690126	0.5689
1175	2	2350		18690128	0.5689
1176	1	1176		18690129	0.5689
1177	0	0		18690129	0.5689
1178	0	0		18690129	0.5689
1179	1	1179		18690130	0.5689
1180	1	1180		18690131	0.5689
1181	1	1181		18690132	0.5689
1182	0	0		18690132	0.5689
1183	0	0		18690132	0.5689
1184	0	0		18690132	0.5689
1185	3	3555		18690135	0.5689
1186	1	1186		18690136	0.5689
1187	2	2374		18690138	0.5689
1188	2	2376		18690140	0.5689
1189	0	0		18690140	0.5689
1190	0	0		18690140	0.5689
1191	1	1191		18690141	0.5689
1192	1	1192		18690142	0.5689
1193	2	2386		18690144	0.5689
1194	4	4776		18690148	0.5689
1195	2	2390		18690150	0.5689
1196	1	1196		18690151	0.5689
1197	1	1197		18690152	0.5689
1198	1	1198		18690153	0.568901
1199	1	1199		18690154	0.568901
1200	1	1200		18690155	0.568901
1201	1	1201		18690156	0.568901
1202	0	0		18690156	0.568901
1203	0	0		18690156	0.568901
1204	1	1204		18690157	0.568901
1205	0	0		18690157	0.568901
1206	1	1206		18690158	0.568901
1207	0	0		18690158	0.568901
1208	0	0		18690158	0.568901
1209	0	0		18690158	0.568901
1210	0	0		18690158	0.568901
1211	2	2422		18690160	0.568901
1212	3	3636		18690163	0.568901
1213	2	2426		18690165	0.568901
1214	0	0		18690165	0.568901
1215	1	1215		18690166	0.568901
1216	0	0		18690166	0.568901
1217	3	3651		18690169	0.568901
1218	0	0		18690169	0.568901
1219	0	0		18690169	0.568901
1220	1	1220		18690170	0.568901
1221	0	0		18690170	0.568901
1222	1	1222		18690171	0.568901
1223	2	2446		18690173	0.568901
1224	0	0		18690173	0.568901
1225	0	0		18690173	0.568901
1226	0	0		18690173	0.568901
1227	1	1227		18690174	0.568901
1228	0	0		18690174	0.568901
1229	1	1229		18690175	0.568901
1230	1	1230		18690176	0.568901
1231	1	1231		18690177	0.568901
1232	2	2464		18690179	0.568901
1233	0	0		18690179	0.568901
1234	3	3702		18690182	0.568901
1235	3	3705		18690185	0.568901
1236	2	2472		18690187	0.568902
1237	1	1237		18690188	0.568902
1238	0	0		18690188	0.568902
1239	2	2478		18690190	0.568902
1240	0	0		18690190	0.568902
1241	0	0		18690190	0.568902
1242	0	0		18690190	0.568902
1243	2	2486		18690192	0.568902
1244	3	3732		18690195	0.568902
1245	1	1245		18690196	0.568902
1246	1	1246		18690197	0.568902
1247	0	0		18690197	0.568902
1248	1	1248		18690198	0.568902
1249	1	1249		18690199	0.568902
1250	0	0		18690199	0.568902
1251	4	5004		18690203	0.568902
1252	0	0		18690203	0.568902
1253	0	0		18690203	0.568902
1254	1	1254		18690204	0.568902
1255	1	1255		18690205	0.568902
1256	2	2512		18690207	0.568902
1257	1	1257		18690208	0.568902
1258	0	0		18690208	0.568902
1259	2	2518		18690210	0.568902
1260	2	2520		18690212	0.568902
1261	0	0		18690212	0.568902
1262	2	2524		18690214	0.568902
1263	1	1263		18690215	0.568902
1264	2	2528		18690217	0.568902
1265	2	2530		18690219	0.568903
1266	2	2532		18690221	0.568903
1267	0	0		18690221	0.568903
1268	0	0		18690221	0.568903
1269	1	1269		18690222	0.568903
1270	2	2540		18690224	0.568903
1271	0	0		18690224	0.568903
1272	2	2544		18690226	0.568903
1273	1	1273		18690227	0.568903
1274	0	0		18690227	0.568903
1275	1	1275		18690228	0.568903
1276	0	0		18690228	0.568903
1277	1	1277		18690229	0.568903
1278	0	0		18690229	0.568903
1279	1	1279		18690230	0.568903
1280	0	0		18690230	0.568903
1281	2	2562		18690232	0.568903
1282	1	1282		18690233	0.568903
1283	0	0		18690233	0.568903
1284	1	1284		18690234	0.568903
1285	0	0		18690234	0.568903
1286	0	0		18690234	0.568903
1287	1	1287		18690235	0.568903
1288	1	1288		18690236	0.568903
1289	0	0		18690236	0.568903
1290	2	2580		18690238	0.568903
1291	1	1291		18690239	0.568903
1292	2	2584		18690241	0.568903
1293	0	0		18690241	0.568903
1294	1	1294		18690242	0.568903
1295	1	1295		18690243	0.568903
1296	1	1296		18690244	0.568903
1297	2	2594		18690246	0.568903
1298	1	1298		18690247	0.568903
1299	1	1299		18690248	0.568903
1300	0	0		18690248	0.568903
1301	0	0		18690248	0.568903
1302	1	1302		18690249	0.568903
1303	1	1303		18690250	0.568903
1304	1	1304		18690251	0.568903
1305	3	3915		18690254	0.568904
1306	0	0		18690254	0.568904
1307	0	0		18690254	0.568904
1308	1	1308		18690255	0.568904
1309	0	0		18690255	0.568904
1310	1	1310		18690256	0.568904
1311	2	2622		18690258	0.568904
1312	1	1312		18690259	0.568904
1313	3	3939		18690262	0.568904
1314	2	2628		18690264	0.568904
1315	1	1315		18690265	0.568904
1316	1	1316		18690266	0.568904
1317	1	1317		18690267	0.568904
1318	2	2636		18690269	0.568904
1319	4	5276		18690273	0.568904
1320	3	3960		18690276	0.568904
1321	0	0		18690276	0.568904
1322	4	5288		18690280	0.568904
1323	1	1323		18690281	0.568904
1324	3	3972		18690284	0.568904
1325	0	0		18690284	0.568904
1326	0	0		18690284	0.568904
1327	1	1327		18690285	0.568905
1328	3	3984		18690288	0.568905
1329	0	0		18690288	0.568905
1330	1	1330		18690289	0.568905
1331	5	6655		18690294	0.568905
1332	4	5328		18690298	0.568905
1333	4	5332		18690302	0.568905
1334	3	4002		18690305	0.568905
1335	1	1335		18690306	0.568905
1336	4	5344		18690310	0.568905
1337	1	1337		18690311	0.568905
1338	0	0		18690311	0.568905
1339	1	1339		18690312	0.568905
1340	1	1340		18690313	0.568905
1341	2	2682		18690315	0.568905
1342	1	1342		18690316	0.568905
1343	3	4029		18690319	0.568906
1344	3	4032		18690322	0.568906
1345	3	4035		18690325	0.568906
1346	1	1346		18690326	0.568906
1347	1	1347		18690327	0.568906
1348	1	1348		18690328	0.568906
1349	1	1349		18690329	0.568906
1350	4	5400		18690333	0.568906
1351	2	2702		18690335	0.568906
1352	0	0		18690335	0.568906
1353	0	0		18690335	0.568906
1354	4	5416		18690339	0.568906
1355	0	0		18690339	0.568906
1356	6	8136		18690345	0.568906
1357	2	2714		18690347	0.568906
1358	3	4074		18690350	0.568906
1359	1	1359		18690351	0.568907
1360	1	1360		18690352	0.568907
1361	1	1361		18690353	0.568907
1362	3	4086		18690356	0.568907
1363	1	1363		18690357	0.568907
1364	0	0		18690357	0.568907
1365	1	1365		18690358	0.568907
1366	1	1366		18690359	0.568907
1367	0	0		18690359	0.568907
1368	2	2736		18690361	0.568907
1369	2	2738		18690363	0.568907
1370	1	1370		18690364	0.568907
1371	0	0		18690364	0.568907
1372	3	4116		18690367	0.568907
1373	1	1373		18690368	0.568907
1374	1	1374		18690369	0.568907
1375	1	1375		18690370	0.568907
1376	0	0		18690370	0.568907
1377	0	0		18690370	0.568907
1378	3	4134		18690373	0.568907
1379	3	4137		18690376	0.568907
1380	1	1380		18690377	0.568907
1381	1	1381		18690378	0.568907
1382	1	1382		18690379	0.568907
1383	1	1383		18690380	0.568907
1384	1	1384		18690381	0.568907
1385	0	0		18690381	0.568907
1386	0	0		18690381	0.568907
1387	0	0		18690381	0.568907
1388	0	0		18690381	0.568907
1389	1	1389		18690382	0.568907
1390	0	0		18690382	0.568907
1391	0	0		18690382	0.568907
1392	0	0		18690382	0.568907
1393	0	0		18690382	0.568907
1394	3	4182		18690385	0.568908
1395	1	1395		18690386	0.568908
1396	1	1396		18690387	0.568908
1397	0	0		18690387	0.568908
1398	1	1398		18690388	0.568908
1399	2	2798		18690390	0.568908
1400	0	0		18690390	0.568908
1401	1	1401		18690391	0.568908
1402	0	0		18690391	0.568908
1403	0	0		18690391	0.568908
1404	0	0		18690391	0.568908
1405	0	0		18690391	0.568908
1406	0	0		18690391	0.568908
1407	0	0		18690391	0.568908
1408	0	0		18690391	0.568908
1409	0	0		18690391	0.568908
1410	0	0		18690391	0.568908
1411	1	1411		18690392	0.568908
1412	0	0		18690392	0.568908
1413	0	0		18690392	0.568908
1414	0	0		18690392	0.568908
1415	0	0		18690392	0.568908
1416	0	0		18690392	0.568908
1417	0	0		18690392	0.568908
1418	0	0		18690392	0.568908
1419	0	0		18690392	0.568908
1420	0	0		18690392	0.568908
1421	0	0		18690392	0.568908
1422	0	0		18690392	0.568908
1423	0	0		18690392	0.568908
1424	0	0		18690392	0.568908
1425	0	0		18690392	0.568908
1426	0	0		18690392	0.568908
1427	0	0		18690392	0.568908
1428	0	0		18690392	0.568908
1429	0	0		18690392	0.568908
1430	0	0		18690392	0.568908
1431	0	0		18690392	0.568908
1432	0	0		18690392	0.568908
1433	0	0		18690392	0.568908
1434	0	0		18690392	0.568908
1435	1	1435		18690393	0.568908
1436	0	0		18690393	0.568908
1437	0	0		18690393	0.568908
1438	0	0		18690393	0.568908
1439	1	1439		18690394	0.568908
1440	0	0		18690394	0.568908
1441	1	1441		18690395	0.568908
1442	0	0		18690395	0.568908
1443	0	0		18690395	0.568908
1444	0	0		18690395	0.568908
1445	1	1445		18690396	0.568908
1446	0	0		18690396	0.568908
1447	0	0		18690396	0.568908
1448	0	0		18690396	0.568908
1449	0	0		18690396	0.568908
1450	0	0		18690396	0.568908
1451	0	0		18690396	0.568908
1452	0	0		18690396	0.568908
1453	0	0		18690396	0.568908
1454	0	0		18690396	0.568908
1455	0	0		18690396	0.568908
1456	0	0		18690396	0.568908
1457	0	0		18690396	0.568908
1458	0	0		18690396	0.568908
1459	0	0		18690396	0.568908
1460	0	0		18690396	0.568908
1461	1	1461		18690397	0.568908
1462	0	0		18690397	0.568908
1463	0	0		18690397	0.568908
1464	0	0		18690397	0.568908
1465	0	0		18690397	0.568908
1466	0	0		18690397	0.568908
1467	0	0		18690397	0.568908
1468	0	0		18690397	0.568908
1469	0	0		18690397	0.568908
1470	0	0		18690397	0.568908
1471	0	0		18690397	0.568908
1472	0	0		18690397	0.568908
1473	0	0		18690397	0.568908
1474	0	0		18690397	0.568908
1475	0	0		18690397	0.568908
1476	0	0		18690397	0.568908
1477	0	0		18690397	0.568908
1478	0	0		18690397	0.568908
1479	1	1479		18690398	0.568908
1480	0	0		18690398	0.568908
1481	0	0		18690398	0.568908
1482	0	0		18690398	0.568908
1483	0	0		18690398	0.568908
1484	0	0		18690398	0.568908
1485	0	0		18690398	0.568908
1486	0	0		18690398	0.568908
1487	0	0		18690398	0.568908
1488	0	0		18690398	0.568908
1489	0	0		18690398	0.568908
1490	1	1490		18690399	0.568908
1491	0	0		18690399	0.568908
1492	0	0		18690399	0.568908
1493	0	0		18690399	0.568908
1494	1	1494		18690400	0.568908
1495	0	0		18690400	0.568908
1496	0	0		18690400	0.568908
1497	0	0		18690400	0.568908
1498	0	0		18690400	0.568908
1499	0	0		18690400	0.568908
1500	1	1500		18690401	0.568908
1501	0	0		18690401	0.568908
1502	0	0		18690401	0.568908
1503	0	0		18690401	0.568908
1504	0	0		18690401	0.568908
1505	0	0		18690401	0.568908
1506	0	0		18690401	0.568908
1507	0	0		18690401	0.568908
1508	0	0		18690401	0.568908
1509	0	0		18690401	0.568908
1510	1	1510		18690402	0.568908
1511	1	1511		18690403	0.568908
1512	0	0		18690403	0.568908
1513	0	0		18690403	0.568908
1514	0	0		18690403	0.568908
1515	1	1515		18690404	0.568908
1516	0	0		18690404	0.568908
1517	0	0		18690404	0.568908
1518	0	0		18690404	0.568908
1519	0	0		18690404	0.568908
1520	0	0		18690404	0.568908
1521	0	0		18690404	0.568908
1522	0	0		18690404	0.568908
1523	0	0		18690404	0.568908
1524	0	0		18690404	0.568908
1525	0	0		18690404	0.568908
1526	0	0		18690404	0.568908
1527	0	0		18690404	0.568908
1528	0	0		18690404	0.568908
1529	0	0		18690404	0.568908
1530	0	0		18690404	0.568908
1531	1	1531		18690405	0.568908
1532	0	0		18690405	0.568908
1533	0	0		18690405	0.568908
1534	0	0		18690405	0.568908
1535	0	0		18690405	0.568908
1536	0	0		18690405	0.568908
1537	0	0		18690405	0.568908
1538	0	0		18690405	0.568908
1539	0	0		18690405	0.568908
1540	0	0		18690405	0.568908
1541	0	0		18690405	0.568908
1542	0	0		18690405	0.568908
1543	0	0		18690405	0.568908
1544	0	0		18690405	0.568908
1545	0	0		18690405	0.568908
1546	0	0		18690405	0.568908
1547	0	0		18690405	0.568908
1548	0	0		18690405	0.568908
1549	0	0		18690405	0.568908
1550	0	0		18690405	0.568908
1551	0	0		18690405	0.568908
1552	0	0		18690405	0.568908
1553	0	0		18690405	0.568908
1554	0	0		18690405	0.568908
1555	0	0		18690405	0.568908
1556	0	0		18690405	0.568908
1557	0	0		18690405	0.568908
1558	0	0		18690405	0.568908
1559	0	0		18690405	0.568908
1560	0	0		18690405	0.568908
1561	0	0		18690405	0.568908
1562	0	0		18690405	0.568908
1563	0	0		18690405	0.568908
1564	0	0		18690405	0.568908
1565	0	0		18690405	0.568908
1566	0	0		18690405	0.568908
1567	1	1567		18690406	0.568908
1568	0	0		18690406	0.568908
1569	0	0		18690406	0.568908
1570	0	0		18690406	0.568908
1571	1	1571		18690407	0.568908
1572	0	0		18690407	0.568908
1573	0	0		18690407	0.568908
1574	0	0		18690407	0.568908
1575	0	0		18690407	0.568908
1576	0	0		18690407	0.568908
1577	0	0		18690407	0.568908
1578	0	0		18690407	0.568908
1579	0	0		18690407	0.568908
1580	0	0		18690407	0.568908
1581	0	0		18690407	0.568908
1582	0	0		18690407	0.568908
1583	0	0		18690407	0.568908
1584	1	1584		18690408	0.568908
1585	0	0		18690408	0.568908
1586	0	0		18690408	0.568908
1587	0	0		18690408	0.568908
1588	0	0		18690408	0.568908
1589	0	0		18690408	0.568908
1590	0	0		18690408	0.568908
1591	0	0		18690408	0.568908
1592	0	0		18690408	0.568908
1593	1	1593		18690409	0.568908
1594	0	0		18690409	0.568908
1595	0	0		18690409	0.568908
1596	0	0		18690409	0.568908
1597	0	0		18690409	0.568908
1598	0	0		18690409	0.568908
1599	0	0		18690409	0.568908
1600	0	0		18690409	0.568908
1601	0	0		18690409	0.568908
1602	0	0		18690409	0.568908
1603	0	0		18690409	0.568908
1604	1	1604		18690410	0.568908
1605	0	0		18690410	0.568908
1606	0	0		18690410	0.568908
1607	1	1607		18690411	0.568908
1608	0	0		18690411	0.568908
1609	0	0		18690411	0.568908
1610	0	0		18690411	0.568908
1611	0	0		18690411	0.568908
1612	1	1612		18690412	0.568908
1613	0	0		18690412	0.568908
1614	0	0		18690412	0.568908
1615	0	0		18690412	0.568908
1616	0	0		18690412	0.568908
1617	0	0		18690412	0.568908
1618	0	0		18690412	0.568908
1619	0	0		18690412	0.568908
1620	0	0		18690412	0.568908
1621	0	0		18690412	0.568908
1622	0	0		18690412	0.568908
1623	0	0		18690412	0.568908
1624	0	0		18690412	0.568908
1625	0	0		18690412	0.568908
1626	0	0		18690412	0.568908
1627	0	0		18690412	0.568908
1628	0	0		18690412	0.568908
1629	0	0		18690412	0.568908
1630	0	0		18690412	0.568908
1631	0	0		18690412	0.568908
1632	0	0		18690412	0.568908
1633	0	0		18690412	0.568908
1634	1	1634		18690413	0.568908
1635	0	0		18690413	0.568908
1636	0	0		18690413	0.568908
1637	0	0		18690413	0.568908
1638	0	0		18690413	0.568908
1639	0	0		18690413	0.568908
1640	0	0		18690413	0.568908
1641	0	0		18690413	0.568908
1642	0	0		18690413	0.568908
1643	0	0		18690413	0.568908
1644	0	0		18690413	0.568908
1645	0	0		18690413	0.568908
1646	0	0		18690413	0.568908
1647	0	0		18690413	0.568908
1648	0	0		18690413	0.568908
1649	0	0		18690413	0.568908
1650	0	0		18690413	0.568908
1651	0	0		18690413	0.568908
1652	0	0		18690413	0.568908
1653	0	0		18690413	0.568908
1654	0	0		18690413	0.568908
1655	0	0		18690413	0.568908
1656	0	0		18690413	0.568908
1657	0	0		18690413	0.568908
1658	0	0		18690413	0.568908
1659	1	1659		18690414	0.568908
1660	0	0		18690414	0.568908
1661	0	0		18690414	0.568908
1662	0	0		18690414	0.568908
1663	0	0		18690414	0.568908
1664	0	0		18690414	0.568908
1665	0	0		18690414	0.568908
1666	0	0		18690414	0.568908
1667	0	0		18690414	0.568908
1668	0	0		18690414	0.568908
1669	0	0		18690414	0.568908
1670	0	0		18690414	0.568908
1671	0	0		18690414	0.568908
1672	0	0		18690414	0.568908
1673	0	0		18690414	0.568908
1674	0	0		18690414	0.568908
1675	0	0		18690414	0.568908
1676	0	0		18690414	0.568908
1677	0	0		18690414	0.568908
1678	0	0		18690414	0.568908
1679	0	0		18690414	0.568908
1680	0	0		18690414	0.568908
1681	0	0		18690414	0.568908
1682	1	1682		18690415	0.568908
1683	0	0		18690415	0.568908
1684	0	0		18690415	0.568908
1685	0	0		18690415	0.568908
1686	0	0		18690415	0.568908
1687	0	0		18690415	0.568908
1688	0	0		18690415	0.568908
1689	0	0		18690415	0.568908
1690	0	0		18690415	0.568908
1691	0	0		18690415	0.568908
1692	0	0		18690415	0.568908
1693	0	0		18690415	0.568908
1694	0	0		18690415	0.568908
1695	0	0		18690415	0.568908
1696	0	0		18690415	0.568908
1697	0	0		18690415	0.568908
1698	0	0		18690415	0.568908
1699	0	0		18690415	0.568908
1700	0	0		18690415	0.568908
1701	0	0		18690415	0.568908
1702	0	0		18690415	0.568908
1703	1	1703		18690416	0.568909
1704	0	0		18690416	0.568909
1705	0	0		18690416	0.568909
1706	0	0		18690416	0.568909
1707	0	0		18690416	0.568909
1708	0	0		18690416	0.568909
1709	0	0		18690416	0.568909
1710	0	0		18690416	0.568909
1711	0	0		18690416	0.568909
1712	0	0		18690416	0.568909
1713	0	0		18690416	0.568909
1714	0	0		18690416	0.568909
1715	0	0		18690416	0.568909
1716	0	0		18690416	0.568909
1717	0	0		18690416	0.568909
1718	0	0		18690416	0.568909
1719	0	0		18690416	0.568909
1720	0	0		18690416	0.568909
1721	0	0		18690416	0.568909
1722	0	0		18690416	0.568909
1723	0	0		18690416	0.568909
1724	0	0		18690416	0.568909
1725	0	0		18690416	0.568909
1726	0	0		18690416	0.568909
1727	0	0		18690416	0.568909
1728	0	0		18690416	0.568909
1729	0	0		18690416	0.568909
1730	0	0		18690416	0.568909
1731	0	0		18690416	0.568909
1732	0	0		18690416	0.568909
1733	0	0		18690416	0.568909
1734	0	0		18690416	0.568909
1735	2	3470		18690418	0.568909
1736	1	1736		18690419	0.568909
1737	0	0		18690419	0.568909
1738	1	1738		18690420	0.568909
1739	0	0		18690420	0.568909
1740	0	0		18690420	0.568909
1741	0	0		18690420	0.568909
1742	0	0		18690420	0.568909
1743	0	0		18690420	0.568909
1744	2	3488		18690422	0.568909
1745	0	0		18690422	0.568909
1746	1	1746		18690423	0.568909
1747	0	0		18690423	0.568909
1748	0	0		18690423	0.568909
1749	1	1749		18690424	0.568909
1750	0	0		18690424	0.568909
1751	0	0		18690424	0.568909
1752	0	0		18690424	0.568909
1753	0	0		18690424	0.568909
1754	0	0		18690424	0.568909
1755	0	0		18690424	0.568909
1756	0	0		18690424	0.568909
1757	0	0		18690424	0.568909
1758	0	0		18690424	0.568909
1759	1	1759		18690425	0.568909
1760	0	0		18690425	0.568909
1761	1	1761		18690426	0.568909
1762	1	1762		18690427	0.568909
1763	2	3526		18690429	0.568909
1764	0	0		18690429	0.568909
1765	0	0		18690429	0.568909
1766	1	1766		18690430	0.568909
1767	0	0		18690430	0.568909
1768	0	0		18690430	0.568909
1769	0	0		18690430	0.568909
1770	0	0		18690430	0.568909
1771	1	1771		18690431	0.568909
1772	0	0		18690431	0.568909
1773	0	0		18690431	0.568909
1774	1	1774		18690432	0.568909
1775	0	0		18690432	0.568909
1776	0	0		18690432	0.568909
1777	1	1777		18690433	0.568909
1778	0	0		18690433	0.568909
1779	0	0		18690433	0.568909
1780	0	0		18690433	0.568909
1781	0	0		18690433	0.568909
1782	0	0		18690433	0.568909
1783	0	0		18690433	0.568909
1784	0	0		18690433	0.568909
1785	0	0		18690433	0.568909
1786	1	1786		18690434	0.568909
1787	0	0		18690434	0.568909
1788	0	0		18690434	0.568909
1789	0	0		18690434	0.568909
1790	0	0		18690434	0.568909
1791	0	0		18690434	0.568909
1792	1	1792		18690435	0.568909
1793	0	0		18690435	0.568909
1794	0	0		18690435	0.568909
1795	0	0		18690435	0.568909
1796	0	0		18690435	0.568909
1797	0	0		18690435	0.568909
1798	0	0		18690435	0.568909
1799	1	1799		18690436	0.568909
1800	0	0		18690436	0.568909
1801	0	0		18690436	0.568909
1802	0	0		18690436	0.568909
1803	0	0		18690436	0.568909
1804	0	0		18690436	0.568909
1805	0	0		18690436	0.568909
1806	0	0		18690436	0.568909
1807	0	0		18690436	0.568909
1808	0	0		18690436	0.568909
1809	1	1809		18690437	0.568909
1810	0	0		18690437	0.568909
1811	1	1811		18690438	0.568909
1812	0	0		18690438	0.568909
1813	2	3626		18690440	0.568909
1814	1	1814		18690441	0.568909
1815	0	0		18690441	0.568909
1816	0	0		18690441	0.568909
1817	0	0		18690441	0.568909
1818	1	1818		18690442	0.568909
1819	0	0		18690442	0.568909
1820	0	0		18690442	0.568909
1821	0	0		18690442	0.568909
1822	0	0		18690442	0.568909
1823	0	0		18690442	0.568909
1824	0	0		18690442	0.568909
1825	0	0		18690442	0.568909
1826	0	0		18690442	0.568909
1827	0	0		18690442	0.568909
1828	0	0		18690442	0.568909
1829	0	0		18690442	0.568909
1830	0	0		18690442	0.568909
1831	0	0		18690442	0.568909
1832	0	0		18690442	0.568909
1833	0	0		18690442	0.568909
1834	0	0		18690442	0.568909
1835	0	0		18690442	0.568909
1836	0	0		18690442	0.568909
1837	0	0		18690442	0.568909
1838	0	0		18690442	0.568909
1839	0	0		18690442	0.568909
1840	0	0		18690442	0.568909
1841	0	0		18690442	0.568909
1842	1	1842		18690443	0.568909
1843	0	0		18690443	0.568909
1844	0	0		18690443	0.568909
1845	1	1845		18690444	0.568909
1846	0	0		18690444	0.568909
1847	0	0		18690444	0.568909
1848	0	0		18690444	0.568909
1849	0	0		18690444	0.568909
1850	0	0		18690444	0.568909
1851	0	0		18690444	0.568909
1852	0	0		18690444	0.568909
1853	0	0		18690444	0.568909
1854	0	0		18690444	0.568909
1855	0	0		18690444	0.568909
1856	0	0		18690444	0.568909
1857	0	0		18690444	0.568909
1858	1	1858		18690445	0.568909
1859	0	0		18690445	0.568909
1860	0	0		18690445	0.568909
1861	0	0		18690445	0.568909
1862	1	1862		18690446	0.568909
1863	0	0		18690446	0.568909
1864	0	0		18690446	0.568909
1865	0	0		18690446	0.568909
1866	0	0		18690446	0.568909
1867	0	0		18690446	0.568909
1868	0	0		18690446	0.568909
1869	0	0		18690446	0.568909
1870	1	1870		18690447	0.568909
1871	0	0		18690447	0.568909
1872	0	0		18690447	0.568909
1873	0	0		18690447	0.568909
1874	0	0		18690447	0.568909
1875	0	0		18690447	0.568909
1876	0	0		18690447	0.568909
1877	0	0		18690447	0.568909
1878	0	0		18690447	0.568909
1879	0	0		18690447	0.568909
1880	0	0		18690447	0.568909
1881	0	0		18690447	0.568909
1882	3	5646		18690450	0.56891
1883	0	0		18690450	0.56891
1884	0	0		18690450	0.56891
1885	0	0		18690450	0.56891
1886	0	0		18690450	0.56891
1887	0	0		18690450	0.56891
1888	0	0		18690450	0.56891
1889	0	0		18690450	0.56891
1890	0	0		18690450	0.56891
1891	1	1891		18690451	0.56891
1892	0	0		18690451	0.56891
1893	0	0		18690451	0.56891
1894	0	0		18690451	0.56891
1895	0	0		18690451	0.56891
1896	0	0		18690451	0.56891
1897	0	0		18690451	0.56891
1898	0	0		18690451	0.56891
1899	0	0		18690451	0.56891
1900	0	0		18690451	0.56891
1901	0	0		18690451	0.56891
1902	0	0		18690451	0.56891
1903	0	0		18690451	0.56891
1904	0	0		18690451	0.56891
1905	0	0		18690451	0.56891
1906	0	0		18690451	0.56891
1907	1	1907		18690452	0.56891
1908	0	0		18690452	0.56891
1909	1	1909		18690453	0.56891
1910	1	1910		18690454	0.56891
1911	0	0		18690454	0.56891
1912	0	0		18690454	0.56891
1913	1	1913		18690455	0.56891
1914	1	1914		18690456	0.56891
1915	0	0		18690456	0.56891
1916	0	0		18690456	0.56891
1917	0	0		18690456	0.56891
1918	0	0		18690456	0.56891
1919	0	0		18690456	0.56891
1920	0	0		18690456	0.56891
1921	0	0		18690456	0.56891
1922	0	0		18690456	0.56891
1923	1	1923		18690457	0.56891
1924	0	0		18690457	0.56891
1925	0	0		18690457	0.56891
1926	0	0		18690457	0.56891
1927	0	0		18690457	0.56891
1928	0	0		18690457	0.56891
1929	0	0		18690457	0.56891
1930	0	0		18690457	0.56891
1931	0	0		18690457	0.56891
1932	0	0		18690457	0.56891
1933	0	0		18690457	0.56891
1934	0	0		18690457	0.56891
1935	0	0		18690457	0.56891
1936	0	0		18690457	0.56891
1937	0	0		18690457	0.56891
1938	1	1938		18690458	0.56891
1939	0	0		18690458	0.56891
1940	0	0		18690458	0.56891
1941	0	0		18690458	0.56891
1942	0	0		18690458	0.56891
1943	0	0		18690458	0.56891
1944	0	0		18690458	0.56891
1945	0	0		18690458	0.56891
1946	0	0		18690458	0.56891
1947	0	0		18690458	0.56891
1948	0	0		18690458	0.56891
1949	0	0		18690458	0.56891
1950	0	0		18690458	0.56891
1951	0	0		18690458	0.56891
1952	0	0		18690458	0.56891
1953	0	0		18690458	0.56891
1954	0	0		18690458	0.56891
1955	0	0		18690458	0.56891
1956	0	0		18690458	0.56891
1957	0	0		18690458	0.56891
1958	0	0		18690458	0.56891
1959	0	0		18690458	0.56891
1960	0	0		18690458	0.56891
1961	0	0		18690458	0.56891
1962	0	0		18690458	0.56891
1963	0	0		18690458	0.56891
1964	0	0		18690458	0.56891
1965	0	0		18690458	0.56891
1966	0	0		18690458	0.56891
1967	0	0		18690458	0.56891
1968	0	0		18690458	0.56891
1969	0	0		18690458	0.56891
1970	0	0		18690458	0.56891
1971	0	0		18690458	0.56891
1972	0	0		18690458	0.56891
1973	0	0		18690458	0.56891
1974	0	0		18690458	0.56891
1975	0	0		18690458	0.56891
1976	0	0		18690458	0.56891
1977	0	0		18690458	0.56891
1978	0	0		18690458	0.56891
1979	0	0		18690458	0.56891
1980	0	0		18690458	0.56891
1981	0	0		18690458	0.56891
1982	0	0		18690458	0.56891
1983	0	0		18690458	0.56891
1984	0	0		18690458	0.56891
1985	0	0		18690458	0.56891
1986	0	0		18690458	0.56891
1987	0	0		18690458	0.56891
1988	0	0		18690458	0.56891
1989	0	0		18690458	0.56891
1990	0	0		18690458	0.56891
1991	0	0		18690458	0.56891
1992	0	0		18690458	0.56891
1993	0	0		18690458	0.56891
1994	0	0		18690458	0.56891
1995	0	0		18690458	0.56891
1996	0	0		18690458	0.56891
1997	0	0		18690458	0.56891
1998	0	0		18690458	0.56891
[truncated: 3,003 more rows]
