# Supplementary material for: High-Throughput RNA Sequencing of Pseudomonas-Infected Arabidopsis Reveals Hidden Transcriptome Complexity and Novel Splice Variants
Source: PLoS One. 2013 Oct 1;8(10):e74183. doi: 10.1371/journal.pone.0074183 (PMC3788074; doi:10.1371/journal.pone.0074183)
Supplement: File S2 — QCSpreadsheets. (ZIP) [file pone.0074183.s002.zip › QC_Sample19_Run4_Lane1_S172.xlsx]

## Sheet: Read Counts
Total read pairs		35377173
Paired Alignments		38591715

## Sheet: Raw Counts_1
						0	1	2	3	4	5	6	7	8	9	10	11	12	13	14	15	16	17	18	19	20	21	22	23	24	25	26	27	28	29	30	31	32	33	34	35	36	37	38	39	40
	;	<	=	>	?	@	A	B	C	D	E	F	G	H	I	J	K	L	M	N	O	P	Q	R	S	T	U	V	W	X	Y	Z	[	\	]	^	_	'	a	b	c	d	e	f	g	h
									0.501187	0.398107	0.316228	0.251189	0.199526	0.158489	0.125893	0.1	0.0794328	0.0630957	0.0501187	0.0398107	0.0316228	0.0251189	0.0199526	0.0158489	0.0125893	0.01	0.00794328	0.00630957	0.00501187	0.00398107	0.00316228	0.00251189	0.00199526	0.00158489	0.00125893	0.001	0.000794328	0.000630957	0.000501187	0.000398107	0.000316228	0.000251189	0.000199526	0.000158489	0.000125893	0.0001	Total
1	0	0	0	0	0	0	0	281179	0	0	0	0	0	0	840	1680	3793	4539	0	2156	0	1869	1941	2113	26573	0	11128	64167	16627	6402	65861	68607	15305	141550	86022	355129	180283	127184	914155	120118	770069	518707	421420	3337542	6026400	21803814	35377173
2	0	0	0	0	0	0	0	53973	0	222	798	623	18223	7983	20639	10315	52207	28166	30169	22223	24161	28502	50141	21217	43079	20677	26328	62983	46224	33451	63755	130957	72993	152779	130012	267798	266226	102411	774230	119065	782695	594230	367941	3243321	6129083	21577373	35377173
3	0	0	0	0	0	0	0	685208	0	15138	15143	24957	37244	26746	31376	30179	87942	48490	38022	30602	28994	35586	57102	41708	45150	22500	20976	37859	54963	27823	67214	71943	70895	123816	97016	151926	185315	65397	547183	80403	811291	602303	366607	3130637	6202375	21359144	35377173
4	0	0	0	0	0	0	0	58811	0	294	2908	6664	16353	20386	21344	24321	46990	31601	32943	28692	21147	27266	47551	28174	45252	35846	24332	61117	59020	34967	83121	107573	90624	149336	145154	219866	303011	118437	715098	121038	835615	626663	383744	3190681	6295115	21316118	35377173
5	0	0	0	0	0	0	0	61358	5	372	4347	10583	15216	28418	22763	31877	44530	32218	31639	33063	19138	27187	44986	30270	48107	37939	26287	65627	62949	35831	81540	112607	88025	149527	144151	218712	292191	118700	692514	119336	865682	633748	375904	3165604	6380124	21224098	35377173
6	0	0	0	0	0	0	0	69313	14	209	1627	4276	6229	8734	7668	13016	9576	11220	12165	21324	19168	21699	40765	32582	47319	61861	58363	79863	76014	27544	63229	85551	53244	142651	89458	162066	174404	105408	581809	132263	919497	775190	543672	3246494	6356646	21315042	35377173
7	0	0	0	0	0	0	0	76708	18	321	1639	4294	6162	9260	9051	13977	11815	12765	13524	20400	21777	21843	40816	38253	48433	61585	55761	74872	89167	31358	67546	83574	79718	138422	117869	163351	215653	127371	606846	160578	925236	789926	600202	3105354	6170404	21361324	35377173
8	0	0	0	0	0	0	0	78735	8	227	1418	3896	5843	8886	9095	13558	12928	13637	14303	19599	22268	22636	40796	38410	50746	59215	58283	79634	88300	34401	71227	88005	87902	146320	123888	174939	223222	133450	635352	144773	947320	798071	593391	3182583	6181216	21168692	35377173
9	0	0	0	0	0	0	0	136244	191	2546	4242	9764	17267	20904	14561	23691	20487	20689	17782	23535	23759	25764	49093	48873	53594	64165	60226	85974	96197	35880	77013	86059	95494	147237	131639	178325	230970	123485	648204	131902	946595	773271	586631	3207545	6139174	21018201	35377173
10	0	0	0	0	0	0	0	87470	16	263	1246	3798	5841	9530	9921	15442	15448	14157	14166	20377	22923	23557	42886	45134	54610	57963	59025	81258	98564	35901	75706	88998	111840	144535	153379	181591	255217	131333	706052	144576	995304	839087	645368	3281101	6148872	20754718	35377173
11	0	0	0	0	0	0	0	93796	29	480	1556	3870	4312	5127	6228	8533	9438	7495	10117	13468	13624	21298	34107	23681	43099	33388	30924	56819	63602	32417	81687	95243	74452	149740	115279	170566	334469	128644	642076	208201	987457	900898	604467	3951928	5964283	20450375	35377173
12	0	0	0	0	0	0	0	96770	17	242	957	2315	3119	3599	5157	8060	9810	7258	8925	11575	14058	20204	32581	27313	43516	33425	27619	55643	72926	35033	85036	93713	98432	146412	139129	179144	369299	137393	690618	227657	1002284	930128	661574	3998643	5879732	20217857	35377173
13	0	0	0	0	0	0	0	98500	10	142	631	1485	1847	2614	3527	5818	7549	6207	7335	9642	12569	18309	29884	24666	42745	32017	26497	54046	70371	36080	86386	92136	102954	146437	143468	183319	380873	138558	703768	230686	1010178	944639	681047	4076000	5816809	20147424	35377173
14	0	0	0	0	0	0	0	102766	12	120	432	1131	1529	2221	2982	5395	7066	5595	6419	8370	11744	17323	29646	25367	42017	31065	26235	53870	74036	36668	85912	93191	112490	145589	153943	181843	396847	138592	725777	228350	1029694	951216	698033	4135732	5782088	20025867	35377173
15	0	0	0	0	0	0	0	115630	52	633	1080	2432	2961	4217	3825	6537	9010	6881	7459	9262	13343	18786	33021	29659	44404	32296	27053	54544	82946	38125	88423	94294	126053	143751	169700	187097	415473	146196	754416	229889	1062217	971226	721445	4125341	5764272	19833224	35377173
16	0	0	0	0	0	0	0	489483	2610	41767	69048	144672	80606	153030	44790	78320	64011	59163	60418	50258	56572	59636	83001	83139	78389	62388	71302	83834	106266	43247	93883	108046	103109	175634	158924	186498	389213	145426	737984	224118	1025237	986278	631345	3691367	5558440	19095721	35377173
17	0	0	0	0	0	0	0	132141	9	120	515	1414	2124	2528	3738	6169	7367	6039	8090	10924	14355	21808	35409	27516	48687	36852	33324	65823	86649	44561	97476	122765	122899	183141	179111	243898	433757	218662	893577	293856	1173753	1266043	1010278	4129879	5428286	18983630	35377173
18	0	0	0	0	0	0	0	137730	10	141	501	1281	1953	2475	3980	6652	8586	6461	7699	9980	14605	21133	35537	30502	49897	36318	32679	64638	94891	46005	100602	121400	140154	179972	199300	252612	461092	228640	930683	305497	1200628	1301788	1021014	4160451	5381598	18778088	35377173
19	0	0	0	0	0	0	0	186018	1397	19648	27011	51760	59808	75295	25979	37806	36847	35210	30585	28536	31177	36593	63288	61579	65029	53300	45581	79852	124096	49636	106980	117100	161632	176560	224639	247066	483801	221966	953911	298314	1196935	1275722	939715	3967261	5354329	18425211	35377173
20	0	0	0	0	0	0	0	481588	414	5295	7720	14572	24655	27045	14452	14805	15720	15341	16169	17963	19751	26886	45111	42280	53588	43853	36871	70631	110713	48272	105602	113973	155599	171332	220498	246720	479903	220202	958545	286804	1220035	1283392	956379	4068478	5375102	18360914	35377173
21	0	0	0	0	0	0	0	201448	9	127	793	3202	4632	5655	7540	10970	11388	10264	15384	19654	22927	34129	53711	38356	68718	53917	48546	92795	116672	57483	124696	171869	142367	220486	226403	307301	474270	280428	1019602	346350	1279336	1412039	955896	4471710	5197337	17868763	35377173
22	0	0	0	0	0	0	0	207921	8	164	707	2212	3235	4144	6244	9338	10331	8715	12763	15825	22048	30814	49346	40676	68115	50777	45621	89919	124395	62336	126862	168635	167105	223190	248458	314020	514767	284713	1062162	341989	1288256	1412925	986779	4624754	5073055	17673849	35377173
23	0	0	0	0	0	0	0	219059	5	128	594	1906	2860	3924	6586	10216	11924	9121	12190	15252	22915	30847	49278	46332	67356	51044	44979	88064	137894	64988	129559	168135	189340	219540	271915	321533	541374	292336	1102323	351610	1318217	1437566	1011626	4663302	5038328	17423007	35377173
24	0	0	0	0	0	0	0	263721	4127	42194	31498	27767	23607	24005	19783	23025	23371	17640	17250	19530	26164	33096	51890	53286	65608	48710	43023	81957	146269	61646	122958	150903	200351	207168	277579	307835	539205	290095	1125866	346967	1375408	1466922	1041657	4689303	5054173	17031616	35377173
25	0	0	0	0	0	0	0	267094	11	115	418	1388	2025	2585	4480	7772	9919	8163	11271	13811	21837	29551	47695	44624	65299	53860	46691	87585	130237	76702	123271	173787	188271	218526	255011	346864	490168	334376	954188	421448	1115602	1432442	834911	4304244	4778372	18472559	35377173
26	0	0	0	0	0	0	0	372297	1035	16798	27826	75511	30245	87993	20664	33418	27291	27259	36141	28214	34377	40604	58550	50551	61713	47760	53044	70210	97471	43043	92093	114986	117067	139861	181261	229949	357931	205160	747608	286129	1111555	1148263	652542	3942529	5873043	18835181	35377173
27	0	0	0	0	0	0	0	361983	249	3643	5854	15509	13474	22250	11687	22474	21383	17571	17375	19041	23944	30184	52575	46410	54481	45761	41687	69722	113184	49386	96568	119875	144554	148636	209091	250021	400324	226288	824888	306834	1142989	1213750	756933	4013576	5758098	18704921	35377173
28	0	0	0	0	0	0	0	357041	29	300	984	2985	4048	4907	7470	12152	13286	9337	11316	14117	19891	25713	44687	43102	48800	40766	36978	64468	120258	53016	95265	119746	167083	145860	231074	259050	429174	245673	870176	336969	1186040	1293556	812450	4076016	5734761	18438629	35377173
29	0	0	0	0	0	0	0	374597	14	165	815	2468	3511	4589	7228	12794	14421	9617	10808	13215	19982	25093	44152	46246	48958	40306	36070	63741	126403	55293	95369	118697	179126	143045	241285	262857	439039	248259	884474	341570	1191401	1299555	827078	4098255	5737595	18309082	35377173
30	0	0	0	0	0	0	0	410122	374	5727	7676	18294	24492	32716	16042	21951	24858	16979	16066	17610	22082	28088	50499	52090	52656	44439	37852	65918	131225	57024	99579	117027	182105	142839	245250	261531	449425	248396	896693	343038	1197163	1303157	834377	4038987	5756552	18106274	35377173
31	0	0	0	0	0	0	0	529112	2321	30028	37391	93474	45455	104046	33681	56830	48081	45948	49689	41491	51160	60199	90227	80116	89205	78341	79250	106882	155451	87801	127142	179643	191229	228486	261736	357402	462504	355494	932695	452178	1230312	1465201	795740	3973920	5671199	16696113	35377173
32	0	0	0	0	0	0	0	506728	44	535	1734	5694	7227	8176	9673	14287	15127	13261	18661	22115	29738	38967	61328	55326	73953	66606	59677	96647	152140	94342	129730	187387	216452	228710	280283	384946	488560	381231	1014323	472342	1281355	1589169	917873	4227039	5547367	16678420	35377173
33	0	0	0	0	0	0	0	524276	17	253	1128	3378	4518	5872	8132	13026	16198	13379	16342	19791	29099	37020	58795	64435	71069	67096	59057	95319	166240	103706	127630	187251	239384	228346	293840	388682	506218	391777	1017858	491530	1280698	1620872	935664	4247125	5521373	16520779	35377173
34	0	0	0	0	0	0	0	1069982	6742	81154	80334	151299	136002	199028	68989	103793	90119	89712	69617	60382	64378	71804	117576	121814	91852	85327	75900	105627	199887	78257	125190	139763	228506	176691	295251	300987	487296	296952	938062	406121	1237173	1337953	841062	3763790	5536838	16045963	35377173
35	0	0	0	0	0	0	0	590827	70	993	2034	6439	7329	9237	11064	18483	21665	15559	18651	21965	30158	39713	66606	70175	75948	68591	62917	97170	186773	98380	136348	188690	259096	226487	325251	406497	537228	405661	1112406	512199	1377901	1658813	994174	4151833	5560338	16003504	35377173
36	0	0	0	0	0	0	0	691597	9044	106025	95020	149131	89049	127050	53314	71547	57294	59349	59234	54578	59510	68259	81472	77340	90534	79654	79813	103539	160896	93702	137455	202026	206755	234808	287115	391080	473574	372978	986221	421190	1310724	1491779	871256	3958860	5722839	15791562	35377173
37	0	0	0	0	0	0	0	722910	3329	39550	26861	41256	35108	32157	25123	33188	30208	28839	32492	36133	43814	56084	75778	73534	90594	87902	79475	114745	206602	121598	164148	238893	255583	272563	328520	438829	524922	413463	1077907	463104	1340381	1580209	938170	4052997	5573127	15677077	35377173
38	0	0	0	0	0	0	0	741236	273	4512	6891	18534	19424	30734	17608	30873	29689	27700	28805	30667	42088	52688	84264	86864	93238	95968	83530	124069	240293	148570	176585	259531	307016	300091	365099	458971	570268	427319	1111318	474492	1353348	1559212	950927	3976133	5581006	15467339	35377173
39	0	0	0	0	0	0	0	782265	1689	21927	18817	32316	34525	38362	29012	47481	49674	37489	31782	34772	45069	55121	90714	99753	93334	95422	80983	120531	256155	150728	177323	244977	330182	285139	375809	449000	583846	421248	1125820	481485	1379974	1569310	980170	3970095	5569633	15185241	35377173
40	0	0	0	0	0	0	0	796527	95	1122	2293	6107	6579	9019	11694	19144	22416	19807	26296	31643	44158	54518	79152	89232	93361	106716	88385	126407	253818	176862	189029	270292	341747	315692	371248	508388	575208	494217	1076018	602877	1347957	1639927	994835	3591556	5616868	15375963	35377173
41	0	0	0	0	0	0	0	878868	44	643	2123	6255	7181	9318	10349	14755	15255	16596	22707	26670	33542	40435	59016	52023	65926	65221	60433	82384	139682	81212	130446	164922	186162	207608	270676	437069	470029	490030	999253	649855	1440857	1754938	986150	3779732	5981907	15736901	35377173
42	0	0	0	0	0	0	0	1262179	585	9373	15052	40256	29917	56423	20913	32584	30380	29208	33086	32339	41148	46358	73358	73028	68553	68926	62472	84104	173191	82794	128210	148122	219765	191860	309383	395585	518761	456506	1029042	662851	1464276	1720846	1042156	3713034	5943443	15067106	35377173
43	0	0	0	0	0	0	0	953859	413	6959	11800	27600	33968	43320	22845	34161	31978	27835	29225	31122	39423	45582	76037	76372	68385	71071	63213	88241	185553	91390	138436	158126	241570	207396	327191	431638	535301	482177	1090575	661489	1484522	1762966	1097314	3713351	5904445	15080324	35377173
44	0	0	0	0	0	0	0	951053	252	3656	5874	14791	17277	25653	16834	24570	25728	19676	22938	25705	35456	41286	70130	76655	66110	68725	60501	84120	197949	96850	136393	163361	265460	217739	352440	448242	587878	518858	1162418	723527	1551893	1864961	1147087	3775619	5945184	14564324	35377173
45	0	0	0	0	0	0	0	996657	73	800	1334	3723	4838	6136	8885	15337	16119	13944	17601	21469	31396	37701	61705	67728	62747	65786	58197	82774	183661	99100	131453	162815	256964	217703	342025	455158	584008	526813	1150133	736047	1557485	1854190	1158767	3830430	5966968	14588503	35377173
46	0	0	0	0	0	0	0	1139164	393	5436	9309	24605	15355	31819	15630	25133	22246	24212	28350	29467	35782	42515	62681	58671	62874	63500	61463	76002	151640	75119	127376	148322	195220	183224	292177	395693	490358	435165	1051296	563183	1476063	1802111	1125160	3536114	6528311	14966034	35377173
47	0	0	0	0	0	0	0	1133753	474	8175	13525	31198	25105	40240	20034	31477	28761	25970	27574	29256	37365	41830	69451	70820	61676	64506	59680	77531	181473	82838	128331	145687	235552	186267	332307	395513	544522	437979	1121104	582678	1517831	1827469	1209279	3540375	6449609	14559958	35377173
48	0	0	0	0	0	0	0	1147077	91	1372	2575	6560	8179	10217	13034	22020	22198	16759	19226	23153	33392	37071	65927	72015	57636	61235	57048	74059	200030	88931	130044	151749	262459	196417	360839	414877	586691	467232	1192706	638102	1575949	1931036	1281526	3581762	6475892	14090087	35377173
49	0	0	0	0	0	0	0	1176248	70	711	1512	3817	5235	6807	9705	17428	16951	14377	17213	21090	31488	36071	61852	68902	57035	62102	56156	75173	195020	92353	128458	153284	263284	199073	360420	421065	599200	476491	1202692	656740	1595884	1949666	1307285	3612062	6473822	13950431	35377173
50	0	0	0	0	0	0	0	1245116	67	760	1433	3833	5110	6614	9498	17261	17818	14653	17471	20898	31117	36570	62346	70294	57549	62577	55867	75985	197842	93984	129230	154210	270805	200384	372764	422302	629228	487198	1261899	681728	1637493	2028289	1351753	3662680	6478975	13503572	35377173
51	0	0	0	0	0	0	0	1372659	104	875	2234	5947	7720	9676	10392	14904	13895	15703	19336	23082	28559	33612	51810	49703	51611	54180	51664	62751	152167	65989	121508	129913	193188	153742	310527	365773	520778	427769	1149964	594566	1627770	2064819	1336260	3668789	6870782	13742452	35377173
52	0	0	0	0	0	0	0	1398933	73	912	1816	4741	6963	8653	11233	17658	16358	14570	17808	20953	29511	33331	57310	61145	49343	53872	49988	63598	183657	74508	119826	129253	236588	161353	354122	360062	586860	432826	1250183	638444	1682364	2149081	1433514	3708866	6799190	13157707	35377173
53	0	0	0	0	0	0	0	1422965	74	944	1666	4053	5830	7384	10230	17278	16209	13732	16225	19620	29237	32295	57996	64206	49070	54178	49800	64999	194084	78083	120958	130794	251068	164288	369339	361670	613664	438630	1298749	663178	1713406	2195968	1480328	3733657	6758443	12872875	35377173
54	0	0	0	0	0	0	0	1472431	114	1164	1846	4635	6301	7774	11089	20508	19641	14647	16844	19746	29689	33634	61104	70815	49081	54670	49849	66202	208243	79145	122157	131033	267398	167163	390292	361154	651286	447525	1377825	693253	1761196	2295671	1533273	3785302	6777716	12315757	35377173
55	0	0	0	0	0	0	0	1560378	414	5251	5843	12498	14731	21278	15696	24442	23500	17775	19276	21377	30303	35040	64576	73565	51039	57387	50639	68876	208867	81382	123340	129705	269814	167055	400066	359961	682640	452717	1448099	721884	1797818	2408270	1563632	3828386	6755661	11803992	35377173
56	0	0	0	0	0	0	0	1732280	187	2243	4232	10902	10938	13411	14284	19030	20142	22080	29178	33267	41876	51908	70081	75294	77099	88862	80390	91844	219422	116498	171097	197764	256381	225833	378460	440494	618382	514432	1390328	709192	1761826	2474933	1485388	3728958	6701849	11496408	35377173
57	0	0	0	0	0	0	0	1821610	7389	72674	49928	82738	63655	69546	42740	55950	46641	45277	39379	40470	47469	53033	73736	80172	64268	70136	64201	76215	210649	89854	137951	147893	258114	193503	397617	392667	671981	492265	1467668	735926	1794007	2521039	1548113	3745502	6566993	11038204	35377173
58	0	0	0	0	0	0	0	1824859	5202	72562	53032	78174	63405	61204	42837	58857	51354	45097	36658	39938	46393	53910	79682	88756	63525	70857	64132	78095	232796	93876	141124	151628	288442	201934	431080	400197	727100	507517	1581038	780797	1860297	2639134	1606207	3811849	6499357	10444271	35377173
59	0	0	0	0	0	0	0	1847452	238	3826	5230	12056	13507	16495	20123	31288	29242	24715	26833	32005	43360	54273	86008	99656	75200	89223	82917	100957	267877	128021	166747	195563	323002	235627	457113	429311	757523	524179	1623410	805842	1901557	2672258	1638312	3834607	6481769	10239851	35377173
60	0	0	0	0	0	0	0	1951582	996	11346	13201	25531	32042	41828	27106	36100	34925	28585	30417	33589	43647	55442	86889	104386	79004	98999	81340	108245	284026	137089	182410	208686	332809	240217	457084	420654	781770	521084	1662695	817465	1911547	2766252	1643267	3860349	6433644	9790925	35377173
61	0	0	0	0	0	0	0	2138321	259	3547	5940	13722	14234	16754	17870	22469	23271	25199	30709	36772	43815	54758	75797	85117	78140	94571	83793	93724	246203	121634	183070	214665	285897	263443	444042	488225	753576	586592	1686767	839536	1926078	2921047	1575172	3901972	6415841	9564631	35377173
62	0	0	0	0	0	0	0	2169729	116	1358	2384	5776	7746	10027	13052	19978	19563	20236	25139	31289	42821	52166	77420	92847	77614	95930	81955	98915	270597	133794	180776	221968	325347	281758	483225	490015	816766	595998	1779927	894325	1974246	2993909	1653461	3930094	6322184	9082722	35377173
63	0	0	0	0	0	0	0	2212609	133	1525	2281	5334	7383	9683	13319	21634	20995	20704	25159	31345	44423	53966	81663	99057	77565	98103	83276	103486	283221	137251	184519	227012	343175	288104	506489	491656	867219	610022	1882363	936459	2025224	3116627	1679240	3980681	6209926	8594342	35377173
64	0	0	0	0	0	0	0	2281528	318	5005	5821	14521	13350	21332	15678	26800	25818	23562	26449	31842	45223	54761	85383	102244	78708	99342	83783	105381	289656	136174	185242	224720	349605	287309	516201	485149	895737	608501	1934890	951428	2056123	3158899	1693078	4002319	6128201	8327092	35377173
65	0	0	0	0	0	0	0	2412507	138	1640	2299	5492	6897	8702	11960	21201	21514	20579	23345	30288	42926	53897	83143	101514	79334	99034	83934	107057	286108	137968	183618	226041	352355	287369	522039	490137	939423	624725	2031687	987554	2120976	3271196	1709078	4070428	6044080	7874990	35377173
66	0	0	0	0	0	0	0	2711227	108	1049	2268	5189	7471	9030	10208	14064	13469	16022	19048	22862	30625	36552	56148	61327	55861	64628	61047	70533	209272	94097	157307	173247	262409	259240	488150	506782	910671	680331	2092002	1027582	2191179	3536466	1660946	4225244	6004449	7629063	35377173

## Sheet: Score Distribution_1
						0	1	2	3	4	5	6	7	8	9	10	11	12	13	14	15	16	17	18	19	20	21	22	23	24	25	26	27	28	29	30	31	32	33	34	35	36	37	38	39	40
	;	<	=	>	?	@	A	B	C	D	E	F	G	H	I	J	K	L	M	N	O	P	Q	R	S	T	U	V	W	X	Y	Z	[	\	]	^	_	'	a	b	c	d	e	f	g	h
									0.501187	0.398107	0.316228	0.251189	0.199526	0.158489	0.125893	0.1	0.0794328	0.0630957	0.0501187	0.0398107	0.0316228	0.0251189	0.0199526	0.0158489	0.0125893	0.01	0.00794328	0.00630957	0.00501187	0.00398107	0.00316228	0.00251189	0.00199526	0.00158489	0.00125893	0.001	0.000794328	0.000630957	0.000501187	0.000398107	0.000316228	0.000251189	0.000199526	0.000158489	0.000125893	0.0001	Total
1	0	0	0	0	0	0	0	0	0	0	0	0	0	0	7560	16800	41723	54468	0	30184	0	29904	32997	38034	504887	0	233688	1411674	382421	153648	1646525	1783782	413235	3963400	2494638	10653870	5588773	4069888	30167115	4084012	26952415	18673452	15592540	126826596	235029600	872152560	1363030389	38.5285	0.000140329
2	0	0	0	0	0	0	0	0	0	888	3990	3738	127561	63864	185751	103150	574277	337992	392197	311122	362415	456032	852397	381906	818501	413540	552888	1385626	1063152	802824	1593875	3404882	1970811	4277812	3770348	8033940	8253006	3277152	25549590	4048210	27394325	21392280	13613817	123246198	239034237	863094920	1361149214	38.4754	0.000142058
3	0	0	0	0	0	0	0	0	0	60552	75715	149742	260708	213968	282384	301790	967362	581880	494286	428428	434910	569376	970734	750744	857850	450000	440496	832898	1264149	667752	1680350	1870518	1914165	3466848	2813464	4557780	5744765	2092704	18057039	2733702	28395185	21682908	13564459	118964206	241892625	854365760	1334852202	37.732	0.000168577
4	0	0	0	0	0	0	0	0	0	1176	14540	39984	114471	163088	192096	243210	516890	379212	428259	401688	317205	436256	808367	507132	859788	716920	510972	1344574	1357460	839208	2078025	2796898	2446848	4181408	4209466	6595980	9393341	3789984	23598234	4115292	29246525	22559868	14198528	121245878	245509485	852644720	1358802976	38.409	0.000144244
5	0	0	0	0	0	0	0	0	15	1488	21735	63498	106512	227344	204867	318770	489830	386616	411307	462882	287070	434992	764762	544860	914033	758780	552027	1443794	1447827	859944	2038500	2927782	2376675	4186756	4180379	6561360	9057921	3798400	22852962	4057424	30298870	22814928	13908448	120292952	248824836	848963920	1357845066	38.382	0.000145146
6	0	0	0	0	0	0	0	0	42	836	8135	25656	43603	69872	69012	130160	105336	134640	158145	298536	287520	347184	693005	586476	899061	1237220	1225623	1756986	1748322	661056	1580725	2224326	1437588	3994228	2594282	4861980	5406524	3373056	19199697	4496942	32182395	27906840	20115864	123366772	247909194	852601680	1363738519	38.5485	0.000139684
7	0	0	0	0	0	0	0	0	54	1284	8195	25764	43134	74080	81459	139770	129965	153180	175812	285600	326655	349488	693872	688554	920227	1231700	1170981	1647184	2050841	752592	1688650	2172924	2152386	3875816	3418201	4900530	6685243	4075872	20025918	5459652	32383260	28437336	22207474	118003452	240645756	854452960	1361535821	38.4863	0.000141701
8	0	0	0	0	0	0	0	0	24	908	7090	23376	40901	71088	81855	135580	142208	163644	185939	274386	334020	362176	693532	691380	964174	1184300	1223943	1751948	2030900	825624	1780675	2288130	2373354	4096960	3592752	5248170	6919882	4270400	20966616	4922282	33156200	28730556	21955467	120938154	241067424	846747680	1360243698	38.4498	0.000142897
9	0	0	0	0	0	0	0	0	573	10184	21210	58584	120869	167232	131049	236910	225357	248268	231166	329490	356385	412224	834581	879714	1018286	1283300	1264746	1891428	2212531	861120	1925325	2237534	2578338	4122636	3817531	5349750	7160070	3951520	21390732	4484668	33130825	27837756	21705347	121886710	239427786	840728040	1354529775	38.2882	0.000148312
10	0	0	0	0	0	0	0	0	48	1052	6230	22788	40887	76240	89289	154420	169928	169884	184158	285278	343845	376912	729062	812412	1037590	1159260	1239525	1787676	2266972	861624	1892650	2313948	3019680	4046980	4447991	5447730	7911727	4202656	23299716	4915584	34835640	30207132	23878616	124681838	239806008	830188720	1356911696	38.3556	0.00014603
11	0	0	0	0	0	0	0	0	87	1920	7780	23220	30184	41016	56052	85330	103818	89940	131521	188552	204360	340768	579819	426258	818881	667760	649404	1250018	1462846	778008	2042175	2476318	2010204	4192720	3343091	5116980	10368539	4116608	21188508	7078834	34560995	32432328	22365279	150173264	232607037	818015000	1360025422	38.4436	0.000143101
12	0	0	0	0	0	0	0	0	51	968	4785	13890	21833	28792	46413	80600	107910	87096	116025	162050	210870	323264	553877	491634	826804	668500	579999	1224146	1677298	840792	2125900	2436538	2657664	4099536	4034741	5374320	11448269	4396576	22790394	7740338	35079940	33484608	24478238	151948434	229309548	808714280	1358186921	38.3916	0.000144823
13	0	0	0	0	0	0	0	0	30	568	3155	8910	12929	20912	31743	58180	83039	74484	95355	134988	188535	292944	508028	443988	812155	640340	556437	1189012	1618533	865920	2159650	2395536	2779758	4100236	4160572	5499570	11807063	4433856	23224344	7843324	35356230	34007004	25198739	154888000	226855551	805896960	1358246578	38.3933	0.000144767
14	0	0	0	0	0	0	0	0	36	480	2160	6786	10703	17768	26838	53950	77726	67140	83447	117180	176160	277168	503982	456606	798323	621300	550935	1185140	1702828	880032	2147800	2422966	3037230	4076492	4464347	5455290	12302257	4434944	23950641	7763900	36039290	34243776	25827221	157157816	225501432	801034680	1357476770	38.3715	0.000145494
15	0	0	0	0	0	0	0	0	156	2532	5400	14592	20727	33736	34425	65370	99110	82572	96967	129668	200145	300576	561357	533862	843676	645920	568113	1199968	1907758	915000	2210575	2451644	3403431	4025028	4921300	5612910	12879663	4678272	24895728	7816226	37177595	34964136	26693465	156762958	224806608	793328960	1354890129	38.2984	0.000147964
16	0	0	0	0	0	0	0	0	7830	167068	345240	868032	564242	1224240	403110	783200	704121	709956	785434	703612	848580	954176	1411017	1496502	1489391	1247760	1497342	1844348	2444118	1037928	2347075	2809196	2783943	4917752	4608796	5594940	12065603	4653632	24353472	7620012	35883295	35506008	23359765	140271946	216779160	763828840	1308920682	36.999	0.000199571
17	0	0	0	0	0	0	0	0	27	480	2575	8484	14868	20224	33642	61690	81037	72468	105170	152936	215325	348928	601953	495288	925053	737040	699804	1448106	1992927	1069464	2436900	3191890	3318273	5127948	5194219	7316940	13446467	6997184	29488041	9991104	41081355	45577548	37380286	156935402	211703154	759345200	1347619400	38.0929	0.000155135
18	0	0	0	0	0	0	0	0	30	564	2505	7686	13671	19800	35820	66520	94446	77532	100087	139720	219075	338128	604129	549036	948043	726360	686259	1422036	2182493	1104120	2515050	3156400	3784158	5039216	5779700	7578360	14293852	7316480	30712539	10386898	42021980	46864368	37777518	158097138	209882322	751123520	1345667559	38.0377	0.000157118
19	0	0	0	0	0	0	0	0	4191	78592	135055	310560	418656	602360	233811	378060	405317	422520	397605	399504	467655	585488	1075896	1108422	1235551	1066000	957201	1756744	2854208	1191264	2674500	3044600	4364064	4943680	6514531	7411980	14997831	7102912	31479063	10142676	41892725	45925992	34769455	150755918	208818831	737008440	1327931858	37.5364	0.000176344
20	0	0	0	0	0	0	0	0	1242	21180	38600	87432	172585	216360	130068	148050	172920	184092	210197	251482	296265	430176	766887	761040	1018172	877060	774291	1553882	2546399	1158528	2640050	2963298	4201173	4797296	6394442	7401600	14876993	7046464	31631985	9751336	42701225	46202112	35386023	154602164	209628978	734436560	1326478607	37.4953	0.000178019
21	0	0	0	0	0	0	0	0	27	508	3965	19212	32424	45240	67860	109700	125268	123168	199992	275156	343905	546064	913087	690408	1305642	1078340	1019466	2041490	2683456	1379592	3117400	4468594	3843909	6173608	6565687	9219030	14702370	8973696	33646866	11775900	44776760	50833404	35368152	169924980	202696143	714750520	1333840989	37.7034	0.00016969
22	0	0	0	0	0	0	0	0	24	656	3535	13272	22645	33152	56196	93380	113641	104580	165919	221550	330720	493024	838882	732168	1294185	1015540	958041	1978218	2861085	1496064	3171550	4384510	4511835	6249320	7205282	9420600	15957777	9110816	35051346	11627626	45088960	50865300	36510823	175740652	197849145	706953960	1332525979	37.6663	0.000171149
23	0	0	0	0	0	0	0	0	15	512	2970	11436	20020	31392	59274	102160	131164	109452	158470	213528	343725	493552	837726	833976	1279764	1020880	944559	1937408	3171562	1559712	3238975	4371510	5112180	6147120	7885535	9645990	16782594	9354752	36376659	11954740	46137595	51752376	37430162	177205476	196494792	696920280	1330073993	37.597	0.000173902
24	0	0	0	0	0	0	0	0	12381	168776	157490	166602	165249	192040	178047	230250	257081	211680	224250	273420	392460	529536	882130	959148	1246552	974200	903483	1803054	3364187	1479504	3073950	3923478	5409477	5800704	8049791	9235050	16715355	9283040	37153578	11796878	48139280	52809192	38541309	178193514	197112747	681264640	1321273503	37.3482	0.000184154
25	0	0	0	0	0	0	0	0	33	460	2090	8328	14175	20680	40320	77720	109109	97956	146523	193354	327555	472816	810815	803232	1240681	1077200	980511	1926870	2995451	1840848	3081775	4518462	5083317	6118728	7395319	10405920	15195208	10700032	31488204	14329232	39046070	51567912	30891707	163561272	186356508	738902360	1331828753	37.6466	0.000171927
26	0	0	0	0	0	0	0	0	3105	67192	139130	453066	211715	703944	185976	334180	300201	327108	469833	394996	515655	649664	995350	909918	1172547	955200	1113924	1544620	2241833	1033032	2302325	2989636	3160809	3916108	5256569	6898470	11095861	6565120	24671064	9728386	38904425	41337468	24144054	149816102	229048677	753407240	1327964503	37.5373	0.000176306
27	0	0	0	0	0	0	0	0	747	14572	29270	93054	94318	178000	105183	224740	235213	210852	225875	266574	359160	482944	893775	835380	1035139	915220	875427	1533884	2603232	1185264	2414200	3116750	3902958	4161808	6063639	7500630	12410044	7241216	27221304	10432356	40004615	43695000	28006521	152515888	224565822	748196840	1333847414	37.7036	0.000169683
28	0	0	0	0	0	0	0	0	87	1200	4920	17910	28336	39256	67230	121520	146146	112044	147108	197638	298365	411408	759679	775836	927200	815320	776538	1418296	2765934	1272384	2381625	3113396	4511241	4084080	6701146	7771500	13304394	7861536	28715808	11456946	41511400	46568016	30060650	154888608	223655679	737545160	1335235540	37.7429	0.000168157
29	0	0	0	0	0	0	0	0	42	660	4075	14808	24577	36712	65052	127940	158631	115404	140504	185010	299730	401488	750584	832428	930202	806120	757470	1402302	2907269	1327032	2384225	3086122	4836402	4005260	6997265	7885710	13610209	7944288	29187642	11613380	41699035	46783980	30601886	155733690	223766205	732363280	1333786619	37.7019	0.00016975
30	0	0	0	0	0	0	0	0	1122	22908	38380	109764	171444	261728	144378	219510	273438	203748	208858	246540	331230	449408	858483	937620	1000464	888780	794892	1450196	3018175	1368576	2489475	3042702	4916835	3999492	7112250	7845930	13932175	7948672	29590869	11663292	41900705	46913652	30871949	153481506	224505528	724250960	1327465634	37.5232	0.000176879
31	0	0	0	0	0	0	0	0	6963	120112	186955	560844	318185	832368	303129	568300	528891	551376	645957	580874	767400	963184	1533859	1442088	1694895	1566820	1664250	2351404	3575373	2107224	3178550	4670718	5163183	6397608	7590344	10722060	14337624	11375808	30778935	15374052	43060920	52747236	29442380	151008960	221176761	667844520	1297740110	36.683	0.000214636
32	0	0	0	0	0	0	0	0	132	2140	8670	34164	50589	65408	87057	142870	166397	159132	242593	309610	446070	623472	1042576	995868	1405107	1332120	1253217	2126234	3499220	2264208	3243250	4872062	5844204	6403880	8128207	11548380	15145360	12199392	33472659	16059628	44847425	57210084	33961301	160627482	216347313	667136800	1313304281	37.1229	0.000193958
33	0	0	0	0	0	0	0	0	51	1012	5640	20268	31626	46976	73188	130260	178178	160548	212446	277074	436485	592320	999515	1159830	1350311	1341920	1240197	2097018	3823520	2488944	3190750	4868526	6463368	6393688	8521360	11660460	15692758	12536864	33589314	16712020	44824430	58351392	34619568	161390750	215333547	660831160	1311647282	37.0761	0.000196061
34	0	0	0	0	0	0	0	0	20226	324616	401670	907794	952014	1592224	620901	1037930	991309	1076544	905021	845348	965670	1148864	1998792	2192652	1745188	1706540	1593900	2323794	4597401	1878168	3129750	3633838	6169662	4947348	8562279	9029610	15106176	9502464	30956046	13808114	43301055	48166308	31119294	143024020	215936682	641838520	1258057732	35.5613	0.000277889
35	0	0	0	0	0	0	0	0	210	3972	10170	38634	51303	73896	99576	184830	238315	186708	242463	307510	452370	635408	1132302	1263150	1443012	1371820	1321257	2137740	4295779	2361120	3408700	4905940	6995592	6341636	9432279	12194910	16654068	12981152	36709398	17414766	48226535	59717268	36784438	157769654	216853182	640140160	1304381223	36.8707	0.000205556
36	0	0	0	0	0	0	0	0	27132	424100	475100	894786	623343	1016400	479826	715470	630234	712188	770042	764092	892650	1092144	1385024	1392120	1720146	1593080	1676073	2277858	3700608	2248848	3436375	5252676	5582385	6574624	8326335	11732400	14680794	11935296	32545293	14320460	45875340	53704044	32236472	150436680	223190721	631662480	1277003639	36.0968	0.00024565
37	0	0	0	0	0	0	0	0	9987	158200	134305	247536	245756	257256	226107	331880	332288	346068	422396	505862	657210	897344	1288226	1323612	1721286	1758040	1668975	2524390	4751846	2918352	4103700	6211218	6900741	7631764	9527080	13164870	16272582	13230816	35570931	15745536	46913335	56887524	34712290	154013886	217351953	627083080	1288048228	36.409	0.000228611
38	0	0	0	0	0	0	0	0	819	18048	34455	111204	135968	245872	158472	308730	326579	332400	374465	429338	631320	843008	1432488	1563552	1771522	1919360	1754130	2729518	5526739	3565680	4414625	6747806	8289432	8402548	10587871	13769130	17678308	13674208	36673494	16132728	47367180	56131632	35184299	151093054	217659234	618693560	1286712776	36.3713	0.000230607
39	0	0	0	0	0	0	0	0	5067	87708	94085	193896	241675	306896	261108	474810	546414	449868	413166	486808	676035	881936	1542138	1795554	1773346	1908440	1700643	2651682	5891565	3617472	4433075	6369402	8914914	7983892	10898461	13470000	18099226	13479936	37152060	16370490	48299090	56495160	36266290	150863610	217215687	607409640	1279721245	36.1736	0.000241344
40	0	0	0	0	0	0	0	0	285	4488	11465	36642	46053	72152	105246	191440	246576	237684	341848	443002	662370	872288	1345584	1606176	1773859	2134320	1856085	2780954	5837814	4244688	4725725	7027592	9227169	8839376	10766192	15251640	17831448	15814944	35508594	20497818	47178495	59037372	36808895	136479128	219057852	615038520	1283941779	36.2929	0.000234804
41	0	0	0	0	0	0	0	0	132	2572	10615	37530	50267	74544	93141	147550	167805	199152	295191	373380	503130	646960	1003272	936414	1252594	1304420	1269093	1812448	3212686	1949088	3261150	4287972	5026374	5813024	7849604	13112070	14570899	15680960	32975349	22095070	50429995	63177768	36487550	143629816	233294373	629476040	1296509998	36.6482	0.000216361
42	0	0	0	0	0	0	0	0	1755	37492	75260	241536	209419	451384	188217	325840	334180	350496	430118	452746	617220	741728	1247086	1314504	1302507	1378520	1311912	1850288	3983393	1987056	3205250	3851172	5933655	5372080	8972107	11867550	16081591	14608192	33958386	22536934	51249660	61950456	38559772	141095292	231794277	602684240	1272553271	35.971	0.00025287
43	0	0	0	0	0	0	0	0	1239	27836	59000	165600	237776	346560	205605	341610	351758	334020	379925	435708	591345	729312	1292629	1374696	1299315	1421420	1327473	1941302	4267719	2193360	3460900	4111276	6522390	5807088	9488539	12949140	16594331	15429664	35988975	22490626	51958270	63466776	40600618	141107338	230273355	603212960	1282787454	36.2603	0.000236575
44	0	0	0	0	0	0	0	0	756	14624	29370	88746	120939	205224	151506	245700	283008	236112	298194	359870	531840	660576	1192210	1379790	1256090	1374500	1270521	1850640	4552827	2324400	3409825	4247386	7167420	6096692	10220760	13447260	18224218	16603456	38359794	24599918	54316255	67138596	42442219	143473522	231862176	582572960	1282609900	36.2553	0.000236848
45	0	0	0	0	0	0	0	0	219	3200	6670	22338	33866	49088	79965	153370	177309	167328	228813	300566	470940	603216	1048985	1219104	1192193	1315720	1222137	1821028	4224203	2378400	3286325	4233190	6938028	6095684	9918725	13654740	18104248	16858016	37954389	25025598	54511975	66750840	42874379	145556340	232711752	583540120	1284733007	36.3153	0.000233598
46	0	0	0	0	0	0	0	0	1179	21744	46545	147630	107485	254552	140670	251330	244706	290544	368550	412538	536730	680240	1065577	1056078	1194606	1270000	1290723	1672044	3487720	1802856	3184400	3856372	5270940	5130272	8473133	11870790	15201098	13925280	34692768	19148222	51662205	64875996	41630920	134372332	254604129	598641360	1282884264	36.2631	0.000236426
47	0	0	0	0	0	0	0	0	1422	32700	67625	187188	175735	321920	180306	314770	316371	311640	358462	409584	560475	669280	1180667	1274760	1171844	1290120	1253280	1705682	4173879	1988112	3208275	3787862	6359904	5215476	9636903	11865390	16880182	14015328	36996432	19811052	53124085	65788884	44743323	134534250	251534751	582398320	1277846239	36.1206	0.000244307
48	0	0	0	0	0	0	0	0	273	5488	12875	39360	57253	81736	117306	220200	244178	201108	249938	324142	500880	593136	1120759	1296270	1095084	1224700	1198008	1629298	4600690	2134344	3251100	3945474	7086393	5499676	10464331	12446310	18187421	14951424	39359298	21695468	55158215	69517296	47416462	136106956	252559788	563603480	1278196118	36.1305	0.000243751
49	0	0	0	0	0	0	0	0	210	2844	7560	22902	36645	54456	87345	174280	186461	172524	223769	295260	472320	577136	1051484	1240236	1083665	1242040	1179276	1653806	4485460	2216472	3211450	3985384	7108668	5574044	10452180	12631950	18575200	15247712	39688836	22329160	55855940	70187976	48369545	137258356	252479058	558017240	1277438850	36.1091	0.000244956
50	0	0	0	0	0	0	0	0	201	3040	7165	22998	35770	52912	85482	172610	195998	175836	227123	292572	466755	585120	1059882	1265292	1093431	1251540	1173207	1671670	4550366	2255616	3230750	4009460	7311735	5610752	10810156	12669060	19506068	15590336	41642667	23178752	57312255	73018404	50014861	139181840	252680025	540142880	1272554587	35.9711	0.000252868
51	0	0	0	0	0	0	0	0	312	3500	11170	35682	54040	77408	93528	149040	152845	188436	251368	323148	428385	537792	880770	894654	980609	1083600	1084944	1380522	3499841	1583736	3037700	3377738	5216076	4304776	9005283	10973190	16144118	13688608	37948812	20215244	56971950	74333484	49441620	139413982	267960498	549698080	1275426489	36.0522	0.000248185
52	0	0	0	0	0	0	0	0	219	3648	9080	28446	48741	69224	101097	176580	179938	174840	231504	293342	442665	533296	974270	1100610	937517	1077440	1049748	1399156	4224111	1788192	2995650	3360578	6387876	4517884	10269538	10801860	18192660	13850432	41256039	21707096	58882740	77366916	53040018	140936908	265168410	526308280	1269886549	35.8956	0.000257297
53	0	0	0	0	0	0	0	0	222	3776	8330	24318	40810	59072	92070	172780	178299	164784	210925	274680	438555	516720	985932	1155708	932330	1083560	1045800	1429978	4463932	1873992	3023950	3400644	6778836	4600064	10710831	10850100	19023584	14036160	42858717	22548052	59969210	79054848	54772136	141878966	263579277	514915000	1267156948	35.8185	0.000261909
54	0	0	0	0	0	0	0	0	342	4656	9230	27810	44107	62192	99801	205080	216051	175764	218972	276444	445335	538144	1038768	1274670	932539	1093400	1046829	1456444	4789589	1899480	3053925	3406858	7219746	4680564	11318468	10834620	20189866	14320800	45468225	23570602	61641860	82644156	56731101	143841476	264330924	492630280	1261739118	35.6653	0.00027131
55	0	0	0	0	0	0	0	0	1242	21004	29215	74988	103117	170224	141264	244420	258500	213300	250588	299278	454545	560640	1097792	1324170	969741	1147740	1063419	1515272	4803941	1953168	3083500	3372330	7284978	4677540	11601914	10798830	21161840	14486944	47787267	24544056	62923630	86697720	57854384	145478668	263470779	472159680	1254081628	35.4489	0.000285174
56	0	0	0	0	0	0	0	0	561	8972	21160	65412	76566	107288	128556	190300	221562	264960	379314	465738	628140	830528	1191377	1355292	1464881	1777240	1688190	2020568	5046706	2795952	4277425	5141864	6922287	6323324	10975340	13214820	19169842	16461824	45880824	24112528	61663910	89097588	54959356	141700404	261372111	459856320	1241859030	35.1034	0.000308788
57	0	0	0	0	0	0	0	0	22167	290696	249640	496428	445585	556368	384660	559500	513051	543324	511927	566580	712035	848528	1253512	1443096	1221092	1402720	1348221	1676730	4844927	2156496	3448775	3845218	6969078	5418084	11530893	11780010	20831411	15752480	48433044	25021484	62790245	90757404	57280181	142329076	256112727	441528160	1225875553	34.6516	0.000342642
58	0	0	0	0	0	0	0	0	15606	290248	265160	469044	443835	489632	385533	588570	564894	541164	476554	559132	695895	862560	1354594	1597608	1206975	1417140	1346772	1718090	5354308	2253024	3528100	3942328	7787934	5654152	12501320	12005910	22540100	16240544	52174254	26547098	65110395	95008824	59429659	144850262	253474923	417770840	1221462981	34.5269	0.000352625
59	0	0	0	0	0	0	0	0	714	15304	26150	72336	94549	131960	181107	312880	321662	296580	348829	448070	650400	868368	1462136	1793808	1428800	1784460	1741257	2221054	6161171	3072504	4168675	5084638	8721054	6597556	13256277	12879330	23483213	16773728	53572530	27398628	66554495	96201288	60617544	145715066	252788991	409594040	1226841152	34.6789	0.000340495
60	0	0	0	0	0	0	0	0	2988	45384	66005	153186	224294	334624	243954	361000	384175	343020	395421	470246	654705	887072	1477113	1878948	1501076	1979980	1708140	2381390	6532598	3290136	4560250	5425836	8985843	6726076	13255436	12619620	24234870	16674688	54868935	27793810	66904145	99585072	60800879	146693262	250912116	391637000	1216993293	34.4005	0.000363034
61	0	0	0	0	0	0	0	0	777	14188	29700	82332	99638	134032	160830	224690	255981	302388	399217	514808	657225	876128	1288549	1532106	1484660	1891420	1759653	2061928	5662669	2919216	4576750	5581290	7719219	7376404	12877218	14646750	23360856	18770944	55663311	28544224	67412730	105157692	58281364	148274936	250217799	382585240	1213398862	34.2989	0.000371628
62	0	0	0	0	0	0	0	0	348	5432	11920	34656	54222	80216	117468	199780	215193	242832	326807	438046	642315	834656	1316140	1671246	1474666	1918600	1721055	2176130	6223731	3211056	4519400	5771168	8784369	7889224	14013525	14700450	25319746	19071936	58737591	30407050	69098610	107780724	61178057	149343572	246565176	363308880	1209405993	34.1861	0.000381412
63	0	0	0	0	0	0	0	0	399	6100	11405	32004	51681	77464	119871	216340	230945	248448	327067	438830	666345	863456	1388271	1783026	1473735	1962060	1748796	2276692	6514083	3294024	4612975	5902312	9265725	8066912	14688181	14749680	26883789	19520704	62117979	31839606	70882840	112198572	62131880	151265878	242187114	343773680	1203818869	34.0281	0.000395537
64	0	0	0	0	0	0	0	0	954	20020	29105	87126	93450	170656	141102	268000	283998	282744	343837	445788	678345	876176	1451511	1840392	1495452	1986840	1759443	2318382	6662088	3268176	4631050	5842720	9439335	8044652	14969829	14554470	27767847	19472032	63851370	32348552	71964305	113720364	62643886	152088122	238999839	333083680	1197925638	33.8615	0.000411004
65	0	0	0	0	0	0	0	0	414	6560	11495	32952	48279	69616	107640	212010	236654	246948	303485	424032	643890	862352	1413431	1827252	1507346	1980680	1762614	2355254	6580484	3311232	4590450	5877066	9513585	8046332	15139131	14704110	29122113	19991200	67045671	33576836	74234160	117763056	63235886	154676264	235719120	314999600	1192179200	33.6991	0.000426667
66	0	0	0	0	0	0	0	0	324	4196	11340	31134	52297	72240	91872	140640	148159	192264	247624	320068	459375	584832	954516	1103886	1061359	1292560	1281987	1551726	4813256	2258328	3932675	4504422	7085043	7258720	14156350	15203460	28230801	21770592	69036066	34937788	76691265	127312776	61455002	160559272	234173511	305162520	1188144246	33.5851	0.000438021

## Sheet: Raw Counts_2
						0	1	2	3	4	5	6	7	8	9	10	11	12	13	14	15	16	17	18	19	20	21	22	23	24	25	26	27	28	29	30	31	32	33	34	35	36	37	38	39	40
	;	<	=	>	?	@	A	B	C	D	E	F	G	H	I	J	K	L	M	N	O	P	Q	R	S	T	U	V	W	X	Y	Z	[	\	]	^	_	'	a	b	c	d	e	f	g	h
									0.501187	0.398107	0.316228	0.251189	0.199526	0.158489	0.125893	0.1	0.0794328	0.0630957	0.0501187	0.0398107	0.0316228	0.0251189	0.0199526	0.0158489	0.0125893	0.01	0.00794328	0.00630957	0.00501187	0.00398107	0.00316228	0.00251189	0.00199526	0.00158489	0.00125893	0.001	0.000794328	0.000630957	0.000501187	0.000398107	0.000316228	0.000251189	0.000199526	0.000158489	0.000125893	0.0001	Total
1	0	0	0	0	0	0	0	123483	0	0	0	0	0	0	2570	3537	1946	11882	0	5897	0	5275	4602	5002	43660	0	15387	30762	17401	8779	80022	42315	7676	170685	44936	222916	184404	36434	631175	61447	632145	456469	513409	2571290	2014959	27426708	35377173
2	0	0	0	0	0	0	0	150761	0	364	61	787	3305	1457	2938	4882	5229	14621	4209	7274	2571	14660	15100	18086	45584	15007	25984	37671	48292	25057	73069	75878	58510	152905	82740	167073	196088	59701	578563	70462	695354	570512	449920	2592765	2340848	26768885	35377173
3	0	0	0	0	0	0	0	150106	0	622	318	1993	3134	2254	3605	7253	8008	13485	5140	7918	3527	16467	19234	19889	44723	22281	23362	35679	52914	23831	80544	64107	67066	151045	86372	163923	205027	61209	597546	68626	731221	606316	477740	2580556	2497967	26472165	35377173
4	0	0	0	0	0	0	0	153760	0	812	544	2933	3684	3296	3972	9290	9498	11537	5921	7977	4518	18156	22761	19128	43228	24992	20914	35920	53357	23195	82052	57111	67239	148012	83897	156199	201764	60284	593679	68018	739549	613422	481583	2577024	2587631	26380316	35377173
5	0	0	0	0	0	0	0	155156	32	712	741	3717	4469	4056	4766	10604	8863	9997	7124	9631	5119	21491	23849	17698	40771	24550	21792	37902	52052	23499	75576	56267	62688	144105	79710	151500	191853	61103	589364	67301	770761	632658	477878	2618185	2734749	26174884	35377173
6	0	0	0	0	0	0	0	172231	76	928	786	3643	4479	4699	6129	10932	7990	9584	7068	11128	4859	25384	22625	16831	36728	24374	26008	37679	55363	26537	67174	62964	62469	149778	81300	145875	189753	73287	574254	72723	790193	649862	496364	3089821	2597351	25757944	35377173
7	0	0	0	0	0	0	0	170990	81	851	728	3398	3699	3692	4642	9987	8602	10435	5842	7973	5828	20691	21798	19175	39173	25225	24283	38520	57737	27690	71247	63674	77810	143281	95302	144584	207494	89640	564719	89972	757612	632064	541050	3028353	2392340	25966991	35377173
8	0	0	0	0	0	0	0	171988	71	855	447	2464	3025	2908	4433	9617	9103	12233	5341	7180	5789	20180	22300	21941	42210	25384	23488	39576	63276	28254	78828	64754	86029	148962	105710	153209	224962	85975	611379	80993	801597	640455	561158	3150550	2583842	25476707	35377173
9	0	0	0	0	0	0	0	186810	43	384	400	1944	2523	2665	3551	9464	8752	14564	5136	6617	5281	18978	22743	26383	42315	26010	22424	39142	69410	28195	79701	64237	94527	146057	115310	154720	232482	82644	636955	84693	820769	663392	580707	3218719	2675713	25182813	35377173
10	0	0	0	0	0	0	0	213780	68	650	462	2411	2537	2994	3593	10228	10154	15848	4950	6433	5011	18550	23308	26409	43872	25856	22603	37626	72605	27833	80904	63340	99790	144434	122492	153744	243732	82072	666367	82723	857830	682281	611369	3310577	2844803	24752934	35377173
11	0	0	0	0	0	0	0	297044	941	13900	15367	70047	36607	116540	17634	41279	28595	42062	51821	26234	28132	61749	60779	56185	73009	67971	81341	99275	92573	36667	78919	83019	84820	175665	110487	160663	225936	97337	650746	97983	863000	747460	635051	3608702	2600503	23741130	35377173
12	0	0	0	0	0	0	0	248397	109	1498	780	3936	4993	4271	6165	12538	10447	13532	7239	9049	5902	26974	29027	24662	45944	33233	28283	50179	74662	33244	85316	83434	97629	168251	124671	176919	250429	123341	720942	131397	918495	869277	903735	4003915	2681502	23362856	35377173
13	0	0	0	0	0	0	0	263063	77	779	650	3106	3887	3615	5297	12524	11374	16259	6783	7780	6239	25716	30535	29576	47446	33946	27336	50066	84957	34070	87549	83585	114838	164632	144381	178658	271011	128598	753912	142630	949357	897391	938295	4019659	2737154	23060442	35377173
14	0	0	0	0	0	0	0	269998	117	904	557	2922	3483	3400	5041	12464	11396	17118	6431	7172	6109	24113	30915	30874	48506	33352	27238	49675	88774	34386	89080	83976	119639	164818	151109	180746	283542	129948	775322	140867	975423	901594	956063	4100814	2831654	22777633	35377173
15	0	0	0	0	0	0	0	330714	1354	14658	15833	49244	75252	114779	42030	39525	30851	51255	44860	33386	24223	52072	69133	61503	72810	68696	52790	81237	118806	42956	102935	82651	135130	165737	171528	178684	299254	123454	777793	126617	976299	862067	875262	3672379	2936150	22403266	35377173
16	0	0	0	0	0	0	0	407819	793	12208	15045	58392	31478	87721	18245	42012	26493	42172	37871	21614	21239	56145	56695	46592	62410	53919	54958	73665	96941	41241	87946	100874	107716	190657	141830	191888	266447	146651	773311	143410	1023314	968927	877607	3950802	2847787	22192338	35377173
17	0	0	0	0	0	0	0	321747	58	859	790	4229	5333	4889	7694	15265	12535	17036	9205	9779	7808	34639	38580	32384	51973	40281	33654	61202	99191	41222	95211	102990	131154	182284	168781	208167	301431	171584	857065	171813	1089236	1076965	1073448	4231192	2940779	21724720	35377173
18	0	0	0	0	0	0	0	329551	56	760	726	3590	4703	4548	7034	15431	13426	19926	8381	8833	7987	32796	39565	37244	53800	40686	33406	60465	109058	42360	97209	103405	147112	180367	186469	212823	318883	177957	886136	182678	1113928	1112457	1087541	4281611	3016608	21397657	35377173
19	0	0	0	0	0	0	0	334542	48	595	557	3087	4308	4192	6665	15346	13074	19634	7987	8449	7872	31538	39036	38723	54269	40400	32591	60439	112157	42154	99040	102358	153411	178776	194280	213204	331007	176584	913052	184533	1145606	1127779	1117223	4362221	3101125	21099311	35377173
20	0	0	0	0	0	0	0	360060	35	464	532	3175	4403	4086	6678	16764	14956	23244	8122	8180	7776	31820	42163	43346	56517	40946	32538	59939	122894	43002	100306	102967	168836	177347	212534	216373	348722	181931	958589	194390	1204138	1177542	1138537	4393431	3218875	20651015	35377173
21	0	0	0	0	0	0	0	423316	272	3933	5064	23081	17718	35091	17394	36432	23333	36190	22641	17686	15258	56459	56188	44382	60609	51474	48628	74090	117725	48653	97703	119321	142077	202591	186152	229316	302532	190826	925388	175047	1218758	1172957	914030	4164143	3193695	20907020	35377173
22	0	0	0	0	0	0	0	743244	1103	14195	16795	58532	41038	94525	21998	46750	33775	49527	39289	23132	24991	63885	68386	63148	73754	59828	57655	78493	135056	47607	102996	107373	165809	185154	214713	208776	325838	166079	920794	162705	1201021	1074130	872389	4150743	3253615	20408332	35377173
23	0	0	0	0	0	0	0	402799	67	737	907	4459	6161	5441	9344	19453	16666	24276	9974	10025	9314	39949	48569	45599	60488	46798	38264	68467	134101	48621	106507	117539	180212	189563	228683	236835	353276	200893	1024963	197967	1297951	1234488	1082890	4483210	3340952	20050765	35377173
24	0	0	0	0	0	0	0	419551	63	632	833	4389	6000	5414	9235	20508	17317	26770	10173	9885	9716	39758	50641	50506	61194	46902	38080	69282	143815	49626	106622	118373	194075	187826	246832	238664	371283	207081	1057192	208397	1333978	1262180	1101209	4506688	3399703	19746780	35377173
25	0	0	0	0	0	0	0	454389	72	666	827	4217	5677	5418	9653	22389	19201	30762	10156	9567	9821	40599	54724	57135	63506	47545	38797	69289	157437	50810	108149	116451	212427	184635	269056	239472	391404	215396	1104415	219488	1385832	1304135	1123008	4513597	3483391	19343660	35377173
26	0	0	0	0	0	0	0	478884	203	2817	3603	15239	12421	19125	13093	22595	15707	23587	16844	14177	13910	50106	48909	38992	56603	53570	48965	79679	110445	58186	100396	136602	150582	200480	193101	268259	280309	260413	845707	268116	1060830	1244085	841864	3953518	2813760	21561491	35377173
27	0	0	0	0	0	0	0	489190	67	883	1055	5192	6303	6207	8589	16440	13638	19950	12303	11481	12612	43259	47268	43371	56308	54145	45963	77465	125594	61686	103031	135378	178120	198003	219656	275456	314098	272785	887555	287609	1086168	1281486	882051	4014634	2871679	21210495	35377173
28	0	0	0	0	0	0	0	589786	3199	36639	29494	91767	95415	159881	35208	65079	41310	76812	57445	38653	35837	75397	82956	81149	79590	79239	69563	93336	153147	64141	104469	120287	190993	181889	223817	240270	306630	226577	848816	235628	1062094	1155004	815937	3744065	2954725	20830929	35377173
29	0	0	0	0	0	0	0	508196	115	1168	1147	4664	5943	5486	8422	18776	16174	26468	11669	10642	12828	42028	50968	53965	58640	55476	47240	77584	147553	66205	106375	138881	207823	199805	250543	286978	341723	282315	959777	302206	1155836	1322840	918073	4038793	3026889	20606959	35377173
30	0	0	0	0	0	0	0	596824	577	6435	7709	24325	37190	54003	29073	47241	29221	57847	25335	19900	19609	51916	71568	73386	65993	65302	55698	86964	168615	70872	113264	138400	224118	199453	266262	281486	362102	275792	957968	292219	1130283	1292970	911554	3889185	3083142	20293372	35377173
31	0	0	0	0	0	0	0	552528	128	1431	1389	7068	9474	8349	12540	19620	14223	20530	13400	12450	11035	48419	48734	38365	50638	50212	44394	71766	117730	53415	92357	120188	163911	169407	207001	251164	272596	249991	869840	261941	1168021	1275446	843448	3928535	3264089	21031400	35377173
32	0	0	0	0	0	0	0	559913	88	1089	1221	4834	7019	5972	9537	18839	15127	22895	11275	10066	11095	41733	51506	47597	51447	50634	42684	68611	140829	57783	92837	116572	196754	167044	235723	252357	311434	256181	919874	283305	1191657	1298698	900357	4017803	3353502	20551281	35377173
33	0	0	0	0	0	0	0	576072	72	866	913	3845	5537	5061	8377	18945	15042	29509	10298	9239	11295	38846	53090	59918	50789	50935	42882	67797	156556	59910	93852	116043	217798	166606	255369	257372	332195	264651	939368	303780	1208918	1317622	921357	4009314	3388858	20308276	35377173
34	0	0	0	0	0	0	0	588607	73	893	905	3773	4867	4902	7873	20298	15912	30027	10260	9202	11607	38550	54409	61513	52018	50696	43817	67271	164732	61888	95126	116814	232462	166255	268137	260671	347650	270467	967892	311815	1230219	1347183	938480	4034928	3452278	20032703	35377173
35	0	0	0	0	0	0	0	627206	110	1221	1076	3993	4959	4740	7540	20359	16487	29795	9809	9008	11431	36890	54037	60143	51890	49947	43649	66429	165635	61238	94827	114530	237367	165417	276336	262930	362030	275411	999188	322591	1271426	1369933	965740	4071786	3535144	19714925	35377173
36	0	0	0	0	0	0	0	672430	237	3603	4650	20129	15432	30434	16552	33593	21665	36784	20383	14947	14293	55078	61532	51997	50623	55522	47949	69799	143062	51567	90193	109331	186137	149079	234855	239404	289264	237696	894766	247152	1246949	1202825	861966	3553976	3699881	20641438	35377173
37	0	0	0	0	0	0	0	682064	128	1412	1406	5426	7876	6993	11068	22674	17371	26945	11470	10247	10742	42517	57517	53236	47227	51289	41742	64668	158876	54112	89985	106664	218205	148377	261933	243697	327411	246119	956587	267512	1288285	1246452	941662	3690314	3740664	20216300	35377173
38	0	0	0	0	0	0	0	688619	71	986	1003	3789	5222	5089	8422	20524	15566	28495	9679	8677	10830	37873	55924	57677	46121	48985	42380	63674	167184	57528	90637	106460	231762	149681	274992	246289	343622	251551	977572	277481	1307171	1263284	974628	3763227	3786053	19948445	35377173
39	0	0	0	0	0	0	0	709517	73	1108	986	3656	4829	4667	7775	21192	15886	29961	9545	8869	11094	36788	57178	63149	46122	50568	42654	63109	175174	58333	90222	106568	245732	148750	287939	247740	359528	256220	1002204	290889	1334125	1288098	1006740	3787563	3855703	19646919	35377173
40	0	0	0	0	0	0	0	753573	133	1505	1131	4069	5143	4882	7490	20767	15922	30128	10604	9468	13029	36765	57623	63134	45723	53342	46747	64092	171321	63756	88106	107278	246404	151249	273123	268349	347892	290097	950734	345859	1267605	1354502	1042482	3399042	3860782	19903322	35377173
41	0	0	0	0	0	0	0	799814	135	1609	1678	6440	9206	8410	12494	21534	14723	22260	13503	12000	12837	47319	55116	43650	44070	54095	48107	65701	140890	55367	89337	107655	200258	142395	233231	276628	292499	300641	896073	335121	1262351	1377039	994676	3265043	3999457	20113811	35377173
42	0	0	0	0	0	0	0	810710	123	1528	1393	4977	6614	6465	10031	21855	15557	26050	11449	10416	12791	39858	59708	55308	42064	54451	46486	62018	167080	59860	88647	105100	238091	147379	267259	277119	338952	299974	956786	355587	1301165	1405683	1073666	3332427	4079401	19583145	35377173
43	0	0	0	0	0	0	0	825607	133	1721	1458	4703	5731	5497	8702	22928	15412	29085	10460	9531	12807	36225	60890	62227	42396	52682	46807	61092	178729	62718	88258	103864	255214	148312	281118	278416	357704	304576	983673	368236	1326961	1424492	1116129	3368811	4126370	19287498	35377173
44	0	0	0	0	0	0	0	850577	113	1418	1303	4198	5153	5206	7728	22401	14826	30114	9948	9138	12906	35140	61169	65830	41205	53176	47409	61387	184783	64360	87151	104604	265132	149396	289877	282193	371272	311179	1006391	387131	1344917	1467529	1164741	3367306	4235520	18953346	35377173
45	0	0	0	0	0	0	0	901339	158	1873	1265	4216	5154	5034	7704	24426	15685	34194	9953	9229	13188	34305	64082	71101	41423	52302	47270	60754	195076	64906	85705	103131	280795	149481	306017	285377	397371	316891	1057944	406817	1380990	1527732	1223344	3358526	4375358	18457057	35377173
46	0	0	0	0	0	0	0	969954	193	2305	1958	7146	9806	9284	13449	23620	16009	24934	14063	12966	13862	47082	60686	49388	43523	57496	51455	66047	159237	58295	93353	109862	229019	148675	263563	310122	336564	340238	1004012	396760	1369027	1575024	1167314	3246746	4462086	18612050	35377173
47	0	0	0	0	0	0	0	978575	100	1561	1558	5290	6493	6749	9852	22948	15586	26484	11796	10977	13976	39721	65084	60019	41189	56265	50369	62873	183794	63749	90740	107955	266898	155901	293037	310984	380497	344673	1055019	424066	1400502	1599002	1248830	3262272	4537973	18163816	35377173
48	0	0	0	0	0	0	0	1006089	142	1777	1545	4624	5902	6143	9206	27182	16464	34414	10959	10486	15296	37523	71490	73237	40982	56512	51598	62840	209674	67064	90823	108375	297577	158724	321099	311386	417434	347350	1122109	450757	1450777	1679768	1334461	3279784	4708663	17476937	35377173
49	0	0	0	0	0	0	0	1028489	131	1701	1403	4434	5435	5558	8340	26121	15523	33818	10810	10237	14736	35939	69698	75191	40063	55901	51087	62134	210851	67907	89827	108785	302255	160210	324765	316658	430708	355210	1145528	470676	1473201	1722581	1368950	3292258	4771494	17208560	35377173
50	0	0	0	0	0	0	0	1081245	209	2235	1427	4318	5205	5110	7480	24234	15443	33159	9849	9520	14171	33961	66813	73965	40203	54032	50577	61155	210031	67807	88322	107730	305521	159506	331293	315549	443197	353238	1176311	478235	1504706	1738728	1401552	3353864	4829321	16917951	35377173
51	0	0	0	0	0	0	0	1174976	177	2322	2226	7103	9678	9342	12797	24058	15854	24809	15024	14324	16341	48987	65301	53866	45535	63798	58358	70292	175271	65631	100323	118734	259812	166110	289126	361938	395215	405618	1143689	504404	1519102	1871020	1358022	3370418	4859946	16677626	35377173
52	0	0	0	0	0	0	0	1192300	149	2254	1777	5944	7592	7926	11309	26913	17077	30652	12794	12202	16292	41216	71701	69096	42685	61791	55725	66461	208284	70160	96914	116240	304563	174596	328156	358918	449140	406861	1214679	534762	1573204	1908938	1455106	3410518	4931590	16080688	35377173
53	0	0	0	0	0	0	0	1216634	186	2568	1953	5789	6791	7041	9880	28109	16764	34148	11788	11276	16332	37757	73733	77555	41440	59948	55564	64784	223051	72353	95869	117316	326532	179275	347493	361247	480340	410801	1270319	561520	1609559	1965423	1510218	3433497	5007583	15624737	35377173
54	0	0	0	0	0	0	0	1256673	204	2565	1999	5789	6509	6962	9652	31287	17347	40047	12074	11567	17451	37906	79032	86528	40962	61336	56437	65200	242399	73955	95455	119151	347768	181922	369297	363156	517616	416329	1350902	596453	1654023	2058719	1571976	3470361	5131332	14968832	35377173
55	0	0	0	0	0	0	0	1321475	197	2684	1928	5609	6439	6642	9119	31692	16972	40513	11220	11242	17133	36596	79444	89879	41342	61218	56606	65905	248930	75097	94405	119334	358989	182413	383742	365429	544859	418000	1407760	617065	1694086	2124439	1609418	3492662	5201867	14524823	35377173
56	0	0	0	0	0	0	0	1430391	836	11631	11828	39732	28454	58368	21310	43195	25728	42174	30908	21837	26476	61666	82846	72492	54352	76631	73800	78759	207060	73887	111062	130877	300905	193508	328009	413733	480389	460632	1336777	603102	1651929	2212433	1548221	3393574	5216957	14420704	35377173
57	0	0	0	0	0	0	0	1449321	239	2994	2668	8066	9981	10994	14612	35855	21284	39912	14757	14710	20424	45067	86826	85324	44877	71123	64662	72533	253098	78673	109509	135110	365698	209497	385704	430054	560360	483087	1483371	679301	1737663	2337855	1659939	3457848	5287716	13606461	35377173
58	0	0	0	0	0	0	0	1481173	190	2462	2085	5873	7014	8427	10991	34051	18043	41110	13326	13749	20851	41066	87594	94555	43307	69747	65167	72510	267888	83970	108219	139665	392763	222296	408146	438405	610367	496793	1558291	737511	1786904	2433177	1718310	3522148	5364621	12954408	35377173
59	0	0	0	0	0	0	0	1522794	159	2469	1985	5663	6802	7939	10451	36209	17792	44109	13037	13579	21050	40329	89881	100564	43301	68987	65248	72516	278473	84459	107203	140547	407245	222949	423539	439365	637727	499786	1613276	756958	1825574	2473196	1751608	3536645	5374153	12619606	35377173
60	0	0	0	0	0	0	0	1599075	186	2382	1791	5087	6193	6626	8740	29612	15386	37840	11845	12338	19731	37152	81212	93780	41755	67502	64019	72196	266402	85859	105933	137734	401017	224221	416345	445874	642585	507623	1620991	771097	1837628	2513382	1778199	3555218	5442038	12410579	35377173
61	0	0	0	0	0	0	0	1740512	214	2820	2785	7902	10792	11155	13678	28622	17593	29285	16393	16976	21457	48504	77716	68716	45876	73768	69974	74735	228496	77376	115900	145948	345182	225899	370750	495153	605578	549696	1638356	786654	1854433	2734731	1733118	3616128	5459080	12015222	35377173
62	0	0	0	0	0	0	0	1766298	232	2738	2409	6698	8131	9599	11951	32446	18262	36554	14110	14574	21102	42765	87219	87917	41808	69219	66768	71805	269285	80800	111441	148346	399372	237901	421200	486889	671556	547373	1733219	827541	1924279	2763289	1819697	3633742	5448768	11439870	35377173
63	0	0	0	0	0	0	0	1803795	252	3026	2407	6637	7710	9163	11377	35372	18171	42066	13286	13986	22260	40544	89694	98602	41423	68720	66280	72232	288881	85115	110948	150940	426263	247417	446076	493317	726877	555371	1835122	872061	1980131	2865921	1859646	3676441	5445557	10844086	35377173
64	0	0	0	0	0	0	0	1863854	213	2920	2421	6679	7314	8853	11187	38108	18735	46120	12954	13983	22797	39727	93375	105884	41282	68239	66763	73203	301572	86009	111732	154231	443959	254155	463814	498767	770635	559498	1931610	915101	2020092	2969974	1887950	3719516	5451109	10292838	35377173
65	0	0	0	0	0	0	0	1966285	183	2467	2060	5138	6082	7525	9382	32614	15644	40330	12263	13427	22527	38390	88845	103342	41310	68618	66635	73670	296942	87279	111000	153108	444935	255460	465898	506540	803625	567677	2011375	953573	2056016	3093228	1913390	3771656	5482039	9786695	35377173
66	0	0	0	0	0	0	0	2162293	132	1632	2162	5471	8224	9581	11497	25801	15340	26823	14021	15472	22052	44520	77297	69915	42290	70566	69561	72505	243245	76526	116423	157797	374091	254443	407535	552429	743040	586829	1987604	934261	1992821	3267146	1837727	3811463	5526034	9740604	35377173

## Sheet: Score Distribution_2
						0	1	2	3	4	5	6	7	8	9	10	11	12	13	14	15	16	17	18	19	20	21	22	23	24	25	26	27	28	29	30	31	32	33	34	35	36	37	38	39	40
	;	<	=	>	?	@	A	B	C	D	E	F	G	H	I	J	K	L	M	N	O	P	Q	R	S	T	U	V	W	X	Y	Z	[	\	]	^	_	'	a	b	c	d	e	f	g	h
									0.501187	0.398107	0.316228	0.251189	0.199526	0.158489	0.125893	0.1	0.0794328	0.0630957	0.0501187	0.0398107	0.0316228	0.0251189	0.0199526	0.0158489	0.0125893	0.01	0.00794328	0.00630957	0.00501187	0.00398107	0.00316228	0.00251189	0.00199526	0.00158489	0.00125893	0.001	0.000794328	0.000630957	0.000501187	0.000398107	0.000316228	0.000251189	0.000199526	0.000158489	0.000125893	0.0001	Total
1	0	0	0	0	0	0	0	0	0	0	0	0	0	0	23130	35370	21406	142584	0	82558	0	84400	78234	90036	829540	0	323127	676764	400223	210696	2000550	1100190	207252	4779180	1303144	6687480	5716524	1165888	20828775	2089198	22125075	16432884	18996133	97709020	78583401	1097068320	1379791082	39.0023	0.000125826
2	0	0	0	0	0	0	0	0	0	1456	305	4722	23135	11656	26442	48820	57519	175452	54717	101836	38565	234560	256700	325548	866096	300140	545664	828762	1110716	601368	1826725	1972828	1579770	4281340	2399460	5012190	6078728	1910432	19092579	2395708	24337390	20538432	16647040	98525070	91293072	1070755400	1374260343	38.846	0.000130438
3	0	0	0	0	0	0	0	0	0	2488	1590	11958	21938	18032	32445	72530	88088	161820	66820	110852	52905	263472	326978	358002	849737	445620	490602	784938	1217022	571944	2013600	1666782	1810782	4229260	2504788	4917690	6355837	1958688	19719018	2333284	25592735	21827376	17676380	98061128	97420713	1058886600	1372924442	38.8082	0.000131577
4	0	0	0	0	0	0	0	0	0	3248	2720	17598	25788	26368	35748	92900	104478	138444	76973	111678	67770	290496	386937	344304	821332	499840	439194	790240	1227211	556680	2051300	1484886	1815453	4144336	2433013	4685970	6254684	1929088	19591407	2312612	25884215	22083192	17818571	97926912	100917609	1055212640	1372605835	38.7992	0.00013185
5	0	0	0	0	0	0	0	0	96	2848	3705	22302	31283	32448	42894	106040	97493	119964	92612	134834	76785	343856	405433	318564	774649	491000	457632	833844	1197196	563976	1889400	1462942	1692576	4034940	2311590	4545000	5947443	1955296	19449012	2288234	26976635	22775688	17681486	99491030	106655211	1046995360	1372301297	38.7906	0.000132112
6	0	0	0	0	0	0	0	0	228	3712	3930	21858	31353	37592	55161	109320	87890	115008	91884	155792	72885	406144	384625	302958	697832	487480	546168	828938	1273349	636888	1679350	1637064	1686663	4193784	2357700	4376250	5882343	2345184	18950382	2472582	27656755	23395032	18365468	117413198	101296689	1030317760	1370377199	38.7362	0.000133777
7	0	0	0	0	0	0	0	0	243	3404	3640	20388	25893	29536	41778	99870	94622	125220	75946	111622	87420	331056	370566	345150	744287	504500	509943	847440	1327951	664560	1781175	1655524	2100870	4011868	2763758	4337520	6432314	2868480	18635727	3059048	26516420	22754304	20018850	115077414	93301260	1038679640	1370359207	38.7357	0.000133792
8	0	0	0	0	0	0	0	0	213	3420	2235	14784	21175	23264	39897	96170	100133	146796	69433	100520	86835	322880	379100	394938	801990	507680	493248	870672	1455348	678096	1970700	1683604	2322783	4170936	3065590	4596270	6973822	2751200	20175507	2753762	28055895	23056380	20762846	119720900	100769838	1019068280	1368507140	38.6833	0.000135415
9	0	0	0	0	0	0	0	0	129	1536	2000	11664	17661	21320	31959	94640	96272	174768	66768	92638	79215	303648	386631	474894	803985	520200	470904	861124	1596430	676680	1992525	1670162	2552229	4089596	3343990	4641600	7206942	2644608	21019515	2879562	28726915	23882112	21486159	122311322	104352807	1007312520	1366897630	38.6378	0.000136841
10	0	0	0	0	0	0	0	0	204	2600	2310	14466	17759	23952	32337	102280	111694	190176	64350	90062	75165	296800	396236	475362	833568	517120	474663	827772	1669915	667992	2022600	1646840	2694330	4044152	3552268	4612320	7555692	2626304	21990111	2812582	30024050	24562116	22620653	125801926	110947317	990117360	1364517404	38.5706	0.000138977
11	0	0	0	0	0	0	0	0	2823	55600	76835	420282	256249	932320	158706	412790	314545	504744	673673	367276	421980	987984	1033243	1011330	1387171	1359420	1708161	2184050	2129179	880008	1972975	2158494	2290140	4918620	3204123	4819890	7004016	3114784	21474618	3331422	30205000	26908560	23496887	137130676	101419617	949645200	1340373391	37.8881	0.000162627
12	0	0	0	0	0	0	0	0	327	5992	3900	23616	34951	34168	55485	125380	114917	162384	94107	126686	88530	431584	493459	443916	872936	664660	593943	1103938	1717226	797856	2132900	2169284	2635983	4711028	3615459	5307570	7763299	3946912	23791086	4467498	32147325	31293972	33438195	152148770	104578578	934514240	1356652060	38.3482	0.000146277
13	0	0	0	0	0	0	0	0	231	3116	3250	18636	27209	28920	47673	125240	125114	195108	88179	108920	93585	411456	519095	532368	901474	678920	574056	1101452	1954011	817680	2188725	2173210	3100626	4609696	4187049	5359740	8401341	4115136	24879096	4849420	33227495	32306076	34716915	152747042	106749006	922417680	1354383946	38.2841	0.000148453
14	0	0	0	0	0	0	0	0	351	3616	2785	17532	24381	27200	45369	124640	125356	205416	83603	100408	91635	385808	525555	555732	921614	667040	571998	1092850	2041802	825264	2227000	2183376	3230253	4614904	4382161	5422380	8789802	4158336	25585626	4789478	34139805	32457384	35374331	155830932	110434506	911105320	1353165549	38.2497	0.000149635
15	0	0	0	0	0	0	0	0	4062	58632	79165	295464	526764	918232	378270	395250	339361	615060	583180	467404	363345	833152	1175261	1107054	1383390	1373920	1108590	1787214	2732538	1030944	2573375	2148926	3648510	4640636	4974312	5360520	9276874	3950528	25667169	4304978	34170465	31034412	32384694	139550402	114509850	896130640	1331882543	37.6481	0.000171867
16	0	0	0	0	0	0	0	0	2379	48832	75225	350352	220346	701768	164205	420120	291423	506064	492323	302596	318585	898320	963815	838656	1185790	1078380	1154118	1620630	2229643	989784	2198650	2622724	2908332	5338396	4113070	5756640	8259857	4692832	25519263	4875940	35815990	34881372	32471459	150130476	111063693	887693520	1333195568	37.6852	0.000170404
17	0	0	0	0	0	0	0	0	174	3436	3950	25374	37331	39112	69246	152650	137885	204432	119665	136906	117120	554224	655860	582912	987487	805620	706734	1346444	2281393	989328	2380275	2677740	3541158	5103952	4894649	6245010	9344361	5490688	28283145	5841642	38123260	38770740	39717576	160785296	114690381	868988800	1344835956	38.0142	0.000157971
18	0	0	0	0	0	0	0	0	168	3040	3630	21540	32921	36384	63306	154310	147686	239112	108953	123662	119805	524736	672605	670392	1022200	813720	701526	1330230	2508334	1016640	2430225	2688530	3972024	5050276	5407601	6384690	9885373	5694624	29242488	6211052	38987480	40048452	40239017	162701218	117647712	855906280	1342811942	37.957	0.000160066
19	0	0	0	0	0	0	0	0	144	2380	2785	18522	30156	33536	59985	153460	143814	235608	103831	118286	118080	504608	663612	697014	1031111	808000	684411	1329658	2579611	1011696	2476000	2661308	4142097	5005728	5634120	6396120	10261217	5650688	30130716	6274122	40096210	40600044	41337251	165764398	120943875	843972440	1341676642	37.9249	0.000161253
20	0	0	0	0	0	0	0	0	105	1856	2660	19050	30821	32688	60102	167640	164516	278928	105586	114520	116640	509120	716771	780228	1073823	818920	683298	1318658	2826562	1032048	2507650	2677142	4558572	4965716	6163486	6491190	10810382	5821792	31633437	6609260	42144830	42391512	42125869	166950378	125536125	826040600	1338282481	37.829	0.000164855
21	0	0	0	0	0	0	0	0	816	15732	25320	138486	124026	280728	156546	364320	256663	434280	294333	247604	228870	903344	955196	798876	1151571	1029480	1021188	1629980	2707675	1167672	2442575	3102346	3836079	5672548	5398408	6879480	9378492	6106432	30537804	5951598	42656530	42226452	33819110	158237434	124554105	836280800	1331012899	37.6235	0.000172842
22	0	0	0	0	0	0	0	0	3309	56780	83975	351192	287266	756200	197982	467500	371525	594324	510757	323848	374865	1022160	1162562	1136664	1401326	1196560	1210755	1726846	3106288	1142568	2574900	2791698	4476843	5184312	6226677	6263280	10100978	5314528	30386202	5531970	42035735	38668680	32278393	157728234	126890985	816333280	1310271947	37.0372	0.000197824
23	0	0	0	0	0	0	0	0	201	2948	4535	26754	43127	43528	84096	194530	183326	291312	129662	140350	139710	639184	825673	820782	1149272	935960	803544	1506274	3084323	1166904	2662675	3056014	4865724	5307764	6631807	7105050	10951556	6428576	33823779	6730878	45428285	44441568	40066930	170361980	130297128	802030600	1332406309	37.6629	0.000171282
24	0	0	0	0	0	0	0	0	189	2528	4165	26334	42000	43312	83115	205080	190487	321240	132249	138390	145740	636128	860897	909108	1162686	938040	799680	1524204	3307745	1191024	2665550	3077698	5240025	5259128	7158128	7159920	11509773	6626592	34887336	7085498	46689230	45438480	40744733	171254144	132588417	789871200	1329920193	37.5926	0.000174076
25	0	0	0	0	0	0	0	0	216	2664	4135	25302	39739	43344	86877	223890	211211	369144	132028	133938	147315	649584	930308	1028430	1206614	950900	814737	1524358	3621051	1219440	2703725	3027726	5735529	5169780	7802624	7184160	12133524	6892672	36445695	7462592	48504120	46948860	41551296	171516686	135852249	773746400	1326042863	37.483	0.000178525
26	0	0	0	0	0	0	0	0	609	11268	18015	91434	86947	153000	117837	225950	172777	283044	218972	198478	208650	801696	831453	701856	1075457	1071400	1028265	1752938	2540235	1396464	2509900	3551652	4065714	5613440	5599929	8047770	8689579	8333216	27908331	9115944	37129050	44787060	31148968	150233684	109736640	862459640	1331917262	37.6491	0.000171828
27	0	0	0	0	0	0	0	0	201	3532	5275	31152	44121	49656	77301	164400	150018	239400	159939	160734	189180	692144	803556	780678	1069852	1082900	965223	1704230	2888662	1480464	2575775	3519828	4809240	5544084	6370024	8263680	9737038	8729120	29289315	9778706	38015880	46133496	32635887	152556092	111995481	848419800	1331116064	37.6264	0.000172726
28	0	0	0	0	0	0	0	0	9597	146556	147470	550602	667905	1279048	316872	650790	454410	921744	746785	541142	537555	1206352	1410252	1460682	1512210	1584780	1460823	2053392	3522381	1539384	2611725	3127462	5156811	5092892	6490693	7208100	9505530	7250464	28010928	8011352	37173290	41580144	30189669	142274470	115234275	833237160	1304875697	36.8847	0.000204895
29	0	0	0	0	0	0	0	0	345	4672	5735	27984	41601	43888	75798	187760	177914	317616	151697	148988	192420	672448	866456	971370	1114160	1109520	992040	1706848	3393719	1588920	2659375	3610906	5611221	5594540	7265747	8609340	10593413	9034080	31672641	10275004	40454260	47622240	33968701	153474134	118048671	824278360	1326564532	37.4978	0.00017792
30	0	0	0	0	0	0	0	0	1731	25740	38545	145950	260330	432024	261657	472410	321431	694164	329355	278600	294135	830656	1216656	1320948	1253867	1306040	1169658	1913208	3878145	1700928	2831600	3598400	6051186	5584684	7721598	8444580	11225162	8825344	31612944	9935446	39559905	46546920	33727498	147789030	120242538	811734880	1313577893	37.1307	0.000193613
31	0	0	0	0	0	0	0	0	384	5724	6945	42408	66318	66792	112860	196200	156453	246360	174200	174300	165525	774704	828478	690570	962122	1004240	932274	1578852	2707790	1281960	2308925	3124888	4425597	4743396	6003029	7534920	8450476	7999712	28704720	8905994	40880735	45916056	31207576	149284330	127299471	841256000	1330221284	37.6011	0.000173735
32	0	0	0	0	0	0	0	0	264	4356	6105	29004	49133	47776	85833	188390	166397	274740	146575	140924	166425	667728	875602	856746	977493	1012680	896364	1509442	3239067	1386792	2320925	3030872	5312358	4677232	6835967	7570710	9654454	8197792	30355842	9632370	41707995	46753128	33313209	152676514	130786578	822051240	1327605022	37.5272	0.000176719
33	0	0	0	0	0	0	0	0	216	3464	4565	23070	38759	40488	75393	189450	165462	354108	133874	129346	169425	621536	902530	1078524	964991	1018700	900522	1491534	3600788	1437840	2346300	3017118	5880546	4664968	7405701	7721160	10298045	8468832	30999144	10328520	42312130	47434392	34090209	152353932	132165462	812331040	1325162084	37.4581	0.000179551
34	0	0	0	0	0	0	0	0	219	3572	4525	22638	34069	39216	70857	202980	175032	360324	133380	128828	174105	616800	924953	1107234	988342	1013920	920157	1479962	3788836	1485312	2378150	3037164	6276474	4655140	7775973	7820130	10777150	8654944	31940436	10601710	43057665	48498588	34723760	153327264	134638842	801308120	1323146771	37.4011	0.000181922
35	0	0	0	0	0	0	0	0	330	4884	5380	23958	34713	37920	67860	203590	181357	357540	127517	126112	171465	590240	918629	1082574	985910	998940	916629	1461438	3809605	1469712	2370675	2977780	6408909	4631676	8013744	7887900	11222930	8813152	32973204	10968094	44499910	49317588	35732380	154727868	137870616	788597000	1320589729	37.3289	0.000184975
36	0	0	0	0	0	0	0	0	711	14412	23250	120774	108024	243472	148968	335930	238315	441408	264979	209258	214395	881248	1046044	935946	961837	1110440	1006929	1535578	3290426	1237608	2254825	2842606	5025699	4174212	6810795	7182120	8967184	7606272	29527278	8403168	43643215	43301700	31892742	135051088	144295359	825657520	1321005735	37.3406	0.000184475
37	0	0	0	0	0	0	0	0	384	5648	7030	32556	55132	55944	99612	226740	191081	323340	149110	143458	161130	680272	977789	958248	897313	1025780	876582	1422696	3654148	1298688	2249625	2773264	5891535	4154556	7596057	7310910	10149741	7875808	31567371	9095408	45089975	44872272	34841494	140231932	145885896	808652000	1321480525	37.354	0.000183906
38	0	0	0	0	0	0	0	0	213	3944	5015	22734	36554	40712	75798	205240	171226	341940	125827	121478	162450	605968	950708	1038186	876299	979700	889980	1400828	3845232	1380672	2265925	2767960	6257574	4191068	7974768	7388670	10652282	8049632	32259876	9434354	45750985	45478224	36061236	143002626	147656067	797937800	1320409751	37.3238	0.000185192
39	0	0	0	0	0	0	0	0	219	4432	4930	21936	33803	37336	69975	211920	174746	359532	124085	124166	166410	588608	972026	1136682	876318	1011360	895734	1388398	4029002	1399992	2255550	2770768	6634764	4165000	8350231	7432200	11145368	8199040	33072732	9890226	46694375	46371528	37249380	143927394	150372417	785876760	1318039343	37.2568	0.000188071
40	0	0	0	0	0	0	0	0	399	6020	5655	24414	36001	39056	67410	207670	175142	361536	137852	132552	195435	588240	979591	1136412	868737	1066840	981687	1410024	3940383	1530144	2202650	2789228	6652908	4234972	7920567	8050470	10784652	9283104	31374222	11759206	44366175	48762072	38571834	129163596	150570498	796132880	1316510234	37.2136	0.000189952
41	0	0	0	0	0	0	0	0	405	6436	8390	38640	64442	67280	112446	215340	161953	267120	175539	168000	192555	757104	936972	785700	837330	1081900	1010247	1445422	3240470	1328808	2233425	2799030	5406966	3987060	6763699	8298840	9067469	9620512	29570409	11394114	44182285	49573404	36803012	124071634	155978823	804552440	1317205621	37.2332	0.000189095
42	0	0	0	0	0	0	0	0	369	6112	6965	29862	46298	51720	90279	218550	171127	312600	148837	145824	191865	637728	1015036	995544	799216	1089020	976206	1364396	3842840	1436640	2216175	2732600	6428457	4126612	7750511	8313570	10507512	9599168	31573938	12089958	45540775	50604588	39725642	126632226	159096639	783325800	1313841205	37.1381	0.000193281
43	0	0	0	0	0	0	0	0	399	6884	7290	28218	40117	43976	78318	229280	169532	349020	135980	133434	192105	579600	1035130	1120086	805524	1053640	982947	1344024	4110767	1505232	2206450	2700464	6890778	4152736	8152422	8352480	11088824	9746432	32461209	12520024	46443635	51281712	41296773	128014818	160928430	771499920	1311688610	37.0773	0.000196008
44	0	0	0	0	0	0	0	0	339	5672	6515	25188	36071	41648	69552	224010	163086	361368	129324	127932	193590	562240	1039873	1184940	782895	1063520	995589	1350514	4250009	1544640	2178775	2719704	7158564	4183088	8406433	8465790	11509432	9957728	33210903	13162454	47072095	52831044	43095417	127957628	165185280	758133840	1309386690	37.0122	0.000198967
45	0	0	0	0	0	0	0	0	474	7492	6325	25296	36078	40272	69336	244260	172535	410328	129389	129206	197820	548880	1089394	1279818	787037	1046040	992670	1336588	4486748	1557744	2142625	2681406	7581465	4185468	8874493	8561310	12318501	10140512	34912152	13831778	48334650	54998352	45263728	127623988	170638962	738282280	1304965400	36.8872	0.000204776
46	0	0	0	0	0	0	0	0	579	9220	9790	42876	68642	74272	121041	236200	176099	299208	182819	181524	207930	753312	1031662	888984	826937	1149920	1080555	1453034	3662451	1399080	2333825	2856412	6183513	4162900	7643327	9303660	10433484	10887616	33132396	13489840	47915945	56700864	43190618	123376348	174021354	744482000	1303970237	36.8591	0.000206106
47	0	0	0	0	0	0	0	0	300	6244	7790	31740	45451	53992	88668	229480	171446	317808	153348	153678	209640	635536	1106428	1080342	782591	1125300	1057749	1383206	4227262	1529976	2268500	2806830	7206246	4365228	8498073	9329520	11795407	11029536	34815627	14418244	49017570	57564072	46206710	123966336	176980947	726552640	1301219461	36.7813	0.00020983
48	0	0	0	0	0	0	0	0	426	7108	7725	27744	41314	49144	82854	271820	181104	412968	142467	146804	229440	600368	1215330	1318266	778658	1130240	1083558	1382480	4822502	1609536	2270575	2817750	8034579	4444272	9311871	9341580	12940454	11115200	37029597	15325738	50777195	60471648	49375057	124631792	183637857	699077480	1296144501	36.6379	0.000216876
49	0	0	0	0	0	0	0	0	393	6804	7015	26604	38045	44464	75060	261210	170753	405816	140530	143318	221040	575024	1184866	1353438	761197	1118020	1072827	1366948	4849573	1629768	2245675	2828410	8160885	4485880	9418185	9499740	13351948	11366720	37802424	16002984	51562035	62012916	50651150	125105804	186088266	688342400	1294378135	36.5879	0.000219384
50	0	0	0	0	0	0	0	0	627	8940	7135	25908	36435	40880	67320	242340	169873	397908	128037	133280	212565	543376	1135821	1331370	763857	1080640	1062117	1345410	4830713	1627368	2208050	2800980	8249067	4466168	9607497	9466470	13739107	11303616	38818263	16259990	52664710	62594208	51857424	127446832	188343519	676718040	1291735861	36.5133	0.00022319
51	0	0	0	0	0	0	0	0	531	9288	11130	42618	67746	74736	115173	240580	174394	297708	195312	200536	245115	783792	1110117	969588	865165	1275960	1225518	1546424	4031233	1575144	2508075	3087084	7014924	4651080	8384654	10858140	12251665	12979776	37741737	17149736	53168570	67356720	50246814	128075884	189537894	667105040	1287175601	36.3844	0.000229914
52	0	0	0	0	0	0	0	0	447	9016	8885	35664	53144	63408	101781	269130	187847	367824	166322	170828	244380	659456	1218917	1243728	811015	1235820	1170225	1462142	4790532	1683840	2422850	3022240	8223201	4888688	9516524	10767540	13923340	13019552	40084407	18181908	55062140	68721768	53838922	129599684	192332010	643227520	1282786645	36.2603	0.000236576
53	0	0	0	0	0	0	0	0	558	10272	9765	34734	47537	56328	88920	281090	184404	409776	153244	157864	244980	604112	1253461	1395990	787360	1198960	1166844	1425248	5130173	1736472	2396725	3050216	8816364	5019700	10077297	10837410	14890540	13145632	41920527	19091680	56334565	70755228	55878066	130472886	195295737	624989480	1279350145	36.1632	0.000241927
54	0	0	0	0	0	0	0	0	612	10260	9995	34734	45563	55696	86868	312870	190817	480564	156962	161938	261765	606496	1343544	1557504	778278	1226720	1185177	1434400	5575177	1774920	2386375	3097926	9389736	5093816	10709613	10894680	16046096	13322528	44579766	20279402	57890805	74113884	58163112	131873718	200121948	598753280	1274007545	36.0121	0.000250488
55	0	0	0	0	0	0	0	0	591	10736	9640	33654	45073	53136	82071	316920	186692	486156	145860	157388	256995	585536	1350548	1617822	785498	1224360	1188726	1449910	5725390	1802328	2360125	3102684	9692703	5107564	11128518	10962870	16890629	13376000	46456080	20980210	59293010	76479804	59548466	132721156	202872813	580992920	1269480582	35.8842	0.000257978
56	0	0	0	0	0	0	0	0	2508	46524	59140	238392	199178	466944	191790	431950	283008	506088	401804	305718	397140	986656	1408382	1304856	1032688	1532620	1549800	1732698	4762380	1773288	2776550	3402802	8124435	5418224	9512261	12411990	14892059	14740224	44113641	20505468	57817515	79647588	57284177	128955812	203461323	576828160	1259505781	35.6022	0.000275282
57	0	0	0	0	0	0	0	0	717	11976	13340	48396	69867	87952	131508	358550	234124	478944	191841	205940	306360	721072	1476042	1535832	852663	1422460	1357902	1595726	5821254	1888152	2737725	3512860	9873846	5865916	11185416	12901620	17371160	15458784	48951243	23096234	60818205	84162780	61417743	131398224	206220924	544258440	1258041738	35.5608	0.000277918
58	0	0	0	0	0	0	0	0	570	9848	10425	35238	49098	67416	98919	340510	198473	493320	173238	192486	312765	657056	1489098	1701990	822833	1394940	1368507	1595220	6161424	2015280	2705475	3631290	10604601	6224288	11836234	13152150	18921377	15897376	51423603	25075374	62541640	87594372	63577470	133841624	209220219	518176320	1253612067	35.4356	0.000286047
59	0	0	0	0	0	0	0	0	477	9876	9925	33978	47614	63512	94059	362090	195712	529308	169481	190106	315750	645264	1527977	1810152	822719	1379740	1370208	1595352	6404879	2027016	2680075	3654222	10995615	6242572	12282631	13180950	19769537	15993152	53238108	25736572	63895090	89035056	64809496	134392510	209591967	504784240	1249886988	35.3303	0.000293067
60	0	0	0	0	0	0	0	0	558	9528	8955	30522	43351	53008	78660	296120	169246	454080	153985	172732	295965	594432	1380604	1688040	793345	1350040	1344399	1588312	6127246	2060616	2648325	3581084	10827459	6278188	12074005	13376220	19920135	16243936	53492703	26217298	64316980	90481752	65793363	135098284	212239482	496423160	1247706118	35.2687	0.000297257
61	0	0	0	0	0	0	0	0	642	11280	13925	47412	75544	89240	123102	286220	193523	351420	213109	237664	321855	776064	1321172	1236888	871644	1475360	1469454	1644170	5255408	1857024	2897500	3794648	9319914	6325172	10751750	14854590	18772918	17590272	54065748	26746236	64905155	98450316	64125366	137412864	212904120	480608880	1241397569	35.0904	0.000309717
62	0	0	0	0	0	0	0	0	696	10952	12045	40188	56917	76792	107559	324460	200882	438648	183430	204036	316530	684240	1482723	1582506	794352	1384380	1402128	1579710	6193555	1939200	2786025	3856996	10783044	6661228	12214800	14606670	20818236	17515936	57196227	28136394	67349765	99478404	67328789	138082196	212501952	457594800	1235927391	34.9357	0.000320942
63	0	0	0	0	0	0	0	0	756	12104	12035	39822	53970	73304	102393	353720	199881	504792	172718	195804	333900	648704	1524798	1774836	787037	1374400	1391880	1589104	6644263	2042760	2773700	3924440	11509101	6927676	12936204	14799510	22533187	17771872	60559026	29650074	69304585	103173156	68806902	139704758	212376723	433763440	1230347335	34.778	0.000332813
64	0	0	0	0	0	0	0	0	639	11680	12105	40074	51198	70824	100683	381080	206085	553440	168402	195762	341955	635632	1587375	1905912	784358	1364780	1402023	1610466	6936156	2064216	2793300	4010006	11986893	7116340	13450606	14963010	23889685	17903936	63743130	31113434	70703220	106919064	69854150	141341608	212593251	411713520	1224519998	34.6133	0.000345678
65	0	0	0	0	0	0	0	0	549	9868	10300	30828	42574	60200	84438	326140	172084	483960	159419	187978	337905	614240	1510365	1860156	784890	1372360	1399335	1620740	6829666	2094696	2775000	3980808	12013245	7152880	13511042	15196200	24912375	18165664	66375375	32421482	71960560	111356208	70795430	143322928	213799521	391467800	1219199209	34.4629	0.000357859
66	0	0	0	0	0	0	0	0	396	6528	10810	32826	57568	76648	103473	258010	168740	321876	182273	216608	330780	712320	1314049	1258470	803510	1411320	1460781	1595110	5594635	1836624	2910575	4102722	10100457	7124404	11818515	16572870	23034240	18778528	65590932	31764874	69748735	117617256	67995899	144835594	215515326	389624160	1214888442	34.341	0.000368042

## Sheet: Gap Size Data
Start Pos Diff	Count	a*b		Cumsum	Cum %
0	0	0		0	0
1	0	0		0	0
2	19372	38744		19372	0.000501973
3	19591	58773		38963	0.00100962
4	19344	77376		58307	0.00151087
5	19187	95935		77494	0.00200805
6	18582	111492		96076	0.00248955
7	18431	129017		114507	0.00296714
8	18263	146104		132770	0.00344038
9	17999	161991		150769	0.00390677
10	17993	179930		168762	0.00437301
11	17958	197538		186720	0.00483835
12	17352	208224		204072	0.00528798
13	17090	222170		221162	0.00573082
14	17251	241514		238413	0.00617783
15	17039	255585		255452	0.00661935
16	16801	268816		272253	0.0070547
17	16513	280721		288766	0.00748259
18	16376	294768		305142	0.00790693
19	16198	307762		321340	0.00832666
20	16020	320400		337360	0.00874177
21	15694	329574		353054	0.00914844
22	15543	341946		368597	0.0095512
23	15121	347783		383718	0.00994302
24	14843	356232		398561	0.0103276
25	14256	356400		412817	0.010697
26	14452	375752		427269	0.0110715
27	14235	384345		441504	0.0114404
28	13795	386260		455299	0.0117978
29	14013	406377		469312	0.012161
30	13496	404880		482808	0.0125107
31	13144	407464		495952	0.0128513
32	12884	412288		508836	0.0131851
33	12845	423885		521681	0.013518
34	12887	438158		534568	0.0138519
35	12925	452375		547493	0.0141868
36	12261	441396		559754	0.0145045
37	12093	447441		571847	0.0148179
38	11884	451592		583731	0.0151258
39	11390	444210		595121	0.015421
40	11320	452800		606441	0.0157143
41	10951	448991		617392	0.015998
42	11025	463050		628417	0.0162837
43	11078	476354		639495	0.0165708
44	10580	465520		650075	0.0168449
45	10673	480285		660748	0.0171215
46	10431	479826		671179	0.0173918
47	10549	495803		681728	0.0176651
48	10120	485760		691848	0.0179274
49	9739	477211		701587	0.0181797
50	9916	495800		711503	0.0184367
51	9735	496485		721238	0.0186889
52	9435	490620		730673	0.0189334
53	9281	491893		739954	0.0191739
54	9697	523638		749651	0.0194252
55	9240	508200		758891	0.0196646
56	9313	521528		768204	0.0199059
57	9078	517446		777282	0.0201412
58	9128	529424		786410	0.0203777
59	9049	533891		795459	0.0206122
60	9075	544500		804534	0.0208473
61	8926	544486		813460	0.0210786
62	8679	538098		822139	0.0213035
63	9113	574119		831252	0.0215397
64	8896	569344		840148	0.0217702
65	9250	601250		849398	0.0220099
66	9019	595254		858417	0.0222436
67	9463	634021		867880	0.0224888
68	9072	616896		876952	0.0227238
69	8797	606993		885749	0.0229518
70	8832	618240		894581	0.0231807
71	8991	638361		903572	0.0234136
72	8804	633888		912376	0.0236418
73	8778	640794		921154	0.0238692
74	9147	676878		930301	0.0241062
75	9282	696150		939583	0.0243468
76	9260	703760		948843	0.0245867
77	9129	702933		957972	0.0248233
78	9201	717678		967173	0.0250617
79	9123	720717		976296	0.0252981
80	9288	743040		985584	0.0255388
81	9466	766746		995050	0.025784
82	9105	746610		1004155	0.02602
83	9311	772813		1013466	0.0262612
84	9443	793212		1022909	0.0265059
85	8976	762960		1031885	0.0267385
86	9354	804444		1041239	0.0269809
87	9421	819627		1050660	0.027225
88	9499	835912		1060159	0.0274712
89	9419	838291		1069578	0.0277152
90	9270	834300		1078848	0.0279554
91	9674	880334		1088522	0.0282061
92	9462	870504		1097984	0.0284513
93	9537	886941		1107521	0.0286984
94	9596	902024		1117117	0.0289471
95	9697	921215		1126814	0.0291983
96	9803	941088		1136617	0.0294524
97	9421	913837		1146038	0.0296965
98	9811	961478		1155849	0.0299507
99	9787	968913		1165636	0.0302043
100	9927	992700		1175563	0.0304615
101	9906	1000506		1185469	0.0307182
102	9993	1019286		1195462	0.0309772
103	10293	1060179		1205755	0.0312439
104	10216	1062464		1215971	0.0315086
105	10438	1095990		1226409	0.0317791
106	10715	1135790		1237124	0.0320567
107	10794	1154958		1247918	0.0323364
108	10933	1180764		1258851	0.0326197
109	11497	1253173		1270348	0.0329176
110	11425	1256750		1281773	0.0332137
111	11432	1268952		1293205	0.0335099
112	11103	1243536		1304308	0.0337976
113	11761	1328993		1316069	0.0341024
114	11667	1330038		1327736	0.0344047
115	12075	1388625		1339811	0.0347176
116	12213	1416708		1352024	0.0350341
117	12558	1469286		1364582	0.0353595
118	12737	1502966		1377319	0.0356895
119	13176	1567944		1390495	0.0360309
120	13181	1581720		1403676	0.0363725
121	13673	1654433		1417349	0.0367268
122	13891	1694702		1431240	0.0370867
123	14072	1730856		1445312	0.0374514
124	15020	1862480		1460332	0.0378406
125	15159	1894875		1475491	0.0382334
126	16064	2024064		1491555	0.0386496
127	16340	2075180		1507895	0.039073
128	17757	2272896		1525652	0.0395332
129	18761	2420169		1544413	0.0400193
130	19725	2564250		1564138	0.0405304
131	21705	2843355		1585843	0.0410928
132	24150	3187800		1609993	0.0417186
133	26743	3556819		1636736	0.0424116
134	30466	4082444		1667202	0.043201
135	34573	4667355		1701775	0.0440969
136	40645	5527720		1742420	0.0451501
137	46682	6395434		1789102	0.0463598
138	54442	7512996		1843544	0.0477705
139	63177	8781603		1906721	0.0494075
140	74523	10433220		1981244	0.0513386
141	88380	12461580		2069624	0.0536287
142	105030	14914260		2174654	0.0563503
143	123165	17612595		2297819	0.0595418
144	146357	21075408		2444176	0.0633342
145	169276	24545020		2613452	0.0677206
146	202258	29529668		2815710	0.0729615
147	232916	34238652		3048626	0.0789969
148	265376	39275648		3314002	0.0858734
149	304594	45384506		3618596	0.0937662
150	336865	50529750		3955461	0.102495
151	375697	56730247		4331158	0.11223
152	419852	63817504		4751010	0.12311
153	464115	71009595		5215125	0.135136
154	505495	77846230		5720620	0.148234
155	549270	85136850		6269890	0.162467
156	589889	92022684		6859779	0.177753
157	624640	98068480		7484419	0.193939
158	659126	104141908		8143545	0.211018
159	695084	110518356		8838629	0.229029
160	715460	114473600		9554089	0.247568
161	742862	119600782		10296951	0.266818
162	759653	123063786		11056604	0.286502
163	772103	125852789		11828707	0.306509
164	791098	129740072		12619805	0.327008
165	810155	133675575		13429960	0.348001
166	815327	135344282		14245287	0.369128
167	809802	135236934		15055089	0.390112
168	808248	135785664		15863337	0.411056
169	803087	135721703		16666424	0.431865
170	807428	137262760		17473852	0.452788
171	805355	137715705		18279207	0.473656
172	782727	134629044		19061934	0.493939
173	769838	133181974		19831772	0.513887
174	768035	133638090		20599807	0.533788
175	751366	131489050		21351173	0.553258
176	750978	132172128		22102151	0.572718
177	734942	130084734		22837093	0.591762
178	719238	128024364		23556331	0.610399
179	714017	127809043		24270348	0.628901
180	694158	124948440		24964506	0.646888
181	681527	123356387		25646033	0.664548
182	670486	122028452		26316519	0.681922
183	654075	119695725		26970594	0.69887
184	637580	117314720		27608174	0.715391
185	625922	115795570		28234096	0.73161
186	610569	113565834		28844665	0.747432
187	591786	110663982		29436451	0.762766
188	578075	108678100		30014526	0.777745
189	571102	107938278		30585628	0.792544
190	548651	104243690		31134279	0.806761
191	531981	101608371		31666260	0.820546
192	516233	99116736		32182493	0.833922
193	487704	94126872		32670197	0.84656
194	474863	92123422		33145060	0.858865
195	457706	89252670		33602766	0.870725
196	432062	84684152		34034828	0.881921
197	407098	80198306		34441926	0.89247
198	387759	76776282		34829685	0.902517
199	363939	72423861		35193624	0.911948
200	342872	68574400		35536496	0.920832
201	315820	63479820		35852316	0.929016
202	291972	58978344		36144288	0.936582
203	267966	54397098		36412254	0.943525
204	243392	49651968		36655646	0.949832
205	217833	44655765		36873479	0.955477
206	197529	40690974		37071008	0.960595
207	175726	36375282		37246734	0.965149
208	153404	31908032		37400138	0.969124
209	137031	28639479		37537169	0.972674
210	118891	24967110		37656060	0.975755
211	101706	21459966		37757766	0.978391
212	87633	18578196		37845399	0.980661
213	74447	15857211		37919846	0.982591
214	61382	13135748		37981228	0.984181
215	52294	11243210		38033522	0.985536
216	43496	9395136		38077018	0.986663
217	35465	7695905		38112483	0.987582
218	29012	6324616		38141495	0.988334
219	23507	5148033		38165002	0.988943
220	18946	4168120		38183948	0.989434
221	15448	3414008		38199396	0.989834
222	12732	2826504		38212128	0.990164
223	10311	2299353		38222439	0.990431
224	8564	1918336		38231003	0.990653
225	7106	1598850		38238109	0.990837
226	5945	1343570		38244054	0.990991
227	5092	1155884		38249146	0.991123
228	4380	998640		38253526	0.991237
229	3928	899512		38257454	0.991339
230	3550	816500		38261004	0.991431
231	3459	799029		38264463	0.99152
232	3084	715488		38267547	0.9916
233	3083	718339		38270630	0.99168
234	2979	697086		38273609	0.991757
235	2781	653535		38276390	0.991829
236	2604	614544		38278994	0.991897
237	2780	658860		38281774	0.991969
238	2770	659260		38284544	0.992041
239	2668	637652		38287212	0.99211
240	2798	671520		38290010	0.992182
241	2723	656243		38292733	0.992253
242	2889	699138		38295622	0.992328
243	2931	712233		38298553	0.992404
244	2956	721264		38301509	0.99248
245	2976	729120		38304485	0.992557
246	3073	755958		38307558	0.992637
247	3303	815841		38310861	0.992723
248	3141	778968		38314002	0.992804
249	3249	809001		38317251	0.992888
250	3214	803500		38320465	0.992971
251	3419	858169		38323884	0.99306
252	3361	846972		38327245	0.993147
253	3146	795938		38330391	0.993229
254	3427	870458		38333818	0.993317
255	3345	852975		38337163	0.993404
256	3352	858112		38340515	0.993491
257	3464	890248		38343979	0.993581
258	3532	911256		38347511	0.993672
259	3461	896399		38350972	0.993762
260	3408	886080		38354380	0.99385
261	3318	865998		38357698	0.993936
262	3409	893158		38361107	0.994025
263	3197	840811		38364304	0.994107
264	3447	910008		38367751	0.994197
265	3470	919550		38371221	0.994287
266	3415	908390		38374636	0.994375
267	3706	989502		38378342	0.994471
268	3453	925404		38381795	0.994561
269	3496	940424		38385291	0.994651
270	3525	951750		38388816	0.994743
271	3246	879666		38392062	0.994827
272	3365	915280		38395427	0.994914
273	3398	927654		38398825	0.995002
274	3149	862826		38401974	0.995084
275	3202	880550		38405176	0.995167
276	3055	843180		38408231	0.995246
277	2911	806347		38411142	0.995321
278	2828	786184		38413970	0.995394
279	2858	797382		38416828	0.995468
280	2815	788200		38419643	0.995541
281	2997	842157		38422640	0.995619
282	2714	765348		38425354	0.995689
283	2766	782778		38428120	0.995761
284	2445	694380		38430565	0.995824
285	2468	703380		38433033	0.995888
286	2366	676676		38435399	0.99595
287	2406	690522		38437805	0.996012
288	2373	683424		38440178	0.996074
289	2189	632621		38442367	0.99613
290	2253	653370		38444620	0.996189
291	1971	573561		38446591	0.99624
292	1964	573488		38448555	0.996291
293	1913	560509		38450468	0.99634
294	1983	583002		38452451	0.996392
295	1852	546340		38454303	0.99644
296	1689	499944		38455992	0.996483
297	1695	503415		38457687	0.996527
298	1601	477098		38459288	0.996569
299	1525	455975		38460813	0.996608
300	1608	482400		38462421	0.99665
301	1326	399126		38463747	0.996684
302	1376	415552		38465123	0.99672
303	1318	399354		38466441	0.996754
304	1323	402192		38467764	0.996788
305	1318	401990		38469082	0.996822
306	1235	377910		38470317	0.996854
307	1091	334937		38471408	0.996883
308	1091	336028		38472499	0.996911
309	1110	342990		38473609	0.99694
310	1045	323950		38474654	0.996967
311	1063	330593		38475717	0.996994
312	905	282360		38476622	0.997018
313	904	282952		38477526	0.997041
314	868	272552		38478394	0.997064
315	890	280350		38479284	0.997087
316	947	299252		38480231	0.997111
317	876	277692		38481107	0.997134
318	786	249948		38481893	0.997154
319	810	258390		38482703	0.997175
320	798	255360		38483501	0.997196
321	753	241713		38484254	0.997216
322	714	229908		38484968	0.997234
323	662	213826		38485630	0.997251
324	693	224532		38486323	0.997269
325	625	203125		38486948	0.997285
326	670	218420		38487618	0.997303
327	600	196200		38488218	0.997318
328	591	193848		38488809	0.997334
329	580	190820		38489389	0.997349
330	579	191070		38489968	0.997364
331	537	177747		38490505	0.997378
332	530	175960		38491035	0.997391
333	549	182817		38491584	0.997406
334	551	184034		38492135	0.99742
335	520	174200		38492655	0.997433
336	467	156912		38493122	0.997445
337	551	185687		38493673	0.99746
338	519	175422		38494192	0.997473
339	510	172890		38494702	0.997486
340	500	170000		38495202	0.997499
341	472	160952		38495674	0.997512
342	414	141588		38496088	0.997522
343	477	163611		38496565	0.997535
344	501	172344		38497066	0.997548
345	461	159045		38497527	0.99756
346	481	166426		38498008	0.997572
347	433	150251		38498441	0.997583
348	475	165300		38498916	0.997596
349	453	158097		38499369	0.997607
350	510	178500		38499879	0.99762
351	565	198315		38500444	0.997635
352	562	197824		38501006	0.99765
353	453	159909		38501459	0.997661
354	501	177354		38501960	0.997674
355	542	192410		38502502	0.997688
356	488	173728		38502990	0.997701
357	462	164934		38503452	0.997713
358	518	185444		38503970	0.997727
359	473	169807		38504443	0.997739
360	486	174960		38504929	0.997751
361	490	176890		38505419	0.997764
362	451	163262		38505870	0.997776
363	459	166617		38506329	0.997788
364	437	159068		38506766	0.997799
365	493	179945		38507259	0.997812
366	442	161772		38507701	0.997823
367	421	154507		38508122	0.997834
368	460	169280		38508582	0.997846
369	449	165681		38509031	0.997858
370	472	174640		38509503	0.99787
371	404	149884		38509907	0.99788
372	449	167028		38510356	0.997892
373	483	180159		38510839	0.997904
374	472	176528		38511311	0.997917
375	437	163875		38511748	0.997928
376	527	198152		38512275	0.997942
377	585	220545		38512860	0.997957
378	550	207900		38513410	0.997971
379	460	174340		38513870	0.997983
380	568	215840		38514438	0.997998
381	581	221361		38515019	0.998013
382	564	215448		38515583	0.998027
383	716	274228		38516299	0.998046
384	627	240768		38516926	0.998062
385	686	264110		38517612	0.99808
386	652	251672		38518264	0.998097
387	726	280962		38518990	0.998116
388	632	245216		38519622	0.998132
389	716	278524		38520338	0.998151
390	745	290550		38521083	0.99817
391	682	266662		38521765	0.998188
392	826	323792		38522591	0.998209
393	891	350163		38523482	0.998232
394	898	353812		38524380	0.998255
395	727	287165		38525107	0.998274
396	750	297000		38525857	0.998294
397	901	357697		38526758	0.998317
398	782	311236		38527540	0.998337
399	829	330771		38528369	0.998359
400	790	316000		38529159	0.998379
401	700	280700		38529859	0.998397
402	722	290244		38530581	0.998416
403	753	303459		38531334	0.998436
404	698	281992		38532032	0.998454
405	773	313065		38532805	0.998474
406	557	226142		38533362	0.998488
407	621	252747		38533983	0.998504
408	424	172992		38534407	0.998515
409	548	224132		38534955	0.998529
410	847	347270		38535802	0.998551
411	526	216186		38536328	0.998565
412	541	222892		38536869	0.998579
413	464	191632		38537333	0.998591
414	578	239292		38537911	0.998606
415	455	188825		38538366	0.998618
416	393	163488		38538759	0.998628
417	505	210585		38539264	0.998641
418	437	182666		38539701	0.998652
419	482	201958		38540183	0.998665
420	380	159600		38540563	0.998675
421	429	180609		38540992	0.998686
422	451	190322		38541443	0.998698
423	501	211923		38541944	0.998711
424	600	254400		38542544	0.998726
425	504	214200		38543048	0.998739
426	507	215982		38543555	0.998752
427	442	188734		38543997	0.998764
428	467	199876		38544464	0.998776
429	366	157014		38544830	0.998785
430	445	191350		38545275	0.998797
431	349	150419		38545624	0.998806
432	455	196560		38546079	0.998818
433	487	210871		38546566	0.99883
434	457	198338		38547023	0.998842
435	423	184005		38547446	0.998853
436	418	182248		38547864	0.998864
437	573	250401		38548437	0.998879
438	403	176514		38548840	0.998889
439	335	147065		38549175	0.998898
440	338	148720		38549513	0.998907
441	291	128331		38549804	0.998914
442	354	156468		38550158	0.998923
443	362	160366		38550520	0.998933
444	317	140748		38550837	0.998941
445	333	148185		38551170	0.99895
446	284	126664		38551454	0.998957
447	318	142146		38551772	0.998965
448	284	127232		38552056	0.998973
449	293	131557		38552349	0.99898
450	295	132750		38552644	0.998988
451	205	92455		38552849	0.998993
452	220	99440		38553069	0.998999
453	243	110079		38553312	0.999005
454	297	134838		38553609	0.999013
455	283	128765		38553892	0.99902
456	285	129960		38554177	0.999027
457	288	131616		38554465	0.999035
458	207	94806		38554672	0.99904
459	251	115209		38554923	0.999047
460	287	132020		38555210	0.999054
461	223	102803		38555433	0.99906
462	252	116424		38555685	0.999067
463	213	98619		38555898	0.999072
464	208	96512		38556106	0.999077
465	234	108810		38556340	0.999084
466	172	80152		38556512	0.999088
467	226	105542		38556738	0.999094
468	259	121212		38556997	0.999101
469	224	105056		38557221	0.999106
470	237	111390		38557458	0.999113
471	222	104562		38557680	0.999118
472	240	113280		38557920	0.999124
473	221	104533		38558141	0.99913
474	245	116130		38558386	0.999137
475	219	104025		38558605	0.999142
476	195	92820		38558800	0.999147
477	199	94923		38558999	0.999152
478	197	94166		38559196	0.999158
479	213	102027		38559409	0.999163
480	241	115680		38559650	0.999169
481	227	109187		38559877	0.999175
482	292	140744		38560169	0.999183
483	222	107226		38560391	0.999189
484	268	129712		38560659	0.999195
485	205	99425		38560864	0.999201
486	189	91854		38561053	0.999206
487	211	102757		38561264	0.999211
488	193	94184		38561457	0.999216
489	185	90465		38561642	0.999221
490	166	81340		38561808	0.999225
491	173	84943		38561981	0.99923
492	214	105288		38562195	0.999235
493	174	85782		38562369	0.99924
494	153	75582		38562522	0.999244
495	174	86130		38562696	0.999248
496	152	75392		38562848	0.999252
497	150	74550		38562998	0.999256
498	170	84660		38563168	0.99926
499	122	60878		38563290	0.999264
500	159	79500		38563449	0.999268
501	152	76152		38563601	0.999272
502	168	84336		38563769	0.999276
503	155	77965		38563924	0.99928
504	133	67032		38564057	0.999283
505	167	84335		38564224	0.999288
506	151	76406		38564375	0.999292
507	167	84669		38564542	0.999296
508	175	88900		38564717	0.999301
509	204	103836		38564921	0.999306
510	158	80580		38565079	0.99931
511	208	106288		38565287	0.999315
512	183	93696		38565470	0.99932
513	190	97470		38565660	0.999325
514	166	85324		38565826	0.999329
515	179	92185		38566005	0.999334
516	197	101652		38566202	0.999339
517	204	105468		38566406	0.999344
518	217	112406		38566623	0.99935
519	155	80445		38566778	0.999354
520	174	90480		38566952	0.999359
521	158	82318		38567110	0.999363
522	131	68382		38567241	0.999366
523	122	63806		38567363	0.999369
524	133	69692		38567496	0.999373
525	164	86100		38567660	0.999377
526	166	87316		38567826	0.999381
527	130	68510		38567956	0.999385
528	171	90288		38568127	0.999389
529	155	81995		38568282	0.999393
530	166	87980		38568448	0.999397
531	137	72747		38568585	0.999401
532	138	73416		38568723	0.999404
533	135	71955		38568858	0.999408
534	152	81168		38569010	0.999412
535	150	80250		38569160	0.999416
536	139	74504		38569299	0.999419
537	201	107937		38569500	0.999425
538	132	71016		38569632	0.999428
539	134	72226		38569766	0.999431
540	118	63720		38569884	0.999434
541	120	64920		38570004	0.999438
542	117	63414		38570121	0.999441
543	99	53757		38570220	0.999443
544	109	59296		38570329	0.999446
545	109	59405		38570438	0.999449
546	85	46410		38570523	0.999451
547	88	48136		38570611	0.999453
548	85	46580		38570696	0.999456
549	88	48312		38570784	0.999458
550	94	51700		38570878	0.99946
551	79	43529		38570957	0.999462
552	94	51888		38571051	0.999465
553	79	43687		38571130	0.999467
554	81	44874		38571211	0.999469
555	91	50505		38571302	0.999471
556	89	49484		38571391	0.999474
557	78	43446		38571469	0.999476
558	64	35712		38571533	0.999477
559	79	44161		38571612	0.999479
560	102	57120		38571714	0.999482
561	79	44319		38571793	0.999484
562	97	54514		38571890	0.999486
563	67	37721		38571957	0.999488
564	62	34968		38572019	0.99949
565	56	31640		38572075	0.999491
566	66	37356		38572141	0.999493
567	73	41391		38572214	0.999495
568	61	34648		38572275	0.999496
569	59	33571		38572334	0.999498
570	67	38190		38572401	0.9995
571	58	33118		38572459	0.999501
572	64	36608		38572523	0.999503
573	76	43548		38572599	0.999505
574	68	39032		38572667	0.999507
575	60	34500		38572727	0.999508
576	55	31680		38572782	0.99951
577	50	28850		38572832	0.999511
578	50	28900		38572882	0.999512
579	50	28950		38572932	0.999513
580	64	37120		38572996	0.999515
581	48	27888		38573044	0.999516
582	53	30846		38573097	0.999518
583	54	31482		38573151	0.999519
584	64	37376		38573215	0.999521
585	46	26910		38573261	0.999522
586	46	26956		38573307	0.999523
587	56	32872		38573363	0.999525
588	37	21756		38573400	0.999526
589	53	31217		38573453	0.999527
590	45	26550		38573498	0.999528
591	62	36642		38573560	0.99953
592	48	28416		38573608	0.999531
593	44	26092		38573652	0.999532
594	51	30294		38573703	0.999533
595	64	38080		38573767	0.999535
596	56	33376		38573823	0.999537
597	44	26268		38573867	0.999538
598	68	40664		38573935	0.999539
599	65	38935		38574000	0.999541
600	83	49800		38574083	0.999543
601	64	38464		38574147	0.999545
602	48	28896		38574195	0.999546
603	75	45225		38574270	0.999548
604	75	45300		38574345	0.99955
605	70	42350		38574415	0.999552
606	61	36966		38574476	0.999553
607	70	42490		38574546	0.999555
608	83	50464		38574629	0.999557
609	61	37149		38574690	0.999559
610	87	53070		38574777	0.999561
611	83	50713		38574860	0.999563
612	86	52632		38574946	0.999566
613	113	69269		38575059	0.999569
614	98	60172		38575157	0.999571
615	90	55350		38575247	0.999573
616	92	56672		38575339	0.999576
617	91	56147		38575430	0.999578
618	87	53766		38575517	0.99958
619	106	65614		38575623	0.999583
620	103	63860		38575726	0.999586
621	117	72657		38575843	0.999589
622	153	95166		38575996	0.999593
623	128	79744		38576124	0.999596
624	147	91728		38576271	0.9996
625	94	58750		38576365	0.999602
626	116	72616		38576481	0.999605
627	129	80883		38576610	0.999609
628	142	89176		38576752	0.999612
629	170	106930		38576922	0.999617
630	118	74340		38577040	0.99962
631	180	113580		38577220	0.999625
632	162	102384		38577382	0.999629
633	221	139893		38577603	0.999635
634	142	90028		38577745	0.999638
635	103	65405		38577848	0.999641
636	138	87768		38577986	0.999644
637	110	70070		38578096	0.999647
638	166	105908		38578262	0.999652
639	163	104157		38578425	0.999656
640	169	108160		38578594	0.99966
641	132	84612		38578726	0.999664
642	143	91806		38578869	0.999667
643	181	116383		38579050	0.999672
644	149	95956		38579199	0.999676
645	149	96105		38579348	0.99968
646	171	110466		38579519	0.999684
647	144	93168		38579663	0.999688
648	120	77760		38579783	0.999691
649	131	85019		38579914	0.999694
650	154	100100		38580068	0.999698
651	160	104160		38580228	0.999703
652	192	125184		38580420	0.999708
653	142	92726		38580562	0.999711
654	117	76518		38580679	0.999714
655	132	86460		38580811	0.999718
656	114	74784		38580925	0.999721
657	109	71613		38581034	0.999723
658	122	80276		38581156	0.999727
659	131	86329		38581287	0.99973
660	152	100320		38581439	0.999734
661	129	85269		38581568	0.999737
662	99	65538		38581667	0.99974
663	108	71604		38581775	0.999743
664	85	56440		38581860	0.999745
665	87	57855		38581947	0.999747
666	102	67932		38582049	0.99975
667	99	66033		38582148	0.999752
668	86	57448		38582234	0.999755
669	80	53520		38582314	0.999757
670	103	69010		38582417	0.999759
671	78	52338		38582495	0.999761
672	93	62496		38582588	0.999764
673	83	55859		38582671	0.999766
674	79	53246		38582750	0.999768
675	69	46575		38582819	0.99977
676	66	44616		38582885	0.999771
677	104	70408		38582989	0.999774
678	77	52206		38583066	0.999776
679	56	38024		38583122	0.999778
680	56	38080		38583178	0.999779
681	47	32007		38583225	0.99978
682	66	45012		38583291	0.999782
683	57	38931		38583348	0.999783
684	47	32148		38583395	0.999785
685	43	29455		38583438	0.999786
686	55	37730		38583493	0.999787
687	54	37098		38583547	0.999789
688	48	33024		38583595	0.99979
689	42	28938		38583637	0.999791
690	41	28290		38583678	0.999792
691	43	29713		38583721	0.999793
692	37	25604		38583758	0.999794
693	47	32571		38583805	0.999795
694	48	33312		38583853	0.999796
695	52	36140		38583905	0.999798
696	43	29928		38583948	0.999799
697	42	29274		38583990	0.9998
698	31	21638		38584021	0.999801
699	41	28659		38584062	0.999802
700	38	26600		38584100	0.999803
701	50	35050		38584150	0.999804
702	34	23868		38584184	0.999805
703	21	14763		38584205	0.999806
704	26	18304		38584231	0.999806
705	35	24675		38584266	0.999807
706	31	21886		38584297	0.999808
707	35	24745		38584332	0.999809
708	29	20532		38584361	0.99981
709	34	24106		38584395	0.999811
710	21	14910		38584416	0.999811
711	27	19197		38584443	0.999812
712	36	25632		38584479	0.999813
713	32	22816		38584511	0.999814
714	29	20706		38584540	0.999814
715	26	18590		38584566	0.999815
716	26	18616		38584592	0.999816
717	22	15774		38584614	0.999816
718	19	13642		38584633	0.999817
719	27	19413		38584660	0.999817
720	28	20160		38584688	0.999818
721	24	17304		38584712	0.999819
722	27	19494		38584739	0.999819
723	32	23136		38584771	0.99982
724	23	16652		38584794	0.999821
725	22	15950		38584816	0.999821
726	20	14520		38584836	0.999822
727	16	11632		38584852	0.999822
728	17	12376		38584869	0.999823
729	18	13122		38584887	0.999823
730	20	14600		38584907	0.999824
731	18	13158		38584925	0.999824
732	18	13176		38584943	0.999825
733	27	19791		38584970	0.999825
734	17	12478		38584987	0.999826
735	13	9555		38585000	0.999826
736	20	14720		38585020	0.999827
737	20	14740		38585040	0.999827
738	24	17712		38585064	0.999828
739	19	14041		38585083	0.999828
740	30	22200		38585113	0.999829
741	30	22230		38585143	0.99983
742	16	11872		38585159	0.99983
743	15	11145		38585174	0.999831
744	23	17112		38585197	0.999831
745	24	17880		38585221	0.999832
746	17	12682		38585238	0.999832
747	19	14193		38585257	0.999833
748	22	16456		38585279	0.999833
749	30	22470		38585309	0.999834
750	30	22500		38585339	0.999835
751	37	27787		38585376	0.999836
752	22	16544		38585398	0.999836
753	32	24096		38585430	0.999837
754	27	20358		38585457	0.999838
755	22	16610		38585479	0.999839
756	21	15876		38585500	0.999839
757	20	15140		38585520	0.99984
758	17	12886		38585537	0.99984
759	12	9108		38585549	0.99984
760	20	15200		38585569	0.999841
761	14	10654		38585583	0.999841
762	19	14478		38585602	0.999842
763	12	9156		38585614	0.999842
764	28	21392		38585642	0.999843
765	23	17595		38585665	0.999843
766	14	10724		38585679	0.999844
767	17	13039		38585696	0.999844
768	22	16896		38585718	0.999845
769	13	9997		38585731	0.999845
770	22	16940		38585753	0.999846
771	19	14649		38585772	0.999846
772	23	17756		38585795	0.999847
773	12	9276		38585807	0.999847
774	18	13932		38585825	0.999848
775	22	17050		38585847	0.999848
776	19	14744		38585866	0.999849
777	22	17094		38585888	0.999849
778	18	14004		38585906	0.99985
779	10	7790		38585916	0.99985
780	12	9360		38585928	0.99985
781	15	11715		38585943	0.999851
782	30	23460		38585973	0.999851
783	16	12528		38585989	0.999852
784	18	14112		38586007	0.999852
785	10	7850		38586017	0.999853
786	14	11004		38586031	0.999853
787	13	10231		38586044	0.999853
788	18	14184		38586062	0.999854
789	11	8679		38586073	0.999854
790	10	7900		38586083	0.999854
791	15	11865		38586098	0.999855
792	24	19008		38586122	0.999855
793	12	9516		38586134	0.999856
794	9	7146		38586143	0.999856
795	21	16695		38586164	0.999856
796	17	13532		38586181	0.999857
797	7	5579		38586188	0.999857
798	14	11172		38586202	0.999857
799	12	9588		38586214	0.999858
800	10	8000		38586224	0.999858
801	10	8010		38586234	0.999858
802	10	8020		38586244	0.999858
803	16	12848		38586260	0.999859
804	7	5628		38586267	0.999859
805	14	11270		38586281	0.999859
806	9	7254		38586290	0.99986
807	5	4035		38586295	0.99986
808	15	12120		38586310	0.99986
809	12	9708		38586322	0.99986
810	7	5670		38586329	0.999861
811	13	10543		38586342	0.999861
812	9	7308		38586351	0.999861
813	12	9756		38586363	0.999861
814	18	14652		38586381	0.999862
815	17	13855		38586398	0.999862
816	12	9792		38586410	0.999863
817	15	12255		38586425	0.999863
818	10	8180		38586435	0.999863
819	14	11466		38586449	0.999864
820	5	4100		38586454	0.999864
821	34	27914		38586488	0.999865
822	3	2466		38586491	0.999865
823	5	4115		38586496	0.999865
824	11	9064		38586507	0.999865
825	13	10725		38586520	0.999866
826	18	14868		38586538	0.999866
827	16	13232		38586554	0.999866
828	17	14076		38586571	0.999867
829	24	19896		38586595	0.999868
830	17	14110		38586612	0.999868
831	22	18282		38586634	0.999869
832	25	20800		38586659	0.999869
833	15	12495		38586674	0.99987
834	30	25020		38586704	0.99987
835	17	14195		38586721	0.999871
836	26	21736		38586747	0.999871
837	17	14229		38586764	0.999872
838	25	20950		38586789	0.999873
839	27	22653		38586816	0.999873
840	20	16800		38586836	0.999874
841	32	26912		38586868	0.999875
842	39	32838		38586907	0.999876
843	31	26133		38586938	0.999876
844	40	33760		38586978	0.999877
845	41	34645		38587019	0.999878
846	48	40608		38587067	0.99988
847	48	40656		38587115	0.999881
848	40	33920		38587155	0.999882
849	35	29715		38587190	0.999883
850	35	29750		38587225	0.999884
851	44	37444		38587269	0.999885
852	43	36636		38587312	0.999886
853	43	36679		38587355	0.999887
854	29	24766		38587384	0.999888
855	53	45315		38587437	0.999889
856	46	39376		38587483	0.999891
857	36	30852		38587519	0.999891
858	36	30888		38587555	0.999892
859	43	36937		38587598	0.999894
860	51	43860		38587649	0.999895
861	59	50799		38587708	0.999896
862	46	39652		38587754	0.999898
863	34	29342		38587788	0.999898
864	34	29376		38587822	0.999899
865	29	25085		38587851	0.9999
866	40	34640		38587891	0.999901
867	42	36414		38587933	0.999902
868	31	26908		38587964	0.999903
869	39	33891		38588003	0.999904
870	32	27840		38588035	0.999905
871	35	30485		38588070	0.999906
872	63	54936		38588133	0.999907
873	48	41904		38588181	0.999909
874	30	26220		38588211	0.999909
875	39	34125		38588250	0.99991
876	40	35040		38588290	0.999911
877	28	24556		38588318	0.999912
878	35	30730		38588353	0.999913
879	31	27249		38588384	0.999914
880	37	32560		38588421	0.999915
881	37	32597		38588458	0.999916
882	24	21168		38588482	0.999916
883	27	23841		38588509	0.999917
884	30	26520		38588539	0.999918
885	24	21240		38588563	0.999919
886	29	25694		38588592	0.999919
887	15	13305		38588607	0.99992
888	23	20424		38588630	0.99992
889	27	24003		38588657	0.999921
890	15	13350		38588672	0.999921
891	27	24057		38588699	0.999922
892	13	11596		38588712	0.999922
893	16	14288		38588728	0.999923
894	14	12516		38588742	0.999923
895	11	9845		38588753	0.999923
896	15	13440		38588768	0.999924
897	9	8073		38588777	0.999924
898	12	10776		38588789	0.999924
899	16	14384		38588805	0.999925
900	20	18000		38588825	0.999925
901	7	6307		38588832	0.999925
902	7	6314		38588839	0.999926
903	15	13545		38588854	0.999926
904	17	15368		38588871	0.999926
905	13	11765		38588884	0.999927
906	9	8154		38588893	0.999927
907	16	14512		38588909	0.999927
908	12	10896		38588921	0.999928
909	13	11817		38588934	0.999928
910	14	12740		38588948	0.999928
911	13	11843		38588961	0.999929
912	13	11856		38588974	0.999929
913	13	11869		38588987	0.999929
914	17	15538		38589004	0.99993
915	14	12810		38589018	0.99993
916	6	5496		38589024	0.99993
917	9	8253		38589033	0.999931
918	11	10098		38589044	0.999931
919	11	10109		38589055	0.999931
920	17	15640		38589072	0.999932
921	17	15657		38589089	0.999932
922	25	23050		38589114	0.999933
923	12	11076		38589126	0.999933
924	16	14784		38589142	0.999934
925	14	12950		38589156	0.999934
926	9	8334		38589165	0.999934
927	12	11124		38589177	0.999934
928	18	16704		38589195	0.999935
929	16	14864		38589211	0.999935
930	9	8370		38589220	0.999936
931	10	9310		38589230	0.999936
932	14	13048		38589244	0.999936
933	8	7464		38589252	0.999936
934	8	7472		38589260	0.999937
935	8	7480		38589268	0.999937
936	15	14040		38589283	0.999937
937	9	8433		38589292	0.999937
938	11	10318		38589303	0.999938
939	11	10329		38589314	0.999938
940	10	9400		38589324	0.999938
941	15	14115		38589339	0.999939
942	10	9420		38589349	0.999939
943	8	7544		38589357	0.999939
944	8	7552		38589365	0.999939
945	13	12285		38589378	0.99994
946	9	8514		38589387	0.99994
947	13	12311		38589400	0.99994
948	6	5688		38589406	0.99994
949	8	7592		38589414	0.999941
950	7	6650		38589421	0.999941
951	5	4755		38589426	0.999941
952	5	4760		38589431	0.999941
953	2	1906		38589433	0.999941
954	3	2862		38589436	0.999941
955	4	3820		38589440	0.999941
956	11	10516		38589451	0.999942
957	5	4785		38589456	0.999942
958	2	1916		38589458	0.999942
959	5	4795		38589463	0.999942
960	2	1920		38589465	0.999942
961	4	3844		38589469	0.999942
962	4	3848		38589473	0.999942
963	2	1926		38589475	0.999942
964	1	964		38589476	0.999942
965	3	2895		38589479	0.999942
966	0	0		38589479	0.999942
967	4	3868		38589483	0.999942
968	0	0		38589483	0.999942
969	6	5814		38589489	0.999943
970	2	1940		38589491	0.999943
971	5	4855		38589496	0.999943
972	2	1944		38589498	0.999943
973	1	973		38589499	0.999943
974	2	1948		38589501	0.999943
975	2	1950		38589503	0.999943
976	3	2928		38589506	0.999943
977	2	1954		38589508	0.999943
978	3	2934		38589511	0.999943
979	5	4895		38589516	0.999943
980	4	3920		38589520	0.999943
981	6	5886		38589526	0.999943
982	0	0		38589526	0.999943
983	3	2949		38589529	0.999944
984	5	4920		38589534	0.999944
985	5	4925		38589539	0.999944
986	1	986		38589540	0.999944
987	3	2961		38589543	0.999944
988	6	5928		38589549	0.999944
989	6	5934		38589555	0.999944
990	2	1980		38589557	0.999944
991	0	0		38589557	0.999944
992	13	12896		38589570	0.999945
993	4	3972		38589574	0.999945
994	2	1988		38589576	0.999945
995	0	0		38589576	0.999945
996	6	5976		38589582	0.999945
997	3	2991		38589585	0.999945
998	1	998		38589586	0.999945
999	2	1998		38589588	0.999945
1000	8	8000		38589596	0.999945
1001	6	6006		38589602	0.999945
1002	7	7014		38589609	0.999946
1003	5	5015		38589614	0.999946
1004	11	11044		38589625	0.999946
1005	6	6030		38589631	0.999946
1006	8	8048		38589639	0.999946
1007	8	8056		38589647	0.999947
1008	16	16128		38589663	0.999947
1009	8	8072		38589671	0.999947
1010	10	10100		38589681	0.999947
1011	4	4044		38589685	0.999948
1012	9	9108		38589694	0.999948
1013	13	13169		38589707	0.999948
1014	4	4056		38589711	0.999948
1015	8	8120		38589719	0.999948
1016	19	19304		38589738	0.999949
1017	13	13221		38589751	0.999949
1018	15	15270		38589766	0.99995
1019	25	25475		38589791	0.99995
1020	24	24480		38589815	0.999951
1021	15	15315		38589830	0.999951
1022	17	17374		38589847	0.999952
1023	11	11253		38589858	0.999952
1024	23	23552		38589881	0.999953
1025	17	17425		38589898	0.999953
1026	22	22572		38589920	0.999954
1027	19	19513		38589939	0.999954
1028	12	12336		38589951	0.999954
1029	19	19551		38589970	0.999955
1030	20	20600		38589990	0.999955
1031	22	22682		38590012	0.999956
1032	12	12384		38590024	0.999956
1033	16	16528		38590040	0.999957
1034	8	8272		38590048	0.999957
1035	24	24840		38590072	0.999958
1036	12	12432		38590084	0.999958
1037	16	16592		38590100	0.999958
1038	14	14532		38590114	0.999959
1039	11	11429		38590125	0.999959
1040	13	13520		38590138	0.999959
1041	12	12492		38590150	0.99996
1042	6	6252		38590156	0.99996
1043	12	12516		38590168	0.99996
1044	11	11484		38590179	0.99996
1045	6	6270		38590185	0.999961
1046	17	17782		38590202	0.999961
1047	8	8376		38590210	0.999961
1048	6	6288		38590216	0.999961
1049	9	9441		38590225	0.999962
1050	16	16800		38590241	0.999962
1051	11	11561		38590252	0.999962
1052	7	7364		38590259	0.999962
1053	10	10530		38590269	0.999963
1054	6	6324		38590275	0.999963
1055	10	10550		38590285	0.999963
1056	10	10560		38590295	0.999963
1057	8	8456		38590303	0.999964
1058	5	5290		38590308	0.999964
1059	5	5295		38590313	0.999964
1060	3	3180		38590316	0.999964
1061	7	7427		38590323	0.999964
1062	7	7434		38590330	0.999964
1063	7	7441		38590337	0.999964
1064	11	11704		38590348	0.999965
1065	2	2130		38590350	0.999965
1066	3	3198		38590353	0.999965
1067	5	5335		38590358	0.999965
1068	5	5340		38590363	0.999965
1069	1	1069		38590364	0.999965
1070	6	6420		38590370	0.999965
1071	4	4284		38590374	0.999965
1072	2	2144		38590376	0.999965
1073	4	4292		38590380	0.999966
1074	8	8592		38590388	0.999966
1075	5	5375		38590393	0.999966
1076	3	3228		38590396	0.999966
1077	2	2154		38590398	0.999966
1078	4	4312		38590402	0.999966
1079	3	3237		38590405	0.999966
1080	1	1080		38590406	0.999966
1081	3	3243		38590409	0.999966
1082	3	3246		38590412	0.999966
1083	5	5415		38590417	0.999967
1084	6	6504		38590423	0.999967
1085	7	7595		38590430	0.999967
1086	4	4344		38590434	0.999967
1087	5	5435		38590439	0.999967
1088	3	3264		38590442	0.999967
1089	5	5445		38590447	0.999967
1090	10	10900		38590457	0.999968
1091	5	5455		38590462	0.999968
1092	4	4368		38590466	0.999968
1093	3	3279		38590469	0.999968
1094	9	9846		38590478	0.999968
1095	4	4380		38590482	0.999968
1096	5	5480		38590487	0.999968
1097	3	3291		38590490	0.999968
1098	1	1098		38590491	0.999968
1099	11	12089		38590502	0.999969
1100	6	6600		38590508	0.999969
1101	1	1101		38590509	0.999969
1102	5	5510		38590514	0.999969
1103	4	4412		38590518	0.999969
1104	5	5520		38590523	0.999969
1105	4	4420		38590527	0.999969
1106	5	5530		38590532	0.99997
1107	2	2214		38590534	0.99997
1108	4	4432		38590538	0.99997
1109	7	7763		38590545	0.99997
1110	3	3330		38590548	0.99997
1111	2	2222		38590550	0.99997
1112	2	2224		38590552	0.99997
1113	2	2226		38590554	0.99997
1114	1	1114		38590555	0.99997
1115	6	6690		38590561	0.99997
1116	1	1116		38590562	0.99997
1117	2	2234		38590564	0.99997
1118	2	2236		38590566	0.99997
1119	0	0		38590566	0.99997
1120	1	1120		38590567	0.99997
1121	3	3363		38590570	0.999971
1122	0	0		38590570	0.999971
1123	6	6738		38590576	0.999971
1124	2	2248		38590578	0.999971
1125	7	7875		38590585	0.999971
1126	2	2252		38590587	0.999971
1127	2	2254		38590589	0.999971
1128	2	2256		38590591	0.999971
1129	2	2258		38590593	0.999971
1130	2	2260		38590595	0.999971
1131	2	2262		38590597	0.999971
1132	1	1132		38590598	0.999971
1133	0	0		38590598	0.999971
1134	1	1134		38590599	0.999971
1135	3	3405		38590602	0.999971
1136	4	4544		38590606	0.999971
1137	2	2274		38590608	0.999971
1138	1	1138		38590609	0.999972
1139	3	3417		38590612	0.999972
1140	1	1140		38590613	0.999972
1141	3	3423		38590616	0.999972
1142	4	4568		38590620	0.999972
1143	2	2286		38590622	0.999972
1144	3	3432		38590625	0.999972
1145	4	4580		38590629	0.999972
1146	1	1146		38590630	0.999972
1147	3	3441		38590633	0.999972
1148	4	4592		38590637	0.999972
1149	0	0		38590637	0.999972
1150	1	1150		38590638	0.999972
1151	4	4604		38590642	0.999972
1152	2	2304		38590644	0.999972
1153	3	3459		38590647	0.999973
1154	3	3462		38590650	0.999973
1155	5	5775		38590655	0.999973
1156	2	2312		38590657	0.999973
1157	0	0		38590657	0.999973
1158	5	5790		38590662	0.999973
1159	4	4636		38590666	0.999973
1160	1	1160		38590667	0.999973
1161	2	2322		38590669	0.999973
1162	3	3486		38590672	0.999973
1163	3	3489		38590675	0.999973
1164	2	2328		38590677	0.999973
1165	5	5825		38590682	0.999973
1166	3	3498		38590685	0.999973
1167	5	5835		38590690	0.999974
1168	0	0		38590690	0.999974
1169	4	4676		38590694	0.999974
1170	2	2340		38590696	0.999974
1171	2	2342		38590698	0.999974
1172	3	3516		38590701	0.999974
1173	2	2346		38590703	0.999974
1174	1	1174		38590704	0.999974
1175	4	4700		38590708	0.999974
1176	3	3528		38590711	0.999974
1177	6	7062		38590717	0.999974
1178	8	9424		38590725	0.999975
1179	5	5895		38590730	0.999975
1180	8	9440		38590738	0.999975
1181	3	3543		38590741	0.999975
1182	5	5910		38590746	0.999975
1183	5	5915		38590751	0.999975
1184	4	4736		38590755	0.999975
1185	9	10665		38590764	0.999976
1186	5	5930		38590769	0.999976
1187	8	9496		38590777	0.999976
1188	5	5940		38590782	0.999976
1189	3	3567		38590785	0.999976
1190	4	4760		38590789	0.999976
1191	1	1191		38590790	0.999976
1192	5	5960		38590795	0.999976
1193	6	7158		38590801	0.999976
1194	5	5970		38590806	0.999977
1195	4	4780		38590810	0.999977
1196	3	3588		38590813	0.999977
1197	13	15561		38590826	0.999977
1198	5	5990		38590831	0.999977
1199	7	8393		38590838	0.999977
1200	3	3600		38590841	0.999978
1201	7	8407		38590848	0.999978
1202	5	6010		38590853	0.999978
1203	7	8421		38590860	0.999978
1204	6	7224		38590866	0.999978
1205	5	6025		38590871	0.999978
1206	7	8442		38590878	0.999978
1207	4	4828		38590882	0.999979
1208	2	2416		38590884	0.999979
1209	4	4836		38590888	0.999979
1210	4	4840		38590892	0.999979
1211	1	1211		38590893	0.999979
1212	5	6060		38590898	0.999979
1213	5	6065		38590903	0.999979
1214	1	1214		38590904	0.999979
1215	4	4860		38590908	0.999979
1216	4	4864		38590912	0.999979
1217	6	7302		38590918	0.99998
1218	2	2436		38590920	0.99998
1219	5	6095		38590925	0.99998
1220	3	3660		38590928	0.99998
1221	1	1221		38590929	0.99998
1222	2	2444		38590931	0.99998
1223	5	6115		38590936	0.99998
1224	4	4896		38590940	0.99998
1225	2	2450		38590942	0.99998
1226	1	1226		38590943	0.99998
1227	4	4908		38590947	0.99998
1228	5	6140		38590952	0.99998
1229	3	3687		38590955	0.99998
1230	2	2460		38590957	0.999981
1231	2	2462		38590959	0.999981
1232	2	2464		38590961	0.999981
1233	0	0		38590961	0.999981
1234	1	1234		38590962	0.999981
1235	3	3705		38590965	0.999981
1236	1	1236		38590966	0.999981
1237	2	2474		38590968	0.999981
1238	1	1238		38590969	0.999981
1239	2	2478		38590971	0.999981
1240	3	3720		38590974	0.999981
1241	3	3723		38590977	0.999981
1242	1	1242		38590978	0.999981
1243	4	4972		38590982	0.999981
1244	5	6220		38590987	0.999981
1245	1	1245		38590988	0.999981
1246	2	2492		38590990	0.999981
1247	3	3741		38590993	0.999981
1248	1	1248		38590994	0.999981
1249	1	1249		38590995	0.999982
1250	3	3750		38590998	0.999982
1251	3	3753		38591001	0.999982
1252	0	0		38591001	0.999982
1253	3	3759		38591004	0.999982
1254	1	1254		38591005	0.999982
1255	2	2510		38591007	0.999982
1256	2	2512		38591009	0.999982
1257	0	0		38591009	0.999982
1258	2	2516		38591011	0.999982
1259	4	5036		38591015	0.999982
1260	3	3780		38591018	0.999982
1261	3	3783		38591021	0.999982
1262	1	1262		38591022	0.999982
1263	3	3789		38591025	0.999982
1264	3	3792		38591028	0.999982
1265	3	3795		38591031	0.999982
1266	1	1266		38591032	0.999982
1267	5	6335		38591037	0.999983
1268	4	5072		38591041	0.999983
1269	1	1269		38591042	0.999983
1270	5	6350		38591047	0.999983
1271	3	3813		38591050	0.999983
1272	0	0		38591050	0.999983
1273	1	1273		38591051	0.999983
1274	5	6370		38591056	0.999983
1275	1	1275		38591057	0.999983
1276	2	2552		38591059	0.999983
1277	1	1277		38591060	0.999983
1278	2	2556		38591062	0.999983
1279	3	3837		38591065	0.999983
1280	6	7680		38591071	0.999983
1281	2	2562		38591073	0.999984
1282	6	7692		38591079	0.999984
1283	1	1283		38591080	0.999984
1284	0	0		38591080	0.999984
1285	3	3855		38591083	0.999984
1286	1	1286		38591084	0.999984
1287	3	3861		38591087	0.999984
1288	3	3864		38591090	0.999984
1289	3	3867		38591093	0.999984
1290	2	2580		38591095	0.999984
1291	2	2582		38591097	0.999984
1292	0	0		38591097	0.999984
1293	1	1293		38591098	0.999984
1294	0	0		38591098	0.999984
1295	3	3885		38591101	0.999984
1296	1	1296		38591102	0.999984
1297	3	3891		38591105	0.999984
1298	0	0		38591105	0.999984
1299	3	3897		38591108	0.999984
1300	3	3900		38591111	0.999985
1301	1	1301		38591112	0.999985
1302	2	2604		38591114	0.999985
1303	1	1303		38591115	0.999985
1304	1	1304		38591116	0.999985
1305	2	2610		38591118	0.999985
1306	2	2612		38591120	0.999985
1307	5	6535		38591125	0.999985
1308	0	0		38591125	0.999985
1309	1	1309		38591126	0.999985
1310	1	1310		38591127	0.999985
1311	0	0		38591127	0.999985
1312	3	3936		38591130	0.999985
1313	0	0		38591130	0.999985
1314	2	2628		38591132	0.999985
1315	3	3945		38591135	0.999985
1316	1	1316		38591136	0.999985
1317	0	0		38591136	0.999985
1318	1	1318		38591137	0.999985
1319	0	0		38591137	0.999985
1320	0	0		38591137	0.999985
1321	0	0		38591137	0.999985
1322	2	2644		38591139	0.999985
1323	0	0		38591139	0.999985
1324	0	0		38591139	0.999985
1325	0	0		38591139	0.999985
1326	0	0		38591139	0.999985
1327	0	0		38591139	0.999985
1328	1	1328		38591140	0.999985
1329	1	1329		38591141	0.999985
1330	2	2660		38591143	0.999985
1331	1	1331		38591144	0.999985
1332	1	1332		38591145	0.999985
1333	2	2666		38591147	0.999985
1334	0	0		38591147	0.999985
1335	1	1335		38591148	0.999985
1336	2	2672		38591150	0.999986
1337	1	1337		38591151	0.999986
1338	2	2676		38591153	0.999986
1339	2	2678		38591155	0.999986
1340	0	0		38591155	0.999986
1341	3	4023		38591158	0.999986
1342	2	2684		38591160	0.999986
1343	2	2686		38591162	0.999986
1344	1	1344		38591163	0.999986
1345	0	0		38591163	0.999986
1346	0	0		38591163	0.999986
1347	0	0		38591163	0.999986
1348	0	0		38591163	0.999986
1349	1	1349		38591164	0.999986
1350	1	1350		38591165	0.999986
1351	0	0		38591165	0.999986
1352	1	1352		38591166	0.999986
1353	3	4059		38591169	0.999986
1354	1	1354		38591170	0.999986
1355	2	2710		38591172	0.999986
1356	1	1356		38591173	0.999986
1357	0	0		38591173	0.999986
1358	1	1358		38591174	0.999986
1359	0	0		38591174	0.999986
1360	1	1360		38591175	0.999986
1361	1	1361		38591176	0.999986
1362	0	0		38591176	0.999986
1363	1	1363		38591177	0.999986
1364	2	2728		38591179	0.999986
1365	0	0		38591179	0.999986
1366	1	1366		38591180	0.999986
1367	0	0		38591180	0.999986
1368	1	1368		38591181	0.999986
1369	1	1369		38591182	0.999986
1370	1	1370		38591183	0.999986
1371	0	0		38591183	0.999986
1372	2	2744		38591185	0.999986
1373	2	2746		38591187	0.999986
1374	0	0		38591187	0.999986
1375	0	0		38591187	0.999986
1376	0	0		38591187	0.999986
1377	0	0		38591187	0.999986
1378	0	0		38591187	0.999986
1379	0	0		38591187	0.999986
1380	1	1380		38591188	0.999987
1381	0	0		38591188	0.999987
1382	3	4146		38591191	0.999987
1383	2	2766		38591193	0.999987
1384	0	0		38591193	0.999987
1385	0	0		38591193	0.999987
1386	0	0		38591193	0.999987
1387	1	1387		38591194	0.999987
1388	0	0		38591194	0.999987
1389	1	1389		38591195	0.999987
1390	0	0		38591195	0.999987
1391	0	0		38591195	0.999987
1392	0	0		38591195	0.999987
1393	0	0		38591195	0.999987
1394	0	0		38591195	0.999987
1395	0	0		38591195	0.999987
1396	2	2792		38591197	0.999987
1397	0	0		38591197	0.999987
1398	0	0		38591197	0.999987
1399	0	0		38591197	0.999987
1400	0	0		38591197	0.999987
1401	1	1401		38591198	0.999987
1402	1	1402		38591199	0.999987
1403	0	0		38591199	0.999987
1404	0	0		38591199	0.999987
1405	0	0		38591199	0.999987
1406	1	1406		38591200	0.999987
1407	2	2814		38591202	0.999987
1408	0	0		38591202	0.999987
1409	3	4227		38591205	0.999987
1410	0	0		38591205	0.999987
1411	1	1411		38591206	0.999987
1412	0	0		38591206	0.999987
1413	0	0		38591206	0.999987
1414	1	1414		38591207	0.999987
1415	1	1415		38591208	0.999987
1416	0	0		38591208	0.999987
1417	0	0		38591208	0.999987
1418	0	0		38591208	0.999987
1419	1	1419		38591209	0.999987
1420	1	1420		38591210	0.999987
1421	0	0		38591210	0.999987
1422	0	0		38591210	0.999987
1423	0	0		38591210	0.999987
1424	0	0		38591210	0.999987
1425	0	0		38591210	0.999987
1426	0	0		38591210	0.999987
1427	1	1427		38591211	0.999987
1428	0	0		38591211	0.999987
1429	0	0		38591211	0.999987
1430	0	0		38591211	0.999987
1431	0	0		38591211	0.999987
1432	0	0		38591211	0.999987
1433	0	0		38591211	0.999987
1434	0	0		38591211	0.999987
1435	1	1435		38591212	0.999987
1436	0	0		38591212	0.999987
1437	0	0		38591212	0.999987
1438	0	0		38591212	0.999987
1439	0	0		38591212	0.999987
1440	1	1440		38591213	0.999987
1441	1	1441		38591214	0.999987
1442	0	0		38591214	0.999987
1443	0	0		38591214	0.999987
1444	1	1444		38591215	0.999987
1445	1	1445		38591216	0.999987
1446	0	0		38591216	0.999987
1447	0	0		38591216	0.999987
1448	0	0		38591216	0.999987
1449	1	1449		38591217	0.999987
1450	0	0		38591217	0.999987
1451	1	1451		38591218	0.999987
1452	0	0		38591218	0.999987
1453	0	0		38591218	0.999987
1454	0	0		38591218	0.999987
1455	0	0		38591218	0.999987
1456	0	0		38591218	0.999987
1457	0	0		38591218	0.999987
1458	0	0		38591218	0.999987
1459	0	0		38591218	0.999987
1460	0	0		38591218	0.999987
1461	0	0		38591218	0.999987
1462	1	1462		38591219	0.999987
1463	0	0		38591219	0.999987
1464	0	0		38591219	0.999987
1465	0	0		38591219	0.999987
1466	0	0		38591219	0.999987
1467	0	0		38591219	0.999987
1468	0	0		38591219	0.999987
1469	0	0		38591219	0.999987
1470	0	0		38591219	0.999987
1471	4	5884		38591223	0.999987
1472	0	0		38591223	0.999987
1473	0	0		38591223	0.999987
1474	0	0		38591223	0.999987
1475	0	0		38591223	0.999987
1476	0	0		38591223	0.999987
1477	1	1477		38591224	0.999987
1478	0	0		38591224	0.999987
1479	0	0		38591224	0.999987
1480	0	0		38591224	0.999987
1481	0	0		38591224	0.999987
1482	0	0		38591224	0.999987
1483	0	0		38591224	0.999987
1484	0	0		38591224	0.999987
1485	0	0		38591224	0.999987
1486	0	0		38591224	0.999987
1487	0	0		38591224	0.999987
1488	0	0		38591224	0.999987
1489	0	0		38591224	0.999987
1490	2	2980		38591226	0.999988
1491	0	0		38591226	0.999988
1492	0	0		38591226	0.999988
1493	0	0		38591226	0.999988
1494	0	0		38591226	0.999988
1495	0	0		38591226	0.999988
1496	2	2992		38591228	0.999988
1497	0	0		38591228	0.999988
1498	0	0		38591228	0.999988
1499	0	0		38591228	0.999988
1500	0	0		38591228	0.999988
1501	0	0		38591228	0.999988
1502	0	0		38591228	0.999988
1503	0	0		38591228	0.999988
1504	2	3008		38591230	0.999988
1505	0	0		38591230	0.999988
1506	0	0		38591230	0.999988
1507	0	0		38591230	0.999988
1508	0	0		38591230	0.999988
1509	0	0		38591230	0.999988
1510	0	0		38591230	0.999988
1511	2	3022		38591232	0.999988
1512	1	1512		38591233	0.999988
1513	0	0		38591233	0.999988
1514	1	1514		38591234	0.999988
1515	0	0		38591234	0.999988
1516	0	0		38591234	0.999988
1517	0	0		38591234	0.999988
1518	0	0		38591234	0.999988
1519	0	0		38591234	0.999988
1520	1	1520		38591235	0.999988
1521	0	0		38591235	0.999988
1522	2	3044		38591237	0.999988
1523	0	0		38591237	0.999988
1524	0	0		38591237	0.999988
1525	0	0		38591237	0.999988
1526	0	0		38591237	0.999988
1527	1	1527		38591238	0.999988
1528	1	1528		38591239	0.999988
1529	0	0		38591239	0.999988
1530	1	1530		38591240	0.999988
1531	0	0		38591240	0.999988
1532	1	1532		38591241	0.999988
1533	0	0		38591241	0.999988
1534	0	0		38591241	0.999988
1535	0	0		38591241	0.999988
1536	0	0		38591241	0.999988
1537	0	0		38591241	0.999988
1538	1	1538		38591242	0.999988
1539	1	1539		38591243	0.999988
1540	1	1540		38591244	0.999988
1541	0	0		38591244	0.999988
1542	0	0		38591244	0.999988
1543	0	0		38591244	0.999988
1544	0	0		38591244	0.999988
1545	2	3090		38591246	0.999988
1546	1	1546		38591247	0.999988
1547	0	0		38591247	0.999988
1548	1	1548		38591248	0.999988
1549	1	1549		38591249	0.999988
1550	0	0		38591249	0.999988
1551	0	0		38591249	0.999988
1552	0	0		38591249	0.999988
1553	0	0		38591249	0.999988
1554	0	0		38591249	0.999988
1555	1	1555		38591250	0.999988
1556	0	0		38591250	0.999988
1557	0	0		38591250	0.999988
1558	0	0		38591250	0.999988
1559	1	1559		38591251	0.999988
1560	0	0		38591251	0.999988
1561	0	0		38591251	0.999988
1562	0	0		38591251	0.999988
1563	0	0		38591251	0.999988
1564	2	3128		38591253	0.999988
1565	0	0		38591253	0.999988
1566	0	0		38591253	0.999988
1567	1	1567		38591254	0.999988
1568	0	0		38591254	0.999988
1569	0	0		38591254	0.999988
1570	0	0		38591254	0.999988
1571	0	0		38591254	0.999988
1572	0	0		38591254	0.999988
1573	0	0		38591254	0.999988
1574	1	1574		38591255	0.999988
1575	0	0		38591255	0.999988
1576	0	0		38591255	0.999988
1577	0	0		38591255	0.999988
1578	0	0		38591255	0.999988
1579	0	0		38591255	0.999988
1580	0	0		38591255	0.999988
1581	1	1581		38591256	0.999988
1582	0	0		38591256	0.999988
1583	1	1583		38591257	0.999988
1584	0	0		38591257	0.999988
1585	0	0		38591257	0.999988
1586	0	0		38591257	0.999988
1587	0	0		38591257	0.999988
1588	0	0		38591257	0.999988
1589	0	0		38591257	0.999988
1590	0	0		38591257	0.999988
1591	0	0		38591257	0.999988
1592	0	0		38591257	0.999988
1593	0	0		38591257	0.999988
1594	1	1594		38591258	0.999988
1595	0	0		38591258	0.999988
1596	0	0		38591258	0.999988
1597	0	0		38591258	0.999988
1598	0	0		38591258	0.999988
1599	0	0		38591258	0.999988
1600	1	1600		38591259	0.999988
1601	0	0		38591259	0.999988
1602	0	0		38591259	0.999988
1603	0	0		38591259	0.999988
1604	0	0		38591259	0.999988
1605	0	0		38591259	0.999988
1606	0	0		38591259	0.999988
1607	0	0		38591259	0.999988
1608	0	0		38591259	0.999988
1609	0	0		38591259	0.999988
1610	0	0		38591259	0.999988
1611	0	0		38591259	0.999988
1612	1	1612		38591260	0.999988
1613	0	0		38591260	0.999988
1614	0	0		38591260	0.999988
1615	0	0		38591260	0.999988
1616	0	0		38591260	0.999988
1617	0	0		38591260	0.999988
1618	0	0		38591260	0.999988
1619	0	0		38591260	0.999988
1620	0	0		38591260	0.999988
1621	0	0		38591260	0.999988
1622	0	0		38591260	0.999988
1623	0	0		38591260	0.999988
1624	0	0		38591260	0.999988
1625	0	0		38591260	0.999988
1626	0	0		38591260	0.999988
1627	0	0		38591260	0.999988
1628	0	0		38591260	0.999988
1629	0	0		38591260	0.999988
1630	0	0		38591260	0.999988
1631	1	1631		38591261	0.999988
1632	1	1632		38591262	0.999988
1633	1	1633		38591263	0.999988
1634	1	1634		38591264	0.999988
1635	3	4905		38591267	0.999989
1636	2	3272		38591269	0.999989
1637	1	1637		38591270	0.999989
1638	5	8190		38591275	0.999989
1639	2	3278		38591277	0.999989
1640	2	3280		38591279	0.999989
1641	1	1641		38591280	0.999989
1642	0	0		38591280	0.999989
1643	6	9858		38591286	0.999989
1644	6	9864		38591292	0.999989
1645	6	9870		38591298	0.999989
1646	2	3292		38591300	0.999989
1647	4	6588		38591304	0.99999
1648	5	8240		38591309	0.99999
1649	6	9894		38591315	0.99999
1650	7	11550		38591322	0.99999
1651	3	4953		38591325	0.99999
1652	5	8260		38591330	0.99999
1653	4	6612		38591334	0.99999
1654	5	8270		38591339	0.99999
1655	0	0		38591339	0.99999
1656	7	11592		38591346	0.999991
1657	3	4971		38591349	0.999991
1658	4	6632		38591353	0.999991
1659	1	1659		38591354	0.999991
1660	7	11620		38591361	0.999991
1661	3	4983		38591364	0.999991
1662	12	19944		38591376	0.999991
1663	3	4989		38591379	0.999991
1664	0	0		38591379	0.999991
1665	1	1665		38591380	0.999992
1666	4	6664		38591384	0.999992
1667	0	0		38591384	0.999992
1668	1	1668		38591385	0.999992
1669	1	1669		38591386	0.999992
1670	3	5010		38591389	0.999992
1671	3	5013		38591392	0.999992
1672	2	3344		38591394	0.999992
1673	0	0		38591394	0.999992
1674	0	0		38591394	0.999992
1675	3	5025		38591397	0.999992
1676	1	1676		38591398	0.999992
1677	3	5031		38591401	0.999992
1678	0	0		38591401	0.999992
1679	1	1679		38591402	0.999992
1680	1	1680		38591403	0.999992
1681	0	0		38591403	0.999992
1682	0	0		38591403	0.999992
1683	0	0		38591403	0.999992
1684	1	1684		38591404	0.999992
1685	2	3370		38591406	0.999992
1686	2	3372		38591408	0.999992
1687	1	1687		38591409	0.999992
1688	0	0		38591409	0.999992
1689	0	0		38591409	0.999992
1690	1	1690		38591410	0.999992
1691	1	1691		38591411	0.999992
1692	0	0		38591411	0.999992
1693	0	0		38591411	0.999992
1694	0	0		38591411	0.999992
1695	1	1695		38591412	0.999992
1696	0	0		38591412	0.999992
1697	1	1697		38591413	0.999992
1698	1	1698		38591414	0.999992
1699	1	1699		38591415	0.999992
1700	1	1700		38591416	0.999992
1701	3	5103		38591419	0.999993
1702	0	0		38591419	0.999993
1703	2	3406		38591421	0.999993
1704	0	0		38591421	0.999993
1705	0	0		38591421	0.999993
1706	1	1706		38591422	0.999993
1707	0	0		38591422	0.999993
1708	2	3416		38591424	0.999993
1709	0	0		38591424	0.999993
1710	0	0		38591424	0.999993
1711	1	1711		38591425	0.999993
1712	0	0		38591425	0.999993
1713	0	0		38591425	0.999993
1714	0	0		38591425	0.999993
1715	2	3430		38591427	0.999993
1716	1	1716		38591428	0.999993
1717	0	0		38591428	0.999993
1718	2	3436		38591430	0.999993
1719	0	0		38591430	0.999993
1720	1	1720		38591431	0.999993
1721	0	0		38591431	0.999993
1722	1	1722		38591432	0.999993
1723	1	1723		38591433	0.999993
1724	1	1724		38591434	0.999993
1725	1	1725		38591435	0.999993
1726	0	0		38591435	0.999993
1727	0	0		38591435	0.999993
1728	0	0		38591435	0.999993
1729	0	0		38591435	0.999993
1730	0	0		38591435	0.999993
1731	0	0		38591435	0.999993
1732	0	0		38591435	0.999993
1733	1	1733		38591436	0.999993
1734	0	0		38591436	0.999993
1735	0	0		38591436	0.999993
1736	0	0		38591436	0.999993
1737	0	0		38591436	0.999993
1738	1	1738		38591437	0.999993
1739	0	0		38591437	0.999993
1740	1	1740		38591438	0.999993
1741	0	0		38591438	0.999993
1742	0	0		38591438	0.999993
1743	0	0		38591438	0.999993
1744	0	0		38591438	0.999993
1745	0	0		38591438	0.999993
1746	0	0		38591438	0.999993
1747	1	1747		38591439	0.999993
1748	0	0		38591439	0.999993
1749	0	0		38591439	0.999993
1750	0	0		38591439	0.999993
1751	1	1751		38591440	0.999993
1752	0	0		38591440	0.999993
1753	0	0		38591440	0.999993
1754	0	0		38591440	0.999993
1755	1	1755		38591441	0.999993
1756	0	0		38591441	0.999993
1757	1	1757		38591442	0.999993
1758	1	1758		38591443	0.999993
1759	0	0		38591443	0.999993
1760	0	0		38591443	0.999993
1761	0	0		38591443	0.999993
1762	0	0		38591443	0.999993
1763	0	0		38591443	0.999993
1764	0	0		38591443	0.999993
1765	0	0		38591443	0.999993
1766	0	0		38591443	0.999993
1767	1	1767		38591444	0.999993
1768	0	0		38591444	0.999993
1769	0	0		38591444	0.999993
1770	0	0		38591444	0.999993
1771	0	0		38591444	0.999993
1772	0	0		38591444	0.999993
1773	0	0		38591444	0.999993
1774	0	0		38591444	0.999993
1775	0	0		38591444	0.999993
1776	0	0		38591444	0.999993
1777	0	0		38591444	0.999993
1778	0	0		38591444	0.999993
1779	0	0		38591444	0.999993
1780	0	0		38591444	0.999993
1781	2	3562		38591446	0.999993
1782	0	0		38591446	0.999993
1783	0	0		38591446	0.999993
1784	0	0		38591446	0.999993
1785	0	0		38591446	0.999993
1786	0	0		38591446	0.999993
1787	0	0		38591446	0.999993
1788	0	0		38591446	0.999993
1789	0	0		38591446	0.999993
1790	0	0		38591446	0.999993
1791	0	0		38591446	0.999993
1792	1	1792		38591447	0.999993
1793	0	0		38591447	0.999993
1794	0	0		38591447	0.999993
1795	0	0		38591447	0.999993
1796	0	0		38591447	0.999993
1797	0	0		38591447	0.999993
1798	0	0		38591447	0.999993
1799	0	0		38591447	0.999993
1800	0	0		38591447	0.999993
1801	0	0		38591447	0.999993
1802	0	0		38591447	0.999993
1803	0	0		38591447	0.999993
1804	0	0		38591447	0.999993
1805	0	0		38591447	0.999993
1806	0	0		38591447	0.999993
1807	0	0		38591447	0.999993
1808	0	0		38591447	0.999993
1809	0	0		38591447	0.999993
1810	0	0		38591447	0.999993
1811	0	0		38591447	0.999993
1812	0	0		38591447	0.999993
1813	1	1813		38591448	0.999993
1814	0	0		38591448	0.999993
1815	1	1815		38591449	0.999993
1816	0	0		38591449	0.999993
1817	0	0		38591449	0.999993
1818	0	0		38591449	0.999993
1819	1	1819		38591450	0.999993
1820	0	0		38591450	0.999993
1821	1	1821		38591451	0.999993
1822	0	0		38591451	0.999993
1823	0	0		38591451	0.999993
1824	1	1824		38591452	0.999993
1825	0	0		38591452	0.999993
1826	0	0		38591452	0.999993
1827	0	0		38591452	0.999993
1828	0	0		38591452	0.999993
1829	0	0		38591452	0.999993
1830	0	0		38591452	0.999993
1831	0	0		38591452	0.999993
1832	0	0		38591452	0.999993
1833	0	0		38591452	0.999993
1834	1	1834		38591453	0.999993
1835	0	0		38591453	0.999993
1836	1	1836		38591454	0.999993
1837	0	0		38591454	0.999993
1838	0	0		38591454	0.999993
1839	0	0		38591454	0.999993
1840	0	0		38591454	0.999993
1841	0	0		38591454	0.999993
1842	0	0		38591454	0.999993
1843	1	1843		38591455	0.999993
1844	0	0		38591455	0.999993
1845	0	0		38591455	0.999993
1846	0	0		38591455	0.999993
1847	1	1847		38591456	0.999993
1848	0	0		38591456	0.999993
1849	0	0		38591456	0.999993
1850	0	0		38591456	0.999993
1851	0	0		38591456	0.999993
1852	0	0		38591456	0.999993
1853	0	0		38591456	0.999993
1854	0	0		38591456	0.999993
1855	0	0		38591456	0.999993
1856	0	0		38591456	0.999993
1857	0	0		38591456	0.999993
1858	0	0		38591456	0.999993
1859	0	0		38591456	0.999993
1860	0	0		38591456	0.999993
1861	0	0		38591456	0.999993
1862	0	0		38591456	0.999993
1863	0	0		38591456	0.999993
1864	0	0		38591456	0.999993
1865	0	0		38591456	0.999993
1866	0	0		38591456	0.999993
1867	0	0		38591456	0.999993
1868	0	0		38591456	0.999993
1869	0	0		38591456	0.999993
1870	0	0		38591456	0.999993
1871	0	0		38591456	0.999993
1872	0	0		38591456	0.999993
1873	0	0		38591456	0.999993
1874	0	0		38591456	0.999993
1875	0	0		38591456	0.999993
1876	0	0		38591456	0.999993
1877	0	0		38591456	0.999993
1878	0	0		38591456	0.999993
1879	0	0		38591456	0.999993
1880	0	0		38591456	0.999993
1881	0	0		38591456	0.999993
1882	0	0		38591456	0.999993
1883	0	0		38591456	0.999993
1884	0	0		38591456	0.999993
1885	0	0		38591456	0.999993
1886	0	0		38591456	0.999993
1887	0	0		38591456	0.999993
1888	0	0		38591456	0.999993
1889	1	1889		38591457	0.999993
1890	0	0		38591457	0.999993
1891	0	0		38591457	0.999993
1892	0	0		38591457	0.999993
1893	1	1893		38591458	0.999994
1894	0	0		38591458	0.999994
1895	0	0		38591458	0.999994
1896	0	0		38591458	0.999994
1897	0	0		38591458	0.999994
1898	0	0		38591458	0.999994
1899	0	0		38591458	0.999994
1900	0	0		38591458	0.999994
1901	0	0		38591458	0.999994
1902	0	0		38591458	0.999994
1903	0	0		38591458	0.999994
1904	0	0		38591458	0.999994
1905	0	0		38591458	0.999994
1906	0	0		38591458	0.999994
1907	0	0		38591458	0.999994
1908	0	0		38591458	0.999994
1909	0	0		38591458	0.999994
1910	0	0		38591458	0.999994
1911	0	0		38591458	0.999994
1912	0	0		38591458	0.999994
1913	0	0		38591458	0.999994
1914	0	0		38591458	0.999994
1915	0	0		38591458	0.999994
1916	0	0		38591458	0.999994
1917	0	0		38591458	0.999994
1918	0	0		38591458	0.999994
1919	0	0		38591458	0.999994
1920	0	0		38591458	0.999994
1921	0	0		38591458	0.999994
1922	0	0		38591458	0.999994
1923	0	0		38591458	0.999994
1924	0	0		38591458	0.999994
1925	0	0		38591458	0.999994
1926	0	0		38591458	0.999994
1927	0	0		38591458	0.999994
1928	0	0		38591458	0.999994
1929	0	0		38591458	0.999994
1930	0	0		38591458	0.999994
1931	0	0		38591458	0.999994
1932	0	0		38591458	0.999994
1933	0	0		38591458	0.999994
1934	0	0		38591458	0.999994
1935	0	0		38591458	0.999994
1936	1	1936		38591459	0.999994
1937	0	0		38591459	0.999994
1938	0	0		38591459	0.999994
1939	0	0		38591459	0.999994
1940	0	0		38591459	0.999994
1941	0	0		38591459	0.999994
1942	0	0		38591459	0.999994
1943	0	0		38591459	0.999994
1944	0	0		38591459	0.999994
1945	0	0		38591459	0.999994
1946	0	0		38591459	0.999994
1947	0	0		38591459	0.999994
1948	0	0		38591459	0.999994
1949	0	0		38591459	0.999994
1950	0	0		38591459	0.999994
1951	0	0		38591459	0.999994
1952	0	0		38591459	0.999994
1953	1	1953		38591460	0.999994
1954	0	0		38591460	0.999994
1955	0	0		38591460	0.999994
1956	0	0		38591460	0.999994
1957	1	1957		38591461	0.999994
1958	2	3916		38591463	0.999994
1959	0	0		38591463	0.999994
1960	1	1960		38591464	0.999994
1961	0	0		38591464	0.999994
1962	1	1962		38591465	0.999994
1963	0	0		38591465	0.999994
1964	0	0		38591465	0.999994
1965	1	1965		38591466	0.999994
1966	0	0		38591466	0.999994
1967	0	0		38591466	0.999994
1968	2	3936		38591468	0.999994
1969	1	1969		38591469	0.999994
1970	1	1970		38591470	0.999994
1971	0	0		38591470	0.999994
1972	3	5916		38591473	0.999994
1973	0	0		38591473	0.999994
1974	1	1974		38591474	0.999994
1975	1	1975		38591475	0.999994
1976	2	3952		38591477	0.999994
1977	1	1977		38591478	0.999994
1978	3	5934		38591481	0.999994
1979	1	1979		38591482	0.999994
1980	0	0		38591482	0.999994
1981	1	1981		38591483	0.999994
1982	0	0		38591483	0.999994
1983	1	1983		38591484	0.999994
1984	0	0		38591484	0.999994
1985	1	1985		38591485	0.999994
1986	1	1986		38591486	0.999994
1987	1	1987		38591487	0.999994
1988	1	1988		38591488	0.999994
1989	2	3978		38591490	0.999994
1990	2	3980		38591492	0.999994
1991	0	0		38591492	0.999994
1992	1	1992		38591493	0.999994
1993	2	3986		38591495	0.999994
1994	0	0		38591495	0.999994
1995	2	3990		38591497	0.999995
1996	0	0		38591497	0.999995
1997	0	0		38591497	0.999995
1998	0	0		38591497	0.999995
[truncated: 3,003 more rows]
