# Supplementary material for: High-Throughput RNA Sequencing of Pseudomonas-Infected Arabidopsis Reveals Hidden Transcriptome Complexity and Novel Splice Variants
Source: PLoS One. 2013 Oct 1;8(10):e74183. doi: 10.1371/journal.pone.0074183 (PMC3788074; doi:10.1371/journal.pone.0074183)
Supplement: File S2 — QCSpreadsheets. (ZIP) [file pone.0074183.s002.zip › QC_Sample20_Run4_Lane2_S173.xlsx]

## Sheet: Read Counts
Total read pairs		33247095
Paired Alignments		31984452

## Sheet: Raw Counts_1
						0	1	2	3	4	5	6	7	8	9	10	11	12	13	14	15	16	17	18	19	20	21	22	23	24	25	26	27	28	29	30	31	32	33	34	35	36	37	38	39	40
	;	<	=	>	?	@	A	B	C	D	E	F	G	H	I	J	K	L	M	N	O	P	Q	R	S	T	U	V	W	X	Y	Z	[	\	]	^	_	'	a	b	c	d	e	f	g	h
									0.501187	0.398107	0.316228	0.251189	0.199526	0.158489	0.125893	0.1	0.0794328	0.0630957	0.0501187	0.0398107	0.0316228	0.0251189	0.0199526	0.0158489	0.0125893	0.01	0.00794328	0.00630957	0.00501187	0.00398107	0.00316228	0.00251189	0.00199526	0.00158489	0.00125893	0.001	0.000794328	0.000630957	0.000501187	0.000398107	0.000316228	0.000251189	0.000199526	0.000158489	0.000125893	0.0001	Total
1	0	0	0	0	0	0	0	280661	0	0	0	0	0	0	310	692	2306	3314	0	1205	0	1346	1411	1513	20431	0	7750	24281	8298	5082	46714	33292	4971	114642	35258	161244	134366	31812	507070	61417	662706	435421	329534	2851825	5783385	22494838	34047095
2	0	0	0	0	0	0	0	36825	0	157	865	515	17315	7643	19602	10126	52229	28570	30714	21076	24161	24377	49400	19176	32262	13285	16619	30333	31957	21893	50380	67430	46908	109358	71343	134251	153289	48708	479248	62869	699734	510995	300349	2765198	5829263	22228672	34047095
3	0	0	0	0	0	0	0	37119	0	165	1105	823	17892	8429	20447	12255	53424	29589	31087	22530	22278	24758	49697	20851	32102	16699	15362	30661	33818	20451	57588	58349	51315	109729	73923	129078	161023	50637	490445	60769	732416	543161	329929	2779555	5963997	21953639	34047095
4	0	0	0	0	0	0	0	37481	0	217	2574	5290	15110	18412	20145	23368	47400	30581	31570	26561	17779	22229	41819	21261	31902	19180	14402	31483	34863	19377	59183	52038	51863	106934	73056	124250	157712	51487	486133	60901	744073	549893	331039	2776692	6047096	21861741	34047095
5	0	0	0	0	0	0	0	39197	5	256	3807	8887	13242	26117	20756	30497	42705	30232	29665	30311	14309	21003	37132	20897	31767	20120	15599	33318	33204	18456	55530	52397	44481	104430	67193	117956	143783	50759	470051	59718	758079	554106	322686	2793532	6163364	21767548	34047095
6	0	0	0	0	0	0	0	39032	2	133	1142	3079	4822	6469	5679	10637	6853	8764	9063	17417	15575	16779	34014	27328	37393	54178	54072	62028	67673	18692	46094	54990	37716	106181	63718	110960	128486	51377	443735	50259	763588	560064	262018	2616391	6200291	22050403	34047095
7	0	0	0	0	0	0	0	39624	9	119	830	2660	4011	5808	5553	9728	7066	8687	9393	15839	15963	15713	32278	29630	36702	52229	49959	58872	70811	19050	47264	54148	50407	100016	75110	108633	148479	64221	442376	62897	743266	545514	308562	2590642	6013942	22201084	34047095
8	0	0	0	0	0	0	0	40442	10	93	656	2398	3830	5550	5790	9439	7803	9099	9658	14910	16201	15829	30720	29368	37938	48900	51678	62836	68620	19789	50384	54536	58307	102853	84923	113793	165791	62867	484665	59913	770717	561251	331028	2674696	6008184	21971630	34047095
9	0	0	0	0	0	0	0	41881	1	23	415	2033	3461	5358	5357	9268	7077	8764	9055	14677	15142	14709	30801	30162	37434	48945	50520	63597	67849	19157	50724	53472	62061	101013	89063	115689	170775	59835	502158	62699	776286	578634	352647	2751204	6020787	21814362	34047095
10	0	0	0	0	0	0	0	45248	2	47	509	2108	3681	5580	5643	9958	8073	9573	9271	14500	15569	15984	32014	32411	39794	47445	52143	65303	71192	19740	52990	53552	74601	99629	104989	117448	189050	60872	544740	64104	818243	605451	385965	2799673	6018191	21551809	34047095
11	0	0	0	0	0	0	0	49270	5	83	379	915	1537	1713	2365	3978	4271	3425	5149	7343	6979	13543	23050	13681	28191	18562	21470	35436	42865	21476	57351	64489	51747	110336	83365	119467	281560	65149	501586	144534	821890	644758	325937	2886867	6018650	21563723	34047095
12	0	0	0	0	0	0	0	52793	4	66	330	778	1155	1412	2170	4142	5021	3468	4416	6169	7260	12395	21616	16405	28420	18476	18312	34933	49830	22109	61140	62758	70771	106842	103728	124644	312640	70314	548597	152555	836989	655418	391477	2966535	5941137	21329870	34047095
13	0	0	0	0	0	0	0	52834	1	73	249	668	943	1300	2146	4220	5756	3696	3923	5583	7343	11958	21137	17900	29887	18390	17531	34184	54681	22399	64470	61663	83668	105948	116328	127136	335020	71568	584822	154705	859503	682366	433690	3028665	5872765	21147976	34047095
14	0	0	0	0	0	0	0	56463	2	25	201	567	752	1183	1944	4040	5065	3591	3718	5041	7481	11793	21447	19072	29485	17799	17267	34075	58496	23004	64638	62103	92427	105241	127579	127889	351089	74563	609939	152927	885678	692357	456831	3063086	5851618	21006619	34047095
15	0	0	0	0	0	0	0	63141	1	26	160	538	795	1119	2133	4162	5428	3733	3821	5024	7693	11897	22922	20560	29881	18172	17646	34559	62965	23691	65119	62311	99640	103895	137340	129174	362161	78546	628125	153182	908336	703858	479466	3092575	5840303	20862997	34047095
16	0	0	0	0	0	0	0	78452	0	60	432	1349	2092	2383	3487	5450	5632	5073	7167	10156	10165	17918	28090	18098	33706	21728	25709	41539	58838	25193	66224	78449	72799	116564	119168	145033	315775	93463	609194	161896	944059	800098	437698	3267063	5756731	20660164	34047095
17	0	0	0	0	0	0	0	82921	2	62	378	976	1506	1903	3293	5143	5988	4526	5888	7984	10467	16080	26354	21854	33649	21321	22243	40939	69195	26927	69967	75842	97624	114236	143769	149410	355417	98975	664035	165140	969221	801400	509574	3396122	5633979	20392785	34047095
18	0	0	0	0	0	0	0	92639	6	67	394	1041	1701	2407	4668	8006	9749	5818	5851	7759	12154	16707	29237	30091	35128	21958	22319	40901	87076	28777	73735	74894	124371	110877	173208	153081	388367	105166	720120	173391	1009787	832610	566510	3412483	5568059	20095982	34047095
19	0	0	0	0	0	0	0	97519	0	53	264	752	1337	1768	3585	6206	7707	5119	5289	7031	11120	15784	26971	28251	34365	21384	21100	40463	86588	28349	74059	74507	128332	110561	177532	155671	399620	106849	741790	171780	1028849	841651	589700	3501148	5572272	19921769	34047095
20	0	0	0	0	0	0	0	114488	3	38	207	695	1304	1847	3685	6598	7898	5141	5186	7099	11134	15714	28105	30331	34519	21464	20949	40001	92251	28814	74174	74451	136779	107406	190082	156666	413484	107868	772016	174248	1059102	868300	621829	3541204	5570632	19701383	34047095
21	0	0	0	0	0	0	0	151499	7	132	585	2459	3550	4272	5639	8196	7946	7745	10681	14759	14892	23052	34127	24668	40529	28889	32239	51180	80681	31317	83156	97251	98810	127764	163242	184689	352815	138627	742791	194444	1101734	984269	566818	3800250	5412958	19418433	34047095
22	0	0	0	0	0	0	0	158222	12	147	561	1815	2867	3863	6207	8661	9477	7080	8978	11846	15788	21523	34013	31601	41495	28102	28705	50778	99303	34881	86678	92598	132921	126084	196542	184868	402864	141008	814737	199530	1138344	992170	651380	3922821	5273784	19084841	34047095
23	0	0	0	0	0	0	0	170347	6	107	400	1425	2725	3565	6610	9942	10927	7419	8428	10960	17453	21047	34465	37393	41244	28201	27402	50147	112946	35659	87965	91095	155002	123528	218767	189069	431649	146297	858785	203926	1175234	1008015	699734	4005525	5251294	18762392	34047095
24	0	0	0	0	0	0	0	189187	6	69	421	1451	2565	3430	6668	11189	12972	7652	8089	10633	16925	21043	35811	43400	41371	27959	26830	49840	125171	36287	88909	90306	171830	121867	237786	191619	458034	149579	907871	204952	1230794	1038434	750046	4071079	5260232	18394788	34047095
25	0	0	0	0	0	0	0	222443	4	52	253	799	1467	1818	3474	6386	7361	5629	6540	8665	13749	18240	30544	31045	36855	29897	27170	49073	93267	38505	81190	92544	132827	114390	182398	201810	362124	164995	692679	259175	948933	925291	587769	3648408	4909348	20109978	34047095
26	0	0	0	0	0	0	0	286816	8	91	875	3458	4051	5170	5990	8847	8396	8596	11263	14696	15317	21770	34216	25338	36052	29012	31358	47231	78311	30342	77326	91780	99640	103968	158126	196577	313151	159231	638180	235098	984864	909744	538153	3241487	5674281	19918285	34047095
27	0	0	0	0	0	0	0	298074	7	174	804	2314	3376	4303	5719	9094	8861	7564	9483	12264	15811	19705	34462	30257	35472	28767	27835	45758	91464	33990	75975	87625	126136	102515	183263	198036	350932	162627	683699	246067	1006474	929583	605725	3312812	5601019	19649049	34047095
28	0	0	0	0	0	0	0	316810	12	122	750	2247	3470	4298	7040	12147	12575	7889	9055	11343	16944	19903	37832	38467	35573	28712	27081	45591	109516	35226	76646	86569	148535	99385	207276	197783	378957	166299	727478	252943	1036158	960701	660662	3325706	5577490	19361904	34047095
29	0	0	0	0	0	0	0	337816	7	109	543	1883	2753	3605	6167	10679	10632	7742	8497	10412	16123	18963	35842	36703	34354	28472	26418	44948	107710	35736	76907	85766	151306	98520	209423	200602	384941	169368	734178	255453	1047340	966826	677874	3360514	5583081	19258882	34047095
30	0	0	0	0	0	0	0	383118	5	118	511	1725	2694	3519	5817	10704	10728	7642	8421	10589	15963	19243	36430	38672	35038	28902	26858	44680	112473	36920	76929	85523	158866	95827	218234	201975	396506	175596	753830	262978	1072533	985542	718937	3333849	5608786	19060414	34047095
31	0	0	0	0	0	0	0	462001	16	161	1215	3973	5443	6738	7372	11068	10204	10022	13423	16045	18487	23725	37894	30304	37913	32368	33376	49108	91409	34131	81531	96083	120588	100373	188906	214289	344320	191691	709369	261439	1105244	1024072	679118	3226598	5951502	18815576	34047095
32	0	0	0	0	0	0	0	475297	8	136	810	2624	4237	4988	6919	10930	10342	8697	10952	13441	18675	21919	38817	36684	36641	32063	30199	47900	110235	37586	79893	90822	151092	99610	217300	212112	387172	188777	764189	268152	1120677	1032475	739281	3315796	5859035	18560612	34047095
33	0	0	0	0	0	0	0	493836	13	179	828	2498	3909	5075	7353	12556	13668	9740	10188	12365	19351	21346	40802	46822	35946	31756	29542	46418	128585	39543	80063	88911	173386	99825	238129	212865	412187	191810	802904	276399	1146855	1062878	788895	3322460	5836496	18300713	34047095
34	0	0	0	0	0	0	0	520786	11	210	840	2338	3501	4544	7424	13396	13802	9643	10022	12209	18904	21458	41932	47204	35883	31680	29839	46760	134010	39928	79507	87396	183112	97295	247242	214122	425446	195677	825808	283461	1168948	1082209	824637	3342419	5856698	18086794	34047095
35	0	0	0	0	0	0	0	574803	15	160	776	2237	3320	4548	7066	12819	12833	8839	9693	11793	18742	21181	41888	45144	35783	31940	29522	46678	132921	42089	79355	85703	186618	95879	255683	216516	440846	202353	856508	296367	1204384	1122149	877201	3332496	5893916	17806331	34047095
36	0	0	0	0	0	0	0	686386	30	248	1693	5097	6615	8385	9065	13277	12381	12983	15884	19745	22417	28014	43212	37158	41939	39842	39769	54223	111759	41161	95853	106011	144330	110532	222119	254352	376887	241096	803667	310836	1226367	1200588	828454	3404389	5944955	17525376	34047095
37	0	0	0	0	0	0	0	699073	14	266	1300	3744	5613	7299	9390	14495	13347	11385	14091	16787	24059	26345	47866	45506	41375	39470	37953	54312	137771	47492	93987	102473	183776	112758	258363	254816	426010	244281	874589	333460	1265279	1232990	914429	3436741	5836914	17177276	34047095
38	0	0	0	0	0	0	0	722350	13	304	1217	3067	4615	5981	8828	14744	14032	10632	12569	15038	22888	24921	47957	50158	40220	38828	36975	54185	150094	49239	93072	100947	198523	112894	270794	256949	446513	248167	900363	342581	1291787	1260684	970819	3464366	5853834	16905947	34047095
39	0	0	0	0	0	0	0	751775	11	221	984	2884	4205	5743	8920	16765	15454	10851	12473	14895	23293	25886	49606	55396	40454	39921	36849	53663	159859	51106	93686	100244	212631	112336	287136	255173	467212	252200	941047	352936	1322002	1292947	1015913	3477591	5871162	16611665	34047095
40	0	0	0	0	0	0	0	810725	38	275	1092	2702	3974	5326	7829	13439	13434	11016	13110	15804	23676	27283	47943	52250	42303	44453	39178	56077	149472	57799	95174	102946	196810	115988	268454	273606	444982	283456	887618	418939	1234416	1386233	1053739	3058490	5885706	16901340	34047095
41	0	0	0	0	0	0	0	915195	35	431	1898	5091	6602	8397	9037	13149	12182	13359	16558	19902	24060	27561	43760	39696	41869	41947	41626	52003	122094	46211	99887	105894	154705	112516	240097	287997	392498	303254	847112	410801	1249228	1435681	1008569	2991105	6170108	16734980	34047095
42	0	0	0	0	0	0	0	932479	35	454	1278	3549	5164	7089	8900	14031	12392	11703	14507	16979	24230	26293	47088	46490	40380	41895	39571	51866	145791	53492	98363	103776	188742	118020	271450	282774	441723	300214	914272	434750	1282398	1468119	1087171	3043928	6112469	16353270	34047095
43	0	0	0	0	0	0	0	956329	30	555	1388	3230	4771	6394	9248	15563	13891	11630	13239	15841	24513	25743	49177	52952	39354	41982	39238	51890	160201	56684	99081	102636	210504	118982	292306	281808	468405	302176	954258	445105	1311457	1498728	1140541	3077499	6111268	16038498	34047095
44	0	0	0	0	0	0	0	995800	48	491	1347	2986	4453	5828	9057	16102	14902	11250	12456	15364	24220	25739	49575	56518	39292	42302	39071	52446	168031	58064	97248	101492	220105	119861	304630	282884	491632	304895	1000579	465070	1343529	1558726	1191740	3120432	6145553	15653377	34047095
45	0	0	0	0	0	0	0	1066513	24	366	953	2435	3918	5057	7530	13735	13032	9911	11474	14309	22167	24703	47916	53706	38304	40836	38162	52122	163208	58014	95346	99863	218803	117786	306304	281071	506224	306646	1034118	474428	1368029	1588694	1210609	3150439	6166127	15434213	34047095
46	0	0	0	0	0	0	0	1197785	51	521	1998	5217	6933	8605	9553	13609	12699	14024	16640	20376	24095	27850	45435	43213	41980	43936	43519	51697	137858	51537	106009	110517	174425	126798	277680	314804	450121	348804	990258	484411	1374788	1680112	1169665	3102185	6337788	15179599	34047095
47	0	0	0	0	0	0	0	1217981	47	521	1357	3903	5546	7344	9667	15136	13258	11962	14888	18096	25498	26624	51224	51171	40322	43775	42132	52765	165420	60350	103960	109086	213989	132842	314935	311527	503382	355744	1067234	522610	1412029	1733792	1268164	3128042	6297618	14693154	34047095
48	0	0	0	0	0	0	0	1246215	45	611	1443	3372	5282	7049	9761	17417	15439	12380	14124	17014	25878	26885	54548	58629	40622	43577	41848	53511	183625	62918	104827	110088	234774	135947	339244	309065	542361	351571	1136861	545547	1451912	1802200	1326664	3164539	6304734	14244568	34047095
49	0	0	0	0	0	0	0	1290895	48	603	1373	3234	4993	6655	9750	17814	16052	12074	13623	16237	25622	27665	54844	61280	40290	44874	42188	54604	188284	64358	105045	110544	241591	136900	348044	308412	562317	355865	1180660	567188	1480023	1864878	1356407	3187179	6305313	13939369	34047095
50	0	0	0	0	0	0	0	1370208	49	532	1152	2749	4181	5595	8281	15162	14129	10995	12880	15495	23581	25998	51466	58892	39319	43959	40895	54804	181828	64663	102087	108607	237214	135395	346247	310237	577178	361819	1215405	585567	1499216	1933512	1398287	3230840	6360599	13598072	34047095
51	0	0	0	0	0	0	0	1529225	80	735	2300	5448	7740	9347	10271	14607	13302	15405	18105	21909	26314	30031	48787	48120	44817	48000	47742	53513	156559	59867	115034	119551	194066	146703	319742	347090	527406	403319	1186911	588755	1504621	2055243	1345813	3225869	6459009	13295739	34047095
52	0	0	0	0	0	0	0	1556370	47	709	1600	4237	6364	8420	10794	16498	14346	13384	16215	19550	26836	29278	53865	57687	42264	47578	45722	55275	183982	67586	112678	119465	233333	155194	358940	339639	585443	404756	1275420	630802	1547555	2108617	1429322	3274401	6379329	12813594	34047095
53	0	0	0	0	0	0	0	1590472	55	765	1537	3805	5804	7562	10279	18377	15845	13005	14984	18027	27203	28654	57129	63635	42074	47465	45900	57032	200969	70912	113455	121213	252858	159093	381540	338408	623773	408446	1347878	659655	1583780	2179469	1475699	3319132	6352595	12388611	34047095
54	0	0	0	0	0	0	0	1645388	62	807	1674	3755	5782	7487	10787	20276	17857	13475	14843	17999	27705	30429	59956	67276	42087	49019	45594	59462	209691	73036	114111	122983	264122	160744	396872	335864	653646	411560	1410977	689815	1613590	2254658	1507626	3376919	6351228	11957933	34047095
55	0	0	0	0	0	0	0	1745988	67	919	1533	3313	5215	6671	9147	17156	15778	12060	14154	16675	25555	28949	56287	65266	41535	48839	45373	60003	201382	74258	111991	121159	260676	161323	396389	336340	675868	417997	1459803	713980	1636296	2325559	1526862	3422057	6353199	11631473	34047095
56	0	0	0	0	0	0	0	1936316	133	1121	2820	6276	8502	10146	11133	15952	13928	16522	19330	23017	28384	31575	50873	53487	47298	51879	51885	57544	175566	69815	125270	135083	216109	179422	372146	388711	633818	470722	1454819	725958	1650579	2495778	1479690	3449906	6370330	11215252	34047095
57	0	0	0	0	0	0	0	1971578	82	1000	2040	4796	7263	9439	11825	18717	16350	14962	18039	21035	29752	32046	58545	66047	46142	53430	51019	61085	212064	78815	124698	137370	263299	193567	422516	379617	712390	468169	1583129	776665	1704407	2568504	1549243	3485148	6241855	10650447	34047095
58	0	0	0	0	0	0	0	2016142	95	1108	1901	4475	6581	8604	11595	20630	17023	14392	16268	19694	30221	32089	61444	69661	45000	53715	51386	63190	222165	82943	124892	138661	281548	195610	439720	380771	743078	475520	1641388	799514	1747101	2628063	1593046	3530657	6185986	10291218	34047095
59	0	0	0	0	0	0	0	2085507	97	1055	1866	4356	6873	8811	12607	22013	18549	14711	16402	19079	30167	33441	63562	73324	45782	54164	50664	66468	228077	84467	126204	141235	289038	198480	453165	377082	781332	481734	1725722	836749	1794378	2730443	1614433	3605929	6152100	9797029	34047095
60	0	0	0	0	0	0	0	2210947	89	1118	1735	3893	6109	7569	10100	19223	16959	13805	15243	18494	28627	32614	61906	72677	46364	54702	51003	68266	227005	85841	126518	141748	290563	202127	463015	378310	827604	487526	1816231	868013	1833440	2827951	1619993	3678647	6085244	9345876	34047095
61	0	0	0	0	0	0	0	2445071	169	1420	3452	7154	9698	11615	12522	17433	15575	18633	21592	25843	31106	36170	57039	61270	52509	59065	57794	63590	203549	82977	138529	156787	242445	224147	442292	429697	790846	532898	1829812	869881	1814950	2994086	1551791	3692174	6011661	9029853	34047095
62	0	0	0	0	0	0	0	2487637	106	1291	2425	5212	7974	10034	12152	19184	16589	15831	18487	22230	31125	34574	61558	69236	49312	58565	55337	67862	228087	91163	137993	160035	282061	237801	482237	426085	854618	541187	1932155	921856	1875363	3061767	1606369	3711256	5889299	8561042	34047095
63	0	0	0	0	0	0	0	2541901	95	1258	2322	4934	7622	9896	12152	21571	18352	16272	18397	21019	32616	35813	65647	76227	49378	60930	57572	72530	241103	97950	140239	165170	302103	246625	506285	424664	907516	552281	2033191	969682	1921157	3168875	1615090	3776626	5760409	8091625	34047095
64	0	0	0	0	0	0	0	2626569	110	1352	2325	4864	7627	9775	12485	22672	19130	16666	17755	20593	33049	37332	67966	78946	49749	62188	57714	77075	248738	100222	143918	166593	312542	251695	522486	424049	946834	557515	2097281	986363	1951103	3204331	1625481	3798921	5683267	7799814	34047095
65	0	0	0	0	0	0	0	2776022	103	1220	1987	4036	6537	8090	10522	18982	16678	15059	16298	19447	30684	36341	65417	76553	50407	60514	56601	79032	242496	98515	143869	164489	312037	249248	526159	426988	997144	565643	2209044	1022565	2003594	3307478	1620322	3874411	5573185	7359378	34047095
66	0	0	0	0	0	0	0	3066208	164	1313	3017	5942	8543	10693	11438	16083	14245	17006	19989	23741	31012	37264	57596	65013	54574	62074	61835	69154	218951	93806	151181	176690	262893	273358	505726	479833	960980	596315	2220490	1007851	1979650	3466426	1564180	3859302	5494651	7097908	34047095

## Sheet: Score Distribution_1
						0	1	2	3	4	5	6	7	8	9	10	11	12	13	14	15	16	17	18	19	20	21	22	23	24	25	26	27	28	29	30	31	32	33	34	35	36	37	38	39	40
	;	<	=	>	?	@	A	B	C	D	E	F	G	H	I	J	K	L	M	N	O	P	Q	R	S	T	U	V	W	X	Y	Z	[	\	]	^	_	'	a	b	c	d	e	f	g	h
									0.501187	0.398107	0.316228	0.251189	0.199526	0.158489	0.125893	0.1	0.0794328	0.0630957	0.0501187	0.0398107	0.0316228	0.0251189	0.0199526	0.0158489	0.0125893	0.01	0.00794328	0.00630957	0.00501187	0.00398107	0.00316228	0.00251189	0.00199526	0.00158489	0.00125893	0.001	0.000794328	0.000630957	0.000501187	0.000398107	0.000316228	0.000251189	0.000199526	0.000158489	0.000125893	0.0001	Total
1	0	0	0	0	0	0	0	0	0	0	0	0	0	0	2790	6920	25366	39768	0	16870	0	21536	23987	27234	388189	0	162750	534182	190854	121968	1167850	865592	134217	3209976	1022482	4837320	4165346	1017984	16733310	2088178	23194710	15675156	12192758	108369350	225552015	899793520	1321582178	38.8163	0.000131332
2	0	0	0	0	0	0	0	0	0	628	4325	3090	121205	61144	176418	101260	574519	342840	399282	295064	362415	390032	839800	345168	612978	265700	348999	667326	735011	525432	1259500	1753180	1266516	3062024	2068947	4027530	4751959	1558656	15815184	2137546	24490690	18395820	11112913	105077524	227341257	889146880	1320438762	38.7827	0.000132351
3	0	0	0	0	0	0	0	0	0	660	5525	4938	125244	67432	184023	122550	587664	355068	404131	315420	334170	396128	844849	375318	609938	333980	322602	674542	777814	490824	1439700	1517074	1385505	3072412	2143767	3872340	4991713	1620384	16184685	2066146	25634560	19553796	12207373	105623090	232595883	878145560	1319386808	38.7518	0.000133296
4	0	0	0	0	0	0	0	0	0	868	12870	31740	105770	147296	181305	233680	521400	366972	410410	371854	266685	355664	710923	382698	606138	383600	302442	692626	801849	465048	1479575	1352988	1400301	2994152	2118624	3727500	4889072	1647584	16042389	2070634	26042555	19796148	12248443	105514296	235836744	874469640	1318982483	38.7399	0.000133661
5	0	0	0	0	0	0	0	0	15	1024	19035	53322	92694	208936	186804	304970	469755	362784	385645	424354	214635	336048	631244	376146	603573	402400	327579	732996	763692	442944	1388250	1362322	1200987	2924040	1948597	3538680	4457273	1624288	15511683	2030412	26532765	19947816	11939382	106154216	240371196	870701920	1318974422	38.7397	0.000133669
6	0	0	0	0	0	0	0	0	6	532	5710	18474	33754	51752	51111	106370	75383	105168	117819	243838	233625	268464	578238	491904	710467	1083560	1135512	1364616	1556479	448608	1152350	1429740	1018332	2973068	1847822	3328800	3983066	1644064	14643255	1708806	26725580	20162304	9694666	99422858	241811349	882016120	1322243570	38.8357	0.000130746
7	0	0	0	0	0	0	0	0	27	476	4150	15960	28077	46464	49977	97280	77726	104244	122109	221746	239445	251408	548726	533340	697338	1044580	1049139	1295184	1628653	457200	1181600	1407848	1360989	2800448	2178190	3258990	4602849	2055072	14598408	2138498	26014310	19638504	11416794	98444396	234543738	888043360	1322197243	38.8344	0.000130787
8	0	0	0	0	0	0	0	0	30	372	3280	14388	26810	44400	52110	94390	85833	109188	125554	208740	243015	253264	522240	528624	720822	978000	1085238	1382392	1578260	474936	1259600	1417936	1574289	2879884	2462767	3413790	5139521	2011744	15993945	2037042	26975095	20205036	12248036	101638448	234319176	878865200	1320973395	38.7984	0.000131874
9	0	0	0	0	0	0	0	0	3	92	2075	12198	24227	42864	48213	92680	77847	105168	117715	205478	227130	235344	523617	542916	711246	978900	1060920	1399134	1560527	459768	1268100	1390272	1675647	2828364	2582827	3470670	5294025	1914720	16571214	2131766	27170010	20830824	13047939	104545752	234810693	872574480	1320535365	38.7856	0.000132265
10	0	0	0	0	0	0	0	0	6	188	2545	12648	25767	44640	50787	99580	88803	114876	120523	203000	233535	255744	544238	583398	756086	948900	1095003	1436666	1637416	473760	1324750	1392352	2014227	2789612	3044681	3523440	5860550	1947904	17976420	2179536	28638505	21796236	14280705	106387574	234709449	862072360	1318666410	38.7307	0.000133947
11	0	0	0	0	0	0	0	0	15	332	1895	5490	10759	13704	21285	39780	46981	41100	66937	102802	104685	216688	391850	246258	535629	371240	450870	779592	985895	515424	1433775	1676714	1397169	3089408	2417585	3584010	8728360	2084768	16552338	4914156	28766150	23211288	12059669	109700946	234727350	862548920	1321841817	38.8239	0.000131101
12	0	0	0	0	0	0	0	0	12	264	1650	4668	8085	11296	19530	41420	55231	41616	57408	86366	108900	198320	367472	295290	539980	369520	384552	768526	1146090	530616	1528500	1631708	1910817	2991576	3008112	3739320	9691840	2250048	18103701	5186870	29294615	23595048	14484649	112728330	231704343	853194800	1320081089	38.7722	0.000132672
13	0	0	0	0	0	0	0	0	3	292	1245	4008	6601	10400	19314	42200	63316	44352	50999	78162	110145	191328	359329	322200	567853	367800	368151	752048	1257663	537576	1611750	1603238	2259036	2966544	3373512	3814080	10385620	2290176	19299126	5259970	30082605	24565176	16046530	115089270	229037835	845919040	1318758493	38.7334	0.000133864
14	0	0	0	0	0	0	0	0	6	100	1005	3402	5264	9464	17496	40400	55715	43092	48334	70574	112215	188688	364599	343296	560215	355980	362607	749650	1345408	552096	1615950	1614678	2495529	2946748	3699791	3836670	10883759	2386016	20127987	5199518	30998730	24924852	16902747	116397268	228213102	840264760	1317737711	38.7034	0.000134791
15	0	0	0	0	0	0	0	0	3	104	800	3228	5565	8952	19197	41620	59708	44796	49673	70336	115395	190352	389674	370080	567739	363440	370566	760298	1448195	568584	1627975	1620086	2690280	2909060	3982860	3875220	11226991	2513472	20728125	5208188	31791760	25338888	17740242	117517850	227771817	834519880	1316510999	38.6674	0.000135914
16	0	0	0	0	0	0	0	0	0	240	2160	8094	14644	19064	31383	54500	61952	60876	93171	142184	152475	286688	477530	325764	640414	434560	539889	913858	1353274	604632	1655600	2039674	1965573	3263792	3455872	4350990	9789025	2990816	20103402	5504464	33042065	28803528	16194826	124148394	224512509	826406560	1314444442	38.6067	0.000137827
17	0	0	0	0	0	0	0	0	6	248	1890	5856	10542	15224	29637	51430	65868	54312	76544	111776	157005	257280	448018	393372	639331	426420	467103	900658	1591485	646248	1749175	1971892	2635848	3198608	4169301	4482300	11017927	3167200	21913155	5614760	33922735	28850400	18854238	129052636	219725181	815711400	1312387009	38.5462	0.000139758
18	0	0	0	0	0	0	0	0	18	268	1970	6246	11907	19256	42012	80060	107239	69816	76063	108626	182310	267312	497029	541638	667432	439160	468699	899822	2002748	690648	1843375	1947244	3358017	3104556	5023032	4592430	12039377	3365312	23763960	5895294	35342545	29973960	20960870	129674354	217154301	803839280	1309058186	38.4485	0.00014294
19	0	0	0	0	0	0	0	0	0	212	1320	4512	9359	14144	32265	62060	84777	61428	68757	98434	166800	252544	458507	508518	652935	427680	443100	890186	1991524	680376	1851475	1937182	3464964	3095708	5148428	4670130	12388220	3419168	24479070	5840520	36009715	30299436	21818900	133043624	217318608	796870760	1308565346	38.434	0.000143417
20	0	0	0	0	0	0	0	0	9	152	1035	4170	9128	14776	33165	65980	86878	61692	67418	99386	167010	251424	477785	545958	655861	429280	439929	880022	2121773	691536	1854350	1935726	3693033	3007368	5512378	4699980	12818004	3451776	25476528	5924432	37068570	31258800	23007673	134565752	217254648	788055320	1306688705	38.3789	0.000145249
21	0	0	0	0	0	0	0	0	21	528	2925	14754	24850	34176	50751	81960	87406	92940	138853	206626	223380	368832	580159	444024	770051	577780	677019	1125960	1855663	751608	2078900	2528526	2667870	3577392	4734018	5540670	10937265	4436064	24512103	6611096	38560690	35433684	20972266	144409500	211105362	776737320	1302952992	38.2691	0.000148966
22	0	0	0	0	0	0	0	0	36	588	2805	10890	20069	30904	55863	86610	104247	84960	116714	165844	236820	344368	578221	568818	788405	562040	602805	1117116	2283969	837144	2166950	2407548	3588867	3530352	5699718	5546040	12488784	4512256	26886321	6784020	39842040	35718120	24101060	149067198	205677576	763393640	1300009726	38.1827	0.000151961
23	0	0	0	0	0	0	0	0	18	428	2000	8550	19075	28520	59490	99420	120197	89028	109564	153440	261795	336752	585905	673074	783636	564020	575442	1103234	2597758	855816	2199125	2368470	4185054	3458784	6344243	5672070	13381119	4681504	28339905	6933484	41133190	36288540	25890158	152209950	204800466	750495680	1297408904	38.1063	0.000154657
24	0	0	0	0	0	0	0	0	18	276	2105	8706	17955	27440	60012	111890	142692	91824	105157	148862	253875	336688	608787	781200	786049	559180	563430	1096480	2878933	870888	2222725	2347956	4639410	3412276	6895794	5748570	14199054	4786528	29959743	6968368	43077790	37383624	27751702	154701002	205149048	735791520	1294487557	38.0205	0.000157743
25	0	0	0	0	0	0	0	0	12	208	1265	4794	10269	14544	31266	63860	80971	67548	85020	121310	206235	291840	519248	558810	700245	597940	570570	1079606	2145141	924120	2029750	2406144	3586329	3202920	5289542	6054300	11225844	5279840	22858407	8811950	33212655	33310476	21747453	138639504	191464572	804399120	1301593628	38.2292	0.000150341
26	0	0	0	0	0	0	0	0	24	364	4375	20748	28357	41360	53910	88470	92356	103152	146419	205744	229755	348320	581672	456084	684988	580240	658518	1039082	1801153	728208	1933150	2386280	2690280	2911104	4585654	5897310	9707681	5095392	21059940	7993332	34470240	32750784	19911661	123176506	221296959	796731400	1300490972	38.1968	0.000151467
27	0	0	0	0	0	0	0	0	21	696	4020	13884	23632	34424	51471	90940	97471	90768	123279	171696	237165	315280	585854	544626	673968	575340	584535	1006676	2103672	815760	1899375	2278250	3405672	2870420	5314627	5941080	10878892	5204064	22562067	8366278	35226590	33464988	22411825	125886856	218439741	785961960	1298257863	38.1312	0.000153772
28	0	0	0	0	0	0	0	0	36	488	3750	13482	24290	34384	63360	121470	138325	94668	117715	158802	254160	318448	643144	692406	675887	574240	568701	1003002	2518868	845424	1916150	2250794	4010445	2782780	6011004	5933490	11747667	5321568	24006774	8600062	36265530	34585236	24444494	126376828	217522110	774476160	1295116142	38.039	0.000157074
29	0	0	0	0	0	0	0	0	21	436	2715	11298	19271	28840	55503	106790	116952	92904	110461	145768	241845	303408	609314	660654	652726	569440	554778	988856	2477330	857664	1922675	2229916	4085262	2758560	6073267	6018060	11933171	5419776	24227874	8685402	36656900	34805736	25081338	127699532	217740159	770355280	1294299882	38.015	0.000157943
30	0	0	0	0	0	0	0	0	15	472	2555	10350	18858	28152	52353	107040	118008	91704	109473	148246	239445	307888	619310	696096	665722	578040	564018	982960	2586879	886080	1923225	2223598	4289382	2683156	6328786	6059250	12291686	5619072	24876390	8941252	37538655	35479512	26600669	126686262	218742654	762416560	1291513773	37.9332	0.000160948
31	0	0	0	0	0	0	0	0	48	644	6075	23838	38101	53904	66348	110680	112244	120264	174499	224630	277305	379600	644198	545472	720347	647360	700896	1080376	2102407	819144	2038275	2498158	3255876	2810444	5478274	6428670	10673920	6134112	23409177	8888926	38683540	36866592	25127366	122610724	232108578	752623040	1288484052	37.8442	0.000164279
32	0	0	0	0	0	0	0	0	24	544	4050	15744	29659	39904	62271	109300	113762	104364	142376	188174	280125	350704	659889	660312	696179	641260	634179	1053800	2535405	902064	1997325	2361372	4079484	2789080	6301700	6363360	12002332	6040864	25218237	9117168	39223695	37169100	27353397	126000248	228502365	742424480	1286168296	37.7762	0.000166872
33	0	0	0	0	0	0	0	0	39	716	4140	14988	27363	40600	66177	125560	150348	116880	132444	173110	290265	341536	693634	842796	682974	635120	620382	1021196	2957455	949032	2001575	2311686	4681422	2795100	6905741	6385950	12777797	6137920	26495832	9397566	40139925	38263608	29189115	126253480	227623344	732028520	1283275336	37.6912	0.000170169
34	0	0	0	0	0	0	0	0	33	840	4200	14028	24507	36352	66816	133960	151822	115716	130286	170926	283560	343328	712844	849672	681777	633600	626619	1028720	3082230	958272	1987675	2272296	4944024	2724260	7170018	6423660	13188826	6261664	27251664	9637674	40913180	38959524	30511569	127011922	228411222	723471760	1281191046	37.63	0.000172585
35	0	0	0	0	0	0	0	0	45	640	3880	13422	23240	36384	63594	128190	141163	106068	126009	165102	281130	338896	712096	812592	679877	638800	619962	1026916	3057183	1010136	1983875	2228278	5038686	2684612	7414807	6495480	13666226	6475296	28264764	10076478	42153440	40397364	32456437	126634848	229862724	712253240	1278071880	37.5384	0.000176264
36	0	0	0	0	0	0	0	0	90	992	8465	30582	46305	67080	81585	132770	136191	155796	206492	276430	336255	448224	734604	668844	796841	796840	835149	1192906	2570457	987864	2396325	2756286	3896910	3094896	6441451	7630560	11683497	7715072	26521011	10568424	42922845	43221168	30652798	129366782	231853245	701015040	1272247072	37.3673	0.000183347
37	0	0	0	0	0	0	0	0	42	1064	6500	22464	39291	58392	84510	144950	146817	136620	183183	235018	360885	421520	813722	819108	786125	789400	797013	1194864	3168733	1139808	2349675	2664298	4961952	3157224	7492527	7644480	13206310	7816992	28861437	11337640	44284765	44387640	33833873	130596158	227639646	687091040	1268675686	37.2624	0.000187829
38	0	0	0	0	0	0	0	0	39	1216	6085	18402	32305	47848	79452	147440	154352	127584	163397	210532	343320	398736	815269	902844	764180	776560	776475	1192070	3452162	1181736	2326800	2624622	5360121	3161032	7853026	7708470	13841903	7941344	29711979	11647754	45212545	45384624	35920303	131645908	228299526	676237880	1266469841	37.1976	0.000190652
39	0	0	0	0	0	0	0	0	33	884	4920	17304	29435	45944	80280	167650	169994	130212	162149	208530	349395	414176	843302	997128	768626	798420	773829	1180586	3676757	1226544	2342150	2606344	5741037	3145408	8326944	7655190	14483572	8070400	31054551	11999824	46270070	46546092	37588781	132148458	228975318	664466600	1263466837	37.1094	0.000194563
40	0	0	0	0	0	0	0	0	114	1100	5460	16212	27818	42608	70461	134390	147774	132192	170430	221256	355140	436528	815031	940500	803757	889060	822738	1233694	3437856	1387176	2379350	2676596	5313870	3247664	7785166	8208180	13794442	9070592	29291394	14243926	43204560	49904388	38988343	116222620	229542534	676053600	1262018520	37.0668	0.000196479
41	0	0	0	0	0	0	0	0	105	1724	9490	30546	46214	67176	81333	131490	134002	160308	215254	278628	360900	440976	743920	714528	795511	838940	874146	1144066	2808162	1109064	2497175	2753244	4177035	3150448	6962813	8639910	12167438	9704128	27954696	13967234	43722980	51684516	37317053	113661990	240634212	669399200	1259380555	36.9894	0.000200015
42	0	0	0	0	0	0	0	0	105	1816	6390	21294	36148	56712	80100	140310	136312	140436	188591	237706	363450	420688	800496	836820	767220	837900	830991	1141052	3353193	1283808	2459075	2698176	5096034	3304560	7872050	8483220	13693413	9606848	30170976	14781500	44883930	52852284	40225327	115669264	238386291	654130800	1255995286	36.8899	0.000204647
43	0	0	0	0	0	0	0	0	90	2220	6940	19380	33397	51152	83232	155630	152801	139560	172107	221774	367695	411888	836009	953136	747726	839640	823998	1141580	3684623	1360416	2477025	2668536	5683608	3331496	8476874	8454240	14520555	9669632	31490514	15133570	45900995	53954208	42200017	116944962	238339452	641539920	1252990598	36.8017	0.000208848
44	0	0	0	0	0	0	0	0	144	1964	6735	17916	31171	46624	81513	161020	163922	135000	161928	215096	363300	411824	842775	1017324	746548	846040	820491	1153812	3864713	1393536	2431200	2638792	5942835	3356108	8834270	8486520	15240592	9756640	33019107	15812380	47023515	56114136	44094380	118576416	239676567	626135080	1249621934	36.7027	0.000213661
45	0	0	0	0	0	0	0	0	72	1464	4765	14610	27426	40456	67770	137350	143352	118932	149162	200326	332505	395248	814572	966708	727776	816720	801402	1146684	3753784	1392336	2383650	2596438	5907681	3298008	8882816	8432130	15692944	9812672	34125894	16130552	47881015	57192984	44792533	119716682	240478953	617368520	1246746892	36.6183	0.000217856
46	0	0	0	0	0	0	0	0	153	2084	9990	31302	48531	68840	85977	136090	139689	168288	216320	285264	361425	445600	772395	777834	797620	878720	913899	1137334	3170734	1236888	2650225	2873442	4709475	3550344	8052720	9444120	13953751	11161728	32678514	16469974	48117580	60484032	43277605	117883030	247173732	607183960	1241349209	36.4598	0.000225956
47	0	0	0	0	0	0	0	0	141	2084	6785	23418	38822	58752	87003	151360	145838	143544	193544	253344	382470	425984	870808	921078	766118	875500	884772	1160830	3804660	1448400	2599000	2836236	5777703	3719576	9133115	9345810	15604842	11383808	35218722	17768740	49421015	62416512	46922068	118865596	245607102	587726160	1236991260	36.3318	0.000232714
48	0	0	0	0	0	0	0	0	135	2444	7215	20232	36974	56392	87849	174170	169829	148560	183612	238196	388170	430160	927316	1055322	771818	871540	878808	1177242	4223375	1510032	2620675	2862288	6338898	3806516	9838076	9271950	16813191	11250272	37516413	18548598	50816920	64879200	49086568	120252482	245884626	569782720	1232928784	36.2125	0.000239197
49	0	0	0	0	0	0	0	0	144	2412	6865	19404	34951	53240	87750	178140	176572	144888	177099	227318	384330	442640	932348	1103040	765510	897480	885948	1201288	4330532	1544592	2626125	2874144	6522957	3833200	10093276	9252360	17431827	11387680	38961780	19284392	51800805	67135608	50187059	121112802	245907207	557574760	1229582473	36.1142	0.000244671
50	0	0	0	0	0	0	0	0	147	2128	5760	16494	29267	44760	74529	151620	155419	131940	167440	216930	353715	415968	874922	1060056	747061	879180	858795	1205688	4182044	1551912	2552175	2823782	6404778	3791060	10041163	9307110	17892518	11578208	40108365	19909278	52472560	69606432	51736619	122771920	248063361	543922880	1226107984	36.0121	0.000250489
51	0	0	0	0	0	0	0	0	240	2940	11500	32688	54180	74776	92439	146070	146322	184860	235365	306726	394710	480496	829379	866160	851523	960000	1002582	1177286	3600857	1436808	2875850	3108326	5239782	4107684	9272518	10412700	16349586	12906208	39168063	20017670	52661735	73988748	49795081	122583022	251901351	531829560	1219105791	35.8065	0.000262636
52	0	0	0	0	0	0	0	0	141	2836	8000	25422	44548	67360	97146	164980	157806	160608	210795	273700	402540	468448	915705	1038366	803016	951560	960162	1216050	4231586	1622064	2816950	3106090	6299991	4345432	10409260	10189170	18148733	12952192	42088860	21447268	54164425	75910212	52884914	124427238	248793831	512543760	1214351165	35.6668	0.000271218
53	0	0	0	0	0	0	0	0	165	3060	7685	22830	40628	60496	92511	183770	174295	156060	194792	252378	408045	458464	971193	1145430	799406	949300	963900	1254704	4622287	1701888	2836375	3151538	6827166	4454604	11064660	10152240	19336963	13070272	44479974	22428270	55432300	78460884	54600863	126127016	247751205	495544440	1210182057	35.5444	0.000278974
54	0	0	0	0	0	0	0	0	186	3228	8370	22530	40474	59896	97083	202760	196427	161700	192959	251986	415575	486864	1019252	1210968	799653	980380	957474	1308164	4822893	1752864	2852775	3197558	7131294	4500832	11509288	10075920	20263026	13169920	46562241	23453710	56475650	81167688	55782162	128322922	247697892	478317320	1205471884	35.406	0.000288004
55	0	0	0	0	0	0	0	0	201	3676	7665	19878	36505	53368	82323	171560	173558	144720	184002	233450	383325	463184	956879	1174788	789165	976780	952833	1320066	4631786	1782192	2799775	3150134	7038252	4517044	11495281	10090200	20951908	13375904	48173499	24275320	57270360	83720124	56493894	130038166	247774761	465258920	1200965446	35.2737	0.000296917
56	0	0	0	0	0	0	0	0	399	4484	14100	37656	59514	81168	100197	159520	153208	198264	251290	322238	425760	505200	864841	962766	898662	1037580	1089585	1265968	4038018	1675560	3131750	3512158	5834943	5023816	10792234	11661330	19648358	15063104	48009027	24682572	57770265	89848008	54748530	131096428	248442870	448610080	1192021451	35.011	0.000315431
57	0	0	0	0	0	0	0	0	246	4000	10200	28776	50841	75512	106425	187170	179850	179544	234507	294490	446280	512736	995265	1188846	876698	1068600	1071399	1343870	4877472	1891560	3117450	3571620	7109073	5419876	12252964	11388510	22084090	14981408	52243257	26406610	59654245	92466144	57321991	132435624	243432345	426017880	1185527374	34.8202	0.000329593
58	0	0	0	0	0	0	0	0	285	4432	9505	26850	46067	68832	104355	206300	187253	172704	211484	275716	453315	513424	1044548	1253898	855000	1074300	1079106	1390180	5109795	1990632	3122300	3605186	7601796	5477080	12751880	11423130	23035418	15216640	54165804	27183476	61148535	94610268	58942702	134164966	241253454	411648720	1181429336	34.6999	0.000338855
59	0	0	0	0	0	0	0	0	291	4220	9330	26136	48111	70488	113463	220130	204039	176532	213226	267106	452505	535056	1080554	1319832	869858	1083280	1063944	1462296	5245771	2027208	3155100	3672110	7804026	5557440	13141785	11312460	24221292	15415488	56948826	28449466	62803230	98295948	59734021	137025302	239931900	391881160	1175842930	34.5358	0.000351902
60	0	0	0	0	0	0	0	0	267	4472	8675	23358	42763	60552	90900	192230	186549	165660	198159	258916	429405	521824	1052402	1308186	880916	1094040	1071063	1501852	5221115	2060184	3162950	3685448	7845201	5659556	13427435	11349300	25655724	15600832	59935623	29512442	64170400	101806236	59939741	139788586	237324516	373835040	1169072518	34.3369	0.00036839
61	0	0	0	0	0	0	0	0	507	5680	17260	42924	67886	92920	112698	174330	171325	223596	280696	361802	466590	578720	969663	1102860	997671	1181300	1213674	1398980	4681627	1991448	3463225	4076462	6546015	6276116	12826468	12890910	24516226	17052736	60383796	29575954	63523250	107787096	57416267	140302612	234454779	361194120	1158420189	34.0241	0.000395908
62	0	0	0	0	0	0	0	0	318	5164	12125	31272	55818	80272	109368	191840	182479	189972	240331	311220	466875	553184	1046486	1246248	936928	1171300	1162077	1492964	5246001	2187912	3449825	4160910	7615647	6658428	13984873	12782550	26493158	17317984	63761115	31343104	65637705	110223612	59435653	141027728	229682661	342441680	1152936787	33.863	0.000410866
63	0	0	0	0	0	0	0	0	285	5032	11610	29604	53354	79168	109368	215710	201872	195264	239161	294266	489240	573008	1115999	1372086	938182	1218600	1209012	1595660	5545369	2350800	3505975	4294420	8156781	6905500	14682265	12739920	28132996	17672992	67095303	32969188	67240495	114079500	59758330	143511788	224655951	323665000	1146909054	33.686	0.000427961
64	0	0	0	0	0	0	0	0	330	5408	11625	29184	53389	78200	112365	226720	210430	199992	230815	288302	495735	597312	1155422	1421028	945231	1243760	1211994	1695650	5720974	2405328	3597950	4331418	8438634	7047460	15152094	12721470	29351854	17840480	69210273	33536342	68288605	115355916	60142797	144358998	221647413	311992560	1141353458	33.5228	0.000444346
65	0	0	0	0	0	0	0	0	309	4880	9935	24216	45759	64720	94698	189820	183458	180708	211874	272258	460260	581456	1112089	1377954	957733	1210280	1188621	1738704	5577408	2364360	3596725	4276714	8424999	6978944	15258611	12809640	30911464	18100576	72898452	34767210	70125790	119069208	59951914	147227618	217354215	294375120	1133978700	33.3062	0.00046707
66	0	0	0	0	0	0	0	0	492	5252	15085	35652	59801	85544	102942	160830	156695	204072	259857	332374	465180	596224	979132	1170234	1036906	1241480	1298535	1521388	5035873	2251344	3779525	4593940	7098111	7654024	14666054	14394990	29790380	19082080	73276170	34266934	69287750	124791336	57874660	146653476	214291389	283916320	1122432031	32.967	0.000505005

## Sheet: Raw Counts_2
						0	1	2	3	4	5	6	7	8	9	10	11	12	13	14	15	16	17	18	19	20	21	22	23	24	25	26	27	28	29	30	31	32	33	34	35	36	37	38	39	40
	;	<	=	>	?	@	A	B	C	D	E	F	G	H	I	J	K	L	M	N	O	P	Q	R	S	T	U	V	W	X	Y	Z	[	\	]	^	_	'	a	b	c	d	e	f	g	h
									0.501187	0.398107	0.316228	0.251189	0.199526	0.158489	0.125893	0.1	0.0794328	0.0630957	0.0501187	0.0398107	0.0316228	0.0251189	0.0199526	0.0158489	0.0125893	0.01	0.00794328	0.00630957	0.00501187	0.00398107	0.00316228	0.00251189	0.00199526	0.00158489	0.00125893	0.001	0.000794328	0.000630957	0.000501187	0.000398107	0.000316228	0.000251189	0.000199526	0.000158489	0.000125893	0.0001	Total
1	0	0	0	0	0	0	0	110588	0	0	0	0	0	0	2033	2611	1452	7939	0	4777	0	4168	3736	4246	33473	0	12553	23329	14161	7205	64385	33167	5160	141844	32902	186537	157466	30244	546104	53047	559036	407363	463690	2340651	1870668	26922560	34047095
2	0	0	0	0	0	0	0	123496	0	284	55	672	2397	1201	2402	4112	4276	12761	3442	6240	2184	12362	12780	16109	38432	12355	21310	30158	41379	21044	62091	63109	49769	132284	70261	145269	171619	51690	511857	61314	626236	515016	405927	2356053	2189563	26265586	34047095
3	0	0	0	0	0	0	0	123830	0	424	271	1467	2439	1666	2939	5971	6687	11204	4370	6835	3072	14053	16390	17170	37048	17916	18607	28725	44939	19907	68117	53757	56569	129764	73950	141196	178881	53252	527368	59275	657849	543303	431361	2351169	2333603	26001751	34047095
4	0	0	0	0	0	0	0	126735	0	410	320	1984	2534	2706	3165	7933	7415	9157	5139	6892	3642	15814	19627	16124	36179	20138	17132	29570	45850	18726	69398	47654	57849	127706	73136	136377	177554	52715	532289	59001	674205	558668	439256	2361535	2445579	25836981	34047095
5	0	0	0	0	0	0	0	130400	26	658	581	2943	3593	3721	4265	9680	7539	8759	6078	8244	4252	18710	20507	15072	34771	19851	18009	30389	44212	18880	64695	47834	52594	124633	69698	133082	168955	53184	530870	58017	705173	574823	439768	2413625	2598021	25600983	34047095
6	0	0	0	0	0	0	0	142075	36	489	420	2412	3212	3252	4468	8452	5647	7323	5595	9148	3636	20925	17524	13144	29268	17468	20956	28251	46044	20989	53833	50334	50597	124993	67736	125232	159941	59243	500203	56301	716599	571016	402483	2399233	2559691	25738926	34047095
7	0	0	0	0	0	0	0	146135	50	529	438	2220	2572	2638	3606	7919	6435	8086	4700	6615	4322	17312	17764	15291	30568	18516	19437	29191	47995	21474	57367	50358	62862	118890	80083	120721	174639	72675	492335	68063	682749	548529	442980	2341638	2334644	25984749	34047095
8	0	0	0	0	0	0	0	149351	48	421	338	1881	2303	2403	3734	8146	7436	10006	4188	5946	4478	16635	18691	18298	33586	19085	18998	29975	54630	22193	63649	50777	73833	123146	93649	129037	194192	69729	540298	63289	726510	562324	464508	2450126	2521307	25487951	34047095
9	0	0	0	0	0	0	0	165047	31	329	323	1592	2064	2273	3152	8630	7606	12912	4110	5373	4131	15862	19529	22099	34580	19422	17691	29591	60848	21592	65335	50087	82251	120186	102896	130321	204936	67150	570132	66790	753590	586539	491908	2530484	2641851	25123852	34047095
10	0	0	0	0	0	0	0	192157	24	218	230	1484	1831	2135	3096	8361	6912	11764	3898	5166	3666	15599	19770	22679	34542	19198	17282	29067	65850	21840	65223	49825	90187	117505	112474	129524	217558	67280	599975	65617	789021	607215	524003	2613902	2808270	24702747	34047095
11	0	0	0	0	0	0	0	232175	42	374	452	3049	3843	4270	5207	9252	6367	9255	6673	8710	4036	23924	21709	15791	30193	21966	22879	33073	55294	24039	57386	59120	64776	127991	89973	130794	177683	75977	557650	70732	793581	641762	458477	2704709	2676946	24816965	34047095
12	0	0	0	0	0	0	0	231464	42	374	462	2444	3395	3179	4798	9922	8561	10934	5667	6854	4510	21544	23769	20608	34169	22617	20824	34540	65420	24411	65209	58892	84941	124817	110895	135813	203936	80152	600427	79398	814972	657100	521119	2788963	2764890	24395063	34047095
13	0	0	0	0	0	0	0	242252	43	399	418	2164	2721	2696	4212	10304	8795	12853	4980	5907	4287	20216	25097	24251	35582	23134	19663	34174	72969	24817	68468	58694	98313	123348	126969	136960	221902	82476	636604	85875	843431	686540	565387	2841161	2847701	24041332	34047095
14	0	0	0	0	0	0	0	253509	48	377	452	2165	2774	2884	4478	11605	9626	14812	4801	5336	4603	19671	26689	27163	37183	23165	19807	34512	79993	25112	68968	59130	108386	122123	139140	137435	237354	85270	662660	86192	873490	694289	586863	2909754	2947191	23718085	34047095
15	0	0	0	0	0	0	0	271552	25	210	291	1686	2289	2329	3860	10343	8370	13835	4422	4967	4444	19420	26027	28365	37193	23494	19636	34895	82764	25326	69079	58682	114969	120584	146592	138087	247370	89853	682829	87615	908657	710743	612383	2985454	3060676	23387779	34047095
16	0	0	0	0	0	0	0	306421	47	454	601	3858	5468	4961	7074	12496	8489	12466	8089	9067	4981	31841	28815	20664	35157	27431	25999	41003	73180	28218	64989	70255	90284	132099	127085	148346	210077	104210	662454	98036	948710	787291	572294	3090974	3020548	23222663	34047095
17	0	0	0	0	0	0	0	316435	37	388	458	2799	3980	3626	6213	12747	10453	14152	6375	6821	5154	27642	32451	27063	37582	28144	24059	41845	88353	29134	71333	69826	116889	129197	153649	151117	242896	110099	710673	105306	976768	794965	633024	3206619	3118109	22730714	34047095
18	0	0	0	0	0	0	0	326586	31	329	424	2356	3645	3381	5761	13923	10930	16623	5839	6095	5414	25586	34534	32131	39123	28192	23681	41360	98851	30385	73569	69452	133795	126932	172196	152855	263631	114518	750475	112565	1011208	819217	675532	3277762	3212659	22325549	34047095
19	0	0	0	0	0	0	0	341592	35	402	496	2365	3459	3244	6072	14463	11692	18379	5942	6009	5412	25259	35066	35557	40274	27730	22737	40489	106142	30114	74681	69184	143768	125598	185148	154328	277406	117589	781910	115341	1048158	838856	707060	3346967	3310700	21967471	34047095
20	0	0	0	0	0	0	0	359118	29	333	445	2179	3259	2923	5529	15189	12121	20263	5517	5648	5230	24732	35964	37510	41579	28428	23025	40805	112071	30433	76508	69035	153580	124232	195770	154886	292695	115945	820495	117596	1092149	868372	742006	3426068	3420428	21565000	34047095
21	0	0	0	0	0	0	0	395599	47	506	853	5186	7648	6188	10009	16545	11186	16455	10126	10372	6297	40962	37696	26844	41191	35939	30801	51585	96596	35197	76910	87113	121719	142776	171995	176594	250924	143498	801131	135976	1143746	969659	690885	3652917	3319657	21267767	34047095
22	0	0	0	0	0	0	0	410448	44	541	758	3943	5774	5075	8890	17302	13578	19337	8435	8381	7236	35768	42473	36333	43677	36247	29408	50780	116633	36406	81112	84910	154394	139045	204614	177043	289540	146588	860849	147323	1173899	987783	763415	3776363	3393211	20729539	34047095
23	0	0	0	0	0	0	0	425858	36	434	754	3589	5239	4799	8474	19078	15427	23966	7688	7420	7127	33298	45569	43525	45266	36479	29167	50817	131271	36896	83872	83087	174710	136616	225858	179408	315053	151217	906916	153131	1218006	1008886	810558	3848302	3486575	20282723	34047095
24	0	0	0	0	0	0	0	444947	38	278	723	3179	4868	4583	8510	19977	15089	25693	7826	7419	7482	33158	48382	50436	44971	36565	29131	50532	144827	37501	83302	83915	192711	132803	245534	180498	333921	157007	942808	160023	1261097	1038098	849697	3892819	3559946	19906801	34047095
25	0	0	0	0	0	0	0	462061	35	265	593	3144	4532	4161	8412	20070	15009	26164	7490	7108	7342	32511	49166	52104	45254	37003	29609	51152	150294	38351	84125	84527	203821	132751	259456	180523	351810	159839	987177	167445	1308794	1068070	887981	3941625	3645749	19531572	34047095
26	0	0	0	0	0	0	0	509609	55	457	907	4014	6276	5340	8311	14576	10271	15902	9939	9014	7711	38546	36860	28281	36804	37438	33621	52967	93420	38664	72477	85276	129743	124787	165922	192442	212385	186498	687032	192598	991221	945731	641797	3117726	3019109	22283368	34047095
27	0	0	0	0	0	0	0	515868	26	357	710	3258	4420	4270	6532	14273	11089	17551	8035	7582	8032	32514	39418	35735	36127	37536	31577	50726	111416	40666	72830	84128	155400	124808	191193	192518	246521	190111	731704	205446	1017485	969293	707726	3191670	3102897	21845647	34047095
28	0	0	0	0	0	0	0	527538	49	486	612	2827	3875	3635	6283	15527	12046	19901	7265	6625	7791	29970	40743	40116	37151	36298	30779	49530	119903	40553	72760	83264	168687	124152	205054	192550	262857	191188	763969	207607	1047560	985323	741426	3272703	3186346	21502146	34047095
29	0	0	0	0	0	0	0	531563	31	331	513	2464	3508	3488	6009	15947	11500	21080	7303	6632	9058	29380	43015	43805	37731	37188	33279	50129	127853	42306	75304	82773	182689	122833	216867	197856	278799	196577	791351	217118	1077967	1012964	782035	3304631	3281374	21161844	34047095
30	0	0	0	0	0	0	0	557613	40	422	560	2278	3408	3330	5822	16219	10975	21000	7013	6520	8017	28784	42782	46698	37313	36285	33976	49529	133666	44857	74393	84626	191124	122838	226532	198144	291984	200572	813585	222528	1107751	1032207	813270	3326211	3354231	20889992	34047095
31	0	0	0	0	0	0	0	610434	61	666	912	4516	6731	5988	9168	16178	11761	17836	10255	9272	8350	39068	41988	34173	36728	41220	35535	55496	114284	42916	75585	92123	158800	126927	203332	212486	252639	222611	794478	239851	1126622	1122232	800831	3335621	3428359	20701062	34047095
32	0	0	0	0	0	0	0	616904	43	540	799	3287	4933	4584	7438	17033	12688	20416	8089	7522	8709	33371	46332	43173	36569	41338	33741	51998	134893	44144	75592	88886	189795	127072	230507	212885	289567	220590	849881	251533	1158534	1138468	863692	3450205	3514046	20207298	34047095
33	0	0	0	0	0	0	0	634673	45	580	795	3217	4481	4479	6860	17989	12749	25111	7625	6933	8850	30812	49147	53702	36048	40104	33716	50677	150121	46562	74710	88324	210053	126708	248255	217216	312386	228592	880857	266802	1181658	1173044	909143	3432048	3570480	19901543	34047095
34	0	0	0	0	0	0	0	658500	44	558	831	2777	4233	4012	6392	18780	12475	25970	7694	6924	9290	29857	50439	55909	35768	40772	35246	50394	156936	47431	74154	87733	220377	125474	258647	220418	326615	236671	902294	282060	1206448	1202370	947765	3420647	3660350	19613840	34047095
35	0	0	0	0	0	0	0	758863	774	9836	11060	39271	57892	92052	27592	34787	21824	49862	33716	24203	18714	44499	71698	72022	51535	59810	49079	64676	174043	48953	83616	81345	228322	119912	270957	206673	341067	218666	924455	258635	1229241	1160954	971060	3237098	3764945	19133388	34047095
36	0	0	0	0	0	0	0	775086	63	763	1575	6171	9064	8599	11951	21168	14796	23186	13895	13065	12634	49247	54416	44088	45357	55128	48491	68388	142163	56603	92891	118346	203606	164248	245653	304292	311062	327643	967991	369174	1290766	1461746	997824	3613112	3600500	18502344	34047095
37	0	0	0	0	0	0	0	787006	55	690	1205	4123	6043	6309	9683	22168	15119	25416	11158	10200	13070	41056	60221	55914	42600	55362	47636	65385	171934	62940	91688	114873	249156	168069	281998	305755	358944	341369	1020103	411540	1321430	1520359	1066997	3625175	3674841	17979505	34047095
38	0	0	0	0	0	0	0	929294	686	10457	12408	45326	51842	96408	22936	55076	34448	74020	36631	22891	23646	54771	89170	92960	60996	69576	60253	77531	206708	64827	99419	108334	270751	164487	304546	287902	380764	311673	1029635	371874	1322800	1428511	1074781	3421486	3743947	17533324	34047095
39	0	0	0	0	0	0	0	833888	489	6453	7750	27870	35933	59091	20624	38359	23030	51439	25213	18915	18718	46190	77480	83028	51392	64223	55473	71795	209960	65936	97551	112241	288267	166358	322516	304463	405283	335661	1102437	410130	1393420	1533964	1155237	3509100	3846684	17170534	34047095
40	0	0	0	0	0	0	0	877809	81	1010	1122	3950	5006	5412	7498	21794	13952	29669	11106	10008	14508	35899	59735	65579	41323	57065	51495	64882	186496	72441	92151	115260	280510	177361	294119	340340	398619	393976	1044655	520878	1320811	1654042	1163297	3263047	3889318	17460871	34047095
41	0	0	0	0	0	0	0	948922	97	1122	1601	5559	7785	7843	10414	20008	13809	21392	14518	13182	16185	45732	56424	47388	43229	60554	56225	68798	151434	67759	96401	119645	239428	180834	256285	371315	358801	440321	996499	571420	1327555	1718175	1109776	3276442	3967227	17336991	34047095
42	0	0	0	0	0	0	0	963888	79	1208	1400	4435	6018	6525	9630	22746	14892	26256	12115	11349	15787	39505	62230	60692	41154	60409	54296	65585	185699	71924	96887	118663	284989	188215	295567	370436	416204	441082	1082836	601564	1390378	1760998	1195422	3319075	4071073	16675884	34047095
43	0	0	0	0	0	0	0	985012	96	1207	1396	4158	5297	6010	8278	23272	14186	29145	11593	10870	16039	36585	64534	66942	39709	60051	55893	65454	198525	74901	97120	118428	304029	192775	310929	379588	442955	459401	1117779	635993	1422633	1801853	1249639	3279356	4173449	16282015	34047095
44	0	0	0	0	0	0	0	1018507	106	1275	1453	4407	5294	6016	8569	25814	14630	32700	11470	10673	16195	36753	68121	74300	39865	60402	55426	65733	212195	75811	96235	119635	319474	194006	328892	381172	468171	457423	1171840	647285	1460811	1864144	1290841	3319007	4271049	15811395	34047095
45	0	0	0	0	0	0	0	1378501	611	7605	9191	31657	50466	79777	38555	70252	38220	99087	32447	24746	24820	50345	102239	118479	58335	73420	63429	76826	266126	74980	108258	115595	358765	187352	370674	357047	516877	412216	1251589	599453	1464826	1824449	1322141	3116545	4357875	14913319	34047095
46	0	0	0	0	0	0	0	1169505	216	2328	4610	20118	26669	20137	24821	40511	25224	37453	22394	20647	22310	63230	82762	72082	54751	80683	71675	82771	215526	82302	118712	142652	322008	225990	334766	457865	469959	508007	1266222	660244	1474055	2022807	1301052	3102317	4433646	14964068	34047095
47	0	0	0	0	0	0	0	1186171	126	1615	1984	5768	7017	8387	11341	25952	17079	30048	16423	16099	22525	47817	75886	76124	49365	78321	75420	81700	229422	97769	120389	150321	360266	252036	348601	471934	522685	546744	1281749	743254	1479053	2085713	1362012	3160009	4522551	14477419	34047095
48	0	0	0	0	0	0	0	1210035	141	1706	1697	5038	6060	7409	10065	27504	16253	33212	14574	14508	21278	43774	77938	85542	47133	79587	74891	82184	247584	100941	122225	154418	383751	258054	369663	475207	560136	547230	1338049	770065	1525395	2138094	1412957	3189013	4599525	13994259	34047095
49	0	0	0	0	0	0	0	1249049	161	2060	1835	5349	6239	7639	9828	29537	16479	36725	14936	14885	22880	44188	80969	92509	48608	80524	75373	84062	259829	101160	123809	156179	396963	259511	384431	481846	590783	547644	1414580	791528	1567019	2229877	1454854	3217854	4674633	13470760	34047095
50	0	0	0	0	0	0	0	1920550	435	5386	5826	18048	25963	41306	26811	47008	27146	57088	22451	19504	25203	47323	88689	102114	50599	80563	73336	83008	264074	95713	118742	143346	386730	235328	381690	433892	584186	480840	1408421	698688	1549711	2139118	1459606	3130728	4724335	13043590	34047095
51	0	0	0	0	0	0	0	1429519	195	2520	3261	10353	12267	12803	15284	30116	19229	29657	19734	19243	22890	54463	76184	67505	50131	78715	74684	80622	215100	87682	121196	153872	335874	247929	342747	500743	540092	537370	1458784	709239	1610930	2362208	1459361	3245284	4829118	13180191	34047095
52	0	0	0	0	0	0	0	1471485	342	4666	5329	19362	17351	33736	15837	40971	22762	44921	21612	18513	24831	50087	86627	89176	47866	76809	76876	80882	259679	94578	124140	157172	396471	268103	389502	493093	614685	536745	1520809	756692	1631764	2383749	1512771	3247260	4857984	12551857	34047095
53	0	0	0	0	0	0	0	1481886	189	2134	2269	6278	7687	9244	11518	33179	18181	39639	14395	14704	22666	42775	84233	93533	43894	74424	73131	79311	277159	97053	126018	164291	424012	278631	412501	512256	665160	555939	1621490	810405	1690183	2497143	1560716	3317803	4923556	11957509	34047095
54	0	0	0	0	0	0	0	1527982	141	1807	2109	5312	6768	9114	11454	36644	18652	45593	14388	15359	23541	43182	89336	102970	44554	76676	72698	81278	296035	99784	130047	168864	448033	286295	437706	522124	712852	567639	1702596	851563	1747848	2556529	1587221	3370562	4936977	11394862	34047095
55	0	0	0	0	0	0	0	1608125	165	2251	1924	5185	6654	8019	9972	30791	16619	38572	14110	14622	23439	41543	82860	98046	44541	77445	72590	82891	286573	100885	127802	169414	445308	288146	436274	527548	733094	569426	1759634	876264	1774541	2643638	1604703	3425478	4989386	11008617	34047095
56	0	0	0	0	0	0	0	1774135	675	9967	12420	48610	32775	79890	26283	54185	30657	45415	37306	25570	30860	64793	92221	87009	59595	81368	79117	77589	229838	75255	109670	145493	337672	235436	364929	485433	659416	515624	1726513	810951	1737094	2798940	1574470	3447339	5104166	10938416	34047095
57	0	0	0	0	0	0	0	1769542	187	2765	2670	7475	9483	11938	13733	33789	19304	37528	16521	17173	25386	45641	85526	89650	43220	72521	70590	75969	271375	85434	114922	159554	404708	270156	421469	523389	755615	559450	1884760	908750	1833598	2918493	1646356	3516361	5077709	10244385	34047095
58	0	0	0	0	0	0	0	1808479	191	2666	2522	6855	7752	9685	11829	33495	16887	39489	14186	14891	25094	40849	86017	96844	41131	70436	69866	76061	288091	91013	115406	164444	434761	283624	444782	531220	806682	575487	1956728	953722	1880375	2979938	1670321	3555984	5066633	9772659	34047095
59	0	0	0	0	0	0	0	1870091	173	2666	2543	6929	7948	10199	11940	35448	17663	41728	14224	15287	25560	42017	89657	103103	41598	70194	69634	77881	299547	91849	116459	167818	445982	287096	460843	534386	849236	575004	2047137	979068	1933560	3063208	1681494	3608647	5043226	9306052	34047095
60	0	0	0	0	0	0	0	1975530	180	2407	2134	5702	6693	8662	10088	30521	15650	37619	13283	14326	24065	39426	83988	100293	40474	70806	68739	78780	293223	93277	116438	167317	446278	290974	464949	542334	881639	582284	2121569	1007452	1971367	3132829	1689011	3654399	5014663	8947726	34047095
61	0	0	0	0	0	0	0	2162171	233	2555	3205	8384	10926	12507	14145	29699	16686	29764	17442	19748	26206	47917	79539	74641	44478	71792	73974	75501	250251	82655	118273	172467	382734	294061	418393	591810	857578	600156	2157460	998246	1958386	3330944	1630670	3695779	4959352	8726367	34047095
62	0	0	0	0	0	0	0	2199911	174	2438	2773	7558	9340	12216	14060	36417	20266	40333	15438	17032	25748	44132	91073	98878	41216	67795	69388	74632	298513	85824	115430	176021	443388	306696	476044	577905	928643	600558	2257947	1040385	2025885	3330295	1687457	3671999	4880440	8252847	34047095
63	0	0	0	0	0	0	0	2251991	215	2559	2684	6768	8311	11586	11992	35156	18256	41342	15191	15948	26784	42216	90768	104854	40668	66706	69460	76232	307006	91661	116406	181419	464212	319838	495581	589430	983564	613909	2366536	1092425	2079259	3434421	1701747	3704428	4810023	7755543	34047095
64	0	0	0	0	0	0	0	2336937	214	2743	2836	7375	9004	13027	13904	40690	19852	47509	15676	16697	29263	45103	96996	113494	42382	68723	70994	81741	325019	95645	120891	189598	483824	335369	524465	600149	1059234	615187	2533607	1134354	2146286	3553805	1675290	3762504	4673880	7142828	34047095
65	0	0	0	0	0	0	0	2474588	173	2478	2631	6296	7956	10518	11735	33321	16687	39900	14630	15586	27812	42663	90284	106919	42708	68384	68837	81983	315062	95312	120881	186388	480698	328789	520040	607193	1089459	617447	2600137	1149819	2172797	3620064	1672535	3795194	4649604	6859587	34047095
66	0	0	0	0	0	0	0	2738740	204	2377	3841	10614	13687	15048	17251	34407	19732	32607	17992	20551	29868	52438	87860	86153	47436	75898	82390	82477	287002	90358	129580	199303	431066	355838	479433	679161	1083978	625551	2654376	1133674	2110962	3830783	1595705	3791638	4516383	6580733	34047095

## Sheet: Score Distribution_2
						0	1	2	3	4	5	6	7	8	9	10	11	12	13	14	15	16	17	18	19	20	21	22	23	24	25	26	27	28	29	30	31	32	33	34	35	36	37	38	39	40
	;	<	=	>	?	@	A	B	C	D	E	F	G	H	I	J	K	L	M	N	O	P	Q	R	S	T	U	V	W	X	Y	Z	[	\	]	^	_	'	a	b	c	d	e	f	g	h
									0.501187	0.398107	0.316228	0.251189	0.199526	0.158489	0.125893	0.1	0.0794328	0.0630957	0.0501187	0.0398107	0.0316228	0.0251189	0.0199526	0.0158489	0.0125893	0.01	0.00794328	0.00630957	0.00501187	0.00398107	0.00316228	0.00251189	0.00199526	0.00158489	0.00125893	0.001	0.000794328	0.000630957	0.000501187	0.000398107	0.000316228	0.000251189	0.000199526	0.000158489	0.000125893	0.0001	Total
1	0	0	0	0	0	0	0	0	0	0	0	0	0	0	18297	26110	15972	95268	0	66878	0	66688	63512	76428	635987	0	263613	513238	325703	172920	1609625	862342	139320	3971632	954158	5596110	4881446	967808	18021432	1803598	19566260	14665068	17156530	88944738	72956052	1076902400	1331339133	39.1029	0.000122946
2	0	0	0	0	0	0	0	0	0	1136	275	4032	16779	9608	21618	41120	47036	153132	44746	87360	32760	197792	217260	289962	730208	247100	447510	663476	951717	505056	1552275	1640834	1343763	3703952	2037569	4358070	5320189	1654080	16891281	2084676	21918260	18540576	15019299	89530014	85392957	1050623440	1326320918	38.9555	0.00012719
3	0	0	0	0	0	0	0	0	0	1696	1355	8802	17073	13328	26451	59710	73557	134448	56810	95690	46080	224848	278630	309060	703912	358320	390747	631950	1033597	477768	1702925	1397682	1527363	3633392	2144550	4235880	5545311	1704064	17403144	2015350	23024715	19558908	15960357	89344422	91010517	1040070040	1325222452	38.9232	0.000128138
4	0	0	0	0	0	0	0	0	0	1640	1600	11904	17738	21648	28485	79330	81565	109884	66807	96488	54630	253024	333659	290232	687401	402760	359772	650540	1054550	449424	1734950	1239004	1561923	3575768	2120944	4091310	5504174	1686880	17565537	2006034	23597175	20112048	16252472	89738330	95377581	1033479240	1324696451	38.9078	0.000128595
5	0	0	0	0	0	0	0	0	78	2632	2905	17658	25151	29768	38385	96800	82929	105108	79014	115416	63780	299360	348619	271296	660649	397020	378189	668558	1016876	453120	1617375	1243684	1420038	3489724	2021242	3992460	5237605	1701888	17518710	1972578	24681055	20693628	16271416	91717750	101322819	1024039320	1324094603	38.8901	0.000129119
6	0	0	0	0	0	0	0	0	108	1956	2100	14472	22484	26016	40212	84520	62117	87876	72735	128072	54540	334800	297908	236592	556092	349360	440076	621522	1059012	503736	1345825	1308684	1366119	3499804	1964344	3756960	4958171	1895776	16506699	1914234	25080965	20556576	14891871	91170854	99827949	1029557040	1324598177	38.9049	0.00012868
7	0	0	0	0	0	0	0	0	150	2116	2190	13320	18004	21104	32454	79190	70785	97032	61100	92610	64830	276992	301988	275238	580792	370320	408177	642202	1103885	515376	1434175	1309308	1697274	3328920	2322407	3621630	5413809	2325600	16247055	2314142	23896215	19747044	16390260	88982244	91051116	1039389960	1324501014	38.902	0.000128765
8	0	0	0	0	0	0	0	0	144	1684	1690	11286	16121	19224	33606	81460	81796	120072	54444	83244	67170	266160	317747	329364	638134	381700	398958	659450	1256490	532632	1591225	1320202	1993491	3448088	2715821	3871110	6019952	2231328	17829834	2151826	25427850	20243664	17186796	93104788	98330973	1019518040	1322337564	38.8385	0.000130663
9	0	0	0	0	0	0	0	0	93	1316	1615	9552	14448	18184	28368	86300	83666	154944	53430	75222	61965	253792	331993	397782	657020	388440	371511	651002	1399504	518208	1633375	1302262	2220777	3365208	2983984	3909630	6353016	2148800	18814356	2270860	26375650	21115404	18200596	96158392	103032189	1004954080	1320396934	38.7815	0.000132389
10	0	0	0	0	0	0	0	0	72	872	1150	8904	12817	17080	27864	83610	76032	141168	50674	72324	54990	249584	336090	408222	656298	383960	362922	639474	1514550	524160	1630575	1295450	2435049	3290140	3261746	3885720	6744298	2152960	19799175	2230978	27615735	21859740	19388111	99328276	109522530	988109880	1318173180	38.7162	0.000134395
11	0	0	0	0	0	0	0	0	126	1496	2260	18294	26901	34160	46863	92520	70037	111060	86749	121940	60540	382784	369053	284238	573667	439320	480459	727606	1271762	576936	1434650	1537120	1748952	3583748	2609217	3923820	5508173	2431264	18402450	2404888	27775335	23103432	16963649	102778942	104400894	992678600	1317063905	38.6836	0.000135407
12	0	0	0	0	0	0	0	0	126	1496	2310	14664	23765	25432	43182	99220	94171	131208	73671	95956	67650	344704	404073	370944	649211	452340	437304	759880	1504660	585864	1630225	1531192	2293407	3494876	3215955	4074390	6322016	2564864	19814091	2699532	28524020	23655600	19281403	105980594	107830710	975802520	1314897226	38.62	0.000137406
13	0	0	0	0	0	0	0	0	129	1596	2090	12984	19047	21568	37908	103040	96745	154236	64740	82698	64305	323456	426649	436518	676058	462680	412923	751828	1678287	595608	1711700	1526044	2654451	3453744	3682101	4108800	6878962	2639232	21007932	2919750	29520085	24715440	20919319	107964118	111060339	961653280	1312840390	38.5595	0.00013933
14	0	0	0	0	0	0	0	0	144	1508	2260	12990	19418	23072	40302	116050	105886	177744	62413	74704	69045	314736	453713	488934	706477	463300	415947	759264	1839839	602688	1724200	1537380	2926422	3419444	4035060	4123050	7357974	2728640	21867780	2930528	30572150	24994404	21713931	110570652	114940449	948723400	1310915898	38.503	0.000141156
15	0	0	0	0	0	0	0	0	75	840	1455	10116	16023	18632	34740	103430	92070	166020	57486	69538	66660	310720	442459	510570	706667	469880	412356	767690	1903572	607824	1726975	1525732	3104163	3376352	4251168	4142610	7668470	2875296	22533357	2978910	31802995	25586748	22658171	113447252	119366364	935511160	1309324546	38.4563	0.000142683
16	0	0	0	0	0	0	0	0	141	1816	3005	23148	38276	39688	63666	124960	93379	149592	105157	126938	74715	509456	489855	371952	667983	548620	545979	902066	1683140	677232	1624725	1826630	2437668	3698772	3685465	4450380	6512387	3334720	21860982	3333224	33204850	28342476	21174878	117457012	117801372	928906520	1306892825	38.3849	0.000145049
17	0	0	0	0	0	0	0	0	111	1552	2290	16794	27860	29008	55917	127470	114983	169824	82875	95494	77310	442272	551667	487134	714058	562880	505239	920590	2032119	699216	1783325	1815476	3156003	3617516	4455821	4533510	7529776	3523168	23452209	3580404	34186880	28618740	23421888	121851522	121606251	909228560	1304077712	38.3022	0.000147837
18	0	0	0	0	0	0	0	0	93	1316	2120	14136	25515	27048	51849	139230	120230	199476	75907	85330	81210	409376	587078	578358	743337	563840	497301	909920	2273573	729240	1839225	1805752	3612465	3554096	4993684	4585650	8172561	3664576	24765675	3827210	35392280	29491812	24994684	124554956	125293701	893021960	1301685770	38.2319	0.000150248
19	0	0	0	0	0	0	0	0	105	1608	2480	14190	24213	25952	54648	144630	128612	220548	77246	84126	81180	404144	596122	640026	765206	554600	477477	890758	2441266	722736	1867025	1798784	3881736	3516744	5369292	4629840	8599586	3762848	25803030	3921594	36685530	30198816	26161220	127184746	129117300	878698840	1299548804	38.1692	0.000152435
20	0	0	0	0	0	0	0	0	87	1332	2225	13074	22813	23384	49761	151890	133331	243156	71721	79072	78450	395712	611388	675180	790001	568560	483525	897710	2577633	730392	1912700	1794910	4146660	3478496	5677330	4646580	9073545	3710240	27076335	3998264	38225215	31261392	27454222	130190584	133396692	862600000	1297243562	38.1014	0.00015483
21	0	0	0	0	0	0	0	0	141	2024	4265	31116	53536	49504	90081	165450	123046	197460	131638	145208	94455	655392	640832	483192	782629	718780	646821	1134870	2221708	844728	1922750	2264938	3286413	3997728	4987855	5297820	7778644	4591936	26437323	4623184	40031110	34907724	25562745	138810846	129466623	850710680	1293895195	38.0031	0.000158376
22	0	0	0	0	0	0	0	0	132	2164	3790	23658	40418	40600	80010	173020	149358	232044	109655	117334	108540	572288	722041	653994	829863	724940	617568	1117160	2682559	873744	2027800	2207660	4168638	3893260	5933806	5311290	8975740	4690816	28408017	5008982	41086465	35560188	28246355	143501794	132335229	829181560	1290412480	37.9008	0.000162151
23	0	0	0	0	0	0	0	0	108	1736	3770	21534	36673	38392	76266	190780	169697	287592	99944	103880	106905	532768	774673	783450	860054	729580	612507	1117974	3019233	885504	2096800	2160262	4717170	3825248	6549882	5382240	9766643	4838944	29928228	5206454	42630210	36319896	29990646	146235476	135976425	811308920	1287386464	37.8119	0.000165503
24	0	0	0	0	0	0	0	0	114	1112	3615	19074	34076	36664	76590	199770	165979	308316	101738	103866	112230	530528	822494	907848	854449	731300	611751	1111704	3331021	900024	2082550	2181790	5203197	3718484	7120486	5414940	10351551	5024224	31112664	5440782	44138395	37371528	31438789	147927122	138837894	796272040	1284600699	37.7301	0.000168651
25	0	0	0	0	0	0	0	0	105	1060	2965	18864	31724	33288	75708	200700	165099	313968	97370	99512	110130	520176	835822	937872	859826	740060	621789	1125344	3456762	920424	2103125	2197702	5503167	3717028	7524224	5415690	10906110	5114848	32576841	5693130	45807790	38450520	32855297	149781750	142184211	781262880	1282262881	37.6614	0.000171339
26	0	0	0	0	0	0	0	0	165	1828	4535	24084	43932	42720	74799	145760	112981	190824	129207	126196	115665	616736	626620	509058	699276	748760	706041	1165274	2148660	927936	1811925	2217176	3503061	3494036	4811738	5773260	6583935	5967936	22672056	6548332	34692735	34046316	23746489	118473588	117745251	891334720	1292583611	37.9646	0.000159787
27	0	0	0	0	0	0	0	0	78	1428	3550	19548	30940	34160	58788	142730	121979	210612	104455	106148	120480	520224	670106	643230	686413	750720	663117	1115972	2562568	975984	1820750	2187328	4195800	3494624	5544597	5775540	7642151	6083552	24146232	6985164	35611975	34894548	26185862	121283460	121012983	873825880	1290233676	37.8956	0.000162347
28	0	0	0	0	0	0	0	0	147	1944	3060	16962	27125	29080	56547	155270	132506	238812	94445	92750	116865	479520	692631	722088	705869	725960	646359	1089660	2757769	973272	1819000	2164864	4554549	3476256	5946566	5776500	8148567	6118016	25210977	7058638	36664600	35471628	27432762	124362714	124267494	860085840	1288317612	37.8393	0.000164464
29	0	0	0	0	0	0	0	0	93	1324	2565	14784	24556	27904	54081	159470	126500	252960	94939	92848	135870	470080	731255	788490	716889	743760	698859	1102838	2940619	1015344	1882600	2152098	4932603	3439324	6289143	5935680	8642769	6290464	26114583	7382012	37728845	36466704	28935295	125575978	127973586	846473760	1286411472	37.7833	0.000166598
30	0	0	0	0	0	0	0	0	120	1688	2800	13668	23856	26640	52398	162190	120725	252000	91169	91280	120255	460544	727294	840564	708947	725700	713496	1089638	3074318	1076568	1859825	2200276	5160348	3439464	6569428	5944320	9051504	6418304	26848305	7565952	38771285	37159452	30090990	126396018	130815009	835599680	1284266018	37.7203	0.000169033
31	0	0	0	0	0	0	0	0	183	2664	4560	27096	47117	47904	82512	161780	129371	214032	133315	129808	125250	625088	713796	615114	697832	824400	746235	1220912	2628532	1029984	1889625	2395198	4287600	3553956	5896628	6374580	7831809	7123552	26217774	8154934	39431770	40400352	29630747	126753598	133706001	828042480	1281898089	37.6507	0.000171762
32	0	0	0	0	0	0	0	0	129	2160	3995	19722	34531	36672	66942	170330	139568	244992	105157	105308	130635	533936	787644	777114	694811	826760	708561	1143956	3102539	1059456	1889800	2311036	5124465	3558016	6684703	6386550	8976577	7058880	28046073	8552122	40548690	40984848	31956604	131107790	137047794	808291920	1279220786	37.5721	0.0001749
33	0	0	0	0	0	0	0	0	135	2320	3975	19302	31367	35832	61740	179890	140239	301332	99125	97062	132750	492992	835499	966636	684912	802080	708036	1114894	3452783	1117488	1867750	2296424	5671431	3547824	7199395	6516480	9683966	7314944	29068281	9071268	41358030	42229584	33638291	130417824	139248720	796061720	1276472321	37.4914	0.000178182
34	0	0	0	0	0	0	0	0	132	2232	4155	16662	29631	32096	57528	187800	137225	311640	100022	96936	139350	477712	857463	1006362	679592	815440	740166	1108668	3609528	1138344	1853850	2281058	5950179	3513272	7500763	6612540	10125065	7573472	29775702	9590040	42225680	43285320	35067305	129984586	142753650	784553600	1274194766	37.4245	0.000180947
35	0	0	0	0	0	0	0	0	2322	39344	55300	235626	405244	736416	248328	347870	240064	598344	438308	338842	280710	711984	1218866	1296396	979165	1196200	1030659	1422872	4002989	1174872	2090400	2114970	6164694	3357536	7857753	6200190	10573077	6997312	30507015	8793590	43023435	41794344	35929220	123009724	146832855	765335520	1257582356	36.9366	0.000202463
36	0	0	0	0	0	0	0	0	189	3052	7875	37026	63448	68792	107559	211680	162756	278232	180635	182910	189510	787952	925072	793584	861783	1102560	1018311	1504536	3269749	1358472	2322275	3076996	5497362	4598944	7123937	9128760	9642922	10484576	31943703	12551916	45176810	52622856	36919488	137298256	140419500	740093760	1262017744	37.0668	0.00019648
37	0	0	0	0	0	0	0	0	165	2760	6025	24738	42301	50472	87147	221680	166309	304992	145054	142800	196050	656896	1023757	1006452	809400	1107240	1000356	1438470	3954482	1510560	2292200	2986698	6727212	4705932	8177942	9172650	11127264	10923808	33663399	13992360	46250050	54732924	39478889	137756650	143318799	719180200	1258385083	36.9601	0.000201366
38	0	0	0	0	0	0	0	0	2058	41828	62040	271956	362894	771264	206424	550760	378928	888240	476203	320474	354690	876336	1515890	1673280	1158924	1391520	1265313	1705682	4754284	1555848	2485475	2816684	7310277	4605636	8831834	8637060	11803684	9973536	33977955	12643716	46298000	51426396	39766897	130016468	146013933	701332960	1238525347	36.3768	0.000230312
39	0	0	0	0	0	0	0	0	1467	25812	38750	167220	251531	472728	185616	383590	253330	617268	327769	264810	280770	739040	1317160	1494504	976448	1284460	1164933	1579490	4829080	1582464	2438775	2918266	7783209	4658024	9352964	9133890	12563773	10741152	36380421	13944420	48769700	55222704	42743769	133345800	150020676	686821360	1245077143	36.5693	0.00022033
40	0	0	0	0	0	0	0	0	243	4040	5610	23700	35042	43296	67482	217940	153472	356028	144378	140112	217620	574384	1015495	1180422	785137	1141300	1081395	1427404	4289408	1738584	2303775	2996760	7573770	4966108	8529451	10210200	12357189	12607232	34473615	17709852	46228385	59545512	43041989	123995786	151683402	698434840	1251300358	36.752	0.000211249
41	0	0	0	0	0	0	0	0	291	4488	8005	33354	54495	62744	93726	200080	151899	256704	188734	184548	242775	731712	959208	852984	821351	1211080	1180725	1513556	3482982	1626216	2410025	3110770	6464556	5063352	7432265	11139450	11122831	14090272	32884467	19428280	46464425	61854300	41061712	124504796	154721853	693479640	1249094651	36.6873	0.000214424
42	0	0	0	0	0	0	0	0	237	4832	7000	26610	42126	52200	86670	227460	163812	315072	157495	158886	236805	632080	1057910	1092456	781926	1208180	1140216	1442870	4271077	1726176	2422175	3085238	7694703	5270020	8571443	11113080	12902324	14114624	35733588	20453176	48663230	63395928	44230614	126124850	158771847	667035360	1244414296	36.5498	0.00022132
43	0	0	0	0	0	0	0	0	288	4828	6980	24948	37079	48080	74502	232720	156046	349740	150709	152180	240585	585360	1097078	1204956	754471	1201020	1173753	1439988	4566075	1797624	2428000	3079128	8208783	5397700	9016941	11387640	13731605	14700832	36886707	21623762	49792155	64866708	46236643	124615528	162764511	651280600	1241316253	36.4588	0.000226006
44	0	0	0	0	0	0	0	0	318	5100	7265	26442	37058	48128	77121	258140	160930	392400	149110	149422	242925	588048	1158057	1337400	757435	1208040	1163946	1446126	4880485	1819464	2405875	3110510	8625798	5432168	9537868	11435160	14513301	14637536	38670720	22007690	51128385	67109184	47761117	126122266	166570911	632455800	1237437649	36.3449	0.000232013
45	0	0	0	0	0	0	0	0	1833	30420	45955	189942	353262	638216	346995	702520	420420	1189044	421811	346444	372300	805520	1738063	2132622	1108365	1468400	1332009	1690172	6120898	1799520	2706450	3005470	9686655	5245856	10749546	10711410	16023187	13190912	41302437	20381402	51268910	65680164	48919217	118428710	169957125	596532760	1207044942	35.4522	0.000284956
46	0	0	0	0	0	0	0	0	648	9312	23050	120708	186683	161096	223389	405110	277464	449436	291122	289058	334650	1011680	1406954	1297476	1040269	1613660	1505175	1820962	4957098	1975248	2967800	3708952	8694216	6327720	9708214	13735950	14568729	16256224	41785326	22448296	51591925	72821052	48138924	117888046	172912194	598562720	1221516536	35.8773	0.000258389
47	0	0	0	0	0	0	0	0	378	6460	9920	34608	49119	67096	102069	259520	187869	360576	213499	225386	337875	765072	1290062	1370232	937935	1566420	1583820	1797400	5276706	2346456	3009725	3908346	9727182	7057008	10109429	14158020	16203235	17495808	42297717	25270636	51766855	75085668	50394444	120080342	176379489	579096760	1220829142	35.8571	0.000259593
48	0	0	0	0	0	0	0	0	423	6824	8485	30228	42420	59272	90585	275040	178783	398544	189462	203112	319170	700384	1324946	1539756	895527	1591740	1572711	1808048	5694432	2422584	3055625	4014868	10361277	7225512	10720227	14256210	17364216	17511360	44155617	26182210	53388825	76971384	52279409	121182494	179381475	559770360	1217173545	35.7497	0.000266091
49	0	0	0	0	0	0	0	0	483	8240	9175	32094	43673	61112	88452	295370	181269	440700	194168	208390	343200	707008	1376473	1665162	923552	1610480	1582833	1849364	5976067	2427840	3095225	4060654	10718001	7266308	11148499	14455380	18314273	17524608	46681140	26911952	54845665	80275572	53829598	122278452	182310687	538830400	1212571519	35.6145	0.000274503
50	0	0	0	0	0	0	0	0	1305	21544	29130	108288	181741	330448	241299	470080	298606	685056	291863	273056	378045	757168	1507713	1838052	961381	1611260	1540056	1826176	6073702	2297112	2968550	3726996	10441710	6589184	11069010	13016760	18109766	15386880	46477893	23755392	54239885	77008248	54005422	118967664	184249065	521743600	1183479106	34.7601	0.00033419
51	0	0	0	0	0	0	0	0	585	10080	16305	62118	85869	102424	137556	301160	211519	355884	256542	269402	343350	871408	1295128	1215090	952489	1574300	1568364	1773684	4947300	2104368	3029900	4000672	9068598	6942012	9939663	15022290	16742852	17195840	48139872	24114126	56382550	85039488	53996357	123320792	188335602	527207640	1206933179	35.4489	0.000285172
52	0	0	0	0	0	0	0	0	1026	18664	26645	116172	121457	269888	142533	409710	250382	539052	280956	259182	372465	801392	1472659	1605168	909454	1536180	1614396	1779404	5972617	2269872	3103500	4086472	10704717	7506884	11295558	14792790	19055235	17175840	50186697	25727528	57111740	85814964	55972527	123395880	189461376	502074280	1198235262	35.1935	0.00030245
53	0	0	0	0	0	0	0	0	567	8536	11345	37668	53809	73952	103662	331790	199991	475668	187135	205856	339990	684400	1431961	1683594	833986	1488480	1535751	1744842	6374657	2329272	3150450	4271566	11448324	7801668	11962529	15367680	20619960	17790048	53509170	27553770	59156405	89897148	57746492	126076514	192018684	478300360	1196807680	35.1515	0.000305384
54	0	0	0	0	0	0	0	0	423	7228	10545	31872	47376	72912	103086	366440	205172	547116	187044	215026	353115	690912	1518712	1853460	846526	1533520	1526658	1788116	6808805	2394816	3251175	4390464	12096891	8016260	12693474	15663720	22098412	18164448	56185668	28953142	61174680	92035044	58727177	128081356	192542103	455794480	1190977374	34.9803	0.000317666
55	0	0	0	0	0	0	0	0	495	9004	9620	31110	46578	64152	89748	307910	182809	462864	183430	204708	351585	664688	1408620	1764828	846279	1548900	1524390	1823602	6591179	2421240	3195050	4404764	12023316	8068088	12651946	15826440	22725914	18221632	58067922	29792976	62108935	95170968	59374011	130168164	194586054	440344680	1187268599	34.8714	0.000325734
56	0	0	0	0	0	0	0	0	2025	39868	62100	291660	229425	639120	236547	541850	337227	544980	484978	357980	462900	1036688	1567757	1566162	1132305	1627360	1661457	1706958	5286274	1806120	2741750	3782818	9117144	6592208	10582941	14562990	20441896	16499968	56974929	27572334	60798290	100761840	58255390	130998882	199062474	437536640	1177904235	34.5963	0.000347031
57	0	0	0	0	0	0	0	0	561	11060	13350	44850	66381	95504	123597	337890	212344	450336	214773	240422	380790	730256	1453942	1613700	821180	1450420	1482390	1671318	6241625	2050416	2873050	4148404	10927116	7564368	12222601	15701670	23424065	17902400	62197080	30897500	64175930	105065748	60915172	133621718	198030651	409775400	1179149978	34.6329	0.000344119
58	0	0	0	0	0	0	0	0	573	10664	12610	41130	54264	77480	106461	334950	185757	473868	184418	208474	376410	653584	1462289	1743192	781489	1408720	1467186	1673342	6626093	2184312	2885150	4275544	11738547	7941472	12898678	15936600	25007142	18415584	64572024	32426548	65813125	107277768	61801877	135127392	197598687	390906360	1174689764	34.5019	0.000354657
59	0	0	0	0	0	0	0	0	519	10664	12715	41574	55636	81592	107460	354480	194293	500736	184912	214018	383400	672272	1524169	1855854	790362	1403880	1462314	1713382	6889581	2204376	2911475	4363268	12041514	8038688	13364447	16031580	26326316	18400128	67555521	33288312	67674600	110275488	62215278	137128586	196685814	372242080	1169201284	34.3407	0.000368069
60	0	0	0	0	0	0	0	0	540	9628	10670	34212	46851	69296	90792	305210	172150	451428	172679	200564	360975	630816	1427796	1805274	769006	1416120	1443519	1733160	6744129	2238648	2910950	4350242	12049506	8147272	13483521	16270020	27330809	18633088	70011777	34253368	68997845	112781844	62493407	138867162	195571857	357909040	1164195171	34.1937	0.000380744
61	0	0	0	0	0	0	0	0	699	10220	16025	50304	76482	100056	127305	296990	183546	357168	226746	276472	393090	766672	1352163	1343538	845082	1435840	1553454	1661022	5755773	1983720	2956825	4484142	10333818	8233708	12133397	17754300	26584918	19204992	71196180	33940364	68543510	119913984	60334790	140439602	193414728	349054680	1157336305	33.9922	0.000398821
62	0	0	0	0	0	0	0	0	522	9752	13865	45348	65380	97728	126540	364170	222926	483996	200694	238448	386220	706112	1548241	1779804	783104	1355900	1457148	1641904	6865799	2059776	2885750	4576546	11971476	8587488	13805276	17337150	28787933	19217856	74512251	35373090	70905975	119890620	62435909	139535962	190337160	330113880	1150727699	33.7981	0.00041705
63	0	0	0	0	0	0	0	0	645	10236	13420	40608	58177	92688	107928	351560	200816	496104	197483	223272	401760	675456	1543056	1887372	772692	1334120	1458660	1677104	7061138	2199864	2910150	4716894	12533724	8955464	14371849	17682900	30490484	19645088	78095688	37142450	72774065	123639156	62964639	140768264	187590897	310221720	1145307591	33.6389	0.000432621
64	0	0	0	0	0	0	0	0	642	10972	14180	44250	63028	104216	125136	406900	218372	570108	203788	233758	438945	721648	1648932	2042892	805258	1374460	1490874	1798302	7475437	2295480	3022275	4929548	13063248	9390332	15209485	18004470	32836254	19685984	83609031	38568036	75120010	127936980	61985730	142975152	182281320	285713120	1136418553	33.3778	0.000459426
65	0	0	0	0	0	0	0	0	519	9912	13155	37776	55692	84144	105615	333210	183557	478800	190190	218204	417180	682608	1534828	1924542	811452	1367680	1445577	1803626	7246426	2287488	3022025	4846088	12978846	9206092	15081160	18215790	33773229	19758304	85804521	39093846	76047895	130322304	61883795	144217372	181334556	274383480	1131201484	33.2246	0.000475925
66	0	0	0	0	0	0	0	0	612	9508	19205	63684	95809	120384	155259	344070	217052	391284	233896	287714	448020	839008	1493620	1550754	901284	1517960	1730190	1814494	6601046	2168592	3239500	5181878	11638782	9963464	13903557	20374830	33603318	20017632	87594408	38544916	73883670	137908188	59041085	144082244	176138937	263229320	1119349174	32.8765	0.000515645

## Sheet: Gap Size Data
Start Pos Diff	Count	a*b		Cumsum	Cum %
0	0	0		0	0
1	0	0		0	0
2	15590	31180		15590	0.000487424
3	16103	48309		31693	0.000990888
4	16228	64912		47921	0.00149826
5	16181	80905		64102	0.00200416
6	16234	97404		80336	0.00251172
7	15936	111552		96272	0.00300996
8	15591	124728		111863	0.00349742
9	16095	144855		127958	0.00400063
10	15689	156890		143647	0.00449115
11	15859	174449		159506	0.00498699
12	16060	192720		175566	0.00548911
13	15479	201227		191045	0.00597306
14	15495	216930		206540	0.00645751
15	15313	229695		221853	0.00693628
16	14996	239936		236849	0.00740513
17	15068	256156		251917	0.00787623
18	15248	274464		267165	0.00835297
19	14733	279927		281898	0.0088136
20	14809	296180		296707	0.0092766
21	14574	306054		311281	0.00973226
22	14522	319484		325803	0.0101863
23	14545	334535		340348	0.010641
24	14451	346824		354799	0.0110929
25	13937	348425		368736	0.0115286
26	14032	364832		382768	0.0119673
27	13995	377865		396763	0.0124049
28	13459	376852		410222	0.0128257
29	13577	393733		423799	0.0132502
30	13525	405750		437324	0.013673
31	13450	416950		450774	0.0140935
32	13019	416608		463793	0.0145006
33	13079	431607		476872	0.0149095
34	13276	451384		490148	0.0153246
35	13098	458430		503246	0.0157341
36	12937	465732		516183	0.0161386
37	12273	454101		528456	0.0165223
38	12365	469870		540821	0.0169089
39	12434	484926		553255	0.0172976
40	12081	483240		565336	0.0176753
41	12185	499585		577521	0.0180563
42	11794	495348		589315	0.018425
43	11382	489426		600697	0.0187809
44	11870	522280		612567	0.019152
45	11764	529380		624331	0.0195198
46	11379	523434		635710	0.0198756
47	11548	542756		647258	0.0202366
48	11133	534384		658391	0.0205847
49	11110	544390		669501	0.0209321
50	11135	556750		680636	0.0212802
51	10705	545955		691341	0.0216149
52	12100	629200		703441	0.0219932
53	11081	587293		714522	0.0223397
54	12594	680076		727116	0.0227334
55	11406	627330		738522	0.02309
56	11333	634648		749855	0.0234444
57	10921	622497		760776	0.0237858
58	12147	704526		772923	0.0241656
59	11576	682984		784499	0.0245275
60	11461	687660		795960	0.0248858
61	12353	753533		808313	0.0252721
62	10683	662346		818996	0.0256061
63	11112	700056		830108	0.0259535
64	10722	686208		840830	0.0262887
65	13374	869310		854204	0.0267069
66	11180	737880		865384	0.0270564
67	13086	876762		878470	0.0274655
68	10598	720664		889068	0.0277969
69	10704	738576		899772	0.0281315
70	10285	719950		910057	0.0284531
71	12578	893038		922635	0.0288464
72	10101	727272		932736	0.0291622
73	10160	741680		942896	0.0294798
74	9950	736300		952846	0.0297909
75	10041	753075		962887	0.0301048
76	9776	742976		972663	0.0304105
77	10186	784322		982849	0.030729
78	9898	772044		992747	0.0310384
79	9514	751606		1002261	0.0313359
80	9929	794320		1012190	0.0316463
81	9503	769743		1021693	0.0319434
82	9591	786462		1031284	0.0322433
83	9494	788002		1040778	0.0325401
84	9864	828576		1050642	0.0328485
85	9827	835295		1060469	0.0331558
86	9606	826116		1070075	0.0334561
87	10080	876960		1080155	0.0337713
88	9668	850784		1089823	0.0340735
89	9657	859473		1099480	0.0343755
90	9867	888030		1109347	0.034684
91	9682	881062		1119029	0.0349867
92	9639	886788		1128668	0.035288
93	9581	891033		1138249	0.0355876
94	9913	931822		1148162	0.0358975
95	9855	936225		1158017	0.0362056
96	10217	980832		1168234	0.0365251
97	9689	939833		1177923	0.036828
98	9952	975296		1187875	0.0371391
99	9881	978219		1197756	0.0374481
100	9995	999500		1207751	0.0377606
101	9937	1003637		1217688	0.0380713
102	9851	1004802		1227539	0.0383792
103	10242	1054926		1237781	0.0386995
104	9923	1031992		1247704	0.0390097
105	9876	1036980		1257580	0.0393185
106	10087	1069222		1267667	0.0396339
107	10467	1119969		1278134	0.0399611
108	10904	1177632		1289038	0.040302
109	10886	1186574		1299924	0.0406424
110	10818	1189980		1310742	0.0409806
111	10977	1218447		1321719	0.0413238
112	10818	1211616		1332537	0.041662
113	10714	1210682		1343251	0.041997
114	11117	1267338		1354368	0.0423446
115	11316	1301340		1365684	0.0426984
116	11360	1317760		1377044	0.0430535
117	11895	1391715		1388939	0.0434254
118	11970	1412460		1400909	0.0437997
119	12238	1456322		1413147	0.0441823
120	12765	1531800		1425912	0.0445814
121	13326	1612446		1439238	0.0449981
122	13873	1692506		1453111	0.0454318
123	14408	1772184		1467519	0.0458823
124	16152	2002848		1483671	0.0463873
125	17517	2189625		1501188	0.0469349
126	18103	2280978		1519291	0.0475009
127	20370	2586990		1539661	0.0481378
128	22299	2854272		1561960	0.048835
129	24991	3223839		1586951	0.0496163
130	27576	3584880		1614527	0.0504785
131	32056	4199336		1646583	0.0514807
132	37577	4960164		1684160	0.0526556
133	43070	5728310		1727230	0.0540022
134	49065	6574710		1776295	0.0555362
135	57594	7775190		1833889	0.0573369
136	67277	9149672		1901166	0.0594403
137	79839	10937943		1981005	0.0619365
138	93088	12846144		2074093	0.0648469
139	107709	14971551		2181802	0.0682145
140	124103	17374420		2305905	0.0720946
141	143149	20184009		2449054	0.0765702
142	162941	23137622		2611995	0.0816645
143	183844	26289692		2795839	0.0874125
144	211190	30411360		3007029	0.0940153
145	229893	33334485		3236922	0.101203
146	261494	38178124		3498416	0.109379
147	284553	41829291		3782969	0.118275
148	314620	46563760		4097589	0.128112
149	337280	50254720		4434869	0.138657
150	362631	54394650		4797500	0.149995
151	389600	58829600		5187100	0.162176
152	414652	63027104		5601752	0.17514
153	441354	67527162		6043106	0.188939
154	459556	70771624		6502662	0.203307
155	480572	74488660		6983234	0.218332
156	499847	77976132		7483081	0.23396
157	510675	80175975		7993756	0.249926
158	530610	83836380		8524366	0.266516
159	541824	86150016		9066190	0.283456
160	541057	86569120		9607247	0.300372
161	550543	88637423		10157790	0.317585
162	553891	89730342		10711681	0.334903
163	550925	89800775		11262606	0.352128
164	549079	90048956		11811685	0.369295
165	552287	91127355		12363972	0.386562
166	549670	91245220		12913642	0.403748
167	541977	90510159		13455619	0.420693
168	533615	89647320		13989234	0.437376
169	525695	88842455		14514929	0.453812
170	523439	88984630		15038368	0.470178
171	520544	89013024		15558912	0.486452
172	499766	85959752		16058678	0.502078
173	497251	86024423		16555929	0.517624
174	491367	85497858		17047296	0.532987
175	488861	85550675		17536157	0.548271
176	483222	85047072		18019379	0.563379
177	484599	85774023		18503978	0.57853
178	470596	83766088		18974574	0.593244
179	462797	82840663		19437371	0.607713
180	456520	82173600		19893891	0.621986
181	443609	80293229		20337500	0.635856
182	435321	79228422		20772821	0.649466
183	431092	78889836		21203913	0.662944
184	416104	76563136		21620017	0.675954
185	412729	76354865		22032746	0.688858
186	400018	74403348		22432764	0.701365
187	394714	73811518		22827478	0.713706
188	389724	73268112		23217202	0.72589
189	385779	72912231		23602981	0.737952
190	374290	71115100		23977271	0.749654
191	366326	69968266		24343597	0.761107
192	362511	69602112		24706108	0.772441
193	350203	67589179		25056311	0.78339
194	349236	67751784		25405547	0.794309
195	345018	67278510		25750565	0.805096
196	335482	65754472		26086047	0.815585
197	328136	64642792		26414183	0.825845
198	320595	63477810		26734778	0.835868
199	313177	62322223		27047955	0.84566
200	309141	61828200		27357096	0.855325
201	300211	60342411		27657307	0.864711
202	293329	59252458		27950636	0.873882
203	281706	57186318		28232342	0.88269
204	270156	55111824		28502498	0.891136
205	259602	53218410		28762100	0.899253
206	248146	51118076		29010246	0.907011
207	237516	49165812		29247762	0.914437
208	222442	46267936		29470204	0.921392
209	211137	44127633		29681341	0.927993
210	198683	41723430		29880024	0.934205
211	185427	39125097		30065451	0.940002
212	174744	37045728		30240195	0.945466
213	162982	34715166		30403177	0.950561
214	148563	31792482		30551740	0.955206
215	137982	29666130		30689722	0.95952
216	129451	27961416		30819173	0.963567
217	114904	24934168		30934077	0.96716
218	104397	22758546		31038474	0.970424
219	95051	20816169		31133525	0.973396
220	84107	18503540		31217632	0.976025
221	72848	16099408		31290480	0.978303
222	64212	14255064		31354692	0.980311
223	56666	12636518		31411358	0.982082
224	47766	10699584		31459124	0.983576
225	40413	9092925		31499537	0.984839
226	35433	8007858		31534970	0.985947
227	29888	6784576		31564858	0.986881
228	25239	5754492		31590097	0.987671
229	21332	4885028		31611429	0.988337
230	17776	4088480		31629205	0.988893
231	15239	3520209		31644444	0.98937
232	13002	3016464		31657446	0.989776
233	11031	2570223		31668477	0.990121
234	9258	2166372		31677735	0.990411
235	7657	1799395		31685392	0.99065
236	6515	1537540		31691907	0.990854
237	5922	1403514		31697829	0.991039
238	5191	1235458		31703020	0.991201
239	4887	1167993		31707907	0.991354
240	4237	1016880		31712144	0.991486
241	3917	943997		31716061	0.991609
242	3612	874104		31719673	0.991722
243	3368	818424		31723041	0.991827
244	3320	810080		31726361	0.991931
245	3317	812665		31729678	0.992035
246	3041	748086		31732719	0.99213
247	3066	757302		31735785	0.992226
248	2870	711760		31738655	0.992315
249	3046	758454		31741701	0.99241
250	2751	687750		31744452	0.992496
251	2858	717358		31747310	0.992586
252	2905	732060		31750215	0.992677
253	2672	676016		31752887	0.99276
254	2741	696214		31755628	0.992846
255	2670	680850		31758298	0.992929
256	2739	701184		31761037	0.993015
257	2682	689274		31763719	0.993099
258	2822	728076		31766541	0.993187
259	2633	681947		31769174	0.993269
260	2730	709800		31771904	0.993355
261	2557	667377		31774461	0.993435
262	2590	678580		31777051	0.993516
263	2660	699580		31779711	0.993599
264	2608	688512		31782319	0.99368
265	2632	697480		31784951	0.993763
266	2640	702240		31787591	0.993845
267	2724	727308		31790315	0.99393
268	2482	665176		31792797	0.994008
269	2528	680032		31795325	0.994087
270	2574	694980		31797899	0.994168
271	2480	672080		31800379	0.994245
272	2459	668848		31802838	0.994322
273	2597	708981		31805435	0.994403
274	2390	654860		31807825	0.994478
275	2372	652300		31810197	0.994552
276	2246	619896		31812443	0.994622
277	2211	612447		31814654	0.994691
278	2125	590750		31816779	0.994758
279	2175	606825		31818954	0.994826
280	2269	635320		31821223	0.994897
281	2155	605555		31823378	0.994964
282	2195	618990		31825573	0.995033
283	2203	623449		31827776	0.995102
284	2089	593276		31829865	0.995167
285	1997	569145		31831862	0.995229
286	1932	552552		31833794	0.99529
287	1888	541856		31835682	0.995349
288	1928	555264		31837610	0.995409
289	1819	525691		31839429	0.995466
290	1830	530700		31841259	0.995523
291	1750	509250		31843009	0.995578
292	1746	509832		31844755	0.995632
293	1747	511871		31846502	0.995687
294	1796	528024		31848298	0.995743
295	1679	495305		31849977	0.995796
296	1610	476560		31851587	0.995846
297	1668	495396		31853255	0.995898
298	1625	484250		31854880	0.995949
299	1422	425178		31856302	0.995993
300	1549	464700		31857851	0.996042
301	1402	422002		31859253	0.996086
302	1465	442430		31860718	0.996132
303	1572	476316		31862290	0.996181
304	1554	472416		31863844	0.996229
305	1332	406260		31865176	0.996271
306	1285	393210		31866461	0.996311
307	1168	358576		31867629	0.996348
308	1197	368676		31868826	0.996385
309	1190	367710		31870016	0.996422
310	1256	389360		31871272	0.996462
311	1141	354851		31872413	0.996497
312	996	310752		31873409	0.996528
313	1048	328024		31874457	0.996561
314	979	307406		31875436	0.996592
315	1012	318780		31876448	0.996623
316	976	308416		31877424	0.996654
317	967	306539		31878391	0.996684
318	925	294150		31879316	0.996713
319	877	279763		31880193	0.99674
320	929	297280		31881122	0.996769
321	855	274455		31881977	0.996796
322	817	263074		31882794	0.996822
323	799	258077		31883593	0.996847
324	754	244296		31884347	0.99687
325	713	231725		31885060	0.996893
326	760	247760		31885820	0.996916
327	750	245250		31886570	0.99694
328	731	239768		31887301	0.996963
329	705	231945		31888006	0.996985
330	687	226710		31888693	0.997006
331	659	218129		31889352	0.997027
332	581	192892		31889933	0.997045
333	549	182817		31890482	0.997062
334	543	181362		31891025	0.997079
335	562	188270		31891587	0.997097
336	559	187824		31892146	0.997114
337	537	180969		31892683	0.997131
338	522	176436		31893205	0.997147
339	530	179670		31893735	0.997164
340	519	176460		31894254	0.99718
341	505	172205		31894759	0.997196
342	459	156978		31895218	0.99721
343	464	159152		31895682	0.997225
344	473	162712		31896155	0.99724
345	492	169740		31896647	0.997255
346	434	150164		31897081	0.997268
347	420	145740		31897501	0.997282
348	449	156252		31897950	0.997296
349	493	172057		31898443	0.997311
350	580	203000		31899023	0.997329
351	620	217620		31899643	0.997349
352	692	243584		31900335	0.99737
353	505	178265		31900840	0.997386
354	511	180894		31901351	0.997402
355	456	161880		31901807	0.997416
356	487	173372		31902294	0.997431
357	484	172788		31902778	0.997447
358	540	193320		31903318	0.997463
359	509	182731		31903827	0.997479
360	519	186840		31904346	0.997496
361	512	184832		31904858	0.997512
362	517	187154		31905375	0.997528
363	466	169158		31905841	0.997542
364	454	165256		31906295	0.997557
365	560	204400		31906855	0.997574
366	485	177510		31907340	0.997589
367	501	183867		31907841	0.997605
368	554	203872		31908395	0.997622
369	502	185238		31908897	0.997638
370	541	200170		31909438	0.997655
371	540	200340		31909978	0.997672
372	635	236220		31910613	0.997692
373	549	204777		31911162	0.997709
374	502	187748		31911664	0.997724
375	528	198000		31912192	0.997741
376	556	209056		31912748	0.997758
377	610	229970		31913358	0.997777
378	574	216972		31913932	0.997795
379	512	194048		31914444	0.997811
380	703	267140		31915147	0.997833
381	549	209169		31915696	0.99785
382	573	218886		31916269	0.997868
383	687	263121		31916956	0.99789
384	657	252288		31917613	0.99791
385	603	232155		31918216	0.997929
386	582	224652		31918798	0.997947
387	582	225234		31919380	0.997966
388	505	195940		31919885	0.997981
389	524	203836		31920409	0.997998
390	605	235950		31921014	0.998017
391	520	203320		31921534	0.998033
392	524	205408		31922058	0.998049
393	629	247197		31922687	0.998069
394	628	247432		31923315	0.998089
395	618	244110		31923933	0.998108
396	616	243936		31924549	0.998127
397	555	220335		31925104	0.998145
398	666	265068		31925770	0.998165
399	571	227829		31926341	0.998183
400	598	239200		31926939	0.998202
401	550	220550		31927489	0.998219
402	559	224718		31928048	0.998237
403	635	255905		31928683	0.998256
404	569	229876		31929252	0.998274
405	569	230445		31929821	0.998292
406	485	196910		31930306	0.998307
407	561	228327		31930867	0.998325
408	431	175848		31931298	0.998338
409	484	197956		31931782	0.998353
410	578	236980		31932360	0.998371
411	373	153303		31932733	0.998383
412	455	187460		31933188	0.998397
413	445	183785		31933633	0.998411
414	473	195822		31934106	0.998426
415	417	173055		31934523	0.998439
416	381	158496		31934904	0.998451
417	397	165549		31935301	0.998463
418	412	172216		31935713	0.998476
419	383	160477		31936096	0.998488
420	414	173880		31936510	0.998501
421	501	210921		31937011	0.998517
422	447	188634		31937458	0.998531
423	516	218268		31937974	0.998547
424	561	237864		31938535	0.998565
425	572	243100		31939107	0.998582
426	508	216408		31939615	0.998598
427	499	213073		31940114	0.998614
428	547	234116		31940661	0.998631
429	413	177177		31941074	0.998644
430	570	245100		31941644	0.998662
431	462	199122		31942106	0.998676
432	528	228096		31942634	0.998693
433	498	215634		31943132	0.998708
434	548	237832		31943680	0.998725
435	580	252300		31944260	0.998744
436	556	242416		31944816	0.998761
437	725	316825		31945541	0.998784
438	604	264552		31946145	0.998802
439	518	227402		31946663	0.998819
440	452	198880		31947115	0.998833
441	416	183456		31947531	0.998846
442	409	180778		31947940	0.998859
443	406	179858		31948346	0.998871
444	406	180264		31948752	0.998884
445	364	161980		31949116	0.998895
446	282	125772		31949398	0.998904
447	355	158685		31949753	0.998915
448	274	122752		31950027	0.998924
449	304	136496		31950331	0.998933
450	298	134100		31950629	0.998943
451	274	123574		31950903	0.998951
452	213	96276		31951116	0.998958
453	214	96942		31951330	0.998965
454	222	100788		31951552	0.998972
455	225	102375		31951777	0.998979
456	255	116280		31952032	0.998987
457	218	99626		31952250	0.998993
458	212	97096		31952462	0.999
459	203	93177		31952665	0.999006
460	261	120060		31952926	0.999014
461	229	105569		31953155	0.999022
462	186	85932		31953341	0.999027
463	220	101860		31953561	0.999034
464	211	97904		31953772	0.999041
465	206	95790		31953978	0.999047
466	185	86210		31954163	0.999053
467	202	94334		31954365	0.999059
468	200	93600		31954565	0.999066
469	215	100835		31954780	0.999072
470	192	90240		31954972	0.999078
471	194	91374		31955166	0.999084
472	237	111864		31955403	0.999092
473	247	116831		31955650	0.9991
474	250	118500		31955900	0.999107
475	232	110200		31956132	0.999115
476	220	104720		31956352	0.999122
477	158	75366		31956510	0.999127
478	210	100380		31956720	0.999133
479	222	106338		31956942	0.99914
480	259	124320		31957201	0.999148
481	210	101010		31957411	0.999155
482	221	106522		31957632	0.999162
483	202	97566		31957834	0.999168
484	253	122452		31958087	0.999176
485	197	95545		31958284	0.999182
486	183	88938		31958467	0.999188
487	192	93504		31958659	0.999194
488	187	91256		31958846	0.9992
489	175	85575		31959021	0.999205
490	178	87220		31959199	0.999211
491	164	80524		31959363	0.999216
492	175	86100		31959538	0.999221
493	162	79866		31959700	0.999226
494	144	71136		31959844	0.999231
495	177	87615		31960021	0.999236
496	147	72912		31960168	0.999241
497	161	80017		31960329	0.999246
498	161	80178		31960490	0.999251
499	149	74351		31960639	0.999256
500	179	89500		31960818	0.999261
501	164	82164		31960982	0.999266
502	167	83834		31961149	0.999272
503	148	74444		31961297	0.999276
504	125	63000		31961422	0.99928
505	140	70700		31961562	0.999284
506	107	54142		31961669	0.999288
507	145	73515		31961814	0.999292
508	141	71628		31961955	0.999297
509	134	68206		31962089	0.999301
510	168	85680		31962257	0.999306
511	183	93513		31962440	0.999312
512	135	69120		31962575	0.999316
513	175	89775		31962750	0.999322
514	165	84810		31962915	0.999327
515	149	76735		31963064	0.999331
516	133	68628		31963197	0.999336
517	134	69278		31963331	0.99934
518	179	92722		31963510	0.999345
519	129	66951		31963639	0.999349
520	146	75920		31963785	0.999354
521	138	71898		31963923	0.999358
522	128	66816		31964051	0.999362
523	131	68513		31964182	0.999366
524	117	61308		31964299	0.99937
525	153	80325		31964452	0.999375
526	133	69958		31964585	0.999379
527	137	72199		31964722	0.999383
528	149	78672		31964871	0.999388
529	130	68770		31965001	0.999392
530	120	63600		31965121	0.999396
531	121	64251		31965242	0.9994
532	151	80332		31965393	0.999404
533	133	70889		31965526	0.999408
534	138	73692		31965664	0.999413
535	134	71690		31965798	0.999417
536	130	69680		31965928	0.999421
537	199	106863		31966127	0.999427
538	154	82852		31966281	0.999432
539	154	83006		31966435	0.999437
540	121	65340		31966556	0.999441
541	100	54100		31966656	0.999444
542	132	71544		31966788	0.999448
543	113	61359		31966901	0.999451
544	119	64736		31967020	0.999455
545	84	45780		31967104	0.999458
546	84	45864		31967188	0.99946
547	105	57435		31967293	0.999464
548	110	60280		31967403	0.999467
549	88	48312		31967491	0.99947
550	110	60500		31967601	0.999473
551	93	51243		31967694	0.999476
552	73	40296		31967767	0.999478
553	72	39816		31967839	0.999481
554	72	39888		31967911	0.999483
555	87	48285		31967998	0.999486
556	93	51708		31968091	0.999489
557	69	38433		31968160	0.999491
558	70	39060		31968230	0.999493
559	99	55341		31968329	0.999496
560	107	59920		31968436	0.999499
561	82	46002		31968518	0.999502
562	67	37654		31968585	0.999504
563	53	29839		31968638	0.999506
564	69	38916		31968707	0.999508
565	61	34465		31968768	0.99951
566	68	38488		31968836	0.999512
567	79	44793		31968915	0.999514
568	62	35216		31968977	0.999516
569	79	44951		31969056	0.999519
570	60	34200		31969116	0.999521
571	80	45680		31969196	0.999523
572	75	42900		31969271	0.999525
573	112	64176		31969383	0.999529
574	65	37310		31969448	0.999531
575	76	43700		31969524	0.999533
576	87	50112		31969611	0.999536
577	66	38082		31969677	0.999538
578	62	35836		31969739	0.99954
579	48	27792		31969787	0.999542
580	63	36540		31969850	0.999544
581	69	40089		31969919	0.999546
582	56	32592		31969975	0.999547
583	69	40227		31970044	0.99955
584	57	33288		31970101	0.999551
585	54	31590		31970155	0.999553
586	45	26370		31970200	0.999555
587	50	29350		31970250	0.999556
588	70	41160		31970320	0.999558
589	63	37107		31970383	0.99956
590	62	36580		31970445	0.999562
591	56	33096		31970501	0.999564
592	75	44400		31970576	0.999566
593	57	33801		31970633	0.999568
594	63	37422		31970696	0.99957
595	67	39865		31970763	0.999572
596	69	41124		31970832	0.999574
597	63	37611		31970895	0.999576
598	54	32292		31970949	0.999578
599	59	35341		31971008	0.99958
600	59	35400		31971067	0.999582
601	54	32454		31971121	0.999583
602	55	33110		31971176	0.999585
603	76	45828		31971252	0.999587
604	80	48320		31971332	0.99959
605	58	35090		31971390	0.999592
606	59	35754		31971449	0.999594
607	67	40669		31971516	0.999596
608	76	46208		31971592	0.999598
609	64	38976		31971656	0.9996
610	78	47580		31971734	0.999602
611	84	51324		31971818	0.999605
612	60	36720		31971878	0.999607
613	88	53944		31971966	0.99961
614	111	68154		31972077	0.999613
615	73	44895		31972150	0.999616
616	76	46816		31972226	0.999618
617	73	45041		31972299	0.99962
618	87	53766		31972386	0.999623
619	70	43330		31972456	0.999625
620	81	50220		31972537	0.999628
621	90	55890		31972627	0.99963
622	100	62200		31972727	0.999634
623	104	64792		31972831	0.999637
624	111	69264		31972942	0.99964
625	91	56875		31973033	0.999643
626	111	69486		31973144	0.999647
627	110	68970		31973254	0.99965
628	98	61544		31973352	0.999653
629	107	67303		31973459	0.999656
630	79	49770		31973538	0.999659
631	82	51742		31973620	0.999661
632	124	78368		31973744	0.999665
633	114	72162		31973858	0.999669
634	101	64034		31973959	0.999672
635	105	66675		31974064	0.999675
636	80	50880		31974144	0.999678
637	105	66885		31974249	0.999681
638	78	49764		31974327	0.999684
639	106	67734		31974433	0.999687
640	94	60160		31974527	0.99969
641	91	58331		31974618	0.999693
642	102	65484		31974720	0.999696
643	86	55298		31974806	0.999699
644	96	61824		31974902	0.999702
645	103	66435		31975005	0.999705
646	96	62016		31975101	0.999708
647	86	55642		31975187	0.99971
648	103	66744		31975290	0.999714
649	76	49324		31975366	0.999716
650	79	51350		31975445	0.999719
651	105	68355		31975550	0.999722
652	119	77588		31975669	0.999726
653	85	55505		31975754	0.999728
654	101	66054		31975855	0.999731
655	88	57640		31975943	0.999734
656	68	44608		31976011	0.999736
657	104	68328		31976115	0.999739
658	71	46718		31976186	0.999742
659	94	61946		31976280	0.999745
660	89	58740		31976369	0.999747
661	91	60151		31976460	0.99975
662	91	60242		31976551	0.999753
663	84	55692		31976635	0.999756
664	78	51792		31976713	0.999758
665	72	47880		31976785	0.99976
666	59	39294		31976844	0.999762
667	75	50025		31976919	0.999765
668	73	48764		31976992	0.999767
669	76	50844		31977068	0.999769
670	68	45560		31977136	0.999771
671	69	46299		31977205	0.999774
672	73	49056		31977278	0.999776
673	87	58551		31977365	0.999779
674	55	37070		31977420	0.99978
675	47	31725		31977467	0.999782
676	57	38532		31977524	0.999784
677	73	49421		31977597	0.999786
678	55	37290		31977652	0.999788
679	65	44135		31977717	0.99979
680	64	43520		31977781	0.999792
681	52	35412		31977833	0.999793
682	42	28644		31977875	0.999794
683	63	43029		31977938	0.999796
684	48	32832		31977986	0.999798
685	41	28085		31978027	0.999799
686	38	26068		31978065	0.9998
687	40	27480		31978105	0.999802
688	37	25456		31978142	0.999803
689	50	34450		31978192	0.999804
690	38	26220		31978230	0.999806
691	38	26258		31978268	0.999807
692	32	22144		31978300	0.999808
693	37	25641		31978337	0.999809
694	43	29842		31978380	0.99981
695	37	25715		31978417	0.999811
696	38	26448		31978455	0.999813
697	37	25789		31978492	0.999814
698	27	18846		31978519	0.999815
699	29	20271		31978548	0.999816
700	31	21700		31978579	0.999817
701	40	28040		31978619	0.999818
702	28	19656		31978647	0.999819
703	22	15466		31978669	0.999819
704	29	20416		31978698	0.99982
705	32	22560		31978730	0.999821
706	29	20474		31978759	0.999822
707	46	32522		31978805	0.999824
708	32	22656		31978837	0.999825
709	31	21979		31978868	0.999826
710	28	19880		31978896	0.999826
711	25	17775		31978921	0.999827
712	30	21360		31978951	0.999828
713	18	12834		31978969	0.999829
714	23	16422		31978992	0.999829
715	30	21450		31979022	0.99983
716	23	16468		31979045	0.999831
717	19	13623		31979064	0.999832
718	33	23694		31979097	0.999833
719	14	10066		31979111	0.999833
720	17	12240		31979128	0.999834
721	12	8652		31979140	0.999834
722	28	20216		31979168	0.999835
723	25	18075		31979193	0.999836
724	21	15204		31979214	0.999836
725	27	19575		31979241	0.999837
726	15	10890		31979256	0.999838
727	20	14540		31979276	0.999838
728	18	13104		31979294	0.999839
729	15	10935		31979309	0.999839
730	20	14600		31979329	0.99984
731	18	13158		31979347	0.999841
732	20	14640		31979367	0.999841
733	24	17592		31979391	0.999842
734	15	11010		31979406	0.999842
735	16	11760		31979422	0.999843
736	15	11040		31979437	0.999843
737	28	20636		31979465	0.999844
738	33	24354		31979498	0.999845
739	26	19214		31979524	0.999846
740	21	15540		31979545	0.999847
741	30	22230		31979575	0.999848
742	33	24486		31979608	0.999849
743	25	18575		31979633	0.999849
744	31	23064		31979664	0.99985
745	39	29055		31979703	0.999852
746	23	17158		31979726	0.999852
747	21	15687		31979747	0.999853
748	23	17204		31979770	0.999854
749	34	25466		31979804	0.999855
750	27	20250		31979831	0.999856
751	35	26285		31979866	0.999857
752	27	20304		31979893	0.999858
753	22	16566		31979915	0.999858
754	24	18096		31979939	0.999859
755	20	15100		31979959	0.99986
756	21	15876		31979980	0.99986
757	23	17411		31980003	0.999861
758	16	12128		31980019	0.999862
759	25	18975		31980044	0.999862
760	26	19760		31980070	0.999863
761	29	22069		31980099	0.999864
762	19	14478		31980118	0.999865
763	20	15260		31980138	0.999865
764	25	19100		31980163	0.999866
765	26	19890		31980189	0.999867
766	20	15320		31980209	0.999867
767	24	18408		31980233	0.999868
768	22	16896		31980255	0.999869
769	16	12304		31980271	0.999869
770	23	17710		31980294	0.99987
771	21	16191		31980315	0.999871
772	21	16212		31980336	0.999871
773	14	10822		31980350	0.999872
774	13	10062		31980363	0.999872
775	12	9300		31980375	0.999873
776	16	12416		31980391	0.999873
777	23	17871		31980414	0.999874
778	26	20228		31980440	0.999875
779	22	17138		31980462	0.999875
780	16	12480		31980478	0.999876
781	16	12496		31980494	0.999876
782	22	17204		31980516	0.999877
783	8	6264		31980524	0.999877
784	19	14896		31980543	0.999878
785	11	8635		31980554	0.999878
786	19	14934		31980573	0.999879
787	10	7870		31980583	0.999879
788	11	8668		31980594	0.99988
789	12	9468		31980606	0.99988
790	13	10270		31980619	0.99988
791	19	15029		31980638	0.999881
792	16	12672		31980654	0.999881
793	15	11895		31980669	0.999882
794	17	13498		31980686	0.999882
795	8	6360		31980694	0.999883
796	19	15124		31980713	0.999883
797	13	10361		31980726	0.999884
798	27	21546		31980753	0.999884
799	24	19176		31980777	0.999885
800	13	10400		31980790	0.999886
801	8	6408		31980798	0.999886
802	19	15238		31980817	0.999886
803	11	8833		31980828	0.999887
804	11	8844		31980839	0.999887
805	9	7245		31980848	0.999887
806	13	10478		31980861	0.999888
807	11	8877		31980872	0.999888
808	14	11312		31980886	0.999889
809	7	5663		31980893	0.999889
810	14	11340		31980907	0.999889
811	19	15409		31980926	0.99989
812	11	8932		31980937	0.99989
813	18	14634		31980955	0.999891
814	19	15466		31980974	0.999891
815	27	22005		31981001	0.999892
816	19	15504		31981020	0.999893
817	26	21242		31981046	0.999894
818	22	17996		31981068	0.999894
819	32	26208		31981100	0.999895
820	20	16400		31981120	0.999896
821	51	41871		31981171	0.999898
822	11	9042		31981182	0.999898
823	9	7407		31981191	0.999898
824	13	10712		31981204	0.999899
825	10	8250		31981214	0.999899
826	14	11564		31981228	0.999899
827	8	6616		31981236	0.9999
828	11	9108		31981247	0.9999
829	11	9119		31981258	0.9999
830	14	11620		31981272	0.999901
831	13	10803		31981285	0.999901
832	20	16640		31981305	0.999902
833	17	14161		31981322	0.999902
834	16	13344		31981338	0.999903
835	20	16700		31981358	0.999903
836	9	7524		31981367	0.999904
837	7	5859		31981374	0.999904
838	20	16760		31981394	0.999905
839	25	20975		31981419	0.999905
840	14	11760		31981433	0.999906
841	17	14297		31981450	0.999906
842	14	11788		31981464	0.999907
843	18	15174		31981482	0.999907
844	16	13504		31981498	0.999908
845	17	14365		31981515	0.999908
846	29	24534		31981544	0.999909
847	12	10164		31981556	0.99991
848	15	12720		31981571	0.99991
849	11	9339		31981582	0.99991
850	21	17850		31981603	0.999911
851	19	16169		31981622	0.999912
852	8	6816		31981630	0.999912
853	23	19619		31981653	0.999913
854	14	11956		31981667	0.999913
855	26	22230		31981693	0.999914
856	10	8560		31981703	0.999914
857	18	15426		31981721	0.999915
858	16	13728		31981737	0.999915
859	16	13744		31981753	0.999916
860	19	16340		31981772	0.999916
861	26	22386		31981798	0.999917
862	12	10344		31981810	0.999918
863	22	18986		31981832	0.999918
864	11	9504		31981843	0.999919
865	25	21625		31981868	0.999919
866	28	24248		31981896	0.99992
867	24	20808		31981920	0.999921
868	16	13888		31981936	0.999921
869	15	13035		31981951	0.999922
870	13	11310		31981964	0.999922
871	14	12194		31981978	0.999923
872	16	13952		31981994	0.999923
873	31	27063		31982025	0.999924
874	29	25346		31982054	0.999925
875	16	14000		31982070	0.999926
876	20	17520		31982090	0.999926
877	19	16663		31982109	0.999927
878	40	35120		31982149	0.999928
879	39	34281		31982188	0.999929
880	32	28160		31982220	0.99993
881	20	17620		31982240	0.999931
882	23	20286		31982263	0.999932
883	35	30905		31982298	0.999933
884	24	21216		31982322	0.999934
885	22	19470		31982344	0.999934
886	33	29238		31982377	0.999935
887	23	20401		31982400	0.999936
888	10	8880		31982410	0.999936
889	32	28448		31982442	0.999937
890	30	26700		31982472	0.999938
891	19	16929		31982491	0.999939
892	22	19624		31982513	0.99994
893	11	9823		31982524	0.99994
894	10	8940		31982534	0.99994
895	14	12530		31982548	0.999941
896	13	11648		31982561	0.999941
897	14	12558		31982575	0.999941
898	19	17062		31982594	0.999942
899	14	12586		31982608	0.999942
900	13	11700		31982621	0.999943
901	16	14416		31982637	0.999943
902	7	6314		31982644	0.999944
903	14	12642		31982658	0.999944
904	11	9944		31982669	0.999944
905	12	10860		31982681	0.999945
906	17	15402		31982698	0.999945
907	9	8163		31982707	0.999946
908	14	12712		31982721	0.999946
909	12	10908		31982733	0.999946
910	15	13650		31982748	0.999947
911	9	8199		31982757	0.999947
912	7	6384		31982764	0.999947
913	12	10956		31982776	0.999948
914	12	10968		31982788	0.999948
915	12	10980		31982800	0.999948
916	9	8244		31982809	0.999949
917	8	7336		31982817	0.999949
918	7	6426		31982824	0.999949
919	6	5514		31982830	0.999949
920	8	7360		31982838	0.99995
921	10	9210		31982848	0.99995
922	6	5532		31982854	0.99995
923	8	7384		31982862	0.99995
924	10	9240		31982872	0.999951
925	5	4625		31982877	0.999951
926	6	5556		31982883	0.999951
927	15	13905		31982898	0.999952
928	2	1856		31982900	0.999952
929	4	3716		31982904	0.999952
930	12	11160		31982916	0.999952
931	8	7448		31982924	0.999952
932	11	10252		31982935	0.999953
933	6	5598		31982941	0.999953
934	6	5604		31982947	0.999953
935	2	1870		31982949	0.999953
936	7	6552		31982956	0.999953
937	7	6559		31982963	0.999954
938	3	2814		31982966	0.999954
939	3	2817		31982969	0.999954
940	5	4700		31982974	0.999954
941	7	6587		31982981	0.999954
942	6	5652		31982987	0.999954
943	4	3772		31982991	0.999954
944	11	10384		31983002	0.999955
945	4	3780		31983006	0.999955
946	6	5676		31983012	0.999955
947	2	1894		31983014	0.999955
948	3	2844		31983017	0.999955
949	4	3796		31983021	0.999955
950	4	3800		31983025	0.999956
951	9	8559		31983034	0.999956
952	3	2856		31983037	0.999956
953	3	2859		31983040	0.999956
954	5	4770		31983045	0.999956
955	2	1910		31983047	0.999956
956	1	956		31983048	0.999956
957	7	6699		31983055	0.999956
958	4	3832		31983059	0.999957
959	2	1918		31983061	0.999957
960	3	2880		31983064	0.999957
961	5	4805		31983069	0.999957
962	5	4810		31983074	0.999957
963	4	3852		31983078	0.999957
964	0	0		31983078	0.999957
965	0	0		31983078	0.999957
966	1	966		31983079	0.999957
967	3	2901		31983082	0.999957
968	0	0		31983082	0.999957
969	1	969		31983083	0.999957
970	1	970		31983084	0.999957
971	3	2913		31983087	0.999957
972	1	972		31983088	0.999957
973	1	973		31983089	0.999958
974	3	2922		31983092	0.999958
975	0	0		31983092	0.999958
976	2	1952		31983094	0.999958
977	2	1954		31983096	0.999958
978	2	1956		31983098	0.999958
979	6	5874		31983104	0.999958
980	3	2940		31983107	0.999958
981	0	0		31983107	0.999958
982	0	0		31983107	0.999958
983	1	983		31983108	0.999958
984	2	1968		31983110	0.999958
985	2	1970		31983112	0.999958
986	1	986		31983113	0.999958
987	5	4935		31983118	0.999958
988	1	988		31983119	0.999958
989	6	5934		31983125	0.999959
990	5	4950		31983130	0.999959
991	4	3964		31983134	0.999959
992	1	992		31983135	0.999959
993	3	2979		31983138	0.999959
994	1	994		31983139	0.999959
995	3	2985		31983142	0.999959
996	1	996		31983143	0.999959
997	2	1994		31983145	0.999959
998	1	998		31983146	0.999959
999	2	1998		31983148	0.999959
1000	1	1000		31983149	0.999959
1001	3	3003		31983152	0.999959
1002	3	3006		31983155	0.99996
1003	2	2006		31983157	0.99996
1004	2	2008		31983159	0.99996
1005	3	3015		31983162	0.99996
1006	6	6036		31983168	0.99996
1007	2	2014		31983170	0.99996
1008	3	3024		31983173	0.99996
1009	8	8072		31983181	0.99996
1010	0	0		31983181	0.99996
1011	4	4044		31983185	0.999961
1012	3	3036		31983188	0.999961
1013	2	2026		31983190	0.999961
1014	0	0		31983190	0.999961
1015	2	2030		31983192	0.999961
1016	1	1016		31983193	0.999961
1017	2	2034		31983195	0.999961
1018	1	1018		31983196	0.999961
1019	7	7133		31983203	0.999961
1020	2	2040		31983205	0.999961
1021	7	7147		31983212	0.999961
1022	3	3066		31983215	0.999961
1023	2	2046		31983217	0.999962
1024	5	5120		31983222	0.999962
1025	1	1025		31983223	0.999962
1026	4	4104		31983227	0.999962
1027	5	5135		31983232	0.999962
1028	3	3084		31983235	0.999962
1029	5	5145		31983240	0.999962
1030	5	5150		31983245	0.999962
1031	4	4124		31983249	0.999963
1032	3	3096		31983252	0.999963
1033	3	3099		31983255	0.999963
1034	2	2068		31983257	0.999963
1035	4	4140		31983261	0.999963
1036	6	6216		31983267	0.999963
1037	3	3111		31983270	0.999963
1038	4	4152		31983274	0.999963
1039	3	3117		31983277	0.999963
1040	4	4160		31983281	0.999964
1041	6	6246		31983287	0.999964
1042	2	2084		31983289	0.999964
1043	5	5215		31983294	0.999964
1044	2	2088		31983296	0.999964
1045	4	4180		31983300	0.999964
1046	4	4184		31983304	0.999964
1047	6	6282		31983310	0.999964
1048	4	4192		31983314	0.999965
1049	1	1049		31983315	0.999965
1050	1	1050		31983316	0.999965
1051	2	2102		31983318	0.999965
1052	1	1052		31983319	0.999965
1053	3	3159		31983322	0.999965
1054	3	3162		31983325	0.999965
1055	1	1055		31983326	0.999965
1056	2	2112		31983328	0.999965
1057	2	2114		31983330	0.999965
1058	2	2116		31983332	0.999965
1059	5	5295		31983337	0.999965
1060	6	6360		31983343	0.999965
1061	3	3183		31983346	0.999966
1062	6	6372		31983352	0.999966
1063	4	4252		31983356	0.999966
1064	4	4256		31983360	0.999966
1065	3	3195		31983363	0.999966
1066	7	7462		31983370	0.999966
1067	6	6402		31983376	0.999966
1068	0	0		31983376	0.999966
1069	0	0		31983376	0.999966
1070	4	4280		31983380	0.999967
1071	3	3213		31983383	0.999967
1072	3	3216		31983386	0.999967
1073	2	2146		31983388	0.999967
1074	1	1074		31983389	0.999967
1075	3	3225		31983392	0.999967
1076	0	0		31983392	0.999967
1077	0	0		31983392	0.999967
1078	7	7546		31983399	0.999967
1079	3	3237		31983402	0.999967
1080	3	3240		31983405	0.999967
1081	5	5405		31983410	0.999968
1082	1	1082		31983411	0.999968
1083	0	0		31983411	0.999968
1084	6	6504		31983417	0.999968
1085	7	7595		31983424	0.999968
1086	3	3258		31983427	0.999968
1087	5	5435		31983432	0.999968
1088	2	2176		31983434	0.999968
1089	4	4356		31983438	0.999968
1090	2	2180		31983440	0.999968
1091	3	3273		31983443	0.999969
1092	1	1092		31983444	0.999969
1093	1	1093		31983445	0.999969
1094	1	1094		31983446	0.999969
1095	2	2190		31983448	0.999969
1096	2	2192		31983450	0.999969
1097	2	2194		31983452	0.999969
1098	1	1098		31983453	0.999969
1099	2	2198		31983455	0.999969
1100	1	1100		31983456	0.999969
1101	6	6606		31983462	0.999969
1102	4	4408		31983466	0.999969
1103	4	4412		31983470	0.999969
1104	1	1104		31983471	0.999969
1105	4	4420		31983475	0.99997
1106	1	1106		31983476	0.99997
1107	1	1107		31983477	0.99997
1108	4	4432		31983481	0.99997
1109	0	0		31983481	0.99997
1110	2	2220		31983483	0.99997
1111	6	6666		31983489	0.99997
1112	3	3336		31983492	0.99997
1113	5	5565		31983497	0.99997
1114	3	3342		31983500	0.99997
1115	6	6690		31983506	0.999971
1116	2	2232		31983508	0.999971
1117	2	2234		31983510	0.999971
1118	1	1118		31983511	0.999971
1119	1	1119		31983512	0.999971
1120	2	2240		31983514	0.999971
1121	0	0		31983514	0.999971
1122	0	0		31983514	0.999971
1123	0	0		31983514	0.999971
1124	4	4496		31983518	0.999971
1125	4	4500		31983522	0.999971
1126	3	3378		31983525	0.999971
1127	3	3381		31983528	0.999971
1128	3	3384		31983531	0.999971
1129	3	3387		31983534	0.999971
1130	2	2260		31983536	0.999971
1131	1	1131		31983537	0.999972
1132	1	1132		31983538	0.999972
1133	1	1133		31983539	0.999972
1134	0	0		31983539	0.999972
1135	1	1135		31983540	0.999972
1136	1	1136		31983541	0.999972
1137	1	1137		31983542	0.999972
1138	2	2276		31983544	0.999972
1139	4	4556		31983548	0.999972
1140	5	5700		31983553	0.999972
1141	1	1141		31983554	0.999972
1142	0	0		31983554	0.999972
1143	1	1143		31983555	0.999972
1144	2	2288		31983557	0.999972
1145	0	0		31983557	0.999972
1146	0	0		31983557	0.999972
1147	4	4588		31983561	0.999972
1148	4	4592		31983565	0.999972
1149	4	4596		31983569	0.999973
1150	1	1150		31983570	0.999973
1151	2	2302		31983572	0.999973
1152	1	1152		31983573	0.999973
1153	1	1153		31983574	0.999973
1154	0	0		31983574	0.999973
1155	1	1155		31983575	0.999973
1156	3	3468		31983578	0.999973
1157	0	0		31983578	0.999973
1158	4	4632		31983582	0.999973
1159	0	0		31983582	0.999973
1160	3	3480		31983585	0.999973
1161	0	0		31983585	0.999973
1162	3	3486		31983588	0.999973
1163	2	2326		31983590	0.999973
1164	0	0		31983590	0.999973
1165	2	2330		31983592	0.999973
1166	2	2332		31983594	0.999973
1167	5	5835		31983599	0.999973
1168	3	3504		31983602	0.999974
1169	1	1169		31983603	0.999974
1170	0	0		31983603	0.999974
1171	2	2342		31983605	0.999974
1172	2	2344		31983607	0.999974
1173	3	3519		31983610	0.999974
1174	1	1174		31983611	0.999974
1175	1	1175		31983612	0.999974
1176	3	3528		31983615	0.999974
1177	3	3531		31983618	0.999974
1178	6	7068		31983624	0.999974
1179	3	3537		31983627	0.999974
1180	4	4720		31983631	0.999974
1181	1	1181		31983632	0.999974
1182	3	3546		31983635	0.999975
1183	2	2366		31983637	0.999975
1184	0	0		31983637	0.999975
1185	0	0		31983637	0.999975
1186	4	4744		31983641	0.999975
1187	1	1187		31983642	0.999975
1188	4	4752		31983646	0.999975
1189	3	3567		31983649	0.999975
1190	2	2380		31983651	0.999975
1191	2	2382		31983653	0.999975
1192	5	5960		31983658	0.999975
1193	4	4772		31983662	0.999975
1194	4	4776		31983666	0.999976
1195	7	8365		31983673	0.999976
1196	3	3588		31983676	0.999976
1197	2	2394		31983678	0.999976
1198	2	2396		31983680	0.999976
1199	2	2398		31983682	0.999976
1200	2	2400		31983684	0.999976
1201	1	1201		31983685	0.999976
1202	0	0		31983685	0.999976
1203	0	0		31983685	0.999976
1204	3	3612		31983688	0.999976
1205	0	0		31983688	0.999976
1206	6	7236		31983694	0.999976
1207	1	1207		31983695	0.999976
1208	8	9664		31983703	0.999977
1209	3	3627		31983706	0.999977
1210	3	3630		31983709	0.999977
1211	1	1211		31983710	0.999977
1212	1	1212		31983711	0.999977
1213	2	2426		31983713	0.999977
1214	1	1214		31983714	0.999977
1215	4	4860		31983718	0.999977
1216	0	0		31983718	0.999977
1217	0	0		31983718	0.999977
1218	1	1218		31983719	0.999977
1219	2	2438		31983721	0.999977
1220	2	2440		31983723	0.999977
1221	1	1221		31983724	0.999977
1222	3	3666		31983727	0.999977
1223	1	1223		31983728	0.999977
1224	0	0		31983728	0.999977
1225	0	0		31983728	0.999977
1226	1	1226		31983729	0.999978
1227	2	2454		31983731	0.999978
1228	0	0		31983731	0.999978
1229	2	2458		31983733	0.999978
1230	2	2460		31983735	0.999978
1231	1	1231		31983736	0.999978
1232	1	1232		31983737	0.999978
1233	0	0		31983737	0.999978
1234	1	1234		31983738	0.999978
1235	0	0		31983738	0.999978
1236	0	0		31983738	0.999978
1237	3	3711		31983741	0.999978
1238	2	2476		31983743	0.999978
1239	2	2478		31983745	0.999978
1240	0	0		31983745	0.999978
1241	1	1241		31983746	0.999978
1242	0	0		31983746	0.999978
1243	1	1243		31983747	0.999978
1244	1	1244		31983748	0.999978
1245	2	2490		31983750	0.999978
1246	2	2492		31983752	0.999978
1247	0	0		31983752	0.999978
1248	0	0		31983752	0.999978
1249	2	2498		31983754	0.999978
1250	0	0		31983754	0.999978
1251	1	1251		31983755	0.999978
1252	3	3756		31983758	0.999978
1253	0	0		31983758	0.999978
1254	1	1254		31983759	0.999978
1255	1	1255		31983760	0.999978
1256	2	2512		31983762	0.999979
1257	1	1257		31983763	0.999979
1258	1	1258		31983764	0.999979
1259	3	3777		31983767	0.999979
1260	2	2520		31983769	0.999979
1261	1	1261		31983770	0.999979
1262	2	2524		31983772	0.999979
1263	1	1263		31983773	0.999979
1264	1	1264		31983774	0.999979
1265	1	1265		31983775	0.999979
1266	1	1266		31983776	0.999979
1267	2	2534		31983778	0.999979
1268	1	1268		31983779	0.999979
1269	3	3807		31983782	0.999979
1270	1	1270		31983783	0.999979
1271	0	0		31983783	0.999979
1272	0	0		31983783	0.999979
1273	4	5092		31983787	0.999979
1274	2	2548		31983789	0.999979
1275	3	3825		31983792	0.999979
1276	4	5104		31983796	0.99998
1277	1	1277		31983797	0.99998
1278	2	2556		31983799	0.99998
1279	1	1279		31983800	0.99998
1280	0	0		31983800	0.99998
1281	2	2562		31983802	0.99998
1282	2	2564		31983804	0.99998
1283	1	1283		31983805	0.99998
1284	0	0		31983805	0.99998
1285	1	1285		31983806	0.99998
1286	0	0		31983806	0.99998
1287	0	0		31983806	0.99998
1288	0	0		31983806	0.99998
1289	1	1289		31983807	0.99998
1290	0	0		31983807	0.99998
1291	0	0		31983807	0.99998
1292	1	1292		31983808	0.99998
1293	1	1293		31983809	0.99998
1294	4	5176		31983813	0.99998
1295	3	3885		31983816	0.99998
1296	0	0		31983816	0.99998
1297	2	2594		31983818	0.99998
1298	2	2596		31983820	0.99998
1299	1	1299		31983821	0.99998
1300	2	2600		31983823	0.99998
1301	0	0		31983823	0.99998
1302	1	1302		31983824	0.99998
1303	0	0		31983824	0.99998
1304	1	1304		31983825	0.999981
1305	1	1305		31983826	0.999981
1306	0	0		31983826	0.999981
1307	0	0		31983826	0.999981
1308	0	0		31983826	0.999981
1309	1	1309		31983827	0.999981
1310	0	0		31983827	0.999981
1311	3	3933		31983830	0.999981
1312	2	2624		31983832	0.999981
1313	1	1313		31983833	0.999981
1314	3	3942		31983836	0.999981
1315	2	2630		31983838	0.999981
1316	0	0		31983838	0.999981
1317	0	0		31983838	0.999981
1318	1	1318		31983839	0.999981
1319	0	0		31983839	0.999981
1320	0	0		31983839	0.999981
1321	2	2642		31983841	0.999981
1322	1	1322		31983842	0.999981
1323	0	0		31983842	0.999981
1324	0	0		31983842	0.999981
1325	1	1325		31983843	0.999981
1326	0	0		31983843	0.999981
1327	0	0		31983843	0.999981
1328	0	0		31983843	0.999981
1329	0	0		31983843	0.999981
1330	1	1330		31983844	0.999981
1331	1	1331		31983845	0.999981
1332	1	1332		31983846	0.999981
1333	2	2666		31983848	0.999981
1334	0	0		31983848	0.999981
1335	0	0		31983848	0.999981
1336	0	0		31983848	0.999981
1337	0	0		31983848	0.999981
1338	0	0		31983848	0.999981
1339	0	0		31983848	0.999981
1340	0	0		31983848	0.999981
1341	1	1341		31983849	0.999981
1342	0	0		31983849	0.999981
1343	0	0		31983849	0.999981
1344	2	2688		31983851	0.999981
1345	1	1345		31983852	0.999981
1346	0	0		31983852	0.999981
1347	2	2694		31983854	0.999981
1348	0	0		31983854	0.999981
1349	1	1349		31983855	0.999981
1350	0	0		31983855	0.999981
1351	0	0		31983855	0.999981
1352	3	4056		31983858	0.999982
1353	1	1353		31983859	0.999982
1354	0	0		31983859	0.999982
1355	2	2710		31983861	0.999982
1356	1	1356		31983862	0.999982
1357	0	0		31983862	0.999982
1358	2	2716		31983864	0.999982
1359	0	0		31983864	0.999982
1360	0	0		31983864	0.999982
1361	2	2722		31983866	0.999982
1362	0	0		31983866	0.999982
1363	0	0		31983866	0.999982
1364	0	0		31983866	0.999982
1365	0	0		31983866	0.999982
1366	1	1366		31983867	0.999982
1367	2	2734		31983869	0.999982
1368	1	1368		31983870	0.999982
1369	1	1369		31983871	0.999982
1370	0	0		31983871	0.999982
1371	1	1371		31983872	0.999982
1372	0	0		31983872	0.999982
1373	1	1373		31983873	0.999982
1374	0	0		31983873	0.999982
1375	0	0		31983873	0.999982
1376	1	1376		31983874	0.999982
1377	1	1377		31983875	0.999982
1378	0	0		31983875	0.999982
1379	0	0		31983875	0.999982
1380	0	0		31983875	0.999982
1381	0	0		31983875	0.999982
1382	0	0		31983875	0.999982
1383	0	0		31983875	0.999982
1384	0	0		31983875	0.999982
1385	0	0		31983875	0.999982
1386	2	2772		31983877	0.999982
1387	2	2774		31983879	0.999982
1388	1	1388		31983880	0.999982
1389	0	0		31983880	0.999982
1390	0	0		31983880	0.999982
1391	0	0		31983880	0.999982
1392	1	1392		31983881	0.999982
1393	4	5572		31983885	0.999982
1394	0	0		31983885	0.999982
1395	0	0		31983885	0.999982
1396	0	0		31983885	0.999982
1397	0	0		31983885	0.999982
1398	0	0		31983885	0.999982
1399	0	0		31983885	0.999982
1400	0	0		31983885	0.999982
1401	0	0		31983885	0.999982
1402	0	0		31983885	0.999982
1403	0	0		31983885	0.999982
1404	2	2808		31983887	0.999982
1405	4	5620		31983891	0.999983
1406	0	0		31983891	0.999983
1407	1	1407		31983892	0.999983
1408	1	1408		31983893	0.999983
1409	0	0		31983893	0.999983
1410	0	0		31983893	0.999983
1411	0	0		31983893	0.999983
1412	0	0		31983893	0.999983
1413	0	0		31983893	0.999983
1414	0	0		31983893	0.999983
1415	0	0		31983893	0.999983
1416	0	0		31983893	0.999983
1417	0	0		31983893	0.999983
1418	0	0		31983893	0.999983
1419	0	0		31983893	0.999983
1420	0	0		31983893	0.999983
1421	0	0		31983893	0.999983
1422	0	0		31983893	0.999983
1423	1	1423		31983894	0.999983
1424	0	0		31983894	0.999983
1425	0	0		31983894	0.999983
1426	0	0		31983894	0.999983
1427	0	0		31983894	0.999983
1428	0	0		31983894	0.999983
1429	0	0		31983894	0.999983
1430	0	0		31983894	0.999983
1431	0	0		31983894	0.999983
1432	0	0		31983894	0.999983
1433	0	0		31983894	0.999983
1434	1	1434		31983895	0.999983
1435	0	0		31983895	0.999983
1436	1	1436		31983896	0.999983
1437	0	0		31983896	0.999983
1438	0	0		31983896	0.999983
1439	0	0		31983896	0.999983
1440	0	0		31983896	0.999983
1441	0	0		31983896	0.999983
1442	0	0		31983896	0.999983
1443	0	0		31983896	0.999983
1444	0	0		31983896	0.999983
1445	0	0		31983896	0.999983
1446	0	0		31983896	0.999983
1447	0	0		31983896	0.999983
1448	0	0		31983896	0.999983
1449	0	0		31983896	0.999983
1450	0	0		31983896	0.999983
1451	0	0		31983896	0.999983
1452	0	0		31983896	0.999983
1453	0	0		31983896	0.999983
1454	1	1454		31983897	0.999983
1455	0	0		31983897	0.999983
1456	1	1456		31983898	0.999983
1457	1	1457		31983899	0.999983
1458	0	0		31983899	0.999983
1459	2	2918		31983901	0.999983
1460	1	1460		31983902	0.999983
1461	0	0		31983902	0.999983
1462	0	0		31983902	0.999983
1463	0	0		31983902	0.999983
1464	0	0		31983902	0.999983
1465	0	0		31983902	0.999983
1466	1	1466		31983903	0.999983
1467	0	0		31983903	0.999983
1468	0	0		31983903	0.999983
1469	2	2938		31983905	0.999983
1470	0	0		31983905	0.999983
1471	0	0		31983905	0.999983
1472	0	0		31983905	0.999983
1473	0	0		31983905	0.999983
1474	0	0		31983905	0.999983
1475	0	0		31983905	0.999983
1476	0	0		31983905	0.999983
1477	0	0		31983905	0.999983
1478	0	0		31983905	0.999983
1479	0	0		31983905	0.999983
1480	0	0		31983905	0.999983
1481	0	0		31983905	0.999983
1482	1	1482		31983906	0.999983
1483	0	0		31983906	0.999983
1484	0	0		31983906	0.999983
1485	0	0		31983906	0.999983
1486	0	0		31983906	0.999983
1487	0	0		31983906	0.999983
1488	0	0		31983906	0.999983
1489	0	0		31983906	0.999983
1490	0	0		31983906	0.999983
1491	0	0		31983906	0.999983
1492	0	0		31983906	0.999983
1493	0	0		31983906	0.999983
1494	0	0		31983906	0.999983
1495	0	0		31983906	0.999983
1496	1	1496		31983907	0.999983
1497	1	1497		31983908	0.999983
1498	0	0		31983908	0.999983
1499	0	0		31983908	0.999983
1500	0	0		31983908	0.999983
1501	0	0		31983908	0.999983
1502	0	0		31983908	0.999983
1503	0	0		31983908	0.999983
1504	0	0		31983908	0.999983
1505	0	0		31983908	0.999983
1506	0	0		31983908	0.999983
1507	0	0		31983908	0.999983
1508	0	0		31983908	0.999983
1509	0	0		31983908	0.999983
1510	1	1510		31983909	0.999983
1511	0	0		31983909	0.999983
1512	0	0		31983909	0.999983
1513	1	1513		31983910	0.999983
1514	0	0		31983910	0.999983
1515	0	0		31983910	0.999983
1516	0	0		31983910	0.999983
1517	1	1517		31983911	0.999983
1518	1	1518		31983912	0.999983
1519	0	0		31983912	0.999983
1520	0	0		31983912	0.999983
1521	0	0		31983912	0.999983
1522	0	0		31983912	0.999983
1523	0	0		31983912	0.999983
1524	0	0		31983912	0.999983
1525	2	3050		31983914	0.999983
1526	0	0		31983914	0.999983
1527	0	0		31983914	0.999983
1528	0	0		31983914	0.999983
1529	0	0		31983914	0.999983
1530	0	0		31983914	0.999983
1531	1	1531		31983915	0.999983
1532	0	0		31983915	0.999983
1533	1	1533		31983916	0.999983
1534	0	0		31983916	0.999983
1535	0	0		31983916	0.999983
1536	0	0		31983916	0.999983
1537	0	0		31983916	0.999983
1538	0	0		31983916	0.999983
1539	1	1539		31983917	0.999983
1540	0	0		31983917	0.999983
1541	0	0		31983917	0.999983
1542	0	0		31983917	0.999983
1543	0	0		31983917	0.999983
1544	0	0		31983917	0.999983
1545	0	0		31983917	0.999983
1546	0	0		31983917	0.999983
1547	0	0		31983917	0.999983
1548	0	0		31983917	0.999983
1549	0	0		31983917	0.999983
1550	0	0		31983917	0.999983
1551	0	0		31983917	0.999983
1552	1	1552		31983918	0.999983
1553	0	0		31983918	0.999983
1554	0	0		31983918	0.999983
1555	0	0		31983918	0.999983
1556	0	0		31983918	0.999983
1557	0	0		31983918	0.999983
1558	0	0		31983918	0.999983
1559	0	0		31983918	0.999983
1560	0	0		31983918	0.999983
1561	0	0		31983918	0.999983
1562	0	0		31983918	0.999983
1563	2	3126		31983920	0.999983
1564	0	0		31983920	0.999983
1565	0	0		31983920	0.999983
1566	0	0		31983920	0.999983
1567	0	0		31983920	0.999983
1568	0	0		31983920	0.999983
1569	0	0		31983920	0.999983
1570	0	0		31983920	0.999983
1571	0	0		31983920	0.999983
1572	0	0		31983920	0.999983
1573	1	1573		31983921	0.999984
1574	0	0		31983921	0.999984
1575	0	0		31983921	0.999984
1576	0	0		31983921	0.999984
1577	0	0		31983921	0.999984
1578	0	0		31983921	0.999984
1579	0	0		31983921	0.999984
1580	1	1580		31983922	0.999984
1581	0	0		31983922	0.999984
1582	0	0		31983922	0.999984
1583	0	0		31983922	0.999984
1584	0	0		31983922	0.999984
1585	0	0		31983922	0.999984
1586	0	0		31983922	0.999984
1587	0	0		31983922	0.999984
1588	0	0		31983922	0.999984
1589	0	0		31983922	0.999984
1590	0	0		31983922	0.999984
1591	0	0		31983922	0.999984
1592	0	0		31983922	0.999984
1593	0	0		31983922	0.999984
1594	0	0		31983922	0.999984
1595	0	0		31983922	0.999984
1596	0	0		31983922	0.999984
1597	0	0		31983922	0.999984
1598	0	0		31983922	0.999984
1599	0	0		31983922	0.999984
1600	0	0		31983922	0.999984
1601	0	0		31983922	0.999984
1602	0	0		31983922	0.999984
1603	0	0		31983922	0.999984
1604	0	0		31983922	0.999984
1605	0	0		31983922	0.999984
1606	0	0		31983922	0.999984
1607	0	0		31983922	0.999984
1608	0	0		31983922	0.999984
1609	0	0		31983922	0.999984
1610	0	0		31983922	0.999984
1611	0	0		31983922	0.999984
1612	0	0		31983922	0.999984
1613	0	0		31983922	0.999984
1614	0	0		31983922	0.999984
1615	1	1615		31983923	0.999984
1616	0	0		31983923	0.999984
1617	0	0		31983923	0.999984
1618	0	0		31983923	0.999984
1619	0	0		31983923	0.999984
1620	0	0		31983923	0.999984
1621	3	4863		31983926	0.999984
1622	0	0		31983926	0.999984
1623	0	0		31983926	0.999984
1624	0	0		31983926	0.999984
1625	0	0		31983926	0.999984
1626	0	0		31983926	0.999984
1627	0	0		31983926	0.999984
1628	0	0		31983926	0.999984
1629	1	1629		31983927	0.999984
1630	1	1630		31983928	0.999984
1631	1	1631		31983929	0.999984
1632	6	9792		31983935	0.999984
1633	3	4899		31983938	0.999984
1634	1	1634		31983939	0.999984
1635	0	0		31983939	0.999984
1636	4	6544		31983943	0.999984
1637	0	0		31983943	0.999984
1638	8	13104		31983951	0.999984
1639	3	4917		31983954	0.999985
1640	2	3280		31983956	0.999985
1641	1	1641		31983957	0.999985
1642	11	18062		31983968	0.999985
1643	6	9858		31983974	0.999985
1644	7	11508		31983981	0.999985
1645	5	8225		31983986	0.999986
1646	5	8230		31983991	0.999986
1647	2	3294		31983993	0.999986
1648	9	14832		31984002	0.999986
1649	1	1649		31984003	0.999986
1650	4	6600		31984007	0.999986
1651	3	4953		31984010	0.999986
1652	2	3304		31984012	0.999986
1653	4	6612		31984016	0.999986
1654	9	14886		31984025	0.999987
1655	4	6620		31984029	0.999987
1656	7	11592		31984036	0.999987
1657	6	9942		31984042	0.999987
1658	3	4974		31984045	0.999987
1659	3	4977		31984048	0.999987
1660	6	9960		31984054	0.999988
1661	3	4983		31984057	0.999988
1662	14	23268		31984071	0.999988
1663	4	6652		31984075	0.999988
1664	0	0		31984075	0.999988
1665	1	1665		31984076	0.999988
1666	0	0		31984076	0.999988
1667	0	0		31984076	0.999988
1668	1	1668		31984077	0.999988
1669	1	1669		31984078	0.999988
1670	2	3340		31984080	0.999988
1671	3	5013		31984083	0.999989
1672	0	0		31984083	0.999989
1673	0	0		31984083	0.999989
1674	1	1674		31984084	0.999989
1675	0	0		31984084	0.999989
1676	5	8380		31984089	0.999989
1677	1	1677		31984090	0.999989
1678	1	1678		31984091	0.999989
1679	1	1679		31984092	0.999989
1680	0	0		31984092	0.999989
1681	0	0		31984092	0.999989
1682	0	0		31984092	0.999989
1683	0	0		31984092	0.999989
1684	1	1684		31984093	0.999989
1685	1	1685		31984094	0.999989
1686	0	0		31984094	0.999989
1687	3	5061		31984097	0.999989
1688	0	0		31984097	0.999989
1689	1	1689		31984098	0.999989
1690	0	0		31984098	0.999989
1691	0	0		31984098	0.999989
1692	0	0		31984098	0.999989
1693	0	0		31984098	0.999989
1694	0	0		31984098	0.999989
1695	0	0		31984098	0.999989
1696	0	0		31984098	0.999989
1697	0	0		31984098	0.999989
1698	0	0		31984098	0.999989
1699	0	0		31984098	0.999989
1700	2	3400		31984100	0.999989
1701	1	1701		31984101	0.999989
1702	2	3404		31984103	0.999989
1703	0	0		31984103	0.999989
1704	0	0		31984103	0.999989
1705	0	0		31984103	0.999989
1706	0	0		31984103	0.999989
1707	0	0		31984103	0.999989
1708	0	0		31984103	0.999989
1709	0	0		31984103	0.999989
1710	0	0		31984103	0.999989
1711	0	0		31984103	0.999989
1712	0	0		31984103	0.999989
1713	0	0		31984103	0.999989
1714	1	1714		31984104	0.999989
1715	2	3430		31984106	0.999989
1716	0	0		31984106	0.999989
1717	0	0		31984106	0.999989
1718	0	0		31984106	0.999989
1719	0	0		31984106	0.999989
1720	0	0		31984106	0.999989
1721	0	0		31984106	0.999989
1722	0	0		31984106	0.999989
1723	1	1723		31984107	0.999989
1724	0	0		31984107	0.999989
1725	0	0		31984107	0.999989
1726	0	0		31984107	0.999989
1727	0	0		31984107	0.999989
1728	0	0		31984107	0.999989
1729	0	0		31984107	0.999989
1730	0	0		31984107	0.999989
1731	1	1731		31984108	0.999989
1732	0	0		31984108	0.999989
1733	1	1733		31984109	0.999989
1734	0	0		31984109	0.999989
1735	0	0		31984109	0.999989
1736	0	0		31984109	0.999989
1737	0	0		31984109	0.999989
1738	1	1738		31984110	0.999989
1739	0	0		31984110	0.999989
1740	0	0		31984110	0.999989
1741	0	0		31984110	0.999989
1742	0	0		31984110	0.999989
1743	2	3486		31984112	0.999989
1744	0	0		31984112	0.999989
1745	0	0		31984112	0.999989
1746	0	0		31984112	0.999989
1747	0	0		31984112	0.999989
1748	0	0		31984112	0.999989
1749	1	1749		31984113	0.99999
1750	0	0		31984113	0.99999
1751	0	0		31984113	0.99999
1752	0	0		31984113	0.99999
1753	1	1753		31984114	0.99999
1754	0	0		31984114	0.99999
1755	0	0		31984114	0.99999
1756	0	0		31984114	0.99999
1757	1	1757		31984115	0.99999
1758	0	0		31984115	0.99999
1759	0	0		31984115	0.99999
1760	0	0		31984115	0.99999
1761	0	0		31984115	0.99999
1762	0	0		31984115	0.99999
1763	0	0		31984115	0.99999
1764	1	1764		31984116	0.99999
1765	1	1765		31984117	0.99999
1766	0	0		31984117	0.99999
1767	0	0		31984117	0.99999
1768	0	0		31984117	0.99999
1769	0	0		31984117	0.99999
1770	0	0		31984117	0.99999
1771	1	1771		31984118	0.99999
1772	0	0		31984118	0.99999
1773	0	0		31984118	0.99999
1774	0	0		31984118	0.99999
1775	0	0		31984118	0.99999
1776	0	0		31984118	0.99999
1777	0	0		31984118	0.99999
1778	0	0		31984118	0.99999
1779	0	0		31984118	0.99999
1780	0	0		31984118	0.99999
1781	0	0		31984118	0.99999
1782	0	0		31984118	0.99999
1783	0	0		31984118	0.99999
1784	0	0		31984118	0.99999
1785	1	1785		31984119	0.99999
1786	0	0		31984119	0.99999
1787	0	0		31984119	0.99999
1788	0	0		31984119	0.99999
1789	0	0		31984119	0.99999
1790	0	0		31984119	0.99999
1791	0	0		31984119	0.99999
1792	0	0		31984119	0.99999
1793	0	0		31984119	0.99999
1794	1	1794		31984120	0.99999
1795	0	0		31984120	0.99999
1796	0	0		31984120	0.99999
1797	0	0		31984120	0.99999
1798	1	1798		31984121	0.99999
1799	0	0		31984121	0.99999
1800	0	0		31984121	0.99999
1801	0	0		31984121	0.99999
1802	0	0		31984121	0.99999
1803	0	0		31984121	0.99999
1804	0	0		31984121	0.99999
1805	0	0		31984121	0.99999
1806	0	0		31984121	0.99999
1807	1	1807		31984122	0.99999
1808	0	0		31984122	0.99999
1809	0	0		31984122	0.99999
1810	0	0		31984122	0.99999
1811	0	0		31984122	0.99999
1812	0	0		31984122	0.99999
1813	0	0		31984122	0.99999
1814	0	0		31984122	0.99999
1815	0	0		31984122	0.99999
1816	0	0		31984122	0.99999
1817	0	0		31984122	0.99999
1818	0	0		31984122	0.99999
1819	0	0		31984122	0.99999
1820	0	0		31984122	0.99999
1821	0	0		31984122	0.99999
1822	0	0		31984122	0.99999
1823	0	0		31984122	0.99999
1824	0	0		31984122	0.99999
1825	0	0		31984122	0.99999
1826	0	0		31984122	0.99999
1827	0	0		31984122	0.99999
1828	0	0		31984122	0.99999
1829	0	0		31984122	0.99999
1830	0	0		31984122	0.99999
1831	0	0		31984122	0.99999
1832	0	0		31984122	0.99999
1833	0	0		31984122	0.99999
1834	1	1834		31984123	0.99999
1835	0	0		31984123	0.99999
1836	0	0		31984123	0.99999
1837	0	0		31984123	0.99999
1838	0	0		31984123	0.99999
1839	1	1839		31984124	0.99999
1840	0	0		31984124	0.99999
1841	0	0		31984124	0.99999
1842	0	0		31984124	0.99999
1843	0	0		31984124	0.99999
1844	0	0		31984124	0.99999
1845	0	0		31984124	0.99999
1846	0	0		31984124	0.99999
1847	0	0		31984124	0.99999
1848	0	0		31984124	0.99999
1849	0	0		31984124	0.99999
1850	0	0		31984124	0.99999
1851	0	0		31984124	0.99999
1852	0	0		31984124	0.99999
1853	0	0		31984124	0.99999
1854	0	0		31984124	0.99999
1855	0	0		31984124	0.99999
1856	0	0		31984124	0.99999
1857	0	0		31984124	0.99999
1858	0	0		31984124	0.99999
1859	0	0		31984124	0.99999
1860	0	0		31984124	0.99999
1861	0	0		31984124	0.99999
1862	0	0		31984124	0.99999
1863	0	0		31984124	0.99999
1864	0	0		31984124	0.99999
1865	0	0		31984124	0.99999
1866	0	0		31984124	0.99999
1867	0	0		31984124	0.99999
1868	0	0		31984124	0.99999
1869	0	0		31984124	0.99999
1870	0	0		31984124	0.99999
1871	0	0		31984124	0.99999
1872	0	0		31984124	0.99999
1873	0	0		31984124	0.99999
1874	0	0		31984124	0.99999
1875	0	0		31984124	0.99999
1876	0	0		31984124	0.99999
1877	0	0		31984124	0.99999
1878	0	0		31984124	0.99999
1879	0	0		31984124	0.99999
1880	0	0		31984124	0.99999
1881	0	0		31984124	0.99999
1882	0	0		31984124	0.99999
1883	0	0		31984124	0.99999
1884	0	0		31984124	0.99999
1885	0	0		31984124	0.99999
1886	0	0		31984124	0.99999
1887	0	0		31984124	0.99999
1888	0	0		31984124	0.99999
1889	0	0		31984124	0.99999
1890	0	0		31984124	0.99999
1891	0	0		31984124	0.99999
1892	0	0		31984124	0.99999
1893	0	0		31984124	0.99999
1894	0	0		31984124	0.99999
1895	0	0		31984124	0.99999
1896	0	0		31984124	0.99999
1897	0	0		31984124	0.99999
1898	0	0		31984124	0.99999
1899	0	0		31984124	0.99999
1900	0	0		31984124	0.99999
1901	0	0		31984124	0.99999
1902	0	0		31984124	0.99999
1903	0	0		31984124	0.99999
1904	0	0		31984124	0.99999
1905	0	0		31984124	0.99999
1906	0	0		31984124	0.99999
1907	0	0		31984124	0.99999
1908	0	0		31984124	0.99999
1909	0	0		31984124	0.99999
1910	0	0		31984124	0.99999
1911	0	0		31984124	0.99999
1912	0	0		31984124	0.99999
1913	0	0		31984124	0.99999
1914	0	0		31984124	0.99999
1915	0	0		31984124	0.99999
1916	0	0		31984124	0.99999
1917	0	0		31984124	0.99999
1918	0	0		31984124	0.99999
1919	0	0		31984124	0.99999
1920	0	0		31984124	0.99999
1921	1	1921		31984125	0.99999
1922	0	0		31984125	0.99999
1923	0	0		31984125	0.99999
1924	0	0		31984125	0.99999
1925	0	0		31984125	0.99999
1926	0	0		31984125	0.99999
1927	0	0		31984125	0.99999
1928	0	0		31984125	0.99999
1929	0	0		31984125	0.99999
1930	0	0		31984125	0.99999
1931	0	0		31984125	0.99999
1932	0	0		31984125	0.99999
1933	0	0		31984125	0.99999
1934	0	0		31984125	0.99999
1935	1	1935		31984126	0.99999
1936	0	0		31984126	0.99999
1937	0	0		31984126	0.99999
1938	0	0		31984126	0.99999
1939	0	0		31984126	0.99999
1940	0	0		31984126	0.99999
1941	0	0		31984126	0.99999
1942	2	3884		31984128	0.99999
1943	0	0		31984128	0.99999
1944	0	0		31984128	0.99999
1945	0	0		31984128	0.99999
1946	0	0		31984128	0.99999
1947	0	0		31984128	0.99999
1948	0	0		31984128	0.99999
1949	0	0		31984128	0.99999
1950	0	0		31984128	0.99999
1951	1	1951		31984129	0.99999
1952	0	0		31984129	0.99999
1953	0	0		31984129	0.99999
1954	0	0		31984129	0.99999
1955	2	3910		31984131	0.99999
1956	4	7824		31984135	0.99999
1957	0	0		31984135	0.99999
1958	0	0		31984135	0.99999
1959	0	0		31984135	0.99999
1960	1	1960		31984136	0.99999
1961	1	1961		31984137	0.99999
1962	0	0		31984137	0.99999
1963	1	1963		31984138	0.99999
1964	0	0		31984138	0.99999
1965	3	5895		31984141	0.99999
1966	3	5898		31984144	0.99999
1967	1	1967		31984145	0.999991
1968	2	3936		31984147	0.999991
1969	1	1969		31984148	0.999991
1970	2	3940		31984150	0.999991
1971	1	1971		31984151	0.999991
1972	0	0		31984151	0.999991
1973	1	1973		31984152	0.999991
1974	0	0		31984152	0.999991
1975	1	1975		31984153	0.999991
1976	0	0		31984153	0.999991
1977	2	3954		31984155	0.999991
1978	1	1978		31984156	0.999991
1979	0	0		31984156	0.999991
1980	1	1980		31984157	0.999991
1981	0	0		31984157	0.999991
1982	1	1982		31984158	0.999991
1983	0	0		31984158	0.999991
1984	0	0		31984158	0.999991
1985	0	0		31984158	0.999991
1986	0	0		31984158	0.999991
1987	1	1987		31984159	0.999991
1988	0	0		31984159	0.999991
1989	0	0		31984159	0.999991
1990	0	0		31984159	0.999991
1991	1	1991		31984160	0.999991
1992	0	0		31984160	0.999991
1993	4	7972		31984164	0.999991
1994	1	1994		31984165	0.999991
1995	1	1995		31984166	0.999991
1996	0	0		31984166	0.999991
1997	0	0		31984166	0.999991
1998	0	0		31984166	0.999991
[truncated: 3,003 more rows]
