# Supplementary material for: High-Throughput RNA Sequencing of Pseudomonas-Infected Arabidopsis Reveals Hidden Transcriptome Complexity and Novel Splice Variants
Source: PLoS One. 2013 Oct 1;8(10):e74183. doi: 10.1371/journal.pone.0074183 (PMC3788074; doi:10.1371/journal.pone.0074183)
Supplement: File S2 — QCSpreadsheets. (ZIP) [file pone.0074183.s002.zip › QC_Sample21_Run4_Lane3_S174.xlsx]

## Sheet: Read Counts
Total read pairs		38506053
Paired Alignments		44870618

## Sheet: Raw Counts_1
						0	1	2	3	4	5	6	7	8	9	10	11	12	13	14	15	16	17	18	19	20	21	22	23	24	25	26	27	28	29	30	31	32	33	34	35	36	37	38	39	40
	;	<	=	>	?	@	A	B	C	D	E	F	G	H	I	J	K	L	M	N	O	P	Q	R	S	T	U	V	W	X	Y	Z	[	\	]	^	_	'	a	b	c	d	e	f	g	h
									0.501187	0.398107	0.316228	0.251189	0.199526	0.158489	0.125893	0.1	0.0794328	0.0630957	0.0501187	0.0398107	0.0316228	0.0251189	0.0199526	0.0158489	0.0125893	0.01	0.00794328	0.00630957	0.00501187	0.00398107	0.00316228	0.00251189	0.00199526	0.00158489	0.00125893	0.001	0.000794328	0.000630957	0.000501187	0.000398107	0.000316228	0.000251189	0.000199526	0.000158489	0.000125893	0.0001	Total
1	0	0	0	0	0	0	0	300718	0	0	0	0	0	0	459	984	2501	4146	0	1944	0	2131	2153	2301	28081	0	11704	33694	12372	7483	66697	45739	6123	162414	41316	219982	186121	42495	674580	75184	873968	568149	421441	3540079	7053470	24117624	38506053
2	0	0	0	0	0	0	0	41158	0	112	807	377	18957	8350	24098	12661	64871	32271	34187	21790	28419	25236	47841	18520	42432	17526	21939	40778	40773	29093	68158	88696	59821	149481	88163	180760	204512	61397	629562	76817	905001	653127	387249	3443209	7095891	23842013	38506053
3	0	0	0	0	0	0	0	41616	0	145	1130	847	19877	9204	25643	15426	65946	33288	35224	23360	26235	25770	48678	21515	43200	22527	20779	40958	43915	27650	80529	76002	66160	152108	92724	177737	217711	63675	652976	73384	960010	694818	424267	3473777	7260282	23446960	38506053
4	0	0	0	0	0	0	0	42182	0	167	2748	5949	16380	22183	24661	29123	56166	34359	33822	26368	21075	22800	44381	22365	41305	26120	19366	41479	44045	25804	80892	67536	64578	146958	92000	165529	207939	63840	635602	72825	957762	695909	419858	3453631	7323939	23454407	38506053
5	0	0	0	0	0	0	0	43988	2	143	4135	10128	14063	31907	24927	36930	50378	33650	31742	29701	16826	22485	41169	21764	41232	26866	20450	44194	43211	24729	76769	67732	56085	144203	85720	159838	195089	62510	619827	71345	984107	704154	408130	3463450	7465324	23327150	38506053
6	0	0	0	0	0	0	0	44257	4	90	1205	3355	5299	7570	6494	12473	8413	10187	11336	22440	18829	21728	42789	33174	47734	62490	63786	68392	73892	25107	63832	71253	46766	148866	80419	151351	174579	64383	593333	61593	1000169	729992	341133	3321131	7534686	23531523	38506053
7	0	0	0	0	0	0	0	45066	3	102	1028	2983	4492	6644	6450	11444	8996	10155	11963	19413	19469	19740	40379	36426	48329	60916	59114	65704	77121	25967	67083	70399	65649	141436	96078	147746	202526	81446	590398	79040	966337	703724	391215	3263460	7275095	23782517	38506053
8	0	0	0	0	0	0	0	46306	4	40	774	2655	4276	6346	6742	11309	9537	10492	12148	17941	19400	19355	38864	36025	50478	57540	60704	69686	76234	26125	72774	71981	74118	146242	107651	157864	224968	81084	645263	72737	1010419	724003	426062	3377278	7272387	23458241	38506053
9	0	0	0	0	0	0	0	48147	2	24	513	2305	3814	5897	6221	10668	8860	10318	11019	17911	18406	18137	37717	36957	48693	57427	58894	70122	74934	25781	71810	70078	79228	141822	114176	157893	229829	77304	665139	77946	1001804	742767	447267	3457760	7266421	23332042	38506053
10	0	0	0	0	0	0	0	52906	0	35	564	2520	3973	6203	6617	11443	10184	10893	11375	18042	18767	19592	39082	39833	53395	55448	59685	70198	79596	26120	75823	70196	93436	141075	132116	160310	250018	77233	713245	78696	1052660	771561	484079	3529516	7242830	23036788	38506053
11	0	0	0	0	0	0	0	57822	1	42	422	1139	2013	2247	3097	5493	5594	4668	7093	10929	9108	19261	29817	17687	39035	24809	29856	47234	56313	28820	78469	85633	63493	158467	105478	163803	351107	81737	678375	156190	1077083	834738	417181	3654464	7234618	22962717	38506053
12	0	0	0	0	0	0	0	59946	3	57	364	891	1484	1869	2898	5532	6606	4713	6066	8715	9675	17361	28142	20949	41781	25591	25211	47113	64394	29255	85994	84288	88625	154060	129951	171392	389870	88776	731617	168007	1084435	844886	497633	3740217	7098425	22739261	38506053
13	0	0	0	0	0	0	0	62130	4	49	312	801	1238	1685	2675	5238	6859	4802	5392	7709	9651	16214	27049	23006	41241	24303	23753	46135	70190	29740	87465	83643	104287	151182	147692	172895	415522	93723	769432	172514	1108312	870064	547122	3798093	7009290	22564641	38506053
14	0	0	0	0	0	0	0	66641	4	36	207	671	1019	1651	2664	5529	6915	4960	5252	7270	9679	16138	27910	25082	42544	24282	23612	46078	76749	31375	90838	83137	117166	151192	162889	175267	436390	95861	807154	170335	1141496	884680	578278	3859033	6969404	22356665	38506053
15	0	0	0	0	0	0	0	74848	5	33	161	568	999	1495	2727	5601	7690	5133	5106	7007	9983	16400	29548	27269	43191	24096	23682	46614	82054	31139	90582	84087	127206	148201	175914	176641	451076	100699	828592	170678	1167186	897965	602729	3895647	6951637	22191864	38506053
16	0	0	0	0	0	0	0	92853	11	80	573	1802	2876	3523	4756	7530	7546	6919	9697	14571	13033	24852	35881	22834	45470	28768	34709	54792	76218	33844	88378	102242	89864	165228	148946	192101	391338	117339	803579	179297	1223073	1013156	545072	4074860	6885804	21962638	38506053
17	0	0	0	0	0	0	0	97517	4	68	419	1426	2213	2789	4489	7073	7964	6200	8068	11585	13704	22011	34149	27839	47453	28579	30376	54826	89109	35680	95253	100138	122590	162231	181554	197637	442185	125109	871018	186203	1248151	1011777	629489	4205458	6705179	21688540	38506053
18	0	0	0	0	0	0	0	104421	9	64	352	1153	1885	2656	4632	7800	9829	6659	7318	10019	13989	21310	34605	32501	49546	28356	28861	54267	100737	36810	100099	99147	144914	159606	206876	203319	473210	131409	920721	191337	1282573	1034395	686149	4275733	6617631	21421155	38506053
19	0	0	0	0	0	0	0	115711	7	65	362	1172	1762	2787	4925	8243	9876	6638	7202	9880	14024	21101	34427	35548	48647	28309	27700	53565	108176	36920	101836	97751	158665	158259	220724	204834	495532	131749	964543	189497	1318959	1054143	722914	4351304	6590689	21167607	38506053
20	0	0	0	0	0	0	0	137031	4	27	286	1141	1714	2741	5023	8846	10547	6929	6977	9887	13970	21132	35207	38240	49274	28138	27877	53565	115477	37206	102305	97914	168760	153996	236610	206145	512612	135334	999380	193500	1358573	1083742	759151	4398498	6593745	20894549	38506053
21	0	0	0	0	0	0	0	183413	6	80	819	3697	5204	6375	7938	11414	10701	10573	14432	20885	19023	32341	44751	31589	55747	37550	42677	67121	103093	41337	108913	126040	124561	179832	202989	233675	440477	167596	970680	216648	1414385	1219805	692875	4650830	6404392	20601589	38506053
22	0	0	0	0	0	0	0	191842	2	77	627	2497	4047	5497	8369	12065	12969	9417	12280	16641	20559	29659	44682	41095	58911	37011	38135	67673	128099	44942	115202	122661	169820	176028	250675	239969	501157	176060	1052001	225319	1448809	1219886	790967	4762015	6197680	20270708	38506053
23	0	0	0	0	0	0	0	205719	4	65	541	2152	3594	4815	8382	13126	14481	9416	10948	14911	20877	28301	45185	47434	58563	36476	35457	66567	141985	45309	118506	119943	193278	175015	274866	243465	539620	178983	1112125	226056	1497558	1242240	852957	4890787	6154262	19872084	38506053
24	0	0	0	0	0	0	0	227956	5	60	560	2167	3571	4753	8670	14473	15869	9896	10588	14491	20503	28278	45853	52297	59321	35768	35137	66299	153182	46098	119579	119040	210976	172581	295159	245983	565202	181543	1165207	228738	1558288	1272908	900309	4958815	6151925	19504005	38506053
25	0	0	0	0	0	0	0	265448	2	46	341	1175	1889	2564	4573	7929	9638	7353	8477	11857	17447	23963	38669	39077	51007	37787	35305	64936	117616	48789	107507	122231	166210	158775	231340	256791	447994	203075	894067	288265	1210000	1136351	710584	4521089	5830616	21425270	38506053
26	0	0	0	0	0	0	0	339231	18	135	1170	4675	6021	7649	7859	12306	11494	10823	15290	19998	19448	29481	43395	31458	48948	36869	39354	61650	96569	38353	97790	119194	121575	144607	198782	244709	387628	191784	831786	257526	1271841	1131305	653451	4053661	6769358	21148862	38506053
27	0	0	0	0	0	0	0	351808	13	104	870	3264	4775	5873	8052	12019	12148	9846	12942	16134	20215	26547	44102	38092	49835	36176	35762	61484	115118	42869	99152	114514	155314	141893	230302	246046	432558	195646	887940	268913	1287522	1140587	724914	4139272	6643902	20889530	38506053
28	0	0	0	0	0	0	0	371538	12	125	860	2981	4167	5650	8307	13032	13762	9922	11916	15192	20718	26366	45372	44270	49473	36857	34892	60674	129154	45166	100068	113576	179141	138113	252881	250228	458136	203026	920677	279846	1305942	1163470	772722	4138570	6583010	20696241	38506053
29	0	0	0	0	0	0	0	399541	7	113	822	2667	3855	5077	7949	13522	14430	10053	11438	14515	20744	25898	45193	47037	49068	37021	34157	60243	136058	45741	100276	111529	189877	135208	265418	252005	472796	207438	944704	287044	1326917	1179627	808601	4165861	6586225	20487378	38506053
30	0	0	0	0	0	0	0	449082	9	86	738	2452	3439	4606	7408	12486	13742	9671	10636	13577	19677	25020	44687	47985	48055	36975	33444	59013	139262	46512	99185	110652	196701	132735	274351	252874	486351	209995	970203	292067	1349707	1201384	841146	4198562	6615919	20245659	38506053
31	0	0	0	0	0	0	0	545213	16	146	1438	5831	7295	9067	9454	14421	13383	13282	18016	22329	24164	33048	49961	38603	54096	43974	45261	70090	118155	45985	106643	132418	152933	150800	241446	281878	428750	246653	943208	303063	1408674	1288878	856850	4021405	6951879	19807347	38506053
32	0	0	0	0	0	0	0	561393	6	130	1153	3709	5503	6703	8974	13855	13646	11345	15108	18117	24557	30416	49913	46312	52281	42995	41305	68022	140166	51803	106065	127544	190115	148221	274247	282778	473149	248985	991822	317157	1408014	1295924	915278	4101648	6799653	19618041	38506053
33	0	0	0	0	0	0	0	886765	285	4444	6680	17570	16126	27094	14239	22371	24054	17612	17145	18925	26756	30748	55261	60432	52781	42361	39711	65063	158661	50540	103152	116128	210910	135229	292644	264495	492487	230901	993567	310367	1409859	1262732	907381	4060145	6771643	19288789	38506053
34	0	0	0	0	0	0	0	616466	11	166	1091	3652	5076	7204	10682	18784	21774	13010	14038	17207	25073	30250	56094	62984	56024	43008	40408	66802	173238	53221	110636	124168	234592	145308	319301	286782	527919	254655	1093967	331610	1490874	1351731	1023657	4129880	6760044	18984666	38506053
35	0	0	0	0	0	0	0	677914	9	144	889	2967	4004	5535	8535	15027	15426	10709	12784	15848	23530	28523	52117	56134	51755	42886	39854	65634	165941	55727	105341	123414	231323	142838	318343	290628	530957	264036	1090989	347172	1495198	1383706	1047525	4134046	6802179	18846466	38506053
36	0	0	0	0	0	0	0	803912	20	209	1903	7157	9053	11354	11839	17207	16377	16215	21593	26668	29426	38434	57472	47800	61588	52566	53476	77467	142426	55847	123799	150309	183932	165586	283446	336956	460235	309099	1051962	365992	1541823	1466128	986034	4188492	6876467	18455784	38506053
37	0	0	0	0	0	0	0	821659	17	199	1460	4801	6747	8824	11296	17227	16659	14275	18409	22558	30295	35652	60097	56965	59688	52532	50532	76188	172033	63347	121531	144826	227622	165034	321246	334318	514307	313898	1109847	385290	1565102	1483773	1066269	4251876	6745855	18153799	38506053
38	0	0	0	0	0	0	0	848886	21	247	1419	4543	6457	8637	12264	19834	20460	14411	17299	20766	31217	35086	63381	66313	60784	52503	49282	75479	193422	66624	123650	142153	256241	165409	350185	338011	550778	318178	1170661	394533	1616943	1515279	1133863	4266488	6718364	17775982	38506053
39	0	0	0	0	0	0	0	882991	15	228	1220	3737	5412	7511	11497	19422	19773	14132	16736	20665	30770	35622	63900	70218	59090	53196	49611	75899	199739	69767	122527	141990	267784	163884	360868	339994	563755	324145	1188677	408539	1632495	1547170	1180464	4266690	6726368	17559552	38506053
40	0	0	0	0	0	0	0	951422	29	340	1371	3641	5011	6791	10045	16895	17541	14196	17828	21586	32527	37165	62120	66871	60971	59894	53669	77564	188447	79070	124208	147459	251720	168535	339279	365106	533496	363565	1102336	484496	1509240	1624536	1203420	3753197	6730969	18019497	38506053
41	0	0	0	0	0	0	0	1069103	47	368	2005	6168	7800	10183	10983	16305	14915	15973	20211	25060	29312	34375	53364	47114	52961	50683	51974	66143	147287	53618	120375	133806	186717	139864	291971	348650	455156	346882	1016151	444860	1528597	1615471	1127142	3661411	7234864	18068184	38506053
42	0	0	0	0	0	0	0	1088525	45	337	1407	4277	6276	8246	11156	16713	15230	13831	17587	21060	29642	32223	56657	56688	51467	49728	48929	65370	175926	63139	117672	130204	229164	145057	330021	342300	511715	345682	1091839	470597	1559930	1644326	1213728	3722262	7128277	17688820	38506053
43	0	0	0	0	0	0	0	1115861	33	370	1270	3744	5423	7497	11043	18083	16685	13411	16108	19482	29512	31989	59536	62858	50281	49294	47691	64788	190732	65897	117611	127639	248823	146762	349965	343178	540624	349377	1132828	484382	1585987	1676797	1265733	3754852	7102621	17397286	38506053
44	0	0	0	0	0	0	0	1160141	31	397	1295	3555	5464	7337	11459	21092	21435	14122	15660	18920	29607	32067	62556	70597	51642	50031	47586	65347	206922	67905	117624	126673	271172	146925	372814	342631	574039	354365	1197889	505083	1630352	1737094	1334198	3780637	7118520	16930869	38506053
45	0	0	0	0	0	0	0	1242145	41	398	1104	2936	4631	6162	9415	16890	16405	12482	14556	17604	27404	30414	58885	64954	48621	49303	46500	64822	199224	68282	115007	124655	266148	144696	369574	342045	583637	357307	1214669	516976	1645437	1770873	1364601	3824816	7160072	16702362	38506053
46	0	0	0	0	0	0	0	1396908	47	506	2457	6627	8760	11078	11641	17158	15547	16904	21200	25663	30528	35024	56010	51689	53641	53424	54074	65949	165749	60077	128808	139377	211565	154082	331697	383328	513362	401208	1161673	523395	1662785	1864348	1312008	3749268	7379224	16429264	38506053
47	0	0	0	0	0	0	0	1421263	40	456	1575	4414	6480	8922	11443	17824	16242	14524	18095	21875	31139	33142	60572	61062	51634	52581	51674	66020	197206	69257	125783	135406	255610	159432	373371	378915	573562	401166	1238916	554020	1700246	1902712	1409516	3781346	7280008	16018604	38506053
48	0	0	0	0	0	0	0	1454668	56	627	1753	4419	6692	9493	13644	24763	26236	16249	17927	21346	32909	34598	68509	77605	53203	53417	52158	67156	229930	74461	128172	136007	295992	164000	416741	375076	629492	404192	1342200	585317	1760474	1989226	1500376	3786914	7250382	15399673	38506053
49	0	0	0	0	0	0	0	1504790	55	517	1524	3793	5953	8237	11940	22581	21667	14738	16844	20421	31796	33534	67892	76234	51341	53511	51252	67764	229418	75938	126454	134727	296000	163431	419032	377783	641476	412749	1368104	608143	1778326	2044335	1535927	3816507	7275023	15136296	38506053
50	0	0	0	0	0	0	0	1601064	52	559	1421	3515	5421	7373	10588	19906	18853	13808	15751	19759	30029	32834	65153	73570	50750	53615	50861	67635	225244	77621	123948	133322	295971	162513	420185	377584	659764	418208	1408197	631906	1799436	2109430	1580071	3831021	7320078	14789037	38506053
51	0	0	0	0	0	0	0	1784574	82	660	2672	6701	8885	11420	12197	18033	15967	18646	22425	26804	32872	36950	58099	57205	55440	57178	57957	66981	186033	68056	137067	145909	233295	170175	376971	418397	583123	464021	1346440	629575	1797608	2224547	1518424	3807804	7466007	14580853	38506053
52	0	0	0	0	0	0	0	1814149	75	662	1882	4918	7438	9693	12603	19633	17286	15809	19557	23749	33511	35681	64863	68405	53619	56650	55523	68552	220622	78640	135016	145192	280734	179484	421826	411728	652157	466228	1439714	675725	1839342	2288196	1615009	3822352	7371335	14078495	38506053
53	0	0	0	0	0	0	0	1853353	66	699	1810	4229	6793	9094	12630	21645	19246	15475	18309	21738	33409	34784	68037	75560	52204	56561	55221	69774	239263	82417	134476	145524	304065	183051	447254	410728	690677	468688	1510218	705815	1876685	2344708	1668215	3864759	7312696	13686177	38506053
54	0	0	0	0	0	0	0	1915594	55	719	1754	3965	6413	8654	12467	22593	20133	15236	17890	21414	33604	35988	69520	79223	51905	57833	55090	70797	247613	84869	135248	146130	315789	185779	461402	409288	722856	476776	1577675	738403	1907665	2431812	1715598	3903235	7311036	13234032	38506053
55	0	0	0	0	0	0	0	2035012	63	623	1443	3509	5789	7613	10781	19898	18163	14162	16703	19989	31305	34278	67160	76586	51685	57567	54075	71189	241809	86112	132500	144161	314318	184020	465725	410166	746886	481311	1630819	764496	1936006	2506356	1746085	3921122	7320642	12875926	38506053
56	0	0	0	0	0	0	0	2263258	118	823	3058	7796	10592	12690	13549	19581	17330	19790	23367	28425	34918	38278	62967	64591	57682	61349	62170	69442	212289	78947	148703	159390	264425	198656	437945	464386	685548	536518	1609693	767122	1955714	2647115	1690661	3923467	7350336	12503364	38506053
57	0	0	0	0	0	0	0	2302349	82	887	2232	6164	9613	12525	16345	25926	24430	18243	21110	25476	36722	38505	74537	85438	56351	61750	60167	72510	265720	88959	147456	159625	328809	211104	501672	452465	778757	532583	1746678	817371	2015787	2704600	1779116	3937085	7184861	11902043	38506053
58	0	0	0	0	0	0	0	2353770	100	915	2039	4669	7311	9854	13370	23966	20592	16574	19567	23363	35924	37566	73621	83105	54829	61807	59947	74710	267392	93737	146585	162290	335797	216996	509407	454937	807403	543667	1801266	856096	2045644	2787963	1833854	3975030	7151944	11538446	38506053
59	0	0	0	0	0	0	0	2434976	82	831	1846	4395	7100	9444	13755	24742	20897	16607	18805	22558	35499	37777	75019	86503	54689	63328	60322	76707	272930	97172	146527	163765	345114	219382	523679	453678	844844	552458	1883080	896691	2080715	2898623	1865776	4030795	7109991	11054951	38506053
60	0	0	0	0	0	0	0	2592859	76	935	1825	4181	6522	8620	12094	23284	21508	15788	17706	21134	33857	37106	73843	87414	54834	62193	59137	77447	273582	96561	143565	159394	352047	216670	533431	451773	885146	553978	1968592	922791	2133060	2970534	1886391	4078733	7032834	10634608	38506053
61	0	0	0	0	0	0	0	2938427	177	1362	4058	10973	14241	15573	15916	22416	20033	22502	26567	31784	39139	43598	70441	75381	63887	70970	71487	78411	249531	97389	169773	189054	306058	261053	518397	552408	843352	656080	1967078	975172	2129121	3158888	1799279	4058773	6885403	10051901	38506053
62	0	0	0	0	0	0	0	2986030	76	1045	2434	5673	8691	11582	14519	22819	20186	18742	23136	27163	38993	42521	76148	85567	62612	72395	70044	83378	281841	109868	168274	194528	349903	281131	564052	551158	924426	666243	2080734	1036418	2174592	3243028	1864794	4085470	6724737	9531102	38506053
63	0	0	0	0	0	0	0	3046018	138	1334	2698	7003	9945	12516	16098	27877	24565	19235	21979	26009	40590	43233	83548	97909	61720	72540	70430	87399	308168	113641	169355	198243	383123	286515	600655	548765	983824	666989	2190649	1073747	2227291	3306304	1896091	4097301	6594730	9087878	38506053
64	0	0	0	0	0	0	0	3143584	110	1101	2304	5385	8198	10994	14622	27987	24738	18079	20493	24714	39340	42947	83975	99525	61618	73432	70340	90702	309110	117150	170492	199576	389987	290363	608452	549252	1021512	678829	2264272	1104864	2260261	3386737	1913730	4128751	6504886	8743641	38506053
65	0	0	0	0	0	0	0	3331889	83	994	2055	4137	6951	9372	13213	25561	23251	17248	19191	23524	37639	43480	84144	100784	62133	72994	70087	92463	311258	118018	169163	196789	398222	285193	620637	543959	1074864	678291	2395619	1142382	2319025	3508634	1912235	4200544	6374237	8215790	38506053
66	0	0	0	0	0	0	0	3914771	1903	20404	21856	49861	34873	55892	28653	42796	36440	37418	38356	39744	50116	56815	85674	93051	75185	80406	84292	88137	278697	109853	183770	208025	327113	301186	586161	560399	1006706	672467	2359213	1075594	2235810	3616459	1798570	4135997	6269468	7843922	38506053

## Sheet: Score Distribution_1
						0	1	2	3	4	5	6	7	8	9	10	11	12	13	14	15	16	17	18	19	20	21	22	23	24	25	26	27	28	29	30	31	32	33	34	35	36	37	38	39	40
	;	<	=	>	?	@	A	B	C	D	E	F	G	H	I	J	K	L	M	N	O	P	Q	R	S	T	U	V	W	X	Y	Z	[	\	]	^	_	'	a	b	c	d	e	f	g	h
									0.501187	0.398107	0.316228	0.251189	0.199526	0.158489	0.125893	0.1	0.0794328	0.0630957	0.0501187	0.0398107	0.0316228	0.0251189	0.0199526	0.0158489	0.0125893	0.01	0.00794328	0.00630957	0.00501187	0.00398107	0.00316228	0.00251189	0.00199526	0.00158489	0.00125893	0.001	0.000794328	0.000630957	0.000501187	0.000398107	0.000316228	0.000251189	0.000199526	0.000158489	0.000125893	0.0001	Total
1	0	0	0	0	0	0	0	0	0	0	0	0	0	0	4131	9840	27511	49752	0	27216	0	34096	36601	41418	533539	0	245784	741268	284556	179592	1667425	1189214	165321	4547592	1198164	6599460	5769751	1359840	22261140	2556256	30588880	20453364	15593317	134523002	275085330	964704960	1490478320	38.7076	0.000134659
2	0	0	0	0	0	0	0	0	0	448	4035	2262	132699	66800	216882	126610	713581	387252	444431	305060	426285	403776	813297	333360	806208	350520	460719	897116	937779	698232	1703950	2306096	1615167	4185468	2556727	5422800	6339872	1964704	20775546	2611778	31675035	23512572	14328213	130841942	276739749	953680520	1488787491	38.6637	0.000136028
3	0	0	0	0	0	0	0	0	0	580	5650	5082	139139	73632	230787	154260	725406	399456	457912	327040	393525	412320	827526	387270	820800	450540	436359	901076	1010045	663600	2013225	1976052	1786320	4259024	2688996	5332110	6749041	2037600	21548208	2495056	33600350	25013448	15697879	132003526	283150998	937878400	1487052238	38.6187	0.000137447
4	0	0	0	0	0	0	0	0	0	668	13740	35694	114660	177464	221949	291230	617826	412308	439686	369152	316125	364800	754477	402570	784795	522400	406686	912538	1013035	619296	2022300	1755936	1743606	4114824	2668000	4965870	6446109	2042880	20974866	2476050	33521670	25052724	15534746	131237978	285633621	938176280	1487158559	38.6214	0.000137359
5	0	0	0	0	0	0	0	0	6	572	20675	60768	98441	255256	224343	369300	554158	403800	412646	415814	252390	359760	699873	391752	783408	537320	429450	972268	993853	593496	1919225	1761032	1514295	4037684	2485880	4795140	6047759	2000320	20454291	2425730	34443745	25349544	15100810	131611100	291147636	933086000	1487009540	38.6176	0.000137482
6	0	0	0	0	0	0	0	0	12	360	6025	20130	37093	60560	58446	124730	92543	122244	147368	314160	282435	347648	727413	597132	906946	1249800	1339506	1504624	1699516	602568	1595800	1852578	1262682	4168248	2332151	4540530	5411949	2060256	19579989	2094162	35005915	26279712	12621921	126202978	293852754	941260920	1490363804	38.7047	0.000134752
7	0	0	0	0	0	0	0	0	9	408	5140	17898	31444	53152	58050	114440	98956	121860	155519	271782	292035	315840	686443	655668	918251	1218320	1241394	1445488	1773783	623208	1677075	1830374	1772523	3960208	2786262	4432380	6278306	2606272	19483134	2687360	33821795	25334064	14474955	124011480	283728705	951300680	1490284661	38.7026	0.000134815
8	0	0	0	0	0	0	0	0	12	160	3870	15930	29932	50768	60678	113090	104907	125904	157924	251174	291000	309680	660688	648450	959082	1150800	1274784	1533092	1753382	627000	1819350	1871506	2001186	4094776	3121879	4735920	6974008	2594688	21293679	2473058	35364665	26064108	15764294	128336564	283623093	938329640	1488584721	38.6585	0.000136193
9	0	0	0	0	0	0	0	0	6	96	2565	13830	26698	47176	55989	106680	97460	123816	143247	250754	276090	290192	641189	665226	925167	1148540	1236774	1542684	1723482	618744	1795250	1822028	2139156	3971016	3311104	4736790	7124699	2473728	21949587	2650164	35063140	26739612	16548879	131394880	283390419	933281680	1488328537	38.6518	0.000136402
10	0	0	0	0	0	0	0	0	0	140	2820	15120	27811	49624	59553	114430	112024	130716	147875	252588	281505	313472	664394	716994	1014505	1108960	1253385	1544356	1830708	626880	1895575	1825096	2522772	3950100	3831364	4809300	7750558	2471456	23537085	2675664	36843100	27776196	17910923	134121608	282470370	921471520	1486130547	38.5947	0.000138206
11	0	0	0	0	0	0	0	0	3	168	2110	6834	14091	17976	27873	54930	61534	56016	92209	153006	136620	308176	506889	318366	741665	496180	626976	1039148	1295199	691680	1961725	2226458	1714311	4437076	3058862	4914090	10884317	2615584	22386375	5310460	37697905	30050568	15435697	138869632	282150102	918508680	1488869491	38.6659	0.000135961
12	0	0	0	0	0	0	0	0	9	228	1820	5346	10388	14952	26082	55320	72666	56556	78858	122010	145125	277776	478414	377082	793839	511820	529431	1036486	1481062	702120	2149850	2191488	2392875	4313680	3768579	5141760	12085970	2840832	24143361	5712238	37955225	30415896	18412421	142128246	276838575	909570440	1486838826	38.6131	0.000137622
13	0	0	0	0	0	0	0	0	12	196	1560	4806	8666	13480	24075	52380	75449	57624	70096	107926	144765	259424	459833	414108	783579	486060	498813	1014970	1614370	713760	2186625	2174718	2815749	4233096	4283068	5186850	12881182	2999136	25391256	5865476	38790920	31322304	20243514	144327534	273362310	902585640	1485455330	38.5772	0.000138765
14	0	0	0	0	0	0	0	0	12	144	1035	4026	7133	13208	23976	55290	76065	59520	68276	101780	145185	258208	474470	451476	808336	485640	495852	1013716	1765227	753000	2270950	2161562	3163482	4233376	4723781	5258010	13528090	3067552	26636082	5791390	39952360	31848480	21396286	146643254	271806756	894266600	1483809586	38.5345	0.000140138
15	0	0	0	0	0	0	0	0	15	132	805	3408	6993	11960	24543	56010	84590	61596	66378	98098	149745	262400	502316	490842	820629	481920	497322	1025508	1887242	747336	2264550	2186262	3434562	4149628	5101506	5299230	13983356	3222368	27343536	5803052	40851510	32326740	22300973	148034586	271113843	887674560	1482370050	38.4971	0.000141349
16	0	0	0	0	0	0	0	0	33	320	2865	10812	20132	28184	42804	75300	83006	83028	126061	203994	195495	397632	609977	411012	863930	575360	728889	1205424	1753014	812256	2209450	2658292	2426328	4626384	4319434	5763030	12131478	3754848	26518107	6096098	42807555	36473616	20167664	154844680	268546356	878505520	1480078368	38.4376	0.0001433
17	0	0	0	0	0	0	0	0	12	272	2095	8556	15491	22312	40401	70730	87604	74400	104884	162190	205560	352176	580533	501102	901607	571580	637896	1206172	2049507	856320	2381325	2603588	3309930	4542468	5265066	5929110	13707735	4003488	28743594	6330902	43685285	36423972	23291093	159807404	261501981	867541600	1477519941	38.3711	0.000145509
18	0	0	0	0	0	0	0	0	27	256	1760	6918	13195	21248	41688	78000	108119	79908	95134	140266	209835	340960	588285	585018	941374	567120	606081	1193874	2316951	883440	2502475	2577822	3912678	4468968	5999404	6099570	14669510	4205088	30383793	6505458	44890055	37238220	25387513	162477854	258087609	856846200	1475071674	38.3075	0.000147655
19	0	0	0	0	0	0	0	0	21	260	1810	7032	12334	22296	44325	82430	108636	79656	93626	138320	210360	337616	585259	639864	924293	566180	581700	1178430	2488048	886080	2545900	2541526	4283955	4431252	6400996	6145020	15361492	4215968	31829919	6442898	46163565	37949148	26747818	165349552	257036871	846704280	1473138736	38.2573	0.000149371
20	0	0	0	0	0	0	0	0	12	108	1430	6846	11998	21928	45207	88460	116017	83148	90701	138418	209550	338112	598519	688320	936206	562760	585417	1178430	2655971	892944	2557625	2545764	4556520	4311888	6861690	6184350	15890972	4330688	32979540	6579000	47550055	39014712	28088587	167142924	257156055	835781960	1470782832	38.1961	0.00015149
21	0	0	0	0	0	0	0	0	18	320	4095	22182	36428	51000	71442	114140	117711	126876	187616	292390	285345	517456	760767	568602	1059193	751000	896217	1476662	2371139	992088	2722825	3277040	3363147	5035296	5886681	7010250	13654787	5363072	32032440	7366032	49503475	43912980	25636375	176731540	249771288	824063560	1466033475	38.0728	0.000155855
22	0	0	0	0	0	0	0	0	6	308	3135	14982	28329	43976	75321	120650	142659	113004	159640	232974	308385	474544	759594	739710	1119309	740220	800835	1488806	2946277	1078608	2880050	3189186	4585140	4928784	7269575	7199070	15535867	5633920	34716033	7660846	50708315	43915896	29265779	180956570	241709520	810828320	1462374143	37.9778	0.000159303
23	0	0	0	0	0	0	0	0	12	260	2705	12912	25158	38520	75438	131260	159291	112992	142324	208754	313155	452816	768145	853812	1112697	729520	744597	1464474	3265655	1087416	2962650	3118518	5218506	4900420	7971114	7303950	16728220	5727456	36700125	7685904	52414530	44720640	31559409	185849906	240016218	794883360	1459462839	37.9022	0.0001621
24	0	0	0	0	0	0	0	0	15	240	2800	13002	24997	38024	78030	144730	174559	118752	137644	202874	307545	452448	779501	941346	1127099	715360	737877	1458578	3523186	1106352	2989475	3095040	5696352	4832268	8559611	7379490	17521262	5809376	38451831	7777092	54540080	45824688	33311433	188434970	239925075	780160200	1456393202	37.8224	0.000165103
25	0	0	0	0	0	0	0	0	6	184	1705	7050	13223	20512	41157	79290	106018	88236	110201	165998	261705	383408	657373	703386	969133	755740	741405	1428592	2705168	1170936	2687675	3178006	4487670	4445700	6708860	7703730	13887814	6498400	29504211	9801010	42350000	40908636	26291608	171801382	227394024	857010800	1465069952	38.0478	0.000156755
26	0	0	0	0	0	0	0	0	54	540	5850	28050	42147	61192	70731	123060	126434	129876	198770	279972	291720	471696	737715	566244	930012	737380	826434	1356300	2221087	920472	2444750	3099044	3282525	4048996	5764678	7341270	12016468	6137088	27448938	8755884	44514435	40726980	24177687	154039118	264004962	845954480	1463883039	38.017	0.000157872
27	0	0	0	0	0	0	0	0	39	416	4350	19584	33425	46984	72468	120190	133628	118152	168246	225876	303225	424752	749734	685656	946865	723520	751002	1352648	2647714	1028856	2478800	2977364	4193478	3973004	6678758	7381380	13409298	6260672	29302020	9143042	45063270	41061132	26821818	157292336	259112178	835581200	1461287080	37.9495	0.000160341
28	0	0	0	0	0	0	0	0	36	500	4300	17886	29169	45200	74763	130320	151382	119064	154908	212688	310770	421856	771324	796860	939987	737140	732732	1334828	2970542	1083984	2501700	2952976	4836807	3867164	7333549	7506840	14202216	6496832	30382341	9514764	45707970	41884920	28590714	157265660	256737390	827849640	1458671722	37.8816	0.000162869
29	0	0	0	0	0	0	0	0	21	452	4110	16002	26985	40616	71541	135220	158730	120636	148694	203210	311160	414368	768281	846666	932292	740420	717297	1325346	3129334	1097784	2506900	2899754	5126679	3785824	7697122	7560150	14656676	6638016	31175232	9759496	46442095	42466572	29918237	158302718	256862775	819495120	1456502531	37.8253	0.000164995
30	0	0	0	0	0	0	0	0	27	344	3690	14712	24073	36848	66672	124860	151162	116052	138268	190078	295155	400320	759679	863730	913045	739500	702324	1298286	3203026	1116288	2479625	2876952	5310927	3716580	7956179	7586220	15076881	6719840	32016699	9930278	47239745	43249824	31122402	159545356	258020841	809826360	1453832848	37.756	0.00016765
31	0	0	0	0	0	0	0	0	48	584	7190	34986	51065	72536	85086	144210	147213	159384	234208	312606	362460	528768	849337	694854	1027824	879480	950481	1541980	2717565	1103640	2666075	3442868	4129191	4222400	7001934	8456340	13291250	7892896	31125864	10304142	49303590	46399608	31703450	152813390	271123281	792293880	1448075664	37.6064	0.000173522
32	0	0	0	0	0	0	0	0	18	520	5765	22254	38521	53624	80766	138550	150106	136140	196404	253638	368355	486656	848521	833616	993339	859900	867405	1496484	3223818	1243272	2651625	3316144	5133105	4150188	7953163	8483340	14667619	7967520	32730126	10783338	49280490	46653264	33865286	155862624	265186467	784721640	1445703611	37.5448	0.000176001
33	0	0	0	0	0	0	0	0	855	17776	33400	105420	112882	216752	128151	223710	264594	211344	222885	264950	401340	491968	939437	1087776	1002839	847220	833931	1431386	3649203	1212960	2578800	3019328	5694570	3786412	8486676	7934850	15267097	7388832	32787711	10552478	49345065	45458352	33573097	154285510	264094077	771551560	1429505194	37.1242	0.000193902
34	0	0	0	0	0	0	0	0	33	664	5455	21912	35532	57632	96138	187840	239514	156120	182494	240898	376095	484000	953598	1133712	1064456	860160	848568	1469644	3984474	1277304	2765900	3228368	6333984	4068624	9259729	8603460	16365489	8148960	36100911	11274740	52180590	48662316	37875309	156935440	263641716	759386640	1438508419	37.358	0.000183739
35	0	0	0	0	0	0	0	0	27	576	4445	17802	28028	44280	76815	150270	169686	128508	166192	221872	352950	456368	885989	1010412	983345	857720	836934	1443948	3816643	1337448	2633525	3208764	6245721	3999464	9231947	8718840	16459667	8449152	36002637	11803848	52331930	49813416	38758425	157093748	265284981	753858640	1436884963	37.3158	0.000185532
36	0	0	0	0	0	0	0	0	60	836	9515	42942	63371	90832	106551	172070	180147	194580	280709	373352	441390	614944	977024	860400	1170172	1051320	1122996	1704274	3275798	1340328	3094975	3908034	4966164	4636408	8219934	10108680	14267285	9891168	34714746	12443728	53963805	52780608	36483258	159162696	268182213	738231360	1429128673	37.1144	0.000194339
37	0	0	0	0	0	0	0	0	51	796	7300	28806	47229	70592	101664	172270	183249	171300	239317	315812	454425	570432	1021649	1025370	1134072	1050640	1061172	1676136	3956759	1520328	3038275	3765476	6145794	4620952	9316134	10029540	15943517	10044736	36624951	13099860	54778570	53415828	39451953	161571288	263088345	726151960	1425896548	37.0305	0.000198132
38	0	0	0	0	0	0	0	0	63	988	7095	27258	45199	69096	110376	198340	225060	172932	224887	290724	468255	561376	1077477	1193634	1154896	1050060	1034922	1660538	4448706	1598976	3091250	3695978	6918507	4631452	10155365	10140330	17074118	10181696	38631813	13414122	56593005	54550044	41952931	162126544	262016196	711039280	1421833489	36.9249	0.000203005
39	0	0	0	0	0	0	0	0	45	912	6100	22422	37884	60088	103473	194220	217503	169584	217568	289310	461550	569952	1086300	1263924	1122710	1063920	1041831	1669778	4593997	1674408	3063175	3691740	7230168	4588752	10465172	10199820	17476405	10372640	39226341	13890326	57137325	55698120	43677168	162134220	262328352	702382080	1419429283	36.8625	0.000205945
40	0	0	0	0	0	0	0	0	87	1360	6855	21846	35077	54328	90405	168950	192951	170352	231764	302204	487905	594640	1056040	1203678	1158449	1197880	1127049	1706408	4334281	1897680	3105200	3833934	6796440	4718980	9839091	10953180	16538376	11634080	36377088	16472864	52823400	58483296	44526540	142621486	262507791	720779880	1418051815	36.8267	0.000207648
41	0	0	0	0	0	0	0	0	141	1472	10025	37008	54600	81464	98847	163050	164065	191676	262743	350840	439680	550000	907188	848052	1006259	1013660	1091454	1455146	3387601	1286832	3009375	3478956	5041359	3916192	8467159	10459500	14109836	11100224	33532983	15125240	53500895	58156956	41704254	139133618	282159696	722727360	1419025406	36.852	0.000206443
42	0	0	0	0	0	0	0	0	135	1348	7035	25662	43932	65968	100404	167130	167530	165972	228631	294840	444630	515568	963169	1020384	977873	994560	1027509	1438140	4046298	1515336	2941800	3385304	6187428	4061596	9570609	10269000	15863165	11061824	36030687	16000298	54597550	59195736	44907936	141445956	278002803	707552800	1415286546	36.7549	0.00021111
43	0	0	0	0	0	0	0	0	99	1480	6350	22464	37961	59976	99387	180830	183535	160932	209404	272748	442680	511824	1012112	1131444	955339	985880	1001511	1425336	4386836	1581528	2940275	3318614	6718221	4109336	10148985	10295340	16759344	11180064	37383324	16468988	55509545	60364692	46832121	142684376	277002219	695891440	1412276540	36.6767	0.000214944
44	0	0	0	0	0	0	0	0	93	1588	6475	21330	38248	58696	103131	210920	235785	169464	203580	264880	444105	513072	1063452	1270746	981198	1000620	999306	1437634	4759206	1629720	2940600	3293498	7321644	4113900	10811606	10278930	17795209	11339680	39530337	17172822	57062320	62535384	49365326	143664206	277622280	677234760	1407495751	36.5526	0.000221178
45	0	0	0	0	0	0	0	0	123	1592	5520	17616	32417	49296	84735	168900	180455	149784	189228	246456	411060	486624	1001045	1169172	923799	986060	976500	1426084	4582152	1638768	2875175	3241030	7185996	4051488	10717646	10261350	18092747	11433824	40084077	17577184	57590295	63751428	50490237	145343008	279242808	668094480	1404760159	36.4815	0.000224826
46	0	0	0	0	0	0	0	0	141	2024	12285	39762	61320	88624	104769	171580	171017	202848	275600	359282	457920	560384	952170	930402	1019179	1068480	1135554	1450878	3812227	1441848	3220200	3623802	5712255	4314296	9619213	11499840	15914222	12838656	38335209	17795430	58197475	67116528	48544296	142472184	287789736	657170560	1398482196	36.3185	0.000233426
47	0	0	0	0	0	0	0	0	120	1824	7875	26484	45360	71376	102987	178240	178662	174288	235235	306250	467085	530272	1029724	1099116	981046	1051620	1085154	1452440	4535738	1662168	3144575	3520556	6901470	4464096	10827759	11367450	17780422	12837312	40884228	18836680	59508610	68497632	52152092	143691148	283920312	640744160	1394301566	36.2099	0.000239335
48	0	0	0	0	0	0	0	0	168	2508	8765	26514	46844	75944	122796	247630	288596	194988	233051	298844	493635	553568	1164653	1396890	1010857	1068340	1095318	1477432	5288390	1787064	3204300	3536182	7991784	4592000	12085489	11252280	19514252	12934144	44292600	19900778	61616590	71612136	55513912	143902732	282764898	615986920	1387583792	36.0355	0.000249145
49	0	0	0	0	0	0	0	0	165	2068	7620	22758	41671	65896	107460	225810	238337	176856	218972	285894	476940	536544	1154164	1372212	975479	1070220	1076292	1490808	5276614	1822512	3161350	3502902	7992000	4576068	12151928	11333490	19885756	13207968	45147432	20676862	62241410	73596060	56829299	145027266	283725897	605451840	1385152820	35.9723	0.000252794
50	0	0	0	0	0	0	0	0	156	2236	7105	21090	37947	58984	95292	199060	207383	165696	204763	276626	450435	525344	1107601	1324260	964250	1072300	1068081	1487970	5180612	1862904	3098700	3466372	7991217	4550364	12185365	11327520	20452684	13382656	46470501	21484804	62980260	75939480	58462627	145578798	285483042	591561480	1380735965	35.8576	0.000259559
51	0	0	0	0	0	0	0	0	246	2640	13360	40206	62195	91360	109773	180330	175637	223752	291525	375256	493080	591200	987683	1029690	1053360	1143560	1217097	1473582	4278759	1633344	3426675	3793634	6298965	4764900	10932159	12551910	18076813	14848672	44432520	21405550	62916280	80083692	56181688	144696552	291174273	583234120	1374286038	35.6901	0.000269766
52	0	0	0	0	0	0	0	0	225	2648	9410	29508	52066	77544	113427	196330	190146	189708	254241	332486	502665	570896	1102671	1231290	1018761	1133000	1165983	1508144	5074306	1887360	3375400	3774992	7579818	5025552	12232954	12351840	20216867	14919296	47510562	22974650	64376970	82375056	59755333	145249376	287482065	563139800	1368983346	35.5524	0.000278457
53	0	0	0	0	0	0	0	0	198	2796	9050	25374	47551	72752	113670	216450	211706	185700	238017	304332	501135	556544	1156629	1360080	991876	1131220	1159641	1535028	5503049	1978008	3361900	3783624	8209755	5125428	12970366	12321840	21410987	14998016	49837194	23997710	65683975	84409488	61723955	146860842	285195144	547447080	1364638110	35.4396	0.000285787
54	0	0	0	0	0	0	0	0	165	2876	8770	23790	44891	69232	112203	225930	221463	182832	232570	299796	504060	575808	1181840	1426014	986195	1156660	1156890	1557534	5695099	2036856	3381200	3799380	8526303	5201812	13380658	12278640	22408536	15256832	52063275	25105702	66768275	87545232	63477126	148322930	285130404	529361280	1359709059	35.3116	0.000294336
55	0	0	0	0	0	0	0	0	189	2492	7215	21054	40523	60904	97029	198980	199793	169944	217139	279846	469575	548448	1141720	1378548	982015	1151340	1135575	1566158	5561607	2066688	3312500	3748186	8486586	5152560	13506025	12304980	23153466	15401952	53817027	25992864	67760210	90228816	64605145	149002636	285505038	515037040	1354311813	35.1714	0.00030399
56	0	0	0	0	0	0	0	0	354	3292	15290	46776	74144	101520	121941	195810	190630	237480	303771	397950	523770	612448	1070439	1162638	1095958	1226980	1305570	1527724	4882647	1894728	3717575	4144140	7139475	5562368	12700405	13931580	21251988	17168576	53119869	26082148	68449990	95296140	62554457	149091746	286663104	500134560	1343999981	34.9036	0.000323325
57	0	0	0	0	0	0	0	0	246	3548	11160	36984	67291	100200	147105	259260	268730	218916	274430	356664	550830	616080	1267129	1537884	1070669	1235000	1263507	1595220	6111560	2135016	3686400	4150250	8877843	5910912	14548488	13573950	24141467	17042656	57640374	27790614	70552545	97365600	65827292	149609230	280209579	476081720	1336136349	34.6994	0.000338892
58	0	0	0	0	0	0	0	0	300	3660	10195	28014	51177	78832	120330	239660	226512	198888	254371	327082	538860	601056	1251557	1495890	1041751	1236140	1258887	1643620	6150016	2249688	3664625	4219540	9066519	6075888	14772803	13648110	25029493	17397344	59441778	29107264	71597540	100366668	67852598	151051140	278925816	461537840	1332761452	34.6117	0.000345801
59	0	0	0	0	0	0	0	0	246	3324	9230	26370	49700	75552	123795	247420	229867	199284	244465	315812	532485	604432	1275323	1557054	1039091	1266560	1266762	1687554	6277390	2332128	3663175	4257890	9318078	6142696	15186691	13610340	26190164	17678656	62141640	30487494	72825025	104350428	69033712	153170210	277289649	442198040	1326907732	34.4597	0.00035812
60	0	0	0	0	0	0	0	0	228	3740	9125	25086	45654	68960	108846	232840	236588	189456	230178	295876	507855	593696	1255331	1573452	1041846	1243860	1241877	1703834	6292386	2317464	3589125	4144244	9505269	6066760	15469499	13553190	27439526	17727296	64963536	31374894	74657100	106939224	69796467	154991854	274280526	425384320	1319101008	34.257	0.000375234
61	0	0	0	0	0	0	0	0	531	5448	20290	65838	99687	124584	143244	224160	220363	270024	345371	444976	587085	697568	1197497	1356858	1213853	1419400	1501227	1725042	5739213	2337336	4244325	4915404	8263566	7309484	15033513	16572240	26143912	20994560	64913574	33155848	74519235	113719968	66573323	154233374	268530717	402076040	1300938678	33.7853	0.000418282
62	0	0	0	0	0	0	0	0	228	4180	12170	34038	60837	92656	130671	228190	222046	224904	300768	380282	584895	680336	1294516	1540206	1189628	1447900	1470924	1834316	6482343	2636832	4206850	5057728	9447381	7871668	16357508	16534740	28657206	21319776	68664222	35238212	76110720	116749008	68997378	155247860	262264743	381244080	1294821946	33.6265	0.000433865
63	0	0	0	0	0	0	0	0	414	5336	13490	42018	69615	100128	144882	278770	270215	230820	285727	364126	608850	691728	1420316	1762362	1172680	1450800	1479030	1922778	7087864	2727384	4233875	5154318	10344321	8022420	17418995	16462950	30498544	21343648	72291417	36507398	77955185	119026944	70155367	155697438	257194470	363515120	1287951743	33.448	0.000452061
64	0	0	0	0	0	0	0	0	330	4404	11520	32310	57386	87952	131598	279870	272118	216948	266409	345996	590100	687152	1427575	1791450	1170742	1468640	1477140	1995444	7109530	2811600	4262300	5188976	10529649	8130164	17645108	16477560	31666872	21722528	74720976	37565376	79109135	121922532	70808010	156892538	253690554	349745640	1282314132	33.3016	0.00046756
65	0	0	0	0	0	0	0	0	249	3976	10275	24822	48657	74976	118917	255610	255761	206976	249483	329336	564585	695680	1430448	1814112	1180527	1459880	1471827	2034186	7158934	2832432	4229075	5116514	10751994	7985404	17998473	16318770	33320784	21705312	79055427	38840988	81165875	126310824	70752695	159620672	248595243	328631600	1272621299	33.0499	0.000495461
66	0	0	0	0	0	0	0	0	5709	81616	109280	299166	244111	447136	257877	427960	400840	449016	498628	556416	751740	909040	1456458	1674918	1428515	1608120	1770132	1939014	6410031	2636472	4594250	5408650	8832051	8433208	16998669	16811970	31207886	21518944	77854029	36570196	78253350	130192524	66547090	157167886	244509252	313756880	1243019030	32.2811	0.000591407

## Sheet: Raw Counts_2
						0	1	2	3	4	5	6	7	8	9	10	11	12	13	14	15	16	17	18	19	20	21	22	23	24	25	26	27	28	29	30	31	32	33	34	35	36	37	38	39	40
	;	<	=	>	?	@	A	B	C	D	E	F	G	H	I	J	K	L	M	N	O	P	Q	R	S	T	U	V	W	X	Y	Z	[	\	]	^	_	'	a	b	c	d	e	f	g	h
									0.501187	0.398107	0.316228	0.251189	0.199526	0.158489	0.125893	0.1	0.0794328	0.0630957	0.0501187	0.0398107	0.0316228	0.0251189	0.0199526	0.0158489	0.0125893	0.01	0.00794328	0.00630957	0.00501187	0.00398107	0.00316228	0.00251189	0.00199526	0.00158489	0.00125893	0.001	0.000794328	0.000630957	0.000501187	0.000398107	0.000316228	0.000251189	0.000199526	0.000158489	0.000125893	0.0001	Total
1	0	0	0	0	0	0	0	155815	0	0	0	0	0	0	2764	3521	1914	9953	0	6923	0	5955	5376	5852	45607	0	19018	34383	20742	10842	88022	47864	6559	199326	39552	258358	216930	42163	733244	66633	742619	527943	588946	2904285	2339321	29375623	38506053
2	0	0	0	0	0	0	0	177373	0	151	49	579	2890	1665	3410	5820	6243	14274	5083	9111	2955	17806	18156	20538	53080	16902	30076	42474	55333	28907	86713	87083	63597	185600	86773	199503	231652	66390	682192	75402	822147	660441	523647	2952124	2713057	28556857	38506053
3	0	0	0	0	0	0	0	177774	0	277	235	1558	3065	2418	4039	8300	8513	13639	6128	10063	3886	19632	23049	22443	52530	25247	26285	40288	60150	27291	96196	73797	72201	184282	93580	193745	242513	67632	704272	72854	861696	693750	552403	2940146	2867663	28252513	38506053
4	0	0	0	0	0	0	0	182311	0	308	385	2479	3302	3734	4500	11060	10424	13180	6955	10623	4748	21911	27062	22311	52659	28649	23888	40886	62052	25916	101654	64570	73400	183688	93615	189721	244002	66965	713893	70774	891738	711233	561307	2961399	3010440	28008311	38506053
5	0	0	0	0	0	0	0	187330	21	406	550	3151	4400	4509	5402	12827	9866	11278	8264	11922	5649	25755	28823	20798	50422	27867	24816	42377	59918	25845	93126	64333	66405	178505	89270	184531	232571	66485	709897	70402	928964	734374	560285	3008676	3181871	27764162	38506053
6	0	0	0	0	0	0	0	204403	33	379	464	3039	4264	4516	5837	11519	7425	9525	7727	13223	5024	28946	24513	17058	40083	24313	29856	38645	60313	28404	75116	67185	61378	176822	83940	171049	214329	76633	661779	72497	921259	724278	513987	2996890	3066556	28052846	38506053
7	0	0	0	0	0	0	0	211416	41	433	538	2537	3371	3691	5158	11601	9288	10996	6927	9608	5898	24427	24816	20921	45072	25992	27280	40538	65575	29171	83864	68478	80869	170466	102275	169114	239258	94079	657841	87134	889116	699684	561874	2916524	2812406	28287776	38506053
8	0	0	0	0	0	0	0	213768	18	280	319	2144	2747	3349	4830	10671	9117	12160	5941	8353	6018	22410	24501	23648	46697	26507	26574	41671	71203	29735	90214	69984	89919	174792	114132	178709	257263	90329	706478	79873	934131	712029	584120	3051601	3027153	27752665	38506053
9	0	0	0	0	0	0	0	233145	20	256	355	2004	2687	3092	4335	12220	10766	16858	5747	7895	5596	22162	26521	29196	50945	27161	24940	40951	80202	29083	95981	68363	102795	174208	129206	182284	273821	87681	756311	82570	975468	742033	618977	3145417	3165086	27269715	38506053
10	0	0	0	0	0	0	0	267151	34	373	258	1827	2449	3064	4316	11726	10422	15947	5311	7293	5171	21330	26817	30024	51540	27142	24555	40297	84213	28875	96119	68102	111593	171392	139798	180956	288747	86677	789179	81624	1017982	766592	659218	3264411	3357647	26755881	38506053
11	0	0	0	0	0	0	0	306536	23	377	543	3689	5322	5421	7723	13037	8972	12227	9211	13454	5500	34001	29956	20889	44348	29827	32362	45345	73072	32691	83496	80751	78778	185909	111308	181774	242006	95196	745493	86514	1036185	816500	587195	3407780	3221389	26811253	38506053
12	0	0	0	0	0	0	0	307851	16	260	391	2922	4426	4463	6488	14721	12477	15666	7915	10093	5866	30912	33435	28361	52992	32083	28895	48052	87499	32824	97718	81454	107655	183314	142322	189449	280948	102742	807732	97465	1067235	839019	664604	3492714	3309115	26273959	38506053
13	0	0	0	0	0	0	0	321490	24	326	456	2644	3623	3815	5689	13208	11134	15907	7065	8604	5854	28114	32352	31070	49918	32161	27485	47634	93570	33330	95940	80735	120764	175845	156664	187288	294239	106276	824618	106205	1072179	853493	704715	3541199	3339573	26070847	38506053
14	0	0	0	0	0	0	0	338383	30	303	457	2761	3546	3806	6052	15872	15055	22750	6694	7833	6089	27576	35541	36808	59716	32850	27100	47804	105290	33511	105411	81683	137772	181210	176261	193778	324860	108524	889047	104428	1144349	879328	747325	3657912	3510597	25427741	38506053
15	0	0	0	0	0	0	0	357970	18	188	308	2152	3220	3385	5666	14764	13430	20392	6411	7408	6062	27285	34784	37170	58005	32595	27127	48229	108201	34389	104170	81108	143905	177359	184023	193412	334252	112802	905904	104807	1173989	891476	769858	3724850	3601558	25153421	38506053
16	0	0	0	0	0	0	0	400395	34	451	796	5210	7725	7228	10104	17158	11607	16287	11515	13488	6545	44254	38610	26837	49942	36049	35340	54688	94185	37397	92030	94327	110908	190280	156680	199626	284514	128745	867765	117082	1214919	977678	710784	3854293	3534811	25045766	38506053
17	0	0	0	0	0	0	0	410240	38	391	631	3908	5838	5713	9204	17555	14258	18768	9468	10447	6915	37983	41832	35149	55488	37950	32454	56383	111529	38565	102235	93660	141324	187165	188317	205144	324052	136207	928235	124758	1248315	985286	784925	3987991	3633918	24473814	38506053
18	0	0	0	0	0	0	0	420753	15	232	501	3291	4998	4998	8465	19484	17095	24320	8619	9212	7111	36414	44146	42948	61688	38457	31495	56280	126878	39338	109852	94697	165917	186669	214409	209811	357474	140206	985810	129704	1303526	1012055	835640	4072918	3738728	23941899	38506053
19	0	0	0	0	0	0	0	439616	14	256	452	3055	4392	4474	7552	17780	14330	21990	8010	8314	7086	34241	43463	43378	56930	37595	30406	56095	129192	39589	104997	93946	171674	178858	223568	205691	361491	143098	994975	134987	1309418	1028933	865781	4159735	3816778	23703913	38506053
20	0	0	0	0	0	0	0	464090	58	341	515	3143	4693	4730	8251	20253	17370	26467	8045	8433	7020	35159	46699	48863	63140	38509	31170	55946	141626	39963	111393	93633	189457	181959	242902	210257	391824	144319	1066743	136051	1394033	1069662	913380	4246326	3954362	23085268	38506053
21	0	0	0	0	0	0	0	512584	27	287	888	6542	9520	8135	11971	20309	13677	20358	13738	14860	8470	54064	47502	33265	55115	44600	40773	67228	117331	45125	101168	113301	144737	197020	204531	226389	325270	170449	1012575	156939	1418222	1175024	840638	4452712	3806305	23014404	38506053
22	0	0	0	0	0	0	0	530312	29	320	767	5036	7893	7561	12399	22904	18291	25289	11735	11714	8902	48673	54429	46109	62202	46347	37817	67365	146416	45532	113405	110271	187509	195479	250476	229838	379808	174991	1100809	163717	1474995	1191326	922869	4574945	3881922	22335651	38506053
23	0	0	0	0	0	0	0	550800	21	268	769	4429	7071	6600	11815	25130	20777	30781	10625	10571	8989	45968	57491	55341	66681	46686	37572	66551	162926	46758	117506	108594	213085	193843	277985	233688	413742	179551	1163106	170139	1538280	1219522	978687	4665736	3985375	21772594	38506053
24	0	0	0	0	0	0	0	570170	22	268	699	4176	6291	6038	11573	28117	24344	40368	10098	9946	9163	44705	62104	65179	73898	46585	37037	67190	181960	47743	124935	110379	242286	192922	309215	240503	447397	186958	1227249	178814	1594085	1252931	1026096	4709448	4052242	21262919	38506053
25	0	0	0	0	0	0	0	590679	26	205	661	3863	5840	5727	10791	24377	18640	30891	10031	9644	9185	43928	59648	62373	62811	46932	37453	67460	180692	48478	114163	110391	242452	183944	312261	233222	444873	191121	1224651	186595	1605799	1274925	1049421	4765926	4122733	21113241	38506053
26	0	0	0	0	0	0	0	644811	35	356	929	5741	9163	8204	11856	21498	14380	21549	13549	12676	9672	52049	48436	37392	52301	47104	41293	68842	120451	48141	97394	113235	157710	175015	209799	240918	284860	216760	897249	212529	1265776	1146203	776526	3892348	3513907	24015396	38506053
27	0	0	0	0	0	0	0	652440	28	355	703	4175	5817	5758	8956	18414	14197	22021	10900	10100	9719	43993	49211	43795	50734	47171	39549	67281	135983	50750	97781	110869	184552	171206	232784	241531	315905	222490	928856	225332	1267704	1153922	835574	3997284	3553123	23675090	38506053
28	0	0	0	0	0	0	0	666260	25	384	720	3564	5213	5028	8837	20095	16816	26926	10007	9087	9957	41274	51981	51361	53830	46634	38861	66190	151685	51259	100711	110444	207504	171775	257102	243875	343512	226922	979115	233725	1310344	1177604	882896	4068003	3658851	23197676	38506053
29	0	0	0	0	0	0	0	671258	32	344	671	3049	4564	4614	7752	18660	14337	25654	9500	8838	11170	39392	52465	53036	51192	47431	41129	66853	155560	52842	100553	109942	216815	168052	264620	245097	350908	230468	986899	241956	1319241	1191209	909790	4109423	3710819	23009918	38506053
30	0	0	0	0	0	0	0	698557	29	333	730	2953	4518	4570	8085	20352	17027	30074	9309	8707	10145	38775	53894	59069	54882	47578	42569	66662	167515	55027	102450	112630	234265	168863	284772	249566	374664	234253	1037346	250316	1374780	1229293	955818	4121965	3822428	22551284	38506053
31	0	0	0	0	0	0	0	758803	45	458	1236	6354	9942	8980	12828	21798	15236	22592	13744	12458	9652	53574	53334	40834	49175	49894	42709	69715	140507	50005	95425	115276	187703	164630	248772	250620	318469	241715	990305	239203	1392607	1256807	909729	3887907	3965510	22797502	38506053
32	0	0	0	0	0	0	0	766166	40	627	1212	4774	7749	7189	10895	22127	17073	26104	11288	10150	10412	44882	58418	52750	50105	50147	40142	67423	167026	51980	98435	111267	226328	164243	283860	251619	364564	242763	1055546	249730	1426843	1272748	983275	4018605	4039895	22237653	38506053
33	0	0	0	0	0	0	0	789379	40	420	825	3387	5687	5671	9853	26628	23023	41647	10019	8855	10430	41024	63576	71731	58291	49072	40078	65908	198580	55217	104919	111557	265093	165964	318790	258611	405253	249073	1117099	264091	1471197	1303571	1040673	4004394	4092243	21754184	38506053
34	0	0	0	0	0	0	0	816861	38	346	798	3290	4890	5109	9496	28199	23018	43977	9410	8792	10778	40115	65721	75465	58018	48737	40572	65573	207172	55739	103719	110726	280029	164799	334513	260952	423464	256499	1148054	277374	1499717	1334933	1081096	4024356	4165485	21418223	38506053
35	0	0	0	0	0	0	0	862434	51	432	740	3020	4614	5025	8046	21748	14763	29340	8957	8174	10049	37326	60390	64652	48052	47989	40747	63768	191996	56850	95936	109603	269046	157754	325359	259454	415604	262038	1139028	287689	1510723	1358204	1108669	4088284	4243986	21285513	38506053
36	0	0	0	0	0	0	0	942649	39	526	1225	5930	9604	8386	13212	24141	16477	25847	14810	13343	11821	58273	61381	47770	52449	58858	50110	77040	162927	57758	105876	128088	225147	176244	285978	304195	355644	314119	1101119	323890	1535171	1486421	1060366	4151212	4171133	21066874	38506053
37	0	0	0	0	0	0	0	959051	42	487	1174	4978	8096	8032	13193	29002	21647	33795	12390	11412	12610	49566	70990	65992	54164	59360	48616	74500	204115	62357	107043	124340	279512	178642	336694	305191	420390	315912	1192325	346539	1596738	1521035	1156868	4204147	4250228	20364880	38506053
38	0	0	0	0	0	0	0	1019975	239	3203	5023	15914	17481	29627	15472	44758	25770	56259	16725	13171	15918	49325	81356	83198	55495	60653	51331	75207	225233	64780	107369	121958	301844	176080	355334	300408	441567	313914	1210095	347955	1607890	1511003	1197020	4191632	4306846	19989025	38506053
39	0	0	0	0	0	0	0	1007141	42	527	1126	4281	6286	6670	11225	33785	24040	49581	11468	10364	13707	44770	78893	88669	55903	58442	49455	73076	244254	65362	110003	123702	332687	179772	387988	311438	482557	327866	1299817	373669	1696855	1593155	1274676	4235098	4412838	19424865	38506053
40	0	0	0	0	0	0	0	1062014	60	637	1059	3847	5659	6193	9546	26972	18566	36747	12077	10831	15182	43220	70786	75994	50351	61648	54007	73973	216390	72048	103386	124954	311085	181356	345635	335405	443127	367876	1183718	443162	1554968	1651908	1277095	3819792	4394730	20040049	38506053
41	0	0	0	0	0	0	0	1135230	67	735	1769	9136	15098	13129	17651	32352	21324	30907	16466	14983	16134	60420	74202	59976	54244	67878	58594	78814	195993	66333	112447	131425	274720	181509	319621	358008	401629	387933	1168686	433802	1578656	1709581	1241059	3663789	4551536	19950217	38506053
42	0	0	0	0	0	0	0	1151076	72	806	1377	4531	6575	6910	10658	24862	17329	29454	13621	12223	15802	47837	72271	66228	48558	65750	58506	76279	210418	74542	107851	131828	302474	189259	336010	361284	433987	397995	1190739	472008	1581402	1741339	1312798	3750579	4590435	19590380	38506053
43	0	0	0	0	0	0	0	1175074	106	877	1455	5017	7524	8059	11945	31419	20625	38378	12947	12031	16545	45149	79934	80729	49643	65387	58086	75022	239504	77102	108569	130947	337421	191964	368758	363500	474250	402348	1258340	494654	1634385	1791101	1383876	3727519	4689430	19036433	38506053
44	0	0	0	0	0	0	0	1210608	82	1015	1239	4067	5569	6260	9420	29065	16871	36996	12223	11202	16337	42771	78327	82521	47160	65901	59363	75143	241127	79164	107475	132091	346586	193733	375458	370422	490853	412830	1283383	523904	1648610	1851117	1437966	3747272	4811208	18640714	38506053
45	0	0	0	0	0	0	0	1278550	125	1239	1556	4820	6649	7364	11642	41348	26952	60473	12452	11703	17045	43567	87349	101315	53950	65612	59291	74796	274057	79832	111712	130449	384628	196288	413381	373171	543973	413552	1385751	544561	1721801	1915845	1502288	3722893	4922580	17901493	38506053
46	0	0	0	0	0	0	0	1377638	121	1285	3026	14966	22472	16419	20665	35378	21621	33054	19271	17856	18622	64742	82807	64166	54062	74899	65466	81547	218281	71885	116859	139276	311426	197119	354057	412594	468997	458894	1321209	556640	1718108	1999699	1432336	3658834	4997193	17982563	38506053
47	0	0	0	0	0	0	0	1397067	139	1376	1846	5385	7315	8246	12134	29265	19068	33425	15530	14541	19565	51318	83320	77440	50618	73456	66222	80294	243551	81703	114111	141967	350707	209254	380008	415621	513222	470135	1358779	604293	1735221	2048953	1519797	3708256	5065244	17497661	38506053
48	0	0	0	0	0	0	0	1426318	116	1140	1607	4654	6376	7599	11212	33306	19344	40648	13800	13503	19973	46740	89088	92784	48866	73474	66982	80425	270719	88595	115471	144302	386980	214053	409443	420385	560765	475199	1434372	635639	1778888	2120303	1588934	3719758	5165763	16878529	38506053
49	0	0	0	0	0	0	0	1471293	128	1267	1862	5006	6940	8315	12722	43940	26097	60626	14216	13807	20880	48229	100395	113171	52858	73611	67899	80856	305155	88012	117578	144118	422219	216766	447937	421214	605764	474203	1530383	657739	1837112	2188522	1646102	3708763	5239016	16231332	38506053
50	0	0	0	0	0	0	0	1605429	490	6637	7651	24290	34854	54739	24657	38819	20966	50462	27745	22378	24457	51398	97412	103366	54040	82054	73594	86456	285328	89391	117417	139061	402413	208157	429058	408114	598893	459618	1519929	645404	1816000	2199715	1671162	3696224	5323120	16005155	38506053
51	0	0	0	0	0	0	0	1681849	178	1530	2683	7459	11026	10904	14634	30331	18867	31024	18887	17541	20796	59341	81180	66191	52740	79464	72853	85421	228744	82264	127045	154692	343885	227073	376105	491843	542003	537682	1493418	679848	1826040	2371011	1622364	3687479	5374414	15975244	38506053
52	0	0	0	0	0	0	0	1706884	122	1353	1931	6103	9406	10457	15226	38298	24396	44024	15603	15130	20980	50618	96435	94746	49111	76544	69873	80845	291751	86627	124375	154173	421846	240753	447968	481019	635841	536178	1620274	726871	1900709	2407277	1717724	3702714	5409508	15172360	38506053
53	0	0	0	0	0	0	0	1741406	161	1586	1920	4968	6981	8728	12320	37304	20547	46026	14335	14273	21803	46385	97150	101862	47554	74474	69408	81083	304612	90696	123382	157645	442724	249029	463315	488741	674342	546158	1687118	766878	1936657	2493492	1779941	3735303	5483409	14632337	38506053
54	0	0	0	0	0	0	0	1795976	172	1784	2058	5570	7660	9499	13593	44757	23803	57364	14407	14616	22376	47224	105917	116448	47766	75211	69624	81190	331762	91301	123221	157965	473363	249991	496845	487252	717214	544547	1774365	791059	1991585	2550310	1820080	3758348	5503914	14085916	38506053
55	0	0	0	0	0	0	0	1889166	160	1646	1820	5118	7083	8996	12495	43475	22202	55376	13915	13763	22106	45475	103857	116381	47696	74555	69644	81838	333923	93184	123210	158713	482065	253231	506517	493590	750017	552046	1840690	823734	2028275	2632512	1861784	3772535	5577209	13586051	38506053
56	0	0	0	0	0	0	0	2040253	177	1656	2553	6964	10735	11359	14740	31833	19305	32229	19134	18786	23597	57513	88483	73858	51122	81028	76050	84792	257634	83633	128796	164276	384515	245752	420646	537033	661427	585487	1770320	807863	1995715	2803121	1803568	3784341	5671015	13654744	38506053
57	0	0	0	0	0	0	0	2070546	166	1886	2420	8396	12077	12567	17259	43063	25250	48074	16332	16556	23623	51315	107015	106276	47226	77906	72134	81280	326055	87696	124363	163925	463973	256998	498144	523683	758539	575076	1919110	855237	2075492	2842976	1894070	3789763	5637791	12871795	38506053
58	0	0	0	0	0	0	0	2112902	189	2033	2146	5644	7410	9418	11817	37515	19270	44117	14880	15324	23882	46034	100934	105998	45330	75863	73290	81203	324058	92650	124091	168482	472928	269725	496878	537213	789696	591894	1969411	902087	2102483	2948988	1946888	3829907	5694471	12409004	38506053
59	0	0	0	0	0	0	0	2179473	148	1775	1914	5111	6774	8986	11321	38560	18511	46386	13728	14561	24027	44649	101980	111661	44857	74923	73317	81814	335415	95461	123949	170381	488687	273701	513087	540285	825206	597957	2045186	937782	2137049	3030769	1974500	3860665	5706833	11944664	38506053
60	0	0	0	0	0	0	0	2297721	141	1721	1840	4546	6094	8216	10544	35944	16952	43704	12765	14025	23203	42647	98336	111468	43536	74630	72460	82395	335460	96019	123227	169545	496863	275700	521052	547375	865106	600270	2128808	972122	2177968	3121732	1994399	3903420	5716839	11457260	38506053
61	0	0	0	0	0	0	0	2505325	223	1916	2848	6928	10563	11846	14305	32527	18739	32785	17999	18948	24785	54323	90790	78822	48991	81279	78897	84175	279529	87089	134006	180363	422231	283929	463645	620546	810270	656483	2107435	970041	2158444	3289915	1909105	3897664	5678972	11339372	38506053
62	0	0	0	0	0	0	0	2545907	162	1998	2295	6572	9221	11481	14735	40539	22463	45559	15108	16519	25322	48326	106664	107228	45047	76515	74195	80404	344220	91957	128230	183221	498913	298853	536293	605746	905586	650231	2248416	1020753	2236110	3308283	1989939	3899782	5605012	10658248	38506053
63	0	0	0	0	0	0	0	2604387	165	2119	2532	6472	8707	12403	15130	50689	25611	62258	15378	16380	26988	48118	118886	132882	44922	74721	74687	83311	385808	96108	130521	187659	548432	308919	587033	608862	987165	646790	2392760	1071001	2297267	3400534	2025380	3911326	5537974	9955768	38506053
64	0	0	0	0	0	0	0	2699479	156	2005	2423	6216	8378	12714	15225	60015	25702	74857	15565	16527	28484	49132	127282	147367	46448	75191	76230	87265	411443	99852	134889	195477	579150	322595	617410	618708	1054664	651122	2540723	1126386	2347183	3531278	2025788	3962934	5475825	9233965	38506053
65	0	0	0	0	0	0	0	2849835	143	1783	2086	4872	6674	9601	11450	37814	17434	45382	13903	15056	26280	44944	105265	120173	44221	74426	74335	86248	366901	101040	130331	192893	545767	326829	585836	633940	1083298	662989	2630531	1174448	2381289	3688698	2029540	4050165	5474135	8855498	38506053
66	0	0	0	0	0	0	0	3131237	120	1522	2607	6303	9771	11856	13900	33071	18338	33182	17523	19689	27912	54859	94891	86752	49010	81920	85207	87068	311857	93968	142825	208448	473794	351756	524630	734115	1051535	726010	2629711	1181228	2327077	3896698	1930121	4039976	5378318	8637248	38506053

## Sheet: Score Distribution_2
						0	1	2	3	4	5	6	7	8	9	10	11	12	13	14	15	16	17	18	19	20	21	22	23	24	25	26	27	28	29	30	31	32	33	34	35	36	37	38	39	40
	;	<	=	>	?	@	A	B	C	D	E	F	G	H	I	J	K	L	M	N	O	P	Q	R	S	T	U	V	W	X	Y	Z	[	\	]	^	_	'	a	b	c	d	e	f	g	h
									0.501187	0.398107	0.316228	0.251189	0.199526	0.158489	0.125893	0.1	0.0794328	0.0630957	0.0501187	0.0398107	0.0316228	0.0251189	0.0199526	0.0158489	0.0125893	0.01	0.00794328	0.00630957	0.00501187	0.00398107	0.00316228	0.00251189	0.00199526	0.00158489	0.00125893	0.001	0.000794328	0.000630957	0.000501187	0.000398107	0.000316228	0.000251189	0.000199526	0.000158489	0.000125893	0.0001	Total
1	0	0	0	0	0	0	0	0	0	0	0	0	0	0	24876	35210	21054	119436	0	96922	0	95280	91392	105336	866533	0	399378	756426	477066	260208	2200550	1244464	177093	5581128	1147008	7750740	6724830	1349216	24197052	2265522	25991665	19005948	21791002	110362830	91233519	1175024920	1499396604	38.9392	0.000127666
2	0	0	0	0	0	0	0	0	0	604	245	3474	20230	13320	30690	58200	68673	171288	66079	127554	44325	284896	308652	369684	1008520	338040	631596	934428	1272659	693768	2167825	2264158	1717119	5196800	2516417	5985090	7181212	2124480	22512336	2563668	28775145	23775876	19374939	112180712	105809223	1142274280	1492866205	38.7697	0.00013275
3	0	0	0	0	0	0	0	0	0	1108	1175	9348	21455	19344	36351	83000	93643	163668	79664	140882	58290	314112	391833	403974	998070	504940	551985	886336	1383450	654984	2404900	1918722	1949427	5159896	2713820	5812350	7517903	2164224	23240976	2477036	30159360	24975000	20438911	111725548	111838857	1130100520	1491395062	38.7314	0.000133923
4	0	0	0	0	0	0	0	0	0	1232	1925	14874	23114	29872	40500	110600	114664	158160	90415	148722	71220	350576	460054	401598	1000521	572980	501648	899492	1427196	621984	2541350	1678820	1981800	5143264	2714835	5691630	7564062	2142880	23558469	2406316	31210830	25604388	20768359	112533162	117407160	1120332440	1490321112	38.7036	0.000134786
5	0	0	0	0	0	0	0	0	63	1624	2750	18906	30800	36072	48618	128270	108526	135336	107432	166908	84735	412080	489991	374364	958018	557340	521136	932294	1378114	620280	2328150	1672658	1792935	4998140	2588830	5535930	7209701	2127520	23426601	2393668	32513740	26437464	20730545	114329688	124092969	1110566480	1489858676	38.6915	0.000135159
6	0	0	0	0	0	0	0	0	99	1516	2320	18234	29848	36128	52533	115190	81675	114300	100451	185122	75360	463136	416721	307044	761577	486260	626976	850190	1387199	681696	1877900	1746810	1657206	4951016	2434260	5131470	6644199	2452256	21838707	2464898	32244065	26074008	19017519	113881820	119595684	1122113840	1490919233	38.7191	0.000134305
7	0	0	0	0	0	0	0	0	123	1732	2690	15222	23597	29528	46422	116010	102168	131952	90051	134512	88470	390832	421872	376578	856368	519840	572880	891836	1508225	700104	2096600	1780428	2183463	4773048	2965975	5073420	7416998	3010528	21708753	2962556	31119060	25188624	20789338	110827912	109683834	1131511040	1490112589	38.6981	0.000134954
8	0	0	0	0	0	0	0	0	54	1120	1595	12864	19229	26792	43470	106710	100287	145920	77233	116942	90270	358560	416517	425664	887243	530140	558054	916762	1637669	713640	2255350	1819584	2427813	4894176	3309828	5361270	7975153	2890528	23313774	2715682	32694585	25633044	21612440	115960838	118058967	1110106600	1488216367	38.6489	0.000136493
9	0	0	0	0	0	0	0	0	60	1024	1775	12024	18809	24736	39015	122200	118426	202296	74711	110530	83940	354592	450857	525528	967955	543220	523740	900922	1844646	697992	2399525	1777438	2775465	4877824	3746974	5468520	8488451	2805792	24958263	2807380	34141380	26713188	22902149	119525846	123438354	1090788600	1485234147	38.5714	0.000138949
10	0	0	0	0	0	0	0	0	102	1492	1290	10962	17143	24512	38844	117260	114642	191364	69043	102102	77565	341280	455889	540432	979260	542840	515655	886534	1936899	693000	2402975	1770652	3013011	4798976	4054142	5428680	8951157	2773664	26042907	2775216	35629370	27597312	24391066	124047618	130948233	1070235240	1482518329	38.5009	0.000141224
11	0	0	0	0	0	0	0	0	69	1508	2715	22134	37254	43368	69507	130370	98692	146724	119743	188356	82500	544016	509252	376002	842612	596540	679602	997590	1680656	784584	2087400	2099526	2127006	5205452	3227932	5453220	7502186	3046272	24601269	2941476	36266475	29394000	21726215	129495640	125634171	1072450120	1481212154	38.467	0.000142331
12	0	0	0	0	0	0	0	0	48	1040	1955	17532	30982	35704	58392	147210	137247	187992	102895	141302	87990	494592	568395	510498	1006848	641660	606795	1057144	2012477	787776	2442950	2117804	2906685	5132792	4127338	5683470	8709388	3287744	26655156	3313810	37353225	30204684	24590348	132723132	129055485	1050958360	1477898845	38.3809	0.000145179
13	0	0	0	0	0	0	0	0	72	1304	2280	15864	25361	30520	51201	132080	122474	190884	91845	120456	87810	449824	549984	559260	948442	643220	577185	1047948	2152110	799920	2398500	2099110	3260628	4923660	4543256	5618640	9121409	3400832	27212394	3610970	37526265	30725748	26074455	134565562	130243347	1042833880	1476758700	38.3513	0.000146173
14	0	0	0	0	0	0	0	0	90	1212	2285	16566	24822	30448	54468	158720	165605	273000	87022	109662	91335	441216	604197	662544	1134604	657000	569100	1051688	2421670	804264	2635275	2123758	3719844	5073880	5111569	5813340	10070660	3472768	29338551	3550552	40052215	31655808	27651025	139000656	136913283	1017109640	1472654342	38.2447	0.000149805
15	0	0	0	0	0	0	0	0	54	752	1540	12912	22540	27080	50994	147640	147730	244704	83343	103712	90930	436560	591328	669060	1102095	651900	569667	1061038	2488623	825336	2604250	2108808	3885435	4966052	5336667	5802360	10361812	3609664	29894832	3563438	41089615	32093136	28484746	141544300	140460762	1006136840	1471272255	38.2089	0.000151048
16	0	0	0	0	0	0	0	0	102	1804	3980	31260	54075	57824	90936	171580	127677	195444	149695	188832	98175	708064	656370	483066	948898	720980	742140	1203136	2166255	897528	2300750	2452502	2994516	5327840	4543720	5988780	8819934	4119840	28636245	3980788	42522165	35196408	26299008	146463134	137857629	1001830640	1469031720	38.1507	0.000153085
17	0	0	0	0	0	0	0	0	114	1564	3155	23448	40866	45704	82836	175550	156838	225216	123084	146258	103725	607728	711144	632682	1054272	759000	681534	1240426	2565167	925560	2555875	2435160	3815748	5240620	5461193	6154320	10045612	4358624	30631755	4241772	43691025	35470296	29042225	151543658	141722802	978952560	1465669116	38.0633	0.000156194
18	0	0	0	0	0	0	0	0	45	928	2505	19746	34986	39984	76185	194840	188045	291840	112047	128968	106665	582624	750482	773064	1172072	769140	661395	1238160	2918194	944112	2746300	2462122	4479759	5226732	6217861	6294330	11081694	4486592	32531730	4409936	45623410	36433980	30918680	154770884	145810392	957675960	1462176389	37.9726	0.000159491
19	0	0	0	0	0	0	0	0	42	1024	2260	18330	30744	35792	67968	177800	157630	263880	104130	116396	106290	547856	738871	780804	1081670	751900	638526	1234090	2971416	950136	2624925	2442596	4635198	5008024	6483472	6170730	11206221	4579136	32834175	4589558	45829630	37041588	32033897	158069930	148854342	948156520	1461337497	37.9509	0.000160293
20	0	0	0	0	0	0	0	0	174	1364	2575	18858	32851	37840	74259	202530	191070	317604	104585	118062	105300	562544	793883	879534	1199660	770180	654570	1230812	3257398	959112	2784825	2434458	5115339	5094852	7044158	6307710	12146544	4618208	35202519	4625734	48791155	38507832	33795060	161360388	154220118	923410720	1456974385	37.8375	0.00016453
21	0	0	0	0	0	0	0	0	81	1148	4440	39252	66640	65080	107739	203090	150447	244296	178594	208040	127050	865024	807534	598770	1047185	892000	856233	1479016	2698613	1083000	2529200	2945826	3907899	5516560	5931399	6791670	10083370	5454368	33414975	5335926	49637770	42300864	31103606	169203056	148445895	920576160	1454901816	37.7837	0.000166582
22	0	0	0	0	0	0	0	0	87	1280	3835	30216	55251	60488	111591	229040	201201	303468	152555	163996	133530	778768	925293	829962	1181838	926940	794157	1482030	3367568	1092768	2835125	2867046	5062743	5473412	7263804	6895140	11774048	5599712	36326697	5566378	51624825	42887736	34146153	173847910	151394958	893426040	1449817589	37.6517	0.000171724
23	0	0	0	0	0	0	0	0	63	1072	3845	26574	49497	52800	106335	251300	228547	369372	138125	147994	134835	735488	977347	996138	1266939	933720	789012	1464122	3747298	1122192	2937650	2823444	5753295	5427604	8061565	7010640	12826002	5745632	38382498	5784726	53839800	43902792	36211419	177297968	155429625	870903760	1445881035	37.5494	0.000175815
24	0	0	0	0	0	0	0	0	66	1072	3495	25056	44037	48304	104157	281170	267784	484416	131274	139244	137445	715280	1055768	1173222	1404062	931700	777777	1478180	4185080	1145832	3123375	2869854	6541722	5401816	8967235	7215090	13869307	5982656	40499217	6079676	55792975	45105516	37965552	178959024	158037438	850516760	1441461634	37.4347	0.000180523
25	0	0	0	0	0	0	0	0	78	820	3305	23178	40880	45816	97119	243770	205040	370692	130403	135016	137775	702848	1014016	1122714	1193409	938640	786513	1484120	4155916	1163472	2854075	2870166	6546204	5150432	9055569	6996660	13791063	6115872	40413483	6344230	56202965	45897300	38828577	181105188	160786587	844529640	1441483551	37.4352	0.000180499
26	0	0	0	0	0	0	0	0	105	1424	4645	34446	64141	65632	106704	214980	158180	258588	176137	177464	145080	832784	823412	673056	993719	942080	867153	1514524	2770373	1155384	2434850	2944110	4258170	4900420	6084171	7227540	8830660	6936320	29609217	7225986	44302160	41263308	28731462	147909224	137042373	960615840	1452295822	37.716	0.000169198
27	0	0	0	0	0	0	0	0	84	1420	3515	25050	40719	46064	80604	184140	156167	264252	141700	141400	145785	703888	836587	788310	963946	943420	830529	1480182	3127609	1218000	2444525	2882594	4982904	4793768	6750736	7245930	9793055	7119680	30652248	7661288	44369640	41541192	30916238	151896792	138571797	947003600	1450749358	37.6759	0.00017077
28	0	0	0	0	0	0	0	0	75	1536	3600	21384	36491	40224	79533	200950	184976	323112	130091	127218	149355	660384	883677	924498	1022770	932680	816081	1456180	3488755	1230216	2517775	2871544	5602608	4809700	7455958	7316250	10648872	7261504	32310795	7946650	45862040	42393744	32667152	154584114	142695189	927907040	1447564721	37.5932	0.000174053
29	0	0	0	0	0	0	0	0	96	1376	3355	18294	31948	36912	69768	186600	157707	307848	123500	123732	167550	630272	891905	954648	972648	948620	863709	1470766	3577880	1268208	2513825	2858492	5854005	4705456	7673980	7352910	10878148	7374976	32567667	8226504	46173435	42883524	33662230	156158074	144721941	920396720	1446809229	37.5736	0.000174842
30	0	0	0	0	0	0	0	0	87	1332	3650	17718	31626	36560	72765	203520	187297	360888	121017	121898	152175	620400	916198	1063242	1042758	951560	893949	1466564	3852845	1320648	2561250	2928380	6325155	4728164	8258388	7486980	11614584	7496096	34232418	8510744	48117300	44254548	35365266	156634670	149074692	902051360	1443078692	37.4767	0.000178786
31	0	0	0	0	0	0	0	0	135	1832	6180	38124	69594	71840	115452	217980	167596	271104	178672	174412	144780	857184	906678	735012	934325	997880	896889	1533730	3231661	1200120	2385625	2997176	5067981	4609640	7214388	7518600	9872539	7734880	32680065	8132902	48741245	45245052	33659973	147740466	154654890	911900080	1442906682	37.4722	0.00017897
32	0	0	0	0	0	0	0	0	120	2508	6060	28644	54243	57512	98055	221270	187803	313248	146744	142100	156180	718112	993106	949500	951995	1002940	842982	1483306	3841598	1247520	2460875	2892942	6110856	4598804	8231940	7548570	11301484	7768416	34833018	8490820	49939505	45818928	36381175	152706990	157555905	889506120	1439591894	37.3861	0.000182553
33	0	0	0	0	0	0	0	0	120	1680	4125	20322	39809	45368	88677	266280	253253	499764	130247	123970	156450	656384	1080792	1291158	1107529	981440	841638	1449976	4567340	1325208	2622975	2900482	7157511	4646992	9244910	7758330	12562843	7970336	36864267	8979094	51491895	46928556	38504901	152166972	159597477	870167360	1434496431	37.2538	0.000188201
34	0	0	0	0	0	0	0	0	114	1384	3990	19740	34230	40872	85464	281990	253198	527724	122330	123088	161670	641840	1117257	1358370	1102342	974740	852012	1442606	4764956	1337736	2592975	2878876	7560783	4614372	9700877	7828560	13127384	8207968	37885782	9430716	52490095	48057588	40000552	152925528	162453915	856728920	1431732544	37.182	0.000191337
35	0	0	0	0	0	0	0	0	153	1728	3700	18120	32298	40200	72414	217480	162393	352080	116441	114436	150735	597216	1026630	1163736	912988	959780	855687	1402896	4415908	1364400	2398400	2849678	7264242	4417112	9435411	7783620	12883724	8385216	37587924	9781426	52875305	48895344	41020753	155354792	165515454	851420520	1431850340	37.1851	0.000191202
36	0	0	0	0	0	0	0	0	117	2104	6125	35580	67228	67088	118908	241410	181247	310164	192530	186802	177315	932368	1043477	859860	996531	1177160	1052310	1694880	3747321	1386192	2646900	3330288	6078969	4934832	8293362	9125850	11024964	10051808	36336927	11012260	53730985	53511156	39233542	157746056	162674187	842674960	1426883763	37.0561	0.000196966
37	0	0	0	0	0	0	0	0	126	1948	5870	29868	56672	64256	118737	290020	238117	405540	161070	159768	189150	793056	1206830	1187856	1029116	1187200	1020936	1639000	4694645	1496568	2676075	3232840	7546824	5001976	9764126	9155730	13032090	10109184	39346725	11782326	55885830	54757260	42804116	159757586	165758892	814595200	1421183129	36.908	0.000203796
38	0	0	0	0	0	0	0	0	717	12812	25115	95484	122367	237016	139248	447580	283470	675108	217425	184394	238770	789200	1383052	1497564	1054405	1213060	1077951	1654554	5180359	1554720	2684225	3170908	8149788	4930240	10304686	9012240	13688577	10045248	39933135	11830470	56276150	54396108	44289740	159282016	167966994	799561000	1413605896	36.7113	0.000213242
39	0	0	0	0	0	0	0	0	126	2108	5630	25686	44002	53360	101025	337850	264440	594972	149084	145096	205605	716320	1341181	1596042	1062157	1168840	1038555	1607672	5617842	1568688	2750075	3216252	8982549	5033616	11251652	9343140	14959267	10491712	42893961	12704746	59389925	57353580	47163012	160933724	172100682	776994600	1413208774	36.701	0.000213749
40	0	0	0	0	0	0	0	0	180	2548	5295	23082	39613	49544	85914	269720	204226	440964	157001	151634	227730	691520	1203362	1367892	956669	1232960	1134147	1627406	4976970	1729152	2584650	3248804	8399295	5077968	10023415	10062150	13736937	11772032	39062694	15067508	54423880	59468688	47252515	145152096	171394470	801601960	1414906591	36.745	0.00021159
41	0	0	0	0	0	0	0	0	201	2940	8845	54816	105686	105032	158859	323520	234564	370884	214058	209762	242010	966720	1261434	1079568	1030636	1357560	1230474	1733908	4507839	1591992	2811175	3417050	7417440	5082252	9269009	10740240	12450499	12413856	38566638	14749268	55252960	61544916	45919183	139223982	177509904	798008680	1411168360	36.648	0.000216373
42	0	0	0	0	0	0	0	0	216	3224	6885	27186	46025	55280	95922	248620	190619	353448	177073	171122	237030	765392	1228607	1192104	922602	1315000	1228626	1678138	4839614	1789008	2696275	3427528	8166798	5299252	9744290	10838520	13453597	12735840	39294387	16048272	55349070	62688204	48573526	142522002	179026965	783615200	1410051467	36.619	0.000217823
43	0	0	0	0	0	0	0	0	318	3508	7275	30102	52668	64472	107505	314190	226875	460536	168311	168434	248175	722384	1358878	1453122	943217	1307740	1219806	1650484	5508592	1850448	2714225	3404622	9110367	5374992	10693982	10905000	14701750	12875136	41525220	16818236	57203475	64479636	51203412	141645722	182887770	761457320	1404867905	36.4843	0.000224681
44	0	0	0	0	0	0	0	0	246	4060	6195	24402	38983	50080	84780	290650	185581	443952	158899	156828	245055	684336	1331559	1485378	896040	1318020	1246623	1653146	5545921	1899936	2686875	3434366	9357822	5424524	10888282	11112660	15216443	13210560	42351639	17812736	57701350	66640212	53204742	142396336	187637112	745628560	1402454889	36.4217	0.000227946
45	0	0	0	0	0	0	0	0	375	4956	7780	28920	46543	58912	104778	413480	296472	725676	161876	163842	255675	697072	1484933	1823670	1025050	1312240	1245111	1645512	6303311	1915968	2792800	3391674	10384956	5496064	11988049	11195130	16863163	13233664	45729783	18515074	60263035	68970420	55584656	141469934	191980620	716059720	1393640894	36.1928	0.000240283
46	0	0	0	0	0	0	0	0	363	5140	15130	89796	157304	131352	185985	353780	237831	396648	250523	249984	279330	1035872	1407719	1154988	1027178	1497980	1374786	1794034	5020463	1725240	2921475	3621176	8408502	5519332	10267653	12377820	14538907	14684608	43599897	18925760	60133780	71989164	52996432	139035692	194890527	719302520	1391604671	36.1399	0.000243226
47	0	0	0	0	0	0	0	0	417	5504	9230	32310	51205	65968	109206	292650	209748	401100	201890	203574	293475	821088	1416440	1393920	961742	1469120	1390662	1766468	5601673	1960872	2852775	3691142	9469089	5859112	11020232	12468630	15909882	15044320	44839707	20545962	60732735	73762308	56232489	140913728	197544516	699906440	1389451329	36.084	0.000246379
48	0	0	0	0	0	0	0	0	348	4560	8035	27924	44632	60792	100908	333060	212784	487776	179400	189042	299595	747840	1514496	1670112	928454	1469480	1406622	1769350	6226537	2126280	2886775	3751852	10448460	5993484	11873847	12611550	17383715	15206368	47334276	21611726	62261080	76330908	58790558	141350804	201464757	675141160	1384249347	35.9489	0.000254163
49	0	0	0	0	0	0	0	0	384	5068	9310	30036	48580	66520	114498	439400	287067	727512	184808	193298	313200	771664	1706715	2037078	1004302	1472220	1425879	1778832	7018565	2112288	2939450	3747068	11399913	6069448	12990173	12636420	18778684	15174496	50502639	22363126	64298920	78786792	60905774	140932994	204321624	649253280	1376848025	35.7567	0.000265665
50	0	0	0	0	0	0	0	0	1470	26548	38255	145740	243978	437912	221913	388190	230626	605544	360685	313292	366855	822368	1656004	1860588	1026760	1641080	1545474	1902032	6562544	2145384	2935425	3615586	10865151	5828396	12442682	12243420	18565683	14707776	50157657	21943736	63560000	79189740	61832994	140456512	207601680	640206200	1368695880	35.545	0.000278936
51	0	0	0	0	0	0	0	0	534	6120	13415	44754	77182	87232	131706	303310	207537	372288	245531	245574	311940	949456	1380060	1191438	1002060	1589280	1529913	1879262	5261112	1974336	3176125	4021992	9284895	6358044	10907045	14755290	16802093	17205824	49282794	23114832	63911400	85356396	60027468	140124202	209602146	639009760	1371744346	35.6241	0.000273897
52	0	0	0	0	0	0	0	0	366	5412	9655	36618	65842	83656	137034	382980	268356	528288	202839	211820	314700	809888	1639395	1705428	933109	1530880	1467333	1778590	6710273	2079048	3109375	4008498	11389842	6741084	12991072	14430570	19711071	17157696	53469042	24713614	66524815	86661972	63555788	140703132	210970812	606894400	1363934293	35.4213	0.000286992
53	0	0	0	0	0	0	0	0	483	6344	9600	29808	48867	69824	110880	373040	226017	552312	186355	199822	327045	742160	1651550	1833516	903526	1489480	1457568	1783826	7006076	2176704	3084550	4098770	11953548	6972812	13436135	14662230	20904602	17477056	55674894	26073852	67782995	89765712	65857817	141941514	213852951	585293480	1360017721	35.3196	0.000293793
54	0	0	0	0	0	0	0	0	516	7136	10290	33420	53620	75992	122337	447570	261833	688368	187291	204624	335640	755584	1800589	2096064	907554	1504220	1462104	1786180	7630526	2191224	3080525	4107090	12780801	6999748	14408505	14617560	22233634	17425504	58554045	26896006	69705475	91811160	67342960	142817224	214652646	563436640	1353432205	35.1486	0.000305594
55	0	0	0	0	0	0	0	0	480	6584	9100	30708	49581	71968	112455	434750	244222	664512	180895	192682	331590	727600	1765569	2094858	906224	1491100	1462524	1800436	7680229	2236416	3080250	4126538	13015755	7090468	14688993	14807700	23250527	17665472	60742770	28006956	70989625	94770432	68886008	143356330	217511151	543442040	1347925498	35.0055	0.000315824
56	0	0	0	0	0	0	0	0	531	6624	12765	41784	75145	90872	132660	318330	212355	386748	248742	263004	353955	920208	1504211	1329444	971318	1620560	1597050	1865424	5925582	2007192	3219900	4271176	10381905	6881056	12198734	16110990	20504237	18735584	58420560	27467342	69850025	100912356	66732016	143804958	221169585	546189760	1346734688	34.9746	0.000318081
57	0	0	0	0	0	0	0	0	498	7544	12100	50376	84539	100536	155331	430630	277750	576888	212316	231784	354345	821040	1819255	1912968	897294	1558120	1514814	1788160	7499265	2104704	3109075	4262050	12527271	7195944	14446176	15710490	23514709	18402432	63330630	29078058	72642220	102347136	70080590	144010994	219873849	514871800	1337813681	34.7429	0.00033551
58	0	0	0	0	0	0	0	0	567	8132	10730	33864	51870	75344	106353	375150	211970	529404	193440	214536	358230	736544	1715878	1907964	861270	1517260	1539090	1786466	7453334	2223600	3102275	4380532	12769056	7552300	14409462	16116390	24480576	18940608	64990563	30670958	73586905	106163568	72034856	145536466	222084369	496360160	1335090040	34.6722	0.000341019
59	0	0	0	0	0	0	0	0	444	7100	9570	30666	47418	71888	101889	385600	203621	556632	178464	203854	360405	714384	1733660	2009898	852283	1498460	1539657	1799908	7714545	2291064	3098725	4429906	13194549	7663628	14879523	16208550	25581386	19134624	67491138	31884588	74796715	109107684	73056500	146705270	222566487	477786560	1329897243	34.5374	0.000351775
60	0	0	0	0	0	0	0	0	423	6884	9200	27276	42658	65728	94896	359440	186472	524448	165945	196350	348045	682352	1671712	2006424	827184	1492600	1521660	1812690	7715580	2304456	3080675	4408170	13415301	7719600	15110508	16421250	26818286	19208640	70250664	33052148	76228880	112382352	73792763	148329960	222956721	458290400	1323528741	34.372	0.000365429
61	0	0	0	0	0	0	0	0	669	7664	14240	41568	73941	94768	128745	325270	206129	393420	233987	265272	371775	869168	1543430	1418796	930829	1625580	1656837	1851850	6429167	2090136	3350150	4689438	11400237	7950012	13445705	18616380	25118370	21007456	69545355	32981394	75545540	118436940	70636885	148111232	221479908	453574880	1316463123	34.1885	0.0003812
62	0	0	0	0	0	0	0	0	486	7992	11475	39432	64547	91848	132615	405390	247093	546708	196404	231266	379830	773216	1813288	1930104	855893	1530300	1558095	1768888	7917060	2206968	3205750	4763746	13470651	8367884	15552497	18172380	28073166	20807392	74197728	34705602	78263850	119098188	73627743	148191716	218595468	426329920	1308132579	33.9721	0.00040067
63	0	0	0	0	0	0	0	0	495	8476	12660	38832	60949	99224	136170	506890	281721	747096	199914	229320	404820	769888	2021062	2391876	853518	1494420	1568427	1832842	8873584	2306592	3263025	4879134	14807664	8649732	17023957	18265860	30602115	20697280	78961080	36414034	80404345	122419224	74939060	148630388	215980986	398230720	1299007380	33.7351	0.000423141
64	0	0	0	0	0	0	0	0	468	8020	12115	37296	58646	101712	137025	600150	282722	898284	202345	231378	427260	786112	2163794	2652606	882512	1503820	1600830	1919830	9463189	2396448	3372225	5082402	15637050	9032660	17904890	18561240	32694584	20835904	83843859	38297124	82151405	127126008	74954156	150591492	213557175	369358600	1289367336	33.4848	0.00044825
65	0	0	0	0	0	0	0	0	429	7132	10430	29232	46718	76808	103050	378140	191774	544584	180739	210784	394200	719104	1789505	2163114	840199	1488520	1561035	1897456	8438723	2424960	3258275	5015218	14735709	9151212	16989244	19018200	33582238	21215648	86807523	39931232	83345115	132793128	75092980	153906270	213491265	354219920	1286049813	33.3986	0.000457231
66	0	0	0	0	0	0	0	0	360	6088	13035	37818	68397	94848	125100	330710	201718	398184	227799	275646	418680	877744	1613147	1561536	931190	1638400	1789347	1915496	7172711	2255232	3570625	5419648	12792438	9849168	15214270	22023450	32597585	23232320	86780463	40161752	81447695	140281128	71414477	153519088	209754402	345489920	1275501615	33.1247	0.000487001

## Sheet: Gap Size Data
Start Pos Diff	Count	a*b		Cumsum	Cum %
0	0	0		0	0
1	0	0		0	0
2	10966	21932		10966	0.000244392
3	10724	32172		21690	0.00048339
4	10562	42248		32252	0.000718778
5	10960	54800		43212	0.000963036
6	10852	65112		54064	0.00120489
7	10633	74431		64697	0.00144186
8	10694	85552		75391	0.00168019
9	11140	100260		86531	0.00192846
10	10663	106630		97194	0.0021661
11	10739	118129		107933	0.00240543
12	10662	127944		118595	0.00264304
13	10795	140335		129390	0.00288363
14	10951	153314		140341	0.00312768
15	10572	158580		150913	0.00336329
16	10603	169648		161516	0.00359959
17	10353	176001		171869	0.00383033
18	10259	184662		182128	0.00405896
19	10124	192356		192252	0.00428459
20	10397	207940		202649	0.0045163
21	10102	212142		212751	0.00474143
22	9979	219538		222730	0.00496383
23	9976	229448		232706	0.00518616
24	10207	244968		242913	0.00541363
25	9572	239300		252485	0.00562696
26	9604	249704		262089	0.005841
27	9613	259551		271702	0.00605523
28	9082	254296		280784	0.00625764
29	9226	267554		290010	0.00646325
30	9212	276360		299222	0.00666855
31	8897	275807		308119	0.00686683
32	8653	276896		316772	0.00705968
33	9113	300729		325885	0.00726277
34	9033	307122		334918	0.00746408
35	8729	305515		343647	0.00765862
36	8488	305568		352135	0.00784779
37	8362	309394		360497	0.00803415
38	7975	303050		368472	0.00821188
39	8270	322530		376742	0.00839619
40	7820	312800		384562	0.00857047
41	7762	318242		392324	0.00874345
42	7740	325080		400064	0.00891595
43	7523	323489		407587	0.00908361
44	7766	341704		415353	0.00925668
45	7490	337050		422843	0.00942361
46	7169	329774		430012	0.00958338
47	7148	335956		437160	0.00974268
48	7101	340848		444261	0.00990094
49	6903	338247		451164	0.0100548
50	6902	345100		458066	0.0102086
51	6963	355113		465029	0.0103638
52	6422	333944		471451	0.0105069
53	6427	340631		477878	0.0106501
54	6448	348192		484326	0.0107938
55	6444	354420		490770	0.0109375
56	6317	353752		497087	0.0110782
57	6220	354540		503307	0.0112169
58	6389	370562		509696	0.0113592
59	5878	346802		515574	0.0114902
60	6183	370980		521757	0.011628
61	5994	365634		527751	0.0117616
62	6065	376030		533816	0.0118968
63	5869	369747		539685	0.0120276
64	5789	370496		545474	0.0121566
65	5996	389740		551470	0.0122902
66	6017	397122		557487	0.0124243
67	6119	409973		563606	0.0125607
68	6151	418268		569757	0.0126978
69	5955	410895		575712	0.0128305
70	6017	421190		581729	0.0129646
71	6145	436295		587874	0.0131015
72	6236	448992		594110	0.0132405
73	6423	468879		600533	0.0133837
74	6420	475080		606953	0.0135267
75	6219	466425		613172	0.0136653
76	6323	480548		619495	0.0138063
77	6564	505428		626059	0.0139525
78	6578	513084		632637	0.0140991
79	6721	530959		639358	0.0142489
80	6990	559200		646348	0.0144047
81	6963	564003		653311	0.0145599
82	7102	582364		660413	0.0147182
83	7092	588636		667505	0.0148762
84	7317	614628		674822	0.0150393
85	7402	629170		682224	0.0152043
86	7491	644226		689715	0.0153712
87	7480	650760		697195	0.0155379
88	7780	684640		704975	0.0157113
89	7608	677112		712583	0.0158808
90	7734	696060		720317	0.0160532
91	7859	715169		728176	0.0162284
92	7793	716956		735969	0.016402
93	8233	765669		744202	0.0165855
94	8068	758392		752270	0.0167653
95	8244	783180		760514	0.016949
96	8372	803712		768886	0.0171356
97	8300	805100		777186	0.0173206
98	8583	841134		785769	0.0175119
99	8637	855063		794406	0.0177044
100	8460	846000		802866	0.0178929
101	8569	865469		811435	0.0180839
102	8657	883014		820092	0.0182768
103	8818	908254		828910	0.0184733
104	8881	923624		837791	0.0186713
105	9166	962430		846957	0.0188755
106	9298	985588		856255	0.0190828
107	9153	979371		865408	0.0192867
108	9692	1046736		875100	0.0195027
109	9814	1069726		884914	0.0197215
110	9815	1079650		894729	0.0199402
111	9888	1097568		904617	0.0201606
112	10132	1134784		914749	0.0203864
113	10304	1164352		925053	0.020616
114	10662	1215468		935715	0.0208536
115	10868	1249820		946583	0.0210958
116	11037	1280292		957620	0.0213418
117	11588	1355796		969208	0.0216001
118	11724	1383432		980932	0.0218614
119	11831	1407889		992763	0.022125
120	12070	1448400		1004833	0.022394
121	12457	1507297		1017290	0.0226716
122	12497	1524634		1029787	0.0229501
123	13169	1619787		1042956	0.0232436
124	13259	1644116		1056215	0.0235391
125	13597	1699625		1069812	0.0238422
126	14397	1814022		1084209	0.024163
127	14533	1845691		1098742	0.0244869
128	15128	1936384		1113870	0.024824
129	15496	1998984		1129366	0.0251694
130	16329	2122770		1145695	0.0255333
131	17050	2233550		1162745	0.0259133
132	18196	2401872		1180941	0.0263188
133	19124	2543492		1200065	0.026745
134	20631	2764554		1220696	0.0272048
135	22550	3044250		1243246	0.0277074
136	24341	3310376		1267587	0.0282498
137	27080	3709960		1294667	0.0288533
138	30381	4192578		1325048	0.0295304
139	33824	4701536		1358872	0.0302842
140	37795	5291300		1396667	0.0311265
141	42662	6015342		1439329	0.0320773
142	48834	6934428		1488163	0.0331657
143	55671	7960953		1543834	0.0344064
144	64549	9295056		1608383	0.0358449
145	74309	10774805		1682692	0.037501
146	87593	12788578		1770285	0.0394531
147	101693	14948871		1871978	0.0417195
148	117146	17337608		1989124	0.0443302
149	137472	20483328		2126596	0.047394
150	156638	23495700		2283234	0.0508849
151	179733	27139683		2462967	0.0548904
152	208773	31733496		2671740	0.0595432
153	241173	36899469		2912913	0.0649181
154	269894	41563676		3182807	0.070933
155	307298	47631190		3490105	0.0777815
156	347080	54144480		3837185	0.0855167
157	386107	60618799		4223292	0.0941216
158	429762	67902396		4653054	0.103699
159	474471	75440889		5127525	0.114274
160	510925	81748000		5638450	0.12566
161	555460	89429060		6193910	0.138039
162	601080	97374960		6794990	0.151435
163	637483	103909729		7432473	0.165642
164	681522	111769608		8113995	0.180831
165	725515	119709975		8839510	0.197
166	764489	126905174		9603999	0.214038
167	797769	133227423		10401768	0.231817
168	831212	139643616		11232980	0.250342
169	859896	145322424		12092876	0.269506
170	891414	151540380		12984290	0.289372
171	924443	158079753		13908733	0.309974
172	925920	159258240		14834653	0.33061
173	941741	162921193		15776394	0.351598
174	963021	167565654		16739415	0.37306
175	965996	169049300		17705411	0.394588
176	984934	173348384		18690345	0.416539
177	983840	174139680		19674185	0.438465
178	981162	174646836		20655347	0.460331
179	982982	175953778		21638329	0.482238
180	969597	174527460		22607926	0.503847
181	956452	173117812		23564378	0.525163
182	948576	172640832		24512954	0.546303
183	937423	171548409		25450377	0.567195
184	914424	168254016		26364801	0.587574
185	904107	167259795		27268908	0.607723
186	890796	165688056		28159704	0.627576
187	865505	161849435		29025209	0.646865
188	854364	160620432		29879573	0.665905
189	845369	159774741		30724942	0.684745
190	819268	155660920		31544210	0.703004
191	799580	152719780		32343790	0.720824
192	781390	150026880		33125180	0.738238
193	750046	144758878		33875226	0.754954
194	738973	143360762		34614199	0.771423
195	715943	139608885		35330142	0.787378
196	685620	134381520		36015762	0.802658
197	662738	130559386		36678500	0.817428
198	641466	127010268		37319966	0.831724
199	612429	121873371		37932395	0.845373
200	586891	117378200		38519286	0.858453
201	552023	110956623		39071309	0.870755
202	523991	105846182		39595300	0.882433
203	491764	99828092		40087064	0.893393
204	459857	93810828		40546921	0.903641
205	427740	87686700		40974661	0.913174
206	400697	82543582		41375358	0.922104
207	368891	76360437		41744249	0.930325
208	334263	69526704		42078512	0.937775
209	308252	64424668		42386764	0.944644
210	280140	58829400		42666904	0.950888
211	251299	53024089		42918203	0.956488
212	226578	48034536		43144781	0.961538
213	201957	43016841		43346738	0.966039
214	175840	37629760		43522578	0.969957
215	154194	33151710		43676772	0.973394
216	134646	29083536		43811418	0.976395
217	114332	24810044		43925750	0.978943
218	98494	21471692		44024244	0.981138
219	83116	18202404		44107360	0.98299
220	67825	14921500		44175185	0.984502
221	55814	12334894		44230999	0.985746
222	45830	10174260		44276829	0.986767
223	37175	8290025		44314004	0.987595
224	29589	6627936		44343593	0.988255
225	23398	5264550		44366991	0.988776
226	18619	4207894		44385610	0.989191
227	14919	3386613		44400529	0.989524
228	11994	2734632		44412523	0.989791
229	9594	2197026		44422117	0.990005
230	7902	1817460		44430019	0.990181
231	6475	1495725		44436494	0.990325
232	5502	1276464		44441996	0.990448
233	4834	1126322		44446830	0.990556
234	4277	1000818		44451107	0.990651
235	3600	846000		44454707	0.990731
236	3428	809008		44458135	0.990808
237	3403	806511		44461538	0.990883
238	3198	761124		44464736	0.990955
239	3284	784876		44468020	0.991028
240	3183	763920		44471203	0.991099
241	3057	736737		44474260	0.991167
242	3014	729388		44477274	0.991234
243	3041	738963		44480315	0.991302
244	2991	729804		44483306	0.991369
245	3127	766115		44486433	0.991438
246	3030	745380		44489463	0.991506
247	3268	807196		44492731	0.991579
248	3196	792608		44495927	0.99165
249	3306	823194		44499233	0.991724
250	3405	851250		44502638	0.991799
251	3401	853651		44506039	0.991875
252	3603	907956		44509642	0.991955
253	3342	845526		44512984	0.99203
254	3524	895096		44516508	0.992109
255	3554	906270		44520062	0.992188
256	3580	916480		44523642	0.992267
257	3705	952185		44527347	0.99235
258	3962	1022196		44531309	0.992438
259	3757	973063		44535066	0.992522
260	3947	1026220		44539013	0.99261
261	3750	978750		44542763	0.992694
262	3937	1031494		44546700	0.992781
263	4109	1080667		44550809	0.992873
264	4124	1088736		44554933	0.992965
265	4091	1084115		44559024	0.993056
266	4291	1141406		44563315	0.993152
267	4316	1152372		44567631	0.993248
268	4108	1100944		44571739	0.993339
269	4195	1128455		44575934	0.993433
270	4242	1145340		44580176	0.993527
271	4163	1128173		44584339	0.99362
272	4211	1145392		44588550	0.993714
273	4187	1143051		44592737	0.993807
274	4097	1122578		44596834	0.993899
275	4066	1118150		44600900	0.993989
276	3853	1063428		44604753	0.994075
277	3799	1052323		44608552	0.99416
278	3848	1069744		44612400	0.994246
279	3762	1049598		44616162	0.994329
280	3767	1054760		44619929	0.994413
281	3913	1099553		44623842	0.994501
282	3751	1057782		44627593	0.994584
283	3759	1063797		44631352	0.994668
284	3353	952252		44634705	0.994743
285	3417	973845		44638122	0.994819
286	3497	1000142		44641619	0.994897
287	3371	967477		44644990	0.994972
288	3361	967968		44648351	0.995047
289	3232	934048		44651583	0.995119
290	3162	916980		44654745	0.995189
291	2849	829059		44657594	0.995253
292	3177	927684		44660771	0.995324
293	2947	863471		44663718	0.995389
294	2888	849072		44666606	0.995454
295	2741	808595		44669347	0.995515
296	2705	800680		44672052	0.995575
297	2762	820314		44674814	0.995637
298	2616	779568		44677430	0.995695
299	2480	741520		44679910	0.99575
300	2557	767100		44682467	0.995807
301	2435	732935		44684902	0.995861
302	2552	770704		44687454	0.995918
303	2621	794163		44690075	0.995977
304	2471	751184		44692546	0.996032
305	2179	664595		44694725	0.99608
306	2154	659124		44696879	0.996128
307	2047	628429		44698926	0.996174
308	2019	621852		44700945	0.996219
309	1950	602550		44702895	0.996262
310	1983	614730		44704878	0.996307
311	1775	552025		44706653	0.996346
312	1688	526656		44708341	0.996384
313	1619	506747		44709960	0.99642
314	1506	472884		44711466	0.996453
315	1457	458955		44712923	0.996486
316	1623	512868		44714546	0.996522
317	1552	491984		44716098	0.996557
318	1422	452196		44717520	0.996588
319	1436	458084		44718956	0.99662
320	1516	485120		44720472	0.996654
321	1308	419868		44721780	0.996683
322	1210	389620		44722990	0.99671
323	1278	412794		44724268	0.996739
324	1238	401112		44725506	0.996766
325	1247	405275		44726753	0.996794
326	1162	378812		44727915	0.99682
327	1158	378666		44729073	0.996846
328	1073	351944		44730146	0.99687
329	1020	335580		44731166	0.996892
330	1048	345840		44732214	0.996916
331	943	312133		44733157	0.996937
332	950	315400		44734107	0.996958
333	914	304362		44735021	0.996978
334	968	323312		44735989	0.997
335	897	300495		44736886	0.99702
336	836	280896		44737722	0.997039
337	881	296897		44738603	0.997058
338	777	262626		44739380	0.997076
339	816	276624		44740196	0.997094
340	864	293760		44741060	0.997113
341	827	282007		44741887	0.997131
342	738	252396		44742625	0.997148
343	815	279545		44743440	0.997166
344	766	263504		44744206	0.997183
345	815	281175		44745021	0.997201
346	797	275762		44745818	0.997219
347	807	280029		44746625	0.997237
348	787	273876		44747412	0.997255
349	788	275012		44748200	0.997272
350	1056	369600		44749256	0.997296
351	1239	434889		44750495	0.997323
352	1070	376640		44751565	0.997347
353	816	288048		44752381	0.997365
354	772	273288		44753153	0.997382
355	906	321630		44754059	0.997403
356	806	286936		44754865	0.997421
357	797	284529		44755662	0.997438
358	851	304658		44756513	0.997457
359	806	289354		44757319	0.997475
360	758	272880		44758077	0.997492
361	770	277970		44758847	0.997509
362	712	257744		44759559	0.997525
363	696	252648		44760255	0.997541
364	724	263536		44760979	0.997557
365	807	294555		44761786	0.997575
366	740	270840		44762526	0.997591
367	770	282590		44763296	0.997609
368	771	283728		44764067	0.997626
369	640	236160		44764707	0.99764
370	677	250490		44765384	0.997655
371	695	257845		44766079	0.997671
372	755	280860		44766834	0.997687
373	770	287210		44767604	0.997705
374	680	254320		44768284	0.99772
375	674	252750		44768958	0.997735
376	712	267712		44769670	0.997751
377	596	224692		44770266	0.997764
378	613	231714		44770879	0.997777
379	602	228158		44771481	0.997791
380	659	250420		44772140	0.997806
381	606	230886		44772746	0.997819
382	573	218886		44773319	0.997832
383	750	287250		44774069	0.997849
384	692	265728		44774761	0.997864
385	688	264880		44775449	0.997879
386	724	279464		44776173	0.997895
387	775	299925		44776948	0.997913
388	650	252200		44777598	0.997927
389	779	303031		44778377	0.997945
390	777	303030		44779154	0.997962
391	814	318274		44779968	0.99798
392	707	277144		44780675	0.997996
393	975	383175		44781650	0.998018
394	859	338446		44782509	0.998037
395	876	346020		44783385	0.998056
396	846	335016		44784231	0.998075
397	975	387075		44785206	0.998097
398	994	395612		44786200	0.998119
399	985	393015		44787185	0.998141
400	990	396000		44788175	0.998163
401	976	391376		44789151	0.998185
402	905	363810		44790056	0.998205
403	975	392925		44791031	0.998227
404	892	360368		44791923	0.998246
405	882	357210		44792805	0.998266
406	892	362152		44793697	0.998286
407	792	322344		44794489	0.998304
408	737	300696		44795226	0.99832
409	715	292435		44795941	0.998336
410	1174	481340		44797115	0.998362
411	717	294687		44797832	0.998378
412	789	325068		44798621	0.998396
413	703	290339		44799324	0.998411
414	718	297252		44800042	0.998427
415	660	273900		44800702	0.998442
416	629	261664		44801331	0.998456
417	772	321924		44802103	0.998473
418	539	225302		44802642	0.998485
419	594	248886		44803236	0.998499
420	560	235200		44803796	0.998511
421	676	284596		44804472	0.998526
422	619	261218		44805091	0.99854
423	668	282564		44805759	0.998555
424	788	334112		44806547	0.998572
425	615	261375		44807162	0.998586
426	667	284142		44807829	0.998601
427	586	250222		44808415	0.998614
428	619	264932		44809034	0.998628
429	568	243672		44809602	0.99864
430	580	249400		44810182	0.998653
431	514	221534		44810696	0.998665
432	519	224208		44811215	0.998676
433	705	305265		44811920	0.998692
434	747	324198		44812667	0.998709
435	681	296235		44813348	0.998724
436	585	255060		44813933	0.998737
437	682	298034		44814615	0.998752
438	547	239586		44815162	0.998764
439	502	220378		44815664	0.998776
440	416	183040		44816080	0.998785
441	430	189630		44816510	0.998794
442	427	188734		44816937	0.998804
443	435	192705		44817372	0.998814
444	357	158508		44817729	0.998822
445	416	185120		44818145	0.998831
446	394	175724		44818539	0.99884
447	349	156003		44818888	0.998847
448	375	168000		44819263	0.998856
449	325	145925		44819588	0.998863
450	337	151650		44819925	0.998871
451	316	142516		44820241	0.998878
452	342	154584		44820583	0.998885
453	299	135447		44820882	0.998892
454	424	192496		44821306	0.998901
455	328	149240		44821634	0.998909
456	351	160056		44821985	0.998916
457	324	148068		44822309	0.998924
458	333	152514		44822642	0.998931
459	330	151470		44822972	0.998938
460	339	155940		44823311	0.998946
461	334	153974		44823645	0.998953
462	314	145068		44823959	0.99896
463	310	143530		44824269	0.998967
464	325	150800		44824594	0.998975
465	305	141825		44824899	0.998981
466	259	120694		44825158	0.998987
467	344	160648		44825502	0.998995
468	358	167544		44825860	0.999003
469	285	133665		44826145	0.999009
470	318	149460		44826463	0.999016
471	278	130938		44826741	0.999022
472	292	137824		44827033	0.999029
473	295	139535		44827328	0.999036
474	249	118026		44827577	0.999041
475	287	136325		44827864	0.999047
476	224	106624		44828088	0.999052
477	220	104940		44828308	0.999057
478	235	112330		44828543	0.999063
479	224	107296		44828767	0.999068
480	264	126720		44829031	0.999073
481	261	125541		44829292	0.999079
482	342	164844		44829634	0.999087
483	232	112056		44829866	0.999092
484	338	163592		44830204	0.9991
485	237	114945		44830441	0.999105
486	239	116154		44830680	0.99911
487	202	98374		44830882	0.999115
488	215	104920		44831097	0.99912
489	217	106113		44831314	0.999124
490	266	130340		44831580	0.99913
491	216	106056		44831796	0.999135
492	247	121524		44832043	0.999141
493	221	108953		44832264	0.999146
494	191	94354		44832455	0.99915
495	227	112365		44832682	0.999155
496	217	107632		44832899	0.99916
497	217	107849		44833116	0.999165
498	186	92628		44833302	0.999169
499	173	86327		44833475	0.999173
500	171	85500		44833646	0.999176
501	200	100200		44833846	0.999181
502	241	120982		44834087	0.999186
503	208	104624		44834295	0.999191
504	200	100800		44834495	0.999195
505	213	107565		44834708	0.9992
506	168	85008		44834876	0.999204
507	235	119145		44835111	0.999209
508	207	105156		44835318	0.999214
509	209	106381		44835527	0.999218
510	180	91800		44835707	0.999222
511	208	106288		44835915	0.999227
512	192	98304		44836107	0.999231
513	244	125172		44836351	0.999237
514	216	111024		44836567	0.999241
515	209	107635		44836776	0.999246
516	199	102684		44836975	0.999251
517	211	109087		44837186	0.999255
518	250	129500		44837436	0.999261
519	208	107952		44837644	0.999265
520	257	133640		44837901	0.999271
521	198	103158		44838099	0.999276
522	244	127368		44838343	0.999281
523	185	96755		44838528	0.999285
524	196	102704		44838724	0.99929
525	214	112350		44838938	0.999294
526	212	111512		44839150	0.999299
527	252	132804		44839402	0.999305
528	219	115632		44839621	0.99931
529	240	126960		44839861	0.999315
530	201	106530		44840062	0.999319
531	223	118413		44840285	0.999324
532	241	128212		44840526	0.99933
533	211	112463		44840737	0.999334
534	223	119082		44840960	0.999339
535	248	132680		44841208	0.999345
536	228	122208		44841436	0.99935
537	237	127269		44841673	0.999355
538	212	114056		44841885	0.99936
539	228	122892		44842113	0.999365
540	195	105300		44842308	0.999369
541	177	95757		44842485	0.999373
542	181	98102		44842666	0.999377
543	179	97197		44842845	0.999381
544	162	88128		44843007	0.999385
545	151	82295		44843158	0.999388
546	175	95550		44843333	0.999392
547	167	91349		44843500	0.999396
548	172	94256		44843672	0.9994
549	131	71919		44843803	0.999403
550	175	96250		44843978	0.999407
551	157	86507		44844135	0.99941
552	137	75624		44844272	0.999413
553	130	71890		44844402	0.999416
554	156	86424		44844558	0.99942
555	174	96570		44844732	0.999423
556	129	71724		44844861	0.999426
557	134	74638		44844995	0.999429
558	153	85374		44845148	0.999433
559	137	76583		44845285	0.999436
560	152	85120		44845437	0.999439
561	133	74613		44845570	0.999442
562	122	68564		44845692	0.999445
563	111	62493		44845803	0.999447
564	114	64296		44845917	0.99945
565	103	58195		44846020	0.999452
566	96	54336		44846116	0.999454
567	109	61803		44846225	0.999457
568	100	56800		44846325	0.999459
569	109	62021		44846434	0.999461
570	94	53580		44846528	0.999463
571	136	77656		44846664	0.999466
572	133	76076		44846797	0.999469
573	136	77928		44846933	0.999472
574	90	51660		44847023	0.999474
575	112	64400		44847135	0.999477
576	125	72000		44847260	0.99948
577	103	59431		44847363	0.999482
578	77	44506		44847440	0.999484
579	91	52689		44847531	0.999486
580	81	46980		44847612	0.999488
581	102	59262		44847714	0.99949
582	80	46560		44847794	0.999492
583	96	55968		44847890	0.999494
584	70	40880		44847960	0.999495
585	85	49725		44848045	0.999497
586	97	56842		44848142	0.999499
587	87	51069		44848229	0.999501
588	74	43512		44848303	0.999503
589	72	42408		44848375	0.999505
590	80	47200		44848455	0.999506
591	86	50826		44848541	0.999508
592	83	49136		44848624	0.99951
593	70	41510		44848694	0.999512
594	76	45144		44848770	0.999513
595	85	50575		44848855	0.999515
596	69	41124		44848924	0.999517
597	95	56715		44849019	0.999519
598	92	55016		44849111	0.999521
599	83	49717		44849194	0.999523
600	85	51000		44849279	0.999525
601	63	37863		44849342	0.999526
602	79	47558		44849421	0.999528
603	126	75978		44849547	0.999531
604	103	62212		44849650	0.999533
605	82	49610		44849732	0.999535
606	102	61812		44849834	0.999537
607	121	73447		44849955	0.99954
608	90	54720		44850045	0.999542
609	95	57855		44850140	0.999544
610	76	46360		44850216	0.999546
611	104	63544		44850320	0.999548
612	99	60588		44850419	0.99955
613	117	71721		44850536	0.999553
614	113	69382		44850649	0.999555
615	102	62730		44850751	0.999558
616	122	75152		44850873	0.99956
617	97	59849		44850970	0.999562
618	109	67362		44851079	0.999565
619	110	68090		44851189	0.999567
620	140	86800		44851329	0.99957
621	127	78867		44851456	0.999573
622	166	103252		44851622	0.999577
623	118	73514		44851740	0.99958
624	151	94224		44851891	0.999583
625	120	75000		44852011	0.999586
626	141	88266		44852152	0.999589
627	183	114741		44852335	0.999593
628	151	94828		44852486	0.999596
629	138	86802		44852624	0.999599
630	126	79380		44852750	0.999602
631	157	99067		44852907	0.999606
632	165	104280		44853072	0.999609
633	168	106344		44853240	0.999613
634	130	82420		44853370	0.999616
635	135	85725		44853505	0.999619
636	132	83952		44853637	0.999622
637	153	97461		44853790	0.999625
638	147	93786		44853937	0.999629
639	159	101601		44854096	0.999632
640	142	90880		44854238	0.999635
641	142	91022		44854380	0.999638
642	121	77682		44854501	0.999641
643	159	102237		44854660	0.999645
644	163	104972		44854823	0.999648
645	195	125775		44855018	0.999653
646	175	113050		44855193	0.999657
647	181	117107		44855374	0.999661
648	164	106272		44855538	0.999664
649	134	86966		44855672	0.999667
650	148	96200		44855820	0.999671
651	180	117180		44856000	0.999675
652	162	105624		44856162	0.999678
653	171	111663		44856333	0.999682
654	141	92214		44856474	0.999685
655	139	91045		44856613	0.999688
656	125	82000		44856738	0.999691
657	141	92637		44856879	0.999694
658	136	89488		44857015	0.999697
659	168	110712		44857183	0.999701
660	146	96360		44857329	0.999704
661	148	97828		44857477	0.999707
662	141	93342		44857618	0.999711
663	135	89505		44857753	0.999714
664	117	77688		44857870	0.999716
665	120	79800		44857990	0.999719
666	136	90576		44858126	0.999722
667	135	90045		44858261	0.999725
668	107	71476		44858368	0.999727
669	157	105033		44858525	0.999731
670	121	81070		44858646	0.999734
671	118	79178		44858764	0.999736
672	124	83328		44858888	0.999739
673	119	80087		44859007	0.999742
674	121	81554		44859128	0.999744
675	82	55350		44859210	0.999746
676	94	63544		44859304	0.999748
677	106	71762		44859410	0.999751
678	124	84072		44859534	0.999753
679	89	60431		44859623	0.999755
680	83	56440		44859706	0.999757
681	88	59928		44859794	0.999759
682	83	56606		44859877	0.999761
683	88	60104		44859965	0.999763
684	73	49932		44860038	0.999765
685	95	65075		44860133	0.999767
686	62	42532		44860195	0.999768
687	86	59082		44860281	0.99977
688	82	56416		44860363	0.999772
689	66	45474		44860429	0.999773
690	58	40020		44860487	0.999775
691	42	29022		44860529	0.999775
692	70	48440		44860599	0.999777
693	58	40194		44860657	0.999778
694	61	42334		44860718	0.99978
695	66	45870		44860784	0.999781
696	52	36192		44860836	0.999782
697	38	26486		44860874	0.999783
698	46	32108		44860920	0.999784
699	62	43338		44860982	0.999786
700	59	41300		44861041	0.999787
701	43	30143		44861084	0.999788
702	51	35802		44861135	0.999789
703	33	23199		44861168	0.99979
704	46	32384		44861214	0.999791
705	45	31725		44861259	0.999792
706	39	27534		44861298	0.999793
707	44	31108		44861342	0.999794
708	42	29736		44861384	0.999795
709	43	30487		44861427	0.999795
710	34	24140		44861461	0.999796
711	31	22041		44861492	0.999797
712	41	29192		44861533	0.999798
713	24	17112		44861557	0.999798
714	28	19992		44861585	0.999799
715	44	31460		44861629	0.9998
716	43	30788		44861672	0.999801
717	29	20793		44861701	0.999802
718	27	19386		44861728	0.999802
719	24	17256		44861752	0.999803
720	37	26640		44861789	0.999804
721	28	20188		44861817	0.999804
722	36	25992		44861853	0.999805
723	32	23136		44861885	0.999806
724	25	18100		44861910	0.999806
725	21	15225		44861931	0.999807
726	38	27588		44861969	0.999808
727	24	17448		44861993	0.999808
728	25	18200		44862018	0.999809
729	19	13851		44862037	0.999809
730	26	18980		44862063	0.99981
731	27	19737		44862090	0.99981
732	43	31476		44862133	0.999811
733	36	26388		44862169	0.999812
734	37	27158		44862206	0.999813
735	23	16905		44862229	0.999813
736	31	22816		44862260	0.999814
737	30	22110		44862290	0.999815
738	33	24354		44862323	0.999815
739	24	17736		44862347	0.999816
740	27	19980		44862374	0.999817
741	30	22230		44862404	0.999817
742	31	23002		44862435	0.999818
743	29	21547		44862464	0.999819
744	33	24552		44862497	0.999819
745	28	20860		44862525	0.99982
746	39	29094		44862564	0.999821
747	26	19422		44862590	0.999821
748	30	22440		44862620	0.999822
749	36	26964		44862656	0.999823
750	30	22500		44862686	0.999824
751	34	25534		44862720	0.999824
752	44	33088		44862764	0.999825
753	35	26355		44862799	0.999826
754	33	24882		44862832	0.999827
755	28	21140		44862860	0.999827
756	30	22680		44862890	0.999828
757	27	20439		44862917	0.999829
758	34	25772		44862951	0.999829
759	33	25047		44862984	0.99983
760	35	26600		44863019	0.999831
761	25	19025		44863044	0.999832
762	26	19812		44863070	0.999832
763	26	19838		44863096	0.999833
764	25	19100		44863121	0.999833
765	34	26010		44863155	0.999834
766	21	16086		44863176	0.999834
767	29	22243		44863205	0.999835
768	23	17664		44863228	0.999836
769	19	14611		44863247	0.999836
770	32	24640		44863279	0.999837
771	32	24672		44863311	0.999837
772	25	19300		44863336	0.999838
773	25	19325		44863361	0.999839
774	30	23220		44863391	0.999839
775	28	21700		44863419	0.99984
776	21	16296		44863440	0.99984
777	25	19425		44863465	0.999841
778	26	20228		44863491	0.999841
779	14	10906		44863505	0.999842
780	14	10920		44863519	0.999842
781	21	16401		44863540	0.999843
782	21	16422		44863561	0.999843
783	18	14094		44863579	0.999843
784	21	16464		44863600	0.999844
785	22	17270		44863622	0.999844
786	24	18864		44863646	0.999845
787	16	12592		44863662	0.999845
788	23	18124		44863685	0.999846
789	22	17358		44863707	0.999846
790	18	14220		44863725	0.999847
791	24	18984		44863749	0.999847
792	27	21384		44863776	0.999848
793	19	15067		44863795	0.999848
794	27	21438		44863822	0.999849
795	20	15900		44863842	0.999849
796	15	11940		44863857	0.99985
797	13	10361		44863870	0.99985
798	21	16758		44863891	0.99985
799	31	24769		44863922	0.999851
800	11	8800		44863933	0.999851
801	24	19224		44863957	0.999852
802	16	12832		44863973	0.999852
803	16	12848		44863989	0.999853
804	16	12864		44864005	0.999853
805	4	3220		44864009	0.999853
806	22	17732		44864031	0.999854
807	16	12912		44864047	0.999854
808	19	15352		44864066	0.999854
809	14	11326		44864080	0.999855
810	12	9720		44864092	0.999855
811	9	7299		44864101	0.999855
812	19	15428		44864120	0.999855
813	17	13821		44864137	0.999856
814	32	26048		44864169	0.999857
815	20	16300		44864189	0.999857
816	28	22848		44864217	0.999858
817	16	13072		44864233	0.999858
818	15	12270		44864248	0.999858
819	23	18837		44864271	0.999859
820	17	13940		44864288	0.999859
821	27	22167		44864315	0.99986
822	9	7398		44864324	0.99986
823	12	9876		44864336	0.99986
824	11	9064		44864347	0.999861
825	14	11550		44864361	0.999861
826	18	14868		44864379	0.999861
827	9	7443		44864388	0.999861
828	11	9108		44864399	0.999862
829	18	14922		44864417	0.999862
830	14	11620		44864431	0.999862
831	11	9141		44864442	0.999863
832	10	8320		44864452	0.999863
833	14	11662		44864466	0.999863
834	10	8340		44864476	0.999863
835	11	9185		44864487	0.999864
836	20	16720		44864507	0.999864
837	22	18414		44864529	0.999865
838	20	16760		44864549	0.999865
839	11	9229		44864560	0.999865
840	19	15960		44864579	0.999866
841	32	26912		44864611	0.999866
842	19	15998		44864630	0.999867
843	23	19389		44864653	0.999867
844	22	18568		44864675	0.999868
845	33	27885		44864708	0.999869
846	38	32148		44864746	0.999869
847	18	15246		44864764	0.99987
848	35	29680		44864799	0.999871
849	24	20376		44864823	0.999871
850	43	36550		44864866	0.999872
851	39	33189		44864905	0.999873
852	38	32376		44864943	0.999874
853	52	44356		44864995	0.999875
854	39	33306		44865034	0.999876
855	53	45315		44865087	0.999877
856	41	35096		44865128	0.999878
857	32	27424		44865160	0.999879
858	30	25740		44865190	0.999879
859	51	43809		44865241	0.99988
860	43	36980		44865284	0.999881
861	54	46494		44865338	0.999883
862	47	40514		44865385	0.999884
863	45	38835		44865430	0.999885
864	31	26784		44865461	0.999885
865	47	40655		44865508	0.999886
866	50	43300		44865558	0.999888
867	55	47685		44865613	0.999889
868	39	33852		44865652	0.99989
869	52	45188		44865704	0.999891
870	42	36540		44865746	0.999892
871	47	40937		44865793	0.999893
872	51	44472		44865844	0.999894
873	53	46269		44865897	0.999895
874	40	34960		44865937	0.999896
875	53	46375		44865990	0.999897
876	48	42048		44866038	0.999898
877	45	39465		44866083	0.999899
878	50	43900		44866133	0.9999
879	46	40434		44866179	0.999901
880	76	66880		44866255	0.999903
881	54	47574		44866309	0.999904
882	57	50274		44866366	0.999906
883	38	33554		44866404	0.999906
884	59	52156		44866463	0.999908
885	36	31860		44866499	0.999909
886	26	23036		44866525	0.999909
887	30	26610		44866555	0.99991
888	32	28416		44866587	0.99991
889	52	46228		44866639	0.999912
890	29	25810		44866668	0.999912
891	17	15147		44866685	0.999913
892	27	24084		44866712	0.999913
893	25	22325		44866737	0.999914
894	19	16986		44866756	0.999914
895	22	19690		44866778	0.999915
896	21	18816		44866799	0.999915
897	26	23322		44866825	0.999916
898	21	18858		44866846	0.999916
899	16	14384		44866862	0.999917
900	17	15300		44866879	0.999917
901	9	8109		44866888	0.999917
902	22	19844		44866910	0.999918
903	16	14448		44866926	0.999918
904	10	9040		44866936	0.999918
905	16	14480		44866952	0.999919
906	20	18120		44866972	0.999919
907	12	10884		44866984	0.999919
908	14	12712		44866998	0.99992
909	10	9090		44867008	0.99992
910	15	13650		44867023	0.99992
911	10	9110		44867033	0.99992
912	16	14592		44867049	0.999921
913	12	10956		44867061	0.999921
914	19	17366		44867080	0.999921
915	21	19215		44867101	0.999922
916	12	10992		44867113	0.999922
917	16	14672		44867129	0.999923
918	17	15606		44867146	0.999923
919	21	19299		44867167	0.999923
920	18	16560		44867185	0.999924
921	15	13815		44867200	0.999924
922	25	23050		44867225	0.999925
923	19	17537		44867244	0.999925
924	19	17556		44867263	0.999926
925	15	13875		44867278	0.999926
926	20	18520		44867298	0.999926
927	20	18540		44867318	0.999927
928	19	17632		44867337	0.999927
929	15	13935		44867352	0.999928
930	15	13950		44867367	0.999928
931	10	9310		44867377	0.999928
932	22	20504		44867399	0.999929
933	11	10263		44867410	0.999929
934	11	10274		44867421	0.999929
935	19	17765		44867440	0.999929
936	11	10296		44867451	0.99993
937	20	18740		44867471	0.99993
938	8	7504		44867479	0.99993
939	20	18780		44867499	0.999931
940	15	14100		44867514	0.999931
941	12	11292		44867526	0.999931
942	16	15072		44867542	0.999932
943	13	12259		44867555	0.999932
944	12	11328		44867567	0.999932
945	17	16065		44867584	0.999933
946	5	4730		44867589	0.999933
947	9	8523		44867598	0.999933
948	16	15168		44867614	0.999933
949	13	12337		44867627	0.999934
950	11	10450		44867638	0.999934
951	7	6657		44867645	0.999934
952	6	5712		44867651	0.999934
953	14	13342		44867665	0.999935
954	8	7632		44867673	0.999935
955	4	3820		44867677	0.999935
956	11	10516		44867688	0.999935
957	14	13398		44867702	0.999935
958	4	3832		44867706	0.999935
959	16	15344		44867722	0.999936
960	5	4800		44867727	0.999936
961	7	6727		44867734	0.999936
962	9	8658		44867743	0.999936
963	9	8667		44867752	0.999936
964	5	4820		44867757	0.999937
965	9	8685		44867766	0.999937
966	4	3864		44867770	0.999937
967	5	4835		44867775	0.999937
968	5	4840		44867780	0.999937
969	10	9690		44867790	0.999937
970	9	8730		44867799	0.999937
971	4	3884		44867803	0.999938
972	3	2916		44867806	0.999938
973	2	1946		44867808	0.999938
974	3	2922		44867811	0.999938
975	11	10725		44867822	0.999938
976	4	3904		44867826	0.999938
977	2	1954		44867828	0.999938
978	6	5868		44867834	0.999938
979	5	4895		44867839	0.999938
980	0	0		44867839	0.999938
981	1	981		44867840	0.999938
982	4	3928		44867844	0.999938
983	4	3932		44867848	0.999939
984	3	2952		44867851	0.999939
985	2	1970		44867853	0.999939
986	3	2958		44867856	0.999939
987	4	3948		44867860	0.999939
988	11	10868		44867871	0.999939
989	3	2967		44867874	0.999939
990	4	3960		44867878	0.999939
991	4	3964		44867882	0.999939
992	1	992		44867883	0.999939
993	3	2979		44867886	0.999939
994	5	4970		44867891	0.99994
995	5	4975		44867896	0.99994
996	1	996		44867897	0.99994
997	2	1994		44867899	0.99994
998	2	1996		44867901	0.99994
999	3	2997		44867904	0.99994
1000	4	4000		44867908	0.99994
1001	4	4004		44867912	0.99994
1002	6	6012		44867918	0.99994
1003	4	4012		44867922	0.99994
1004	3	3012		44867925	0.99994
1005	4	4020		44867929	0.99994
1006	9	9054		44867938	0.999941
1007	8	8056		44867946	0.999941
1008	3	3024		44867949	0.999941
1009	6	6054		44867955	0.999941
1010	13	13130		44867968	0.999941
1011	10	10110		44867978	0.999941
1012	8	8096		44867986	0.999942
1013	7	7091		44867993	0.999942
1014	12	12168		44868005	0.999942
1015	9	9135		44868014	0.999942
1016	8	8128		44868022	0.999942
1017	7	7119		44868029	0.999943
1018	11	11198		44868040	0.999943
1019	20	20380		44868060	0.999943
1020	20	20400		44868080	0.999944
1021	14	14294		44868094	0.999944
1022	13	13286		44868107	0.999944
1023	9	9207		44868116	0.999945
1024	16	16384		44868132	0.999945
1025	20	20500		44868152	0.999945
1026	14	14364		44868166	0.999946
1027	10	10270		44868176	0.999946
1028	13	13364		44868189	0.999946
1029	17	17493		44868206	0.999947
1030	15	15450		44868221	0.999947
1031	19	19589		44868240	0.999947
1032	16	16512		44868256	0.999948
1033	12	12396		44868268	0.999948
1034	11	11374		44868279	0.999948
1035	15	15525		44868294	0.999949
1036	11	11396		44868305	0.999949
1037	10	10370		44868315	0.999949
1038	14	14532		44868329	0.999949
1039	23	23897		44868352	0.99995
1040	11	11440		44868363	0.99995
1041	19	19779		44868382	0.99995
1042	17	17714		44868399	0.999951
1043	10	10430		44868409	0.999951
1044	16	16704		44868425	0.999951
1045	7	7315		44868432	0.999952
1046	10	10460		44868442	0.999952
1047	11	11517		44868453	0.999952
1048	6	6288		44868459	0.999952
1049	8	8392		44868467	0.999952
1050	13	13650		44868480	0.999953
1051	12	12612		44868492	0.999953
1052	11	11572		44868503	0.999953
1053	9	9477		44868512	0.999953
1054	11	11594		44868523	0.999954
1055	9	9495		44868532	0.999954
1056	13	13728		44868545	0.999954
1057	7	7399		44868552	0.999954
1058	9	9522		44868561	0.999954
1059	6	6354		44868567	0.999955
1060	9	9540		44868576	0.999955
1061	10	10610		44868586	0.999955
1062	11	11682		44868597	0.999955
1063	7	7441		44868604	0.999955
1064	6	6384		44868610	0.999956
1065	10	10650		44868620	0.999956
1066	6	6396		44868626	0.999956
1067	7	7469		44868633	0.999956
1068	4	4272		44868637	0.999956
1069	7	7483		44868644	0.999956
1070	1	1070		44868645	0.999956
1071	4	4284		44868649	0.999956
1072	5	5360		44868654	0.999957
1073	6	6438		44868660	0.999957
1074	7	7518		44868667	0.999957
1075	7	7525		44868674	0.999957
1076	7	7532		44868681	0.999957
1077	7	7539		44868688	0.999957
1078	9	9702		44868697	0.999958
1079	9	9711		44868706	0.999958
1080	4	4320		44868710	0.999958
1081	4	4324		44868714	0.999958
1082	11	11902		44868725	0.999958
1083	14	15162		44868739	0.999958
1084	8	8672		44868747	0.999959
1085	16	17360		44868763	0.999959
1086	18	19548		44868781	0.999959
1087	5	5435		44868786	0.999959
1088	5	5440		44868791	0.99996
1089	4	4356		44868795	0.99996
1090	14	15260		44868809	0.99996
1091	6	6546		44868815	0.99996
1092	10	10920		44868825	0.99996
1093	1	1093		44868826	0.99996
1094	9	9846		44868835	0.999961
1095	3	3285		44868838	0.999961
1096	10	10960		44868848	0.999961
1097	7	7679		44868855	0.999961
1098	12	13176		44868867	0.999961
1099	9	9891		44868876	0.999961
1100	6	6600		44868882	0.999962
1101	6	6606		44868888	0.999962
1102	9	9918		44868897	0.999962
1103	7	7721		44868904	0.999962
1104	3	3312		44868907	0.999962
1105	12	13260		44868919	0.999962
1106	5	5530		44868924	0.999963
1107	2	2214		44868926	0.999963
1108	11	12188		44868937	0.999963
1109	6	6654		44868943	0.999963
1110	2	2220		44868945	0.999963
1111	4	4444		44868949	0.999963
1112	4	4448		44868953	0.999963
1113	5	5565		44868958	0.999963
1114	3	3342		44868961	0.999963
1115	4	4460		44868965	0.999963
1116	0	0		44868965	0.999963
1117	6	6702		44868971	0.999964
1118	2	2236		44868973	0.999964
1119	10	11190		44868983	0.999964
1120	1	1120		44868984	0.999964
1121	3	3363		44868987	0.999964
1122	1	1122		44868988	0.999964
1123	6	6738		44868994	0.999964
1124	3	3372		44868997	0.999964
1125	2	2250		44868999	0.999964
1126	2	2252		44869001	0.999964
1127	5	5635		44869006	0.999964
1128	3	3384		44869009	0.999964
1129	2	2258		44869011	0.999964
1130	0	0		44869011	0.999964
1131	4	4524		44869015	0.999965
1132	5	5660		44869020	0.999965
1133	1	1133		44869021	0.999965
1134	2	2268		44869023	0.999965
1135	0	0		44869023	0.999965
1136	4	4544		44869027	0.999965
1137	0	0		44869027	0.999965
1138	6	6828		44869033	0.999965
1139	1	1139		44869034	0.999965
1140	2	2280		44869036	0.999965
1141	3	3423		44869039	0.999965
1142	3	3426		44869042	0.999965
1143	0	0		44869042	0.999965
1144	1	1144		44869043	0.999965
1145	0	0		44869043	0.999965
1146	4	4584		44869047	0.999965
1147	3	3441		44869050	0.999965
1148	4	4592		44869054	0.999965
1149	2	2298		44869056	0.999966
1150	5	5750		44869061	0.999966
1151	3	3453		44869064	0.999966
1152	3	3456		44869067	0.999966
1153	5	5765		44869072	0.999966
1154	0	0		44869072	0.999966
1155	3	3465		44869075	0.999966
1156	5	5780		44869080	0.999966
1157	4	4628		44869084	0.999966
1158	4	4632		44869088	0.999966
1159	5	5795		44869093	0.999966
1160	9	10440		44869102	0.999967
1161	4	4644		44869106	0.999967
1162	1	1162		44869107	0.999967
1163	2	2326		44869109	0.999967
1164	3	3492		44869112	0.999967
1165	2	2330		44869114	0.999967
1166	3	3498		44869117	0.999967
1167	0	0		44869117	0.999967
1168	0	0		44869117	0.999967
1169	1	1169		44869118	0.999967
1170	3	3510		44869121	0.999967
1171	1	1171		44869122	0.999967
1172	2	2344		44869124	0.999967
1173	3	3519		44869127	0.999967
1174	6	7044		44869133	0.999967
1175	2	2350		44869135	0.999967
1176	4	4704		44869139	0.999967
1177	4	4708		44869143	0.999967
1178	4	4712		44869147	0.999968
1179	2	2358		44869149	0.999968
1180	4	4720		44869153	0.999968
1181	2	2362		44869155	0.999968
1182	2	2364		44869157	0.999968
1183	7	8281		44869164	0.999968
1184	6	7104		44869170	0.999968
1185	5	5925		44869175	0.999968
1186	5	5930		44869180	0.999968
1187	8	9496		44869188	0.999968
1188	4	4752		44869192	0.999969
1189	6	7134		44869198	0.999969
1190	7	8330		44869205	0.999969
1191	4	4764		44869209	0.999969
1192	8	9536		44869217	0.999969
1193	9	10737		44869226	0.999969
1194	7	8358		44869233	0.999969
1195	9	10755		44869242	0.99997
1196	10	11960		44869252	0.99997
1197	2	2394		44869254	0.99997
1198	7	8386		44869261	0.99997
1199	5	5995		44869266	0.99997
1200	1	1200		44869267	0.99997
1201	7	8407		44869274	0.99997
1202	5	6010		44869279	0.99997
1203	2	2406		44869281	0.999971
1204	5	6020		44869286	0.999971
1205	4	4820		44869290	0.999971
1206	4	4824		44869294	0.999971
1207	3	3621		44869297	0.999971
1208	2	2416		44869299	0.999971
1209	11	13299		44869310	0.999971
1210	9	10890		44869319	0.999971
1211	6	7266		44869325	0.999971
1212	11	13332		44869336	0.999972
1213	1	1213		44869337	0.999972
1214	3	3642		44869340	0.999972
1215	8	9720		44869348	0.999972
1216	7	8512		44869355	0.999972
1217	4	4868		44869359	0.999972
1218	7	8526		44869366	0.999972
1219	5	6095		44869371	0.999973
1220	2	2440		44869373	0.999973
1221	8	9768		44869381	0.999973
1222	5	6110		44869386	0.999973
1223	2	2446		44869388	0.999973
1224	9	11016		44869397	0.999973
1225	2	2450		44869399	0.999973
1226	5	6130		44869404	0.999973
1227	5	6135		44869409	0.999973
1228	1	1228		44869410	0.999973
1229	4	4916		44869414	0.999973
1230	1	1230		44869415	0.999974
1231	2	2462		44869417	0.999974
1232	2	2464		44869419	0.999974
1233	4	4932		44869423	0.999974
1234	0	0		44869423	0.999974
1235	2	2470		44869425	0.999974
1236	6	7416		44869431	0.999974
1237	2	2474		44869433	0.999974
1238	1	1238		44869434	0.999974
1239	2	2478		44869436	0.999974
1240	1	1240		44869437	0.999974
1241	2	2482		44869439	0.999974
1242	1	1242		44869440	0.999974
1243	5	6215		44869445	0.999974
1244	1	1244		44869446	0.999974
1245	1	1245		44869447	0.999974
1246	2	2492		44869449	0.999974
1247	2	2494		44869451	0.999974
1248	1	1248		44869452	0.999974
1249	2	2498		44869454	0.999974
1250	1	1250		44869455	0.999974
1251	1	1251		44869456	0.999974
1252	3	3756		44869459	0.999974
1253	1	1253		44869460	0.999975
1254	1	1254		44869461	0.999975
1255	2	2510		44869463	0.999975
1256	1	1256		44869464	0.999975
1257	0	0		44869464	0.999975
1258	2	2516		44869466	0.999975
1259	3	3777		44869469	0.999975
1260	7	8820		44869476	0.999975
1261	5	6305		44869481	0.999975
1262	0	0		44869481	0.999975
1263	4	5052		44869485	0.999975
1264	2	2528		44869487	0.999975
1265	2	2530		44869489	0.999975
1266	4	5064		44869493	0.999975
1267	4	5068		44869497	0.999975
1268	2	2536		44869499	0.999975
1269	4	5076		44869503	0.999975
1270	0	0		44869503	0.999975
1271	2	2542		44869505	0.999976
1272	2	2544		44869507	0.999976
1273	1	1273		44869508	0.999976
1274	6	7644		44869514	0.999976
1275	6	7650		44869520	0.999976
1276	2	2552		44869522	0.999976
1277	4	5108		44869526	0.999976
1278	6	7668		44869532	0.999976
1279	2	2558		44869534	0.999976
1280	4	5120		44869538	0.999976
1281	4	5124		44869542	0.999976
1282	9	11538		44869551	0.999977
1283	4	5132		44869555	0.999977
1284	2	2568		44869557	0.999977
1285	1	1285		44869558	0.999977
1286	2	2572		44869560	0.999977
1287	4	5148		44869564	0.999977
1288	9	11592		44869573	0.999977
1289	0	0		44869573	0.999977
1290	1	1290		44869574	0.999977
1291	0	0		44869574	0.999977
1292	9	11628		44869583	0.999977
1293	1	1293		44869584	0.999977
1294	2	2588		44869586	0.999977
1295	4	5180		44869590	0.999977
1296	2	2592		44869592	0.999977
1297	5	6485		44869597	0.999978
1298	0	0		44869597	0.999978
1299	6	7794		44869603	0.999978
1300	4	5200		44869607	0.999978
1301	2	2602		44869609	0.999978
1302	2	2604		44869611	0.999978
1303	1	1303		44869612	0.999978
1304	0	0		44869612	0.999978
1305	2	2610		44869614	0.999978
1306	1	1306		44869615	0.999978
1307	0	0		44869615	0.999978
1308	0	0		44869615	0.999978
1309	3	3927		44869618	0.999978
1310	3	3930		44869621	0.999978
1311	2	2622		44869623	0.999978
1312	4	5248		44869627	0.999978
1313	1	1313		44869628	0.999978
1314	1	1314		44869629	0.999978
1315	0	0		44869629	0.999978
1316	1	1316		44869630	0.999978
1317	2	2634		44869632	0.999978
1318	0	0		44869632	0.999978
1319	2	2638		44869634	0.999978
1320	0	0		44869634	0.999978
1321	3	3963		44869637	0.999978
1322	0	0		44869637	0.999978
1323	2	2646		44869639	0.999978
1324	2	2648		44869641	0.999979
1325	3	3975		44869644	0.999979
1326	2	2652		44869646	0.999979
1327	1	1327		44869647	0.999979
1328	4	5312		44869651	0.999979
1329	0	0		44869651	0.999979
1330	0	0		44869651	0.999979
1331	1	1331		44869652	0.999979
1332	0	0		44869652	0.999979
1333	3	3999		44869655	0.999979
1334	0	0		44869655	0.999979
1335	1	1335		44869656	0.999979
1336	0	0		44869656	0.999979
1337	0	0		44869656	0.999979
1338	0	0		44869656	0.999979
1339	1	1339		44869657	0.999979
1340	1	1340		44869658	0.999979
1341	0	0		44869658	0.999979
1342	0	0		44869658	0.999979
1343	1	1343		44869659	0.999979
1344	3	4032		44869662	0.999979
1345	1	1345		44869663	0.999979
1346	1	1346		44869664	0.999979
1347	5	6735		44869669	0.999979
1348	1	1348		44869670	0.999979
1349	0	0		44869670	0.999979
1350	0	0		44869670	0.999979
1351	0	0		44869670	0.999979
1352	1	1352		44869671	0.999979
1353	0	0		44869671	0.999979
1354	0	0		44869671	0.999979
1355	0	0		44869671	0.999979
1356	2	2712		44869673	0.999979
1357	2	2714		44869675	0.999979
1358	1	1358		44869676	0.999979
1359	0	0		44869676	0.999979
1360	2	2720		44869678	0.999979
1361	2	2722		44869680	0.999979
1362	2	2724		44869682	0.999979
1363	1	1363		44869683	0.999979
1364	1	1364		44869684	0.999979
1365	0	0		44869684	0.999979
1366	0	0		44869684	0.999979
1367	2	2734		44869686	0.99998
1368	3	4104		44869689	0.99998
1369	1	1369		44869690	0.99998
1370	1	1370		44869691	0.99998
1371	1	1371		44869692	0.99998
1372	0	0		44869692	0.99998
1373	0	0		44869692	0.99998
1374	0	0		44869692	0.99998
1375	0	0		44869692	0.99998
1376	1	1376		44869693	0.99998
1377	2	2754		44869695	0.99998
1378	3	4134		44869698	0.99998
1379	1	1379		44869699	0.99998
1380	1	1380		44869700	0.99998
1381	1	1381		44869701	0.99998
1382	1	1382		44869702	0.99998
1383	1	1383		44869703	0.99998
1384	1	1384		44869704	0.99998
1385	0	0		44869704	0.99998
1386	1	1386		44869705	0.99998
1387	2	2774		44869707	0.99998
1388	2	2776		44869709	0.99998
1389	1	1389		44869710	0.99998
1390	1	1390		44869711	0.99998
1391	0	0		44869711	0.99998
1392	0	0		44869711	0.99998
1393	1	1393		44869712	0.99998
1394	0	0		44869712	0.99998
1395	0	0		44869712	0.99998
1396	2	2792		44869714	0.99998
1397	0	0		44869714	0.99998
1398	0	0		44869714	0.99998
1399	0	0		44869714	0.99998
1400	1	1400		44869715	0.99998
1401	0	0		44869715	0.99998
1402	0	0		44869715	0.99998
1403	0	0		44869715	0.99998
1404	1	1404		44869716	0.99998
1405	0	0		44869716	0.99998
1406	0	0		44869716	0.99998
1407	0	0		44869716	0.99998
1408	1	1408		44869717	0.99998
1409	1	1409		44869718	0.99998
1410	2	2820		44869720	0.99998
1411	0	0		44869720	0.99998
1412	1	1412		44869721	0.99998
1413	1	1413		44869722	0.99998
1414	1	1414		44869723	0.99998
1415	0	0		44869723	0.99998
1416	1	1416		44869724	0.99998
1417	2	2834		44869726	0.99998
1418	0	0		44869726	0.99998
1419	1	1419		44869727	0.99998
1420	2	2840		44869729	0.99998
1421	2	2842		44869731	0.999981
1422	0	0		44869731	0.999981
1423	2	2846		44869733	0.999981
1424	0	0		44869733	0.999981
1425	0	0		44869733	0.999981
1426	0	0		44869733	0.999981
1427	0	0		44869733	0.999981
1428	1	1428		44869734	0.999981
1429	1	1429		44869735	0.999981
1430	1	1430		44869736	0.999981
1431	1	1431		44869737	0.999981
1432	1	1432		44869738	0.999981
1433	1	1433		44869739	0.999981
1434	2	2868		44869741	0.999981
1435	0	0		44869741	0.999981
1436	0	0		44869741	0.999981
1437	0	0		44869741	0.999981
1438	1	1438		44869742	0.999981
1439	1	1439		44869743	0.999981
1440	0	0		44869743	0.999981
1441	0	0		44869743	0.999981
1442	1	1442		44869744	0.999981
1443	1	1443		44869745	0.999981
1444	0	0		44869745	0.999981
1445	1	1445		44869746	0.999981
1446	1	1446		44869747	0.999981
1447	0	0		44869747	0.999981
1448	1	1448		44869748	0.999981
1449	0	0		44869748	0.999981
1450	1	1450		44869749	0.999981
1451	1	1451		44869750	0.999981
1452	1	1452		44869751	0.999981
1453	1	1453		44869752	0.999981
1454	0	0		44869752	0.999981
1455	1	1455		44869753	0.999981
1456	1	1456		44869754	0.999981
1457	0	0		44869754	0.999981
1458	1	1458		44869755	0.999981
1459	0	0		44869755	0.999981
1460	0	0		44869755	0.999981
1461	0	0		44869755	0.999981
1462	1	1462		44869756	0.999981
1463	2	2926		44869758	0.999981
1464	2	2928		44869760	0.999981
1465	1	1465		44869761	0.999981
1466	0	0		44869761	0.999981
1467	0	0		44869761	0.999981
1468	0	0		44869761	0.999981
1469	1	1469		44869762	0.999981
1470	2	2940		44869764	0.999981
1471	0	0		44869764	0.999981
1472	2	2944		44869766	0.999981
1473	0	0		44869766	0.999981
1474	0	0		44869766	0.999981
1475	0	0		44869766	0.999981
1476	0	0		44869766	0.999981
1477	1	1477		44869767	0.999981
1478	0	0		44869767	0.999981
1479	0	0		44869767	0.999981
1480	0	0		44869767	0.999981
1481	0	0		44869767	0.999981
1482	1	1482		44869768	0.999981
1483	0	0		44869768	0.999981
1484	1	1484		44869769	0.999981
1485	0	0		44869769	0.999981
1486	1	1486		44869770	0.999981
1487	0	0		44869770	0.999981
1488	1	1488		44869771	0.999981
1489	0	0		44869771	0.999981
1490	0	0		44869771	0.999981
1491	0	0		44869771	0.999981
1492	0	0		44869771	0.999981
1493	1	1493		44869772	0.999981
1494	1	1494		44869773	0.999981
1495	0	0		44869773	0.999981
1496	0	0		44869773	0.999981
1497	0	0		44869773	0.999981
1498	1	1498		44869774	0.999982
1499	0	0		44869774	0.999982
1500	0	0		44869774	0.999982
1501	1	1501		44869775	0.999982
1502	0	0		44869775	0.999982
1503	0	0		44869775	0.999982
1504	1	1504		44869776	0.999982
1505	0	0		44869776	0.999982
1506	0	0		44869776	0.999982
1507	0	0		44869776	0.999982
1508	0	0		44869776	0.999982
1509	0	0		44869776	0.999982
1510	1	1510		44869777	0.999982
1511	0	0		44869777	0.999982
1512	0	0		44869777	0.999982
1513	0	0		44869777	0.999982
1514	0	0		44869777	0.999982
1515	0	0		44869777	0.999982
1516	1	1516		44869778	0.999982
1517	1	1517		44869779	0.999982
1518	2	3036		44869781	0.999982
1519	0	0		44869781	0.999982
1520	0	0		44869781	0.999982
1521	0	0		44869781	0.999982
1522	0	0		44869781	0.999982
1523	0	0		44869781	0.999982
1524	0	0		44869781	0.999982
1525	0	0		44869781	0.999982
1526	1	1526		44869782	0.999982
1527	0	0		44869782	0.999982
1528	0	0		44869782	0.999982
1529	0	0		44869782	0.999982
1530	1	1530		44869783	0.999982
1531	0	0		44869783	0.999982
1532	1	1532		44869784	0.999982
1533	2	3066		44869786	0.999982
1534	1	1534		44869787	0.999982
1535	1	1535		44869788	0.999982
1536	0	0		44869788	0.999982
1537	1	1537		44869789	0.999982
1538	0	0		44869789	0.999982
1539	0	0		44869789	0.999982
1540	0	0		44869789	0.999982
1541	2	3082		44869791	0.999982
1542	1	1542		44869792	0.999982
1543	2	3086		44869794	0.999982
1544	0	0		44869794	0.999982
1545	1	1545		44869795	0.999982
1546	0	0		44869795	0.999982
1547	0	0		44869795	0.999982
1548	0	0		44869795	0.999982
1549	0	0		44869795	0.999982
1550	0	0		44869795	0.999982
1551	0	0		44869795	0.999982
1552	0	0		44869795	0.999982
1553	0	0		44869795	0.999982
1554	1	1554		44869796	0.999982
1555	0	0		44869796	0.999982
1556	2	3112		44869798	0.999982
1557	1	1557		44869799	0.999982
1558	0	0		44869799	0.999982
1559	0	0		44869799	0.999982
1560	0	0		44869799	0.999982
1561	0	0		44869799	0.999982
1562	0	0		44869799	0.999982
1563	0	0		44869799	0.999982
1564	0	0		44869799	0.999982
1565	0	0		44869799	0.999982
1566	0	0		44869799	0.999982
1567	0	0		44869799	0.999982
1568	0	0		44869799	0.999982
1569	0	0		44869799	0.999982
1570	0	0		44869799	0.999982
1571	1	1571		44869800	0.999982
1572	0	0		44869800	0.999982
1573	0	0		44869800	0.999982
1574	0	0		44869800	0.999982
1575	1	1575		44869801	0.999982
1576	0	0		44869801	0.999982
1577	1	1577		44869802	0.999982
1578	0	0		44869802	0.999982
1579	0	0		44869802	0.999982
1580	0	0		44869802	0.999982
1581	0	0		44869802	0.999982
1582	0	0		44869802	0.999982
1583	0	0		44869802	0.999982
1584	0	0		44869802	0.999982
1585	0	0		44869802	0.999982
1586	0	0		44869802	0.999982
1587	0	0		44869802	0.999982
1588	1	1588		44869803	0.999982
1589	0	0		44869803	0.999982
1590	0	0		44869803	0.999982
1591	0	0		44869803	0.999982
1592	0	0		44869803	0.999982
1593	0	0		44869803	0.999982
1594	0	0		44869803	0.999982
1595	0	0		44869803	0.999982
1596	0	0		44869803	0.999982
1597	0	0		44869803	0.999982
1598	0	0		44869803	0.999982
1599	0	0		44869803	0.999982
1600	0	0		44869803	0.999982
1601	1	1601		44869804	0.999982
1602	0	0		44869804	0.999982
1603	0	0		44869804	0.999982
1604	0	0		44869804	0.999982
1605	0	0		44869804	0.999982
1606	0	0		44869804	0.999982
1607	0	0		44869804	0.999982
1608	1	1608		44869805	0.999982
1609	0	0		44869805	0.999982
1610	0	0		44869805	0.999982
1611	0	0		44869805	0.999982
1612	0	0		44869805	0.999982
1613	1	1613		44869806	0.999982
1614	0	0		44869806	0.999982
1615	0	0		44869806	0.999982
1616	0	0		44869806	0.999982
1617	0	0		44869806	0.999982
1618	0	0		44869806	0.999982
1619	0	0		44869806	0.999982
1620	0	0		44869806	0.999982
1621	0	0		44869806	0.999982
1622	0	0		44869806	0.999982
1623	0	0		44869806	0.999982
1624	0	0		44869806	0.999982
1625	0	0		44869806	0.999982
1626	0	0		44869806	0.999982
1627	0	0		44869806	0.999982
1628	0	0		44869806	0.999982
1629	0	0		44869806	0.999982
1630	1	1630		44869807	0.999982
1631	4	6524		44869811	0.999982
1632	1	1632		44869812	0.999982
1633	0	0		44869812	0.999982
1634	1	1634		44869813	0.999982
1635	0	0		44869813	0.999982
1636	1	1636		44869814	0.999982
1637	1	1637		44869815	0.999982
1638	3	4914		44869818	0.999982
1639	7	11473		44869825	0.999983
1640	0	0		44869825	0.999983
1641	2	3282		44869827	0.999983
1642	3	4926		44869830	0.999983
1643	4	6572		44869834	0.999983
1644	2	3288		44869836	0.999983
1645	10	16450		44869846	0.999983
1646	6	9876		44869852	0.999983
1647	6	9882		44869858	0.999983
1648	3	4944		44869861	0.999983
1649	10	16490		44869871	0.999984
1650	4	6600		44869875	0.999984
1651	8	13208		44869883	0.999984
1652	7	11564		44869890	0.999984
1653	10	16530		44869900	0.999984
1654	10	16540		44869910	0.999985
1655	10	16550		44869920	0.999985
1656	17	28152		44869937	0.999985
1657	9	14913		44869946	0.999985
1658	4	6632		44869950	0.999985
1659	9	14931		44869959	0.999986
1660	8	13280		44869967	0.999986
1661	9	14949		44869976	0.999986
1662	35	58170		44870011	0.999987
1663	3	4989		44870014	0.999987
1664	5	8320		44870019	0.999987
1665	4	6660		44870023	0.999987
1666	2	3332		44870025	0.999987
1667	2	3334		44870027	0.999987
1668	6	10008		44870033	0.999987
1669	6	10014		44870039	0.999987
1670	11	18370		44870050	0.999988
1671	8	13368		44870058	0.999988
1672	2	3344		44870060	0.999988
1673	1	1673		44870061	0.999988
1674	3	5022		44870064	0.999988
1675	8	13400		44870072	0.999988
1676	14	23464		44870086	0.999988
1677	5	8385		44870091	0.999989
1678	2	3356		44870093	0.999989
1679	1	1679		44870094	0.999989
1680	2	3360		44870096	0.999989
1681	1	1681		44870097	0.999989
1682	4	6728		44870101	0.999989
1683	0	0		44870101	0.999989
1684	0	0		44870101	0.999989
1685	2	3370		44870103	0.999989
1686	1	1686		44870104	0.999989
1687	1	1687		44870105	0.999989
1688	0	0		44870105	0.999989
1689	1	1689		44870106	0.999989
1690	2	3380		44870108	0.999989
1691	2	3382		44870110	0.999989
1692	0	0		44870110	0.999989
1693	1	1693		44870111	0.999989
1694	1	1694		44870112	0.999989
1695	1	1695		44870113	0.999989
1696	1	1696		44870114	0.999989
1697	1	1697		44870115	0.999989
1698	0	0		44870115	0.999989
1699	0	0		44870115	0.999989
1700	0	0		44870115	0.999989
1701	1	1701		44870116	0.999989
1702	0	0		44870116	0.999989
1703	0	0		44870116	0.999989
1704	1	1704		44870117	0.999989
1705	0	0		44870117	0.999989
1706	0	0		44870117	0.999989
1707	1	1707		44870118	0.999989
1708	2	3416		44870120	0.999989
1709	1	1709		44870121	0.999989
1710	1	1710		44870122	0.999989
1711	1	1711		44870123	0.999989
1712	1	1712		44870124	0.999989
1713	2	3426		44870126	0.999989
1714	2	3428		44870128	0.999989
1715	1	1715		44870129	0.999989
1716	2	3432		44870131	0.999989
1717	0	0		44870131	0.999989
1718	2	3436		44870133	0.99999
1719	1	1719		44870134	0.99999
1720	3	5160		44870137	0.99999
1721	2	3442		44870139	0.99999
1722	1	1722		44870140	0.99999
1723	2	3446		44870142	0.99999
1724	0	0		44870142	0.99999
1725	0	0		44870142	0.99999
1726	0	0		44870142	0.99999
1727	1	1727		44870143	0.99999
1728	4	6912		44870147	0.99999
1729	1	1729		44870148	0.99999
1730	0	0		44870148	0.99999
1731	1	1731		44870149	0.99999
1732	1	1732		44870150	0.99999
1733	0	0		44870150	0.99999
1734	0	0		44870150	0.99999
1735	0	0		44870150	0.99999
1736	1	1736		44870151	0.99999
1737	1	1737		44870152	0.99999
1738	0	0		44870152	0.99999
1739	1	1739		44870153	0.99999
1740	2	3480		44870155	0.99999
1741	0	0		44870155	0.99999
1742	0	0		44870155	0.99999
1743	0	0		44870155	0.99999
1744	0	0		44870155	0.99999
1745	0	0		44870155	0.99999
1746	0	0		44870155	0.99999
1747	2	3494		44870157	0.99999
1748	0	0		44870157	0.99999
1749	0	0		44870157	0.99999
1750	0	0		44870157	0.99999
1751	0	0		44870157	0.99999
1752	0	0		44870157	0.99999
1753	0	0		44870157	0.99999
1754	0	0		44870157	0.99999
1755	0	0		44870157	0.99999
1756	0	0		44870157	0.99999
1757	0	0		44870157	0.99999
1758	1	1758		44870158	0.99999
1759	0	0		44870158	0.99999
1760	0	0		44870158	0.99999
1761	0	0		44870158	0.99999
1762	0	0		44870158	0.99999
1763	0	0		44870158	0.99999
1764	0	0		44870158	0.99999
1765	0	0		44870158	0.99999
1766	0	0		44870158	0.99999
1767	2	3534		44870160	0.99999
1768	0	0		44870160	0.99999
1769	0	0		44870160	0.99999
1770	0	0		44870160	0.99999
1771	0	0		44870160	0.99999
1772	2	3544		44870162	0.99999
1773	0	0		44870162	0.99999
1774	0	0		44870162	0.99999
1775	0	0		44870162	0.99999
1776	0	0		44870162	0.99999
1777	0	0		44870162	0.99999
1778	0	0		44870162	0.99999
1779	0	0		44870162	0.99999
1780	0	0		44870162	0.99999
1781	1	1781		44870163	0.99999
1782	0	0		44870163	0.99999
1783	0	0		44870163	0.99999
1784	0	0		44870163	0.99999
1785	2	3570		44870165	0.99999
1786	0	0		44870165	0.99999
1787	1	1787		44870166	0.99999
1788	0	0		44870166	0.99999
1789	1	1789		44870167	0.99999
1790	0	0		44870167	0.99999
1791	0	0		44870167	0.99999
1792	1	1792		44870168	0.99999
1793	0	0		44870168	0.99999
1794	0	0		44870168	0.99999
1795	0	0		44870168	0.99999
1796	0	0		44870168	0.99999
1797	0	0		44870168	0.99999
1798	0	0		44870168	0.99999
1799	0	0		44870168	0.99999
1800	0	0		44870168	0.99999
1801	0	0		44870168	0.99999
1802	0	0		44870168	0.99999
1803	0	0		44870168	0.99999
1804	0	0		44870168	0.99999
1805	0	0		44870168	0.99999
1806	0	0		44870168	0.99999
1807	1	1807		44870169	0.99999
1808	0	0		44870169	0.99999
1809	1	1809		44870170	0.99999
1810	0	0		44870170	0.99999
1811	0	0		44870170	0.99999
1812	0	0		44870170	0.99999
1813	0	0		44870170	0.99999
1814	0	0		44870170	0.99999
1815	0	0		44870170	0.99999
1816	0	0		44870170	0.99999
1817	0	0		44870170	0.99999
1818	0	0		44870170	0.99999
1819	0	0		44870170	0.99999
1820	0	0		44870170	0.99999
1821	0	0		44870170	0.99999
1822	0	0		44870170	0.99999
1823	1	1823		44870171	0.99999
1824	0	0		44870171	0.99999
1825	0	0		44870171	0.99999
1826	0	0		44870171	0.99999
1827	0	0		44870171	0.99999
1828	0	0		44870171	0.99999
1829	0	0		44870171	0.99999
1830	0	0		44870171	0.99999
1831	0	0		44870171	0.99999
1832	0	0		44870171	0.99999
1833	1	1833		44870172	0.99999
1834	0	0		44870172	0.99999
1835	0	0		44870172	0.99999
1836	2	3672		44870174	0.99999
1837	0	0		44870174	0.99999
1838	0	0		44870174	0.99999
1839	0	0		44870174	0.99999
1840	0	0		44870174	0.99999
1841	0	0		44870174	0.99999
1842	0	0		44870174	0.99999
1843	1	1843		44870175	0.99999
1844	0	0		44870175	0.99999
1845	0	0		44870175	0.99999
1846	0	0		44870175	0.99999
1847	0	0		44870175	0.99999
1848	0	0		44870175	0.99999
1849	0	0		44870175	0.99999
1850	0	0		44870175	0.99999
1851	0	0		44870175	0.99999
1852	1	1852		44870176	0.99999
1853	0	0		44870176	0.99999
1854	0	0		44870176	0.99999
1855	0	0		44870176	0.99999
1856	0	0		44870176	0.99999
1857	0	0		44870176	0.99999
1858	0	0		44870176	0.99999
1859	0	0		44870176	0.99999
1860	0	0		44870176	0.99999
1861	0	0		44870176	0.99999
1862	1	1862		44870177	0.99999
1863	0	0		44870177	0.99999
1864	0	0		44870177	0.99999
1865	0	0		44870177	0.99999
1866	0	0		44870177	0.99999
1867	0	0		44870177	0.99999
1868	1	1868		44870178	0.999991
1869	0	0		44870178	0.999991
1870	0	0		44870178	0.999991
1871	0	0		44870178	0.999991
1872	1	1872		44870179	0.999991
1873	0	0		44870179	0.999991
1874	0	0		44870179	0.999991
1875	0	0		44870179	0.999991
1876	0	0		44870179	0.999991
1877	0	0		44870179	0.999991
1878	0	0		44870179	0.999991
1879	0	0		44870179	0.999991
1880	0	0		44870179	0.999991
1881	0	0		44870179	0.999991
1882	1	1882		44870180	0.999991
1883	0	0		44870180	0.999991
1884	0	0		44870180	0.999991
1885	0	0		44870180	0.999991
1886	0	0		44870180	0.999991
1887	0	0		44870180	0.999991
1888	0	0		44870180	0.999991
1889	0	0		44870180	0.999991
1890	0	0		44870180	0.999991
1891	0	0		44870180	0.999991
1892	1	1892		44870181	0.999991
1893	0	0		44870181	0.999991
1894	0	0		44870181	0.999991
1895	0	0		44870181	0.999991
1896	0	0		44870181	0.999991
1897	0	0		44870181	0.999991
1898	0	0		44870181	0.999991
1899	0	0		44870181	0.999991
1900	0	0		44870181	0.999991
1901	0	0		44870181	0.999991
1902	0	0		44870181	0.999991
1903	0	0		44870181	0.999991
1904	0	0		44870181	0.999991
1905	0	0		44870181	0.999991
1906	1	1906		44870182	0.999991
1907	0	0		44870182	0.999991
1908	0	0		44870182	0.999991
1909	0	0		44870182	0.999991
1910	0	0		44870182	0.999991
1911	0	0		44870182	0.999991
1912	0	0		44870182	0.999991
1913	0	0		44870182	0.999991
1914	0	0		44870182	0.999991
1915	0	0		44870182	0.999991
1916	3	5748		44870185	0.999991
1917	0	0		44870185	0.999991
1918	0	0		44870185	0.999991
1919	0	0		44870185	0.999991
1920	0	0		44870185	0.999991
1921	0	0		44870185	0.999991
1922	0	0		44870185	0.999991
1923	0	0		44870185	0.999991
1924	0	0		44870185	0.999991
1925	0	0		44870185	0.999991
1926	0	0		44870185	0.999991
1927	0	0		44870185	0.999991
1928	0	0		44870185	0.999991
1929	0	0		44870185	0.999991
1930	0	0		44870185	0.999991
1931	0	0		44870185	0.999991
1932	0	0		44870185	0.999991
1933	0	0		44870185	0.999991
1934	0	0		44870185	0.999991
1935	0	0		44870185	0.999991
1936	0	0		44870185	0.999991
1937	0	0		44870185	0.999991
1938	1	1938		44870186	0.999991
1939	0	0		44870186	0.999991
1940	0	0		44870186	0.999991
1941	0	0		44870186	0.999991
1942	0	0		44870186	0.999991
1943	0	0		44870186	0.999991
1944	0	0		44870186	0.999991
1945	0	0		44870186	0.999991
1946	1	1946		44870187	0.999991
1947	0	0		44870187	0.999991
1948	0	0		44870187	0.999991
1949	0	0		44870187	0.999991
1950	0	0		44870187	0.999991
1951	1	1951		44870188	0.999991
1952	0	0		44870188	0.999991
1953	0	0		44870188	0.999991
1954	2	3908		44870190	0.999991
1955	0	0		44870190	0.999991
1956	1	1956		44870191	0.999991
1957	0	0		44870191	0.999991
1958	0	0		44870191	0.999991
1959	1	1959		44870192	0.999991
1960	4	7840		44870196	0.999991
1961	2	3922		44870198	0.999991
1962	1	1962		44870199	0.999991
1963	3	5889		44870202	0.999991
1964	4	7856		44870206	0.999991
1965	1	1965		44870207	0.999991
1966	0	0		44870207	0.999991
1967	1	1967		44870208	0.999991
1968	4	7872		44870212	0.999991
1969	1	1969		44870213	0.999991
1970	4	7880		44870217	0.999991
1971	2	3942		44870219	0.999991
1972	1	1972		44870220	0.999991
1973	0	0		44870220	0.999991
1974	1	1974		44870221	0.999991
1975	1	1975		44870222	0.999991
1976	3	5928		44870225	0.999992
1977	2	3954		44870227	0.999992
1978	2	3956		44870229	0.999992
1979	3	5937		44870232	0.999992
1980	5	9900		44870237	0.999992
1981	1	1981		44870238	0.999992
1982	1	1982		44870239	0.999992
1983	3	5949		44870242	0.999992
1984	2	3968		44870244	0.999992
1985	1	1985		44870245	0.999992
1986	0	0		44870245	0.999992
1987	1	1987		44870246	0.999992
1988	1	1988		44870247	0.999992
1989	0	0		44870247	0.999992
1990	0	0		44870247	0.999992
1991	6	11946		44870253	0.999992
1992	1	1992		44870254	0.999992
1993	1	1993		44870255	0.999992
1994	2	3988		44870257	0.999992
1995	3	5985		44870260	0.999992
1996	0	0		44870260	0.999992
1997	1	1997		44870261	0.999992
1998	0	0		44870261	0.999992
[truncated: 3,003 more rows]
