# Supplementary material for: High-Throughput RNA Sequencing of Pseudomonas-Infected Arabidopsis Reveals Hidden Transcriptome Complexity and Novel Splice Variants
Source: PLoS One. 2013 Oct 1;8(10):e74183. doi: 10.1371/journal.pone.0074183 (PMC3788074; doi:10.1371/journal.pone.0074183)
Supplement: File S2 — QCSpreadsheets. (ZIP) [file pone.0074183.s002.zip › QC_Sample22_Run4_Lane4_S175.xlsx]

## Sheet: Read Counts
Total read pairs		41478748
Paired Alignments		48769947

## Sheet: Raw Counts_1
						0	1	2	3	4	5	6	7	8	9	10	11	12	13	14	15	16	17	18	19	20	21	22	23	24	25	26	27	28	29	30	31	32	33	34	35	36	37	38	39	40
	;	<	=	>	?	@	A	B	C	D	E	F	G	H	I	J	K	L	M	N	O	P	Q	R	S	T	U	V	W	X	Y	Z	[	\	]	^	_	'	a	b	c	d	e	f	g	h
									0.501187	0.398107	0.316228	0.251189	0.199526	0.158489	0.125893	0.1	0.0794328	0.0630957	0.0501187	0.0398107	0.0316228	0.0251189	0.0199526	0.0158489	0.0125893	0.01	0.00794328	0.00630957	0.00501187	0.00398107	0.00316228	0.00251189	0.00199526	0.00158489	0.00125893	0.001	0.000794328	0.000630957	0.000501187	0.000398107	0.000316228	0.000251189	0.000199526	0.000158489	0.000125893	0.0001	Total
1	0	0	0	0	0	0	0	307187	0	0	0	0	0	0	674	1525	3013	5824	0	2627	0	2953	2961	3231	37582	0	15444	43711	16842	9873	89806	59404	7704	216675	50699	289391	243669	57450	871170	95640	1130960	723483	517774	4327919	8246206	24097351	41478748
2	0	0	0	0	0	0	0	45930	0	126	971	440	20651	9214	27059	14280	70456	34179	35275	23189	30020	28300	49740	21345	56286	22978	28366	53143	53401	37893	91499	115747	77953	197565	114494	236104	265474	78239	810209	96865	1158898	819461	466342	4197840	8268704	23820112	41478748
3	0	0	0	0	0	0	0	46485	0	97	1132	756	21742	10321	28435	17056	72289	35299	35982	24803	28300	28349	52219	25089	56914	29427	26508	52770	57178	35566	104829	98954	84582	196795	119727	227498	275256	81760	826711	93000	1207155	857399	503151	4230973	8428059	23456182	41478748
4	0	0	0	0	0	0	0	47259	0	120	2857	6588	17851	24662	27667	31618	61631	35892	35271	27023	23213	26241	49560	27183	56513	33735	25038	53492	59234	34107	108628	88496	85744	193312	121045	218254	272585	81294	821701	92068	1230699	870289	507040	4235712	8531023	23314103	41478748
5	0	0	0	0	0	0	0	49385	2	163	4420	11095	15964	35315	27526	39890	53319	34483	33372	31133	19715	27243	47920	26063	54012	34846	27235	57081	57668	32551	100254	88982	73650	189866	112739	207705	250263	80048	798219	89321	1259838	878560	485278	4214018	8659609	23269997	41478748
6	0	0	0	0	0	0	0	50402	3	91	1406	3782	6060	8568	8007	14967	10256	11925	14184	27009	22315	27801	50923	38182	59229	68596	70759	76870	86248	32735	85485	93294	60944	199209	105007	202421	228857	82485	777063	78334	1296045	924859	413417	4105132	8770436	23365442	41478748
7	0	0	0	0	0	0	0	51563	3	97	1131	3383	5033	7710	7756	13609	11280	12159	14116	23353	22800	24896	47796	42939	61893	67003	65449	75172	90727	34053	92967	92585	87429	191888	129259	201703	271000	105296	783143	98288	1262961	895441	480784	4024611	8456834	23620638	41478748
8	0	0	0	0	0	0	0	53071	4	44	923	3070	4836	7326	7917	13459	12129	12885	14008	21417	22736	24235	46026	42912	63932	63612	66569	78304	89844	34780	99887	95013	99268	197748	143873	212511	298638	105083	851499	91747	1307348	915333	518416	4146589	8415107	23296649	41478748
9	0	0	0	0	0	0	0	55747	1	18	622	2709	4238	6801	7394	12992	11559	12570	12881	21088	21538	22727	44767	44483	63224	63231	63960	78071	90145	33495	98846	92315	105645	189315	151169	210813	304882	101127	874467	100197	1290814	938100	549224	4236424	8373339	23187810	41478748
10	0	0	0	0	0	0	0	62711	0	24	656	2780	4349	7069	7695	13765	12705	13086	13494	21090	22389	24035	46278	47555	67244	60700	64685	78349	98122	34287	103804	92596	124567	189745	173045	214543	328625	99669	932734	99555	1354613	974404	588333	4312626	8348001	22838820	41478748
11	0	0	0	0	0	0	0	69095	5	74	446	1417	2419	2983	4181	7261	7301	6038	9319	13949	11774	25289	36611	22558	50990	31254	37958	59760	73701	36988	101846	111629	81434	209874	136557	216121	417510	105208	876787	173206	1372345	1052625	501648	4497198	8310034	22803355	41478748
12	0	0	0	0	0	0	0	71928	6	59	322	1124	1828	2533	3985	7392	8901	6247	8141	11735	12640	23306	34544	28147	55286	32103	32847	60302	85544	38320	111816	109916	115956	203602	172541	225053	466410	117133	942444	190583	1375488	1056947	592772	4546994	8086682	22637171	41478748
13	0	0	0	0	0	0	0	76729	5	38	286	934	1549	2230	3906	7254	9606	6721	7159	10330	12813	21750	33810	31848	57396	31373	31095	58807	96352	39335	120962	109283	139795	206006	199727	233735	510460	121304	1018881	193246	1435845	1102543	662724	4616110	7976583	22290218	41478748
14	0	0	0	0	0	0	0	83481	2	23	218	857	1414	2239	3909	7512	9847	6718	6775	9559	12965	21134	34517	34607	58859	30761	30524	59242	104157	40202	122787	109823	157280	203867	218566	237191	535291	124725	1057310	192308	1463229	1114267	696027	4665039	7898277	22123239	41478748
15	0	0	0	0	0	0	0	95963	2	12	170	728	1285	2084	3929	7717	10241	7166	6899	9490	13574	21493	36287	37383	59814	30946	30915	59376	111650	40896	124498	110896	170858	199902	234379	237385	553863	131480	1086360	193742	1495478	1129542	725692	4701097	7858767	21936789	41478748
16	0	0	0	0	0	0	0	122404	4	53	673	2523	4052	4969	6565	10138	10175	9486	13164	20004	17076	32891	45133	30197	60681	37652	46048	70251	102814	44789	117912	135301	116754	225643	194670	255941	471054	150633	1051206	202759	1556487	1264477	644300	4949376	7779388	21671105	41478748
17	0	0	0	0	0	0	0	129385	2	54	417	1858	3029	4117	6669	9992	11225	8654	11294	16155	18578	30528	43970	38622	63966	37802	40743	71384	122032	47420	128484	133882	163346	220044	243161	266630	534792	163076	1135645	216029	1579583	1263150	751156	5046663	7512324	21402887	41478748
18	0	0	0	0	0	0	0	138880	4	69	439	1375	2362	3560	6555	10317	13013	8857	9534	13255	18713	28349	42000	43366	66081	36575	37938	70196	133749	48554	131561	132275	189841	211619	271245	271574	567593	173425	1177065	227155	1589896	1279722	807900	5122042	7383674	21208420	41478748
19	0	0	0	0	0	0	0	155588	3	43	408	1602	2366	3642	6799	11240	13474	9128	9418	13435	18700	28928	43401	47141	66193	36310	37295	69698	144473	48673	136724	131017	205689	215437	287942	273950	599400	169233	1242377	220342	1654146	1309885	854245	5220540	7358269	20831594	41478748
20	0	0	0	0	0	0	0	186442	2	33	283	1460	2343	3690	7097	12302	14898	9624	9555	13523	19417	29295	44859	52876	68418	37025	37244	70213	156774	48909	138262	130757	224592	210301	311322	277686	621987	176601	1288216	226719	1696669	1337213	894911	5229588	7305193	20582449	41478748
21	0	0	0	0	0	0	0	251580	13	71	942	4610	6855	8608	10849	15502	14319	14030	18855	26841	25163	41793	55566	41688	72187	46767	54028	84822	136039	53292	139128	163824	160390	235236	263112	310924	519618	216914	1226533	258384	1739354	1486637	801182	5498919	7104822	20369351	41478748
22	0	0	0	0	0	0	0	263873	6	88	686	3205	5429	7321	11347	15717	16895	12178	15676	21373	27142	38295	54947	53360	76151	45877	47968	84826	165851	57631	147266	159009	216170	232269	318433	314072	596684	225318	1328000	266218	1779029	1489337	917736	5633507	6852324	19977534	41478748
23	0	0	0	0	0	0	0	286282	4	69	618	2589	4470	6304	11935	17666	19697	12664	14240	19434	27563	37557	56185	64646	79213	45889	45910	83915	189602	58618	156069	156305	254142	232333	357345	322006	649082	228503	1412668	268467	1849687	1506384	988760	5723840	6762461	19525626	41478748
24	0	0	0	0	0	0	0	318808	7	97	564	2354	4251	6076	11836	19710	21914	13221	13623	18539	27188	36615	57953	71470	80252	44789	44646	82631	205364	59141	158026	154940	276624	229478	381075	325530	682096	233711	1475647	269242	1909951	1536931	1039993	5780391	6725093	19158971	41478748
25	0	0	0	0	0	0	0	373747	16	80	413	1367	2402	3513	6395	11120	13794	9920	11293	15443	23285	31449	48449	53091	69659	48090	45484	82267	157699	62435	141025	159059	219634	210692	302474	340210	541914	262389	1151896	345033	1515582	1403932	838556	5349936	6481594	21143411	41478748
26	0	0	0	0	0	0	0	478912	31	125	1350	6169	8511	10564	10938	17048	15321	14045	19556	25063	24776	37338	53967	40488	63617	45860	50108	77612	125338	49137	125132	154805	157375	190327	256939	321553	458066	244398	1060658	303778	1573850	1378790	755821	4851589	7581464	20888329	41478748
27	0	0	0	0	0	0	0	499911	17	125	1049	4258	6095	8154	11081	16099	16413	12824	16641	21056	26729	35205	55329	50188	65060	46142	46223	77373	154651	54949	130051	149525	203996	188717	301308	322038	518416	249819	1134956	314473	1599766	1390419	839832	4904149	7394992	20610719	41478748
28	0	0	0	0	0	0	0	526554	11	152	1029	3686	5383	7076	11041	17323	17912	12931	15339	19543	27292	34729	56056	57833	65253	47067	44843	77341	170692	57747	130313	148102	231291	182758	328206	328128	547742	259289	1174385	330532	1617309	1414013	896240	4912523	7326303	20374781	41478748
29	0	0	0	0	0	0	0	567359	9	122	999	3398	4866	6709	11082	18413	20474	13015	14337	18439	26963	33297	56606	63438	65832	46631	43459	75677	180305	57609	131009	145180	247418	180242	343431	328604	570164	261007	1208003	333496	1641865	1429297	931552	4950080	7308941	20139420	41478748
30	0	0	0	0	0	0	0	640873	12	120	874	3031	4562	6313	10142	17071	19101	12515	13985	17843	25883	32255	56141	64990	64815	45918	42538	75590	187483	58880	129924	143533	259736	176468	356764	329843	590453	265120	1248196	341731	1679741	1457103	976336	4971612	7322165	19829088	41478748
31	0	0	0	0	0	0	0	774420	23	187	1801	7468	9848	12377	12985	19907	17655	16407	22012	27770	30548	40748	60122	48506	67197	51389	54495	82251	149503	54917	131802	161413	193608	182310	306159	347884	496537	291302	1147684	342696	1711094	1495009	910847	4749238	7772383	19676246	41478748
32	0	0	0	0	0	0	0	798895	14	165	1637	5410	8070	10169	13410	19341	19276	15140	19462	24413	31542	39241	63580	60977	66721	51342	51036	80977	186929	60979	134292	154620	246312	181470	356096	347640	564849	290564	1239029	354654	1744267	1507237	998472	4808237	7586795	19335488	41478748
33	0	0	0	0	0	0	0	831564	17	235	1395	4555	6863	8990	13482	21726	24766	15108	17553	22211	31560	37624	65829	76108	66672	51492	49073	80311	212357	63653	135453	150746	279966	179245	383389	349391	598002	295925	1280496	366995	1764574	1532142	1051054	4827240	7509209	19071777	41478748
34	0	0	0	0	0	0	0	878849	12	171	1407	4492	6326	8897	13762	23400	24600	15526	17413	21528	31931	37419	67961	78882	66199	51318	48403	80280	221863	64405	135171	149246	296187	175396	403228	352519	620604	304145	1316142	380257	1795702	1563481	1104261	4806993	7494953	18815419	41478748
35	0	0	0	0	0	0	0	969504	18	173	1227	4103	5592	8169	12355	20858	22045	14395	16674	20517	30566	36229	66089	75590	65347	51569	47596	78356	218082	66095	133577	147895	298363	171094	407512	353603	636335	308675	1348524	389904	1831907	1596166	1151000	4812086	7512949	18548009	41478748
36	0	0	0	0	0	0	0	1151201	39	261	2567	9463	11896	14996	15335	22818	20902	20886	27697	34321	36682	48219	69850	58373	73255	63043	65039	92550	178716	64024	153327	178577	228208	196490	355602	408910	530388	365201	1271843	416851	1869382	1700687	1078473	4894778	7549346	18198552	41478748
37	0	0	0	0	0	0	0	1179207	31	232	2191	7049	9954	13070	16672	24824	23662	18870	24026	29620	39208	45406	76331	75553	74117	62783	61440	91536	225934	74082	152742	173378	292221	196453	414225	406324	605756	369971	1359692	441259	1902955	1727169	1185847	4907553	7363309	17804096	41478748
38	0	0	0	0	0	0	0	1215513	22	289	1919	5975	8293	11640	16304	25842	26078	17917	21841	26402	38053	43595	77574	83861	72663	62304	59458	91353	244046	77264	152784	170122	318059	196573	437250	408388	641093	373532	1409078	450325	1935514	1750411	1244109	4954204	7306295	17502805	41478748
39	0	0	0	0	0	0	0	1270178	28	255	1684	5044	7345	10334	15793	28082	30036	18449	20555	25233	37732	42797	79633	94216	74309	62864	59274	90175	261223	79378	153352	167978	341841	193753	459981	410000	670233	377738	1458320	466429	1973448	1788020	1300383	4958019	7281792	17162844	41478748
40	0	0	0	0	0	0	0	1369575	34	355	1655	4797	6896	9765	14097	25882	29822	19541	21903	27064	40474	45077	77568	90430	75928	71359	63622	92953	248044	92285	154561	174207	320493	195404	433386	442807	629024	431809	1345858	566425	1825745	1875870	1347512	4313524	7285822	17707175	41478748
41	0	0	0	0	0	0	0	1540553	53	428	2957	9680	12399	15728	16112	23162	20847	22110	28104	34331	40146	46614	71102	63662	71742	66266	67938	85428	199939	71766	157953	176667	248122	187534	385173	458773	545322	448233	1281404	537496	1866400	1913452	1271033	4200937	7750292	17538890	41478748
42	0	0	0	0	0	0	0	1569414	49	404	2087	6311	8949	12221	15974	23735	21654	18795	23953	29355	40012	44130	74635	76128	69578	65335	64581	84983	235505	82442	155571	171083	298690	195234	427824	450892	610326	446857	1358579	568109	1891649	1929663	1361818	4259808	7601504	17180911	41478748
43	0	0	0	0	0	0	0	1608341	47	519	1966	5369	8394	11646	17236	28742	29714	19654	22068	26746	40538	43266	79892	89673	69072	65452	63043	85567	259361	87274	155842	169630	330672	197016	455129	452765	648971	451802	1410373	585831	1915045	1967404	1421865	4263384	7533157	16856282	41478748
44	0	0	0	0	0	0	0	1671083	37	444	1898	4850	7180	10272	15472	26618	25751	17739	20973	25650	39707	42006	79748	91763	68137	64970	62376	85121	268280	88388	153596	167472	344197	194404	471437	449865	674859	454096	1459137	604806	1951742	2007712	1478494	4310151	7539467	16498850	41478748
45	0	0	0	0	0	0	0	1789250	43	435	1650	4255	6446	8994	13815	25277	26684	17369	19667	23827	37076	40309	77970	92194	67114	64021	61271	84501	268615	90383	151393	164754	350939	192692	478984	450497	700430	455601	1504086	615920	1980804	2044574	1512566	4328291	7542051	16184000	41478748
46	0	0	0	0	0	0	0	2007277	80	627	3425	11065	15334	17308	17274	24352	21482	22599	28340	34411	40624	46000	72360	68544	71057	68260	69869	84692	218400	78815	165885	180429	272831	204045	424367	499770	604727	509617	1417163	626719	1976471	2145080	1442677	4210699	7807941	15968132	41478748
47	0	0	0	0	0	0	0	2041737	69	604	2283	6744	10343	13864	17657	26374	24916	20036	24661	29994	41647	44884	81349	86190	70547	68290	67325	85675	265385	90761	162609	176222	334590	209457	482046	488553	682181	508967	1518127	658316	2029576	2175810	1552243	4215462	7662142	15501112	41478748
48	0	0	0	0	0	0	0	2089190	57	649	2093	5346	8495	11788	16925	27823	25858	19168	23639	28247	43308	45023	84649	95897	69384	69889	68157	87895	289631	98506	163584	178599	363973	214303	512747	489134	726661	514577	1591612	692035	2062492	2256665	1630357	4195801	7623149	15051442	41478748
49	0	0	0	0	0	0	0	2160258	61	650	2014	4950	7868	11208	16191	29042	27525	19049	22336	27153	42428	44589	86281	100984	69017	70198	67239	88736	298101	100325	162895	176391	376703	214195	525028	490557	754177	524822	1641349	717747	2087266	2317302	1676265	4190671	7609385	14717792	41478748
50	0	0	0	0	0	0	0	2294790	63	661	1933	5679	8773	11176	15523	28572	29456	18620	20940	25805	39850	42830	83414	97542	67152	69172	65087	86848	291728	99159	159043	172024	375719	209808	525994	489864	773242	527192	1679547	742795	2102715	2367419	1713889	4199579	7624598	14410547	41478748
51	0	0	0	0	0	0	0	2560319	109	913	4117	11686	15639	18040	18324	26243	23519	25985	31081	37767	44465	50331	78211	77951	74305	75498	76499	87893	250200	89468	179053	191818	306832	225893	486520	543408	691902	586939	1634815	746668	2118680	2511632	1650470	4140779	7751108	14033668	41478748
52	0	0	0	0	0	0	0	2601306	84	828	2685	7343	10991	14767	18892	28382	26185	22059	26796	32333	45198	48065	87779	95494	72503	74876	73324	90249	297801	103622	175530	189203	367940	234983	542235	532656	771532	584639	1734013	786713	2161155	2539175	1744359	4149719	7583209	13600125	41478748
53	0	0	0	0	0	0	0	2656443	81	900	2575	6760	10641	13970	19208	33017	30478	22279	24693	30059	45641	47251	92205	106379	70885	74478	72534	91507	319712	108059	174343	190252	396149	239416	569993	532537	817112	586918	1806943	818002	2191655	2595492	1796597	4175454	7500243	13207887	41478748
54	0	0	0	0	0	0	0	2743452	94	883	2558	6208	9647	12969	18550	34530	31978	22307	24816	29702	46173	48522	95416	112899	71304	77212	72783	94149	334731	112803	175321	190996	414822	241718	591318	529962	859616	596727	1888144	860215	2220329	2691764	1848448	4174348	7479838	12711496	41478748
55	0	0	0	0	0	0	0	2907090	84	952	2343	6105	9507	12190	17185	32623	32979	21194	23004	27701	42814	46820	92133	109852	70534	75929	71415	94414	327309	112766	171167	188176	412808	239760	591857	529628	886695	601718	1947335	888216	2245760	2762242	1884448	4173882	7473748	12344365	41478748
56	0	0	0	0	0	0	0	3218977	154	1145	4351	10351	14127	18187	19148	26504	24033	26812	32240	39389	46864	51836	82379	85440	77459	81246	81404	91060	277713	102348	193649	207846	336687	258744	547316	597865	799163	671150	1889918	885659	2252177	2911305	1809719	4164286	7513421	12026676	41478748
57	0	0	0	0	0	0	0	3270344	117	1065	2985	7237	11200	15082	19434	29927	27675	23005	28393	33845	48211	50585	92204	104340	74942	82291	79326	95043	327841	117904	189942	208483	400415	275817	608005	586689	893558	670121	2015658	943111	2295320	2966513	1896057	4150497	7326629	11508937	41478748
58	0	0	0	0	0	0	0	3338364	112	1257	3137	7812	12057	15995	21555	37533	34619	24554	26898	32273	48986	50880	101111	118812	74538	81768	79333	97175	358078	122395	189924	210440	435419	280813	646684	581229	951900	672448	2115468	979593	2337157	3033097	1952123	4153422	7228263	11021526	41478748
59	0	0	0	0	0	0	0	3440614	90	1019	2739	6485	10487	14174	20238	38401	35299	23581	25446	30815	47866	50749	100007	120706	73737	82473	79071	100338	360623	126335	189863	213125	442517	284243	655011	581948	983455	680596	2179705	1015523	2363653	3114288	1980021	4183503	7175772	10644232	41478748
60	0	0	0	0	0	0	0	3638070	110	1041	2409	5429	9004	12473	17020	32048	31104	20764	24424	29397	45631	50077	98273	119109	73174	82205	78422	101288	359901	126912	186366	208039	447549	279286	664507	576069	1026421	678274	2268673	1037688	2403022	3181685	1998536	4203826	7094893	10265629	41478748
61	0	0	0	0	0	0	0	3985411	189	1413	5271	14914	20332	21763	22060	29405	26014	28633	33202	40784	48453	54391	86879	94064	79417	85915	86152	94185	308145	115935	204159	225039	364286	301451	619639	640313	949135	741302	2231938	1041737	2371187	3382542	1911264	4197334	7120344	9894151	41478748
62	0	0	0	0	0	0	0	4044181	116	1314	3512	8587	13083	17216	21295	32463	30091	25171	29860	35721	50328	54206	98470	113397	77447	87257	85011	100030	358421	129398	202344	228689	429393	318640	681844	628993	1040942	736629	2357967	1096269	2416846	3405526	1974665	4180692	6925989	9436745	41478748
63	0	0	0	0	0	0	0	4122077	135	1232	3020	6588	10702	14660	19312	34035	29923	23644	27793	33227	51155	55030	103090	122224	77665	90203	86378	106135	377897	138029	204663	235657	455614	330662	712486	627441	1101209	745146	2462575	1145126	2447932	3501626	2007307	4192487	6795977	8978686	41478748
64	0	0	0	0	0	0	0	4243380	116	1151	2637	5864	9827	13491	18455	34431	29997	22463	25715	31683	50283	54567	104235	125017	77235	90674	85812	109551	382164	140587	205800	236333	464325	333361	725073	628489	1145704	753561	2549085	1179668	2481296	3574507	2025116	4203856	6692544	8620695	41478748
65	0	0	0	0	0	0	0	4463902	111	1159	2473	5162	8665	12243	16183	30830	28319	20997	24370	30165	47123	53787	102229	122674	76571	89153	84950	111168	377266	140314	202322	231322	469570	327614	730642	621941	1194621	756809	2648386	1209801	2529204	3643100	2033663	4231616	6577631	8220692	41478748
66	0	0	0	0	0	0	0	4873704	128	1128	3766	7856	11956	15343	16631	23370	21603	24386	28981	34616	46292	51255	82142	92295	77288	85664	86504	93630	319855	124823	211045	241026	380826	345900	687192	683885	1119668	803572	2614133	1192030	2481733	3824942	1931432	4251824	6592503	7993821	41478748

## Sheet: Score Distribution_1
						0	1	2	3	4	5	6	7	8	9	10	11	12	13	14	15	16	17	18	19	20	21	22	23	24	25	26	27	28	29	30	31	32	33	34	35	36	37	38	39	40
	;	<	=	>	?	@	A	B	C	D	E	F	G	H	I	J	K	L	M	N	O	P	Q	R	S	T	U	V	W	X	Y	Z	[	\	]	^	_	'	a	b	c	d	e	f	g	h
									0.501187	0.398107	0.316228	0.251189	0.199526	0.158489	0.125893	0.1	0.0794328	0.0630957	0.0501187	0.0398107	0.0316228	0.0251189	0.0199526	0.0158489	0.0125893	0.01	0.00794328	0.00630957	0.00501187	0.00398107	0.00316228	0.00251189	0.00199526	0.00158489	0.00125893	0.001	0.000794328	0.000630957	0.000501187	0.000398107	0.000316228	0.000251189	0.000199526	0.000158489	0.000125893	0.0001	Total
1	0	0	0	0	0	0	0	0	0	0	0	0	0	0	6066	15250	33143	69888	0	36778	0	47248	50337	58158	714058	0	324324	961642	387366	236952	2245150	1544504	208008	6066900	1470271	8681730	7553739	1838400	28748610	3251760	39583600	26045388	19157638	164460922	321602034	963894040	1599293904	38.5569	0.000139414
2	0	0	0	0	0	0	0	0	0	504	4855	2640	144557	73712	243531	142800	775016	410148	458575	324646	450300	452800	845580	384210	1069434	459560	595686	1169146	1228223	909432	2287475	3009422	2104731	5531820	3320326	7083120	8229694	2503648	26736897	3293410	40561430	29500596	17254654	159517920	322479456	952804480	1596364434	38.4863	0.000141699
3	0	0	0	0	0	0	0	0	0	388	5660	4536	152194	82568	255915	170560	795179	423588	467766	347242	424500	453584	887723	451602	1081366	588540	556668	1160940	1315094	853584	2620725	2572804	2283714	5510260	3472083	6824940	8532936	2616320	27281463	3162000	42250425	30866364	18616587	160776974	328694301	938247280	1594808373	38.4488	0.000142929
4	0	0	0	0	0	0	0	0	0	480	14285	39528	124957	197296	249003	316180	677941	430704	458523	378322	348195	419856	842520	489294	1073747	674700	525798	1176824	1362382	818568	2715700	2300896	2315088	5412736	3510305	6547620	8450135	2601408	27116133	3130312	43074465	31330404	18760480	160957056	332709897	932564120	1594115858	38.4321	0.000143479
5	0	0	0	0	0	0	0	0	6	652	22100	66570	111748	282520	247734	398900	586509	413796	433836	435862	295725	435888	814640	469134	1026228	696920	571935	1255782	1326364	781224	2506350	2313532	1988550	5316248	3269431	6231150	7758153	2561536	26341227	3036914	44094330	31628160	17955286	160132684	337724751	930799880	1594332255	38.4373	0.000143307
6	0	0	0	0	0	0	0	0	9	364	7030	22692	42420	68544	72063	149670	112816	143100	184392	378126	334725	444816	865691	687276	1125351	1371920	1485939	1691140	1983704	785640	2137125	2425644	1645488	5577852	3045203	6072630	7094567	2639520	25643079	2663356	45361575	33294924	15296429	155995016	342047004	934617680	1597514520	38.514	0.000140798
7	0	0	0	0	0	0	0	0	9	388	5655	20298	35231	61680	69804	136090	124080	145908	183508	326942	342000	398336	812532	772902	1175967	1340060	1374429	1653784	2086721	817272	2324175	2407210	2360583	5372864	3748511	6051090	8401000	3369472	25843719	3341792	44203635	32235876	17789008	152935218	329816526	944825520	1596909795	38.4995	0.000141271
8	0	0	0	0	0	0	0	0	12	176	4615	18420	33852	58608	71253	134590	133419	154620	182104	299838	341040	387760	782442	772416	1214708	1272240	1397949	1722688	2066412	834720	2497175	2470338	2680236	5536944	4172317	6375330	9257778	3362656	28099467	3119398	45757180	32951988	19181392	157570382	328189173	931865960	1594971596	38.4527	0.000142799
9	0	0	0	0	0	0	0	0	3	72	3110	16254	29666	54408	66546	129920	127149	150840	167453	295232	323070	363632	761039	800694	1201256	1264620	1343160	1717562	2073335	803880	2471150	2400190	2852415	5300820	4383901	6324390	9451342	3236064	28857411	3406698	45178490	33771600	20321288	160984112	326560221	927512400	1594705393	38.4463	0.00014301
10	0	0	0	0	0	0	0	0	0	96	3280	16680	30443	56552	69255	137650	139755	157032	175422	295260	335835	384560	786726	855990	1277636	1214000	1358385	1723678	2256806	822888	2595100	2407496	3363309	5312860	5018305	6436290	10187375	3189408	30780222	3384870	47411455	35078544	21768321	163879788	325572039	913552800	1592036111	38.382	0.000145145
11	0	0	0	0	0	0	0	0	15	296	2230	8502	16933	23864	37629	72610	80311	72456	121147	195286	176610	404624	622387	406044	968810	625080	797118	1314720	1695123	887712	2546150	2902354	2198718	5876472	3960153	6483630	12942810	3366656	28933971	5889004	48032075	37894500	18560976	170893524	324091326	912134200	1595236026	38.4591	0.00014259
12	0	0	0	0	0	0	0	0	18	236	1610	6744	12796	20264	35865	73920	97911	74964	105833	164290	189600	372896	587248	506646	1050434	642060	689787	1326644	1967512	919680	2795400	2857816	3130812	5700856	5003689	6751590	14458710	3748256	31100652	6479822	48142080	38050092	21932564	172785772	315380598	905486840	1592652507	38.3968	0.000144649
13	0	0	0	0	0	0	0	0	15	152	1430	5604	10843	17840	35154	72540	105666	80652	93067	144620	192195	348000	574770	573264	1090524	627460	652995	1293754	2216096	944040	3024050	2841358	3774465	5768168	5792083	7012050	15824260	3881728	33623073	6570364	50254575	39691548	24520788	175412180	311086737	891608720	1589766828	38.3273	0.000146985
14	0	0	0	0	0	0	0	0	6	92	1090	5142	9898	17912	35181	75120	108317	80616	88075	133826	194475	338144	586789	622926	1118321	615220	641004	1303324	2395611	964848	3069675	2855398	4246560	5708276	6338414	7115730	16594021	3991200	34891230	6538472	51213015	40113612	25752999	177271482	308032803	884929560	1587998384	38.2846	0.000148435
15	0	0	0	0	0	0	0	0	6	48	850	4368	8995	16672	35361	77170	112651	85992	89687	132860	203610	343888	616879	672894	1136466	618920	649215	1306272	2567950	981504	3112450	2883296	4613166	5597256	6796991	7121550	17169753	4207360	35849880	6587228	52341730	40663512	26850604	178641686	306491913	877471560	1586062193	38.2379	0.000150039
16	0	0	0	0	0	0	0	0	12	212	3365	15138	28364	39752	59085	101380	111925	113832	171132	280056	256140	526256	767261	543546	1152939	753040	967008	1545522	2364722	1074936	2947800	3517826	3152358	6318004	5645430	7678230	14602674	4820256	34689798	6893806	54477045	45521172	23839100	188076288	303396132	866844200	1583295742	38.1713	0.000152361
17	0	0	0	0	0	0	0	0	6	216	2085	11148	21203	32936	60021	99920	123475	103848	146822	226170	278670	488448	747490	695196	1215354	756040	855603	1570448	2806736	1138080	3212100	3480932	4410342	6161232	7051669	7998900	16578552	5218432	37476285	7344986	55285405	45473400	27792772	191773194	292980636	856115480	1579734232	38.0854	0.000155404
18	0	0	0	0	0	0	0	0	12	276	2195	8250	16534	28480	58995	103170	143143	106284	123942	185570	280695	453584	714000	780588	1255539	731500	796698	1544312	3076227	1165296	3289025	3439150	5125707	5925332	7866105	8147220	17595383	5549600	38843145	7723270	55646360	46069992	29892300	194637596	287963286	848336800	1577625561	38.0346	0.000157233
19	0	0	0	0	0	0	0	0	9	172	2040	9612	16562	29136	61191	112400	148214	109536	122434	188090	280500	462848	737817	848538	1257667	726200	783195	1533356	3322879	1168152	3418100	3406442	5553603	6032236	8350318	8218500	18581400	5415456	40998441	7491628	57895110	47155860	31607065	198380520	286972491	833263760	1574661478	37.9631	0.000159842
20	0	0	0	0	0	0	0	0	6	132	1415	8760	16401	29520	63873	123020	163878	115488	124215	189322	291255	468720	762603	951768	1299942	740500	782124	1544686	3605802	1173816	3456550	3399682	6063984	5888428	9028338	8330580	19281597	5651232	42511128	7708446	59383415	48139668	33111707	198724344	284902527	823297960	1571336832	37.8829	0.000162819
21	0	0	0	0	0	0	0	0	39	284	4710	27660	47985	68864	97641	155020	157509	168360	245115	375774	377445	668688	944622	750384	1371553	935340	1134588	1866084	3128897	1279008	3478200	4259424	4330530	6586608	7630248	9327720	16108158	6941248	40475589	8785056	60877390	53518932	29643734	208958922	277088058	814774040	1566589427	37.7685	0.000167167
22	0	0	0	0	0	0	0	0	18	352	3430	19230	38003	58568	102123	157170	185845	146136	203788	299222	407130	612720	934099	960480	1446869	917540	1007328	1866172	3814573	1383144	3681650	4134234	5836590	6503532	9234557	9422160	18497204	7210176	43824000	9051412	62266015	53616132	33956232	214073266	267240636	799101360	1562213096	37.663	0.000171278
23	0	0	0	0	0	0	0	0	12	276	3090	15534	31290	50432	107415	176660	216667	151968	185120	272076	413445	600912	955145	1163628	1505047	917780	964110	1846130	4360846	1406832	3901725	4063930	6861834	6505324	10363005	9660180	20121542	7312096	46618044	9127878	64739045	54229824	36584120	217505920	263735979	781025040	1557699901	37.5542	0.000175624
24	0	0	0	0	0	0	0	0	21	388	2820	14124	29757	48608	106524	197100	241054	158652	177099	259546	407820	585840	985201	1286460	1524788	895780	937566	1817882	4723372	1419384	3950650	4028440	7468848	6425384	11051175	9765900	21144976	7478752	48696351	9154228	66848285	55329516	38479741	219654858	262278627	766358840	1553934357	37.4634	0.000179333
25	0	0	0	0	0	0	0	0	48	320	2065	8202	16814	28104	57555	111200	151734	119040	146809	216202	349275	503184	823633	955638	1323521	961800	955164	1809874	3627077	1498440	3525625	4135534	5930118	5899376	8771746	10206300	16799334	8396448	38012568	11731122	53045370	50541552	31026572	203297568	252782166	845736440	1563503538	37.6941	0.000170056
26	0	0	0	0	0	0	0	0	93	500	6750	37014	59577	84512	98442	170480	168531	168540	254228	350882	371640	597408	917439	728784	1208723	917200	1052268	1707464	2882774	1179288	3128300	4024930	4249125	5329156	7451231	9646590	14200046	7820736	35001714	10328452	55084750	49636440	27965377	184360382	295677096	835533160	1562400022	37.6675	0.000171101
27	0	0	0	0	0	0	0	0	51	500	5245	25548	42665	65232	99729	160990	180543	153888	216333	294784	400935	563280	940593	903384	1236140	922840	970683	1702206	3556973	1318776	3251275	3887650	5507892	5284076	8737932	9661140	16070896	7994208	37453548	10692082	55991810	50055084	31073784	186357662	288404688	824428760	1558613805	37.5762	0.000174735
28	0	0	0	0	0	0	0	0	33	608	5145	22116	37681	56608	99369	173230	197032	155172	199407	273602	409380	555664	952952	1040994	1239807	941340	941703	1701502	3925916	1385928	3257825	3850652	6244857	5117224	9517974	9843840	16980002	8297248	38754705	11238088	56605815	50904468	33160880	186675874	285725817	814991240	1555481698	37.5007	0.0001778
29	0	0	0	0	0	0	0	0	27	488	4995	20388	34062	53672	99738	184130	225214	156180	186381	258146	404445	532752	962302	1141884	1250808	932620	912639	1664894	4147015	1382616	3275225	3774680	6680286	5046776	9959499	9858120	17675084	8352224	39864099	11338864	57465275	51454692	34467424	188103040	285048699	805576800	1552496183	37.4287	0.000180771
30	0	0	0	0	0	0	0	0	36	480	4370	18186	31934	50504	91278	170710	210111	150180	181805	249802	388245	516080	954397	1169820	1231485	918360	893298	1662980	4312109	1413120	3248100	3731858	7012872	4941104	10346156	9895290	18304043	8483840	41190468	11618854	58790935	52455708	36124432	188921256	285564435	793163520	1548412161	37.3303	0.000184916
31	0	0	0	0	0	0	0	0	69	748	9005	44808	68936	99016	116865	199070	194205	196884	286156	388780	458220	651968	1022074	873108	1276743	1027780	1144395	1809522	3438569	1318008	3295050	4196738	5227416	5104680	8878611	10436520	15392647	9321664	37873572	11651664	59888290	53820324	33701339	180471044	303122937	787049840	1544057265	37.2253	0.000189441
32	0	0	0	0	0	0	0	0	42	660	8185	32460	56490	81352	120690	193410	212036	181680	253006	341782	473130	627856	1080860	1097586	1267699	1026840	1071756	1781494	4299367	1463496	3357300	4020120	6650424	5081160	10326784	10429200	17510319	9298048	40887957	12058236	61049345	54260532	36943464	182713006	295885005	773419520	1539562297	37.1169	0.000194227
33	0	0	0	0	0	0	0	0	51	940	6975	27330	48041	71920	121338	217260	272426	181296	228189	310954	473400	601984	1119093	1369944	1266768	1029840	1030533	1766842	4884211	1527672	3386325	3919396	7559082	5018860	11118281	10481730	18538062	9469600	42256368	12477830	61760090	55157112	38888998	183435120	292859151	762871080	1535754092	37.0251	0.000198377
34	0	0	0	0	0	0	0	0	36	684	7035	26952	44282	71176	123858	234000	270600	186312	226369	301392	478965	598704	1155337	1419876	1257781	1026360	1016463	1766160	5102849	1545720	3379275	3880396	7997049	4911088	11693612	10575570	19238724	9732640	43432686	12928738	62849570	56285316	40857657	182665734	292303167	752616760	1532208893	36.9396	0.00020232
35	0	0	0	0	0	0	0	0	54	692	6135	24618	39144	65352	111195	208580	242495	172740	216762	287238	458490	579664	1123513	1360620	1241593	1031380	999516	1723832	5015886	1586280	3339425	3845270	8055801	4790632	11817848	10608090	19726385	9877600	44501292	13256736	64116745	57461976	42587000	182859268	293005011	741920360	1528265218	36.8445	0.000206798
36	0	0	0	0	0	0	0	0	117	1044	12835	56778	83272	119968	138015	228180	229922	250632	360061	480494	550230	771504	1187450	1050714	1391845	1260860	1365819	2036100	4110468	1536576	3833175	4643002	6161616	5501720	10312458	12267300	16442028	11686432	41970819	14172934	65428370	61224732	39903501	186001564	294424494	727942080	1519139109	36.6245	0.000217545
37	0	0	0	0	0	0	0	0	93	928	10955	42294	69678	104560	150048	248240	260282	226440	312338	414680	588120	726496	1297627	1359954	1408223	1255660	1290240	2013792	5196482	1777968	3818550	4507828	7889967	5500684	12012525	12189720	18778436	11839072	44869836	15002806	66603425	62178084	43876339	186487014	287169051	712163840	1513642275	36.492	0.000224285
38	0	0	0	0	0	0	0	0	66	1156	9595	35850	58051	93120	146736	258420	286858	215004	283933	369628	570795	697520	1318758	1509498	1380597	1246080	1248618	2009766	5613058	1854336	3819600	4423172	8587593	5504044	12680250	12251640	19873883	11953024	46499574	15311050	67742990	63014796	46032033	188259752	284945505	700112200	1510218549	36.4095	0.000228589
39	0	0	0	0	0	0	0	0	84	1020	8420	30264	51415	82672	142137	280820	330396	221388	267215	353262	565980	684752	1353761	1695888	1411871	1257280	1244754	1983850	6008129	1905072	3833800	4367428	9229707	5425084	13339449	12300000	20777223	12087616	48124560	15858586	69070680	64368720	48114171	188404722	283989888	686513760	1505685824	36.3002	0.000234413
40	0	0	0	0	0	0	0	0	102	1420	8275	28782	48272	78120	126873	258820	328042	234492	284739	378896	607110	721232	1318656	1627740	1442632	1427180	1336062	2044966	5705012	2214840	3864025	4529382	8653311	5471312	12568194	13284210	19499744	13817888	44413314	19258450	63901075	67531320	49857944	163913912	284147058	708287000	1503220402	36.2407	0.000237644
41	0	0	0	0	0	0	0	0	159	1712	14785	58080	86793	125824	145008	231620	229317	265320	365352	480634	602190	745824	1208734	1145916	1363098	1325320	1426698	1879416	4598597	1722384	3948825	4593342	6699294	5250952	11170017	13763190	16904982	14343456	42286332	18274864	65324000	68884272	47028221	159635606	302261388	701555600	1499947122	36.1618	0.000242001
42	0	0	0	0	0	0	0	0	147	1616	10435	37866	62643	97768	143766	237350	238194	225540	311389	410970	600180	706080	1268795	1370304	1321982	1306700	1356201	1869626	5416615	1978608	3889275	4448158	8064630	5466552	12406896	13526760	18920106	14299424	44833107	19315706	66207715	69467868	50387266	161872704	296458656	687236440	1495774038	36.0612	0.000247673
43	0	0	0	0	0	0	0	0	141	2076	9830	32214	58758	93168	155124	287420	326854	235848	286884	374444	608070	692256	1358164	1614114	1312368	1309040	1323903	1882474	5965303	2094576	3896050	4410380	8928144	5516448	13198741	13582950	20118101	14457664	46542309	19918254	67026575	70826544	52609005	162008592	293793123	674251280	1491107189	35.9487	0.000254173
44	0	0	0	0	0	0	0	0	111	1776	9490	29100	50260	82176	139248	266180	283261	212868	272649	359100	595605	672096	1355716	1651734	1294603	1299400	1309896	1872662	6170440	2121312	3839900	4354272	9293319	5443312	13671673	13495950	20920629	14531072	48151521	20563404	68310970	72277632	54704278	163785738	294039213	659954000	1487386566	35.859	0.000259477
45	0	0	0	0	0	0	0	0	129	1740	8250	25530	45122	71952	124335	252770	293524	208428	255671	333578	556140	644944	1325490	1659492	1275166	1280420	1286691	1859022	6178145	2169192	3784825	4283604	9475353	5395376	13890536	13514910	21713330	14579232	49634838	20941280	69328140	73604664	55964942	164475058	294139989	647360000	1481941808	35.7277	0.00026744
46	0	0	0	0	0	0	0	0	240	2508	17125	66390	107338	138464	155466	243520	236302	271188	368420	481754	609360	736000	1230120	1233792	1350083	1365200	1467249	1863224	5023200	1891560	4147125	4691154	7366437	5713260	12306643	14993100	18746537	16307744	46766379	21308446	69176485	77222880	53379049	160006562	304509699	638725280	1474225283	35.5417	0.000279145
47	0	0	0	0	0	0	0	0	207	2416	11415	40464	72401	110912	158913	263740	274076	240432	320593	419916	624705	718144	1382933	1551420	1340393	1365800	1413825	1884850	6103855	2178264	4065225	4581772	9033930	5864796	13979334	14656590	21147611	16286944	50098191	22382744	71035160	78329160	57432991	160187556	298823538	620044480	1468429696	35.402	0.000288272
48	0	0	0	0	0	0	0	0	171	2596	10465	32076	59465	94304	152325	278230	284438	230016	307307	395458	649620	720368	1439033	1726146	1318296	1397780	1431297	1933690	6661513	2364144	4089600	4643574	9827271	6000484	14869663	14674020	22526491	16466464	52523196	23529190	72187220	81239940	60323209	159440438	297302811	602057680	1463189989	35.2757	0.00029678
49	0	0	0	0	0	0	0	0	183	2600	10070	29700	55076	89664	145719	290420	302775	228588	290368	380142	636420	713424	1466777	1817712	1311323	1403960	1412019	1952192	6856323	2407800	4072375	4586166	10170981	5997460	15225812	14716710	23379487	16794304	54164517	24403398	73054310	83422872	62021805	159245498	296766015	588711680	1458536645	35.1635	0.000304546
50	0	0	0	0	0	0	0	0	189	2644	9665	34074	61411	89408	139707	285720	324016	223440	272220	361270	597750	685280	1418038	1755756	1275888	1383440	1366827	1910656	6709744	2379816	3976075	4472624	10144413	5874624	15253826	14695920	23970502	16870144	55425051	25255030	73595025	85227084	63413893	159584002	297359322	576421880	1452826374	35.0258	0.000314355
51	0	0	0	0	0	0	0	0	327	3652	20585	70116	109473	144320	164916	262430	258709	311820	404053	528738	666975	805296	1329587	1403118	1411795	1509960	1606479	1933646	5754600	2147232	4476325	4987268	8284464	6325004	14109080	16302240	21448962	18782048	53948895	25386712	74153800	90418752	61067390	157349602	302293212	561346720	1441528301	34.7534	0.000334702
52	0	0	0	0	0	0	0	0	252	3312	13425	44058	76937	118136	170028	283820	288035	264708	348348	452662	677970	769040	1492243	1718892	1377557	1497520	1539804	1985478	6849423	2486928	4388250	4919278	9934380	6579524	15724815	15979680	23917492	18708448	57222429	26748242	75640425	91410300	64541283	157689322	295745151	544005000	1435612595	34.6108	0.000345876
53	0	0	0	0	0	0	0	0	243	3600	12875	40560	74487	111760	172872	330170	335258	267348	321009	420826	684615	756016	1567485	1914822	1346815	1489560	1523214	2013154	7353376	2593416	4358575	4946552	10696023	6703648	16529797	15976110	25330472	18781376	59629119	27812068	76707925	93437712	66474089	158667252	292509477	528315480	1430209156	34.4805	0.000356408
54	0	0	0	0	0	0	0	0	282	3532	12790	37248	67529	103752	166950	345300	351758	267684	322608	415828	692595	776352	1622072	2032182	1354776	1544240	1528443	2071278	7698813	2707272	4383025	4965896	11200194	6768104	17148222	15898860	26648096	19095264	62308752	29247310	77711515	96903504	68392576	158625224	291713682	508459840	1423593348	34.321	0.00036974
55	0	0	0	0	0	0	0	0	252	3808	11715	36630	66549	97520	154665	326230	362769	254328	299052	387814	642210	749120	1566261	1977336	1340146	1518580	1499715	2077108	7528107	2706384	4279175	4892576	11145816	6713280	17163853	15888840	27487545	19254976	64262055	30199344	78601600	99440712	69724576	158607516	291476172	493774600	1416518935	34.1505	0.00038455
56	0	0	0	0	0	0	0	0	462	4580	21755	62106	98889	145496	172332	265040	264363	321744	419120	551446	702960	829376	1400443	1537920	1471721	1624920	1709484	2003320	6387399	2456352	4841225	5403996	9090549	7244832	15872164	17935950	24774053	21476800	62367294	30112406	78826195	104806980	66959603	158242868	293023419	481067040	1404496602	33.8606	0.00041109
57	0	0	0	0	0	0	0	0	351	4260	14925	43422	78400	120656	174906	299270	304425	276060	369109	473830	723165	809360	1567468	1878120	1423898	1645820	1665846	2090946	7540343	2829696	4748550	5420558	10811205	7722876	17632145	17600670	27700298	21443872	66516714	32065774	80336200	106794468	70154109	157718886	285738531	460357480	1397096612	33.6822	0.000428329
58	0	0	0	0	0	0	0	0	336	5028	15685	46872	84399	127960	193995	375330	380809	294648	349674	451822	734790	814080	1718887	2138616	1416222	1635360	1665993	2137850	8235794	2937480	4748100	5471440	11756313	7862764	18753836	17436870	29508900	21518336	69810444	33306162	81800495	109191492	72228551	157830036	281902257	440861040	1389748666	33.5051	0.000446162
59	0	0	0	0	0	0	0	0	270	4076	13695	38910	73409	113392	182142	384010	388289	282972	330798	431410	717990	811984	1700119	2172708	1401003	1649460	1660491	2207436	8294329	3032040	4746575	5541250	11947959	7958804	18995319	17458440	30487105	21779072	71930265	34527782	82727855	112114368	73260777	158973114	279855108	425769280	1383964006	33.3656	0.000460721
60	0	0	0	0	0	0	0	0	330	4164	12045	32574	63028	99784	153180	320480	342144	249168	317512	411558	684465	801232	1670641	2143962	1390306	1644100	1646862	2228336	8277723	3045888	4659150	5409014	12083823	7820008	19270703	17282070	31819051	21704768	74866209	35281392	84105770	114540660	73945832	159745388	276700827	410625160	1375399307	33.1591	0.000483155
61	0	0	0	0	0	0	0	0	567	5652	26355	89484	142324	174104	198540	294050	286154	343596	431626	570976	726795	870256	1476943	1693152	1508923	1718300	1809192	2072070	7087335	2782440	5103975	5851014	9835722	8440628	17969531	19209390	29423185	23721664	73653954	35419058	82991545	121771512	70716768	159498692	277693416	395766040	1361374928	32.821	0.000522273
62	0	0	0	0	0	0	0	0	348	5256	17560	51522	91581	137728	191655	324630	331001	302052	388180	500094	754920	867296	1673990	2041146	1471493	1745140	1785231	2200660	8243683	3105552	5058600	5945914	11593611	8921920	19773476	18869790	32269202	23572128	77812911	37273146	84589610	122598936	73062605	158866296	270113571	377469800	1354022234	32.6438	0.000544032
63	0	0	0	0	0	0	0	0	405	4928	15100	39528	74914	117280	173808	340350	329153	283728	361309	465178	767325	880480	1752530	2200032	1475635	1804060	1813938	2334970	8691631	3312696	5116575	6127082	12301578	9258536	20662094	18823230	34137479	23844672	81264975	38934284	85677620	126058536	74270359	159314506	265043103	359147440	1347221047	32.4798	0.000564964
64	0	0	0	0	0	0	0	0	348	4604	13185	35184	68789	107928	166095	344310	329967	269556	334295	443562	754245	873072	1771995	2250306	1467465	1813480	1802052	2410122	8789772	3374088	5145000	6144658	12536775	9334108	21027117	18854670	35516824	24113952	84119805	40108712	86845360	128682252	74929292	159746528	261009216	344827800	1340366489	32.3145	0.000586876
65	0	0	0	0	0	0	0	0	333	4636	12365	30972	60655	97944	145647	308300	311509	251964	316810	422310	706845	860592	1737893	2208132	1454849	1783060	1783950	2445696	8677118	3367536	5058050	6014372	12678390	9173192	21188618	18658230	37033251	24217888	87396738	41133234	88522140	131151600	75245531	160801408	256527609	328827680	1330617047	32.0795	0.000619514
66	0	0	0	0	0	0	0	0	384	4512	18830	47136	83692	122744	149679	233700	237633	292632	376753	484624	694380	820080	1396414	1661310	1468472	1713280	1816584	2059860	7356665	2995752	5276125	6266676	10282302	9685200	19928568	20516550	34709708	25714304	86266389	40529020	86860655	137697912	71462984	161569312	257107617	319752840	1317661278	31.7671	0.000665711

## Sheet: Raw Counts_2
						0	1	2	3	4	5	6	7	8	9	10	11	12	13	14	15	16	17	18	19	20	21	22	23	24	25	26	27	28	29	30	31	32	33	34	35	36	37	38	39	40
	;	<	=	>	?	@	A	B	C	D	E	F	G	H	I	J	K	L	M	N	O	P	Q	R	S	T	U	V	W	X	Y	Z	[	\	]	^	_	'	a	b	c	d	e	f	g	h
									0.501187	0.398107	0.316228	0.251189	0.199526	0.158489	0.125893	0.1	0.0794328	0.0630957	0.0501187	0.0398107	0.0316228	0.0251189	0.0199526	0.0158489	0.0125893	0.01	0.00794328	0.00630957	0.00501187	0.00398107	0.00316228	0.00251189	0.00199526	0.00158489	0.00125893	0.001	0.000794328	0.000630957	0.000501187	0.000398107	0.000316228	0.000251189	0.000199526	0.000158489	0.000125893	0.0001	Total
1	0	0	0	0	0	0	0	231032	0	0	0	0	0	0	3654	4979	2777	16310	0	9122	0	7880	7316	8078	63978	0	24104	44568	27057	13650	119536	61893	7798	260528	46269	339827	282148	59093	948726	89539	940553	665947	750324	3581002	2669644	30191416	41478748
2	0	0	0	0	0	0	0	258088	0	179	33	622	3623	2313	4985	9203	9183	25030	6775	12567	3696	23952	24830	29531	80808	22828	39064	54763	76301	37646	127200	112942	86260	252674	113205	270416	314353	85705	909563	95717	1066455	839450	662541	3605707	3110994	29099546	41478748
3	0	0	0	0	0	0	0	260537	0	211	201	1650	4077	3302	5587	12192	13741	22919	8008	13199	4983	26706	30832	31849	79042	33162	34140	52052	81850	35325	139425	95332	96346	249822	122032	262613	325483	88124	930629	93382	1110808	872934	687415	3591586	3270626	28786626	41478748
4	0	0	0	0	0	0	0	267922	0	220	397	2909	4407	4932	6139	15554	14379	17704	8900	13629	6271	30128	35957	30360	74470	37417	30946	53204	82562	33328	141445	84403	93784	246487	119650	252332	319885	86158	926807	90094	1136505	884839	690605	3610313	3418752	28604954	41478748
5	0	0	0	0	0	0	0	275075	13	276	569	3661	5624	5955	7238	17442	13725	15106	10598	15834	7152	35146	37719	27650	68891	36832	32330	54138	79354	33868	128487	83075	86816	235849	116431	243844	304478	86179	917792	90306	1173119	913636	683485	3632619	3570969	28427467	41478748
6	0	0	0	0	0	0	0	298924	19	229	564	3544	5541	6452	9117	17081	10973	13150	10101	17383	6043	39637	32924	24289	55554	31646	38737	49305	81382	36405	103153	86710	80684	233717	110494	230027	286896	99990	869377	94342	1179721	912165	644476	3681208	3445954	28630834	41478748
7	0	0	0	0	0	0	0	307734	47	398	602	2950	4119	4901	6826	16169	14084	17061	8855	12275	7256	31775	32512	28072	61906	33638	35054	51879	85318	36409	111325	88435	102711	220596	131232	222710	311407	122583	850182	113977	1112732	871927	697950	3599397	3152770	28968974	41478748
8	0	0	0	0	0	0	0	317534	34	314	393	2668	3653	4666	6972	16986	15830	21283	7793	10976	7296	30462	34131	34511	72282	34439	34146	53088	97932	37828	129666	90138	120575	236911	151811	242890	347995	118842	940864	102199	1208625	901500	731805	3747047	3422937	28139726	41478748
9	0	0	0	0	0	0	0	349207	19	183	333	2339	3558	4206	6347	16811	15330	22849	7714	10210	6855	29396	35794	39503	74229	35484	32204	53156	106084	37140	133962	88756	133005	233079	168213	242786	362121	113938	982122	105706	1240570	932126	762038	3830042	3542597	27718736	41478748
10	0	0	0	0	0	0	0	398510	17	120	270	2085	3171	3726	5770	15820	13765	20344	7008	9467	6446	28686	35468	39120	70221	34552	31527	51575	110133	36849	130402	87508	142455	225079	179394	239001	373247	113399	1013620	105228	1279308	953830	803208	3949054	3713674	27245691	41478748
11	0	0	0	0	0	0	0	451722	21	263	682	5104	7818	8041	11373	17727	11893	16276	13065	20583	7134	48800	41008	28208	59539	39274	43802	59639	98524	42476	111431	104974	100290	249380	143880	242798	317603	123900	969833	110790	1321755	1024318	708401	4102334	3576374	27237715	41478748
12	0	0	0	0	0	0	0	457264	28	352	690	4556	6547	6822	10309	19330	15791	19019	11151	15457	7640	43845	44959	36830	67937	42165	38345	63105	113907	42408	128191	105556	135092	243419	179409	249704	358716	132770	1027026	123563	1331381	1033102	793740	4190814	3637714	26740094	41478748
13	0	0	0	0	0	0	0	475287	31	310	612	3744	5234	5724	9053	21037	18874	25405	9565	12060	7471	39108	45951	45036	76550	42736	35773	62485	129214	42418	137626	105487	162979	239459	209350	252332	395703	139037	1081114	133179	1366682	1061885	852401	4247299	3695750	26284787	41478748
14	0	0	0	0	0	0	0	501304	23	253	653	3950	5160	5603	9111	21252	18085	25745	9192	11962	7687	38897	47061	47964	76721	43416	36021	62771	135524	42330	138935	105620	170968	240234	219330	252930	413962	138352	1119235	130880	1417868	1077610	888499	4366718	3842266	25804656	41478748
15	0	0	0	0	0	0	0	531696	10	107	361	2588	4126	4503	7678	21046	22583	33472	8284	9561	7394	34863	46474	50855	83610	42272	34011	62882	143568	43495	143346	106055	188632	235128	240323	257077	434793	146438	1147154	135274	1443833	1090051	918883	4437515	3915923	25442884	41478748
16	0	0	0	0	0	0	0	597516	29	272	934	6963	10907	10366	15070	23568	15728	22140	15951	20804	8709	62356	53047	36215	67008	48237	47183	71886	126978	49315	123697	123450	143063	253383	201995	264727	369693	166760	1111829	146980	1521326	1197376	842637	4567361	3848240	25285049	41478748
17	0	0	0	0	0	0	0	612175	14	227	810	5474	8269	8474	13267	24600	19546	24690	13294	16061	9047	54110	56641	47436	74858	51082	43158	74166	148800	50373	138894	122695	183567	250493	243489	269957	418859	174040	1186057	156859	1554509	1207360	927358	4724327	3949354	24614358	41478748
18	0	0	0	0	0	0	0	626785	25	314	890	5133	7571	7821	12939	26538	21670	29885	12076	14050	9498	51289	59610	55722	80185	51044	41652	73946	164020	50986	144680	122828	208697	245856	270188	273664	450885	180940	1236919	163408	1596063	1230846	978218	4809280	4033765	24128862	41478748
19	0	0	0	0	0	0	0	653668	28	350	733	4143	6023	6052	11199	27485	25259	37655	10467	11036	9032	45732	59792	61979	85025	50199	39760	73274	178314	50967	148719	124489	232795	241820	296792	278553	480053	183982	1291565	170996	1635064	1259428	1031061	4913663	4116967	23624629	41478748
20	0	0	0	0	0	0	0	693908	25	192	525	3696	5601	5401	10160	26056	23630	36993	10104	10257	8676	44185	59243	63105	81503	49250	39336	72879	182682	51407	144963	124221	244621	234463	312256	276722	495798	188467	1320660	177077	1669495	1284017	1065650	4980445	4206889	23274190	41478748
21	0	0	0	0	0	0	0	769259	21	287	1211	9361	14954	13776	20495	33110	21308	29870	18655	20028	10696	75440	67291	47470	78042	59199	53257	86581	162529	58674	141637	145454	193152	266519	271408	302603	430196	218395	1306929	195439	1764484	1424058	986616	5208856	4061344	22910144	41478748
22	0	0	0	0	0	0	0	790069	24	238	1023	6589	10429	9753	17248	33452	27291	35536	15173	15710	11870	65430	74137	63519	87330	62379	49607	89072	194195	60247	154573	144435	246213	261472	323514	305050	490388	227373	1386842	208624	1802650	1440091	1077713	5349732	4115653	22224104	41478748
23	0	0	0	0	0	0	0	817742	38	338	1026	6022	9086	8840	17055	36550	31211	45199	13989	13248	11440	59988	76047	73746	92810	61483	48273	87601	214011	60545	159868	143240	274643	255031	353287	309856	524472	234619	1439257	219126	1836351	1459133	1133872	5442803	4187330	21719572	41478748
24	0	0	0	0	0	0	0	851750	30	168	1002	5899	8731	8203	15866	35894	29907	46791	13728	13543	12125	60246	81057	83097	93994	63284	48970	88494	233715	61582	160919	144576	302432	253255	384087	311760	554733	239689	1506886	224775	1910064	1493689	1175862	5469628	4266062	21222255	41478748
25	0	0	0	0	0	0	0	891818	24	170	1077	5680	8638	8467	16141	37458	30869	49765	13857	13155	12526	59745	83396	88382	93911	63098	49032	89007	247424	62349	161622	144450	322788	249395	407847	312455	578543	246867	1560287	233493	1961247	1526130	1212355	5495579	4331574	20808127	41478748
26	0	0	0	0	0	0	0	970203	32	387	1425	8920	14612	14719	19824	28515	19244	27279	18208	17675	12453	70852	64400	46892	67411	62298	54993	89307	154854	62349	127682	147989	198230	231320	262265	317100	360367	281094	1115492	268806	1536153	1373587	900399	4584332	3748415	24198665	41478748
27	0	0	0	0	0	0	0	985575	44	389	1293	6960	10689	11364	16269	29499	23253	32406	15284	14446	13146	61047	69059	60430	72690	63444	52413	87507	184337	64827	133627	145311	242925	228896	304020	318411	411036	283259	1183662	281714	1564090	1391053	977593	4668753	3817709	23650318	41478748
28	0	0	0	0	0	0	0	1010102	44	468	1034	4658	7197	7031	12267	27378	23025	35632	13494	12443	13372	56608	71913	69559	76296	64592	52311	88691	205228	68276	138481	146816	274429	227936	334265	322942	444417	289747	1241459	290718	1614224	1419004	1030897	4732761	3913329	23135704	41478748
29	0	0	0	0	0	0	0	1025835	31	350	955	4115	6489	6576	11359	27495	22227	37310	12792	11860	14671	53934	73046	74642	75614	64575	54293	88466	214962	69291	139909	145968	289276	225882	349960	323134	462553	292249	1270756	297627	1640176	1437817	1063282	4784899	3986502	22817870	41478748
30	0	0	0	0	0	0	0	1071130	31	252	940	3767	6370	6220	11112	27230	21205	37470	12423	11351	13405	51613	72113	77846	75757	63989	55891	88778	222881	72313	138287	147754	305210	222630	365086	326710	480174	299969	1303343	308221	1673441	1466887	1101829	4788215	4061815	22485090	41478748
31	0	0	0	0	0	0	0	1160204	35	529	1449	8956	15380	14744	21021	32076	21923	30724	17357	16189	12374	70745	72389	54862	66418	64898	54043	89003	186663	63601	129017	148396	242599	220085	318140	330983	409471	307256	1243137	296616	1688456	1496063	1040362	4535317	4203791	22793476	41478748
32	0	0	0	0	0	0	0	1175815	33	273	1340	5216	9147	8680	14671	30538	23731	35004	14715	13204	13757	61173	80355	72176	69168	68603	53386	88100	226866	68492	132418	145385	298695	219764	369427	331904	469850	309767	1330417	309279	1740459	1518763	1129558	4636281	4273536	22128802	41478748
33	0	0	0	0	0	0	0	1206007	30	343	1187	4465	7558	7554	13013	31127	23365	41283	13524	12207	13711	56420	82126	85438	67718	67019	53961	86648	248711	71284	131891	146004	329181	216436	392621	335395	493059	321066	1352957	330079	1745683	1546452	1174135	4616348	4306699	21846043	41478748
34	0	0	0	0	0	0	0	1242392	33	618	1361	5160	7891	8990	14714	37433	29080	51225	12837	11648	13475	51570	83709	91596	71564	64308	52621	84793	256583	71096	133517	144305	342738	214106	407407	340496	514582	328495	1385627	343053	1774018	1571014	1214048	4658928	4372816	21468901	41478748
35	0	0	0	0	0	0	0	1318735	45	431	1093	4053	6313	6536	12039	35904	28873	52982	12177	10888	13940	49861	85328	95235	73302	64333	52972	83825	267970	71878	134570	142650	361714	213479	430418	341813	547236	332356	1447888	352164	1842223	1613989	1270561	4692112	4469315	20937547	41478748
36	0	0	0	0	0	0	0	1436154	56	441	1748	8152	13950	12170	19124	33116	23296	35035	20369	18457	15246	80786	84190	62668	69199	78700	64827	100426	219164	73566	140271	164374	293025	229655	370256	386644	455598	384510	1375294	379758	1862798	1718114	1190133	4673616	4393549	20990313	41478748
37	0	0	0	0	0	0	0	1457867	48	445	1622	7109	12306	12559	19468	40539	30312	45486	16544	15022	16174	65858	94741	85509	71358	77234	61945	95264	266372	78044	140661	159218	355486	231346	422321	387036	520373	389087	1445166	407141	1888654	1745648	1286786	4748608	4443434	20335957	41478748
38	0	0	0	0	0	0	0	1483716	40	508	1475	5373	8329	9379	15236	38725	27869	49848	15109	13860	16912	61841	98297	98763	71962	76842	62880	95456	291037	81800	142150	158911	389016	232212	457179	389088	562218	393457	1516330	417066	1956536	1769767	1348209	4803555	4511008	19806789	41478748
39	0	0	0	0	0	0	0	1532600	44	507	1421	4790	7518	8224	14078	38566	25578	50660	14700	13360	17052	58875	98566	105089	69365	77133	63738	95141	302879	83343	140213	159074	407187	229407	470172	392313	581631	401178	1547149	437192	1977985	1811892	1395625	4795877	4577750	19470876	41478748
40	0	0	0	0	0	0	0	1610935	58	537	1451	4577	7147	7906	12000	32416	21722	41983	15952	14145	19151	57564	91348	95260	65160	81009	69364	96773	278500	90983	135467	161708	387955	232175	427494	420433	542321	448660	1421375	514338	1826274	1867511	1401515	4288684	4523296	20163601	41478748
41	0	0	0	0	0	0	0	1720819	80	877	2030	10529	18027	16709	23307	38075	24710	36432	19774	17961	18205	73471	88125	66887	64058	81190	69942	95820	233132	77554	138306	161835	322662	223815	376109	446690	471933	475105	1360117	505750	1820532	1920946	1343987	4093798	4686513	20332936	41478748
42	0	0	0	0	0	0	0	1745248	92	702	1790	6266	10247	10877	17380	40890	30232	47631	16578	15338	19452	61543	100865	93903	65363	81749	69266	91904	286389	85371	137432	159569	394288	232120	437471	441534	550935	469850	1468235	535156	1879789	1955650	1446559	4156693	4752555	19561836	41478748
43	0	0	0	0	0	0	0	1781456	82	786	1674	4875	7680	8838	13573	38086	23814	46217	15892	14730	20281	58036	101887	101391	61233	81509	70969	92185	303800	91028	136224	161849	420027	233592	457050	446327	578978	482902	1508628	563944	1906373	2008613	1513397	4119574	4831151	19170097	41478748
44	0	0	0	0	0	0	0	1834597	60	685	1450	4552	6769	8138	12696	39447	22996	49073	14935	14093	20268	54964	103226	107226	60013	80753	71764	92161	315653	93810	133971	160427	436264	234644	473519	451049	604889	490249	1553328	592375	1936224	2063412	1571174	4130928	4934033	18702933	41478748
45	0	0	0	0	0	0	0	1931822	97	977	1565	4324	6943	8217	12347	39551	22607	50297	14751	13953	20140	53150	103801	111452	59268	80413	71798	90749	324665	94391	133533	159736	453242	234613	486320	455784	635161	496972	1609909	620846	1967583	2137469	1628006	4084366	5056282	18201648	41478748
46	0	0	0	0	0	0	0	2079401	112	892	2374	8022	13046	12174	17683	35637	23094	35977	20841	18642	20151	72642	94647	70308	60610	86770	76036	96735	256836	83269	142571	169742	368900	236447	420200	503963	547215	545054	1524870	617010	1956039	2213928	1544226	3988019	5114400	18400265	41478748
47	0	0	0	0	0	0	0	2107557	97	989	1907	5663	9108	10258	15725	40314	25754	45823	17451	15985	21352	60501	107210	97487	57675	84694	73941	92210	314121	90063	138802	167690	440931	248370	480235	499903	630127	544313	1632468	660457	2010137	2260399	1656271	3997414	5192235	17623111	41478748
48	0	0	0	0	0	0	0	2148435	123	1055	1943	5414	8197	9757	14487	42402	23780	50044	16515	15496	22970	56073	111108	108354	55703	84218	75218	92637	335295	94787	137513	168790	471785	252271	502552	506220	669645	552747	1693812	693991	2036014	2333437	1726189	3984990	5275608	17099173	41478748
49	0	0	0	0	0	0	0	2211199	90	1083	1822	4887	7450	9232	13622	43378	22861	52996	15739	15055	22749	54636	113150	116833	54741	83766	74693	91056	349635	95311	137502	169609	489239	254358	519381	510501	701464	560812	1751518	727632	2074051	2401570	1777681	3985187	5356315	16605944	41478748
50	0	0	0	0	0	0	0	2324056	110	1006	1542	4192	6728	8373	12768	43090	22622	54122	14216	13946	21377	51193	112809	121283	55240	81206	72922	89304	360520	96492	135127	166096	506783	250907	538893	507013	734165	557195	1813519	738551	2116738	2419591	1810951	4038009	5375286	16200807	41478748
51	0	0	0	0	0	0	0	2509389	141	1275	2952	11095	18876	16797	23710	45998	27710	43719	21370	20492	23978	74089	108437	86463	63621	95045	84411	100947	303702	91963	153391	184350	430518	267326	473782	581616	654361	623852	1745362	747497	2101171	2548767	1726031	3983212	5367144	16114188	41478748
52	0	0	0	0	0	0	0	2545435	132	1231	2326	6287	9611	12113	16949	44139	26554	49165	19147	18507	25238	63932	120246	110377	59706	94758	83687	97547	357499	100978	150170	185462	504661	280712	535348	574686	740727	625223	1860896	794449	2169609	2607188	1834463	3979903	5411597	15358090	41478748
53	0	0	0	0	0	0	0	2592926	127	1345	2124	5324	8211	10779	15286	47639	25630	56537	17123	16733	25835	57762	123744	125232	57057	90588	83566	97340	380905	106734	149010	188129	536482	289653	560614	581445	789739	632908	1942821	837336	2204344	2683950	1895852	3992776	5458469	14786673	41478748
54	0	0	0	0	0	0	0	2668631	115	1330	2085	5008	7840	10603	14689	49023	24519	59071	16889	16619	26577	56085	126272	134082	56381	91149	84391	97925	397699	108747	147583	189995	559094	291661	582298	585211	830606	636380	2019798	873160	2241129	2754448	1939401	4004611	5504991	14262652	41478748
55	0	0	0	0	0	0	0	2800164	157	1327	1959	4845	7419	9753	13174	45990	22324	54766	16320	16223	25777	54077	122800	131396	55838	89717	83009	97588	396638	109719	146352	187677	564865	290656	591204	589200	863223	643258	2083314	896257	2278223	2817446	1979323	3997562	5560079	13829129	41478748
56	0	0	0	0	0	0	0	3024251	190	1749	3403	11744	19137	18030	23766	48215	28186	45262	23483	23542	27932	75820	118874	95345	63754	101758	93682	104596	339236	100967	163705	203954	489814	305702	527638	673553	793404	712230	2040116	905232	2258961	2980816	1892501	3955234	5541355	13641611	41478748
57	0	0	0	0	0	0	0	3066845	170	1670	2709	6945	10536	13585	18085	48834	28065	54338	20341	20334	29317	64225	129742	123829	59222	99538	90502	101874	397468	110482	158878	207347	567130	324124	591084	665968	884695	711709	2158880	961074	2316614	3022246	1981983	3950007	5512415	12965938	41478748
58	0	0	0	0	0	0	0	3127193	184	1905	2713	6736	9684	13064	17022	55293	28433	64989	18679	19319	29891	59775	137968	143172	58091	96521	91038	102401	430732	115384	158949	210415	607004	333735	624054	668848	947130	715898	2256035	1002165	2359685	3090781	2038627	3951226	5525975	12358034	41478748
59	0	0	0	0	0	0	0	3219456	161	1663	2582	6445	9309	13059	16893	58322	29127	71169	18169	18879	30411	57743	139728	151683	57500	94992	90489	102855	443036	117153	157801	211812	623209	339809	639232	674284	989918	720234	2336668	1042743	2392092	3180129	2068618	3959127	5548312	11843936	41478748
60	0	0	0	0	0	0	0	3379907	165	1695	2191	5692	8544	11905	15922	60744	30029	77176	16697	17677	28791	54939	135557	154643	57346	93026	89121	102532	445480	118059	157819	209896	633853	339880	651335	677493	1029562	720306	2414644	1068757	2426085	3237778	2081751	3975732	5523844	11422175	41478748
61	0	0	0	0	0	0	0	3652023	237	1962	4030	10962	16636	18139	22082	47732	27886	46755	25387	25757	32830	75822	125175	105100	64360	108636	101639	109420	373864	110617	173283	228670	541215	353742	579025	768241	956882	788995	2377177	1069284	2385917	3415677	1988501	3934563	5515943	11294582	41478748
62	0	0	0	0	0	0	0	3702946	182	1922	2739	7342	10551	14419	17494	50973	27390	54964	20676	21741	32376	64597	136546	133879	58658	102730	97172	106034	428736	118674	168112	230173	616715	371578	640625	757687	1044054	788414	2473272	1116645	2452338	3410025	2064279	3928660	5430483	10772947	41478748
63	0	0	0	0	0	0	0	3776097	180	1960	2853	6743	9124	13919	16270	53102	26233	62041	19451	20846	33545	61152	140613	150396	57646	99366	97213	107548	457793	124048	167060	235557	655112	385429	672782	765263	1112131	793154	2588903	1167492	2487698	3493624	2103398	3923338	5407985	10181683	41478748
64	0	0	0	0	0	0	0	3891886	197	2105	2697	6671	9081	13846	16111	55231	25900	65281	19056	20421	34415	59684	142945	159268	57846	98890	97177	109299	473475	126226	167707	239452	675971	392199	693775	771654	1172072	793143	2703300	1212681	2520435	3583452	2118823	3923103	5368549	9654724	41478748
65	0	0	0	0	0	0	0	4096133	184	2138	2880	7193	9934	13837	17239	58281	27493	70785	18271	19754	33564	59122	143869	164350	58230	97247	95581	108750	482714	125671	165408	234768	689404	386756	709774	770510	1219187	788704	2804046	1242730	2553185	3639675	2121626	3919780	5323420	9196555	41478748
66	0	0	0	0	0	0	0	4450335	199	1989	4026	14428	21276	19618	24597	50116	28726	47811	23878	26129	36427	75425	130874	114026	65139	109480	109555	112490	403046	118405	180650	253857	588905	419001	625176	886206	1162494	864855	2772759	1247247	2488316	3855470	1994192	3921688	5253134	8976803	41478748

## Sheet: Score Distribution_2
						0	1	2	3	4	5	6	7	8	9	10	11	12	13	14	15	16	17	18	19	20	21	22	23	24	25	26	27	28	29	30	31	32	33	34	35	36	37	38	39	40
	;	<	=	>	?	@	A	B	C	D	E	F	G	H	I	J	K	L	M	N	O	P	Q	R	S	T	U	V	W	X	Y	Z	[	\	]	^	_	'	a	b	c	d	e	f	g	h
									0.501187	0.398107	0.316228	0.251189	0.199526	0.158489	0.125893	0.1	0.0794328	0.0630957	0.0501187	0.0398107	0.0316228	0.0251189	0.0199526	0.0158489	0.0125893	0.01	0.00794328	0.00630957	0.00501187	0.00398107	0.00316228	0.00251189	0.00199526	0.00158489	0.00125893	0.001	0.000794328	0.000630957	0.000501187	0.000398107	0.000316228	0.000251189	0.000199526	0.000158489	0.000125893	0.0001	Total
1	0	0	0	0	0	0	0	0	0	0	0	0	0	0	32886	49790	30547	195720	0	127708	0	126080	124372	145404	1215582	0	506184	980496	622311	327600	2988400	1609218	210546	7294784	1341801	10194810	8746588	1890976	31307958	3044326	32919355	23974092	27761988	136078076	104116116	1207656640	1605620354	38.7095	0.000134602
2	0	0	0	0	0	0	0	0	0	716	165	3732	25361	18504	44865	92030	101013	300360	88075	175938	55440	383232	422110	531558	1535352	456560	820344	1204786	1754923	903504	3180000	2936492	2329020	7074872	3282945	8112480	9744943	2742560	30015579	3254378	37325925	30220200	24514017	137016866	121328766	1163981840	1595979451	38.477	0.000142002
3	0	0	0	0	0	0	0	0	0	844	1005	9900	28539	26416	50283	121920	151151	275028	104104	184786	74745	427296	524144	573282	1501798	663240	716940	1145144	1882550	847800	3485625	2478632	2601342	6995016	3538928	7878390	10089973	2819968	30710757	3174988	38878280	31425624	25434355	136480268	127554414	1151465040	1594322515	38.4371	0.000143315
4	0	0	0	0	0	0	0	0	0	880	1985	17454	30849	39456	55251	155540	158169	212448	115700	190806	94065	482048	611269	546480	1414930	748340	649866	1170488	1898926	799872	3536125	2194478	2532168	6901636	3469850	7569960	9916435	2757056	30584631	3063196	39777675	31854204	25552385	137191894	133331328	1144198160	1593826003	38.4251	0.00014371
5	0	0	0	0	0	0	0	0	39	1104	2845	21966	39368	47640	65142	174420	150975	181272	137774	221676	107280	562336	641223	497700	1308929	736640	678930	1191036	1825142	812832	3212175	2159950	2344032	6603772	3376499	7315320	9438818	2757728	30287136	3070404	41059165	32890896	25288945	138039522	139267791	1137098680	1593617102	38.4201	0.000143877
6	0	0	0	0	0	0	0	0	57	916	2820	21264	38787	51616	82053	170810	120703	157800	131313	243362	90645	634192	559708	437202	1055526	632920	813477	1084710	1871786	873720	2578825	2254460	2178468	6544076	3204326	6900810	8893776	3199680	28689441	3207628	41290235	32837940	23845612	139885904	134392206	1145233360	1594212134	38.4344	0.000143403
7	0	0	0	0	0	0	0	0	141	1592	3010	17700	28833	39208	61434	161690	154924	204732	115115	171850	108840	508400	552704	505296	1176214	672760	736134	1141338	1962314	873816	2783125	2299310	2773197	6176688	3805728	6681300	9653617	3922656	28056006	3875218	38945620	31389372	25824150	136777086	122958030	1158758960	1593878108	38.4264	0.000143669
8	0	0	0	0	0	0	0	0	102	1256	1965	16008	25571	37328	62748	169860	174130	255396	101309	153664	109440	487392	580227	621198	1373358	688780	717066	1167936	2252436	907872	3241650	2343588	3255525	6633508	4402519	7286700	10787845	3802944	31048512	3474766	42301875	32454000	27076785	142387786	133494543	1125589040	1589486628	38.3205	0.000147214
9	0	0	0	0	0	0	0	0	57	732	1665	14034	24906	33648	57123	168110	168630	274188	100282	142940	102825	470336	608498	711054	1410351	709680	676284	1169432	2439932	891360	3349050	2307656	3591135	6526212	4878177	7283580	11225751	3646016	32410026	3594004	43419950	33556536	28195406	145541596	138161283	1108749440	1586611885	38.2512	0.000149582
10	0	0	0	0	0	0	0	0	51	480	1350	12510	22197	29808	51930	158200	151415	244128	91104	132538	96690	458976	602956	704160	1334199	691040	662067	1134650	2533059	884376	3260050	2275208	3846285	6302212	5202426	7170030	11570657	3628768	33449460	3577752	44775780	34337880	29718696	150064052	144833286	1089827640	1583838066	38.1843	0.000151903
11	0	0	0	0	0	0	0	0	63	1052	3410	30624	54726	64328	102357	177270	130823	195312	169845	288162	107010	780800	697136	507744	1131241	785480	919842	1312058	2266052	1019424	2785775	2729324	2707830	6982640	4172520	7283940	9845693	3964800	32004489	3766860	46261425	36875448	26210837	155888692	139478586	1089508600	1581212218	38.121	0.000154134
12	0	0	0	0	0	0	0	0	84	1408	3450	27336	45829	54576	92781	193300	173701	228228	144963	216398	114600	701520	764303	662940	1290803	843300	805245	1388310	2619861	1017792	3204775	2744456	3647484	6815732	5202861	7491120	11120196	4248640	33891858	4201142	46598335	37191672	29368380	159250932	141870846	1069603760	1577842917	38.0398	0.000157044
13	0	0	0	0	0	0	0	0	93	1240	3060	22464	36638	45792	81477	210370	207614	304860	124345	168840	112065	625728	781167	810648	1454450	854720	751233	1374670	2971922	1018032	3440650	2742662	4400433	6704852	6071150	7569960	12266793	4449184	35676762	4528086	47833870	38227860	31538837	161397362	144134250	1051391480	1574335619	37.9552	0.000160131
14	0	0	0	0	0	0	0	0	69	1012	3265	23700	36120	44824	81999	212520	198935	308940	119496	167468	115305	622352	800037	863352	1457699	868320	756441	1380962	3117052	1015920	3473375	2746120	4616136	6726552	6360570	7587900	12832822	4427264	36934755	4449920	49625380	38793960	32874463	165935284	149848374	1032186240	1571614903	37.8896	0.000162568
15	0	0	0	0	0	0	0	0	30	428	1805	15528	28882	36024	69102	210460	248413	401664	107692	133854	110910	557808	790058	915390	1588590	845440	714231	1383404	3302064	1043880	3583650	2757430	5093064	6583584	6969367	7712310	13478583	4686016	37856082	4599316	50534155	39241836	33998671	168625570	152720997	1017715360	1568661648	37.8184	0.000165255
16	0	0	0	0	0	0	0	0	87	1088	4670	41778	76349	82928	135630	235680	173008	265680	207363	291256	130635	997696	901799	651870	1273152	964740	990843	1581492	2920494	1183560	3092425	3209700	3862701	7094724	5857855	7941810	11460483	5336320	36690357	4997320	53246410	43105536	31177569	173559718	150081360	1011401960	1565228046	37.7357	0.000168436
17	0	0	0	0	0	0	0	0	42	908	4050	32844	57883	67792	119403	246000	215006	296280	172822	224854	135705	865760	962897	853848	1422302	1021640	906318	1631652	3422400	1208952	3472350	3190070	4956309	7013804	7061181	8098710	12984629	5569280	39139881	5333206	54407815	43464960	34312246	179524426	154024806	984574320	1560997351	37.6337	0.000172438
18	0	0	0	0	0	0	0	0	75	1256	4450	30798	52997	62568	116451	265380	238370	358620	156988	196700	142470	820624	1013370	1002996	1523515	1020880	874692	1626812	3772460	1223664	3617000	3193528	5634819	6883968	7835452	8209920	13977435	5790080	40818327	5555872	55862205	44310456	36194066	182752640	157316835	965154480	1557613219	37.5521	0.000175708
19	0	0	0	0	0	0	0	0	84	1400	3665	24858	42161	48416	100791	274850	277849	451860	136071	154504	135480	731712	1016464	1115622	1615475	1003980	834960	1612028	4101222	1223208	3717975	3236714	6285465	6770960	8606968	8356590	14881643	5887424	42621645	5813864	57227240	45339408	38149257	186719194	160561713	944985160	1554067880	37.4666	0.000179201
20	0	0	0	0	0	0	0	0	75	768	2625	22176	39207	43208	91440	260560	259930	443916	131352	143598	130140	706960	1007131	1135890	1548557	985000	826056	1603338	4201686	1233768	3624075	3229746	6604767	6564964	9055424	8301660	15369738	6030944	43581780	6020618	58432325	46224612	39429050	189256910	164068671	930967600	1551580265	37.4066	0.000181692
21	0	0	0	0	0	0	0	0	63	1148	6055	56166	104678	110208	184455	331100	234388	358440	242515	280392	160440	1207040	1143947	854460	1482798	1183980	1118397	1904782	3738167	1408176	3540925	3781804	5215104	7462532	7870832	9078090	13336076	6988640	43128657	6644926	61756940	51266088	36504792	197936528	158392416	916405760	1545421905	37.2582	0.000188011
22	0	0	0	0	0	0	0	0	72	952	5115	39534	73003	78024	155232	334520	300201	426432	197249	219940	178050	1046880	1260329	1143342	1659270	1247580	1041747	1959584	4466485	1445928	3864325	3755310	6647751	7321216	9381906	9151500	15202028	7275936	45765786	7093216	63092750	51843276	39875381	203289816	160510467	888964160	1540314293	37.135	0.000193418
23	0	0	0	0	0	0	0	0	114	1352	5130	36132	63602	70720	153495	365500	343321	542388	181857	185472	171600	959808	1292799	1327428	1763390	1229660	1013733	1927222	4922253	1453080	3996700	3724240	7415361	7140868	10245323	9295680	16258632	7507808	47495481	7450284	64272285	52528788	41953264	206826514	163305870	868782880	1536210034	37.0361	0.000197876
24	0	0	0	0	0	0	0	0	90	672	5010	35394	61117	65624	142794	358940	328977	561492	178464	189602	181875	963936	1377969	1495746	1785886	1265680	1028370	1946868	5375445	1477968	4022975	3758976	8165664	7091140	11138523	9352800	17196723	7670048	49727238	7642350	66852240	53772804	43506894	207845864	166376418	848890200	1531838776	36.9307	0.000202736
25	0	0	0	0	0	0	0	0	72	680	5385	34080	60466	67736	145269	374580	339559	597180	180141	184170	187890	955920	1417732	1590876	1784309	1261960	1029672	1958154	5690752	1496376	4040550	3755700	8715276	6983060	11827563	9373650	17934833	7899744	51489471	7938762	68643645	54940680	44857135	208832002	168931386	832325080	1527851496	36.8346	0.000207274
26	0	0	0	0	0	0	0	0	96	1548	7125	53520	102284	117752	178416	285150	211684	327348	236704	247450	186795	1133632	1094800	844056	1280809	1245960	1154853	1964754	3561642	1496376	3192050	3847714	5352210	6476960	7605685	9513000	11171377	8995008	36811236	9139404	53765355	49449132	33314763	174204616	146188185	967946600	1542706049	37.1927	0.000190867
27	0	0	0	0	0	0	0	0	132	1556	6465	41760	74823	90912	146421	294990	255783	388872	198692	202244	197190	976752	1174003	1087740	1381110	1268880	1100673	1925154	4239751	1555848	3340675	3778086	6558975	6409088	8816580	9552330	12742116	9064288	39060846	9578276	54743150	50077908	36170941	177412614	148890651	946012720	1538818995	37.099	0.000195031
28	0	0	0	0	0	0	0	0	132	1872	5170	27948	50379	56248	110403	273780	253275	427584	175422	174202	200580	905728	1222521	1252062	1449624	1291840	1098531	1951202	4720244	1638624	3462025	3817216	7409583	6382208	9693685	9688260	13776927	9271904	40968147	9884412	56497840	51084144	38143189	179844918	152619831	925428160	1535259820	37.0132	0.000198922
29	0	0	0	0	0	0	0	0	93	1400	4775	24690	45423	52608	102231	274950	244497	447720	166296	166040	220065	862944	1241782	1343556	1436666	1291500	1140153	1946252	4944126	1662984	3497725	3795168	7810452	6324696	10148840	9694020	14339143	9351968	41934948	10119318	57406160	51761412	39341434	181826162	155473578	912714800	1533160575	36.9626	0.000201254
30	0	0	0	0	0	0	0	0	93	1008	4700	22602	44590	49760	100008	272300	233255	449640	161499	158914	201075	825808	1225921	1401228	1439383	1279780	1173711	1953116	5126263	1735512	3457175	3841604	8240670	6233640	10587494	9801300	14885394	9599008	43010319	10479514	58570435	52807932	40767673	181952170	158410785	899403600	1529908879	36.8842	0.00020492
31	0	0	0	0	0	0	0	0	105	2116	7245	53736	107660	117952	189189	320760	241153	368688	225641	226646	185610	1131920	1230613	987516	1261942	1297960	1134903	1958066	4293249	1526424	3225425	3858296	6550173	6162380	9226060	9929490	12693601	9832192	41023521	10084944	59095960	53858268	38493394	172342046	163947849	911739040	1528931733	36.8606	0.000206034
32	0	0	0	0	0	0	0	0	99	1092	6700	31296	64029	69440	132039	305380	261041	420048	191295	184856	206355	978768	1366035	1299168	1314192	1372060	1121106	1938200	5217918	1643808	3310450	3780010	8064765	6153392	10713383	9957120	14565350	9912544	43903761	10515486	60916065	54675468	41793646	176178678	166667904	885152080	1524385027	36.751	0.000211301
33	0	0	0	0	0	0	0	0	90	1372	5935	26790	52906	60432	117117	311270	257015	495396	175812	170898	205665	902720	1396142	1537884	1286642	1340380	1133181	1906256	5720353	1710816	3297275	3796104	8887887	6060208	11386009	10061850	15284829	10274112	44647581	11222686	61098905	55672272	43442995	175421224	167961261	873841720	1521171990	36.6735	0.000215103
34	0	0	0	0	0	0	0	0	99	2472	6805	30960	55237	71920	132426	374330	319880	614700	166881	163072	202125	825120	1423053	1648728	1359716	1286160	1105041	1865446	5901409	1706304	3337925	3751930	9253926	5994968	11814803	10214880	15952042	10511840	45725691	11663802	62090630	56556504	44919776	177039264	170539824	858756040	1517385729	36.5822	0.000219672
35	0	0	0	0	0	0	0	0	135	1724	5465	24318	44191	52288	108351	359040	317603	635784	158301	152432	209100	797776	1450576	1714230	1392738	1286660	1112412	1844150	6163310	1725072	3364250	3708900	9766278	5977412	12482122	10254390	16964316	10635392	47780304	11973576	64477805	58103604	47010757	178300256	174303285	837501880	1512160183	36.4563	0.000226138
36	0	0	0	0	0	0	0	0	168	1764	8740	48912	97650	97360	172116	331160	256256	420420	264797	258398	228690	1292576	1431230	1128024	1314781	1574000	1361367	2209372	5040772	1765584	3506775	4273724	7911675	6430340	10737424	11599320	14123538	12304320	45384702	12911772	65197930	61852104	44034921	177597408	171348411	839612520	1508131021	36.3591	0.000231253
37	0	0	0	0	0	0	0	0	144	1780	8110	42654	86142	100472	175212	405390	333432	545832	215072	210308	242610	1053728	1610597	1539162	1355802	1544680	1300845	2095808	6126556	1873056	3516525	4139668	9598122	6477688	12247309	11611080	16131563	12450784	47690478	13842794	66102890	62843328	47611082	180447104	173293926	813438280	1502310013	36.2188	0.000238848
38	0	0	0	0	0	0	0	0	120	2032	7375	32238	58303	75032	137124	387250	306559	598176	196417	194040	253680	989456	1671049	1777734	1367278	1536840	1320480	2100032	6693851	1963200	3553750	4131686	10503432	6501936	13258191	11672640	17428758	12590624	50038890	14180244	68478760	63711612	49883733	182535090	175929312	792271560	1498338484	36.123	0.000244172
39	0	0	0	0	0	0	0	0	132	2028	7105	28740	52626	65792	126702	385660	281358	607920	191100	187040	255780	942000	1675622	1891602	1317935	1542660	1338498	2093102	6966217	2000232	3505325	4135924	10994049	6423396	13634988	11769390	18030561	12837696	51055917	14864528	69229475	65228112	51638125	182243326	178532250	778835040	1494917953	36.0406	0.000248853
40	0	0	0	0	0	0	0	0	174	2148	7255	27462	50029	63248	108000	324160	238942	503796	207376	198030	287265	921024	1552916	1714680	1238040	1620180	1456644	2129006	6405500	2183592	3386675	4204408	10474785	6500900	12397326	12612990	16811951	14357120	46905375	17487492	63919590	67230396	51856055	162969992	176408544	806544040	1495307106	36.05	0.000248316
41	0	0	0	0	0	0	0	0	240	3508	10150	63174	126189	133672	209763	380750	271810	437184	257062	251454	273075	1175536	1498125	1203966	1217102	1623800	1468782	2108040	5362036	1861296	3457650	4207710	8711874	6266820	10907161	13400700	14629923	15203360	44883861	17195500	63718620	69154056	49727519	155564324	182774007	813317440	1493057239	35.9957	0.000251437
42	0	0	0	0	0	0	0	0	276	2808	8950	37596	71729	87016	156420	408900	332552	571572	215514	214732	291780	984688	1714705	1690254	1241897	1634980	1454586	2021888	6586947	2048904	3435800	4148794	10645776	6499360	12686659	13246020	17078985	15035200	48451755	18195304	65792615	70403400	53522683	157954334	185349645	782473440	1486698464	35.8424	0.000260471
43	0	0	0	0	0	0	0	0	246	3144	8370	29250	53760	70704	122157	380860	261954	554604	206596	206220	304215	928576	1732079	1825038	1163427	1630180	1490349	2028070	6987400	2184672	3405600	4208074	11340729	6540576	13254450	13389810	17948318	15452864	49784724	19174096	66723055	72310068	55995689	156543812	188414889	766803880	1483462505	35.7644	0.000265192
44	0	0	0	0	0	0	0	0	180	2740	7250	27312	47383	65104	114264	394470	252956	588876	194155	197302	304020	879424	1754842	1930068	1140247	1615060	1507044	2027542	7260019	2251440	3349275	4171102	11779128	6570032	13732051	13531470	18751559	15687968	51259824	20140750	67767840	74282832	58133438	156975264	192427287	748117320	1479238838	35.6626	0.000271483
45	0	0	0	0	0	0	0	0	291	3908	7825	25944	48601	65736	111123	395510	248677	603564	191763	195342	302100	850400	1764617	2006136	1126092	1608260	1507758	1996478	7467295	2265384	3338325	4153136	12237534	6569164	14103280	13673520	19689991	15903104	53126997	21108764	68865405	76948884	60236222	155205908	197194998	728065920	1473213956	35.5173	0.000280717
46	0	0	0	0	0	0	0	0	336	3568	11870	48132	91322	97392	159147	356370	254034	431724	270933	260988	302265	1162272	1608999	1265544	1151590	1735400	1596756	2128170	5907228	1998456	3564275	4413292	9960300	6620516	12185800	15118890	16963665	17441728	50320710	20978340	68461365	79701408	57136362	151544722	199461600	736010600	1470726069	35.4573	0.00028462
47	0	0	0	0	0	0	0	0	291	3956	9535	33978	63756	82064	141525	403140	283294	549876	226863	223790	320280	968016	1822570	1754766	1095825	1693880	1552761	2028620	7224783	2161512	3470050	4359940	11905137	6954360	13926815	14997090	19533937	17418016	53871444	22455538	70354795	81374364	61282027	151901732	202497165	704924440	1463871931	35.2921	0.000295659
48	0	0	0	0	0	0	0	0	369	4220	9715	32484	57379	78056	130383	424020	261580	600528	214695	216944	344550	897168	1888836	1950372	1058357	1684360	1579578	2038014	7711785	2274888	3437825	4388540	12738195	7063588	14574008	15186600	20758995	17687904	55895796	23595694	71260490	84003732	63868993	151429620	205748712	683966920	1459063893	35.1762	0.000303656
49	0	0	0	0	0	0	0	0	270	4332	9110	29322	52150	73856	122598	433780	251471	635952	204607	210770	341235	874176	1923550	2102994	1040079	1675320	1568553	2003232	8041605	2287464	3437550	4409834	13209453	7122024	15062049	15315030	21745384	17945984	57800094	24739488	72591785	86456520	65774197	151437106	208896285	664237760	1454066969	35.0557	0.000312197
50	0	0	0	0	0	0	0	0	330	4024	7710	25152	47096	66984	114912	430900	248842	649464	184808	195244	320655	819088	1917753	2183094	1049560	1624120	1531362	1964688	8291960	2315808	3378175	4318496	13683141	7025396	15627897	15210390	22759115	17830240	59846127	25110734	74085830	87105276	67005187	153444342	209636154	648032280	1448092334	34.9117	0.000322725
51	0	0	0	0	0	0	0	0	423	5100	14760	66570	132132	134376	213390	459980	304810	524628	277810	286888	359670	1185424	1843429	1556334	1208799	1900900	1772631	2220834	6985146	2207112	3834775	4793100	11623986	7485128	13739678	17448480	20285191	19963264	57596946	25414898	73540985	91755612	63863147	151362056	209318616	644567520	1440254528	34.7227	0.000337077
52	0	0	0	0	0	0	0	0	396	4924	11630	37722	67277	96904	152541	441390	292094	589980	248911	259098	378570	1022912	2044182	1986786	1134414	1895160	1757427	2146034	8222477	2423472	3754250	4822012	13625847	7859936	15525092	17240580	22962537	20007136	61409568	27011266	75936315	93858768	67875131	151236314	211052283	614323600	1433714936	34.565	0.000349539
53	0	0	0	0	0	0	0	0	381	5380	10620	31944	57477	86232	137574	476390	281930	678444	222599	234262	387525	924192	2103648	2254176	1084083	1811760	1754886	2141480	8760815	2561616	3725250	4891354	14485014	8110284	16257806	17443350	24481909	20253056	64113093	28469424	77152040	96622200	70146524	151725488	212880291	591466920	1428231417	34.4328	0.000360342
54	0	0	0	0	0	0	0	0	345	5320	10425	30048	54880	84824	132201	490230	269709	708852	219557	232666	398655	897360	2146624	2413476	1071239	1822980	1772211	2154350	9147077	2609928	3689575	4939870	15095538	8166508	16886642	17556330	25748786	20364160	66653334	29687440	78439515	99160128	71757837	152175218	214694649	570506080	1422194567	34.2873	0.000372623
55	0	0	0	0	0	0	0	0	471	5308	9795	29070	51933	78024	118566	459900	245564	657192	212160	227122	386655	865232	2087600	2365128	1060922	1794340	1743189	2146936	9122674	2633256	3658800	4879602	15251355	8138368	17144916	17676000	26759913	20584256	68749362	30472738	79737805	101428056	73234951	151907356	216843081	553165160	1415932756	34.1363	0.000385803
56	0	0	0	0	0	0	0	0	570	6996	17015	70464	133959	144240	213894	482150	310046	543144	305279	329588	418980	1213120	2020858	1716210	1211326	2035160	1967322	2301112	7802428	2423208	4092625	5302804	13224978	8559656	15301502	20206590	24595524	22791360	67323828	30777888	79063635	107309376	70022537	150298892	216112845	545664440	1406315549	33.9045	0.00040696
57	0	0	0	0	0	0	0	0	510	6680	13545	41670	73752	108680	162765	488340	308715	652056	264433	284676	439755	1027600	2205614	2228922	1125218	1990760	1900542	2241228	9141764	2651568	3971950	5391022	15312510	9075472	17141436	19979040	27425545	22774688	71243040	32676516	81081490	108800856	73333371	150100266	214984185	518637520	1399287700	33.7351	0.00042315
58	0	0	0	0	0	0	0	0	552	7620	13565	40416	67788	104512	153198	552930	312763	779868	242827	270466	448365	956400	2345456	2577096	1103729	1930420	1911798	2252822	9906836	2769216	3973725	5470790	16389108	9344580	18097566	20065440	29361030	22908736	74449155	34073610	82588975	111268116	75429199	150146588	215513025	494321360	1392149646	33.563	0.000440254
59	0	0	0	0	0	0	0	0	483	6652	12910	38670	65163	104472	152037	583220	320397	854028	236197	264306	456165	923888	2375376	2730294	1092500	1899840	1900269	2262810	10189828	2811672	3945025	5507112	16826643	9514652	18537728	20228520	30687458	23047488	77110044	35453262	83723220	114484644	76538866	150446826	216384168	473757440	1385474273	33.402	0.000456875
60	0	0	0	0	0	0	0	0	495	6780	10955	34152	59808	95240	143298	607440	330319	926112	217061	247478	431865	879024	2304469	2783574	1089574	1860520	1871541	2255704	10246040	2833416	3945475	5457296	17114031	9516640	18888715	20324790	31916422	23049792	79683252	36337738	84912975	116560008	77024787	151077816	215429916	456887000	1377361518	33.2064	0.000477921
61	0	0	0	0	0	0	0	0	711	7848	20150	65772	116452	145112	198738	477320	306746	561060	330031	360598	492450	1213152	2127975	1891800	1222840	2172720	2134419	2407240	8598872	2654808	4332075	5945420	14612805	9904776	16791725	23047230	29663342	25247840	78446841	36355656	83507095	122964372	73574537	149513394	215121777	451783280	1368318979	32.9884	0.000502524
62	0	0	0	0	0	0	0	0	546	7688	13695	44052	73857	115352	157446	509730	301290	659568	268788	304374	485640	1033552	2321282	2409822	1114502	2054600	2040612	2332748	9860928	2848176	4202800	5984498	16651305	10404184	18578125	22730610	32365674	25229248	81617976	37965930	85831830	122760900	76378323	149289080	211788837	430917880	1361655448	32.8278	0.000521461
63	0	0	0	0	0	0	0	0	540	7840	14265	40458	63868	111352	146430	531020	288563	744492	252863	291844	503175	978432	2390421	2707128	1095274	1987320	2041473	2366056	10529239	2977152	4176500	6124482	17688024	10792012	19510678	22957890	34476061	25380928	85433799	39694728	87069430	125770464	77825726	149086844	210911415	407267320	1354235506	32.6489	0.000543388
64	0	0	0	0	0	0	0	0	591	8420	13485	40026	63567	110768	144999	552310	284900	783372	247728	285894	516225	954944	2430065	2866824	1099074	1977800	2040717	2404578	10889925	3029424	4192675	6225752	18251217	10981572	20119475	23149620	36334232	25380576	89208900	41231154	88215225	129004272	78396451	149077914	209373411	386188960	1346077042	32.4522	0.000568564
65	0	0	0	0	0	0	0	0	552	8552	14400	43158	69538	110696	155151	582810	302423	849420	237523	276556	503460	945952	2445773	2958300	1106370	1944940	2007201	2392500	11102422	3016104	4135200	6103968	18613908	10829168	20583446	23115300	37794797	25238528	92533518	42252820	89361475	131028300	78500162	148951640	207613380	367862200	1335591611	32.1994	0.00060264
66	0	0	0	0	0	0	0	0	597	7956	20130	86568	148932	156944	221373	501160	315986	573732	310414	365806	546405	1206800	2224858	2052468	1237641	2189600	2300655	2474780	9270058	2841720	4516250	6600282	15900435	11732028	18130104	26586180	36037314	27675360	91501047	42406398	87091060	138796920	73785104	149024144	204872226	359072120	1322781555	31.8906	0.000647055

## Sheet: Gap Size Data
Start Pos Diff	Count	a*b		Cumsum	Cum %
0	0	0		0	0
1	0	0		0	0
2	22114	44228		22114	0.000453435
3	22539	67617		44653	0.000915585
4	22204	88816		66857	0.00137087
5	22838	114190		89695	0.00183915
6	22942	137652		112637	0.00230956
7	23063	161441		135700	0.00278245
8	23599	188792		159299	0.00326634
9	23741	213669		183040	0.00375313
10	23521	235210		206561	0.00423542
11	23955	263505		230516	0.0047266
12	24432	293184		254948	0.00522757
13	23712	308256		278660	0.00571377
14	24160	338240		302820	0.00620915
15	24080	361200		326900	0.0067029
16	24540	392640		351440	0.00720608
17	24541	417197		375981	0.00770928
18	24369	438642		400350	0.00820895
19	24374	463106		424724	0.00870873
20	24665	493300		449389	0.00921447
21	24822	521262		474211	0.00972343
22	23963	527186		498174	0.0102148
23	24427	561821		522601	0.0107156
24	24591	590184		547192	0.0112199
25	23995	599875		571187	0.0117119
26	24694	642044		595881	0.0122182
27	24307	656289		620188	0.0127166
28	24304	680512		644492	0.0132149
29	24048	697392		668540	0.013708
30	23723	711690		692263	0.0141945
31	23613	732003		715876	0.0146786
32	23371	747872		739247	0.0151578
33	23830	786390		763077	0.0156465
34	23905	812770		786982	0.0161366
35	23725	830375		810707	0.0166231
36	23143	833148		833850	0.0170976
37	23021	851777		856871	0.0175697
38	22492	854696		879363	0.0180308
39	22609	881751		901972	0.0184944
40	22040	881600		924012	0.0189463
41	22120	906920		946132	0.0193999
42	22036	925512		968168	0.0198517
43	21582	928026		989750	0.0202943
44	21738	956472		1011488	0.02074
45	21556	970020		1033044	0.021182
46	21336	981456		1054380	0.0216195
47	21127	992969		1075507	0.0220527
48	20965	1006320		1096472	0.0224825
49	20491	1004059		1116963	0.0229027
50	20710	1035500		1137673	0.0233273
51	20561	1048611		1158234	0.0237489
52	20499	1065948		1178733	0.0241693
53	20094	1064982		1198827	0.0245813
54	20195	1090530		1219022	0.0249954
55	20007	1100385		1239029	0.0254056
56	19498	1091888		1258527	0.0258054
57	19734	1124838		1278261	0.02621
58	19399	1125142		1297660	0.0266078
59	19701	1162359		1317361	0.0270117
60	19369	1162140		1336730	0.0274089
61	19390	1182790		1356120	0.0278065
62	19589	1214518		1375709	0.0282081
63	19347	1218861		1395056	0.0286048
64	19532	1250048		1414588	0.0290053
65	19548	1270620		1434136	0.0294062
66	19764	1304424		1453900	0.0298114
67	19597	1312999		1473497	0.0302132
68	19460	1323280		1492957	0.0306122
69	19266	1329354		1512223	0.0310073
70	19403	1358210		1531626	0.0314051
71	18674	1325854		1550300	0.031788
72	18860	1357920		1569160	0.0321747
73	18363	1340499		1587523	0.0325513
74	18816	1392384		1606339	0.0329371
75	19156	1436700		1625495	0.0333299
76	18989	1443164		1644484	0.0337192
77	18772	1445444		1663256	0.0341041
78	18747	1462266		1682003	0.0344885
79	18371	1451309		1700374	0.0348652
80	18711	1496880		1719085	0.0352489
81	18363	1487403		1737448	0.0356254
82	18227	1494614		1755675	0.0359991
83	18529	1537907		1774204	0.0363791
84	18496	1553664		1792700	0.0367583
85	18453	1568505		1811153	0.0371367
86	18318	1575348		1829471	0.0375123
87	18672	1624464		1848143	0.0378951
88	18114	1594032		1866257	0.0382666
89	17873	1590697		1884130	0.038633
90	17882	1609380		1902012	0.0389997
91	17654	1606514		1919666	0.0393617
92	18067	1662164		1937733	0.0397321
93	18050	1678650		1955783	0.0401022
94	18113	1702622		1973896	0.0404736
95	17952	1705440		1991848	0.0408417
96	18496	1775616		2010344	0.041221
97	18228	1768116		2028572	0.0415947
98	18496	1812608		2047068	0.041974
99	18204	1802196		2065272	0.0423472
100	18105	1810500		2083377	0.0427185
101	18513	1869813		2101890	0.0430981
102	18075	1843650		2119965	0.0434687
103	19079	1965137		2139044	0.0438599
104	19086	1984944		2158130	0.0442512
105	19269	2023245		2177399	0.0446463
106	19435	2060110		2196834	0.0450448
107	19565	2093455		2216399	0.045446
108	20260	2188080		2236659	0.0458614
109	20328	2215752		2256987	0.0462783
110	20371	2240810		2277358	0.0466959
111	20333	2256963		2297691	0.0471129
112	20292	2272704		2317983	0.0475289
113	20655	2334015		2338638	0.0479525
114	21317	2430138		2359955	0.0483896
115	21372	2457780		2381327	0.0488278
116	21820	2531120		2403147	0.0492752
117	22888	2677896		2426035	0.0497445
118	23353	2755654		2449388	0.0502233
119	23550	2802450		2472938	0.0507062
120	24272	2912640		2497210	0.0512039
121	25781	3119501		2522991	0.0517325
122	27016	3295952		2550007	0.0522865
123	28702	3530346		2578709	0.052875
124	30118	3734632		2608827	0.0534925
125	31952	3994000		2640779	0.0541477
126	34661	4367286		2675440	0.0548584
127	37182	4722114		2712622	0.0556208
128	41815	5352320		2754437	0.0564782
129	46422	5988438		2800859	0.05743
130	50634	6582420		2851493	0.0584683
131	59238	7760178		2910731	0.0596829
132	67217	8872644		2977948	0.0610612
133	76013	10109729		3053961	0.0626198
134	87880	11775920		3141841	0.0644217
135	100319	13543065		3242160	0.0664787
136	117672	16003392		3359832	0.0688915
137	135889	18616793		3495721	0.0716778
138	156408	21584304		3652129	0.0748849
139	179056	24888784		3831185	0.0785563
140	201833	28256620		4033018	0.0826948
141	229956	32423796		4262974	0.0874099
142	260894	37046948		4523868	0.0927594
143	293930	42031990		4817798	0.0987862
144	333510	48025440		5151308	0.105625
145	362008	52491160		5513316	0.113047
146	412281	60193026		5925597	0.121501
147	448812	65975364		6374409	0.130704
148	484931	71769788		6859340	0.140647
149	527489	78595861		7386829	0.151463
150	558866	83829900		7945695	0.162922
151	591514	89318614		8537209	0.175051
152	629789	95727928		9166998	0.187964
153	668203	102235059		9835201	0.201665
154	700829	107927666		10536030	0.216035
155	735502	114002810		11271532	0.231116
156	764176	119211456		12035708	0.246785
157	782024	122777768		12817732	0.26282
158	806347	127402826		13624079	0.279354
159	818967	130215753		14443046	0.296147
160	822128	131540480		15265174	0.313004
161	828785	133434385		16093959	0.329998
162	829808	134428896		16923767	0.347012
163	833398	135843874		17757165	0.364101
164	834106	136793384		18591271	0.381204
165	837798	138236670		19429069	0.398382
166	829903	137763898		20258972	0.415399
167	814581	136035027		21073553	0.432101
168	810068	136091424		21883621	0.448711
169	794348	134244812		22677969	0.464999
170	787199	133823830		23465168	0.48114
171	786236	134446356		24251404	0.497261
172	760620	130826640		25012024	0.512858
173	746213	129094849		25758237	0.528158
174	740562	128857788		26498799	0.543343
175	721244	126217700		27220043	0.558132
176	720083	126734608		27940126	0.572897
177	706831	125109087		28646957	0.58739
178	686669	122227082		29333626	0.60147
179	684619	122546801		30018245	0.615507
180	664345	119582100		30682590	0.629129
181	652742	118146302		31335332	0.642513
182	643670	117147940		31979002	0.655712
183	630305	115345815		32609307	0.668636
184	613063	112803592		33222370	0.681206
185	604019	111743515		33826389	0.693591
186	597403	111116958		34423792	0.705841
187	580741	108598567		35004533	0.717748
188	570036	107166768		35574569	0.729437
189	569218	107582202		36143787	0.741108
190	555652	105573880		36699439	0.752501
191	545347	104161277		37244786	0.763683
192	535636	102842112		37780422	0.774666
193	516003	99588579		38296425	0.785247
194	511981	99324314		38808406	0.795745
195	508641	99184995		39317047	0.806174
196	488015	95650940		39805062	0.81618
197	480951	94747347		40286013	0.826042
198	472979	93649842		40758992	0.83574
199	461964	91930836		41220956	0.845213
200	457662	91532400		41678618	0.854597
201	435770	87589770		42114388	0.863532
202	429645	86788290		42544033	0.872342
203	412887	83816061		42956920	0.880808
204	399626	81523704		43356546	0.889002
205	382828	78479740		43739374	0.896851
206	371865	76604190		44111239	0.904476
207	356836	73865052		44468075	0.911793
208	338529	70414032		44806604	0.918734
209	326054	68145286		45132658	0.92542
210	307549	64585290		45440207	0.931726
211	289879	61164469		45730086	0.93767
212	274475	58188700		46004561	0.943298
213	256669	54670497		46261230	0.948561
214	234399	50161386		46495629	0.953367
215	220598	47428570		46716227	0.95789
216	203137	43877592		46919364	0.962055
217	184147	39959899		47103511	0.965831
218	168971	36835678		47272482	0.969296
219	151523	33183537		47424005	0.972403
220	134143	29511460		47558148	0.975153
221	120824	26702104		47678972	0.977631
222	105942	23519124		47784914	0.979803
223	93141	20770443		47878055	0.981713
224	79628	17836672		47957683	0.983345
225	68053	15311925		48025736	0.984741
226	58029	13114554		48083765	0.985931
227	49901	11327527		48133666	0.986954
228	42309	9646452		48175975	0.987821
229	35223	8066067		48211198	0.988544
230	28806	6625380		48240004	0.989134
231	24441	5645871		48264445	0.989635
232	19968	4632576		48284413	0.990045
233	16410	3823530		48300823	0.990381
234	14126	3305484		48314949	0.990671
235	11585	2722475		48326534	0.990908
236	9674	2283064		48336208	0.991107
237	8567	2030379		48344775	0.991282
238	7461	1775718		48352236	0.991435
239	6542	1563538		48358778	0.99157
240	5955	1429200		48364733	0.991692
241	5330	1284530		48370063	0.991801
242	5014	1213388		48375077	0.991904
243	4973	1208439		48380050	0.992006
244	4692	1144848		48384742	0.992102
245	4490	1100050		48389232	0.992194
246	4292	1055832		48393524	0.992282
247	4255	1050985		48397779	0.992369
248	4277	1060696		48402056	0.992457
249	4044	1006956		48406100	0.99254
250	4080	1020000		48410180	0.992624
251	3977	998227		48414157	0.992705
252	3978	1002456		48418135	0.992787
253	4013	1015289		48422148	0.992869
254	4229	1074166		48426377	0.992956
255	3994	1018470		48430371	0.993038
256	4074	1042944		48434445	0.993121
257	3925	1008725		48438370	0.993202
258	3986	1028388		48442356	0.993283
259	4092	1059828		48446448	0.993367
260	3942	1024920		48450390	0.993448
261	3918	1022598		48454308	0.993528
262	3985	1044070		48458293	0.99361
263	3990	1049370		48462283	0.993692
264	4107	1084248		48466390	0.993776
265	4091	1084115		48470481	0.99386
266	4059	1079694		48474540	0.993943
267	4265	1138755		48478805	0.994031
268	3843	1029924		48482648	0.99411
269	4007	1077883		48486655	0.994192
270	3944	1064880		48490599	0.994273
271	4134	1120314		48494733	0.994357
272	4082	1110304		48498815	0.994441
273	4003	1092819		48502818	0.994523
274	3786	1037364		48506604	0.994601
275	4013	1103575		48510617	0.994683
276	3728	1028928		48514345	0.994759
277	3573	989721		48517918	0.994833
278	3692	1026376		48521610	0.994908
279	3436	958644		48525046	0.994979
280	3472	972160		48528518	0.99505
281	3576	1004856		48532094	0.995123
282	3338	941316		48535432	0.995192
283	3466	980878		48538898	0.995263
284	3119	885796		48542017	0.995327
285	3294	938790		48545311	0.995394
286	3252	930072		48548563	0.995461
287	3348	960876		48551911	0.99553
288	3210	924480		48555121	0.995596
289	3188	921332		48558309	0.995661
290	3077	892330		48561386	0.995724
291	2923	850593		48564309	0.995784
292	2964	865488		48567273	0.995845
293	2873	841789		48570146	0.995904
294	3165	930510		48573311	0.995968
295	2893	853435		48576204	0.996028
296	2629	778184		48578833	0.996082
297	2822	838134		48581655	0.99614
298	2694	802812		48584349	0.996195
299	2512	751088		48586861	0.996246
300	2747	824100		48589608	0.996303
301	2267	682367		48591875	0.996349
302	2297	693694		48594172	0.996396
303	2222	673266		48596394	0.996442
304	2198	668192		48598592	0.996487
305	2192	668560		48600784	0.996532
306	2121	649026		48602905	0.996575
307	1947	597729		48604852	0.996615
308	2006	617848		48606858	0.996656
309	1847	570723		48608705	0.996694
310	1839	570090		48610544	0.996732
311	1815	564465		48612359	0.996769
312	1552	484224		48613911	0.996801
313	1611	504243		48615522	0.996834
314	1475	463150		48616997	0.996864
315	1533	482895		48618530	0.996896
316	1740	549840		48620270	0.996931
317	1709	541753		48621979	0.996966
318	1367	434706		48623346	0.996994
319	1324	422356		48624670	0.997022
320	1350	432000		48626020	0.997049
321	1311	420831		48627331	0.997076
322	1257	404754		48628588	0.997102
323	1265	408595		48629853	0.997128
324	1121	363204		48630974	0.997151
325	1197	389025		48632171	0.997175
326	1130	368380		48633301	0.997199
327	1198	391746		48634499	0.997223
328	1046	343088		48635545	0.997245
329	1100	361900		48636645	0.997267
330	1067	352110		48637712	0.997289
331	1078	356818		48638790	0.997311
332	949	315068		48639739	0.997331
333	922	307026		48640661	0.997349
334	901	300934		48641562	0.997368
335	890	298150		48642452	0.997386
336	887	298032		48643339	0.997404
337	930	313410		48644269	0.997423
338	875	295750		48645144	0.997441
339	865	293235		48646009	0.997459
340	816	277440		48646825	0.997476
341	753	256773		48647578	0.997491
342	714	244188		48648292	0.997506
343	673	230839		48648965	0.99752
344	711	244584		48649676	0.997534
345	716	247020		48650392	0.997549
346	747	258462		48651139	0.997564
347	655	227285		48651794	0.997578
348	644	224112		48652438	0.997591
349	625	218125		48653063	0.997604
350	654	228900		48653717	0.997617
351	685	240435		48654402	0.997631
352	662	233024		48655064	0.997645
353	655	231215		48655719	0.997658
354	622	220188		48656341	0.997671
355	666	236430		48657007	0.997685
356	638	227128		48657645	0.997698
357	689	245973		48658334	0.997712
358	674	241292		48659008	0.997726
359	689	247351		48659697	0.99774
360	644	231840		48660341	0.997753
361	680	245480		48661021	0.997767
362	621	224802		48661642	0.99778
363	585	212355		48662227	0.997792
364	579	210756		48662806	0.997804
365	605	220825		48663411	0.997816
366	680	248880		48664091	0.99783
367	618	226806		48664709	0.997843
368	728	267904		48665437	0.997857
369	637	235053		48666074	0.997871
370	650	240500		48666724	0.997884
371	674	250054		48667398	0.997898
372	800	297600		48668198	0.997914
373	703	262219		48668901	0.997929
374	679	253946		48669580	0.997942
375	672	252000		48670252	0.997956
376	779	292904		48671031	0.997972
377	782	294814		48671813	0.997988
378	801	302778		48672614	0.998005
379	825	312675		48673439	0.998022
380	881	334780		48674320	0.99804
381	796	303276		48675116	0.998056
382	785	299870		48675901	0.998072
383	1039	397937		48676940	0.998093
384	1020	391680		48677960	0.998114
385	798	307230		48678758	0.998131
386	832	321152		48679590	0.998148
387	940	363780		48680530	0.998167
388	816	316608		48681346	0.998184
389	835	324815		48682181	0.998201
390	907	353730		48683088	0.998219
391	876	342516		48683964	0.998237
392	951	372792		48684915	0.998257
393	1018	400074		48685933	0.998278
394	976	384544		48686909	0.998298
395	943	372485		48687852	0.998317
396	835	330660		48688687	0.998334
397	966	383502		48689653	0.998354
398	805	320390		48690458	0.998371
399	980	391020		48691438	0.998391
400	841	336400		48692279	0.998408
401	834	334434		48693113	0.998425
402	755	303510		48693868	0.99844
403	931	375193		48694799	0.99846
404	716	289264		48695515	0.998474
405	842	341010		48696357	0.998491
406	817	331702		48697174	0.998508
407	683	277981		48697857	0.998522
408	562	229296		48698419	0.998534
409	567	231903		48698986	0.998545
410	930	381300		48699916	0.998564
411	579	237969		48700495	0.998576
412	618	254616		48701113	0.998589
413	629	259777		48701742	0.998602
414	643	266202		48702385	0.998615
415	613	254395		48702998	0.998628
416	538	223808		48703536	0.998639
417	632	263544		48704168	0.998652
418	512	214016		48704680	0.998662
419	548	229612		48705228	0.998673
420	523	219660		48705751	0.998684
421	637	268177		48706388	0.998697
422	592	249824		48706980	0.998709
423	564	238572		48707544	0.998721
424	751	318424		48708295	0.998736
425	629	267325		48708924	0.998749
426	572	243672		48709496	0.998761
427	586	250222		48710082	0.998773
428	646	276488		48710728	0.998786
429	511	219219		48711239	0.998797
430	631	271330		48711870	0.99881
431	531	228861		48712401	0.99882
432	556	240192		48712957	0.998832
433	627	271491		48713584	0.998845
434	672	291648		48714256	0.998858
435	824	358440		48715080	0.998875
436	626	272936		48715706	0.998888
437	834	364458		48716540	0.998905
438	681	298278		48717221	0.998919
439	678	297642		48717899	0.998933
440	453	199320		48718352	0.998942
441	471	207711		48718823	0.998952
442	462	204204		48719285	0.998962
443	503	222829		48719788	0.998972
444	384	170496		48720172	0.99898
445	506	225170		48720678	0.99899
446	404	180184		48721082	0.998998
447	400	178800		48721482	0.999007
448	332	148736		48721814	0.999013
449	339	152211		48722153	0.99902
450	302	135900		48722455	0.999027
451	282	127182		48722737	0.999032
452	288	130176		48723025	0.999038
453	258	116874		48723283	0.999044
454	331	150274		48723614	0.99905
455	302	137410		48723916	0.999057
456	289	131784		48724205	0.999062
457	252	115164		48724457	0.999068
458	268	122744		48724725	0.999073
459	240	110160		48724965	0.999078
460	234	107640		48725199	0.999083
461	239	110179		48725438	0.999088
462	248	114576		48725686	0.999093
463	265	122695		48725951	0.999098
464	230	106720		48726181	0.999103
465	198	92070		48726379	0.999107
466	231	107646		48726610	0.999112
467	322	150374		48726932	0.999118
468	299	139932		48727231	0.999125
469	268	125692		48727499	0.99913
470	299	140530		48727798	0.999136
471	238	112098		48728036	0.999141
472	325	153400		48728361	0.999148
473	228	107844		48728589	0.999152
474	258	122292		48728847	0.999158
475	240	114000		48729087	0.999163
476	209	99484		48729296	0.999167
477	199	94923		48729495	0.999171
478	250	119500		48729745	0.999176
479	271	129809		48730016	0.999182
480	296	142080		48730312	0.999188
481	261	125541		48730573	0.999193
482	298	143636		48730871	0.999199
483	246	118818		48731117	0.999204
484	309	149556		48731426	0.999211
485	279	135315		48731705	0.999216
486	248	120528		48731953	0.999221
487	239	116393		48732192	0.999226
488	224	109312		48732416	0.999231
489	198	96822		48732614	0.999235
490	206	100940		48732820	0.999239
491	248	121768		48733068	0.999244
492	229	112668		48733297	0.999249
493	216	106488		48733513	0.999253
494	230	113620		48733743	0.999258
495	221	109395		48733964	0.999263
496	199	98704		48734163	0.999267
497	196	97412		48734359	0.999271
498	202	100596		48734561	0.999275
499	195	97305		48734756	0.999279
500	201	100500		48734957	0.999283
501	200	100200		48735157	0.999287
502	213	106926		48735370	0.999291
503	218	109654		48735588	0.999296
504	201	101304		48735789	0.9993
505	186	93930		48735975	0.999304
506	211	106766		48736186	0.999308
507	222	112554		48736408	0.999313
508	196	99568		48736604	0.999317
509	251	127759		48736855	0.999322
510	210	107100		48737065	0.999326
511	233	119063		48737298	0.999331
512	237	121344		48737535	0.999336
513	217	111321		48737752	0.99934
514	230	118220		48737982	0.999345
515	222	114330		48738204	0.99935
516	233	120228		48738437	0.999354
517	195	100815		48738632	0.999358
518	275	142450		48738907	0.999364
519	228	118332		48739135	0.999369
520	198	102960		48739333	0.999373
521	233	121393		48739566	0.999377
522	189	98658		48739755	0.999381
523	186	97278		48739941	0.999385
524	174	91176		48740115	0.999389
525	204	107100		48740319	0.999393
526	223	117298		48740542	0.999397
527	213	112251		48740755	0.999402
528	224	118272		48740979	0.999406
529	175	92575		48741154	0.99941
530	178	94340		48741332	0.999414
531	184	97704		48741516	0.999417
532	190	101080		48741706	0.999421
533	165	87945		48741871	0.999425
534	202	107868		48742073	0.999429
535	192	102720		48742265	0.999433
536	191	102376		48742456	0.999437
537	194	104178		48742650	0.999441
538	170	91460		48742820	0.999444
539	188	101332		48743008	0.999448
540	133	71820		48743141	0.999451
541	149	80609		48743290	0.999454
542	141	76422		48743431	0.999457
543	171	92853		48743602	0.99946
544	128	69632		48743730	0.999463
545	128	69760		48743858	0.999465
546	112	61152		48743970	0.999468
547	121	66187		48744091	0.99947
548	138	75624		48744229	0.999473
549	122	66978		48744351	0.999476
550	145	79750		48744496	0.999479
551	138	76038		48744634	0.999481
552	117	64584		48744751	0.999484
553	96	53088		48744847	0.999486
554	117	64818		48744964	0.999488
555	115	63825		48745079	0.999491
556	132	73392		48745211	0.999493
557	119	66283		48745330	0.999496
558	115	64170		48745445	0.999498
559	111	62049		48745556	0.9995
560	126	70560		48745682	0.999503
561	123	69003		48745805	0.999505
562	137	76994		48745942	0.999508
563	114	64182		48746056	0.999511
564	101	56964		48746157	0.999513
565	86	48590		48746243	0.999514
566	87	49242		48746330	0.999516
567	79	44793		48746409	0.999518
568	117	66456		48746526	0.99952
569	78	44382		48746604	0.999522
570	94	53580		48746698	0.999524
571	101	57671		48746799	0.999526
572	107	61204		48746906	0.999528
573	93	53289		48746999	0.99953
574	71	40754		48747070	0.999531
575	73	41975		48747143	0.999533
576	70	40320		48747213	0.999534
577	83	47891		48747296	0.999536
578	62	35836		48747358	0.999537
579	87	50373		48747445	0.999539
580	88	51040		48747533	0.999541
581	65	37765		48747598	0.999542
582	77	44814		48747675	0.999544
583	93	54219		48747768	0.999546
584	70	40880		48747838	0.999547
585	73	42705		48747911	0.999549
586	79	46294		48747990	0.99955
587	72	42264		48748062	0.999552
588	73	42924		48748135	0.999553
589	90	53010		48748225	0.999555
590	87	51330		48748312	0.999557
591	84	49644		48748396	0.999559
592	89	52688		48748485	0.99956
593	86	50998		48748571	0.999562
594	77	45738		48748648	0.999564
595	98	58310		48748746	0.999566
596	88	52448		48748834	0.999567
597	88	52536		48748922	0.999569
598	56	33488		48748978	0.99957
599	77	46123		48749055	0.999572
600	109	65400		48749164	0.999574
601	82	49282		48749246	0.999576
602	96	57792		48749342	0.999578
603	99	59697		48749441	0.99958
604	114	68856		48749555	0.999582
605	59	35695		48749614	0.999583
606	84	50904		48749698	0.999585
607	102	61914		48749800	0.999587
608	115	69920		48749915	0.99959
609	97	59073		48750012	0.999592
610	125	76250		48750137	0.999594
611	92	56212		48750229	0.999596
612	96	58752		48750325	0.999598
613	95	58235		48750420	0.9996
614	118	72452		48750538	0.999602
615	98	60270		48750636	0.999604
616	103	63448		48750739	0.999607
617	103	63551		48750842	0.999609
618	96	59328		48750938	0.999611
619	115	71185		48751053	0.999613
620	124	76880		48751177	0.999616
621	127	78867		48751304	0.999618
622	211	131242		48751515	0.999622
623	143	89089		48751658	0.999625
624	131	81744		48751789	0.999628
625	107	66875		48751896	0.99963
626	132	82632		48752028	0.999633
627	155	97185		48752183	0.999636
628	150	94200		48752333	0.999639
629	139	87431		48752472	0.999642
630	151	95130		48752623	0.999645
631	116	73196		48752739	0.999648
632	159	100488		48752898	0.999651
633	203	128499		48753101	0.999655
634	166	105244		48753267	0.999658
635	138	87630		48753405	0.999661
636	125	79500		48753530	0.999664
637	151	96187		48753681	0.999667
638	151	96338		48753832	0.99967
639	157	100323		48753989	0.999673
640	151	96640		48754140	0.999676
641	137	87817		48754277	0.999679
642	132	84744		48754409	0.999682
643	149	95807		48754558	0.999685
644	143	92092		48754701	0.999688
645	169	109005		48754870	0.999691
646	160	103360		48755030	0.999695
647	171	110637		48755201	0.999698
648	148	95904		48755349	0.999701
649	132	85668		48755481	0.999704
650	163	105950		48755644	0.999707
651	179	116529		48755823	0.999711
652	163	106276		48755986	0.999714
653	105	68565		48756091	0.999716
654	91	59514		48756182	0.999718
655	128	83840		48756310	0.999721
656	125	82000		48756435	0.999723
657	138	90666		48756573	0.999726
658	116	76328		48756689	0.999729
659	147	96873		48756836	0.999732
660	125	82500		48756961	0.999734
661	123	81303		48757084	0.999737
662	90	59580		48757174	0.999739
663	134	88842		48757308	0.999741
664	116	77024		48757424	0.999744
665	96	63840		48757520	0.999746
666	99	65934		48757619	0.999748
667	109	72703		48757728	0.99975
668	103	68804		48757831	0.999752
669	83	55527		48757914	0.999754
670	118	79060		48758032	0.999756
671	134	89914		48758166	0.999759
672	89	59808		48758255	0.999761
673	111	74703		48758366	0.999763
674	89	59986		48758455	0.999765
675	92	62100		48758547	0.999767
676	89	60164		48758636	0.999768
677	118	79886		48758754	0.999771
678	127	86106		48758881	0.999774
679	93	63147		48758974	0.999775
680	93	63240		48759067	0.999777
681	66	44946		48759133	0.999779
682	96	65472		48759229	0.999781
683	90	61470		48759319	0.999782
684	82	56088		48759401	0.999784
685	74	50690		48759475	0.999786
686	53	36358		48759528	0.999787
687	76	52212		48759604	0.999788
688	68	46784		48759672	0.99979
689	68	46852		48759740	0.999791
690	54	37260		48759794	0.999792
691	59	40769		48759853	0.999793
692	62	42904		48759915	0.999795
693	53	36729		48759968	0.999796
694	48	33312		48760016	0.999797
695	64	44480		48760080	0.999798
696	59	41064		48760139	0.999799
697	66	46002		48760205	0.999801
698	58	40484		48760263	0.999802
699	63	44037		48760326	0.999803
700	39	27300		48760365	0.999804
701	40	28040		48760405	0.999805
702	46	32292		48760451	0.999806
703	46	32338		48760497	0.999807
704	37	26048		48760534	0.999807
705	53	37365		48760587	0.999808
706	41	28946		48760628	0.999809
707	48	33936		48760676	0.99981
708	47	33276		48760723	0.999811
709	34	24106		48760757	0.999812
710	37	26270		48760794	0.999813
711	44	31284		48760838	0.999814
712	25	17800		48760863	0.999814
713	53	37789		48760916	0.999815
714	30	21420		48760946	0.999816
715	40	28600		48760986	0.999817
716	35	25060		48761021	0.999817
717	43	30831		48761064	0.999818
718	46	33028		48761110	0.999819
719	36	25884		48761146	0.99982
720	27	19440		48761173	0.999821
721	29	20909		48761202	0.999821
722	30	21660		48761232	0.999822
723	36	26028		48761268	0.999822
724	31	22444		48761299	0.999823
725	44	31900		48761343	0.999824
726	38	27588		48761381	0.999825
727	24	17448		48761405	0.999825
728	26	18928		48761431	0.999826
729	34	24786		48761465	0.999826
730	16	11680		48761481	0.999827
731	41	29971		48761522	0.999828
732	34	24888		48761556	0.999828
733	28	20524		48761584	0.999829
734	31	22754		48761615	0.99983
735	24	17640		48761639	0.99983
736	21	15456		48761660	0.99983
737	44	32428		48761704	0.999831
738	41	30258		48761745	0.999832
739	20	14780		48761765	0.999833
740	22	16280		48761787	0.999833
741	18	13338		48761805	0.999833
742	25	18550		48761830	0.999834
743	29	21547		48761859	0.999835
744	33	24552		48761892	0.999835
745	28	20860		48761920	0.999836
746	31	23126		48761951	0.999836
747	26	19422		48761977	0.999837
748	35	26180		48762012	0.999838
749	33	24717		48762045	0.999838
750	31	23250		48762076	0.999839
751	32	24032		48762108	0.99984
752	23	17296		48762131	0.99984
753	28	21084		48762159	0.999841
754	33	24882		48762192	0.999841
755	36	27180		48762228	0.999842
756	31	23436		48762259	0.999843
757	35	26495		48762294	0.999843
758	25	18950		48762319	0.999844
759	23	17457		48762342	0.999844
760	26	19760		48762368	0.999845
761	27	20547		48762395	0.999846
762	31	23622		48762426	0.999846
763	39	29757		48762465	0.999847
764	16	12224		48762481	0.999847
765	19	14535		48762500	0.999848
766	34	26044		48762534	0.999848
767	27	20709		48762561	0.999849
768	26	19968		48762587	0.999849
769	22	16918		48762609	0.99985
770	21	16170		48762630	0.99985
771	17	13107		48762647	0.999851
772	18	13896		48762665	0.999851
773	29	22417		48762694	0.999852
774	11	8514		48762705	0.999852
775	20	15500		48762725	0.999852
776	17	13192		48762742	0.999853
777	18	13986		48762760	0.999853
778	22	17116		48762782	0.999853
779	19	14801		48762801	0.999854
780	15	11700		48762816	0.999854
781	23	17963		48762839	0.999855
782	19	14858		48762858	0.999855
783	18	14094		48762876	0.999855
784	16	12544		48762892	0.999856
785	14	10990		48762906	0.999856
786	13	10218		48762919	0.999856
787	26	20462		48762945	0.999857
788	29	22852		48762974	0.999857
789	14	11046		48762988	0.999858
790	17	13430		48763005	0.999858
791	17	13447		48763022	0.999858
792	22	17424		48763044	0.999859
793	12	9516		48763056	0.999859
794	31	24614		48763087	0.99986
795	16	12720		48763103	0.99986
796	23	18308		48763126	0.999861
797	12	9564		48763138	0.999861
798	14	11172		48763152	0.999861
799	22	17578		48763174	0.999862
800	14	11200		48763188	0.999862
801	26	20826		48763214	0.999862
802	26	20852		48763240	0.999863
803	19	15257		48763259	0.999863
804	10	8040		48763269	0.999863
805	23	18515		48763292	0.999864
806	32	25792		48763324	0.999865
807	19	15333		48763343	0.999865
808	26	21008		48763369	0.999866
809	7	5663		48763376	0.999866
810	3	2430		48763379	0.999866
811	39	31629		48763418	0.999867
812	24	19488		48763442	0.999867
813	35	28455		48763477	0.999868
814	29	23606		48763506	0.999868
815	61	49715		48763567	0.99987
816	27	22032		48763594	0.99987
817	57	46569		48763651	0.999871
818	27	22086		48763678	0.999872
819	60	49140		48763738	0.999873
820	26	21320		48763764	0.999874
821	120	98520		48763884	0.999876
822	20	16440		48763904	0.999877
823	13	10699		48763917	0.999877
824	25	20600		48763942	0.999877
825	12	9900		48763954	0.999878
826	17	14042		48763971	0.999878
827	9	7443		48763980	0.999878
828	32	26496		48764012	0.999879
829	25	20725		48764037	0.999879
830	27	22410		48764064	0.99988
831	17	14127		48764081	0.99988
832	28	23296		48764109	0.999881
833	27	22491		48764136	0.999881
834	35	29190		48764171	0.999882
835	39	32565		48764210	0.999883
836	21	17556		48764231	0.999883
837	24	20088		48764255	0.999884
838	42	35196		48764297	0.999885
839	26	21814		48764323	0.999885
840	41	34440		48764364	0.999886
841	41	34481		48764405	0.999887
842	29	24418		48764434	0.999887
843	37	31191		48764471	0.999888
844	36	30384		48764507	0.999889
845	25	21125		48764532	0.999889
846	32	27072		48764564	0.99989
847	27	22869		48764591	0.999891
848	44	37312		48764635	0.999891
849	28	23772		48764663	0.999892
850	37	31450		48764700	0.999893
851	39	33189		48764739	0.999894
852	27	23004		48764766	0.999894
853	34	29002		48764800	0.999895
854	43	36722		48764843	0.999896
855	43	36765		48764886	0.999897
856	41	35096		48764927	0.999897
857	41	35137		48764968	0.999898
858	31	26598		48764999	0.999899
859	50	42950		48765049	0.9999
860	34	29240		48765083	0.999901
861	47	40467		48765130	0.999902
862	54	46548		48765184	0.999903
863	37	31931		48765221	0.999904
864	28	24192		48765249	0.999904
865	37	32005		48765286	0.999905
866	22	19052		48765308	0.999905
867	37	32079		48765345	0.999906
868	42	36456		48765387	0.999907
869	42	36498		48765429	0.999908
870	42	36540		48765471	0.999909
871	39	33969		48765510	0.999909
872	35	30520		48765545	0.99991
873	48	41904		48765593	0.999911
874	36	31464		48765629	0.999912
875	32	28000		48765661	0.999913
876	33	28908		48765694	0.999913
877	25	21925		48765719	0.999914
878	66	57948		48765785	0.999915
879	56	49224		48765841	0.999916
880	87	76560		48765928	0.999918
881	40	35240		48765968	0.999919
882	46	40572		48766014	0.99992
883	54	47682		48766068	0.999921
884	58	51272		48766126	0.999922
885	45	39825		48766171	0.999923
886	36	31896		48766207	0.999924
887	38	33706		48766245	0.999925
888	29	25752		48766274	0.999925
889	37	32893		48766311	0.999926
890	41	36490		48766352	0.999927
891	33	29403		48766385	0.999927
892	28	24976		48766413	0.999928
893	35	31255		48766448	0.999929
894	20	17880		48766468	0.999929
895	20	17900		48766488	0.999929
896	26	23296		48766514	0.99993
897	26	23322		48766540	0.999931
898	17	15266		48766557	0.999931
899	17	15283		48766574	0.999931
900	15	13500		48766589	0.999932
901	19	17119		48766608	0.999932
902	19	17138		48766627	0.999932
903	16	14448		48766643	0.999933
904	32	28928		48766675	0.999933
905	18	16290		48766693	0.999934
906	17	15402		48766710	0.999934
907	24	21768		48766734	0.999935
908	16	14528		48766750	0.999935
909	15	13635		48766765	0.999935
910	18	16380		48766783	0.999936
911	12	10932		48766795	0.999936
912	13	11856		48766808	0.999936
913	15	13695		48766823	0.999936
914	9	8226		48766832	0.999937
915	10	9150		48766842	0.999937
916	10	9160		48766852	0.999937
917	4	3668		48766856	0.999937
918	12	11016		48766868	0.999937
919	11	10109		48766879	0.999938
920	11	10120		48766890	0.999938
921	10	9210		48766900	0.999938
922	7	6454		48766907	0.999938
923	12	11076		48766919	0.999938
924	7	6468		48766926	0.999938
925	12	11100		48766938	0.999939
926	13	12038		48766951	0.999939
927	20	18540		48766971	0.999939
928	12	11136		48766983	0.99994
929	4	3716		48766987	0.99994
930	11	10230		48766998	0.99994
931	5	4655		48767003	0.99994
932	10	9320		48767013	0.99994
933	12	11196		48767025	0.99994
934	7	6538		48767032	0.999941
935	11	10285		48767043	0.999941
936	5	4680		48767048	0.999941
937	7	6559		48767055	0.999941
938	12	11256		48767067	0.999941
939	10	9390		48767077	0.999942
940	9	8460		48767086	0.999942
941	8	7528		48767094	0.999942
942	10	9420		48767104	0.999942
943	10	9430		48767114	0.999942
944	11	10384		48767125	0.999943
945	3	2835		48767128	0.999943
946	3	2838		48767131	0.999943
947	7	6629		48767138	0.999943
948	9	8532		48767147	0.999943
949	11	10439		48767158	0.999943
950	5	4750		48767163	0.999943
951	7	6657		48767170	0.999943
952	6	5712		48767176	0.999944
953	5	4765		48767181	0.999944
954	4	3816		48767185	0.999944
955	9	8595		48767194	0.999944
956	3	2868		48767197	0.999944
957	6	5742		48767203	0.999944
958	2	1916		48767205	0.999944
959	5	4795		48767210	0.999944
960	6	5760		48767216	0.999944
961	2	1922		48767218	0.999944
962	9	8658		48767227	0.999945
963	5	4815		48767232	0.999945
964	4	3856		48767236	0.999945
965	3	2895		48767239	0.999945
966	7	6762		48767246	0.999945
967	11	10637		48767257	0.999945
968	4	3872		48767261	0.999945
969	1	969		48767262	0.999945
970	3	2910		48767265	0.999945
971	10	9710		48767275	0.999946
972	4	3888		48767279	0.999946
973	1	973		48767280	0.999946
974	7	6818		48767287	0.999946
975	2	1950		48767289	0.999946
976	4	3904		48767293	0.999946
977	3	2931		48767296	0.999946
978	6	5868		48767302	0.999946
979	3	2937		48767305	0.999946
980	3	2940		48767308	0.999946
981	5	4905		48767313	0.999946
982	5	4910		48767318	0.999947
983	2	1966		48767320	0.999947
984	2	1968		48767322	0.999947
985	3	2955		48767325	0.999947
986	3	2958		48767328	0.999947
987	5	4935		48767333	0.999947
988	3	2964		48767336	0.999947
989	7	6923		48767343	0.999947
990	7	6930		48767350	0.999947
991	3	2973		48767353	0.999947
992	8	7936		48767361	0.999947
993	2	1986		48767363	0.999947
994	10	9940		48767373	0.999948
995	1	995		48767374	0.999948
996	5	4980		48767379	0.999948
997	5	4985		48767384	0.999948
998	0	0		48767384	0.999948
999	4	3996		48767388	0.999948
1000	8	8000		48767396	0.999948
1001	3	3003		48767399	0.999948
1002	15	15030		48767414	0.999948
1003	4	4012		48767418	0.999949
1004	8	8032		48767426	0.999949
1005	7	7035		48767433	0.999949
1006	16	16096		48767449	0.999949
1007	12	12084		48767461	0.999949
1008	8	8064		48767469	0.99995
1009	14	14126		48767483	0.99995
1010	6	6060		48767489	0.99995
1011	5	5055		48767494	0.99995
1012	8	8096		48767502	0.99995
1013	9	9117		48767511	0.99995
1014	17	17238		48767528	0.999951
1015	15	15225		48767543	0.999951
1016	6	6096		48767549	0.999951
1017	15	15255		48767564	0.999952
1018	8	8144		48767572	0.999952
1019	11	11209		48767583	0.999952
1020	12	12240		48767595	0.999952
1021	17	17357		48767612	0.999953
1022	16	16352		48767628	0.999953
1023	8	8184		48767636	0.999953
1024	13	13312		48767649	0.999953
1025	14	14350		48767663	0.999954
1026	13	13338		48767676	0.999954
1027	22	22594		48767698	0.999954
1028	15	15420		48767713	0.999955
1029	13	13377		48767726	0.999955
1030	18	18540		48767744	0.999955
1031	17	17527		48767761	0.999956
1032	10	10320		48767771	0.999956
1033	11	11363		48767782	0.999956
1034	6	6204		48767788	0.999956
1035	13	13455		48767801	0.999956
1036	8	8288		48767809	0.999957
1037	12	12444		48767821	0.999957
1038	8	8304		48767829	0.999957
1039	10	10390		48767839	0.999957
1040	8	8320		48767847	0.999957
1041	11	11451		48767858	0.999958
1042	10	10420		48767868	0.999958
1043	12	12516		48767880	0.999958
1044	9	9396		48767889	0.999958
1045	13	13585		48767902	0.999958
1046	23	24058		48767925	0.999959
1047	8	8376		48767933	0.999959
1048	10	10480		48767943	0.999959
1049	3	3147		48767946	0.999959
1050	9	9450		48767955	0.99996
1051	10	10510		48767965	0.99996
1052	15	15780		48767980	0.99996
1053	12	12636		48767992	0.99996
1054	7	7378		48767999	0.99996
1055	7	7385		48768006	0.999961
1056	8	8448		48768014	0.999961
1057	7	7399		48768021	0.999961
1058	14	14812		48768035	0.999961
1059	4	4236		48768039	0.999961
1060	7	7420		48768046	0.999961
1061	10	10610		48768056	0.999962
1062	16	16992		48768072	0.999962
1063	7	7441		48768079	0.999962
1064	14	14896		48768093	0.999962
1065	15	15975		48768108	0.999963
1066	5	5330		48768113	0.999963
1067	8	8536		48768121	0.999963
1068	5	5340		48768126	0.999963
1069	6	6414		48768132	0.999963
1070	10	10700		48768142	0.999963
1071	6	6426		48768148	0.999964
1072	5	5360		48768153	0.999964
1073	4	4292		48768157	0.999964
1074	6	6444		48768163	0.999964
1075	5	5375		48768168	0.999964
1076	5	5380		48768173	0.999964
1077	12	12924		48768185	0.999964
1078	6	6468		48768191	0.999964
1079	7	7553		48768198	0.999965
1080	3	3240		48768201	0.999965
1081	3	3243		48768204	0.999965
1082	4	4328		48768208	0.999965
1083	5	5415		48768213	0.999965
1084	2	2168		48768215	0.999965
1085	11	11935		48768226	0.999965
1086	4	4344		48768230	0.999965
1087	3	3261		48768233	0.999965
1088	5	5440		48768238	0.999965
1089	3	3267		48768241	0.999965
1090	10	10900		48768251	0.999966
1091	4	4364		48768255	0.999966
1092	5	5460		48768260	0.999966
1093	0	0		48768260	0.999966
1094	5	5470		48768265	0.999966
1095	2	2190		48768267	0.999966
1096	3	3288		48768270	0.999966
1097	8	8776		48768278	0.999966
1098	8	8784		48768286	0.999966
1099	5	5495		48768291	0.999966
1100	3	3300		48768294	0.999967
1101	7	7707		48768301	0.999967
1102	2	2204		48768303	0.999967
1103	3	3309		48768306	0.999967
1104	2	2208		48768308	0.999967
1105	2	2210		48768310	0.999967
1106	2	2212		48768312	0.999967
1107	1	1107		48768313	0.999967
1108	2	2216		48768315	0.999967
1109	0	0		48768315	0.999967
1110	7	7770		48768322	0.999967
1111	1	1111		48768323	0.999967
1112	3	3336		48768326	0.999967
1113	3	3339		48768329	0.999967
1114	6	6684		48768335	0.999967
1115	3	3345		48768338	0.999967
1116	7	7812		48768345	0.999968
1117	2	2234		48768347	0.999968
1118	6	6708		48768353	0.999968
1119	3	3357		48768356	0.999968
1120	2	2240		48768358	0.999968
1121	2	2242		48768360	0.999968
1122	2	2244		48768362	0.999968
1123	4	4492		48768366	0.999968
1124	1	1124		48768367	0.999968
1125	3	3375		48768370	0.999968
1126	3	3378		48768373	0.999968
1127	1	1127		48768374	0.999968
1128	3	3384		48768377	0.999968
1129	3	3387		48768380	0.999968
1130	3	3390		48768383	0.999968
1131	2	2262		48768385	0.999968
1132	1	1132		48768386	0.999968
1133	3	3399		48768389	0.999968
1134	4	4536		48768393	0.999969
1135	5	5675		48768398	0.999969
1136	3	3408		48768401	0.999969
1137	1	1137		48768402	0.999969
1138	1	1138		48768403	0.999969
1139	0	0		48768403	0.999969
1140	5	5700		48768408	0.999969
1141	0	0		48768408	0.999969
1142	4	4568		48768412	0.999969
1143	1	1143		48768413	0.999969
1144	5	5720		48768418	0.999969
1145	1	1145		48768419	0.999969
1146	3	3438		48768422	0.999969
1147	2	2294		48768424	0.999969
1148	3	3444		48768427	0.999969
1149	3	3447		48768430	0.999969
1150	3	3450		48768433	0.999969
1151	4	4604		48768437	0.999969
1152	2	2304		48768439	0.999969
1153	7	8071		48768446	0.99997
1154	2	2308		48768448	0.99997
1155	1	1155		48768449	0.99997
1156	2	2312		48768451	0.99997
1157	6	6942		48768457	0.99997
1158	1	1158		48768458	0.99997
1159	8	9272		48768466	0.99997
1160	1	1160		48768467	0.99997
1161	1	1161		48768468	0.99997
1162	3	3486		48768471	0.99997
1163	5	5815		48768476	0.99997
1164	5	5820		48768481	0.99997
1165	3	3495		48768484	0.99997
1166	4	4664		48768488	0.99997
1167	9	10503		48768497	0.999971
1168	7	8176		48768504	0.999971
1169	5	5845		48768509	0.999971
1170	2	2340		48768511	0.999971
1171	5	5855		48768516	0.999971
1172	4	4688		48768520	0.999971
1173	3	3519		48768523	0.999971
1174	3	3522		48768526	0.999971
1175	1	1175		48768527	0.999971
1176	1	1176		48768528	0.999971
1177	6	7062		48768534	0.999971
1178	4	4712		48768538	0.999972
1179	2	2358		48768540	0.999972
1180	5	5900		48768545	0.999972
1181	11	12991		48768556	0.999972
1182	6	7092		48768562	0.999972
1183	6	7098		48768568	0.999972
1184	3	3552		48768571	0.999972
1185	2	2370		48768573	0.999972
1186	0	0		48768573	0.999972
1187	4	4748		48768577	0.999972
1188	4	4752		48768581	0.999972
1189	9	10701		48768590	0.999973
1190	4	4760		48768594	0.999973
1191	8	9528		48768602	0.999973
1192	4	4768		48768606	0.999973
1193	3	3579		48768609	0.999973
1194	4	4776		48768613	0.999973
1195	2	2390		48768615	0.999973
1196	5	5980		48768620	0.999973
1197	4	4788		48768624	0.999973
1198	4	4792		48768628	0.999973
1199	8	9592		48768636	0.999974
1200	3	3600		48768639	0.999974
1201	7	8407		48768646	0.999974
1202	5	6010		48768651	0.999974
1203	3	3609		48768654	0.999974
1204	3	3612		48768657	0.999974
1205	2	2410		48768659	0.999974
1206	6	7236		48768665	0.999974
1207	2	2414		48768667	0.999974
1208	6	7248		48768673	0.999974
1209	3	3627		48768676	0.999974
1210	1	1210		48768677	0.999974
1211	3	3633		48768680	0.999974
1212	4	4848		48768684	0.999975
1213	5	6065		48768689	0.999975
1214	4	4856		48768693	0.999975
1215	0	0		48768693	0.999975
1216	2	2432		48768695	0.999975
1217	4	4868		48768699	0.999975
1218	0	0		48768699	0.999975
1219	4	4876		48768703	0.999975
1220	2	2440		48768705	0.999975
1221	3	3663		48768708	0.999975
1222	5	6110		48768713	0.999975
1223	1	1223		48768714	0.999975
1224	4	4896		48768718	0.999975
1225	2	2450		48768720	0.999975
1226	2	2452		48768722	0.999975
1227	1	1227		48768723	0.999975
1228	1	1228		48768724	0.999975
1229	3	3687		48768727	0.999975
1230	1	1230		48768728	0.999975
1231	1	1231		48768729	0.999975
1232	4	4928		48768733	0.999976
1233	1	1233		48768734	0.999976
1234	4	4936		48768738	0.999976
1235	1	1235		48768739	0.999976
1236	1	1236		48768740	0.999976
1237	2	2474		48768742	0.999976
1238	2	2476		48768744	0.999976
1239	0	0		48768744	0.999976
1240	1	1240		48768745	0.999976
1241	1	1241		48768746	0.999976
1242	0	0		48768746	0.999976
1243	0	0		48768746	0.999976
1244	3	3732		48768749	0.999976
1245	0	0		48768749	0.999976
1246	3	3738		48768752	0.999976
1247	5	6235		48768757	0.999976
1248	3	3744		48768760	0.999976
1249	2	2498		48768762	0.999976
1250	3	3750		48768765	0.999976
1251	3	3753		48768768	0.999976
1252	4	5008		48768772	0.999976
1253	3	3759		48768775	0.999976
1254	2	2508		48768777	0.999976
1255	2	2510		48768779	0.999976
1256	1	1256		48768780	0.999976
1257	1	1257		48768781	0.999977
1258	1	1258		48768782	0.999977
1259	3	3777		48768785	0.999977
1260	2	2520		48768787	0.999977
1261	3	3783		48768790	0.999977
1262	1	1262		48768791	0.999977
1263	5	6315		48768796	0.999977
1264	1	1264		48768797	0.999977
1265	3	3795		48768800	0.999977
1266	2	2532		48768802	0.999977
1267	1	1267		48768803	0.999977
1268	0	0		48768803	0.999977
1269	1	1269		48768804	0.999977
1270	0	0		48768804	0.999977
1271	3	3813		48768807	0.999977
1272	1	1272		48768808	0.999977
1273	2	2546		48768810	0.999977
1274	3	3822		48768813	0.999977
1275	1	1275		48768814	0.999977
1276	3	3828		48768817	0.999977
1277	2	2554		48768819	0.999977
1278	0	0		48768819	0.999977
1279	1	1279		48768820	0.999977
1280	1	1280		48768821	0.999977
1281	3	3843		48768824	0.999977
1282	2	2564		48768826	0.999977
1283	4	5132		48768830	0.999978
1284	1	1284		48768831	0.999978
1285	1	1285		48768832	0.999978
1286	2	2572		48768834	0.999978
1287	2	2574		48768836	0.999978
1288	0	0		48768836	0.999978
1289	0	0		48768836	0.999978
1290	1	1290		48768837	0.999978
1291	1	1291		48768838	0.999978
1292	1	1292		48768839	0.999978
1293	1	1293		48768840	0.999978
1294	4	5176		48768844	0.999978
1295	0	0		48768844	0.999978
1296	1	1296		48768845	0.999978
1297	1	1297		48768846	0.999978
1298	1	1298		48768847	0.999978
1299	2	2598		48768849	0.999978
1300	1	1300		48768850	0.999978
1301	0	0		48768850	0.999978
1302	3	3906		48768853	0.999978
1303	1	1303		48768854	0.999978
1304	0	0		48768854	0.999978
1305	1	1305		48768855	0.999978
1306	0	0		48768855	0.999978
1307	4	5228		48768859	0.999978
1308	2	2616		48768861	0.999978
1309	0	0		48768861	0.999978
1310	0	0		48768861	0.999978
1311	1	1311		48768862	0.999978
1312	1	1312		48768863	0.999978
1313	1	1313		48768864	0.999978
1314	2	2628		48768866	0.999978
1315	1	1315		48768867	0.999978
1316	1	1316		48768868	0.999978
1317	0	0		48768868	0.999978
1318	0	0		48768868	0.999978
1319	0	0		48768868	0.999978
1320	2	2640		48768870	0.999978
1321	1	1321		48768871	0.999978
1322	0	0		48768871	0.999978
1323	0	0		48768871	0.999978
1324	1	1324		48768872	0.999978
1325	2	2650		48768874	0.999978
1326	1	1326		48768875	0.999978
1327	2	2654		48768877	0.999978
1328	0	0		48768877	0.999978
1329	1	1329		48768878	0.999978
1330	1	1330		48768879	0.999979
1331	0	0		48768879	0.999979
1332	0	0		48768879	0.999979
1333	1	1333		48768880	0.999979
1334	1	1334		48768881	0.999979
1335	1	1335		48768882	0.999979
1336	0	0		48768882	0.999979
1337	0	0		48768882	0.999979
1338	0	0		48768882	0.999979
1339	0	0		48768882	0.999979
1340	2	2680		48768884	0.999979
1341	2	2682		48768886	0.999979
1342	0	0		48768886	0.999979
1343	2	2686		48768888	0.999979
1344	2	2688		48768890	0.999979
1345	0	0		48768890	0.999979
1346	0	0		48768890	0.999979
1347	1	1347		48768891	0.999979
1348	0	0		48768891	0.999979
1349	0	0		48768891	0.999979
1350	0	0		48768891	0.999979
1351	1	1351		48768892	0.999979
1352	0	0		48768892	0.999979
1353	0	0		48768892	0.999979
1354	1	1354		48768893	0.999979
1355	4	5420		48768897	0.999979
1356	2	2712		48768899	0.999979
1357	0	0		48768899	0.999979
1358	0	0		48768899	0.999979
1359	0	0		48768899	0.999979
1360	0	0		48768899	0.999979
1361	2	2722		48768901	0.999979
1362	1	1362		48768902	0.999979
1363	3	4089		48768905	0.999979
1364	0	0		48768905	0.999979
1365	1	1365		48768906	0.999979
1366	0	0		48768906	0.999979
1367	0	0		48768906	0.999979
1368	1	1368		48768907	0.999979
1369	0	0		48768907	0.999979
1370	0	0		48768907	0.999979
1371	0	0		48768907	0.999979
1372	0	0		48768907	0.999979
1373	0	0		48768907	0.999979
1374	1	1374		48768908	0.999979
1375	1	1375		48768909	0.999979
1376	0	0		48768909	0.999979
1377	0	0		48768909	0.999979
1378	1	1378		48768910	0.999979
1379	0	0		48768910	0.999979
1380	0	0		48768910	0.999979
1381	0	0		48768910	0.999979
1382	1	1382		48768911	0.999979
1383	0	0		48768911	0.999979
1384	1	1384		48768912	0.999979
1385	3	4155		48768915	0.999979
1386	0	0		48768915	0.999979
1387	0	0		48768915	0.999979
1388	0	0		48768915	0.999979
1389	0	0		48768915	0.999979
1390	0	0		48768915	0.999979
1391	0	0		48768915	0.999979
1392	0	0		48768915	0.999979
1393	0	0		48768915	0.999979
1394	1	1394		48768916	0.999979
1395	0	0		48768916	0.999979
1396	0	0		48768916	0.999979
1397	0	0		48768916	0.999979
1398	1	1398		48768917	0.999979
1399	1	1399		48768918	0.999979
1400	5	7000		48768923	0.999979
1401	0	0		48768923	0.999979
1402	1	1402		48768924	0.999979
1403	1	1403		48768925	0.999979
1404	0	0		48768925	0.999979
1405	0	0		48768925	0.999979
1406	2	2812		48768927	0.999979
1407	0	0		48768927	0.999979
1408	0	0		48768927	0.999979
1409	0	0		48768927	0.999979
1410	0	0		48768927	0.999979
1411	0	0		48768927	0.999979
1412	0	0		48768927	0.999979
1413	0	0		48768927	0.999979
1414	0	0		48768927	0.999979
1415	0	0		48768927	0.999979
1416	0	0		48768927	0.999979
1417	0	0		48768927	0.999979
1418	0	0		48768927	0.999979
1419	0	0		48768927	0.999979
1420	0	0		48768927	0.999979
1421	0	0		48768927	0.999979
1422	1	1422		48768928	0.99998
1423	0	0		48768928	0.99998
1424	2	2848		48768930	0.99998
1425	0	0		48768930	0.99998
1426	1	1426		48768931	0.99998
1427	0	0		48768931	0.99998
1428	1	1428		48768932	0.99998
1429	0	0		48768932	0.99998
1430	0	0		48768932	0.99998
1431	2	2862		48768934	0.99998
1432	1	1432		48768935	0.99998
1433	0	0		48768935	0.99998
1434	1	1434		48768936	0.99998
1435	0	0		48768936	0.99998
1436	1	1436		48768937	0.99998
1437	0	0		48768937	0.99998
1438	1	1438		48768938	0.99998
1439	0	0		48768938	0.99998
1440	0	0		48768938	0.99998
1441	0	0		48768938	0.99998
1442	0	0		48768938	0.99998
1443	0	0		48768938	0.99998
1444	0	0		48768938	0.99998
1445	0	0		48768938	0.99998
1446	0	0		48768938	0.99998
1447	1	1447		48768939	0.99998
1448	0	0		48768939	0.99998
1449	0	0		48768939	0.99998
1450	0	0		48768939	0.99998
1451	0	0		48768939	0.99998
1452	0	0		48768939	0.99998
1453	1	1453		48768940	0.99998
1454	0	0		48768940	0.99998
1455	2	2910		48768942	0.99998
1456	0	0		48768942	0.99998
1457	0	0		48768942	0.99998
1458	0	0		48768942	0.99998
1459	0	0		48768942	0.99998
1460	1	1460		48768943	0.99998
1461	0	0		48768943	0.99998
1462	0	0		48768943	0.99998
1463	1	1463		48768944	0.99998
1464	0	0		48768944	0.99998
1465	1	1465		48768945	0.99998
1466	0	0		48768945	0.99998
1467	1	1467		48768946	0.99998
1468	1	1468		48768947	0.99998
1469	0	0		48768947	0.99998
1470	1	1470		48768948	0.99998
1471	0	0		48768948	0.99998
1472	0	0		48768948	0.99998
1473	0	0		48768948	0.99998
1474	0	0		48768948	0.99998
1475	0	0		48768948	0.99998
1476	1	1476		48768949	0.99998
1477	0	0		48768949	0.99998
1478	0	0		48768949	0.99998
1479	1	1479		48768950	0.99998
1480	1	1480		48768951	0.99998
1481	0	0		48768951	0.99998
1482	0	0		48768951	0.99998
1483	0	0		48768951	0.99998
1484	0	0		48768951	0.99998
1485	1	1485		48768952	0.99998
1486	0	0		48768952	0.99998
1487	0	0		48768952	0.99998
1488	0	0		48768952	0.99998
1489	0	0		48768952	0.99998
1490	0	0		48768952	0.99998
1491	0	0		48768952	0.99998
1492	0	0		48768952	0.99998
1493	0	0		48768952	0.99998
1494	0	0		48768952	0.99998
1495	0	0		48768952	0.99998
1496	0	0		48768952	0.99998
1497	0	0		48768952	0.99998
1498	0	0		48768952	0.99998
1499	0	0		48768952	0.99998
1500	0	0		48768952	0.99998
1501	0	0		48768952	0.99998
1502	0	0		48768952	0.99998
1503	1	1503		48768953	0.99998
1504	0	0		48768953	0.99998
1505	1	1505		48768954	0.99998
1506	1	1506		48768955	0.99998
1507	0	0		48768955	0.99998
1508	0	0		48768955	0.99998
1509	0	0		48768955	0.99998
1510	0	0		48768955	0.99998
1511	0	0		48768955	0.99998
1512	0	0		48768955	0.99998
1513	0	0		48768955	0.99998
1514	0	0		48768955	0.99998
1515	0	0		48768955	0.99998
1516	0	0		48768955	0.99998
1517	1	1517		48768956	0.99998
1518	0	0		48768956	0.99998
1519	0	0		48768956	0.99998
1520	1	1520		48768957	0.99998
1521	0	0		48768957	0.99998
1522	0	0		48768957	0.99998
1523	0	0		48768957	0.99998
1524	0	0		48768957	0.99998
1525	0	0		48768957	0.99998
1526	0	0		48768957	0.99998
1527	0	0		48768957	0.99998
1528	0	0		48768957	0.99998
1529	2	3058		48768959	0.99998
1530	0	0		48768959	0.99998
1531	0	0		48768959	0.99998
1532	1	1532		48768960	0.99998
1533	0	0		48768960	0.99998
1534	0	0		48768960	0.99998
1535	0	0		48768960	0.99998
1536	0	0		48768960	0.99998
1537	0	0		48768960	0.99998
1538	0	0		48768960	0.99998
1539	0	0		48768960	0.99998
1540	0	0		48768960	0.99998
1541	0	0		48768960	0.99998
1542	1	1542		48768961	0.99998
1543	0	0		48768961	0.99998
1544	0	0		48768961	0.99998
1545	0	0		48768961	0.99998
1546	0	0		48768961	0.99998
1547	1	1547		48768962	0.99998
1548	0	0		48768962	0.99998
1549	0	0		48768962	0.99998
1550	0	0		48768962	0.99998
1551	0	0		48768962	0.99998
1552	0	0		48768962	0.99998
1553	0	0		48768962	0.99998
1554	0	0		48768962	0.99998
1555	0	0		48768962	0.99998
1556	0	0		48768962	0.99998
1557	0	0		48768962	0.99998
1558	1	1558		48768963	0.99998
1559	0	0		48768963	0.99998
1560	0	0		48768963	0.99998
1561	0	0		48768963	0.99998
1562	0	0		48768963	0.99998
1563	0	0		48768963	0.99998
1564	0	0		48768963	0.99998
1565	0	0		48768963	0.99998
1566	0	0		48768963	0.99998
1567	1	1567		48768964	0.99998
1568	0	0		48768964	0.99998
1569	0	0		48768964	0.99998
1570	0	0		48768964	0.99998
1571	0	0		48768964	0.99998
1572	0	0		48768964	0.99998
1573	0	0		48768964	0.99998
1574	0	0		48768964	0.99998
1575	0	0		48768964	0.99998
1576	0	0		48768964	0.99998
1577	0	0		48768964	0.99998
1578	0	0		48768964	0.99998
1579	0	0		48768964	0.99998
1580	0	0		48768964	0.99998
1581	0	0		48768964	0.99998
1582	0	0		48768964	0.99998
1583	0	0		48768964	0.99998
1584	0	0		48768964	0.99998
1585	0	0		48768964	0.99998
1586	0	0		48768964	0.99998
1587	0	0		48768964	0.99998
1588	0	0		48768964	0.99998
1589	0	0		48768964	0.99998
1590	1	1590		48768965	0.99998
1591	0	0		48768965	0.99998
1592	0	0		48768965	0.99998
1593	0	0		48768965	0.99998
1594	0	0		48768965	0.99998
1595	0	0		48768965	0.99998
1596	0	0		48768965	0.99998
1597	0	0		48768965	0.99998
1598	0	0		48768965	0.99998
1599	1	1599		48768966	0.99998
1600	0	0		48768966	0.99998
1601	0	0		48768966	0.99998
1602	0	0		48768966	0.99998
1603	0	0		48768966	0.99998
1604	0	0		48768966	0.99998
1605	1	1605		48768967	0.99998
1606	1	1606		48768968	0.99998
1607	0	0		48768968	0.99998
1608	0	0		48768968	0.99998
1609	0	0		48768968	0.99998
1610	1	1610		48768969	0.99998
1611	0	0		48768969	0.99998
1612	0	0		48768969	0.99998
1613	0	0		48768969	0.99998
1614	0	0		48768969	0.99998
1615	0	0		48768969	0.99998
1616	0	0		48768969	0.99998
1617	0	0		48768969	0.99998
1618	0	0		48768969	0.99998
1619	0	0		48768969	0.99998
1620	1	1620		48768970	0.99998
1621	1	1621		48768971	0.99998
1622	1	1622		48768972	0.99998
1623	1	1623		48768973	0.99998
1624	0	0		48768973	0.99998
1625	1	1625		48768974	0.99998
1626	0	0		48768974	0.99998
1627	2	3254		48768976	0.999981
1628	2	3256		48768978	0.999981
1629	3	4887		48768981	0.999981
1630	3	4890		48768984	0.999981
1631	4	6524		48768988	0.999981
1632	6	9792		48768994	0.999981
1633	6	9798		48769000	0.999981
1634	1	1634		48769001	0.999981
1635	8	13080		48769009	0.999981
1636	7	11452		48769016	0.999981
1637	9	14733		48769025	0.999982
1638	10	16380		48769035	0.999982
1639	13	21307		48769048	0.999982
1640	2	3280		48769050	0.999982
1641	3	4923		48769053	0.999982
1642	13	21346		48769066	0.999982
1643	18	29574		48769084	0.999983
1644	16	26304		48769100	0.999983
1645	23	37835		48769123	0.999984
1646	3	4938		48769126	0.999984
1647	12	19764		48769138	0.999984
1648	12	19776		48769150	0.999984
1649	22	36278		48769172	0.999985
1650	8	13200		48769180	0.999985
1651	6	9906		48769186	0.999985
1652	8	13216		48769194	0.999985
1653	7	11571		48769201	0.999985
1654	15	24810		48769216	0.999985
1655	6	9930		48769222	0.999986
1656	31	51336		48769253	0.999986
1657	10	16570		48769263	0.999986
1658	12	19896		48769275	0.999987
1659	8	13272		48769283	0.999987
1660	8	13280		48769291	0.999987
1661	3	4983		48769294	0.999987
1662	35	58170		48769329	0.999988
1663	5	8315		48769334	0.999988
1664	5	8320		48769339	0.999988
1665	5	8325		48769344	0.999988
1666	4	6664		48769348	0.999988
1667	2	3334		48769350	0.999988
1668	4	6672		48769354	0.999988
1669	6	10014		48769360	0.999988
1670	10	16700		48769370	0.999989
1671	10	16710		48769380	0.999989
1672	6	10032		48769386	0.999989
1673	4	6692		48769390	0.999989
1674	5	8370		48769395	0.999989
1675	3	5025		48769398	0.999989
1676	10	16760		48769408	0.999989
1677	5	8385		48769413	0.999989
1678	0	0		48769413	0.999989
1679	1	1679		48769414	0.999989
1680	5	8400		48769419	0.99999
1681	0	0		48769419	0.99999
1682	4	6728		48769423	0.99999
1683	0	0		48769423	0.99999
1684	0	0		48769423	0.99999
1685	1	1685		48769424	0.99999
1686	1	1686		48769425	0.99999
1687	2	3374		48769427	0.99999
1688	1	1688		48769428	0.99999
1689	1	1689		48769429	0.99999
1690	1	1690		48769430	0.99999
1691	1	1691		48769431	0.99999
1692	1	1692		48769432	0.99999
1693	0	0		48769432	0.99999
1694	0	0		48769432	0.99999
1695	1	1695		48769433	0.99999
1696	0	0		48769433	0.99999
1697	1	1697		48769434	0.99999
1698	0	0		48769434	0.99999
1699	0	0		48769434	0.99999
1700	0	0		48769434	0.99999
1701	0	0		48769434	0.99999
1702	0	0		48769434	0.99999
1703	0	0		48769434	0.99999
1704	2	3408		48769436	0.99999
1705	1	1705		48769437	0.99999
1706	0	0		48769437	0.99999
1707	0	0		48769437	0.99999
1708	0	0		48769437	0.99999
1709	0	0		48769437	0.99999
1710	1	1710		48769438	0.99999
1711	0	0		48769438	0.99999
1712	0	0		48769438	0.99999
1713	0	0		48769438	0.99999
1714	1	1714		48769439	0.99999
1715	0	0		48769439	0.99999
1716	0	0		48769439	0.99999
1717	0	0		48769439	0.99999
1718	0	0		48769439	0.99999
1719	0	0		48769439	0.99999
1720	0	0		48769439	0.99999
1721	0	0		48769439	0.99999
1722	0	0		48769439	0.99999
1723	1	1723		48769440	0.99999
1724	0	0		48769440	0.99999
1725	0	0		48769440	0.99999
1726	0	0		48769440	0.99999
1727	0	0		48769440	0.99999
1728	0	0		48769440	0.99999
1729	0	0		48769440	0.99999
1730	0	0		48769440	0.99999
1731	1	1731		48769441	0.99999
1732	0	0		48769441	0.99999
1733	0	0		48769441	0.99999
1734	1	1734		48769442	0.99999
1735	0	0		48769442	0.99999
1736	0	0		48769442	0.99999
1737	0	0		48769442	0.99999
1738	0	0		48769442	0.99999
1739	0	0		48769442	0.99999
1740	0	0		48769442	0.99999
1741	0	0		48769442	0.99999
1742	0	0		48769442	0.99999
1743	0	0		48769442	0.99999
1744	0	0		48769442	0.99999
1745	0	0		48769442	0.99999
1746	0	0		48769442	0.99999
1747	0	0		48769442	0.99999
1748	0	0		48769442	0.99999
1749	1	1749		48769443	0.99999
1750	0	0		48769443	0.99999
1751	0	0		48769443	0.99999
1752	0	0		48769443	0.99999
1753	2	3506		48769445	0.99999
1754	1	1754		48769446	0.99999
1755	0	0		48769446	0.99999
1756	0	0		48769446	0.99999
1757	0	0		48769446	0.99999
1758	0	0		48769446	0.99999
1759	0	0		48769446	0.99999
1760	0	0		48769446	0.99999
1761	0	0		48769446	0.99999
1762	0	0		48769446	0.99999
1763	0	0		48769446	0.99999
1764	1	1764		48769447	0.99999
1765	0	0		48769447	0.99999
1766	0	0		48769447	0.99999
1767	1	1767		48769448	0.99999
1768	0	0		48769448	0.99999
1769	0	0		48769448	0.99999
1770	0	0		48769448	0.99999
1771	0	0		48769448	0.99999
1772	0	0		48769448	0.99999
1773	1	1773		48769449	0.99999
1774	0	0		48769449	0.99999
1775	0	0		48769449	0.99999
1776	0	0		48769449	0.99999
1777	0	0		48769449	0.99999
1778	0	0		48769449	0.99999
1779	0	0		48769449	0.99999
1780	1	1780		48769450	0.99999
1781	0	0		48769450	0.99999
1782	0	0		48769450	0.99999
1783	0	0		48769450	0.99999
1784	0	0		48769450	0.99999
1785	0	0		48769450	0.99999
1786	0	0		48769450	0.99999
1787	0	0		48769450	0.99999
1788	0	0		48769450	0.99999
1789	0	0		48769450	0.99999
1790	0	0		48769450	0.99999
1791	0	0		48769450	0.99999
1792	0	0		48769450	0.99999
1793	0	0		48769450	0.99999
1794	1	1794		48769451	0.99999
1795	0	0		48769451	0.99999
1796	0	0		48769451	0.99999
1797	0	0		48769451	0.99999
1798	0	0		48769451	0.99999
1799	1	1799		48769452	0.99999
1800	0	0		48769452	0.99999
1801	0	0		48769452	0.99999
1802	0	0		48769452	0.99999
1803	0	0		48769452	0.99999
1804	0	0		48769452	0.99999
1805	0	0		48769452	0.99999
1806	2	3612		48769454	0.99999
1807	0	0		48769454	0.99999
1808	0	0		48769454	0.99999
1809	0	0		48769454	0.99999
1810	0	0		48769454	0.99999
1811	1	1811		48769455	0.99999
1812	0	0		48769455	0.99999
1813	0	0		48769455	0.99999
1814	0	0		48769455	0.99999
1815	0	0		48769455	0.99999
1816	0	0		48769455	0.99999
1817	0	0		48769455	0.99999
1818	1	1818		48769456	0.99999
1819	1	1819		48769457	0.99999
1820	0	0		48769457	0.99999
1821	0	0		48769457	0.99999
1822	0	0		48769457	0.99999
1823	0	0		48769457	0.99999
1824	0	0		48769457	0.99999
1825	0	0		48769457	0.99999
1826	0	0		48769457	0.99999
1827	0	0		48769457	0.99999
1828	0	0		48769457	0.99999
1829	0	0		48769457	0.99999
1830	1	1830		48769458	0.99999
1831	0	0		48769458	0.99999
1832	0	0		48769458	0.99999
1833	0	0		48769458	0.99999
1834	0	0		48769458	0.99999
1835	0	0		48769458	0.99999
1836	0	0		48769458	0.99999
1837	0	0		48769458	0.99999
1838	0	0		48769458	0.99999
1839	0	0		48769458	0.99999
1840	0	0		48769458	0.99999
1841	0	0		48769458	0.99999
1842	0	0		48769458	0.99999
1843	0	0		48769458	0.99999
1844	0	0		48769458	0.99999
1845	0	0		48769458	0.99999
1846	0	0		48769458	0.99999
1847	0	0		48769458	0.99999
1848	0	0		48769458	0.99999
1849	1	1849		48769459	0.99999
1850	0	0		48769459	0.99999
1851	0	0		48769459	0.99999
1852	0	0		48769459	0.99999
1853	0	0		48769459	0.99999
1854	0	0		48769459	0.99999
1855	0	0		48769459	0.99999
1856	0	0		48769459	0.99999
1857	0	0		48769459	0.99999
1858	1	1858		48769460	0.99999
1859	0	0		48769460	0.99999
1860	0	0		48769460	0.99999
1861	0	0		48769460	0.99999
1862	1	1862		48769461	0.99999
1863	0	0		48769461	0.99999
1864	0	0		48769461	0.99999
1865	1	1865		48769462	0.99999
1866	0	0		48769462	0.99999
1867	0	0		48769462	0.99999
1868	0	0		48769462	0.99999
1869	0	0		48769462	0.99999
1870	0	0		48769462	0.99999
1871	0	0		48769462	0.99999
1872	0	0		48769462	0.99999
1873	0	0		48769462	0.99999
1874	0	0		48769462	0.99999
1875	0	0		48769462	0.99999
1876	0	0		48769462	0.99999
1877	0	0		48769462	0.99999
1878	0	0		48769462	0.99999
1879	0	0		48769462	0.99999
1880	0	0		48769462	0.99999
1881	0	0		48769462	0.99999
1882	0	0		48769462	0.99999
1883	1	1883		48769463	0.99999
1884	0	0		48769463	0.99999
1885	0	0		48769463	0.99999
1886	0	0		48769463	0.99999
1887	0	0		48769463	0.99999
1888	0	0		48769463	0.99999
1889	0	0		48769463	0.99999
1890	0	0		48769463	0.99999
1891	0	0		48769463	0.99999
1892	0	0		48769463	0.99999
1893	0	0		48769463	0.99999
1894	0	0		48769463	0.99999
1895	0	0		48769463	0.99999
1896	0	0		48769463	0.99999
1897	0	0		48769463	0.99999
1898	0	0		48769463	0.99999
1899	0	0		48769463	0.99999
1900	0	0		48769463	0.99999
1901	0	0		48769463	0.99999
1902	0	0		48769463	0.99999
1903	0	0		48769463	0.99999
1904	0	0		48769463	0.99999
1905	0	0		48769463	0.99999
1906	0	0		48769463	0.99999
1907	0	0		48769463	0.99999
1908	0	0		48769463	0.99999
1909	1	1909		48769464	0.999991
1910	0	0		48769464	0.999991
1911	0	0		48769464	0.999991
1912	0	0		48769464	0.999991
1913	0	0		48769464	0.999991
1914	0	0		48769464	0.999991
1915	0	0		48769464	0.999991
1916	0	0		48769464	0.999991
1917	0	0		48769464	0.999991
1918	0	0		48769464	0.999991
1919	0	0		48769464	0.999991
1920	0	0		48769464	0.999991
1921	0	0		48769464	0.999991
1922	0	0		48769464	0.999991
1923	1	1923		48769465	0.999991
1924	1	1924		48769466	0.999991
1925	1	1925		48769467	0.999991
1926	0	0		48769467	0.999991
1927	0	0		48769467	0.999991
1928	0	0		48769467	0.999991
1929	0	0		48769467	0.999991
1930	1	1930		48769468	0.999991
1931	0	0		48769468	0.999991
1932	2	3864		48769470	0.999991
1933	0	0		48769470	0.999991
1934	1	1934		48769471	0.999991
1935	0	0		48769471	0.999991
1936	0	0		48769471	0.999991
1937	0	0		48769471	0.999991
1938	0	0		48769471	0.999991
1939	0	0		48769471	0.999991
1940	0	0		48769471	0.999991
1941	0	0		48769471	0.999991
1942	1	1942		48769472	0.999991
1943	1	1943		48769473	0.999991
1944	2	3888		48769475	0.999991
1945	0	0		48769475	0.999991
1946	1	1946		48769476	0.999991
1947	1	1947		48769477	0.999991
1948	2	3896		48769479	0.999991
1949	0	0		48769479	0.999991
1950	0	0		48769479	0.999991
1951	3	5853		48769482	0.999991
1952	1	1952		48769483	0.999991
1953	1	1953		48769484	0.999991
1954	1	1954		48769485	0.999991
1955	1	1955		48769486	0.999991
1956	2	3912		48769488	0.999991
1957	0	0		48769488	0.999991
1958	1	1958		48769489	0.999991
1959	2	3918		48769491	0.999991
1960	1	1960		48769492	0.999991
1961	1	1961		48769493	0.999991
1962	2	3924		48769495	0.999991
1963	4	7852		48769499	0.999991
1964	4	7856		48769503	0.999991
1965	0	0		48769503	0.999991
1966	0	0		48769503	0.999991
1967	2	3934		48769505	0.999991
1968	2	3936		48769507	0.999991
1969	1	1969		48769508	0.999991
1970	1	1970		48769509	0.999991
1971	2	3942		48769511	0.999991
1972	0	0		48769511	0.999991
1973	2	3946		48769513	0.999992
1974	1	1974		48769514	0.999992
1975	0	0		48769514	0.999992
1976	4	7904		48769518	0.999992
1977	0	0		48769518	0.999992
1978	2	3956		48769520	0.999992
1979	1	1979		48769521	0.999992
1980	0	0		48769521	0.999992
1981	1	1981		48769522	0.999992
1982	0	0		48769522	0.999992
1983	2	3966		48769524	0.999992
1984	2	3968		48769526	0.999992
1985	0	0		48769526	0.999992
1986	4	7944		48769530	0.999992
1987	0	0		48769530	0.999992
1988	0	0		48769530	0.999992
1989	3	5967		48769533	0.999992
1990	0	0		48769533	0.999992
1991	4	7964		48769537	0.999992
1992	1	1992		48769538	0.999992
1993	0	0		48769538	0.999992
1994	1	1994		48769539	0.999992
1995	0	0		48769539	0.999992
1996	0	0		48769539	0.999992
1997	1	1997		48769540	0.999992
1998	7	13986		48769547	0.999992
[truncated: 3,003 more rows]
