# Supplementary material for: High-Throughput RNA Sequencing of Pseudomonas-Infected Arabidopsis Reveals Hidden Transcriptome Complexity and Novel Splice Variants
Source: PLoS One. 2013 Oct 1;8(10):e74183. doi: 10.1371/journal.pone.0074183 (PMC3788074; doi:10.1371/journal.pone.0074183)
Supplement: File S2 — QCSpreadsheets. (ZIP) [file pone.0074183.s002.zip › QC_Sample23_Run4_Lane5_S176.xlsx]

## Sheet: Read Counts
Total read pairs		37277181
Paired Alignments		34112377

## Sheet: Raw Counts_1
						0	1	2	3	4	5	6	7	8	9	10	11	12	13	14	15	16	17	18	19	20	21	22	23	24	25	26	27	28	29	30	31	32	33	34	35	36	37	38	39	40
	;	<	=	>	?	@	A	B	C	D	E	F	G	H	I	J	K	L	M	N	O	P	Q	R	S	T	U	V	W	X	Y	Z	[	\	]	^	_	'	a	b	c	d	e	f	g	h
									0.501187	0.398107	0.316228	0.251189	0.199526	0.158489	0.125893	0.1	0.0794328	0.0630957	0.0501187	0.0398107	0.0316228	0.0251189	0.0199526	0.0158489	0.0125893	0.01	0.00794328	0.00630957	0.00501187	0.00398107	0.00316228	0.00251189	0.00199526	0.00158489	0.00125893	0.001	0.000794328	0.000630957	0.000501187	0.000398107	0.000316228	0.000251189	0.000199526	0.000158489	0.000125893	0.0001	Total
1	0	0	0	0	0	0	0	269658	0	0	0	0	0	0	454	1054	2600	4430	0	1670	0	2047	2230	2484	28697	0	10989	30638	12393	7428	68248	44578	5720	168000	40367	227660	192489	44628	704901	81238	964321	595597	415454	3707693	7408932	22230583	37277181
2	0	0	0	0	0	0	0	37094	0	80	672	305	15781	7385	20986	11578	57437	30612	31662	20691	24736	25196	46072	19148	43933	16984	21854	39415	41686	29618	72047	90347	61887	157715	92073	191555	214300	62598	662803	79495	993350	678039	377089	3613668	7430172	21957118	37277181
3	0	0	0	0	0	0	0	37757	0	83	844	606	16558	8288	22086	13886	57802	31182	32184	22299	23555	25348	47709	21521	42103	22096	20514	39978	44648	28385	80783	77988	66997	156193	95533	183167	221098	65138	672328	76857	1030562	707165	407811	3637849	7565238	21673042	37277181
4	0	0	0	0	0	0	0	38667	0	97	2209	5091	13976	20184	22126	26763	50567	31820	31706	25642	18759	23769	43360	23438	44252	25672	20283	41740	48143	26832	89088	69980	68068	160301	97640	181996	224761	65498	687462	73269	1073872	733984	418311	3640724	7661144	21445987	37277181
5	0	0	0	0	0	0	0	39593	2	135	3315	8584	12264	28615	22679	33366	45657	30289	29301	29492	15867	23825	40442	22453	43488	26015	21716	43907	46805	25666	82339	70494	59086	156590	91221	172457	208424	63799	666440	70994	1093754	736712	402612	3628758	7754112	21425913	37277181
6	0	0	0	0	0	0	0	40932	2	71	1035	2845	4657	6612	5998	11508	7975	9447	10658	21345	18446	22249	40815	32052	48502	58369	59601	66193	76903	26203	68482	74179	51750	161452	87316	164972	191577	67809	646636	62582	1134347	771993	343146	3511163	7852730	21514629	37277181
7	0	0	0	0	0	0	0	41793	3	64	814	2585	3983	5742	6024	10687	8678	9645	11344	18435	19091	20629	39000	35508	50349	57074	55453	65705	79608	27739	75337	74884	72270	156541	107465	163827	225859	89343	646558	76991	1111946	738546	393991	3448854	7583252	21741564	37277181
8	0	0	0	0	0	0	0	42984	1	26	678	2395	3591	5503	6235	10498	9400	9985	11463	17302	18857	19988	37162	36019	52636	53734	55792	67996	80244	28114	80269	75521	82930	160115	119811	171984	248445	88341	702079	75051	1142854	763453	431552	3555527	7548776	21459870	37277181
9	0	0	0	0	0	0	0	45047	0	18	470	2049	3233	5260	5702	10477	10990	10579	10292	16676	17846	18170	36295	37408	53364	53446	53343	67882	78601	27224	81372	73065	88342	153078	125964	173012	255695	85259	725800	81924	1131625	784852	457773	3624834	7508084	21362130	37277181
10	0	0	0	0	0	0	0	50536	0	27	530	2095	3413	5359	6141	10663	9931	10414	10650	16849	18230	19616	37692	40001	55093	51391	55043	69174	84338	27756	84568	73874	102696	154417	144054	175458	277235	81682	784556	78907	1191851	820885	494624	3712388	7509288	21005756	37277181
11	0	0	0	0	0	0	0	57316	0	33	348	1116	1906	2512	3659	5709	5985	4724	6874	10970	9540	19647	29291	19103	39793	23161	29683	44829	61436	29837	79974	87863	70220	166299	117736	176662	356847	88425	732519	151396	1199950	884651	418779	3845455	7454683	21038250	37277181
12	0	0	0	0	0	0	0	58563	5	47	316	906	1447	2114	3457	5994	7142	4867	6061	8552	9965	17924	27238	22659	43091	23906	25428	45894	69781	31094	88302	86701	97342	162471	146614	184126	396734	96943	785838	164922	1200702	889922	497343	3906602	7267818	20888350	37277181
13	0	0	0	0	0	0	0	64753	6	40	206	704	1143	1763	3085	5807	7626	5117	5454	7849	10127	16940	26995	26230	45892	23323	24152	45011	79629	31361	97595	85350	119298	165736	169474	191838	437198	99905	857083	165682	1256218	931638	562369	3983603	7180794	20540187	37277181
14	0	0	0	0	0	0	0	71334	7	22	175	586	1015	1649	3260	6055	8138	5473	5072	7378	10287	16682	28186	28766	47457	22895	24233	45423	86728	32321	100622	86066	134227	165436	186268	195311	461767	103727	899037	164224	1295933	945072	594839	4019701	7104611	20367198	37277181
15	0	0	0	0	0	0	0	83911	2	12	118	553	980	1681	3360	6380	8630	5540	4992	6991	10483	16685	30157	30886	48461	22987	24167	45311	92818	32903	101433	86605	145407	163127	199520	196945	478106	109320	923226	163889	1319502	955553	619606	4042011	7054770	20240153	37277181
16	0	0	0	0	0	0	0	111559	4	37	440	1938	2969	3835	5275	7995	8035	7673	10414	16256	14291	26763	37411	25318	49437	29034	37638	55362	86997	36380	96089	110975	101331	185871	169146	218217	406303	129595	895127	175451	1370411	1085703	552726	4282498	6950348	19972329	37277181
17	0	0	0	0	0	0	0	118101	1	40	283	1357	2218	3254	5766	8528	9486	7176	8838	12630	15610	24659	36383	33178	52833	28969	33185	57639	105004	39562	106155	110010	143078	182216	211696	224882	464972	142561	967276	186269	1391532	1079884	647472	4361909	6698311	19754258	37277181
18	0	0	0	0	0	0	0	127553	2	43	302	1093	1935	2973	5882	9383	13282	7777	7504	10306	15718	22371	35529	37241	54863	28019	30277	54882	115047	39632	110975	107430	165788	175244	234647	229979	495537	147722	1013195	195387	1399857	1098076	698700	4450511	6591115	19541404	37277181
19	0	0	0	0	0	0	0	146206	1	32	265	1141	1909	3031	6079	9628	11799	7581	7504	10852	15836	24282	36814	41808	53826	28712	30261	56329	126502	40602	112249	106903	181718	176654	254127	231731	521574	149072	1070730	194368	1459670	1135099	747328	4506712	6596503	19171743	37277181
20	0	0	0	0	0	0	0	178856	3	25	243	1092	1900	3062	6507	10443	12611	7839	7646	10653	16135	24231	38230	45920	55110	29245	30404	55969	136062	40462	113136	106998	195958	171697	272862	234768	539975	151306	1111628	197974	1489464	1153165	775287	4516598	6536705	18997012	37277181
21	0	0	0	0	0	0	0	252068	5	69	804	4201	6365	8073	10477	14185	13278	12563	16184	23047	22579	36018	49322	37681	63184	39532	46863	70982	122897	45527	122428	139560	145878	200537	236314	274525	458395	194820	1073572	226942	1534270	1296070	697843	4786487	6259632	18734004	37277181
22	0	0	0	0	0	0	0	268677	3	55	539	2564	4305	5739	10034	14006	15733	11076	12846	17349	23528	31843	46573	46582	65468	37903	40920	70547	145281	49468	126987	134353	191857	196165	281498	276026	521305	201248	1149270	236820	1557078	1297905	805751	4938260	6060634	18380985	37277181
23	0	0	0	0	0	0	0	297669	2	57	522	2397	4099	5823	11013	15801	17080	11082	12185	17011	25008	31921	49550	56188	65622	38451	39423	70676	168189	50391	131909	132441	223574	194833	314843	280891	565118	203706	1226389	239236	1616982	1323795	862995	5004229	5990487	17975593	37277181
24	0	0	0	0	0	0	0	336598	3	55	466	2173	3765	5496	11130	19003	20138	11252	11752	15801	24225	31772	51897	64640	66367	38140	38526	69433	182984	50840	134454	130321	244864	192581	339441	282233	596285	208539	1279776	239236	1671024	1341467	913159	5036419	5945679	17665247	37277181
25	0	0	0	0	0	0	0	406195	9	57	294	1171	2127	2924	5893	9336	10526	8327	9673	13151	19809	26696	41764	45032	55745	40732	38895	68773	135571	53575	118521	133558	187102	175839	261064	296911	470657	232718	994910	309605	1320267	1221648	734677	4644437	5724839	19454153	37277181
26	0	0	0	0	0	0	0	539182	20	126	1303	5702	7558	9416	10197	15114	13283	12408	16065	21329	21687	31259	45984	35059	53341	38174	42193	62886	112158	42046	107924	129296	139801	160412	226825	284124	404591	218142	921134	270810	1379146	1197295	662007	4180415	6733674	19125095	37277181
27	0	0	0	0	0	0	0	563090	16	111	1168	3669	5015	6918	9475	13698	14077	10846	13731	17707	22675	28811	47849	43679	53048	38005	39127	63636	136487	47322	109136	126466	179480	157625	264648	284047	451059	224277	976820	283793	1394254	1206834	736176	4236052	6584748	18881606	37277181
28	0	0	0	0	0	0	0	594670	8	93	824	2976	4267	6033	9820	15852	16173	11039	12741	16315	23705	28577	49416	51238	53880	38669	37914	64051	151209	49362	110630	124217	203617	152598	287005	289421	477919	232577	1011503	297874	1409714	1228464	784729	4214879	6507242	18705960	37277181
29	0	0	0	0	0	0	0	639814	5	108	813	2872	4200	5798	9794	17024	16924	11112	12103	15152	23671	27448	50720	54634	52778	38548	36596	62254	159716	49603	109927	122054	217551	150463	303615	287401	499567	234275	1052010	300354	1440203	1251177	823320	4244671	6504373	18444533	37277181
30	0	0	0	0	0	0	0	727058	10	92	701	2528	3770	5374	8784	15150	15962	10361	11558	14529	21482	26530	48506	55922	51728	38166	35954	61027	161140	49522	107753	119845	224827	145715	310401	288123	514529	237497	1078538	304474	1472463	1265463	861254	4268405	6527474	18184566	37277181
31	0	0	0	0	0	0	0	885957	24	195	1802	7060	9715	12038	12499	18158	16182	15073	19200	24076	26082	34362	52290	43763	55697	43244	46160	67379	135866	46532	114616	135516	175713	155068	275860	308273	442700	264100	1008790	306045	1525380	1304353	811239	4079369	6894258	17902547	37277181
32	0	0	0	0	0	0	0	913916	14	138	1193	4448	6292	8493	11915	17219	16718	12731	15998	20143	27929	32674	55909	53685	55540	43459	43582	67092	165165	52867	114977	130204	219982	152814	315499	305762	496371	264953	1074977	322028	1534862	1323208	891652	4133720	6729579	17639473	37277181
33	0	0	0	0	0	0	0	948955	16	183	1203	3928	5612	7786	12228	20199	19608	13066	14950	18336	27893	31964	59159	63846	53891	43341	42774	67171	186791	55307	115136	128194	246636	151465	342137	309125	526907	269326	1118107	335124	1555728	1348806	942937	4129117	6672982	17387247	37277181
34	0	0	0	0	0	0	0	1000486	11	172	1136	3811	5232	7442	12131	21672	21521	13051	14329	18012	27957	31335	60360	69970	53552	43604	41315	66112	197770	56083	114506	124715	264331	148127	357857	308776	551431	273624	1155351	345771	1586166	1373723	985316	4136128	6649838	17134457	37277181
35	0	0	0	0	0	0	0	1099437	11	156	1110	3375	4831	7001	10973	18856	19222	12112	13712	17077	26246	30345	58193	66832	53076	43699	41219	65313	194826	56872	112541	122223	266074	144081	363120	309800	565980	280030	1183824	354128	1612915	1401585	1028118	4129619	6675241	16883408	37277181
36	0	0	0	0	0	0	0	1294844	30	224	2200	7677	9665	12903	13336	19374	17553	17948	23061	28687	31893	39545	60445	50529	60400	52964	56148	76797	158794	56216	132984	152515	205146	167266	316856	365260	472740	337587	1108524	378476	1652584	1491148	962490	4183256	6689400	16569716	37277181
37	0	0	0	0	0	0	0	1323823	16	206	1714	5687	8131	11378	15002	21525	20061	15804	20332	24515	33966	38205	66679	66084	60439	52660	52695	76713	201211	64466	131355	146362	262587	168490	368886	359924	538567	335616	1194235	397247	1683740	1517174	1052345	4230428	6533588	16175325	37277181
38	0	0	0	0	0	0	0	1361149	11	217	1433	4663	6773	9670	14031	22268	21682	14976	17948	21756	32668	36015	67168	72378	58568	51932	51579	75150	214685	66541	130812	143377	282567	167945	384900	363771	564584	340964	1225256	410521	1709999	1540613	1105511	4263266	6504788	15915046	37277181
39	0	0	0	0	0	0	0	1418511	9	202	1376	4279	6382	9077	13751	25148	24009	15517	17435	21382	32535	35517	69832	79860	59203	51992	50508	74507	228925	68178	130932	141447	298608	165729	404961	363217	592641	343770	1277099	424690	1747211	1577094	1158660	4261340	6488307	15593340	37277181
40	0	0	0	0	0	0	0	1524102	37	298	1523	4293	6253	8865	12832	21332	21926	15865	19096	23399	34897	38385	67396	76477	61735	60108	55502	78274	216642	78043	133100	146971	279804	168000	380186	388599	557796	390823	1177493	508211	1601512	1654113	1185030	3647339	6463307	16167617	37277181
41	0	0	0	0	0	0	0	1699096	46	324	2568	7258	9708	12803	13190	19043	17208	18546	23271	28269	33873	37901	59305	54366	58479	56193	58469	71061	172979	62698	135447	151033	217935	163939	336986	405968	480977	409265	1112141	486124	1623299	1682362	1109750	3572146	6805139	16068016	37277181
42	0	0	0	0	0	0	0	1730625	46	432	1826	5475	7873	11363	14053	20881	18635	16302	20550	24744	35234	36814	65719	66516	56566	55569	56347	71108	207828	71544	132734	145196	265744	168410	379496	394957	541376	401634	1192025	509247	1654708	1694818	1190830	3631571	6699895	15678490	37277181
43	0	0	0	0	0	0	0	1774000	56	597	1835	4782	7649	10677	15573	26210	26324	17344	18312	22315	34924	35729	69492	78048	57754	54987	54414	70881	229415	75265	134050	143822	294337	169912	401708	396751	576061	404247	1237993	525009	1674392	1727056	1241047	3640885	6652658	15370670	37277181
44	0	0	0	0	0	0	0	1840812	50	421	1540	4021	6260	9074	13862	24405	21725	15361	18021	21491	34501	35437	69573	79588	54636	55326	53892	72140	236072	77430	132022	142939	305094	168765	416387	394372	599544	407866	1285272	544705	1699440	1766554	1287881	3661157	6657205	15062340	37277181
45	0	0	0	0	0	0	0	1959435	29	362	1423	3527	5747	8064	12182	21195	20450	14332	16553	20329	31798	34377	68112	77817	54395	54240	52730	71442	234810	77408	129604	139862	305625	167758	421567	393952	627088	411538	1333465	556813	1728434	1809398	1318620	3660646	6666958	14765096	37277181
46	0	0	0	0	0	0	0	2178107	56	525	3223	10153	14195	15916	15495	21760	19071	20020	24043	29311	34999	39174	63618	60012	59094	58329	60208	70976	196022	70004	142410	155255	243372	180733	378559	442160	544649	464094	1249831	567366	1724432	1888547	1258428	3590834	6846422	14535778	37277181
47	0	0	0	0	0	0	0	2214513	48	528	2059	5561	8492	11699	14877	22487	20006	17345	21565	25860	37085	38565	72070	74495	58417	59539	59617	72857	236305	81690	141975	153127	298295	186524	431389	432630	613527	463998	1351187	602458	1775472	1928636	1355471	3587577	6737625	14061610	37277181
48	0	0	0	0	0	0	0	2262508	52	522	1942	4491	7277	10468	14635	25482	22827	16370	19220	23208	36727	37265	74228	84332	56401	59164	59075	73472	255656	86508	140430	153006	323738	188235	454256	433037	650959	465571	1405428	622224	1803888	1972661	1405870	3616112	6697187	13712749	37277181
49	0	0	0	0	0	0	0	2337844	55	586	1903	4379	7376	10434	15139	27095	25224	16995	19155	23480	36898	38107	77387	92289	57473	60588	58648	74988	268630	88371	141365	153932	338155	190004	473202	431099	684079	467406	1467643	645443	1823276	2031529	1447356	3595690	6685159	13358799	37277181
50	0	0	0	0	0	0	0	2470870	53	640	1998	5376	8506	10708	14262	25856	26689	16472	18129	22049	33860	36297	73138	86690	56015	58760	57050	73257	256004	86203	137146	148481	329731	185978	463024	431248	700067	476129	1500632	670553	1836418	2091217	1484760	3590734	6716088	13076093	37277181
51	0	0	0	0	0	0	0	2739025	117	737	3514	8698	11942	15428	15590	22163	20053	21859	26482	31941	38474	42258	67498	68069	61833	64205	66943	74578	220205	80841	155470	167933	272055	204625	432513	486755	626524	535446	1448992	673708	1856303	2216812	1432695	3561815	6786898	12716184	37277181
52	0	0	0	0	0	0	0	2782013	76	673	2259	5753	8964	12465	15771	24292	21148	18698	23060	27413	39727	41012	74713	80923	60535	65060	65249	77616	258750	93830	153114	168597	319949	217649	478584	476386	698159	532356	1544277	724043	1878220	2260100	1511424	3567614	6647488	12299221	37277181
53	0	0	0	0	0	0	0	2838419	52	748	2126	4782	8047	11430	15428	27148	23837	17841	20767	24994	39051	39270	79121	89750	57830	63865	63614	77781	277093	95511	151481	167219	345646	215351	499061	475186	731888	532551	1597159	738026	1902881	2283253	1548084	3611867	6579695	12019328	37277181
54	0	0	0	0	0	0	0	2933454	83	895	2294	5256	8844	11532	17753	31324	26233	18735	20897	25186	40104	42684	85058	98104	59614	65253	63456	81035	294488	97920	152688	168174	363150	217275	522882	469381	774380	532994	1676766	766102	1927443	2360652	1585193	3612803	6552172	11564924	37277181
55	0	0	0	0	0	0	0	3100095	96	893	2203	5119	8068	10977	15706	31991	33259	20161	19691	23583	37193	40133	81072	98362	59606	65127	62547	80565	289926	99322	149656	164628	363475	217544	525602	470541	810444	541090	1749528	802910	1954939	2443501	1613150	3635056	6534131	11115291	37277181
56	0	0	0	0	0	0	0	3410543	125	1088	4013	9041	12474	16247	16888	23702	21553	23870	28256	33468	41543	44836	71601	76514	65256	71061	72913	78587	248623	93234	168076	183668	301846	236944	488997	533060	732260	599431	1691983	796485	1963383	2556216	1548744	3620731	6554212	10835709	37277181
57	0	0	0	0	0	0	0	3464822	107	832	2631	6418	10081	13531	16899	25711	22462	20237	24809	29211	42259	44117	78840	88948	64254	72243	71400	83395	284285	106730	165487	186692	348234	254918	530206	521032	802140	596616	1777664	840560	1981000	2592144	1614637	3608582	6415959	10467088	37277181
58	0	0	0	0	0	0	0	3533233	90	1049	2521	5770	9421	12834	17198	29725	24835	19925	23367	27753	43682	44442	85456	97210	62509	72516	71993	86008	304213	112437	166161	189679	376894	259873	561890	520169	851888	605189	1870758	876115	2023265	2678950	1666152	3628908	6339712	9973391	37277181
59	0	0	0	0	0	0	0	3636884	83	992	2315	5058	8757	12194	17426	30822	25756	19307	21777	25955	42350	44482	87512	100904	62188	71564	70109	87637	312830	112516	164139	188106	387214	256322	576939	517113	888539	606276	1937815	901789	2053503	2720393	1688469	3651854	6280531	9658761	37277181
60	0	0	0	0	0	0	0	3833522	115	1079	2264	4736	7696	10557	14371	25566	23104	18395	20662	25061	39897	43445	82115	97381	61839	71639	69309	89212	300271	112295	162336	183618	377550	253037	567427	513208	915331	604957	1990753	923472	2062167	2774246	1693001	3669426	6233298	9398823	37277181
61	0	0	0	0	0	0	0	4196661	187	1422	4500	9713	13090	17030	17370	24375	20926	24724	28170	34085	42423	46126	73666	80036	67490	73603	75469	80734	265061	102722	175576	200087	313798	275395	541014	569554	859849	652642	1976149	918506	2041533	2942978	1618119	3665831	6223251	9003316	37277181
62	0	0	0	0	0	0	0	4259098	97	1076	2923	6085	9873	13784	16851	26476	22230	20420	24351	29141	42335	44602	82956	93215	64201	74745	74305	86685	305273	114964	176417	204627	371585	294877	595795	559351	942463	652691	2083701	968043	2082682	2973314	1673547	3654284	6057208	8570910	37277181
63	0	0	0	0	0	0	0	4339199	103	1098	2598	5627	9623	13425	17116	29385	26059	20267	23012	26705	43393	44557	87484	103622	62461	74158	74660	89799	323823	120543	176798	207164	397641	298465	621592	558734	987920	658738	2161625	1003700	2112144	3024767	1690913	3666071	5941087	8231105	37277181
64	0	0	0	0	0	0	0	4465691	142	1131	2801	5724	9598	13396	17745	32413	27395	20935	23455	27355	45127	47313	90973	106579	64595	76353	75134	94762	331677	123726	176627	209365	404986	300497	632678	550468	1028305	658176	2240431	1031203	2139366	3085767	1711328	3682421	5865656	7855887	37277181
65	0	0	0	0	0	0	0	4686077	113	1023	2357	4704	7983	10739	14085	26321	23189	18340	20469	24197	40414	44220	86465	101445	62540	74546	72850	94824	321533	121200	174481	205190	405628	293462	632623	551402	1069271	665190	2319464	1059701	2169172	3132354	1715630	3699376	5781191	7543412	37277181
66	0	0	0	0	0	0	0	5106043	159	1081	3342	6651	10214	13275	14286	20278	18569	21256	24713	30086	40272	44778	71539	81552	66146	74437	76577	82541	276881	112374	183520	215448	331641	319788	598788	614928	1019319	716303	2302936	1046166	2140688	3302409	1626890	3700317	5709951	7251039	37277181

## Sheet: Score Distribution_1
						0	1	2	3	4	5	6	7	8	9	10	11	12	13	14	15	16	17	18	19	20	21	22	23	24	25	26	27	28	29	30	31	32	33	34	35	36	37	38	39	40
	;	<	=	>	?	@	A	B	C	D	E	F	G	H	I	J	K	L	M	N	O	P	Q	R	S	T	U	V	W	X	Y	Z	[	\	]	^	_	'	a	b	c	d	e	f	g	h
									0.501187	0.398107	0.316228	0.251189	0.199526	0.158489	0.125893	0.1	0.0794328	0.0630957	0.0501187	0.0398107	0.0316228	0.0251189	0.0199526	0.0158489	0.0125893	0.01	0.00794328	0.00630957	0.00501187	0.00398107	0.00316228	0.00251189	0.00199526	0.00158489	0.00125893	0.001	0.000794328	0.000630957	0.000501187	0.000398107	0.000316228	0.000251189	0.000199526	0.000158489	0.000125893	0.0001	Total
1	0	0	0	0	0	0	0	0	0	0	0	0	0	0	4086	10540	28600	53160	0	23380	0	32752	37910	44712	545243	0	230769	674036	285039	178272	1706200	1159028	154440	4704000	1170643	6829800	5967159	1428096	23261733	2762092	33751235	21441492	15371798	140892334	288948348	889223320	1440920217	38.6542	0.000136326
2	0	0	0	0	0	0	0	0	0	320	3360	1830	110467	59080	188874	115780	631807	367344	411606	289674	371040	403136	783224	344664	834727	339680	458934	867130	958778	710832	1801175	2349022	1670949	4416020	2670117	5746650	6643300	2003136	21872499	2702830	34767250	24409404	13952293	137319384	289776708	878284720	1438637744	38.593	0.000138262
3	0	0	0	0	0	0	0	0	0	332	4220	3636	115906	66304	198774	138860	635822	374184	418392	312186	353325	405568	811053	387378	799957	441920	430794	879516	1026904	681240	2019575	2027688	1808919	4373404	2770457	5495010	6854038	2084416	22186824	2613138	36069670	25457940	15089007	138238262	295044282	866921680	1437540581	38.5636	0.000139202
4	0	0	0	0	0	0	0	0	0	388	11045	30546	97832	161472	199134	267630	556237	381840	412178	358988	281385	380304	737120	421884	840788	513440	425943	918280	1107289	643968	2227200	1819480	1837836	4488428	2831560	5459880	6967591	2095936	22686246	2491146	37585520	26423424	15477507	138347512	298784616	857839480	1436111053	38.5252	0.000140436
5	0	0	0	0	0	0	0	0	6	540	16575	51504	85848	228920	204111	333660	502227	363468	380913	412888	238005	381200	687514	404154	826272	520300	456036	965954	1076515	615984	2058475	1832844	1595322	4384520	2645409	5173710	6461144	2041568	21992520	2413796	38281390	26521632	14896644	137892804	302410368	857036520	1436391260	38.5327	0.000140193
6	0	0	0	0	0	0	0	0	6	284	5175	17070	32599	52896	53982	115080	87725	113364	138554	298830	276690	355984	693855	576936	921538	1167380	1251621	1456246	1768769	628872	1712050	1928654	1397250	4520656	2532164	4949160	5938887	2169888	21338988	2127788	39702145	27791748	12696402	133424194	306256470	860585160	1439085060	38.605	0.00013788
7	0	0	0	0	0	0	0	0	9	256	4070	15510	27881	45936	54216	106870	95458	115740	147472	258090	286365	330064	663000	639144	956631	1141480	1164513	1445510	1830984	665736	1883425	1946984	1951290	4383148	3116485	4914810	7001629	2858976	21336414	2617694	38918110	26587656	14577667	131056452	295746828	869662560	1438555063	38.5908	0.000138332
8	0	0	0	0	0	0	0	0	3	104	3390	14370	25137	44024	56115	104980	103400	119820	149019	242228	282855	319808	631754	648342	1000084	1074680	1171632	1495912	1845612	674736	2006725	1963546	2239110	4483220	3474519	5159520	7701795	2826912	23168607	2551734	39999890	27484308	15967424	135110026	294402264	858394800	1436942405	38.5475	0.000139717
9	0	0	0	0	0	0	0	0	0	72	2350	12294	22631	42080	51318	104770	120890	126948	133796	233464	267690	290720	617015	673344	1013916	1068920	1120203	1493404	1807823	653376	2034300	1899690	2385234	4286184	3652956	5190360	7926545	2728288	23951400	2785416	39606875	28254672	16937601	137743692	292815276	854485200	1436540713	38.5367	0.000140064
10	0	0	0	0	0	0	0	0	0	108	2650	12570	23891	42872	55269	106630	109241	124968	138450	235886	273450	313856	640764	720018	1046767	1027820	1155903	1521828	1939774	666144	2114200	1920724	2772792	4323676	4177566	5263740	8594285	2613824	25890348	2682838	41714785	29551860	18301088	141070744	292862232	840230240	1434243801	38.4751	0.000142065
11	0	0	0	0	0	0	0	0	0	132	1740	6696	13342	20096	32931	57090	65835	56688	89362	153580	143100	314352	497947	343854	756067	463220	623343	986238	1413028	716088	1999350	2284438	1895940	4656372	3414344	5299860	11062257	2829600	24173127	5147464	41998250	31847436	15494823	146127290	290732637	841530000	1437247917	38.5557	0.000139454
12	0	0	0	0	0	0	0	0	15	188	1580	5436	10129	16912	31113	59940	78562	58404	78793	119728	149475	286784	463046	407862	818729	478120	533988	1009668	1604963	746256	2207550	2254226	2628234	4549188	4251806	5523780	12298754	3102176	25932654	5607348	42024570	32037192	18401691	148450876	283444902	835534000	1435208638	38.501	0.000141221
13	0	0	0	0	0	0	0	0	18	160	1030	4224	8001	14104	27765	58070	83886	61404	70902	109886	151905	271040	458915	472140	871948	466460	507192	990242	1831467	752664	2439875	2219100	3221046	4640608	4914746	5755140	13553138	3196960	28283739	5633188	43967630	33538968	20807653	151376914	280050966	821607480	1432420574	38.4262	0.000143674
14	0	0	0	0	0	0	0	0	21	88	875	3516	7105	13192	29340	60550	89518	65676	65936	103292	154305	266912	479162	517788	901683	457900	508893	999306	1994744	775704	2515550	2237716	3624129	4632208	5401772	5859330	14314777	3319264	29668221	5583616	45357655	34022592	22009043	152748638	277079829	814687920	1430557766	38.3762	0.000145337
15	0	0	0	0	0	0	0	0	6	48	590	3318	6860	13448	30240	63800	94930	66480	64896	97874	157245	266960	512669	555948	920759	459740	507507	996842	2134814	789672	2535825	2251730	3925989	4567556	5786080	5908350	14821286	3498240	30466458	5572226	46182570	34399908	22925422	153596418	275136030	809606120	1428924854	38.3324	0.000146811
16	0	0	0	0	0	0	0	0	12	148	2200	11628	20783	30680	47475	79950	88385	92076	135382	227584	214365	428208	635987	455724	939303	580680	790398	1217964	2000931	873120	2402225	2885350	2735937	5204388	4905234	6546510	12595393	4147040	29539191	5965334	47964385	39085308	20450862	162734924	271063572	798893160	1425991796	38.2537	0.000149495
17	0	0	0	0	0	0	0	0	3	160	1415	8142	15526	26032	51894	85280	104346	86112	114894	176820	234150	394544	618511	597204	1003827	579380	696885	1268058	2415092	949488	2653875	2860260	3863106	5102048	6139184	6746460	14414132	4561952	31920108	6333146	48703620	38875824	23956464	165752542	261234129	790170320	1422714933	38.1658	0.000152551
18	0	0	0	0	0	0	0	0	6	172	1510	6558	13545	23784	52938	93830	146102	93324	97552	144284	235770	357936	603993	670338	1042397	560380	635817	1207404	2646081	951168	2774375	2793180	4476276	4906832	6804763	6899370	15361647	4727104	33435435	6643158	48994995	39530736	25851900	169119418	257053485	781656160	1420613723	38.1095	0.000154544
19	0	0	0	0	0	0	0	0	3	128	1325	6846	13363	24248	54711	96280	129789	90972	97552	151928	237540	388512	625838	752544	1022694	574240	635481	1239238	2909546	974448	2806225	2779478	4906386	4946312	7369683	6951930	16168794	4770304	35334090	6608512	51088450	40863564	27651136	171255056	257263617	766869720	1417660483	38.0302	0.000157389
20	0	0	0	0	0	0	0	0	9	100	1215	6552	13300	24496	58563	104430	138721	94068	99398	149142	242025	387696	649910	826560	1047090	584900	638484	1231318	3129426	971088	2828400	2781948	5290866	4807516	7912998	7043040	16739225	4841792	36683724	6731116	52131240	41513940	28685619	171630724	254931495	759880480	1414832614	37.9544	0.000160163
21	0	0	0	0	0	0	0	0	15	276	4020	25206	44555	64584	94293	141850	146058	150756	210392	322658	338685	576288	838474	678258	1200496	790640	984123	1561604	2826631	1092648	3060700	3628560	3938706	5615036	6853106	8235750	14210245	6234240	35427876	7716028	53699450	46658520	25820191	181886506	244125648	749360160	1408563232	37.7862	0.000166487
22	0	0	0	0	0	0	0	0	9	220	2695	15384	30135	45912	90306	140060	173063	132912	166998	242886	352920	509488	791741	838476	1243892	758060	859320	1552034	3341463	1187232	3174675	3493178	5180139	5492620	8163442	8280780	16160455	6439936	37925910	8051880	54497730	46724580	29812787	187653880	236364726	735239400	1405131324	37.6941	0.000170054
23	0	0	0	0	0	0	0	0	6	228	2610	14382	28693	46584	99117	158010	187880	132984	158405	238154	375120	510736	842350	1011384	1246818	769020	827883	1554872	3868347	1209384	3297725	3443466	6036498	5455324	9130447	8426730	17518658	6518592	40470837	8134024	56594370	47656620	31930815	190160702	233628993	719023720	1400710488	37.5755	0.000174761
24	0	0	0	0	0	0	0	0	9	220	2330	13038	26355	43968	100170	190030	221518	135024	152776	221214	363375	508352	882249	1163520	1260973	762800	809046	1527526	4208632	1220160	3361350	3388346	6611328	5392268	9843789	8466990	18484835	6673248	42232608	8134024	58485840	48292812	33786883	191383922	231881481	706609880	1396842889	37.4718	0.000178987
25	0	0	0	0	0	0	0	0	27	228	1470	7026	14889	23392	53037	93360	115786	99924	125749	184114	297135	427136	709988	810576	1059155	814640	816795	1513006	3118133	1285800	2963025	3472508	5051754	4923492	7570856	8907330	14590367	7446976	32832030	10526570	46209345	43979328	27183049	176488606	223268721	778166120	1405151443	37.6947	0.000170032
26	0	0	0	0	0	0	0	0	60	504	6515	34212	52906	75328	91773	151140	146113	148896	208845	298606	325305	500144	781728	631062	1013479	763480	886053	1383492	2579634	1009104	2698100	3361696	3774627	4491536	6577925	8523720	12542321	6980544	30397422	9207540	48270110	43102620	24494259	158855770	262613286	765003800	1401983655	37.6097	0.000173392
27	0	0	0	0	0	0	0	0	48	444	5840	22014	35105	55344	85275	136980	154847	130152	178503	247898	340125	460976	813433	786222	1007912	760100	821667	1399992	3139201	1135728	2728400	3288116	4845960	4413500	7674792	8521410	13982829	7176864	32235060	9648962	48798890	43446024	27238512	160969976	256805172	755264240	1398756513	37.5231	0.000176883
28	0	0	0	0	0	0	0	0	24	372	4120	17856	29869	48264	88380	158520	177903	132468	165633	228410	355575	457232	840072	922284	1023720	773380	796194	1409122	3477807	1184688	2765750	3229642	5497659	4272744	8323145	8682630	14815489	7442464	33379599	10127716	49339990	44224704	29034973	160165402	253782438	748238400	1395614638	37.4388	0.00018035
29	0	0	0	0	0	0	0	0	15	432	4065	17232	29400	46384	88146	170240	186164	133344	157339	212128	355065	439168	862240	983412	1002782	770960	768516	1369588	3673468	1190472	2748175	3173404	5873877	4212964	8804835	8622030	15486577	7496800	34716330	10212036	50407105	45042372	30462840	161297498	253670547	737781320	1392469270	37.3545	0.000183888
30	0	0	0	0	0	0	0	0	30	368	3505	15168	26390	42992	79056	151500	175582	124332	150254	203406	322230	424480	824602	1006596	982832	763320	755034	1342594	3706220	1188528	2693825	3115970	6070329	4080020	9001629	8643690	15950399	7599904	35591754	10352116	51536205	45556668	31866398	162199390	254571486	727382640	1388501442	37.248	0.000188451
31	0	0	0	0	0	0	0	0	72	780	9010	42360	68005	96304	112491	181580	178002	180876	249600	337064	391230	549792	888930	787734	1058243	864880	969360	1482338	3124918	1116768	2865400	3523416	4744251	4341904	7999940	9248190	13723700	8451200	33290070	10405530	53388300	46956708	30015843	155016022	268876062	716101880	1381638753	37.0639	0.000196611
32	0	0	0	0	0	0	0	0	42	552	5965	26688	44044	67944	107235	172190	183898	152772	207974	282002	418935	522784	950453	966330	1055260	869180	915222	1476024	3798795	1268808	2874425	3385304	5939514	4278792	9149471	9172860	15387501	8478496	35474241	10948952	53720170	47635488	32991124	157081360	262453581	705578920	1378043296	36.9675	0.000201026
33	0	0	0	0	0	0	0	0	48	732	6015	23568	39284	62288	110052	201990	215688	156792	194350	256704	418395	511424	1005703	1149228	1023929	866820	898254	1477762	4296193	1327368	2878400	3333044	6659172	4241020	9921973	9273750	16334117	8618432	36897531	11394216	54450480	48557016	34888669	156906446	260246298	695489880	1374333031	36.8679	0.000205686
34	0	0	0	0	0	0	0	0	33	688	5680	22866	36624	59536	109179	216720	236731	156612	186277	252168	419355	501360	1026120	1259460	1017488	872080	867615	1454464	4548710	1345992	2862650	3242590	7136937	4147556	10377853	9263280	17094361	8755968	38126583	11756214	55515810	49454028	36456692	157172864	259343682	685378280	1370681106	36.77	0.000210379
35	0	0	0	0	0	0	0	0	33	624	5550	20250	33817	56008	98757	188560	211442	145344	178256	239078	393690	485520	989281	1202976	1008444	873980	865599	1436886	4480998	1364928	2813525	3177798	7183998	4034268	10530480	9294000	17545380	8960960	39066192	12040352	56452025	50457060	38040366	156925522	260334399	675336320	1366472666	36.6571	0.000215919
36	0	0	0	0	0	0	0	0	90	896	11000	46062	67655	103224	120024	193740	193083	215376	299793	401618	478395	632720	1027565	909522	1147600	1059280	1179108	1689534	3652262	1349184	3324600	3965390	5538942	4683448	9188824	10957800	14654940	10802784	36581292	12868184	57840440	53681328	35612130	158963728	260886600	662788640	1357116801	36.4061	0.000228765
37	0	0	0	0	0	0	0	0	48	824	8570	34122	56917	91024	135018	215250	220671	189648	264316	343210	509490	611280	1133543	1189512	1148341	1053200	1106595	1687686	4627853	1547184	3283875	3805412	7089849	4717720	10697694	10797720	16695577	10739712	39409755	13506398	58930900	54618264	38936765	160756264	254809932	647013000	1351983139	36.2684	0.000236136
38	0	0	0	0	0	0	0	0	33	868	7165	27978	47411	77360	126279	222680	238502	179712	233324	304584	490020	576240	1141856	1302804	1112792	1038640	1083159	1653300	4937755	1596984	3270300	3727802	7629309	4702460	11162100	10913130	17502104	10910848	40433448	13957714	59849965	55462068	40903907	162004108	253686732	636601840	1349117281	36.1915	0.000240353
39	0	0	0	0	0	0	0	0	27	808	6880	25674	44674	72616	123759	251480	264099	186204	226655	299348	488025	568272	1187144	1437480	1124857	1039840	1060668	1639154	5265275	1636272	3273300	3677622	8062416	4640412	11743869	10896510	18371871	11000640	42144267	14439460	61152385	56775384	42870420	161930920	253043973	623733600	1344706260	36.0732	0.000246992
40	0	0	0	0	0	0	0	0	111	1192	7615	25758	43771	70920	115488	213320	241186	190380	248248	327586	523455	614160	1145732	1376586	1172965	1202160	1165542	1722028	4982766	1873032	3327500	3821246	7554708	4704000	11025394	11657970	17291676	12506336	38857269	17279174	56052920	59548068	43846110	138598882	252068973	646704680	1342108907	36.0035	0.000250986
41	0	0	0	0	0	0	0	0	138	1296	12840	43548	67956	102424	118710	190430	189288	222552	302523	395766	508095	606416	1008185	978588	1111101	1123860	1227849	1563342	3978517	1504752	3386175	3926858	5884245	4590292	9772594	12179040	14910287	13096480	36700653	16528216	56815465	60565032	41060750	135741548	265400421	642720640	1338536872	35.9077	0.000256586
42	0	0	0	0	0	0	0	0	138	1728	9130	32850	55111	90904	126477	208810	204985	195624	267150	346416	528510	589024	1117223	1197288	1074754	1111380	1183287	1564376	4780044	1717056	3318350	3775096	7175088	4715480	11005384	11848710	16782656	12852288	39336825	17314398	57914780	61013448	44060710	137999698	261295905	627139600	1333950681	35.7846	0.000263958
43	0	0	0	0	0	0	0	0	168	2388	9175	28692	53543	85416	140157	262100	289564	208128	238056	312410	523860	571664	1181364	1404864	1097326	1099740	1142694	1559382	5276545	1806360	3351250	3739372	7947099	4757536	11649532	11902530	17857891	12935904	40853769	17850306	58603720	62174016	45918739	138353630	259453662	614826800	1329469352	35.6644	0.000271367
44	0	0	0	0	0	0	0	0	150	1684	7700	24126	43820	72592	124758	244050	238975	184332	234273	300874	517515	566992	1182741	1432584	1038084	1106520	1131732	1587080	5429656	1858320	3300550	3716414	8237538	4725420	12075223	11831160	18585864	13051712	42413976	18519970	59480400	63595944	47651597	139123966	259630995	602493600	1325762887	35.565	0.000277652
45	0	0	0	0	0	0	0	0	87	1448	7115	21162	40229	64512	109638	211950	224950	171984	215189	284606	476970	550032	1157904	1400706	1033505	1084800	1107330	1571724	5400630	1857792	3240100	3636412	8251875	4697224	12225443	11818560	19439728	13169216	44004345	18931642	60495190	65138328	48788940	139104548	260011362	590603840	1320551016	35.4252	0.000286736
46	0	0	0	0	0	0	0	0	168	2100	16115	60918	99365	127328	139455	217600	209781	240240	312559	410354	524985	626784	1081506	1080216	1122786	1166580	1264368	1561472	4508506	1680096	3560250	4036630	6571044	5060524	10978211	13264800	16884119	14851008	41244423	19290444	60355120	67987692	46561836	136451692	267010458	581431120	1311992653	35.1956	0.000302301
47	0	0	0	0	0	0	0	0	144	2112	10295	33366	59444	93592	133893	224870	220066	208140	280345	362040	556275	617040	1225190	1340910	1109923	1190780	1251957	1602854	5435015	1960560	3549375	3981302	8053965	5222672	12510281	12978900	19019337	14847936	44589171	20483572	62141520	69430896	50152427	136327926	262767375	562464400	1306439866	35.0466	0.00031285
48	0	0	0	0	0	0	0	0	156	2088	9710	26946	50939	83744	131715	254820	251097	196440	249860	324912	550905	596240	1261876	1517976	1071619	1183280	1240575	1616384	5880088	2076192	3510750	3978156	8740926	5270580	13173424	12991110	20179729	14898272	46379124	21155616	63136080	71015796	52017190	137412256	261190293	548509960	1302136824	34.9312	0.000321277
49	0	0	0	0	0	0	0	0	165	2344	9515	26274	51632	83472	136251	270950	277464	203940	249015	328720	553470	609712	1315579	1661202	1091987	1211760	1231608	1649736	6178490	2120904	3534125	4002232	9130185	5320112	13722858	12932970	21206449	14956992	48432219	21945062	63814660	73135044	53552172	136636220	260721201	534351960	1296658651	34.7842	0.000332334
50	0	0	0	0	0	0	0	0	159	2560	9990	32256	59542	85664	128358	258560	293579	197664	235677	308686	507900	580752	1243346	1560420	1064285	1175200	1198050	1611654	5888092	2068872	3428650	3860506	8902737	5207384	13427696	12937440	21702077	15236128	49520856	22798802	64274630	75283812	54936120	136447892	261927432	523043720	1291447148	34.6444	0.000343207
51	0	0	0	0	0	0	0	0	351	2948	17570	52188	83594	123424	140310	221630	220583	262308	344266	447174	577110	676128	1147466	1225242	1174827	1284100	1405803	1640716	5064715	1940184	3886750	4366258	7345485	5729500	12542877	14602650	19422244	17134272	47816736	22906072	64970605	79805232	53009715	135348970	264689022	508647360	1280276385	34.3448	0.000367724
52	0	0	0	0	0	0	0	0	228	2692	11295	34518	62748	99720	141939	242920	232628	224376	299780	383782	595905	656192	1270121	1456614	1150165	1301200	1370229	1707552	5951250	2251920	3827850	4383522	8638623	6094172	13878936	14291580	21642929	17035392	50961141	24617462	65737700	81363600	55922688	135569332	259252032	491968840	1274633573	34.1934	0.000380768
53	0	0	0	0	0	0	0	0	156	2992	10630	28692	56329	91440	138852	271480	262207	214092	269971	349916	585765	628320	1345057	1615500	1098770	1277300	1335894	1711182	6373139	2292264	3787025	4347694	9332442	6029828	14472769	14255580	22688528	17041632	52706247	25092884	66600835	82197108	57279108	137250946	256608105	480773120	1270423799	34.0805	0.000390799
54	0	0	0	0	0	0	0	0	249	3580	11470	31536	61908	92256	159777	313240	288563	224820	271661	352604	601560	682944	1445986	1765872	1132666	1305060	1332576	1782770	6773224	2350080	3817200	4372524	9805050	6083700	15163578	14081430	24005780	17055808	55333278	26047468	67460505	84983472	58652141	137286514	255534708	462596960	1263264518	33.8884	0.000408469
55	0	0	0	0	0	0	0	0	288	3572	11015	30714	56476	87816	141354	319910	365849	241932	255983	330162	557895	642128	1378224	1770516	1132514	1302540	1313487	1772430	6668298	2383728	3741400	4280328	9813825	6091232	15242458	14116230	25123764	17314880	57734424	27298940	68422865	87966036	59686550	138132128	254831109	444611640	1255174640	33.6714	0.000429399
56	0	0	0	0	0	0	0	0	375	4352	20065	54246	87318	129976	151992	237020	237083	286440	367328	468552	623145	717376	1217217	1377252	1239864	1421220	1531173	1728914	5718329	2237616	4201900	4775368	8149842	6634432	14180913	15991800	22700060	19181792	55835439	27080490	68718405	92023776	57303528	137587778	255614268	433428360	1243265004	33.3519	0.000462178
57	0	0	0	0	0	0	0	0	321	3328	13155	38508	70567	108248	152091	257110	247082	242844	322517	408954	633885	705872	1340280	1601064	1220826	1444860	1499400	1834690	6538555	2561520	4137175	4853992	9402318	7137704	15375974	15630960	24866340	19091712	58662912	28579040	69335000	93317184	59741569	137126116	250222401	418683520	1237409594	33.1948	0.0004792
58	0	0	0	0	0	0	0	0	270	4196	12605	34620	65947	102672	154782	297250	273185	239100	303771	388542	655230	711072	1452752	1749780	1187671	1450320	1511853	1892176	6996899	2698488	4154025	4931654	10176138	7276444	16294810	15605070	26408528	19366048	61735014	29787910	70814275	96442200	61647624	137898504	247248768	398935640	1230905833	33.0204	0.000498843
59	0	0	0	0	0	0	0	0	249	3968	11575	30348	61299	97552	156834	308220	283316	231684	283101	363370	635250	711712	1487704	1816272	1181572	1431280	1472289	1928014	7195090	2700384	4103475	4890756	10454778	7177016	16731231	15513390	27544709	19400832	63947895	30660826	71872605	97934148	62473353	138770452	244940709	386350440	1225157698	32.8662	0.000516873
60	0	0	0	0	0	0	0	0	345	4316	11320	28416	53872	84456	129339	255660	254144	220740	268606	350854	598455	695120	1395955	1752858	1174941	1432780	1455489	1962664	6906233	2695080	4058400	4774068	10193850	7085036	16455383	15396240	28375261	19358624	65694849	31398048	72175845	99872856	62641037	139438188	243098622	375952920	1217700870	32.6661	0.000541238
61	0	0	0	0	0	0	0	0	561	5688	22500	58278	91630	136240	156330	243750	230186	296688	366210	477190	636345	738016	1252322	1440648	1282310	1472060	1584849	1776148	6096403	2465328	4389400	5202262	8472546	7711060	15689406	17086620	26655319	20884544	65212917	31229204	71453655	105947208	59870403	139301578	242706789	360132640	1202775231	32.2657	0.000593509
62	0	0	0	0	0	0	0	0	291	4304	14615	36510	69111	110272	151659	264760	244530	245040	316563	407974	635025	713632	1410252	1677870	1219819	1494900	1560405	1907070	7021279	2759136	4410425	5320302	10032795	8256556	17278055	16780530	29216353	20886112	68762133	32913462	72893870	107039304	61921239	138862792	236231112	342836400	1195906457	32.0815	0.000619233
63	0	0	0	0	0	0	0	0	309	4392	12990	33762	67361	107400	154044	293850	286649	243204	299156	373870	650895	712912	1487228	1865196	1186759	1483160	1567860	1975578	7447929	2893032	4419950	5386264	10736307	8357020	18026168	16762020	30625520	21079616	71333625	34125800	73925040	108891612	62563781	139310698	231702393	329244200	1189637550	31.9133	0.000643681
64	0	0	0	0	0	0	0	0	426	4524	14005	34344	67186	107168	159705	324130	301345	251220	304915	382970	676905	757008	1546541	1918422	1227305	1527060	1577814	2084764	7628571	2969424	4415675	5443490	10934622	8413916	18347662	16514040	31877455	21061632	73934223	35060902	74877810	111087612	63319136	139931998	228760584	314235480	1182081989	31.7106	0.000674434
65	0	0	0	0	0	0	0	0	339	4092	11785	28224	55881	85912	126765	263210	255079	220080	266097	338758	606210	707520	1469905	1826010	1188260	1490920	1529850	2086128	7395259	2908800	4362025	5334940	10951956	8216936	18346067	16542060	33147401	21286080	76542312	36029834	75921020	112764744	63478310	140576288	225466449	301736480	1173567986	31.4822	0.000710852
66	0	0	0	0	0	0	0	0	477	4324	16710	39906	71498	106200	128574	202780	204259	255072	321269	421204	604080	716448	1216163	1467936	1256774	1488740	1608117	1815902	6368263	2696976	4588000	5601648	8954307	8954064	17364852	18447840	31598889	22921696	75996888	35569644	74924080	118886724	60194930	140612046	222688089	290041560	1158356929	31.0742	0.00078088

## Sheet: Raw Counts_2
						0	1	2	3	4	5	6	7	8	9	10	11	12	13	14	15	16	17	18	19	20	21	22	23	24	25	26	27	28	29	30	31	32	33	34	35	36	37	38	39	40
	;	<	=	>	?	@	A	B	C	D	E	F	G	H	I	J	K	L	M	N	O	P	Q	R	S	T	U	V	W	X	Y	Z	[	\	]	^	_	'	a	b	c	d	e	f	g	h
									0.501187	0.398107	0.316228	0.251189	0.199526	0.158489	0.125893	0.1	0.0794328	0.0630957	0.0501187	0.0398107	0.0316228	0.0251189	0.0199526	0.0158489	0.0125893	0.01	0.00794328	0.00630957	0.00501187	0.00398107	0.00316228	0.00251189	0.00199526	0.00158489	0.00125893	0.001	0.000794328	0.000630957	0.000501187	0.000398107	0.000316228	0.000251189	0.000199526	0.000158489	0.000125893	0.0001	Total
1	0	0	0	0	0	0	0	262445	0	0	0	0	0	0	4178	5676	2804	15343	0	8504	0	7884	7220	7773	60153	0	20307	32909	23994	11716	107129	49331	5795	224958	36575	296285	242371	48810	810160	73688	805718	566429	629378	2999201	2276751	27633696	37277181
2	0	0	0	0	0	0	0	295372	0	146	76	681	3240	2530	4693	8742	8096	31177	6056	11384	3395	21139	20975	27909	72821	19685	33180	43196	66242	31230	108315	92396	74416	211919	96830	229004	262985	74146	757136	82265	885567	703903	548676	3021267	2640751	26775640	37277181
3	0	0	0	0	0	0	0	299759	0	197	164	1615	3599	3144	5168	11013	11335	17323	6993	12369	4478	24696	26468	27478	63947	27995	29568	41872	69772	29997	113885	79070	79286	208610	101151	219459	269519	74021	774239	77912	933239	735152	570185	3012635	2802113	26507755	37277181
4	0	0	0	0	0	0	0	307192	0	309	458	2729	3970	4653	5949	14399	12882	15320	7933	12362	5704	27204	30187	26257	62499	30400	26506	42744	70225	27925	116199	69878	79075	205529	100937	214655	269355	73147	781100	77523	962101	752885	584300	3048556	2968839	26235295	37277181
5	0	0	0	0	0	0	0	317705	7	188	539	3350	4697	5285	6481	14982	11672	13211	9115	14001	6761	31564	31653	24163	56450	29752	28248	44298	67850	28343	105669	68863	73113	198708	98032	207530	256249	72960	775619	76735	996208	775064	575251	3066310	3097514	26083041	37277181
6	0	0	0	0	0	0	0	345276	28	263	492	3203	4773	5366	7472	14249	9471	11074	8786	14683	5717	35022	28429	21026	47255	26139	34080	41235	72354	31114	87174	73375	70391	199831	95497	197402	244306	88879	737437	82253	1010848	775661	540587	3104581	3008299	26193153	37277181
7	0	0	0	0	0	0	0	355590	49	375	568	2835	3693	4446	6939	16041	15654	18365	7493	10305	6579	27579	27587	25613	57255	27188	30316	42668	74952	31572	95432	73755	91573	187541	115698	190627	271282	111176	718498	95481	954242	729495	591740	3045340	2723325	26488314	37277181
8	0	0	0	0	0	0	0	370626	32	291	462	2636	3248	4455	7133	16189	15432	20300	6935	9465	7041	27167	29289	30723	63644	28083	29390	43441	84160	31980	107803	73937	103802	196780	130695	204195	296327	107143	787991	88055	1026462	757982	620191	3165138	2959191	25819367	37277181
9	0	0	0	0	0	0	0	414932	29	188	303	2202	2990	3694	5708	15549	12563	18934	6526	8741	6549	26014	30896	34190	60668	29166	28244	43245	90850	31428	109911	73163	113904	194354	144356	205721	308627	101517	829603	90602	1060995	790182	645926	3238676	3099313	25396722	37277181
10	0	0	0	0	0	0	0	481402	14	120	269	2059	2765	3420	5403	14303	11395	17656	6083	8233	5900	24901	30493	33979	58104	28444	27288	42099	96587	31123	105577	72067	123349	185367	155220	201147	320165	99285	862464	88013	1095745	810699	678930	3331172	3253311	24962630	37277181
11	0	0	0	0	0	0	0	548126	37	245	533	4165	6094	6446	8902	15531	10706	14168	10331	15052	6500	40417	33190	24500	49990	32054	35059	47750	85760	36084	92486	86587	90617	205409	126615	207102	273896	110273	819277	96443	1125431	867462	603540	3451339	3135860	24953204	37277181
12	0	0	0	0	0	0	0	558815	28	249	546	3238	4805	5275	8199	16531	13737	16280	8647	11301	6770	36268	36986	31703	56961	33913	31488	50238	98612	35825	106053	85785	119348	201956	157355	211713	309335	116266	868128	106507	1136401	872422	673892	3533613	3182235	24529757	37277181
13	0	0	0	0	0	0	0	580263	39	339	601	3423	4608	4887	8070	18156	16144	19964	8067	9947	6865	33909	40298	37878	61721	34280	29694	50367	111579	35532	111193	84854	140047	196434	179518	211963	334378	119553	914550	112239	1169281	902824	721891	3582465	3255774	24123586	37277181
14	0	0	0	0	0	0	0	610140	41	222	536	3284	4217	4609	7926	19307	15996	22336	7483	8902	6759	32024	40067	42337	63997	33868	29177	49912	119088	35862	114291	85125	151777	197461	193493	214091	357031	122310	956459	111582	1222121	918360	759852	3683848	3395458	23635832	37277181
15	0	0	0	0	0	0	0	652482	29	136	376	2617	3694	4227	7656	18147	15306	21942	7220	8294	7028	31823	40457	43346	64672	34882	28984	50970	124403	37031	115103	85220	163111	194187	205944	214206	371443	128349	982054	112677	1256438	929474	782035	3729724	3476115	23325379	37277181
16	0	0	0	0	0	0	0	731045	48	322	802	5999	8672	8095	12303	20247	13880	19022	13052	15507	7364	52991	44673	30733	56517	40160	39482	59960	111559	41941	103600	103319	126404	213412	177311	229251	317443	151089	945705	128758	1309837	1025511	718633	3889442	3391433	23111659	37277181
17	0	0	0	0	0	0	0	749270	30	194	643	4271	6645	6206	11385	21244	17398	22505	10342	11866	7685	45421	49008	43031	63225	42049	36370	61650	132209	43004	116327	102936	163033	209816	213924	233192	362723	158508	1012484	133989	1346504	1028573	801093	4016969	3485193	22506266	37277181
18	0	0	0	0	0	0	0	767817	32	278	884	4167	6142	6074	11041	23927	19199	27411	9679	10595	8195	43093	53158	50374	67188	42326	35845	61609	148910	44080	121326	102334	187279	206321	241372	236302	390988	163894	1063089	142263	1386780	1057881	847166	4082574	3575132	22030456	37277181
19	0	0	0	0	0	0	0	799350	34	172	728	3727	5625	5649	10876	24813	20443	30292	9364	9828	8015	41725	54222	56506	70119	42158	34256	61375	159094	43353	124869	101919	203206	203797	260256	235859	414321	163368	1110583	146633	1433757	1084523	887451	4164391	3666352	21584172	37277181
20	0	0	0	0	0	0	0	850627	16	126	469	3213	4986	5106	10112	26761	24023	37425	8525	8426	7464	38695	54197	58245	71787	40152	32732	59326	165581	43002	121930	100253	216335	194688	274865	237115	429246	167536	1140289	153490	1444190	1101800	922650	4238144	3718856	21264798	37277181
21	0	0	0	0	0	0	0	941288	32	267	1062	8238	12626	10475	17185	27822	18684	26266	15939	17031	9169	67791	59398	40691	65873	52907	46839	75084	145611	51036	120808	126128	172433	228812	239669	268564	375889	200711	1126885	172183	1545231	1231337	852337	4474895	3604210	20825775	37277181
22	0	0	0	0	0	0	0	962698	23	225	950	5986	9506	8509	15986	29008	23281	30620	13163	13661	10882	58955	66970	55808	72646	54519	44653	76266	176318	53125	132043	124333	220617	222436	288188	268895	428706	206609	1203395	185647	1576958	1249078	933250	4588951	3661451	20202866	37277181
23	0	0	0	0	0	0	0	996515	14	165	804	5424	8062	7582	15324	32448	26496	37423	12089	11963	10683	55124	71279	66524	75487	54348	43195	74387	196588	53316	135159	122720	248181	219421	316654	273238	459274	210165	1256193	191888	1615459	1265713	981161	4656866	3724603	19745246	37277181
24	0	0	0	0	0	0	0	1035166	17	135	953	5464	8001	7830	15221	34608	26727	42522	11865	11873	11017	54044	74788	76506	77809	54854	42432	75276	213413	53537	136800	122417	272060	214396	342022	272768	485308	215825	1304091	197880	1662317	1290717	1020390	4682807	3796208	19327117	37277181
25	0	0	0	0	0	0	0	1090913	11	139	836	5100	7423	7390	15272	34654	26517	42926	11690	11365	10883	53560	76527	79959	78497	55295	43494	75341	223678	55348	138016	122228	288503	211261	361777	272706	509396	220576	1353195	204836	1715010	1322354	1055674	4710432	3859395	18925004	37277181
26	0	0	0	0	0	0	0	1178794	23	171	1038	6284	9700	8646	13450	22848	16316	23904	15225	14919	10780	62393	56311	40570	56880	55215	50062	76601	140823	55378	110555	125267	181193	201204	233564	284562	316899	254327	973888	240611	1355380	1194511	785401	3913063	3335120	21855305	37277181
27	0	0	0	0	0	0	0	1197276	31	236	1042	5139	7570	7485	12565	24787	19577	28406	12913	12388	11611	53025	62004	53473	58144	55374	46700	75112	167535	57856	114998	122769	219867	198621	270232	283688	360197	257967	1028376	250969	1376467	1210446	855064	4000568	3403157	21353546	37277181
28	0	0	0	0	0	0	0	1219814	16	230	892	4146	6206	6296	11203	25211	19436	30754	11747	10755	11805	49574	63892	60557	59702	55480	46022	74589	181146	58360	117033	122657	239064	196626	288842	285485	385093	261160	1070695	257012	1404491	1231104	897032	4054989	3479908	20978157	37277181
29	0	0	0	0	0	0	0	1241878	14	228	871	3799	5805	6374	10825	26551	19626	33829	11213	10529	12751	47683	66090	65723	61132	55997	48011	74442	191843	59106	118470	121759	256848	194561	306163	288752	403452	264377	1102533	265851	1431865	1250305	933669	4072957	3541938	20669361	37277181
30	0	0	0	0	0	0	0	1297465	19	173	796	3314	5805	5889	10845	26603	18894	33230	11198	10447	11755	46135	65860	68287	60186	55633	48409	74644	198886	61535	117891	122031	269290	191655	320071	287572	421110	268940	1134236	273014	1472604	1276528	972384	4094805	3628745	20310297	37277181
31	0	0	0	0	0	0	0	1397194	38	358	1304	7257	12775	11936	18276	29666	20206	28600	15116	13800	10492	62238	64744	48929	56379	57663	47926	75500	171169	55223	111886	126103	223130	190555	285380	297143	365521	280182	1091795	263147	1496585	1304777	919653	3894558	3736868	20483109	37277181
32	0	0	0	0	0	0	0	1417146	45	431	1116	4606	7472	7684	13606	28472	22301	33202	12339	11269	11903	52892	73764	65321	58715	59709	47378	74659	206151	59871	116516	124292	272080	191436	329440	298072	417327	284008	1160091	281595	1531222	1331576	1006330	3968507	3812875	19881762	37277181
33	0	0	0	0	0	0	0	1447964	25	310	976	4054	6455	7006	12192	30658	21714	38420	11561	10504	12677	48144	77107	76186	58309	58151	47243	74152	226082	61838	116226	124304	298378	189344	352915	300785	442285	292968	1195283	299213	1545718	1357614	1047503	3957750	3843020	19582147	37277181
34	0	0	0	0	0	0	0	1486431	34	341	1248	4712	7155	8575	13425	35393	24869	45330	11138	10671	12625	46740	79292	83871	59501	56754	46748	71771	237060	61049	115404	121355	313118	186084	368777	301729	464268	295024	1231524	309183	1576953	1382847	1087114	3993154	3916003	19209911	37277181
35	0	0	0	0	0	0	0	1563968	34	326	1047	3669	5854	6615	11130	31817	21680	41003	10710	9868	12270	44952	77857	82831	58498	56326	46713	71726	242629	62135	115238	119924	324635	184076	383225	303445	487447	300451	1280373	315565	1631372	1417056	1132596	4020958	4004427	18792735	37277181
36	0	0	0	0	0	0	0	1694151	28	333	1355	6496	11397	9878	16625	30560	21056	32029	16764	15613	13784	69212	76318	56827	59629	69874	57793	86830	201502	65554	123400	142088	268778	202512	332611	352562	411554	355163	1209953	345313	1648104	1518612	1072489	4002153	3944417	18733864	37277181
37	0	0	0	0	0	0	0	1713861	61	864	1481	6625	11404	13096	21109	44224	33191	48884	13702	12629	14276	56157	88569	81755	64713	66925	53874	80331	249990	68329	125278	134690	328984	202906	384112	349819	475852	353482	1287824	369114	1671103	1542133	1155699	4076641	3963994	18109500	37277181
38	0	0	0	0	0	0	0	1741018	36	425	1334	4914	7459	8546	14259	37296	25349	46292	13191	12109	15462	53994	90915	90011	62373	67850	55612	81414	266793	71455	126086	136641	354738	204303	409937	352905	506121	356984	1341031	375647	1736178	1562000	1208732	4132194	4032269	17673308	37277181
39	0	0	0	0	0	0	0	1789868	55	487	1131	4098	6533	7504	13168	38435	24299	48400	12606	11674	15793	50908	92121	96083	60104	67536	56926	80974	277764	74084	124143	136445	370765	202919	422943	352511	525593	365980	1375289	395578	1758950	1603060	1256214	4118016	4091404	17346820	37277181
40	0	0	0	0	0	0	0	1871292	39	458	1159	3865	6129	7230	11386	31954	19846	39605	13633	12300	17251	49784	84703	85372	54726	70390	61922	83006	253505	80658	119108	138828	351914	205189	381870	379959	488332	405570	1255329	461561	1601409	1649254	1243701	3635528	3990112	18109304	37277181
41	0	0	0	0	0	0	0	1988019	50	534	1786	6569	10929	10618	15573	30347	20126	31034	16989	15327	16873	63035	79067	57731	53253	71769	62451	82670	208960	68225	120750	140146	293325	196899	337705	400992	426990	427984	1208963	453378	1606166	1705159	1196001	3465149	4147695	18237944	37277181
42	0	0	0	0	0	0	0	2014077	56	727	1544	5136	7591	8819	14001	33663	21955	36978	14434	13381	17809	52937	87798	75916	50808	70910	61580	78820	248473	74853	119349	138594	345557	204619	380358	393254	484713	425079	1280072	479734	1638389	1721960	1276051	3519053	4203180	17674953	37277181
43	0	0	0	0	0	0	0	2051520	80	860	1593	4488	6759	8306	13021	36637	21739	42639	13331	12527	18248	48464	93100	88643	49731	69061	61016	77483	270426	78130	118219	137786	373999	207417	404433	399699	518345	431583	1327071	502816	1661876	1765269	1330561	3503985	4260758	17265562	37277181
44	0	0	0	0	0	0	0	2104728	52	646	1273	3971	6326	7796	12220	38226	20864	46275	13002	11991	18492	46977	94077	95491	49383	69041	61479	77321	286015	79741	117350	137902	392095	208294	421453	401573	546483	436716	1378334	528484	1686996	1813045	1376976	3502093	4341710	16842290	37277181
45	0	0	0	0	0	0	0	2198764	70	610	1202	3782	5911	7391	11235	35805	19610	43650	12244	11695	17610	44743	92157	96215	47821	67975	60785	76959	287064	79021	115113	137755	398568	207397	428088	404938	569198	440609	1420887	548080	1713892	1867199	1414369	3487537	4425597	16475635	37277181
46	0	0	0	0	0	0	0	2344846	79	766	2074	6735	11119	11506	16427	34891	21261	34004	17479	16907	18835	62136	87451	65412	51903	75144	68360	83242	237870	73353	125540	148798	336925	213373	379342	452842	507561	488602	1368362	557399	1706791	1945501	1354844	3393428	4498042	16458031	37277181
47	0	0	0	0	0	0	0	2373494	84	878	1860	5201	7948	9889	14666	38006	22520	40647	15020	14310	20259	52384	98241	86087	48900	74602	66111	79928	282952	80125	122868	147601	396795	222880	427239	449385	572043	490333	1453863	597115	1750269	1989391	1443168	3403475	4555911	15820733	37277181
48	0	0	0	0	0	0	0	2414513	77	863	1717	4561	6985	9167	13496	40729	22301	48120	13895	13281	20409	48925	102295	100751	47910	72440	65570	78618	307726	82676	121966	149357	428050	228680	452451	455346	616072	495007	1520372	625504	1778386	2048845	1503575	3401196	4632501	15302848	37277181
49	0	0	0	0	0	0	0	2477126	79	827	1603	4721	6987	9169	13572	42848	21465	52362	13481	13112	21304	46929	105013	109123	47659	71596	65513	78347	321756	83696	121094	149038	445097	228623	471257	453663	645595	493495	1575485	644953	1809364	2087051	1532431	3423474	4651085	14937188	37277181
50	0	0	0	0	0	0	0	2585482	87	897	1430	3958	5954	8108	12035	38561	19833	48521	12476	12483	19827	44137	99114	106450	46335	70074	64053	77353	318516	83560	118008	145994	448160	226315	475352	456033	667600	496455	1622226	659215	1842906	2128808	1570655	3447614	4718511	14574085	37277181
51	0	0	0	0	0	0	0	2768948	128	1049	2319	6495	10826	11847	16693	36440	21731	35602	18450	18159	21717	62179	92870	73421	52559	80982	75152	86468	264902	80470	133870	163749	380477	241818	417807	525248	599616	562429	1563981	672271	1841215	2256015	1506572	3400086	4727479	14445141	37277181
52	0	0	0	0	0	0	0	2806163	114	1105	1880	5189	8209	10459	15127	41004	23340	44790	15369	15323	22570	52373	104914	97573	48783	78925	72160	82627	315359	88443	130087	163423	447469	255105	472463	518549	679514	559129	1666615	717426	1883558	2294892	1594586	3406250	4755560	13780756	37277181
53	0	0	0	0	0	0	0	2855451	105	978	1768	4467	6989	9780	13585	43281	22244	50851	14000	14111	22825	48100	108469	110222	46725	74709	69912	80885	338016	89381	128174	163346	474500	257859	495927	520673	716242	561639	1726794	740950	1915611	2338909	1637930	3432545	4764751	13374477	37277181
54	0	0	0	0	0	0	0	2934468	103	1164	1945	4810	7552	9912	13920	47716	21898	54984	13849	14389	23645	47869	113662	118943	46824	74880	69874	81217	357503	90452	126845	164688	495952	257287	517832	519197	753049	558592	1798869	762635	1943157	2389331	1670864	3442410	4798364	12926530	37277181
55	0	0	0	0	0	0	0	3069849	107	1098	1698	3947	6697	8909	12321	41413	19872	50217	13361	13398	22576	44983	107120	116024	45364	73968	69776	81745	350118	92346	125259	163655	497666	259542	519448	525433	782991	564045	1856570	794057	1971973	2461075	1701176	3443969	4861490	12501925	37277181
56	0	0	0	0	0	0	0	3292247	156	1332	2822	7356	12601	13802	18263	40964	23697	40076	19478	19833	25055	63031	102398	85595	53170	86019	81706	88858	302290	88181	141228	182286	432550	276446	469087	603018	725735	631083	1817220	802555	1967216	2584624	1627271	3414227	4821279	12312426	37277181
57	0	0	0	0	0	0	0	3338470	120	1351	2314	5801	8958	12768	15686	44650	24436	49172	16999	17238	26514	54495	114495	110697	49423	82767	79371	87141	353534	96115	137096	183144	501771	294191	524291	594017	807044	624928	1921365	845397	2010844	2608412	1704158	3413406	4793184	11721418	37277181
58	0	0	0	0	0	0	0	3401765	125	1403	2152	5499	8450	11857	15403	47826	23152	54049	15763	16554	28767	51285	119229	121092	48462	80265	78411	86469	372969	100917	136074	186552	530072	301324	546535	599337	854388	633075	1996048	885135	2040253	2686035	1747249	3411966	4822322	11208952	37277181
59	0	0	0	0	0	0	0	3497571	123	1386	2079	5591	7942	11721	15090	50645	23278	57280	15280	15773	27458	49385	122862	129588	48076	78108	76657	87629	390048	100771	135630	187023	548839	301057	568149	600497	894900	629244	2078144	911001	2076115	2740931	1773048	3428958	4825412	10763892	37277181
60	0	0	0	0	0	0	0	3669551	150	1567	2259	5586	7947	11471	15456	56286	28124	71647	14645	15400	26723	48072	122758	138987	48844	76638	74503	86968	400555	101307	136369	184608	563205	301141	584719	599191	937049	625732	2148420	930960	2095087	2767714	1779929	3428684	4796157	10372772	37277181
61	0	0	0	0	0	0	0	3944894	201	1866	3498	8503	13307	16277	19818	45179	24641	42810	21507	23149	30076	65752	112069	95694	56686	92309	90134	94600	338320	96444	151536	206604	483481	319927	516396	693043	873716	693585	2101148	930407	2069332	2920284	1695087	3394739	4745998	10244164	37277181
62	0	0	0	0	0	0	0	4001078	153	1765	2679	6486	9087	13268	15717	46306	24239	49897	17798	19143	29611	55696	121190	118039	51015	86766	86105	92431	383064	104659	147755	208989	548283	341450	569439	687408	951574	698525	2195907	981298	2117808	2938278	1762118	3382737	4697194	9712226	37277181
63	0	0	0	0	0	0	0	4078426	135	1762	2388	5909	8664	13577	15454	49423	24600	59324	17195	18102	31276	54430	125719	136713	50094	84967	85655	93787	410048	110207	146108	213472	582226	354018	599601	690496	1014293	702408	2306291	1030252	2150468	3013292	1788459	3386235	4673728	9147979	37277181
64	0	0	0	0	0	0	0	4198647	164	1723	2671	6498	9261	13783	16163	52314	24092	61245	17044	18327	32816	53707	128161	142526	50609	84039	85279	95781	421674	113154	146617	216797	594898	353945	614318	687313	1051798	696428	2365563	1050414	2171892	3048569	1802684	3386634	4652319	8807314	37277181
65	0	0	0	0	0	0	0	4400979	146	1660	2488	5546	8227	11935	14363	46199	21088	55564	15818	17194	31229	51013	122479	136585	50091	83601	82840	96082	414430	113318	144884	212698	598960	351872	619083	696732	1101175	698143	2468981	1085030	2196978	3117413	1809622	3388374	4628291	8376070	37277181
66	0	0	0	0	0	0	0	4760261	180	1546	3164	6672	11004	15113	16780	42500	23278	42777	19868	23044	33323	64897	114972	104869	56450	93418	96369	98352	364058	104654	158042	232024	528614	377653	564460	796461	1065371	756047	2470083	1086287	2153518	3298586	1708751	3360813	4539466	8083456	37277181

## Sheet: Score Distribution_2
						0	1	2	3	4	5	6	7	8	9	10	11	12	13	14	15	16	17	18	19	20	21	22	23	24	25	26	27	28	29	30	31	32	33	34	35	36	37	38	39	40
	;	<	=	>	?	@	A	B	C	D	E	F	G	H	I	J	K	L	M	N	O	P	Q	R	S	T	U	V	W	X	Y	Z	[	\	]	^	_	'	a	b	c	d	e	f	g	h
									0.501187	0.398107	0.316228	0.251189	0.199526	0.158489	0.125893	0.1	0.0794328	0.0630957	0.0501187	0.0398107	0.0316228	0.0251189	0.0199526	0.0158489	0.0125893	0.01	0.00794328	0.00630957	0.00501187	0.00398107	0.00316228	0.00251189	0.00199526	0.00158489	0.00125893	0.001	0.000794328	0.000630957	0.000501187	0.000398107	0.000316228	0.000251189	0.000199526	0.000158489	0.000125893	0.0001	Total
1	0	0	0	0	0	0	0	0	0	0	0	0	0	0	37602	56760	30844	184116	0	119056	0	126144	122740	139914	1142907	0	426447	723998	551862	281184	2678225	1282606	156465	6298824	1060675	8888550	7513501	1561920	26735280	2505392	28200130	20391444	23286986	113969638	88793289	1105347840	1442614339	38.6997	0.000134907
2	0	0	0	0	0	0	0	0	0	584	380	4086	22680	20240	42237	87420	89056	374124	78728	159376	50925	338224	356575	502362	1383599	393700	696780	950312	1523566	749520	2707875	2402296	2009232	5933732	2808070	6870120	8152535	2372672	24985488	2797010	30994845	25340508	20301012	114808146	102989289	1071025600	1434322904	38.4772	0.000141996
3	0	0	0	0	0	0	0	0	0	788	820	9690	25193	25152	46512	110130	124685	207876	90909	173166	67170	395136	449956	494604	1214993	559900	620928	921184	1604756	719928	2847125	2055820	2140722	5841080	2933379	6583770	8355089	2368672	25549887	2649008	32663365	26465472	21096845	114480130	109282407	1060310200	1433486447	38.4548	0.000142732
4	0	0	0	0	0	0	0	0	0	1236	2290	16374	27790	37224	53541	143990	141702	183840	103129	173068	85560	435264	513179	472626	1187481	608000	556626	940368	1615175	670200	2904975	1816828	2135025	5754812	2927173	6439650	8350005	2340704	25776300	2635782	33673535	27103860	21619100	115845128	115784721	1049411800	1432488061	38.428	0.000143615
5	0	0	0	0	0	0	0	0	21	752	2695	20100	32879	42280	58329	149820	128392	158532	118495	196014	101415	505024	538101	434934	1072550	595040	593208	974556	1560550	680232	2641725	1790438	1974051	5563824	2842928	6225900	7943719	2334720	25595427	2608990	34867280	27902304	21284287	116519780	120803046	1043321640	1432183978	38.4199	0.000143885
6	0	0	0	0	0	0	0	0	84	1052	2460	19218	33411	42928	67248	142490	104181	132888	114218	205562	85755	560352	483293	378468	897845	522780	715680	907170	1664142	746736	2179350	1907750	1900557	5595268	2769413	5922060	7573486	2844128	24335421	2796602	35379680	27923796	20001719	117974078	117323661	1047726120	1431981050	38.4144	0.000144065
7	0	0	0	0	0	0	0	0	147	1500	2840	17010	25851	35568	62451	160410	172194	220380	97409	144270	98685	441264	468979	461034	1087845	543760	636636	938696	1723896	757728	2385800	1917630	2472471	5251148	3355242	5718810	8409742	3557632	23710434	3246354	33398470	26261820	21894380	115722920	106209675	1059532560	1431143641	38.3919	0.000144812
8	0	0	0	0	0	0	0	0	96	1164	2310	15816	22736	35640	64197	161890	169752	243600	90155	132510	105615	434672	497913	553014	1209236	561660	617190	955702	1935680	767520	2695075	1922362	2802654	5509840	3790155	6125850	9186137	3428576	26003703	2993870	35926170	27287352	22947067	120275244	115408449	1032774680	1427655252	38.2984	0.000147966
9	0	0	0	0	0	0	0	0	87	752	1515	13212	20930	29552	51372	155490	138193	227208	84838	122374	98235	416224	525232	615420	1152692	583320	593124	951390	2089550	754272	2747775	1902238	3075408	5441912	4186324	6171630	9567437	3248544	27376899	3080468	37134825	28446552	23899262	123069688	120873207	1015868880	1424716031	38.2195	0.000150677
10	0	0	0	0	0	0	0	0	42	480	1345	12354	19355	27360	48627	143030	125345	211872	79079	115262	88500	398416	518381	611622	1103976	568880	573048	926178	2221501	746952	2639425	1873742	3330423	5190276	4501380	6034410	9925115	3177120	28461312	2992442	38351075	29185164	25120410	126584536	126879129	998505200	1421292764	38.1277	0.000153897
11	0	0	0	0	0	0	0	0	111	980	2665	24990	42658	51568	80118	155310	117766	170016	134303	210728	97500	646672	564230	441000	949810	641080	736239	1050500	1972480	866016	2312150	2251262	2446659	5751452	3671835	6213060	8490776	3528736	27036141	3279062	39390085	31228632	22330980	131150882	122298540	998128160	1418465152	38.0518	0.000156609
12	0	0	0	0	0	0	0	0	84	996	2730	19428	33635	42200	73791	165310	151107	195360	112411	158214	101550	580288	628762	570654	1082259	678260	661248	1105236	2268076	859800	2651325	2230410	3222396	5654768	4563295	6351390	9589385	3720512	28648224	3621238	39774035	31407192	24934004	134277294	124107165	981190280	1415434312	37.9705	0.000159568
13	0	0	0	0	0	0	0	0	117	1356	3005	20538	32256	39096	72630	181560	177584	239568	104871	139258	102975	542544	685066	681804	1172699	685600	623574	1108074	2566317	852768	2779825	2206204	3781269	5500152	5206022	6358890	10365718	3825696	30180150	3816126	40924835	32501664	26709967	136133670	126975186	964943440	1412242074	37.8849	0.000162746
14	0	0	0	0	0	0	0	0	123	888	2680	19704	29519	36872	71334	193070	175956	268032	97279	124628	101385	512384	681139	762066	1215943	677360	612717	1098064	2739024	860688	2857275	2213250	4097979	5528908	5611297	6422730	11067961	3913920	31563147	3793788	42774235	33060960	28114524	139986224	132422862	945433280	1409143195	37.8018	0.000165891
15	0	0	0	0	0	0	0	0	87	544	1880	15702	25858	33816	68904	181470	168366	263304	93860	116116	105420	509168	687769	780228	1228768	697640	608664	1121340	2861269	888744	2877575	2215720	4403997	5437236	5972376	6426180	11514733	4107168	32407782	3831018	43975330	33461064	28935295	141729512	135568485	933015160	1406337548	37.7265	0.000168791
16	0	0	0	0	0	0	0	0	144	1288	4010	35994	60704	64760	110727	202470	152680	228264	169676	217098	110460	847856	759441	553194	1073823	803200	829122	1319120	2565857	1006584	2590000	2686294	3412908	5975536	5142019	6877530	9840733	4834848	31208265	4377772	45844295	36918396	26589421	147798796	132265887	924466360	1401945532	37.6087	0.000173433
17	0	0	0	0	0	0	0	0	90	776	3215	25626	46515	49648	102465	212440	191378	270060	134446	166124	115275	726736	833136	774558	1201275	840980	763770	1356300	3040807	1032096	2908175	2676336	4401891	5874848	6203796	6995760	11244413	5072256	33411972	4555626	47127640	37028628	29640441	152644822	135922527	900250640	1397847487	37.4987	0.000177879
18	0	0	0	0	0	0	0	0	96	1112	4420	25002	42994	48592	99369	239270	211189	328932	125827	148330	122925	689488	903686	906732	1276572	846520	752745	1355398	3424930	1057920	3033150	2660684	5056533	5776988	6999788	7089060	12120628	5244608	35081937	4836942	48537300	38083716	31345142	155137812	139430148	881218240	1394264725	37.4026	0.00018186
19	0	0	0	0	0	0	0	0	102	688	3640	22362	39375	45192	97884	248130	224873	363504	121732	137592	120225	667600	921774	1017108	1332261	843160	719376	1350250	3659162	1040472	3121725	2649894	5486562	5706316	7547424	7075770	12843951	5227776	36649239	4985522	50181495	39042828	32835687	158246858	142987728	863366880	1390932117	37.3132	0.000185642
20	0	0	0	0	0	0	0	0	48	504	2345	19278	34902	40848	91008	267610	264253	449100	110825	117964	111960	619120	921349	1048410	1363953	803040	687372	1305172	3808363	1032048	3048250	2606578	5841045	5451264	7971085	7113450	13306626	5361152	37629537	5218660	50546650	39664800	34138050	161049472	145035384	850591920	1387673395	37.2258	0.000189417
21	0	0	0	0	0	0	0	0	96	1068	5310	49428	88382	83800	154665	278220	205524	315192	207207	238434	137535	1084656	1009766	732438	1251587	1058140	983619	1651848	3349053	1224864	3020200	3279328	4655691	6406736	6950401	8056920	11652559	6422752	37187205	5854222	54083085	44328132	31536469	170046010	140564190	833031000	1381185732	37.0518	0.000197162
22	0	0	0	0	0	0	0	0	69	900	4750	35916	66542	68072	143874	290080	256091	367440	171119	191254	163230	943280	1138490	1004544	1380274	1090380	937713	1677852	4055314	1275000	3301075	3232658	5956659	6228208	8357452	8066850	13289886	6611488	39712035	6311998	55193530	44966808	34530250	174380138	142796589	808114640	1376312448	36.921	0.000203187
23	0	0	0	0	0	0	0	0	42	660	4020	32544	56434	60656	137916	324480	291456	449076	157157	167482	160245	881984	1211743	1197432	1434253	1086960	907095	1636514	4521524	1279584	3378975	3190720	6700887	6143788	9182966	8197140	14237494	6725280	41454369	6524192	56541065	45565668	36302957	176960908	145259517	789809840	1372175023	36.8101	0.000208447
24	0	0	0	0	0	0	0	0	51	540	4765	32784	56007	62640	136989	346080	293997	510264	154245	166222	165255	864704	1271396	1377108	1478371	1097080	891072	1656072	4908499	1284888	3420000	3182842	7345620	6003088	9918638	8183040	15044548	6906400	43035003	6727920	58181095	46465812	37754430	177946666	148052112	773084680	1368010923	36.6983	0.000213878
25	0	0	0	0	0	0	0	0	33	556	4180	30600	51961	59120	137448	346540	291687	515112	151970	159110	163245	856960	1300959	1439262	1491443	1105900	913374	1657502	5144594	1328352	3450400	3177928	7789581	5915308	10491533	8181180	15791276	7058432	44655435	6964424	60025350	47604744	39059938	178996416	150516405	757000160	1363828418	36.5861	0.000219475
26	0	0	0	0	0	0	0	0	69	684	5190	37704	67900	69168	121050	228480	179476	286848	197925	208866	161700	998288	957287	730260	1080720	1104300	1051302	1685222	3238929	1329072	2763875	3256942	4892211	5633712	6773356	8536860	9823869	8138464	32138304	8180774	47438300	43002396	29059837	148696394	130069680	874212200	1376357614	36.9223	0.00020313
27	0	0	0	0	0	0	0	0	93	944	5210	30834	52990	59880	113085	247870	215347	340872	167869	173432	174165	848400	1054068	962514	1104736	1107480	980700	1652464	3853305	1388544	2874950	3191994	5936409	5561388	7836728	8510640	11166107	8254944	33936408	8532946	48176345	43576056	31637368	152021584	132723123	854141840	1372613632	36.8218	0.000207883
28	0	0	0	0	0	0	0	0	48	920	4460	24876	43442	50368	100827	252110	213796	369048	152711	150570	177075	793184	1086164	1090026	1134338	1109600	966462	1640958	4166358	1400640	2925825	3189082	6454728	5505528	8376418	8564550	11937883	8357120	35332935	8738408	49157185	44319744	33190184	154089582	135716412	839126280	1369909845	36.7493	0.000211384
29	0	0	0	0	0	0	0	0	42	912	4355	22794	40635	50992	97425	265510	215886	405948	145769	147406	191265	762928	1123530	1183014	1161508	1119940	1008231	1637724	4412389	1418544	2961750	3165734	6934896	5447708	8878727	8662560	12507012	8460064	36383589	9038934	50115275	45010980	34545753	154772366	138135582	826774440	1367212117	36.6769	0.000214936
30	0	0	0	0	0	0	0	0	57	692	3980	19884	40635	47112	97605	266030	207834	398760	145574	146258	176325	738160	1119620	1229166	1143534	1112660	1016589	1642168	4574378	1476840	2947275	3172806	7270830	5366340	9282059	8627160	13054410	8606080	37429788	9282476	51541140	45955008	35978208	155602590	141521055	812411880	1363652966	36.5814	0.000219713
31	0	0	0	0	0	0	0	0	114	1432	6520	43542	89425	95488	164484	296660	222266	343200	196508	193200	157380	995808	1100648	880722	1071201	1153260	1006446	1661000	3936887	1325352	2797150	3278678	6024510	5335540	8276020	8914290	11331151	8965824	36029235	8946998	52380475	46971972	34027161	147993204	145737852	819324360	1361275963	36.5177	0.000222963
32	0	0	0	0	0	0	0	0	135	1724	5580	27636	52304	61472	122454	284720	245311	398424	160407	157766	178545	846272	1253988	1175778	1115585	1194180	994938	1642498	4741473	1436904	2912900	3231592	7346160	5360208	9553760	8942160	12937137	9088256	38283003	9574230	53592770	47936736	37234210	150803266	148702125	795270480	1356867087	36.3994	0.000229118
33	0	0	0	0	0	0	0	0	75	1240	4880	24324	45185	56048	109728	306580	238854	461040	150293	147056	190155	770304	1310819	1371348	1107871	1163020	992103	1631344	5199886	1484112	2905650	3231904	8056206	5301632	10234535	9023550	13710835	9374976	39444339	10173242	54100130	48874104	38757611	150394500	149877780	783285880	1353513139	36.3094	0.000233915
34	0	0	0	0	0	0	0	0	102	1364	6240	28272	50085	68600	120825	353930	273559	543960	144794	149394	189375	747840	1347964	1509678	1130519	1135080	981708	1578962	5452380	1465176	2885100	3155230	8454186	5210352	10694533	9051870	14392308	9440768	40640292	10512222	55193355	49782492	40223218	151739852	152724117	768396440	1349776142	36.2092	0.000239377
35	0	0	0	0	0	0	0	0	102	1304	5235	22014	40978	52920	100170	318170	238480	492036	139230	138152	184050	719232	1323569	1490958	1111462	1126520	980973	1577972	5580467	1491240	2880950	3118024	8765145	5154128	11113525	9103350	15110857	9614432	42252309	10729210	57098020	51014016	41906052	152796404	156172653	751709400	1345673709	36.0991	0.00024552
36	0	0	0	0	0	0	0	0	84	1332	6775	38976	79779	79024	149625	305600	231616	384348	217932	218582	206760	1107392	1297406	1022886	1132951	1397480	1213653	1910260	4634546	1573296	3085000	3694288	7257006	5670336	9645719	10576860	12758174	11365216	39928449	11740642	57683640	54670032	39682093	152081814	153832263	749354560	1340236395	35.9533	0.000253906
37	0	0	0	0	0	0	0	0	183	3456	7405	39750	79828	104768	189981	442240	365101	586608	178126	176806	214140	898512	1505673	1471590	1229547	1338500	1131354	1767282	5749770	1639896	3131950	3501940	8882568	5681368	11139248	10494570	14751412	11311424	42498192	12549876	58488605	55516788	42760863	154912358	154595766	724380000	1333717444	35.7784	0.000264339
38	0	0	0	0	0	0	0	0	108	1700	6670	29484	52213	68368	128331	372960	278839	555504	171483	169526	231930	863904	1545555	1620198	1185087	1357000	1167852	1791108	6136239	1714920	3152150	3552666	9577926	5720484	11888173	10587150	15689751	11423488	44254023	12771998	60766230	56232000	44723084	157023372	157258491	706932320	1331002285	35.7056	0.00026881
39	0	0	0	0	0	0	0	0	165	1948	5655	24588	45731	60032	118512	384350	267289	580800	163878	163436	236895	814528	1566057	1729494	1141976	1350720	1195446	1781428	6388572	1778016	3103575	3547570	10010655	5681732	12265347	10575330	16293383	11711360	45384537	13449652	61563250	57710160	46479918	156484608	159564756	693872800	1327498149	35.6115	0.000274691
40	0	0	0	0	0	0	0	0	117	1832	5795	23190	42903	57840	102474	319540	218306	475260	177229	172200	258765	796544	1439951	1536696	1039794	1407800	1300362	1826132	5830615	1935792	2977700	3609528	9501678	5745292	11074230	11398770	15138292	12978240	41425857	15693074	56049315	59373144	46016937	138150064	155614368	724372160	1328087786	35.6274	0.000273693
41	0	0	0	0	0	0	0	0	150	2136	8930	39414	76503	84944	140157	303470	221386	372408	220857	214578	253095	1008560	1344139	1039158	1011807	1435380	1311471	1818740	4806080	1637400	3018750	3643796	7919775	5513172	9793445	12029760	13236690	13695488	39895779	15414852	56215810	61385724	44252037	131675662	161760105	729517760	1326319368	35.5799	0.000276699
42	0	0	0	0	0	0	0	0	168	2908	7720	30816	53137	70552	126009	336630	241505	443736	187642	187334	267135	846992	1492566	1366488	965352	1418200	1293180	1734040	5714879	1796472	2983725	3603444	9330039	5729332	11030382	11797620	15026103	13602528	42242376	16310956	57343615	61990560	47213887	133724014	163924020	706998120	1321434182	35.4489	0.000285176
43	0	0	0	0	0	0	0	0	240	3440	7965	26928	47313	66448	117189	366370	239129	511668	173303	175378	273720	775424	1582700	1595574	944889	1381220	1281336	1704626	6219798	1875120	2955475	3582436	10097973	5807676	11728557	11990970	16068695	13810656	43793343	17095744	58165660	63549684	49230757	133151430	166169562	690622480	1317190876	35.335	0.000292749
44	0	0	0	0	0	0	0	0	156	2584	6365	23826	44282	62368	109980	382260	229504	555300	169026	167874	277380	751632	1599309	1718838	938277	1380820	1291059	1701062	6578345	1913784	2933750	3585452	10586565	5832232	12222137	12047190	16940973	13974912	45485022	17968456	59044860	65269620	50948112	133079534	169326690	673691600	1312841136	35.2184	0.000300721
45	0	0	0	0	0	0	0	0	210	2440	6010	22692	41377	59128	101115	358050	215710	523800	159172	163730	264150	715888	1566669	1731870	908599	1359500	1276485	1693098	6602472	1896504	2877825	3581630	10761336	5807116	12414552	12148140	17645138	14099488	46889271	18634720	59986220	67219164	52331653	132526406	172598283	659025400	1308215011	35.0943	0.000309438
46	0	0	0	0	0	0	0	0	237	3064	10370	40410	77833	92048	147843	348910	233871	408048	227227	236698	282525	994176	1486667	1177416	986157	1502880	1435560	1831324	5471010	1760472	3138500	3868748	9096975	5974444	11000918	13585260	15734391	15635264	45155946	18951566	59737685	70038036	50129228	128950264	175423638	658321240	1303496849	34.9677	0.000318589
47	0	0	0	0	0	0	0	0	252	3512	9300	31206	55636	79112	131994	380060	247720	487764	195260	200340	303885	838144	1670097	1549566	929100	1492040	1388331	1758416	6507896	1923000	3071700	3837626	10713465	6240640	12389931	13481550	17733333	15690656	47977479	20301910	61259415	71618076	53397216	129332050	177680529	632829320	1297737527	34.8132	0.000330127
48	0	0	0	0	0	0	0	0	231	3452	8585	27366	48895	73336	121464	407290	245311	577440	180635	185934	306135	782800	1739015	1813518	910290	1448800	1376970	1729596	7077698	1984224	3049150	3883282	11557350	6403040	13121079	13660380	19098232	15840224	50172276	21267136	62243510	73758420	55632275	129245448	180667539	612113920	1292762246	34.6797	0.00034043
49	0	0	0	0	0	0	0	0	237	3308	8015	28326	48909	73352	122148	428480	236115	628344	175253	183568	319560	750864	1785221	1964214	905521	1431920	1375773	1723634	7400388	2008704	3027350	3874988	12017619	6401444	13666453	13609890	20013445	15791840	51991005	21928402	63327740	75133836	56699947	130092012	181392315	597487520	1288057660	34.5535	0.000350468
50	0	0	0	0	0	0	0	0	261	3588	7150	23748	41678	64864	108315	385610	218163	582252	162188	174762	297405	706192	1684938	1916100	880365	1401480	1345113	1701766	7325868	2005440	2950200	3795844	12100320	6336820	13785208	13680990	20695600	15886560	53533458	22413310	64501710	76637088	58114235	131009332	184021929	582963400	1283463250	34.4303	0.000360557
51	0	0	0	0	0	0	0	0	384	4196	11595	38970	75782	94776	150237	364400	239041	427224	239850	254226	325755	994864	1578790	1321578	998621	1619640	1578192	1902296	6092746	1931280	3346750	4257474	10272879	6770904	12116403	15757440	18588096	17997728	51611373	22857214	64442525	81216540	55743164	129203268	184371681	577805640	1276603522	34.2462	0.000376162
52	0	0	0	0	0	0	0	0	342	4420	9400	31134	57463	83672	136143	410040	256740	537480	199797	214522	338550	837968	1783538	1756314	926877	1578500	1515360	1817794	7253257	2122632	3252175	4248998	12081663	7142940	13701427	15556470	21064934	17892128	54998295	24392484	65924530	82616112	58999682	129437500	185466840	551230240	1269878361	34.0658	0.000392118
53	0	0	0	0	0	0	0	0	315	3912	8840	26802	48923	78240	122265	432810	244684	610212	182000	197554	342375	769600	1843973	1983996	887775	1494180	1468152	1779470	7774368	2145144	3204350	4246996	12811500	7220052	14381883	15620190	22203502	17972448	56984202	25192300	67046385	84200724	60603410	130436710	185825289	534979080	1265374611	33.945	0.000403179
54	0	0	0	0	0	0	0	0	309	4656	9725	28860	52864	79296	125280	477160	240878	659808	180037	201446	354675	765904	1932254	2140974	889656	1497600	1467354	1786774	8222569	2170848	3171125	4281888	13390704	7204036	15017128	15575910	23344519	17874944	59362677	25929590	68010495	86015916	61821968	130811580	187136196	517061200	1259298803	33.782	0.000418598
55	0	0	0	0	0	0	0	0	321	4392	8490	23682	46879	71272	110889	414130	218592	602604	173693	187572	338640	719728	1821040	2088432	861916	1479360	1465296	1798390	8052714	2216304	3131475	4255030	13436982	7267176	15063992	15762990	24272721	18049440	61266810	26997938	69019055	88598700	62943512	130870822	189598110	500077000	1253316089	33.6215	0.000434357
56	0	0	0	0	0	0	0	0	468	5328	14110	44136	88207	110416	164367	409640	260667	480912	253214	277662	375825	1008496	1740766	1540710	1010230	1720380	1715826	1954876	6952670	2116344	3530700	4739436	11678850	7740488	13603523	18090540	22497785	20194656	59968260	27286870	68852560	93046464	60209027	129740626	188029881	492497040	1243951956	33.3703	0.000460221
57	0	0	0	0	0	0	0	0	360	5404	11570	34806	62706	102144	141174	446500	268796	590064	220987	241332	397710	871920	1946415	1992546	939037	1655340	1666791	1917102	8131282	2306760	3427400	4761744	13547817	8237348	15204439	17820510	25018364	19997696	63405045	28743498	70379540	93902832	63053846	129709428	186934176	468856720	1236951149	33.1825	0.000480559
58	0	0	0	0	0	0	0	0	375	5612	10760	32994	59150	94856	138627	478260	254672	648588	204919	231756	431505	820560	2026893	2179656	920778	1605300	1646631	1902318	8578287	2422008	3401850	4850352	14311944	8437072	15849515	17980110	26486028	20258400	65869584	30094590	71408855	96697260	64648213	129654708	188070558	448358080	1231071624	33.0248	0.000498333
59	0	0	0	0	0	0	0	0	369	5544	10395	33546	55594	93768	135810	506450	256058	687360	198640	220822	411870	790160	2088654	2332584	913444	1562160	1609797	1927838	8971104	2418504	3390750	4862598	14818653	8429596	16476321	18014910	27741900	20135808	68578752	30974034	72664025	98673516	65602776	130300404	188191068	430555680	1224641262	32.8523	0.000518525
60	0	0	0	0	0	0	0	0	450	6268	11295	33516	55629	91768	139104	562860	309364	859764	190385	215600	400845	769152	2086886	2501766	928036	1532760	1564563	1913296	9212765	2431368	3409225	4799808	15206535	8431948	16956851	17975730	29048519	20023424	70897860	31652640	73328045	99637704	65857373	130289992	187050123	414910880	1215294097	32.6016	0.000549344
61	0	0	0	0	0	0	0	0	603	7464	17490	51018	93149	130216	178362	451790	271051	513720	279591	324086	451140	1052032	1905173	1722492	1077034	1846180	1892814	2081200	7781360	2314656	3788400	5371704	13053987	8957956	14975484	20791290	27085196	22194720	69337884	31633838	72426620	105130224	62718219	129000082	185093922	409766560	1205768707	32.346	0.000582636
62	0	0	0	0	0	0	0	0	459	7060	13395	38916	63609	106144	141453	463060	266629	598764	231374	268002	444165	891136	2060230	2124702	969285	1735320	1808205	2033482	8810472	2511816	3693875	5433714	14803641	9560600	16513731	20622240	29498794	22352800	72464931	33364132	74123280	105778008	65198366	128544006	183190566	388489040	1199219402	32.1703	0.00060669
63	0	0	0	0	0	0	0	0	405	7048	11940	35454	60648	108616	139086	494230	270600	711888	223535	253428	469140	870880	2137223	2460834	951786	1699340	1798755	2063314	9431104	2644968	3652700	5550272	15720102	9912504	17388429	20714880	31443083	22477056	76107603	35028568	75266380	108478512	66172983	128676930	182275392	365919160	1191628776	31.9667	0.000635813
64	0	0	0	0	0	0	0	0	492	6892	13355	38988	64827	110264	145467	523140	265012	734940	221572	256578	492240	859312	2178737	2565468	961571	1680780	1790859	2107182	9698502	2715696	3665425	5636722	16062246	9910460	17815222	20619390	32605738	22285696	78063579	35714076	76016220	109748484	66699308	128692092	181440441	352292560	1184699533	31.7808	0.000663617
65	0	0	0	0	0	0	0	0	438	6640	12440	33276	57589	95480	129267	461990	231968	666768	205634	240716	468435	816208	2082143	2458530	951729	1672020	1739640	2113804	9531890	2719632	3622100	5530148	16171920	9852416	17953407	20901960	34136425	22340576	81476373	36891020	76894230	112226868	66956014	128758212	180503349	335042800	1175954055	31.5462	0.000700452
66	0	0	0	0	0	0	0	0	540	6184	15820	40032	77028	120904	151020	425000	256058	513324	258284	322616	499845	1038352	1954524	1887642	1072550	1868360	2023749	2163744	8373334	2511696	3951050	6032624	14272578	10574284	16369340	23893830	33026501	24193504	81512739	36933758	75373130	118749096	63223787	127710894	177039174	323338240	1161775135	31.1659	0.000764566

## Sheet: Gap Size Data
Start Pos Diff	Count	a*b		Cumsum	Cum %
0	0	0		0	0
1	0	0		0	0
2	12243	24486		12243	0.000358902
3	12123	36369		24366	0.000714286
4	12691	50764		37057	0.00108632
5	12550	62750		49607	0.00145422
6	12418	74508		62025	0.00181826
7	12880	90160		74905	0.00219583
8	12412	99296		87317	0.00255969
9	13028	117252		100345	0.0029416
10	13103	131030		113448	0.00332571
11	13104	144144		126552	0.00370986
12	12560	150720		139112	0.00407805
13	12404	161252		151516	0.00444167
14	12298	172172		163814	0.00480219
15	12647	189705		176461	0.00517293
16	12446	199136		188907	0.00553779
17	12817	217889		201724	0.00591352
18	12629	227322		214353	0.00628373
19	12582	239058		226935	0.00665257
20	12804	256080		239739	0.00702792
21	12840	269640		252579	0.00740432
22	13061	287342		265640	0.00778721
23	13341	306843		278981	0.0081783
24	12895	309480		291876	0.00855631
25	12590	314750		304466	0.00892539
26	13031	338806		317497	0.00930739
27	13168	355536		330665	0.00969341
28	13133	367724		343798	0.0100784
29	12768	370272		356566	0.0104527
30	13210	396300		369776	0.0108399
31	12662	392522		382438	0.0112111
32	12731	407392		395169	0.0115843
33	13259	437547		408428	0.011973
34	12922	439348		421350	0.0123518
35	13192	461720		434542	0.0127385
36	12879	463644		447421	0.0131161
37	13189	487993		460610	0.0135027
38	12705	482790		473315	0.0138752
39	12897	502983		486212	0.0142532
40	12189	487560		498401	0.0146106
41	12409	508769		510810	0.0149743
42	12374	519708		523184	0.0153371
43	12223	525589		535407	0.0156954
44	11887	523028		547294	0.0160439
45	12445	560025		559739	0.0164087
46	12142	558532		571881	0.0167646
47	11804	554788		583685	0.0171107
48	11688	561024		595373	0.0174533
49	11599	568351		606972	0.0177933
50	11388	569400		618360	0.0181272
51	11553	589203		629913	0.0184658
52	11728	609856		641641	0.0188096
53	11299	598847		652940	0.0191409
54	11415	616410		664355	0.0194755
55	10961	602855		675316	0.0197968
56	11033	617848		686349	0.0201202
57	10721	611097		697070	0.0204345
58	10815	627270		707885	0.0207516
59	10734	633306		718619	0.0210662
60	10514	630840		729133	0.0213744
61	10584	645624		739717	0.0216847
62	10351	641762		750068	0.0219882
63	10250	645750		760318	0.0222886
64	10182	651648		770500	0.0225871
65	10500	682500		781000	0.0228949
66	10147	669702		791147	0.0231924
67	10556	707252		801703	0.0235018
68	9568	650624		811271	0.0237823
69	9539	658191		820810	0.0240619
70	9676	677320		830486	0.0243456
71	9648	685008		840134	0.0246284
72	9288	668736		849422	0.0249007
73	9105	664665		858527	0.0251676
74	8921	660154		867448	0.0254291
75	8897	667275		876345	0.02569
76	8591	652916		884936	0.0259418
77	9011	693847		893947	0.026206
78	8650	674700		902597	0.0264595
79	8359	660361		910956	0.0267046
80	8331	666480		919287	0.0269488
81	8338	675378		927625	0.0271932
82	8239	675598		935864	0.0274347
83	8200	680600		944064	0.0276751
84	8119	681996		952183	0.0279131
85	8344	709240		960527	0.0281577
86	8194	704684		968721	0.0283979
87	8484	738108		977205	0.0286467
88	8073	710424		985278	0.0288833
89	8284	737276		993562	0.0291262
90	8022	721980		1001584	0.0293613
91	7877	716807		1009461	0.0295922
92	8023	738116		1017484	0.0298274
93	8019	745767		1025503	0.0300625
94	8177	768638		1033680	0.0303022
95	8196	778620		1041876	0.0305425
96	8059	773664		1049935	0.0307787
97	7975	773575		1057910	0.0310125
98	7817	766066		1065727	0.0312417
99	8042	796158		1073769	0.0314774
100	8326	832600		1082095	0.0317215
101	8265	834765		1090360	0.0319638
102	8156	831912		1098516	0.0322029
103	7840	807520		1106356	0.0324327
104	8024	834496		1114380	0.0326679
105	8206	861630		1122586	0.0329085
106	8025	850650		1130611	0.0331437
107	8054	861778		1138665	0.0333798
108	8404	907632		1147069	0.0336262
109	8098	882682		1155167	0.0338636
110	8192	901120		1163359	0.0341037
111	8306	921966		1171665	0.0343472
112	8213	919856		1179878	0.034588
113	8320	940160		1188198	0.0348319
114	8635	984390		1196833	0.035085
115	8444	971060		1205277	0.0353326
116	8844	1025904		1214121	0.0355918
117	8906	1042002		1223027	0.0358529
118	8864	1045952		1231891	0.0361127
119	8730	1038870		1240621	0.0363687
120	8888	1066560		1249509	0.0366292
121	8906	1077626		1258415	0.0368903
122	9311	1135942		1267726	0.0371632
123	9254	1138242		1276980	0.0374345
124	9604	1190896		1286584	0.0377161
125	9515	1189375		1296099	0.037995
126	9530	1200780		1305629	0.0382744
127	9508	1207516		1315137	0.0385531
128	9579	1226112		1324716	0.0388339
129	9656	1245624		1334372	0.039117
130	9822	1276860		1344194	0.0394049
131	10014	1311834		1354208	0.0396984
132	9980	1317360		1364188	0.039991
133	10093	1342369		1374281	0.0402869
134	9864	1321776		1384145	0.040576
135	10039	1355265		1394184	0.0408703
136	9908	1347488		1404092	0.0411608
137	10121	1386577		1414213	0.0414575
138	10003	1380414		1424216	0.0417507
139	9954	1383606		1434170	0.0420425
140	10454	1463560		1444624	0.042349
141	10202	1438482		1454826	0.0426481
142	10227	1452234		1465053	0.0429479
143	10309	1474187		1475362	0.0432501
144	10231	1473264		1485593	0.04355
145	10236	1484220		1495829	0.0438501
146	10475	1529350		1506304	0.0441571
147	9998	1469706		1516302	0.0444502
148	9947	1472156		1526249	0.0447418
149	10118	1507582		1536367	0.0450384
150	9630	1444500		1545997	0.0453207
151	9617	1452167		1555614	0.0456026
152	9551	1451752		1565165	0.0458826
153	9786	1497258		1574951	0.0461695
154	9794	1508276		1584745	0.0464566
155	9390	1455450		1594135	0.0467319
156	9746	1520376		1603881	0.0470176
157	9301	1460257		1613182	0.0472902
158	9647	1524226		1622829	0.047573
159	9687	1540233		1632516	0.047857
160	9919	1587040		1642435	0.0481478
161	10142	1632862		1652577	0.0484451
162	10112	1638144		1662689	0.0487415
163	10444	1702372		1673133	0.0490477
164	10474	1717736		1683607	0.0493547
165	10806	1782990		1694413	0.0496715
166	11461	1902526		1705874	0.0500075
167	11667	1948389		1717541	0.0503495
168	12595	2115960		1730136	0.0507187
169	13401	2264769		1743537	0.0511116
170	14552	2473840		1758089	0.0515382
171	15898	2718558		1773987	0.0520042
172	16997	2923484		1790984	0.0525025
173	18014	3116422		1808998	0.0530306
174	20169	3509406		1829167	0.0536218
175	22486	3935050		1851653	0.054281
176	24897	4381872		1876550	0.0550108
177	28098	4973346		1904648	0.0558345
178	31019	5521382		1935667	0.0567439
179	35312	6320848		1970979	0.057779
180	39532	7115760		2010511	0.0589379
181	44869	8121289		2055380	0.0602532
182	51131	9305842		2106511	0.0617521
183	57452	10513716		2163963	0.0634363
184	64486	11865424		2228449	0.0653267
185	74355	13755675		2302804	0.0675064
186	84349	15688914		2387153	0.0699791
187	95572	17871964		2482725	0.0727808
188	109890	20659320		2592615	0.0760022
189	126106	23834034		2718721	0.079699
190	141335	26853650		2860056	0.0838422
191	159592	30482072		3019648	0.0885206
192	179054	34378368		3198702	0.0937696
193	198271	38266303		3396973	0.0995819
194	222199	43106606		3619172	0.106096
195	250032	48756240		3869204	0.113425
196	271354	53185384		4140558	0.12138
197	295959	58303923		4436517	0.130056
198	324585	64267830		4761102	0.139571
199	346896	69032304		5107998	0.14974
200	376198	75239600		5484196	0.160769
201	398681	80134881		5882877	0.172456
202	424952	85840304		6307829	0.184913
203	446298	90598494		6754127	0.197996
204	469264	95729856		7223391	0.211753
205	481434	98693970		7704825	0.225866
206	501191	103245346		8206016	0.240558
207	516741	106965387		8722757	0.255707
208	523121	108809168		9245878	0.271042
209	535809	111984081		9781687	0.286749
210	540579	113521590		10322266	0.302596
211	545602	115122022		10867868	0.31859
212	552643	117160316		11420511	0.334791
213	560577	119402901		11981088	0.351224
214	548854	117454756		12529942	0.367314
215	553722	119050230		13083664	0.383546
216	562676	121538016		13646340	0.400041
217	549941	119337197		14196281	0.416162
218	548782	119634476		14745063	0.43225
219	549783	120402477		15294846	0.448367
220	544730	119840600		15839576	0.464335
221	528729	116849109		16368305	0.479835
222	527307	117062154		16895612	0.495293
223	509893	113706139		17405505	0.51024
224	493199	110476576		17898704	0.524698
225	483904	108878400		18382608	0.538884
226	480952	108695152		18863560	0.552983
227	475947	108039969		19339507	0.566935
228	465211	106068108		19804718	0.580573
229	449320	102894280		20254038	0.593745
230	441849	101625270		20695887	0.606698
231	438491	101291421		21134378	0.619552
232	432403	100317496		21566781	0.632228
233	419870	97829710		21986651	0.644536
234	412448	96512832		22399099	0.656627
235	393792	92541120		22792891	0.668171
236	387254	91391944		23180145	0.679523
237	380773	90243201		23560918	0.690686
238	370675	88220650		23931593	0.701552
239	364190	87041410		24295783	0.712228
240	352266	84543840		24648049	0.722555
241	342642	82576722		24990691	0.732599
242	335506	81192452		25326197	0.742435
243	326261	79281423		25652458	0.751999
244	318593	77736692		25971051	0.761338
245	312064	76455680		26283115	0.770486
246	300550	73935300		26583665	0.779297
247	288811	71336317		26872476	0.787763
248	282769	70126712		27155245	0.796053
249	279824	69676176		27435069	0.804256
250	268904	67226000		27703973	0.812139
251	261006	65512506		27964979	0.81979
252	253150	63793800		28218129	0.827211
253	242499	61352247		28460628	0.83432
254	236695	60120530		28697323	0.841259
255	229104	58421520		28926427	0.847975
256	222162	56873472		29148589	0.854487
257	213813	54949941		29362402	0.860755
258	206902	53380716		29569304	0.866821
259	198512	51414608		29767816	0.87264
260	192262	49988120		29960078	0.878276
261	186647	48714867		30146725	0.883748
262	179533	47037646		30326258	0.889011
263	171103	45000089		30497361	0.894027
264	165960	43813440		30663321	0.898892
265	160477	42526405		30823798	0.903596
266	153162	40741092		30976960	0.908086
267	147742	39447114		31124702	0.912417
268	141189	37838652		31265891	0.916556
269	135345	36407805		31401236	0.920524
270	129427	34945290		31530663	0.924318
271	123256	33402376		31653919	0.927931
272	119674	32551328		31773593	0.931439
273	115699	31585827		31889292	0.934831
274	109268	29939432		31998560	0.938034
275	103595	28488625		32102155	0.941071
276	97599	26937324		32199754	0.943932
277	93938	26020826		32293692	0.946686
278	88433	24584374		32382125	0.949278
279	85260	23787540		32467385	0.951778
280	81379	22786120		32548764	0.954163
281	77023	21643463		32625787	0.956421
282	72817	20534394		32698604	0.958556
283	69951	19796133		32768555	0.960606
284	65920	18721280		32834475	0.962539
285	61717	17589345		32896192	0.964348
286	58873	16837678		32955065	0.966074
287	55431	15908697		33010496	0.967699
288	52625	15156000		33063121	0.969242
289	49058	14177762		33112179	0.97068
290	47123	13665670		33159302	0.972061
291	43607	12689637		33202909	0.973339
292	40673	11876516		33243582	0.974532
293	39015	11431395		33282597	0.975675
294	36750	10804500		33319347	0.976753
295	34377	10141215		33353724	0.977761
296	32226	9538896		33385950	0.978705
297	30840	9159480		33416790	0.979609
298	29485	8786530		33446275	0.980474
299	27327	8170773		33473602	0.981275
300	25276	7582800		33498878	0.982016
301	23807	7165907		33522685	0.982714
302	22837	6896774		33545522	0.983383
303	20832	6312096		33566354	0.983994
304	19491	5925264		33585845	0.984565
305	17999	5489695		33603844	0.985093
306	17451	5340006		33621295	0.985604
307	16021	4918447		33637316	0.986074
308	15267	4702236		33652583	0.986522
309	14486	4476174		33667069	0.986946
310	13315	4127650		33680384	0.987337
311	12614	3922954		33692998	0.987706
312	11778	3674736		33704776	0.988052
313	11284	3531892		33716060	0.988382
314	10367	3255238		33726427	0.988686
315	9689	3052035		33736116	0.98897
316	9652	3050032		33745768	0.989253
317	9092	2882164		33754860	0.98952
318	8860	2817480		33763720	0.98978
319	8114	2588366		33771834	0.990017
320	7703	2464960		33779537	0.990243
321	7457	2393697		33786994	0.990462
322	6698	2156756		33793692	0.990658
323	6498	2098854		33800190	0.990849
324	6347	2056428		33806537	0.991035
325	6115	1987375		33812652	0.991214
326	5924	1931224		33818576	0.991388
327	5533	1809291		33824109	0.99155
328	5301	1738728		33829410	0.991705
329	5173	1701917		33834583	0.991857
330	4917	1622610		33839500	0.992001
331	4858	1607998		33844358	0.992143
332	4542	1507944		33848900	0.992277
333	4524	1506492		33853424	0.992409
334	4170	1392780		33857594	0.992531
335	4008	1342680		33861602	0.992649
336	4091	1374576		33865693	0.992769
337	4033	1359121		33869726	0.992887
338	3748	1266824		33873474	0.992997
339	3550	1203450		33877024	0.993101
340	3576	1215840		33880600	0.993206
341	3303	1126323		33883903	0.993303
342	3201	1094742		33887104	0.993397
343	3224	1105832		33890328	0.993491
344	3024	1040256		33893352	0.99358
345	3063	1056735		33896415	0.993669
346	2982	1031772		33899397	0.993757
347	2860	992420		33902257	0.993841
348	2716	945168		33904973	0.99392
349	2756	961844		33907729	0.994001
350	2618	916300		33910347	0.994078
351	2388	838188		33912735	0.994148
352	2420	851840		33915155	0.994219
353	2450	864850		33917605	0.994291
354	2173	769242		33919778	0.994354
355	2278	808690		33922056	0.994421
356	2126	756856		33924182	0.994483
357	2044	729708		33926226	0.994543
358	2030	726740		33928256	0.994603
359	2074	744566		33930330	0.994664
360	1945	700200		33932275	0.994721
361	1873	676153		33934148	0.994776
362	1906	689972		33936054	0.994831
363	1827	663201		33937881	0.994885
364	1673	608972		33939554	0.994934
365	1782	650430		33941336	0.994986
366	1697	621102		33943033	0.995036
367	1562	573254		33944595	0.995082
368	1729	636272		33946324	0.995133
369	1631	601839		33947955	0.99518
370	1533	567210		33949488	0.995225
371	1570	582470		33951058	0.995271
372	1499	557628		33952557	0.995315
373	1587	591951		33954144	0.995362
374	1477	552398		33955621	0.995405
375	1471	551625		33957092	0.995448
376	1469	552344		33958561	0.995491
377	1444	544388		33960005	0.995534
378	1297	490266		33961302	0.995572
379	1290	488910		33962592	0.995609
380	1285	488300		33963877	0.995647
381	1175	447675		33965052	0.995682
382	1201	458782		33966253	0.995717
383	1152	441216		33967405	0.995751
384	1217	467328		33968622	0.995786
385	1139	438515		33969761	0.99582
386	1042	402212		33970803	0.99585
387	1111	429957		33971914	0.995883
388	1055	409340		33972969	0.995914
389	1029	400281		33973998	0.995944
390	1011	394290		33975009	0.995973
391	1009	394519		33976018	0.996003
392	919	360248		33976937	0.99603
393	890	349770		33977827	0.996056
394	899	354206		33978726	0.996082
395	954	376830		33979680	0.99611
396	825	326700		33980505	0.996135
397	809	321173		33981314	0.996158
398	839	333922		33982153	0.996183
399	897	357903		33983050	0.996209
400	787	314800		33983837	0.996232
401	828	332028		33984665	0.996256
402	762	306324		33985427	0.996279
403	791	318773		33986218	0.996302
404	703	284012		33986921	0.996323
405	739	299295		33987660	0.996344
406	737	299222		33988397	0.996366
407	736	299552		33989133	0.996387
408	742	302736		33989875	0.996409
409	689	281801		33990564	0.996429
410	685	280850		33991249	0.996449
411	643	264273		33991892	0.996468
412	625	257500		33992517	0.996487
413	726	299838		33993243	0.996508
414	679	281106		33993922	0.996528
415	734	304610		33994656	0.996549
416	650	270400		33995306	0.996568
417	656	273552		33995962	0.996588
418	690	288420		33996652	0.996608
419	687	287853		33997339	0.996628
420	671	281820		33998010	0.996648
421	764	321644		33998774	0.99667
422	676	285272		33999450	0.99669
423	688	291024		34000138	0.99671
424	744	315456		34000882	0.996732
425	795	337875		34001677	0.996755
426	811	345486		34002488	0.996779
427	792	338184		34003280	0.996802
428	826	353528		34004106	0.996826
429	757	324753		34004863	0.996849
430	837	359910		34005700	0.996873
431	788	339628		34006488	0.996896
432	809	349488		34007297	0.99692
433	970	420010		34008267	0.996948
434	1147	497798		34009414	0.996982
435	1259	547665		34010673	0.997019
436	1113	485268		34011786	0.997052
437	1566	684342		34013352	0.997097
438	1331	582978		34014683	0.997136
439	1288	565432		34015971	0.997174
440	1077	473880		34017048	0.997206
441	1023	451143		34018071	0.997236
442	896	396032		34018967	0.997262
443	711	314973		34019678	0.997283
444	675	299700		34020353	0.997303
445	735	327075		34021088	0.997324
446	776	346096		34021864	0.997347
447	778	347766		34022642	0.99737
448	736	329728		34023378	0.997391
449	716	321484		34024094	0.997412
450	710	319500		34024804	0.997433
451	557	251207		34025361	0.997449
452	611	276172		34025972	0.997467
453	562	254586		34026534	0.997484
454	615	279210		34027149	0.997502
455	805	366275		34027954	0.997526
456	587	267672		34028541	0.997543
457	613	280141		34029154	0.997561
458	734	336172		34029888	0.997582
459	626	287334		34030514	0.997601
460	790	363400		34031304	0.997624
461	651	300111		34031955	0.997643
462	663	306306		34032618	0.997662
463	699	323637		34033317	0.997683
464	614	284896		34033931	0.997701
465	661	307365		34034592	0.99772
466	697	324802		34035289	0.997741
467	627	292809		34035916	0.997759
468	755	353340		34036671	0.997781
469	573	268737		34037244	0.997798
470	661	310670		34037905	0.997817
471	710	334410		34038615	0.997838
472	645	304440		34039260	0.997857
473	826	390698		34040086	0.997881
474	615	291510		34040701	0.997899
475	586	278350		34041287	0.997916
476	663	315588		34041950	0.997936
477	620	295740		34042570	0.997954
478	686	327908		34043256	0.997974
479	574	274946		34043830	0.997991
480	704	337920		34044534	0.998012
481	594	285714		34045128	0.998029
482	583	281006		34045711	0.998046
483	662	319746		34046373	0.998065
484	671	324764		34047044	0.998085
485	585	283725		34047629	0.998102
486	543	263898		34048172	0.998118
487	584	284408		34048756	0.998135
488	539	263032		34049295	0.998151
489	623	304647		34049918	0.998169
490	631	309190		34050549	0.998188
491	486	238626		34051035	0.998202
492	456	224352		34051491	0.998215
493	603	297279		34052094	0.998233
494	546	269724		34052640	0.998249
495	484	239580		34053124	0.998263
496	462	229152		34053586	0.998277
497	469	233093		34054055	0.998291
498	536	266928		34054591	0.998306
499	519	258981		34055110	0.998322
500	447	223500		34055557	0.998335
501	424	212424		34055981	0.998347
502	463	232426		34056444	0.998361
503	420	211260		34056864	0.998373
504	375	189000		34057239	0.998384
505	352	177760		34057591	0.998394
506	365	184690		34057956	0.998405
507	313	158691		34058269	0.998414
508	374	189992		34058643	0.998425
509	385	195965		34059028	0.998436
510	336	171360		34059364	0.998446
511	411	210021		34059775	0.998458
512	307	157184		34060082	0.998467
513	363	186219		34060445	0.998478
514	336	172704		34060781	0.998488
515	317	163255		34061098	0.998497
516	327	168732		34061425	0.998507
517	285	147345		34061710	0.998515
518	334	173012		34062044	0.998525
519	288	149472		34062332	0.998533
520	306	159120		34062638	0.998542
521	314	163594		34062952	0.998551
522	274	143028		34063226	0.998559
523	274	143302		34063500	0.998568
524	247	129428		34063747	0.998575
525	287	150675		34064034	0.998583
526	273	143598		34064307	0.998591
527	326	171802		34064633	0.998601
528	333	175824		34064966	0.998611
529	339	179331		34065305	0.99862
530	306	162180		34065611	0.998629
531	283	150273		34065894	0.998638
532	328	174496		34066222	0.998647
533	292	155636		34066514	0.998656
534	319	170346		34066833	0.998665
535	301	161035		34067134	0.998674
536	308	165088		34067442	0.998683
537	305	163785		34067747	0.998692
538	319	171622		34068066	0.998701
539	353	190267		34068419	0.998712
540	316	170640		34068735	0.998721
541	289	156349		34069024	0.998729
542	321	173982		34069345	0.998739
543	336	182448		34069681	0.998749
544	301	163744		34069982	0.998758
545	291	158595		34070273	0.998766
546	296	161616		34070569	0.998775
547	303	165741		34070872	0.998784
548	347	190156		34071219	0.998794
549	312	171288		34071531	0.998803
550	317	174350		34071848	0.998812
551	251	138301		34072099	0.99882
552	257	141864		34072356	0.998827
553	243	134379		34072599	0.998834
554	318	176172		34072917	0.998844
555	338	187590		34073255	0.998853
556	301	167356		34073556	0.998862
557	327	182139		34073883	0.998872
558	256	142848		34074139	0.998879
559	259	144781		34074398	0.998887
560	299	167440		34074697	0.998896
561	306	171666		34075003	0.998905
562	321	180402		34075324	0.998914
563	303	170589		34075627	0.998923
564	249	140436		34075876	0.99893
565	269	151985		34076145	0.998938
566	261	147726		34076406	0.998946
567	264	149688		34076670	0.998954
568	294	166992		34076964	0.998962
569	266	151354		34077230	0.99897
570	256	145920		34077486	0.998978
571	264	150744		34077750	0.998985
572	276	157872		34078026	0.998993
573	331	189663		34078357	0.999003
574	231	132594		34078588	0.99901
575	281	161575		34078869	0.999018
576	247	142272		34079116	0.999025
577	262	151174		34079378	0.999033
578	202	116756		34079580	0.999039
579	256	148224		34079836	0.999046
580	189	109620		34080025	0.999052
581	218	126658		34080243	0.999058
582	250	145500		34080493	0.999066
583	205	119515		34080698	0.999072
584	288	168192		34080986	0.99908
585	274	160290		34081260	0.999088
586	231	135366		34081491	0.999095
587	183	107421		34081674	0.9991
588	197	115836		34081871	0.999106
589	202	118978		34082073	0.999112
590	200	118000		34082273	0.999118
591	205	121155		34082478	0.999124
592	199	117808		34082677	0.99913
593	186	110298		34082863	0.999135
594	151	89694		34083014	0.99914
595	185	110075		34083199	0.999145
596	200	119200		34083399	0.999151
597	219	130743		34083618	0.999157
598	171	102258		34083789	0.999162
599	175	104825		34083964	0.999167
600	145	87000		34084109	0.999172
601	178	106978		34084287	0.999177
602	170	102340		34084457	0.999182
603	174	104922		34084631	0.999187
604	146	88184		34084777	0.999191
605	110	66550		34084887	0.999194
606	145	87870		34085032	0.999199
607	131	79517		34085163	0.999203
608	122	74176		34085285	0.999206
609	173	105357		34085458	0.999211
610	159	96990		34085617	0.999216
611	147	89817		34085764	0.99922
612	116	70992		34085880	0.999224
613	121	74173		34086001	0.999227
614	105	64470		34086106	0.99923
615	139	85485		34086245	0.999234
616	136	83776		34086381	0.999238
617	119	73423		34086500	0.999242
618	121	74778		34086621	0.999245
619	143	88517		34086764	0.99925
620	139	86180		34086903	0.999254
621	114	70794		34087017	0.999257
622	94	58468		34087111	0.99926
623	112	69776		34087223	0.999263
624	132	82368		34087355	0.999267
625	124	77500		34087479	0.99927
626	138	86388		34087617	0.999275
627	119	74613		34087736	0.999278
628	107	67196		34087843	0.999281
629	126	79254		34087969	0.999285
630	101	63630		34088070	0.999288
631	109	68779		34088179	0.999291
632	111	70152		34088290	0.999294
633	123	77859		34088413	0.999298
634	127	80518		34088540	0.999302
635	121	76835		34088661	0.999305
636	121	76956		34088782	0.999309
637	105	66885		34088887	0.999312
638	95	60610		34088982	0.999315
639	105	67095		34089087	0.999318
640	94	60160		34089181	0.99932
641	95	60895		34089276	0.999323
642	103	66126		34089379	0.999326
643	114	73302		34089493	0.99933
644	86	55384		34089579	0.999332
645	81	52245		34089660	0.999334
646	96	62016		34089756	0.999337
647	118	76346		34089874	0.999341
648	88	57024		34089962	0.999343
649	100	64900		34090062	0.999346
650	116	75400		34090178	0.99935
651	120	78120		34090298	0.999353
652	112	73024		34090410	0.999356
653	118	77054		34090528	0.99936
654	114	74556		34090642	0.999363
655	84	55020		34090726	0.999366
656	111	72816		34090837	0.999369
657	113	74241		34090950	0.999372
658	133	87514		34091083	0.999376
659	106	69854		34091189	0.999379
660	111	73260		34091300	0.999382
661	151	99811		34091451	0.999387
662	116	76792		34091567	0.99939
663	129	85527		34091696	0.999394
664	124	82336		34091820	0.999398
665	104	69160		34091924	0.999401
666	134	89244		34092058	0.999405
667	101	67367		34092159	0.999408
668	121	80828		34092280	0.999411
669	138	92322		34092418	0.999415
670	135	90450		34092553	0.999419
671	120	80520		34092673	0.999423
672	126	84672		34092799	0.999426
673	155	104315		34092954	0.999431
674	133	89642		34093087	0.999435
675	131	88425		34093218	0.999439
676	173	116948		34093391	0.999444
677	166	112382		34093557	0.999449
678	166	112548		34093723	0.999454
679	144	97776		34093867	0.999458
680	168	114240		34094035	0.999463
681	141	96021		34094176	0.999467
682	133	90706		34094309	0.999471
683	149	101767		34094458	0.999475
684	156	106704		34094614	0.99948
685	156	106860		34094770	0.999484
686	139	95354		34094909	0.999488
687	144	98928		34095053	0.999493
688	127	87376		34095180	0.999496
689	153	105417		34095333	0.999501
690	138	95220		34095471	0.999505
691	115	79465		34095586	0.999508
692	108	74736		34095694	0.999511
693	103	71379		34095797	0.999514
694	116	80504		34095913	0.999518
695	111	77145		34096024	0.999521
696	88	61248		34096112	0.999524
697	117	81549		34096229	0.999527
698	117	81666		34096346	0.99953
699	130	90870		34096476	0.999534
700	150	105000		34096626	0.999539
701	126	88326		34096752	0.999542
702	128	89856		34096880	0.999546
703	106	74518		34096986	0.999549
704	115	80960		34097101	0.999553
705	111	78255		34097212	0.999556
706	115	81190		34097327	0.999559
707	94	66458		34097421	0.999562
708	132	93456		34097553	0.999566
709	123	87207		34097676	0.999569
710	109	77390		34097785	0.999573
711	118	83898		34097903	0.999576
712	99	70488		34098002	0.999579
713	121	86273		34098123	0.999582
714	112	79968		34098235	0.999586
715	94	67210		34098329	0.999589
716	123	88068		34098452	0.999592
717	129	92493		34098581	0.999596
718	93	66774		34098674	0.999599
719	84	60396		34098758	0.999601
720	87	62640		34098845	0.999604
721	93	67053		34098938	0.999606
722	84	60648		34099022	0.999609
723	86	62178		34099108	0.999611
724	115	83260		34099223	0.999615
725	104	75400		34099327	0.999618
726	76	55176		34099403	0.99962
727	68	49436		34099471	0.999622
728	76	55328		34099547	0.999624
729	90	65610		34099637	0.999627
730	81	59130		34099718	0.999629
731	80	58480		34099798	0.999632
732	70	51240		34099868	0.999634
733	80	58640		34099948	0.999636
734	74	54316		34100022	0.999638
735	69	50715		34100091	0.99964
736	64	47104		34100155	0.999642
737	42	30954		34100197	0.999643
738	43	31734		34100240	0.999645
739	60	44340		34100300	0.999646
740	38	28120		34100338	0.999647
741	52	38532		34100390	0.999649
742	56	41552		34100446	0.999651
743	50	37150		34100496	0.999652
744	60	44640		34100556	0.999654
745	41	30545		34100597	0.999655
746	46	34316		34100643	0.999656
747	44	32868		34100687	0.999658
748	48	35904		34100735	0.999659
749	42	31458		34100777	0.99966
750	56	42000		34100833	0.999662
751	43	32293		34100876	0.999663
752	45	33840		34100921	0.999665
753	62	46686		34100983	0.999666
754	52	39208		34101035	0.999668
755	44	33220		34101079	0.999669
756	55	41580		34101134	0.999671
757	42	31794		34101176	0.999672
758	54	40932		34101230	0.999674
759	37	28083		34101267	0.999675
760	51	38760		34101318	0.999676
761	26	19786		34101344	0.999677
762	31	23622		34101375	0.999678
763	31	23653		34101406	0.999679
764	30	22920		34101436	0.99968
765	40	30600		34101476	0.999681
766	40	30640		34101516	0.999682
767	40	30680		34101556	0.999683
768	39	29952		34101595	0.999684
769	37	28453		34101632	0.999685
770	41	31570		34101673	0.999687
771	37	28527		34101710	0.999688
772	24	18528		34101734	0.999688
773	31	23963		34101765	0.999689
774	29	22446		34101794	0.99969
775	34	26350		34101828	0.999691
776	36	27936		34101864	0.999692
777	33	25641		34101897	0.999693
778	30	23340		34101927	0.999694
779	32	24928		34101959	0.999695
780	41	31980		34102000	0.999696
781	33	25773		34102033	0.999697
782	35	27370		34102068	0.999698
783	22	17226		34102090	0.999699
784	26	20384		34102116	0.9997
785	49	38465		34102165	0.999701
786	33	25938		34102198	0.999702
787	34	26758		34102232	0.999703
788	37	29156		34102269	0.999704
789	30	23670		34102299	0.999705
790	45	35550		34102344	0.999706
791	31	24521		34102375	0.999707
792	32	25344		34102407	0.999708
793	42	33306		34102449	0.999709
794	42	33348		34102491	0.999711
795	46	36570		34102537	0.999712
796	28	22288		34102565	0.999713
797	39	31083		34102604	0.999714
798	38	30324		34102642	0.999715
799	49	39151		34102691	0.999716
800	43	34400		34102734	0.999718
801	47	37647		34102781	0.999719
802	41	32882		34102822	0.99972
803	27	21681		34102849	0.999721
804	35	28140		34102884	0.999722
805	40	32200		34102924	0.999723
806	33	26598		34102957	0.999724
807	39	31473		34102996	0.999725
808	47	37976		34103043	0.999727
809	34	27506		34103077	0.999728
810	28	22680		34103105	0.999729
811	40	32440		34103145	0.99973
812	28	22736		34103173	0.999731
813	34	27642		34103207	0.999732
814	34	27676		34103241	0.999733
815	31	25265		34103272	0.999733
816	28	22848		34103300	0.999734
817	27	22059		34103327	0.999735
818	38	31084		34103365	0.999736
819	28	22932		34103393	0.999737
820	24	19680		34103417	0.999738
821	20	16420		34103437	0.999738
822	12	9864		34103449	0.999739
823	30	24690		34103479	0.99974
824	22	18128		34103501	0.99974
825	37	30525		34103538	0.999741
826	25	20650		34103563	0.999742
827	21	17367		34103584	0.999743
828	12	9936		34103596	0.999743
829	23	19067		34103619	0.999744
830	13	10790		34103632	0.999744
831	23	19113		34103655	0.999745
832	17	14144		34103672	0.999745
833	27	22491		34103699	0.999746
834	23	19182		34103722	0.999747
835	19	15865		34103741	0.999747
836	14	11704		34103755	0.999748
837	20	16740		34103775	0.999748
838	18	15084		34103793	0.999749
839	14	11746		34103807	0.999749
840	20	16800		34103827	0.99975
841	14	11774		34103841	0.99975
842	23	19366		34103864	0.999751
843	11	9273		34103875	0.999751
844	15	12660		34103890	0.999752
845	12	10140		34103902	0.999752
846	11	9306		34103913	0.999752
847	16	13552		34103929	0.999753
848	11	9328		34103940	0.999753
849	8	6792		34103948	0.999753
850	13	11050		34103961	0.999754
851	11	9361		34103972	0.999754
852	6	5112		34103978	0.999754
853	12	10236		34103990	0.999754
854	24	20496		34104014	0.999755
855	15	12825		34104029	0.999756
856	20	17120		34104049	0.999756
857	9	7713		34104058	0.999756
858	19	16302		34104077	0.999757
859	15	12885		34104092	0.999757
860	10	8600		34104102	0.999758
861	15	12915		34104117	0.999758
862	14	12068		34104131	0.999759
863	23	19849		34104154	0.999759
864	25	21600		34104179	0.99976
865	24	20760		34104203	0.999761
866	13	11258		34104216	0.999761
867	17	14739		34104233	0.999762
868	21	18228		34104254	0.999762
869	15	13035		34104269	0.999763
870	41	35670		34104310	0.999764
871	23	20033		34104333	0.999765
872	23	20056		34104356	0.999765
873	25	21825		34104381	0.999766
874	31	27094		34104412	0.999767
875	12	10500		34104424	0.999767
876	27	23652		34104451	0.999768
877	25	21925		34104476	0.999769
878	39	34242		34104515	0.99977
879	37	32523		34104552	0.999771
880	48	42240		34104600	0.999772
881	40	35240		34104640	0.999774
882	51	44982		34104691	0.999775
883	51	45033		34104742	0.999777
884	56	49504		34104798	0.999778
885	59	52215		34104857	0.99978
886	79	69994		34104936	0.999782
887	63	55881		34104999	0.999784
888	30	26640		34105029	0.999785
889	83	73787		34105112	0.999787
890	84	74760		34105196	0.99979
891	57	50787		34105253	0.999792
892	56	49952		34105309	0.999793
893	52	46436		34105361	0.999795
894	47	42018		34105408	0.999796
895	92	82340		34105500	0.999799
896	54	48384		34105554	0.9998
897	77	69069		34105631	0.999803
898	58	52084		34105689	0.999804
899	64	57536		34105753	0.999806
900	67	60300		34105820	0.999808
901	86	77486		34105906	0.999811
902	63	56826		34105969	0.999813
903	95	85785		34106064	0.999815
904	145	131080		34106209	0.99982
905	127	114935		34106336	0.999823
906	94	85164		34106430	0.999826
907	104	94328		34106534	0.999829
908	154	139832		34106688	0.999834
909	118	107262		34106806	0.999837
910	330	300300		34107136	0.999847
911	88	80168		34107224	0.999849
912	71	64752		34107295	0.999851
913	103	94039		34107398	0.999854
914	87	79518		34107485	0.999857
915	67	61305		34107552	0.999859
916	61	55876		34107613	0.999861
917	39	35763		34107652	0.999862
918	55	50490		34107707	0.999863
919	80	73520		34107787	0.999866
920	53	48760		34107840	0.999867
921	51	46971		34107891	0.999869
922	75	69150		34107966	0.999871
923	55	50765		34108021	0.999873
924	66	60984		34108087	0.999875
925	65	60125		34108152	0.999876
926	70	64820		34108222	0.999879
927	90	83430		34108312	0.999881
928	69	64032		34108381	0.999883
929	66	61314		34108447	0.999885
930	52	48360		34108499	0.999887
931	55	51205		34108554	0.999888
932	55	51260		34108609	0.99989
933	64	59712		34108673	0.999892
934	55	51370		34108728	0.999893
935	54	50490		34108782	0.999895
936	40	37440		34108822	0.999896
937	42	39354		34108864	0.999897
938	26	24388		34108890	0.999898
939	33	30987		34108923	0.999899
940	32	30080		34108955	0.9999
941	35	32935		34108990	0.999901
942	39	36738		34109029	0.999902
943	41	38663		34109070	0.999903
944	42	39648		34109112	0.999905
945	39	36855		34109151	0.999906
946	30	28380		34109181	0.999907
947	39	36933		34109220	0.999908
948	35	33180		34109255	0.999909
949	36	34164		34109291	0.99991
950	32	30400		34109323	0.999911
951	30	28530		34109353	0.999912
952	38	36176		34109391	0.999913
953	39	37167		34109430	0.999914
954	24	22896		34109454	0.999915
955	15	14325		34109469	0.999915
956	31	29636		34109500	0.999916
957	31	29667		34109531	0.999917
958	33	31614		34109564	0.999918
959	23	22057		34109587	0.999919
960	13	12480		34109600	0.999919
961	35	33635		34109635	0.99992
962	21	20202		34109656	0.999921
963	25	24075		34109681	0.999921
964	17	16388		34109698	0.999922
965	26	25090		34109724	0.999923
966	36	34776		34109760	0.999924
967	22	21274		34109782	0.999924
968	33	31944		34109815	0.999925
969	17	16473		34109832	0.999926
970	18	17460		34109850	0.999926
971	16	15536		34109866	0.999927
972	45	43740		34109911	0.999928
973	15	14595		34109926	0.999929
974	19	18506		34109945	0.999929
975	9	8775		34109954	0.999929
976	12	11712		34109966	0.99993
977	17	16609		34109983	0.99993
978	9	8802		34109992	0.99993
979	17	16643		34110009	0.999931
980	8	7840		34110017	0.999931
981	18	17658		34110035	0.999932
982	5	4910		34110040	0.999932
983	11	10813		34110051	0.999932
984	21	20664		34110072	0.999933
985	3	2955		34110075	0.999933
986	4	3944		34110079	0.999933
987	5	4935		34110084	0.999933
988	7	6916		34110091	0.999933
989	11	10879		34110102	0.999934
990	14	13860		34110116	0.999934
991	9	8919		34110125	0.999934
992	16	15872		34110141	0.999935
993	9	8937		34110150	0.999935
994	11	10934		34110161	0.999935
995	9	8955		34110170	0.999936
996	8	7968		34110178	0.999936
997	7	6979		34110185	0.999936
998	7	6986		34110192	0.999936
999	2	1998		34110194	0.999936
1000	4	4000		34110198	0.999936
1001	5	5005		34110203	0.999937
1002	6	6012		34110209	0.999937
1003	12	12036		34110221	0.999937
1004	1	1004		34110222	0.999937
1005	5	5025		34110227	0.999937
1006	6	6036		34110233	0.999938
1007	5	5035		34110238	0.999938
1008	11	11088		34110249	0.999938
1009	6	6054		34110255	0.999938
1010	1	1010		34110256	0.999938
1011	9	9099		34110265	0.999938
1012	3	3036		34110268	0.999939
1013	10	10130		34110278	0.999939
1014	8	8112		34110286	0.999939
1015	5	5075		34110291	0.999939
1016	5	5080		34110296	0.999939
1017	5	5085		34110301	0.999939
1018	4	4072		34110305	0.99994
1019	5	5095		34110310	0.99994
1020	8	8160		34110318	0.99994
1021	4	4084		34110322	0.99994
1022	7	7154		34110329	0.99994
1023	3	3069		34110332	0.99994
1024	9	9216		34110341	0.999941
1025	6	6150		34110347	0.999941
1026	6	6156		34110353	0.999941
1027	8	8216		34110361	0.999941
1028	5	5140		34110366	0.999941
1029	3	3087		34110369	0.999941
1030	6	6180		34110375	0.999942
1031	0	0		34110375	0.999942
1032	1	1032		34110376	0.999942
1033	4	4132		34110380	0.999942
1034	9	9306		34110389	0.999942
1035	7	7245		34110396	0.999942
1036	4	4144		34110400	0.999942
1037	5	5185		34110405	0.999943
1038	7	7266		34110412	0.999943
1039	7	7273		34110419	0.999943
1040	7	7280		34110426	0.999943
1041	8	8328		34110434	0.999943
1042	4	4168		34110438	0.999944
1043	3	3129		34110441	0.999944
1044	6	6264		34110447	0.999944
1045	5	5225		34110452	0.999944
1046	3	3138		34110455	0.999944
1047	6	6282		34110461	0.999944
1048	7	7336		34110468	0.999944
1049	8	8392		34110476	0.999945
1050	3	3150		34110479	0.999945
1051	15	15765		34110494	0.999945
1052	13	13676		34110507	0.999946
1053	11	11583		34110518	0.999946
1054	7	7378		34110525	0.999946
1055	11	11605		34110536	0.999946
1056	6	6336		34110542	0.999947
1057	10	10570		34110552	0.999947
1058	6	6348		34110558	0.999947
1059	9	9531		34110567	0.999947
1060	18	19080		34110585	0.999948
1061	3	3183		34110588	0.999948
1062	6	6372		34110594	0.999948
1063	8	8504		34110602	0.999948
1064	3	3192		34110605	0.999948
1065	7	7455		34110612	0.999949
1066	7	7462		34110619	0.999949
1067	10	10670		34110629	0.999949
1068	19	20292		34110648	0.99995
1069	16	17104		34110664	0.99995
1070	11	11770		34110675	0.99995
1071	5	5355		34110680	0.999951
1072	16	17152		34110696	0.999951
1073	8	8584		34110704	0.999951
1074	11	11814		34110715	0.999952
1075	7	7525		34110722	0.999952
1076	6	6456		34110728	0.999952
1077	11	11847		34110739	0.999952
1078	5	5390		34110744	0.999952
1079	8	8632		34110752	0.999953
1080	9	9720		34110761	0.999953
1081	7	7567		34110768	0.999953
1082	11	11902		34110779	0.999954
1083	4	4332		34110783	0.999954
1084	0	0		34110783	0.999954
1085	5	5425		34110788	0.999954
1086	7	7602		34110795	0.999954
1087	7	7609		34110802	0.999954
1088	10	10880		34110812	0.999954
1089	5	5445		34110817	0.999955
1090	6	6540		34110823	0.999955
1091	7	7637		34110830	0.999955
1092	4	4368		34110834	0.999955
1093	2	2186		34110836	0.999955
1094	3	3282		34110839	0.999955
1095	4	4380		34110843	0.999955
1096	4	4384		34110847	0.999956
1097	0	0		34110847	0.999956
1098	8	8784		34110855	0.999956
1099	6	6594		34110861	0.999956
1100	4	4400		34110865	0.999956
1101	5	5505		34110870	0.999956
1102	8	8816		34110878	0.999956
1103	4	4412		34110882	0.999957
1104	1	1104		34110883	0.999957
1105	4	4420		34110887	0.999957
1106	3	3318		34110890	0.999957
1107	3	3321		34110893	0.999957
1108	5	5540		34110898	0.999957
1109	4	4436		34110902	0.999957
1110	6	6660		34110908	0.999957
1111	4	4444		34110912	0.999957
1112	5	5560		34110917	0.999958
1113	3	3339		34110920	0.999958
1114	8	8912		34110928	0.999958
1115	3	3345		34110931	0.999958
1116	4	4464		34110935	0.999958
1117	5	5585		34110940	0.999958
1118	4	4472		34110944	0.999958
1119	2	2238		34110946	0.999958
1120	5	5600		34110951	0.999959
1121	5	5605		34110956	0.999959
1122	9	10098		34110965	0.999959
1123	19	21337		34110984	0.99996
1124	4	4496		34110988	0.99996
1125	8	9000		34110996	0.99996
1126	7	7882		34111003	0.99996
1127	4	4508		34111007	0.99996
1128	7	7896		34111014	0.99996
1129	5	5645		34111019	0.999961
1130	7	7910		34111026	0.999961
1131	5	5655		34111031	0.999961
1132	2	2264		34111033	0.999961
1133	4	4532		34111037	0.999961
1134	10	11340		34111047	0.999961
1135	7	7945		34111054	0.999962
1136	4	4544		34111058	0.999962
1137	6	6822		34111064	0.999962
1138	3	3414		34111067	0.999962
1139	5	5695		34111072	0.999962
1140	3	3420		34111075	0.999962
1141	6	6846		34111081	0.999962
1142	5	5710		34111086	0.999963
1143	2	2286		34111088	0.999963
1144	8	9152		34111096	0.999963
1145	5	5725		34111101	0.999963
1146	6	6876		34111107	0.999963
1147	3	3441		34111110	0.999963
1148	2	2296		34111112	0.999963
1149	3	3447		34111115	0.999963
1150	6	6900		34111121	0.999964
1151	6	6906		34111127	0.999964
1152	1	1152		34111128	0.999964
1153	8	9224		34111136	0.999964
1154	3	3462		34111139	0.999964
1155	5	5775		34111144	0.999964
1156	5	5780		34111149	0.999964
1157	3	3471		34111152	0.999964
1158	2	2316		34111154	0.999964
1159	5	5795		34111159	0.999965
1160	4	4640		34111163	0.999965
1161	2	2322		34111165	0.999965
1162	4	4648		34111169	0.999965
1163	4	4652		34111173	0.999965
1164	4	4656		34111177	0.999965
1165	5	5825		34111182	0.999965
1166	7	8162		34111189	0.999966
1167	5	5835		34111194	0.999966
1168	3	3504		34111197	0.999966
1169	4	4676		34111201	0.999966
1170	4	4680		34111205	0.999966
1171	7	8197		34111212	0.999966
1172	0	0		34111212	0.999966
1173	3	3519		34111215	0.999966
1174	6	7044		34111221	0.999966
1175	3	3525		34111224	0.999967
1176	5	5880		34111229	0.999967
1177	2	2354		34111231	0.999967
1178	4	4712		34111235	0.999967
1179	4	4716		34111239	0.999967
1180	1	1180		34111240	0.999967
1181	0	0		34111240	0.999967
1182	1	1182		34111241	0.999967
1183	1	1183		34111242	0.999967
1184	3	3552		34111245	0.999967
1185	1	1185		34111246	0.999967
1186	3	3558		34111249	0.999967
1187	5	5935		34111254	0.999967
1188	4	4752		34111258	0.999968
1189	0	0		34111258	0.999968
1190	6	7140		34111264	0.999968
1191	2	2382		34111266	0.999968
1192	8	9536		34111274	0.999968
1193	3	3579		34111277	0.999968
1194	5	5970		34111282	0.999968
1195	1	1195		34111283	0.999968
1196	0	0		34111283	0.999968
1197	3	3591		34111286	0.999968
1198	3	3594		34111289	0.999968
1199	1	1199		34111290	0.999968
1200	1	1200		34111291	0.999969
1201	5	6005		34111296	0.999969
1202	3	3606		34111299	0.999969
1203	2	2406		34111301	0.999969
1204	0	0		34111301	0.999969
1205	3	3615		34111304	0.999969
1206	2	2412		34111306	0.999969
1207	4	4828		34111310	0.999969
1208	2	2416		34111312	0.999969
1209	6	7254		34111318	0.999969
1210	1	1210		34111319	0.999969
1211	2	2422		34111321	0.999969
1212	0	0		34111321	0.999969
1213	1	1213		34111322	0.999969
1214	1	1214		34111323	0.999969
1215	0	0		34111323	0.999969
1216	0	0		34111323	0.999969
1217	5	6085		34111328	0.99997
1218	0	0		34111328	0.99997
1219	3	3657		34111331	0.99997
1220	2	2440		34111333	0.99997
1221	1	1221		34111334	0.99997
1222	2	2444		34111336	0.99997
1223	0	0		34111336	0.99997
1224	1	1224		34111337	0.99997
1225	6	7350		34111343	0.99997
1226	4	4904		34111347	0.99997
1227	6	7362		34111353	0.99997
1228	3	3684		34111356	0.99997
1229	2	2458		34111358	0.99997
1230	3	3690		34111361	0.999971
1231	2	2462		34111363	0.999971
1232	3	3696		34111366	0.999971
1233	4	4932		34111370	0.999971
1234	1	1234		34111371	0.999971
1235	4	4940		34111375	0.999971
1236	2	2472		34111377	0.999971
1237	4	4948		34111381	0.999971
1238	3	3714		34111384	0.999971
1239	3	3717		34111387	0.999971
1240	2	2480		34111389	0.999971
1241	1	1241		34111390	0.999971
1242	2	2484		34111392	0.999971
1243	5	6215		34111397	0.999972
1244	2	2488		34111399	0.999972
1245	2	2490		34111401	0.999972
1246	9	11214		34111410	0.999972
1247	4	4988		34111414	0.999972
1248	2	2496		34111416	0.999972
1249	1	1249		34111417	0.999972
1250	1	1250		34111418	0.999972
1251	5	6255		34111423	0.999972
1252	1	1252		34111424	0.999972
1253	4	5012		34111428	0.999973
1254	3	3762		34111431	0.999973
1255	1	1255		34111432	0.999973
1256	2	2512		34111434	0.999973
1257	2	2514		34111436	0.999973
1258	5	6290		34111441	0.999973
1259	4	5036		34111445	0.999973
1260	2	2520		34111447	0.999973
1261	4	5044		34111451	0.999973
1262	1	1262		34111452	0.999973
1263	1	1263		34111453	0.999973
1264	1	1264		34111454	0.999973
1265	1	1265		34111455	0.999973
1266	3	3798		34111458	0.999973
1267	2	2534		34111460	0.999973
1268	3	3804		34111463	0.999974
1269	4	5076		34111467	0.999974
1270	2	2540		34111469	0.999974
1271	1	1271		34111470	0.999974
1272	1	1272		34111471	0.999974
1273	2	2546		34111473	0.999974
1274	2	2548		34111475	0.999974
1275	1	1275		34111476	0.999974
1276	1	1276		34111477	0.999974
1277	1	1277		34111478	0.999974
1278	4	5112		34111482	0.999974
1279	2	2558		34111484	0.999974
1280	1	1280		34111485	0.999974
1281	1	1281		34111486	0.999974
1282	3	3846		34111489	0.999974
1283	3	3849		34111492	0.999974
1284	4	5136		34111496	0.999975
1285	0	0		34111496	0.999975
1286	4	5144		34111500	0.999975
1287	3	3861		34111503	0.999975
1288	3	3864		34111506	0.999975
1289	5	6445		34111511	0.999975
1290	3	3870		34111514	0.999975
1291	0	0		34111514	0.999975
1292	2	2584		34111516	0.999975
1293	1	1293		34111517	0.999975
1294	2	2588		34111519	0.999975
1295	3	3885		34111522	0.999975
1296	4	5184		34111526	0.999975
1297	3	3891		34111529	0.999975
1298	3	3894		34111532	0.999976
1299	2	2598		34111534	0.999976
1300	3	3900		34111537	0.999976
1301	2	2602		34111539	0.999976
1302	1	1302		34111540	0.999976
1303	0	0		34111540	0.999976
1304	2	2608		34111542	0.999976
1305	1	1305		34111543	0.999976
1306	2	2612		34111545	0.999976
1307	5	6535		34111550	0.999976
1308	1	1308		34111551	0.999976
1309	0	0		34111551	0.999976
1310	1	1310		34111552	0.999976
1311	1	1311		34111553	0.999976
1312	0	0		34111553	0.999976
1313	1	1313		34111554	0.999976
1314	2	2628		34111556	0.999976
1315	1	1315		34111557	0.999976
1316	3	3948		34111560	0.999976
1317	1	1317		34111561	0.999976
1318	5	6590		34111566	0.999977
1319	1	1319		34111567	0.999977
1320	1	1320		34111568	0.999977
1321	2	2642		34111570	0.999977
1322	0	0		34111570	0.999977
1323	1	1323		34111571	0.999977
1324	1	1324		34111572	0.999977
1325	1	1325		34111573	0.999977
1326	1	1326		34111574	0.999977
1327	0	0		34111574	0.999977
1328	0	0		34111574	0.999977
1329	0	0		34111574	0.999977
1330	0	0		34111574	0.999977
1331	2	2662		34111576	0.999977
1332	0	0		34111576	0.999977
1333	1	1333		34111577	0.999977
1334	1	1334		34111578	0.999977
1335	0	0		34111578	0.999977
1336	2	2672		34111580	0.999977
1337	1	1337		34111581	0.999977
1338	3	4014		34111584	0.999977
1339	2	2678		34111586	0.999977
1340	1	1340		34111587	0.999977
1341	1	1341		34111588	0.999977
1342	2	2684		34111590	0.999977
1343	2	2686		34111592	0.999977
1344	2	2688		34111594	0.999977
1345	1	1345		34111595	0.999977
1346	3	4038		34111598	0.999978
1347	1	1347		34111599	0.999978
1348	3	4044		34111602	0.999978
1349	1	1349		34111603	0.999978
1350	2	2700		34111605	0.999978
1351	2	2702		34111607	0.999978
1352	2	2704		34111609	0.999978
1353	3	4059		34111612	0.999978
1354	8	10832		34111620	0.999978
1355	11	14905		34111631	0.999978
1356	2	2712		34111633	0.999979
1357	1	1357		34111634	0.999979
1358	3	4074		34111637	0.999979
1359	2	2718		34111639	0.999979
1360	0	0		34111639	0.999979
1361	5	6805		34111644	0.999979
1362	1	1362		34111645	0.999979
1363	8	10904		34111653	0.999979
1364	5	6820		34111658	0.999979
1365	1	1365		34111659	0.999979
1366	1	1366		34111660	0.999979
1367	2	2734		34111662	0.999979
1368	0	0		34111662	0.999979
1369	1	1369		34111663	0.999979
1370	0	0		34111663	0.999979
1371	1	1371		34111664	0.999979
1372	2	2744		34111666	0.99998
1373	2	2746		34111668	0.99998
1374	2	2748		34111670	0.99998
1375	0	0		34111670	0.99998
1376	3	4128		34111673	0.99998
1377	0	0		34111673	0.99998
1378	5	6890		34111678	0.99998
1379	1	1379		34111679	0.99998
1380	0	0		34111679	0.99998
1381	4	5524		34111683	0.99998
1382	6	8292		34111689	0.99998
1383	0	0		34111689	0.99998
1384	2	2768		34111691	0.99998
1385	1	1385		34111692	0.99998
1386	1	1386		34111693	0.99998
1387	1	1387		34111694	0.99998
1388	0	0		34111694	0.99998
1389	0	0		34111694	0.99998
1390	0	0		34111694	0.99998
1391	1	1391		34111695	0.99998
1392	3	4176		34111698	0.99998
1393	1	1393		34111699	0.99998
1394	0	0		34111699	0.99998
1395	1	1395		34111700	0.999981
1396	0	0		34111700	0.999981
1397	1	1397		34111701	0.999981
1398	1	1398		34111702	0.999981
1399	0	0		34111702	0.999981
1400	0	0		34111702	0.999981
1401	1	1401		34111703	0.999981
1402	0	0		34111703	0.999981
1403	0	0		34111703	0.999981
1404	0	0		34111703	0.999981
1405	0	0		34111703	0.999981
1406	1	1406		34111704	0.999981
1407	0	0		34111704	0.999981
1408	0	0		34111704	0.999981
1409	0	0		34111704	0.999981
1410	2	2820		34111706	0.999981
1411	0	0		34111706	0.999981
1412	1	1412		34111707	0.999981
1413	1	1413		34111708	0.999981
1414	0	0		34111708	0.999981
1415	1	1415		34111709	0.999981
1416	1	1416		34111710	0.999981
1417	1	1417		34111711	0.999981
1418	1	1418		34111712	0.999981
1419	0	0		34111712	0.999981
1420	1	1420		34111713	0.999981
1421	1	1421		34111714	0.999981
1422	1	1422		34111715	0.999981
1423	3	4269		34111718	0.999981
1424	0	0		34111718	0.999981
1425	0	0		34111718	0.999981
1426	0	0		34111718	0.999981
1427	0	0		34111718	0.999981
1428	0	0		34111718	0.999981
1429	0	0		34111718	0.999981
1430	0	0		34111718	0.999981
1431	0	0		34111718	0.999981
1432	0	0		34111718	0.999981
1433	0	0		34111718	0.999981
1434	0	0		34111718	0.999981
1435	0	0		34111718	0.999981
1436	0	0		34111718	0.999981
1437	0	0		34111718	0.999981
1438	0	0		34111718	0.999981
1439	0	0		34111718	0.999981
1440	2	2880		34111720	0.999981
1441	0	0		34111720	0.999981
1442	0	0		34111720	0.999981
1443	2	2886		34111722	0.999981
1444	1	1444		34111723	0.999981
1445	2	2890		34111725	0.999981
1446	0	0		34111725	0.999981
1447	0	0		34111725	0.999981
1448	0	0		34111725	0.999981
1449	0	0		34111725	0.999981
1450	0	0		34111725	0.999981
1451	2	2902		34111727	0.999981
1452	1	1452		34111728	0.999981
1453	1	1453		34111729	0.999981
1454	1	1454		34111730	0.999981
1455	0	0		34111730	0.999981
1456	0	0		34111730	0.999981
1457	1	1457		34111731	0.999981
1458	0	0		34111731	0.999981
1459	0	0		34111731	0.999981
1460	0	0		34111731	0.999981
1461	1	1461		34111732	0.999981
1462	0	0		34111732	0.999981
1463	0	0		34111732	0.999981
1464	0	0		34111732	0.999981
1465	2	2930		34111734	0.999982
1466	0	0		34111734	0.999982
1467	1	1467		34111735	0.999982
1468	1	1468		34111736	0.999982
1469	2	2938		34111738	0.999982
1470	0	0		34111738	0.999982
1471	0	0		34111738	0.999982
1472	1	1472		34111739	0.999982
1473	2	2946		34111741	0.999982
1474	0	0		34111741	0.999982
1475	0	0		34111741	0.999982
1476	0	0		34111741	0.999982
1477	0	0		34111741	0.999982
1478	0	0		34111741	0.999982
1479	0	0		34111741	0.999982
1480	1	1480		34111742	0.999982
1481	2	2962		34111744	0.999982
1482	0	0		34111744	0.999982
1483	0	0		34111744	0.999982
1484	0	0		34111744	0.999982
1485	1	1485		34111745	0.999982
1486	1	1486		34111746	0.999982
1487	0	0		34111746	0.999982
1488	0	0		34111746	0.999982
1489	0	0		34111746	0.999982
1490	0	0		34111746	0.999982
1491	0	0		34111746	0.999982
1492	0	0		34111746	0.999982
1493	0	0		34111746	0.999982
1494	0	0		34111746	0.999982
1495	0	0		34111746	0.999982
1496	0	0		34111746	0.999982
1497	1	1497		34111747	0.999982
1498	2	2996		34111749	0.999982
1499	0	0		34111749	0.999982
1500	0	0		34111749	0.999982
1501	0	0		34111749	0.999982
1502	0	0		34111749	0.999982
1503	0	0		34111749	0.999982
1504	0	0		34111749	0.999982
1505	0	0		34111749	0.999982
1506	0	0		34111749	0.999982
1507	2	3014		34111751	0.999982
1508	1	1508		34111752	0.999982
1509	0	0		34111752	0.999982
1510	0	0		34111752	0.999982
1511	0	0		34111752	0.999982
1512	0	0		34111752	0.999982
1513	0	0		34111752	0.999982
1514	2	3028		34111754	0.999982
1515	0	0		34111754	0.999982
1516	0	0		34111754	0.999982
1517	0	0		34111754	0.999982
1518	0	0		34111754	0.999982
1519	2	3038		34111756	0.999982
1520	1	1520		34111757	0.999982
1521	0	0		34111757	0.999982
1522	1	1522		34111758	0.999982
1523	0	0		34111758	0.999982
1524	0	0		34111758	0.999982
1525	0	0		34111758	0.999982
1526	0	0		34111758	0.999982
1527	0	0		34111758	0.999982
1528	0	0		34111758	0.999982
1529	0	0		34111758	0.999982
1530	1	1530		34111759	0.999982
1531	1	1531		34111760	0.999982
1532	0	0		34111760	0.999982
1533	0	0		34111760	0.999982
1534	0	0		34111760	0.999982
1535	1	1535		34111761	0.999982
1536	0	0		34111761	0.999982
1537	0	0		34111761	0.999982
1538	0	0		34111761	0.999982
1539	0	0		34111761	0.999982
1540	0	0		34111761	0.999982
1541	0	0		34111761	0.999982
1542	0	0		34111761	0.999982
1543	0	0		34111761	0.999982
1544	0	0		34111761	0.999982
1545	0	0		34111761	0.999982
1546	1	1546		34111762	0.999982
1547	1	1547		34111763	0.999982
1548	0	0		34111763	0.999982
1549	0	0		34111763	0.999982
1550	1	1550		34111764	0.999982
1551	2	3102		34111766	0.999982
1552	0	0		34111766	0.999982
1553	0	0		34111766	0.999982
1554	1	1554		34111767	0.999982
1555	0	0		34111767	0.999982
1556	0	0		34111767	0.999982
1557	0	0		34111767	0.999982
1558	0	0		34111767	0.999982
1559	1	1559		34111768	0.999982
1560	0	0		34111768	0.999982
1561	0	0		34111768	0.999982
1562	0	0		34111768	0.999982
1563	0	0		34111768	0.999982
1564	0	0		34111768	0.999982
1565	0	0		34111768	0.999982
1566	1	1566		34111769	0.999983
1567	1	1567		34111770	0.999983
1568	1	1568		34111771	0.999983
1569	0	0		34111771	0.999983
1570	0	0		34111771	0.999983
1571	1	1571		34111772	0.999983
1572	0	0		34111772	0.999983
1573	0	0		34111772	0.999983
1574	0	0		34111772	0.999983
1575	0	0		34111772	0.999983
1576	0	0		34111772	0.999983
1577	0	0		34111772	0.999983
1578	1	1578		34111773	0.999983
1579	0	0		34111773	0.999983
1580	1	1580		34111774	0.999983
1581	1	1581		34111775	0.999983
1582	0	0		34111775	0.999983
1583	0	0		34111775	0.999983
1584	1	1584		34111776	0.999983
1585	0	0		34111776	0.999983
1586	0	0		34111776	0.999983
1587	0	0		34111776	0.999983
1588	0	0		34111776	0.999983
1589	0	0		34111776	0.999983
1590	1	1590		34111777	0.999983
1591	0	0		34111777	0.999983
1592	0	0		34111777	0.999983
1593	0	0		34111777	0.999983
1594	0	0		34111777	0.999983
1595	0	0		34111777	0.999983
1596	0	0		34111777	0.999983
1597	0	0		34111777	0.999983
1598	0	0		34111777	0.999983
1599	0	0		34111777	0.999983
1600	1	1600		34111778	0.999983
1601	0	0		34111778	0.999983
1602	0	0		34111778	0.999983
1603	0	0		34111778	0.999983
1604	0	0		34111778	0.999983
1605	0	0		34111778	0.999983
1606	1	1606		34111779	0.999983
1607	0	0		34111779	0.999983
1608	1	1608		34111780	0.999983
1609	0	0		34111780	0.999983
1610	0	0		34111780	0.999983
1611	0	0		34111780	0.999983
1612	0	0		34111780	0.999983
1613	0	0		34111780	0.999983
1614	0	0		34111780	0.999983
1615	1	1615		34111781	0.999983
1616	0	0		34111781	0.999983
1617	0	0		34111781	0.999983
1618	1	1618		34111782	0.999983
1619	0	0		34111782	0.999983
1620	0	0		34111782	0.999983
1621	0	0		34111782	0.999983
1622	1	1622		34111783	0.999983
1623	0	0		34111783	0.999983
1624	0	0		34111783	0.999983
1625	0	0		34111783	0.999983
1626	1	1626		34111784	0.999983
1627	0	0		34111784	0.999983
1628	0	0		34111784	0.999983
1629	0	0		34111784	0.999983
1630	0	0		34111784	0.999983
1631	0	0		34111784	0.999983
1632	0	0		34111784	0.999983
1633	0	0		34111784	0.999983
1634	0	0		34111784	0.999983
1635	0	0		34111784	0.999983
1636	0	0		34111784	0.999983
1637	1	1637		34111785	0.999983
1638	0	0		34111785	0.999983
1639	0	0		34111785	0.999983
1640	0	0		34111785	0.999983
1641	0	0		34111785	0.999983
1642	0	0		34111785	0.999983
1643	0	0		34111785	0.999983
1644	0	0		34111785	0.999983
1645	0	0		34111785	0.999983
1646	0	0		34111785	0.999983
1647	0	0		34111785	0.999983
1648	0	0		34111785	0.999983
1649	0	0		34111785	0.999983
1650	1	1650		34111786	0.999983
1651	0	0		34111786	0.999983
1652	0	0		34111786	0.999983
1653	1	1653		34111787	0.999983
1654	1	1654		34111788	0.999983
1655	1	1655		34111789	0.999983
1656	0	0		34111789	0.999983
1657	0	0		34111789	0.999983
1658	1	1658		34111790	0.999983
1659	0	0		34111790	0.999983
1660	0	0		34111790	0.999983
1661	0	0		34111790	0.999983
1662	0	0		34111790	0.999983
1663	0	0		34111790	0.999983
1664	0	0		34111790	0.999983
1665	0	0		34111790	0.999983
1666	1	1666		34111791	0.999983
1667	1	1667		34111792	0.999983
1668	1	1668		34111793	0.999983
1669	0	0		34111793	0.999983
1670	0	0		34111793	0.999983
1671	0	0		34111793	0.999983
1672	0	0		34111793	0.999983
1673	2	3346		34111795	0.999983
1674	0	0		34111795	0.999983
1675	2	3350		34111797	0.999983
1676	4	6704		34111801	0.999983
1677	1	1677		34111802	0.999983
1678	1	1678		34111803	0.999984
1679	0	0		34111803	0.999984
1680	0	0		34111803	0.999984
1681	2	3362		34111805	0.999984
1682	2	3364		34111807	0.999984
1683	0	0		34111807	0.999984
1684	0	0		34111807	0.999984
1685	0	0		34111807	0.999984
1686	0	0		34111807	0.999984
1687	0	0		34111807	0.999984
1688	2	3376		34111809	0.999984
1689	0	0		34111809	0.999984
1690	2	3380		34111811	0.999984
1691	0	0		34111811	0.999984
1692	1	1692		34111812	0.999984
1693	0	0		34111812	0.999984
1694	1	1694		34111813	0.999984
1695	1	1695		34111814	0.999984
1696	2	3392		34111816	0.999984
1697	0	0		34111816	0.999984
1698	0	0		34111816	0.999984
1699	1	1699		34111817	0.999984
1700	1	1700		34111818	0.999984
1701	1	1701		34111819	0.999984
1702	0	0		34111819	0.999984
1703	1	1703		34111820	0.999984
1704	0	0		34111820	0.999984
1705	0	0		34111820	0.999984
1706	0	0		34111820	0.999984
1707	0	0		34111820	0.999984
1708	0	0		34111820	0.999984
1709	0	0		34111820	0.999984
1710	1	1710		34111821	0.999984
1711	1	1711		34111822	0.999984
1712	3	5136		34111825	0.999984
1713	0	0		34111825	0.999984
1714	1	1714		34111826	0.999984
1715	1	1715		34111827	0.999984
1716	1	1716		34111828	0.999984
1717	1	1717		34111829	0.999984
1718	0	0		34111829	0.999984
1719	2	3438		34111831	0.999984
1720	0	0		34111831	0.999984
1721	1	1721		34111832	0.999984
1722	0	0		34111832	0.999984
1723	0	0		34111832	0.999984
1724	0	0		34111832	0.999984
1725	0	0		34111832	0.999984
1726	0	0		34111832	0.999984
1727	0	0		34111832	0.999984
1728	0	0		34111832	0.999984
1729	0	0		34111832	0.999984
1730	0	0		34111832	0.999984
1731	0	0		34111832	0.999984
1732	0	0		34111832	0.999984
1733	1	1733		34111833	0.999984
1734	1	1734		34111834	0.999984
1735	1	1735		34111835	0.999984
1736	0	0		34111835	0.999984
1737	1	1737		34111836	0.999984
1738	1	1738		34111837	0.999985
1739	2	3478		34111839	0.999985
1740	0	0		34111839	0.999985
1741	0	0		34111839	0.999985
1742	1	1742		34111840	0.999985
1743	2	3486		34111842	0.999985
1744	1	1744		34111843	0.999985
1745	0	0		34111843	0.999985
1746	0	0		34111843	0.999985
1747	0	0		34111843	0.999985
1748	0	0		34111843	0.999985
1749	0	0		34111843	0.999985
1750	0	0		34111843	0.999985
1751	3	5253		34111846	0.999985
1752	1	1752		34111847	0.999985
1753	0	0		34111847	0.999985
1754	0	0		34111847	0.999985
1755	0	0		34111847	0.999985
1756	0	0		34111847	0.999985
1757	0	0		34111847	0.999985
1758	0	0		34111847	0.999985
1759	0	0		34111847	0.999985
1760	0	0		34111847	0.999985
1761	1	1761		34111848	0.999985
1762	0	0		34111848	0.999985
1763	0	0		34111848	0.999985
1764	1	1764		34111849	0.999985
1765	0	0		34111849	0.999985
1766	0	0		34111849	0.999985
1767	2	3534		34111851	0.999985
1768	0	0		34111851	0.999985
1769	0	0		34111851	0.999985
1770	1	1770		34111852	0.999985
1771	1	1771		34111853	0.999985
1772	0	0		34111853	0.999985
1773	1	1773		34111854	0.999985
1774	0	0		34111854	0.999985
1775	1	1775		34111855	0.999985
1776	0	0		34111855	0.999985
1777	1	1777		34111856	0.999985
1778	0	0		34111856	0.999985
1779	0	0		34111856	0.999985
1780	0	0		34111856	0.999985
1781	0	0		34111856	0.999985
1782	0	0		34111856	0.999985
1783	2	3566		34111858	0.999985
1784	0	0		34111858	0.999985
1785	0	0		34111858	0.999985
1786	0	0		34111858	0.999985
1787	0	0		34111858	0.999985
1788	0	0		34111858	0.999985
1789	1	1789		34111859	0.999985
1790	1	1790		34111860	0.999985
1791	0	0		34111860	0.999985
1792	0	0		34111860	0.999985
1793	0	0		34111860	0.999985
1794	0	0		34111860	0.999985
1795	0	0		34111860	0.999985
1796	0	0		34111860	0.999985
1797	1	1797		34111861	0.999985
1798	2	3596		34111863	0.999985
1799	1	1799		34111864	0.999985
1800	0	0		34111864	0.999985
1801	1	1801		34111865	0.999985
1802	0	0		34111865	0.999985
1803	0	0		34111865	0.999985
1804	0	0		34111865	0.999985
1805	1	1805		34111866	0.999985
1806	2	3612		34111868	0.999985
1807	0	0		34111868	0.999985
1808	0	0		34111868	0.999985
1809	0	0		34111868	0.999985
1810	1	1810		34111869	0.999985
1811	1	1811		34111870	0.999985
1812	0	0		34111870	0.999985
1813	1	1813		34111871	0.999986
1814	1	1814		34111872	0.999986
1815	0	0		34111872	0.999986
1816	0	0		34111872	0.999986
1817	1	1817		34111873	0.999986
1818	1	1818		34111874	0.999986
1819	0	0		34111874	0.999986
1820	0	0		34111874	0.999986
1821	2	3642		34111876	0.999986
1822	2	3644		34111878	0.999986
1823	0	0		34111878	0.999986
1824	0	0		34111878	0.999986
1825	0	0		34111878	0.999986
1826	0	0		34111878	0.999986
1827	0	0		34111878	0.999986
1828	0	0		34111878	0.999986
1829	0	0		34111878	0.999986
1830	0	0		34111878	0.999986
1831	1	1831		34111879	0.999986
1832	0	0		34111879	0.999986
1833	0	0		34111879	0.999986
1834	0	0		34111879	0.999986
1835	1	1835		34111880	0.999986
1836	0	0		34111880	0.999986
1837	0	0		34111880	0.999986
1838	0	0		34111880	0.999986
1839	0	0		34111880	0.999986
1840	0	0		34111880	0.999986
1841	0	0		34111880	0.999986
1842	0	0		34111880	0.999986
1843	0	0		34111880	0.999986
1844	1	1844		34111881	0.999986
1845	0	0		34111881	0.999986
1846	0	0		34111881	0.999986
1847	3	5541		34111884	0.999986
1848	0	0		34111884	0.999986
1849	1	1849		34111885	0.999986
1850	0	0		34111885	0.999986
1851	2	3702		34111887	0.999986
1852	0	0		34111887	0.999986
1853	0	0		34111887	0.999986
1854	0	0		34111887	0.999986
1855	0	0		34111887	0.999986
1856	0	0		34111887	0.999986
1857	1	1857		34111888	0.999986
1858	0	0		34111888	0.999986
1859	0	0		34111888	0.999986
1860	0	0		34111888	0.999986
1861	0	0		34111888	0.999986
1862	0	0		34111888	0.999986
1863	0	0		34111888	0.999986
1864	0	0		34111888	0.999986
1865	0	0		34111888	0.999986
1866	0	0		34111888	0.999986
1867	0	0		34111888	0.999986
1868	0	0		34111888	0.999986
1869	0	0		34111888	0.999986
1870	1	1870		34111889	0.999986
1871	0	0		34111889	0.999986
1872	0	0		34111889	0.999986
1873	0	0		34111889	0.999986
1874	0	0		34111889	0.999986
1875	0	0		34111889	0.999986
1876	0	0		34111889	0.999986
1877	0	0		34111889	0.999986
1878	0	0		34111889	0.999986
1879	2	3758		34111891	0.999986
1880	0	0		34111891	0.999986
1881	0	0		34111891	0.999986
1882	0	0		34111891	0.999986
1883	0	0		34111891	0.999986
1884	1	1884		34111892	0.999986
1885	0	0		34111892	0.999986
1886	0	0		34111892	0.999986
1887	0	0		34111892	0.999986
1888	0	0		34111892	0.999986
1889	0	0		34111892	0.999986
1890	0	0		34111892	0.999986
1891	0	0		34111892	0.999986
1892	1	1892		34111893	0.999986
1893	0	0		34111893	0.999986
1894	0	0		34111893	0.999986
1895	0	0		34111893	0.999986
1896	0	0		34111893	0.999986
1897	0	0		34111893	0.999986
1898	0	0		34111893	0.999986
1899	0	0		34111893	0.999986
1900	0	0		34111893	0.999986
1901	0	0		34111893	0.999986
1902	1	1902		34111894	0.999986
1903	0	0		34111894	0.999986
1904	0	0		34111894	0.999986
1905	0	0		34111894	0.999986
1906	0	0		34111894	0.999986
1907	0	0		34111894	0.999986
1908	0	0		34111894	0.999986
1909	0	0		34111894	0.999986
1910	0	0		34111894	0.999986
1911	0	0		34111894	0.999986
1912	0	0		34111894	0.999986
1913	0	0		34111894	0.999986
1914	0	0		34111894	0.999986
1915	0	0		34111894	0.999986
1916	0	0		34111894	0.999986
1917	0	0		34111894	0.999986
1918	0	0		34111894	0.999986
1919	0	0		34111894	0.999986
1920	0	0		34111894	0.999986
1921	0	0		34111894	0.999986
1922	0	0		34111894	0.999986
1923	0	0		34111894	0.999986
1924	0	0		34111894	0.999986
1925	0	0		34111894	0.999986
1926	0	0		34111894	0.999986
1927	0	0		34111894	0.999986
1928	0	0		34111894	0.999986
1929	0	0		34111894	0.999986
1930	0	0		34111894	0.999986
1931	0	0		34111894	0.999986
1932	0	0		34111894	0.999986
1933	0	0		34111894	0.999986
1934	0	0		34111894	0.999986
1935	0	0		34111894	0.999986
1936	0	0		34111894	0.999986
1937	0	0		34111894	0.999986
1938	0	0		34111894	0.999986
1939	0	0		34111894	0.999986
1940	0	0		34111894	0.999986
1941	1	1941		34111895	0.999986
1942	0	0		34111895	0.999986
1943	0	0		34111895	0.999986
1944	0	0		34111895	0.999986
1945	0	0		34111895	0.999986
1946	0	0		34111895	0.999986
1947	0	0		34111895	0.999986
1948	0	0		34111895	0.999986
1949	0	0		34111895	0.999986
1950	0	0		34111895	0.999986
1951	0	0		34111895	0.999986
1952	0	0		34111895	0.999986
1953	0	0		34111895	0.999986
1954	0	0		34111895	0.999986
1955	1	1955		34111896	0.999986
1956	0	0		34111896	0.999986
1957	0	0		34111896	0.999986
1958	0	0		34111896	0.999986
1959	0	0		34111896	0.999986
1960	0	0		34111896	0.999986
1961	0	0		34111896	0.999986
1962	0	0		34111896	0.999986
1963	0	0		34111896	0.999986
1964	0	0		34111896	0.999986
1965	0	0		34111896	0.999986
1966	0	0		34111896	0.999986
1967	0	0		34111896	0.999986
1968	1	1968		34111897	0.999986
1969	0	0		34111897	0.999986
1970	0	0		34111897	0.999986
1971	0	0		34111897	0.999986
1972	0	0		34111897	0.999986
1973	0	0		34111897	0.999986
1974	0	0		34111897	0.999986
1975	0	0		34111897	0.999986
1976	0	0		34111897	0.999986
1977	0	0		34111897	0.999986
1978	0	0		34111897	0.999986
1979	0	0		34111897	0.999986
1980	0	0		34111897	0.999986
1981	0	0		34111897	0.999986
1982	0	0		34111897	0.999986
1983	0	0		34111897	0.999986
1984	0	0		34111897	0.999986
1985	0	0		34111897	0.999986
1986	1	1986		34111898	0.999986
1987	2	3974		34111900	0.999986
1988	1	1988		34111901	0.999986
1989	0	0		34111901	0.999986
1990	0	0		34111901	0.999986
1991	0	0		34111901	0.999986
1992	0	0		34111901	0.999986
1993	0	0		34111901	0.999986
1994	0	0		34111901	0.999986
1995	0	0		34111901	0.999986
1996	1	1996		34111902	0.999986
1997	1	1997		34111903	0.999986
1998	0	0		34111903	0.999986
[truncated: 3,003 more rows]
