# Supplementary material for: High-Throughput RNA Sequencing of Pseudomonas-Infected Arabidopsis Reveals Hidden Transcriptome Complexity and Novel Splice Variants
Source: PLoS One. 2013 Oct 1;8(10):e74183. doi: 10.1371/journal.pone.0074183 (PMC3788074; doi:10.1371/journal.pone.0074183)
Supplement: File S2 — QCSpreadsheets. (ZIP) [file pone.0074183.s002.zip › QC_Sample24_Run4_Lane6_S177.xlsx]

## Sheet: Read Counts
Total read pairs		31228111
Paired Alignments		32853124

## Sheet: Raw Counts_1
						0	1	2	3	4	5	6	7	8	9	10	11	12	13	14	15	16	17	18	19	20	21	22	23	24	25	26	27	28	29	30	31	32	33	34	35	36	37	38	39	40
	;	<	=	>	?	@	A	B	C	D	E	F	G	H	I	J	K	L	M	N	O	P	Q	R	S	T	U	V	W	X	Y	Z	[	\	]	^	_	'	a	b	c	d	e	f	g	h
									0.501187	0.398107	0.316228	0.251189	0.199526	0.158489	0.125893	0.1	0.0794328	0.0630957	0.0501187	0.0398107	0.0316228	0.0251189	0.0199526	0.0158489	0.0125893	0.01	0.00794328	0.00630957	0.00501187	0.00398107	0.00316228	0.00251189	0.00199526	0.00158489	0.00125893	0.001	0.000794328	0.000630957	0.000501187	0.000398107	0.000316228	0.000251189	0.000199526	0.000158489	0.000125893	0.0001	Total
1	0	0	0	0	0	0	0	169983	0	0	0	0	0	0	2008	1816	1092	6755	0	4341	0	3265	3004	3548	29615	0	10759	18833	12045	6144	54430	27205	3340	119238	23324	161506	135101	25959	461949	42193	474127	339599	378767	1876317	1658178	25173670	31228111
2	0	0	0	0	0	0	0	192333	0	41	13	210	1685	1019	2097	3610	3762	9170	3020	6315	1910	10726	11140	13489	33043	10257	18481	24276	34054	17425	54364	50800	38391	115337	52325	125211	147049	40113	436751	45539	537410	432303	345906	1951554	2011004	24445978	31228111
3	0	0	0	0	0	0	0	189100	0	59	94	733	1764	1358	2500	5082	5390	8406	3605	6704	2615	12288	14049	14546	32719	15057	15706	22974	36819	16315	59610	43579	43937	113001	56710	121749	153877	41201	449454	45240	562992	449386	365914	1961313	2133411	24218854	31228111
4	0	0	0	0	0	0	0	192148	0	79	196	1490	1879	2458	2775	6834	6057	7674	4087	6809	3204	13398	16147	13740	31603	16743	14465	23869	36401	15335	60722	38075	43803	111469	56719	118331	153117	40910	453345	44257	580759	461316	374261	1987166	2250480	24035990	31228111
5	0	0	0	0	0	0	0	198375	5	72	270	1840	2546	2708	3062	7361	5609	6780	4897	7738	3799	15495	16901	12274	28428	16681	15390	24645	35252	15553	54797	37548	39155	107772	53401	114338	145445	40681	450277	43779	602522	477030	370445	2012437	2354321	23898482	31228111
6	0	0	0	0	0	0	0	216834	10	97	295	1758	2487	2684	3594	7055	4703	5944	4701	8418	3448	17679	14742	10871	24224	14712	19016	22993	37488	17074	45506	40211	37433	108607	51797	107768	138281	48413	426260	45683	609908	478003	348728	2016429	2297164	23987093	31228111
7	0	0	0	0	0	0	0	222424	17	188	421	1472	2054	2552	3618	8492	6864	8128	4325	6212	4037	15155	15903	14073	31531	15784	16842	23897	40947	17185	54017	40788	50362	106106	64285	108243	156729	58994	425016	51498	586324	449757	374779	1964146	2100197	24174749	31228111
8	0	0	0	0	0	0	0	229069	11	74	181	1299	1662	2270	3048	6905	6018	7891	3853	5353	4272	14121	15314	15638	29945	15769	16536	24852	45116	17978	56862	41406	56924	108759	73841	114216	169374	58767	464782	49356	629684	472579	400768	2071528	2294399	23697691	31228111
9	0	0	0	0	0	0	0	251050	5	67	161	1209	1637	1889	2861	8009	6263	9988	3608	4999	3936	13537	16917	18775	30868	16050	15627	24317	50170	17226	58889	40655	63825	107313	81936	115200	178687	54742	491705	50904	652292	493506	419474	2129484	2400659	23389671	31228111
10	0	0	0	0	0	0	0	294798	5	28	117	1094	1449	1838	2715	7556	5764	9237	3373	4807	3663	13090	17046	18967	29453	15617	15040	23649	53409	16925	56358	39874	70579	102726	89552	112284	187672	54105	515195	49696	681105	511312	447778	2205804	2542727	23021704	31228111
11	0	0	0	0	0	0	0	336290	10	103	286	2129	3241	3289	4377	7898	5503	7467	5764	8669	4017	21662	19065	13079	26899	18344	20558	28034	46815	20350	51508	50142	50125	116210	72464	119696	160366	63298	493071	57757	703052	553509	404193	2320227	2461138	22947506	31228111
12	0	0	0	0	0	0	0	344137	8	133	334	1892	2641	2754	4069	8403	6863	8663	4969	6507	4289	19502	21228	17659	30493	19775	18135	29231	55513	20324	59376	49384	67784	113881	91379	122206	183364	67071	525833	63465	712726	558349	448774	2380900	2507533	22648564	31228111
13	0	0	0	0	0	0	0	358606	6	162	410	1808	2401	2619	3939	9435	7728	10565	4625	5844	4159	18550	22522	21253	32746	20133	17385	29318	63131	20543	62161	49271	80763	111625	105361	123008	199650	69299	558583	67306	744034	578663	486542	2432573	2585630	22315754	31228111
14	0	0	0	0	0	0	0	376947	8	83	341	1907	2215	2392	4073	10243	7659	11836	4333	5374	4108	17952	23129	23292	34049	19934	16934	29306	67812	20849	63588	48881	88857	111982	115426	124841	215707	69939	592017	66371	784281	596431	517925	2524029	2728275	21894785	31228111
15	0	0	0	0	0	0	0	404104	3	41	176	1433	1851	2219	3767	9547	7421	11656	4046	4726	4371	17408	22975	24423	34915	20095	16839	29875	70986	21053	64603	49068	95978	110050	124369	124788	227083	73313	611438	67740	812526	607220	535843	2571595	2803785	21634782	31228111
16	0	0	0	0	0	0	0	462024	9	87	541	3557	4932	4494	6508	10951	7362	10923	7554	9033	4653	29933	25866	17640	32494	23965	23619	36176	62893	24431	60536	62392	74493	124527	107537	137512	193682	91361	597626	81094	856025	680727	503043	2723888	2765251	21358772	31228111
17	0	0	0	0	0	0	0	473549	10	95	410	2568	3800	3418	5848	11314	9001	12547	6192	6877	4916	26217	29626	24329	35630	25118	22098	37561	77743	25541	67589	61321	98211	122241	132656	139930	224976	95173	642266	85043	886036	691847	561157	2835014	2863268	20876975	31228111
18	0	0	0	0	0	0	0	485313	13	119	473	2475	3416	3264	5867	12642	9681	15248	5663	6222	5205	24970	31035	29350	37560	25336	21595	37334	87043	26055	71192	60998	112754	120693	148749	141771	242722	98762	678131	89406	918958	712656	593646	2896759	2950553	20514482	31228111
19	0	0	0	0	0	0	0	507724	5	52	384	2307	3307	3149	5900	13737	10548	16997	5503	5809	5067	24326	32016	32801	39341	24959	20536	36613	94697	25865	72407	60186	124312	119756	161306	142329	260508	98309	717329	89694	961403	733784	632666	2978721	3058739	20105019	31228111
20	0	0	0	0	0	0	0	541879	10	97	335	2163	3216	3037	6025	16751	18051	28232	5297	5190	4636	22675	33471	36657	49134	24045	19418	35759	101570	25517	77700	58964	136010	117058	173560	144744	276963	100337	743891	94283	980082	747442	662220	3039444	3117557	19774691	31228111
21	0	0	0	0	0	0	0	607610	18	89	699	5483	7365	5976	9378	15573	10038	15449	10358	11210	6468	41532	35848	24494	41029	33324	30254	49414	87082	32784	74899	80917	107587	139990	151599	168703	237316	127518	738115	112162	1054134	859046	625183	3278368	3031282	19359817	31228111
22	0	0	0	0	0	0	0	622834	89	1392	2588	10728	10004	14328	10683	20968	14942	22731	12082	10020	8882	39083	44587	37718	46714	36477	30367	51254	109340	33931	82257	78630	139430	135915	184831	169141	274584	130086	795961	119907	1081370	871200	681069	3349913	3103458	18838617	31228111
23	0	0	0	0	0	0	0	644961	21	163	674	3642	5222	4599	8925	17812	13894	21018	7898	7696	7293	34433	43319	40034	45706	35369	28076	48874	119639	34065	83507	78178	157046	134102	202827	170033	296266	134195	833233	123890	1119961	892816	729039	3455816	3177920	18465949	31228111
24	0	0	0	0	0	0	0	668920	7	88	609	3590	5131	4770	8968	19515	14668	25048	7879	7709	7668	33939	45534	46312	47692	34885	27681	48892	131106	34378	85015	77842	172506	131318	221482	171684	315143	138268	872859	128616	1161643	915434	766092	3490836	3247855	18106529	31228111
25	0	0	0	0	0	0	0	704665	7	74	523	3288	4680	4331	9126	19500	14617	24800	7732	7479	7345	33868	47034	49583	47966	35208	28364	49245	139605	35032	85140	77855	185729	129940	236829	171422	335276	140004	914235	132435	1209141	941716	798171	3528406	3324481	17743259	31228111
26	0	0	0	0	0	0	0	764035	12	79	696	3820	5384	4873	7241	12561	8661	13914	9629	9195	7182	37401	33170	24262	34516	34437	31776	49159	82027	34762	68305	79503	110205	123443	143053	179572	197228	162523	623249	155704	903122	817404	558794	2830830	2738562	20327822	31228111
27	0	0	0	0	0	0	0	774310	14	199	685	3456	4446	4380	6789	13499	10489	15662	8050	7657	7670	32098	36756	31658	35164	35052	30090	48089	99579	36634	71417	77508	134755	122147	167480	178595	226886	164492	664712	163425	928858	831914	616185	2901770	2820035	19915506	31228111
28	0	0	0	0	0	0	0	788379	8	104	555	2405	3838	3552	6638	14136	10948	17430	7412	6945	7792	30506	38082	36075	36818	34885	29575	47631	109462	37373	72192	77054	148431	120479	182857	179436	243429	164736	695228	166918	952109	846497	646788	2962026	2891226	19608156	31228111
29	0	0	0	0	0	0	0	798545	13	77	531	2466	3462	3916	6191	14658	10688	18746	7279	6773	8584	29645	39593	39280	36567	35565	31279	47157	115571	38135	73559	75855	159393	119504	192404	180525	257087	168146	721111	172754	974801	865397	675146	2984252	2958449	19355007	31228111
30	0	0	0	0	0	0	0	832219	8	86	480	2120	3688	3563	6192	14513	10485	18978	7058	6749	7754	28595	39759	41035	36529	35427	32395	47140	120747	39400	73689	76737	168695	118111	202312	181107	269120	172421	744269	178413	1007964	888918	709865	3012018	3047473	19042079	31228111
31	0	0	0	0	0	0	0	901640	16	131	762	3804	6201	5269	8415	14543	10610	15632	9311	8905	6986	36965	37986	28256	33073	35432	30788	48256	101673	34726	69498	79158	137658	117325	180766	187307	233233	177252	722399	167706	1034109	906563	676496	2866459	3170357	19122445	31228111
32	0	0	0	0	0	0	0	913770	10	129	662	2786	4630	4363	7343	15366	11657	17864	7570	7033	7467	31004	42733	37452	33937	36086	29558	46764	122757	36907	71314	76322	165918	115991	206408	186470	263770	178646	763317	180071	1046041	918672	729587	2935589	3213419	18758728	31228111
33	0	0	0	0	0	0	0	933320	5	122	616	2444	3836	3998	6803	17513	12222	22241	7024	6645	7999	29176	45866	45523	34696	35954	29482	45833	138526	38061	71902	75269	187272	115419	224655	188352	287001	183155	792288	189876	1070785	940905	770719	2944693	3273695	18444220	31228111
34	0	0	0	0	0	0	0	957547	8	142	726	2764	3716	4586	6814	18407	11933	23862	6924	6738	7981	28366	46504	49516	34137	35436	29403	44526	144674	38592	71093	74258	197589	113442	236236	188745	300307	186203	822769	196199	1103079	966373	807146	2983967	3347781	18129622	31228111
35	0	0	0	0	0	0	0	1010868	12	100	523	1984	3347	3624	6274	17422	11493	22409	6367	6099	7750	26845	45744	48873	33575	34219	29216	44206	146523	38688	70977	72638	203912	112120	244747	188871	316673	188126	856739	200731	1144031	989438	841728	3033516	3435734	17781969	31228111
36	0	0	0	0	0	0	0	1097674	24	149	958	4339	7116	6433	9962	18649	12374	19346	10722	10145	9042	42502	46278	34409	37182	42923	36677	55635	123399	41941	79826	89742	170193	130659	215260	232064	271461	236211	825067	235947	1161549	1103936	812178	3076405	3366097	17553637	31228111
37	0	0	0	0	0	0	0	1140291	249	3847	5096	20163	17963	37116	12676	30148	19749	33526	18815	13078	14404	42514	62560	55025	41753	49669	42375	58595	158504	44707	80462	86253	209931	130982	252606	221839	315599	224740	876541	238396	1187421	1089204	869263	3067553	3428922	17025576	31228111
38	0	0	0	0	0	0	0	1125764	21	242	855	3105	4671	5370	8407	22352	14477	27154	8502	8061	9886	33782	55874	54659	37628	42948	35504	51993	165378	45645	80187	87245	226489	131312	266743	230529	332968	237938	918196	256421	1238399	1141155	924022	3185052	3489584	16719593	31228111
39	0	0	0	0	0	0	0	1156958	20	243	759	2616	4038	4630	7760	21913	13576	28115	8020	7750	9874	31780	55565	58484	36908	42225	36418	51638	173214	47056	79720	86745	237412	130781	277194	232706	349818	243777	949863	271834	1262462	1176208	963045	3212734	3557972	16396280	31228111
40	0	0	0	0	0	0	0	1210494	26	196	737	2385	3515	4326	6284	18186	11054	22426	8668	8043	11152	30376	49629	50988	33315	44067	39582	52058	152423	51390	75434	87867	220700	132186	241588	249447	315404	271844	830425	321203	1103317	1177031	908450	2753491	3315576	17412828	31228111
41	0	0	0	0	0	0	0	1289779	27	252	1166	4055	6399	6111	8474	17139	11012	17582	10968	9985	10976	39030	46985	34964	33632	45404	41173	53622	125954	45775	77424	90254	183813	129613	212368	265660	274465	285705	797008	313166	1103007	1202470	873752	2641056	3464845	17453041	31228111
42	0	0	0	0	0	0	0	1305772	34	399	970	3099	4631	5281	7898	19076	12696	21221	9390	8645	11596	32625	53328	45901	32382	45315	40169	51050	153827	49311	76877	88814	220249	133005	243435	260432	316206	283120	853823	330908	1137525	1222754	939286	2696241	3530192	16980628	31228111
43	0	0	0	0	0	0	0	1329881	31	406	1003	2720	4267	4989	7329	20889	12553	24670	8649	8092	12328	30158	56441	54551	31863	44817	40730	50389	168373	51959	76597	88969	240358	135338	259874	264631	339851	289735	888792	352151	1158210	1260721	987661	2688290	3619298	16610547	31228111
44	0	0	0	0	0	0	0	1365143	22	377	881	2548	3682	4660	7153	21698	11778	26384	8201	7852	12061	29392	57216	57851	31562	44663	40302	50194	176155	52342	75999	88122	250797	135284	269508	266068	355738	292426	917449	366061	1178997	1292435	1019506	2705497	3685122	16316985	31228111
45	0	0	0	0	0	0	0	1430299	31	321	719	2380	3494	4397	6421	20560	11172	25385	8239	7723	11509	28297	55598	57738	30475	44237	40299	49435	177327	52623	74908	88065	255884	135370	274245	267410	373221	297461	952319	383581	1200082	1337187	1057180	2700023	3782134	15980362	31228111
46	0	0	0	0	0	0	0	1528076	39	368	1271	4173	6305	6478	9027	19736	12188	19610	10903	10622	11730	38180	52346	39900	32736	47908	43855	53154	145499	47987	80849	94037	214139	134805	241586	292899	325969	316471	910005	369153	1189590	1373945	1016484	2599683	3885158	16041247	31228111
47	0	0	0	0	0	0	0	1545185	29	410	1044	3071	4618	5610	7889	21708	12887	23404	9522	8978	12545	32107	59910	51798	30815	47018	42346	50365	175101	52000	78705	92608	253585	140326	274646	287038	370626	315198	972709	398105	1225071	1410813	1090840	2643890	3950992	15524599	31228111
48	0	0	0	0	0	0	0	1570863	40	503	1028	2898	4214	5477	7669	23641	12714	27680	8715	8665	13192	29908	62655	61313	30126	45793	42461	49990	192344	53332	77569	93260	272646	143413	291828	289429	400465	316581	1022311	415044	1253215	1456456	1136682	2665242	4029461	15109288	31228111
49	0	0	0	0	0	0	0	1610474	31	406	921	2708	3961	5224	7537	25271	12340	29277	8458	8310	13370	28896	64766	65894	29794	45414	41991	49956	201738	53789	77031	93553	284468	143783	303734	289596	419461	317834	1061227	430885	1281181	1492224	1167562	2694933	4084880	14775233	31228111
50	0	0	0	0	0	0	0	1681654	45	401	756	2248	3413	4623	6662	22485	11235	27334	8083	7761	12346	27108	61230	64599	28851	44235	41427	48950	198719	53867	75669	90860	286043	141615	308056	290774	435705	318581	1095816	441196	1308467	1527605	1200176	2731944	4150313	14467259	31228111
51	0	0	0	0	0	0	0	1807737	78	660	1624	4360	6777	7456	9601	21746	13317	21618	12391	12169	14443	39784	58217	45914	34248	53396	49631	56306	166983	54204	87129	105693	246412	156725	273074	345022	398068	369921	1071476	461987	1314899	1647476	1162614	2716424	4169820	14208711	31228111
52	0	0	0	0	0	0	0	1831678	195	2964	4508	14929	11967	23766	10973	30353	16941	32260	14283	12073	16547	36054	69174	63925	33394	53464	48964	55371	201383	58630	85428	105585	289814	165886	309632	335116	449934	363611	1147696	487014	1346057	1678710	1226520	2726318	4209758	13657236	31228111
53	0	0	0	0	0	0	0	1860995	82	949	1418	3667	4957	6380	8639	26676	13778	30677	9635	9654	15217	31754	69232	68993	31120	49610	46368	52827	216362	59233	83561	106297	311898	167281	328811	339995	478760	368061	1197145	513243	1383897	1729027	1274609	2780194	4257898	13289211	31228111
54	0	0	0	0	0	0	0	1909534	66	646	1114	2721	4276	5951	8024	27857	13166	32188	9339	9479	15528	30731	71538	75791	31013	49889	47104	53415	228199	60659	83361	107511	325316	168432	342652	340073	503097	370350	1246180	536592	1412264	1772167	1310967	2807386	4316889	12896646	31228111
55	0	0	0	0	0	0	0	1994458	40	620	944	2403	3957	5409	7265	24933	11698	29463	9086	9017	14757	28927	67218	72356	30109	49715	47031	53858	223982	61806	82135	106240	326400	169925	344901	344416	525498	376295	1290139	560149	1436936	1833658	1340121	2824434	4388862	12528950	31228111
56	0	0	0	0	0	0	0	2135459	81	757	1749	4245	7145	8089	9827	23271	13477	23082	12793	12970	16417	39112	62980	52335	35008	55979	54116	57957	187500	58880	92333	116901	281613	178745	307284	395839	482282	419764	1265592	565515	1434101	1943441	1295909	2824050	4394748	12356765	31228111
57	0	0	0	0	0	0	0	2162831	74	736	1360	3366	5235	7022	8749	25371	13816	27784	11035	11178	16669	34265	70467	67192	31824	53584	51700	55829	222014	63287	89498	117721	325528	189809	345192	388776	539540	416730	1341954	598984	1476723	1978702	1356909	2852513	4401421	11862723	31228111
58	0	0	0	0	0	0	0	2200304	79	829	1292	3299	4850	6827	8887	28443	13587	32182	10325	10553	17773	32182	74531	76649	31674	52415	50778	56497	239693	65212	88232	120339	348216	194513	366591	390838	577600	420478	1409207	627913	1512634	2037924	1402570	2878077	4446835	11387283	31228111
59	0	0	0	0	0	0	0	2258480	77	760	1313	3095	4641	6894	8551	29463	13317	33801	10002	10302	17556	31442	75976	81387	30825	51692	50594	57243	248156	66094	87802	121777	358487	196297	379152	393002	605451	420513	1467431	651024	1546976	2098327	1427343	2919090	4482785	10980993	31228111
60	0	0	0	0	0	0	0	2364980	72	847	1261	2789	4349	6320	7931	26859	12217	32361	9396	9594	17155	29827	72990	81547	30099	51012	49953	56967	249088	67184	87364	120039	365602	196618	387084	393670	632391	421442	1526856	672724	1573760	2142721	1446151	2942744	4492342	10641805	31228111
61	0	0	0	0	0	0	0	2538839	94	965	1939	4445	7472	8895	10247	24892	14051	24184	12801	13758	18251	39366	67510	57655	34697	57691	57006	59310	211595	62610	96886	132057	312702	205338	344030	450844	587416	460098	1494411	664424	1551102	2248088	1385230	2919822	4470784	10576606	31228111
62	0	0	0	0	0	0	0	2572027	80	953	1514	3515	5042	7669	8907	26865	14021	28900	10896	11520	18157	34106	74452	72826	31605	53846	53462	57581	243563	66443	93747	132860	359667	218341	382793	443810	645632	460976	1572182	702653	1600085	2278368	1451242	2935112	4467735	10084958	31228111
63	0	0	0	0	0	0	0	2619200	89	1049	1480	3425	5242	7817	9066	29880	14096	34583	10699	11113	19592	32565	78421	84099	30735	52840	53730	59288	264564	70319	93157	136519	385476	224998	406908	445792	693661	463519	1660254	739913	1639238	2350688	1483143	2968673	4462708	9579572	31228111
64	0	0	0	0	0	0	0	2693087	78	1011	1473	3679	5302	7943	9457	31137	13622	36189	10162	11097	19911	32652	80181	89115	30466	52868	52938	60249	272867	71163	93256	138684	396030	228435	419785	448948	727051	463294	1727824	765824	1666136	2415529	1504027	3001846	4475556	9169239	31228111
65	0	0	0	0	0	0	0	2822115	69	925	1324	3118	4661	6738	8247	27415	12107	32757	9483	10364	18708	30852	77316	86746	30292	51808	51979	60131	270586	71019	92413	135336	398899	225748	425281	451616	757151	464829	1801329	788752	1695403	2478405	1513360	3034384	4472690	8803755	31228111
66	0	0	0	0	0	0	0	3050333	93	865	1829	3882	6172	8492	9590	24494	13531	24790	12430	14126	20635	40423	71619	65210	35881	59741	62400	63621	235268	68736	103093	151913	352323	249678	387635	526635	740131	509628	1818083	802378	1672509	2649192	1447680	3040443	4418781	8463848	31228111

## Sheet: Score Distribution_1
						0	1	2	3	4	5	6	7	8	9	10	11	12	13	14	15	16	17	18	19	20	21	22	23	24	25	26	27	28	29	30	31	32	33	34	35	36	37	38	39	40
	;	<	=	>	?	@	A	B	C	D	E	F	G	H	I	J	K	L	M	N	O	P	Q	R	S	T	U	V	W	X	Y	Z	[	\	]	^	_	'	a	b	c	d	e	f	g	h
									0.501187	0.398107	0.316228	0.251189	0.199526	0.158489	0.125893	0.1	0.0794328	0.0630957	0.0501187	0.0398107	0.0316228	0.0251189	0.0199526	0.0158489	0.0125893	0.01	0.00794328	0.00630957	0.00501187	0.00398107	0.00316228	0.00251189	0.00199526	0.00158489	0.00125893	0.001	0.000794328	0.000630957	0.000501187	0.000398107	0.000316228	0.000251189	0.000199526	0.000158489	0.000125893	0.0001	Total
1	0	0	0	0	0	0	0	0	0	0	0	0	0	0	18072	18160	12012	81060	0	60774	0	52240	51068	63864	562685	0	225939	414326	277035	147456	1360750	707330	90180	3338664	676396	4845180	4188131	830688	15244317	1434562	16594445	12225564	14014379	71300046	64668942	1006946800	1220451065	39.0818	0.000123543
2	0	0	0	0	0	0	0	0	0	164	65	1260	11795	8152	18873	36100	41382	110040	39260	88410	28650	171616	189380	242802	627817	205140	388101	534072	783242	418200	1359100	1320800	1036557	3229436	1517425	3756330	4558519	1283616	14412783	1548326	18809350	15562908	12798522	74159052	78429156	977839120	1215565521	38.9254	0.000128075
3	0	0	0	0	0	0	0	0	0	236	470	4398	12348	10864	22500	50820	59290	100872	46865	93856	39225	196608	238833	261828	621661	301140	329826	505428	846837	391560	1490250	1133054	1186299	3164028	1644590	3652470	4770187	1318432	14831982	1538160	19704720	16177896	13538818	74529894	83203029	968754160	1214773434	38.9	0.000128825
4	0	0	0	0	0	0	0	0	0	316	980	8940	13153	19664	24975	68340	66627	92088	53131	95326	48060	214368	274499	247320	600457	334860	303765	525118	837223	368040	1518050	989950	1182681	3121132	1644851	3549930	4746627	1309120	14960385	1504738	20326565	16607376	13847657	75512308	87768720	961439600	1214226940	38.8825	0.000129345
5	0	0	0	0	0	0	0	0	15	288	1350	11040	17822	21664	27558	73610	61699	81360	63661	108332	56985	247920	287317	220932	540132	333620	323190	542190	810796	373272	1369925	976248	1057185	3017616	1548629	3430140	4508795	1301792	14859141	1488486	21088270	17173080	13706465	76472606	91818519	955939280	1213960930	38.874	0.000129599
6	0	0	0	0	0	0	0	0	30	388	1475	10548	17409	21472	32346	70550	51733	71328	61113	117852	51720	282864	250614	195678	460256	294240	399336	505846	862224	409776	1137650	1045486	1010691	3040996	1502113	3233040	4286711	1549216	14066580	1553222	21346780	17208108	12902936	76624302	89589396	959483720	1213749745	38.8672	0.000129801
7	0	0	0	0	0	0	0	0	51	752	2105	8832	14378	20416	32562	84920	75504	97536	56225	86968	60555	242480	270351	253314	599089	315680	353682	525734	941781	412440	1350425	1060488	1359774	2970968	1864265	3247290	4858599	1887808	14025528	1750932	20521340	16191252	13866823	74637548	81907683	966989960	1212946038	38.8415	0.000130573
8	0	0	0	0	0	0	0	0	33	296	905	7794	11634	18160	27432	69050	66198	94692	50089	74942	64080	225936	260338	281484	568955	315380	347256	546744	1037668	431472	1421550	1076556	1536948	3045252	2141389	3426480	5250594	1880544	15337806	1678104	22038940	17012844	14828416	78718064	89481561	947907640	1211283226	38.7882	0.000132183
9	0	0	0	0	0	0	0	0	15	268	805	7254	11459	15112	25749	80090	68893	119856	46904	69986	59040	216592	287589	337950	586492	321000	328167	534974	1153910	413424	1472225	1057030	1723275	3004764	2376144	3456000	5539297	1751744	16226265	1730736	22830220	17766216	15520538	80920392	93625701	935586840	1209272916	38.7239	0.000134157
10	0	0	0	0	0	0	0	0	15	112	585	6564	10143	14704	24435	75560	63404	110844	43849	67298	54945	209440	289782	341406	559607	312340	315840	520278	1228407	406200	1408950	1036724	1905633	2876328	2597008	3368520	5817832	1731360	17001435	1689664	23838675	18407232	16567786	83820552	99166353	920868160	1206757970	38.6433	0.000136668
11	0	0	0	0	0	0	0	0	30	412	1430	12774	22687	26312	39393	78980	60533	89604	74932	121366	60255	346592	324105	235422	511081	366880	431718	616748	1076745	488400	1287700	1303692	1353375	3253880	2101456	3590880	4971346	2025536	16271343	1963738	24606820	19926324	14955141	88168626	95984382	917900240	1204650878	38.5758	0.000138808
12	0	0	0	0	0	0	0	0	24	532	1670	11352	18487	22032	36621	84030	75493	103956	64597	91098	64335	312032	360876	317862	579367	395500	380835	643082	1276799	487776	1484400	1283984	1830168	3188668	2649991	3666180	5684284	2146272	17352489	2157810	24945410	20100564	16604638	90474200	97793787	905942560	1202633761	38.5113	0.000140888
13	0	0	0	0	0	0	0	0	18	648	2050	10848	16807	20952	35451	94350	85008	126780	60125	81816	62385	296800	382874	382554	622174	402660	365085	644996	1452013	493032	1554025	1281046	2180601	3125500	3055469	3690240	6189150	2217568	18433239	2288404	26041190	20831868	18002054	92437774	100839570	892630160	1200437284	38.4409	0.000143188
14	0	0	0	0	0	0	0	0	24	332	1705	11442	15505	19136	36657	102430	84249	142032	56329	75236	61620	287232	393193	419256	646931	398680	355614	644732	1559676	500376	1589700	1270906	2399139	3135496	3347354	3745230	6686917	2238048	19536561	2256614	27449835	21471516	19163225	95913102	106402725	875791400	1198210155	38.3696	0.000145559
15	0	0	0	0	0	0	0	0	9	164	880	8598	12957	17752	33903	95470	81631	139872	52598	66164	65565	278528	390575	439614	663385	401900	353619	657250	1632678	505272	1615075	1275768	2591406	3081400	3606701	3743640	7039573	2346016	20177454	2303160	28438410	21859920	19826191	97720610	109347615	865391280	1196262603	38.3072	0.000147665
16	0	0	0	0	0	0	0	0	27	348	2705	21342	34524	35952	58572	109510	80982	131076	98202	126462	69795	478928	439722	317520	617386	479300	495999	795872	1446539	586344	1513400	1622192	2011311	3486756	3118573	4125360	6004142	2923552	19721658	2757196	29960875	24506172	18612591	103507744	107844789	854350880	1192494298	38.1866	0.000151825
17	0	0	0	0	0	0	0	0	30	380	2050	15408	26600	27344	52632	113140	99011	150564	80496	96278	73740	419472	503642	437922	676970	502360	464058	826342	1788089	612984	1689725	1594346	2651697	3422748	3847024	4197900	6974256	3045536	21194778	2891462	31011260	24906492	20762809	107730532	111667452	835079000	1189636529	38.0951	0.000155058
18	0	0	0	0	0	0	0	0	39	476	2365	14850	23912	26112	52803	126420	106491	182976	73619	87108	78075	399520	527595	528300	713640	506720	453495	821348	2001989	625320	1779800	1585948	3044358	3379404	4313721	4253130	7524382	3160384	22378323	3039804	32163530	25655616	21964902	110076842	115071567	820579280	1187324164	38.021	0.000157725
19	0	0	0	0	0	0	0	0	15	208	1920	13842	23149	25192	53100	137370	116028	203964	71539	81326	76005	389216	544272	590418	747479	499180	431256	805486	2178031	620760	1810175	1564836	3356424	3353168	4677874	4269870	8075748	3145888	23671857	3049596	33649105	26416224	23408642	113191398	119290821	804200760	1184742142	37.9383	0.000160756
20	0	0	0	0	0	0	0	0	30	388	1675	12978	22512	24296	54225	167510	198561	338784	68861	72660	69540	362800	569007	659826	933546	480900	407778	786698	2336110	612408	1942500	1533064	3672270	3277624	5033240	4342320	8585853	3210784	24548403	3205622	34302870	26907912	24502140	115498872	121584723	790987640	1181316930	37.8286	0.000164868
21	0	0	0	0	0	0	0	0	54	356	3495	32898	51555	47808	84402	155730	110418	185388	134654	156940	97020	664512	609416	440892	779551	666480	635334	1087108	2002886	786816	1872475	2103842	2904849	3919720	4396371	5061090	7356796	4080576	24357795	3813508	36894690	30925656	23131771	124577984	118219998	774392680	1176743514	37.6822	0.000170522
22	0	0	0	0	0	0	0	0	267	5568	12940	64368	70028	114624	96147	209680	164362	272772	157066	140280	133230	625328	757979	678924	887566	729540	637707	1127588	2514820	814344	2056425	2044380	3764610	3805620	5360099	5074230	8512104	4162752	26266713	4076838	37847950	31363200	25199553	127296694	121034862	753544680	1171625838	37.5183	0.00017708
23	0	0	0	0	0	0	0	0	63	652	3370	21852	36554	36792	80325	178120	152834	252216	102674	107744	109395	550928	736423	720612	868414	707380	589596	1075228	2751697	817560	2087675	2032628	4240242	3754856	5881983	5100990	9184246	4294240	27496689	4212260	39198635	32141376	26974443	131321008	123938880	738637960	1170398540	37.479	0.00017869
24	0	0	0	0	0	0	0	0	21	352	3045	21540	35917	38160	80712	195150	161348	300576	102427	107926	115020	543024	774078	833616	906148	697700	581301	1075624	3015438	825072	2125375	2023892	4657662	3676904	6422978	5150520	9769433	4424576	28804347	4372944	40657505	32955624	28345404	132651768	126666345	724261160	1167380632	37.3824	0.000182711
25	0	0	0	0	0	0	0	0	21	296	2615	19728	32760	34648	82134	195000	160787	297600	100516	104706	110175	541888	799578	892494	911354	704160	595644	1083390	3210915	840768	2128500	2024230	5014683	3638320	6868041	5142660	10393556	4480128	30169755	4502790	42319935	33901776	29532327	134079428	129654759	709730360	1164302425	37.2838	0.000186905
26	0	0	0	0	0	0	0	0	36	316	3480	22920	37688	38984	65169	125610	95271	166968	125177	128730	107730	598416	563890	436716	655804	688740	667296	1081498	1886621	834288	1707625	2067078	2975535	3456404	4148537	5387160	6114068	5200736	20567217	5293936	31609270	29426544	20675378	107571540	106803918	813112880	1174449174	37.6087	0.000173432
27	0	0	0	0	0	0	0	0	42	796	3425	20736	31122	35040	61101	134990	115379	187944	104650	107198	115050	513568	624852	569844	668116	701040	631890	1057958	2290317	879216	1785425	2015208	3638385	3420116	4856920	5357850	7033466	5263744	21935496	5556450	32510030	29948904	22798845	110267260	109981365	796620240	1171843978	37.5253	0.000176795
28	0	0	0	0	0	0	0	0	24	416	2775	14430	26866	28416	59742	141360	120428	209160	96356	97230	116880	488096	647394	649350	699542	697700	621075	1047882	2517626	896952	1804800	2003404	4007637	3373412	5302853	5383080	7546299	5271552	22942524	5675212	33323815	30473892	23931156	112556988	112757814	784326240	1169860378	37.4618	0.0001794
29	0	0	0	0	0	0	0	0	39	308	2655	14796	24234	31328	55719	146580	117568	224952	94627	94822	128760	474320	673081	707040	694773	711300	656859	1037454	2658133	915240	1838975	1972230	4303611	3346112	5579716	5415750	7969697	5380672	23796663	5873636	34118035	31154292	24980402	113401576	115379511	774200280	1168175746	37.4078	0.000181642
30	0	0	0	0	0	0	0	0	24	344	2400	12720	25816	28504	55728	145130	115335	227736	91754	94486	116310	457520	675903	738630	694051	708540	680295	1037080	2777181	945600	1842225	1995162	4554765	3307108	5867048	5433210	8342720	5517472	24560877	6066042	35278740	32001048	26265005	114456684	118851447	761683160	1165653800	37.3271	0.000185052
31	0	0	0	0	0	0	0	0	48	524	3810	22824	43407	42152	75735	145430	116710	187584	121043	124670	104790	591440	645762	508608	628387	708640	646548	1061632	2338479	833424	1737450	2058108	3716766	3285100	5242214	5619210	7230223	5672064	23839167	5702004	36193815	32636268	25030352	108925442	123643923	764897800	1164381553	37.2863	0.000186796
32	0	0	0	0	0	0	0	0	30	516	3310	16716	32410	34904	66087	153660	128227	214368	98410	98462	112005	496064	726461	674136	644803	721720	620718	1028808	2823411	885768	1782850	1984372	4479786	3247748	5985832	5594100	8176870	5716672	25189461	6122414	36611435	33072192	26994719	111552382	125323341	750349120	1161764288	37.2025	0.000190436
33	0	0	0	0	0	0	0	0	15	488	3080	14664	26852	31984	61227	175130	134442	266892	91312	93030	119985	466816	779722	819414	659224	719080	619122	1008326	3186098	913464	1797550	1956994	5056344	3231732	6514995	5650560	8897031	5860960	26145504	6455784	37477475	33872580	28516603	111898334	127674105	737768800	1158965718	37.1129	0.000194406
34	0	0	0	0	0	0	0	0	24	568	3630	16584	26012	36688	61326	184070	131263	286344	90012	94332	119715	453856	790568	891288	648603	708720	617463	979572	3327502	926208	1777325	1930708	5334903	3176376	6850844	5662350	9309517	5958496	27151377	6670766	38607765	34789428	29864402	113390746	130563459	725184880	1156617690	37.0377	0.000197801
35	0	0	0	0	0	0	0	0	36	400	2615	11904	23429	28992	56466	174220	126423	268908	82771	85386	116250	429520	777648	879714	637925	684380	613536	972532	3370029	928512	1774425	1888588	5505624	3139360	7097663	5666130	9816863	6020032	28272387	6824854	40041085	35619768	31143936	115273608	133993626	711278760	1153628305	36.942	0.00020221
36	0	0	0	0	0	0	0	0	72	596	4790	26034	49812	51464	89658	186490	136114	232152	139386	142030	135630	680032	786726	619362	706458	858460	770217	1223970	2838177	1006584	1995650	2333292	4595211	3658452	6242540	6961920	8415291	7558752	27227211	8022198	40654215	39741696	30050586	116903390	131277783	702145480	1148467881	36.7767	0.000210052
37	0	0	0	0	0	0	0	0	747	15388	25480	120978	125741	296928	114084	301480	217239	402312	244595	183092	216060	680224	1063520	990450	793307	993380	889875	1289090	3645592	1072968	2011550	2242578	5668137	3667496	7325574	6655170	9783569	7191680	28925853	8105464	41559735	39211344	32162731	116567014	133727958	681023040	1139511423	36.4899	0.000224392
38	0	0	0	0	0	0	0	0	63	968	4275	18630	32697	42960	75663	223520	159247	325848	110526	112854	148290	540512	949858	983862	714932	858960	745584	1143846	3803694	1095480	2004675	2268370	6115203	3676736	7735547	6915870	10322008	7614016	30300468	8718314	43343965	41081580	34188814	121031976	136093776	668783720	1142287307	36.5788	0.000219846
39	0	0	0	0	0	0	0	0	60	972	3795	15696	28266	37040	69840	219130	149336	337380	104260	108500	148110	508480	944605	1052712	701252	844500	764778	1136036	3983922	1129344	1993000	2255370	6410124	3661868	8038626	6981180	10844358	7800864	31345479	9242356	44186170	42343488	35632665	122083892	138760908	655851200	1139719562	36.4966	0.000224048
40	0	0	0	0	0	0	0	0	78	784	3685	14310	24605	34608	56556	181860	121594	269112	112684	112602	167280	486016	843693	917784	632985	881340	831222	1145276	3505729	1233360	1885850	2284542	5958900	3701208	7006052	7483410	9777524	8699008	27404025	10920902	38616095	42373116	33612650	104632658	129307464	696513120	1141753687	36.5617	0.000220713
41	0	0	0	0	0	0	0	0	81	1008	5830	24330	44793	48888	76266	171390	121132	210984	142584	139790	164640	624480	798745	629352	639008	908080	864633	1179684	2896942	1098600	1935600	2346604	4962951	3629164	6158672	7969800	8508415	9142560	26301264	10647644	38605245	43288920	32328824	100360128	135128955	698121640	1140227626	36.5129	0.00022321
42	0	0	0	0	0	0	0	0	102	1596	4850	18594	32417	42248	71082	190760	139656	254652	122070	121030	173940	522000	906576	826218	615258	906300	843549	1123100	3538021	1183464	1921925	2309164	5946723	3724140	7059615	7812960	9802386	9059840	28176159	11250872	39813375	44019144	34753582	102457158	137677488	679225120	1136647134	36.3982	0.000229182
43	0	0	0	0	0	0	0	0	93	1624	5015	16320	29869	39912	65961	208890	138083	296040	112437	113288	184920	482528	959497	981918	605397	896340	855330	1108558	3872579	1247016	1914925	2313194	6489666	3789464	7536346	7938930	10535381	9271520	29330136	11973134	40537350	45385956	36543457	102155020	141152622	664421880	1133510596	36.2978	0.000234544
44	0	0	0	0	0	0	0	0	66	1508	4405	15288	25774	37280	64377	216980	129558	316608	106613	109928	180915	470272	972672	1041318	599678	893260	846342	1104268	4051565	1256208	1899975	2291172	6771519	3787952	7815732	7982040	11027878	9357632	30275817	12446074	41264895	46527660	37721722	102808886	143719758	652679400	1130822995	36.2117	0.000239238
45	0	0	0	0	0	0	0	0	93	1284	3595	14280	24458	35176	57789	205600	122892	304620	107107	108122	172635	452752	945166	1039284	579025	884740	846279	1087570	4078521	1262952	1872700	2289690	6908868	3790360	7953105	8022300	11569851	9518752	31426527	13041754	42002870	48138732	39115660	102600874	147503226	639214480	1127303689	36.099	0.000245527
46	0	0	0	0	0	0	0	0	117	1472	6355	25038	44135	51824	81243	197360	134068	235320	141739	148708	175950	610880	889882	718200	621984	958160	920955	1169388	3346477	1151688	2021225	2444962	5781753	3774540	7005994	8786970	10105039	10127072	30030165	12551202	41635650	49462020	37609908	98787954	151521162	641649880	1124926439	36.0229	0.000249869
47	0	0	0	0	0	0	0	0	87	1640	5220	18426	32326	44880	71001	217080	141757	280848	123786	125692	188175	513712	1018470	932364	585485	940360	889266	1108030	4027323	1248000	1967625	2407808	6846795	3929128	7964734	8611140	11489406	10086336	32099397	13535570	42877485	50789268	40361080	100467820	154088688	620983960	1121020168	35.8978	0.00025717
48	0	0	0	0	0	0	0	0	120	2012	5140	17388	29498	43816	69021	236410	139854	332160	113295	121310	197880	478528	1065135	1103634	572394	915860	891681	1099780	4423912	1279968	1939225	2424760	7361442	4015564	8463012	8682870	12414415	10130592	33736263	14111496	43862525	52432416	42057234	101279196	157148979	604371520	1117570305	35.7873	0.000263796
49	0	0	0	0	0	0	0	0	93	1624	4605	16248	27727	41792	67833	252710	135740	351324	109954	116340	200550	462336	1101022	1186092	566086	908280	881811	1099032	4639974	1290936	1925775	2432378	7680636	4025924	8808286	8687880	13003291	10170688	35020491	14650090	44841335	53720064	43199794	102407454	159310320	591009320	1114355835	35.6844	0.000270123
50	0	0	0	0	0	0	0	0	135	1604	3780	13488	23891	36984	59958	224850	123585	328008	105079	108654	185190	433728	1040910	1162782	548169	884700	869967	1076900	4570537	1292808	1891725	2362360	7723161	3965220	8933624	8723220	13506855	10194592	36161928	15000664	45796345	54993780	44406512	103813872	161862207	578690360	1111122132	35.5808	0.000276641
51	0	0	0	0	0	0	0	0	234	2640	8120	26160	47439	59648	86409	217460	146487	259416	161083	170366	216645	636544	989689	826452	650712	1067920	1042251	1238732	3840609	1300896	2178225	2748018	6653124	4388300	7919146	10350660	12340108	11837472	35358708	15707558	46021465	59309136	43016718	103224112	162622980	568348440	1105020082	35.3854	0.000289372
52	0	0	0	0	0	0	0	0	585	11856	22540	89574	83769	190128	98757	303530	186351	387120	185679	169022	248205	576864	1175958	1150650	634486	1069280	1028244	1218162	4631809	1407120	2135700	2745210	7824978	4644808	8979328	10053480	13947954	11635552	37873968	16558476	47111995	60433560	45381240	103600084	164180562	546289440	1098266024	35.1691	0.000304148
53	0	0	0	0	0	0	0	0	246	3796	7090	22002	34699	51040	77751	266760	151558	368124	125255	135156	228255	508064	1176944	1241874	591280	992200	973728	1162194	4976326	1421592	2089025	2763722	8421246	4683868	9535519	10199850	14841560	11777952	39505785	17450262	48436395	62244972	47160533	105647372	166058022	531568440	1096900457	35.1254	0.000307226
54	0	0	0	0	0	0	0	0	198	2584	5570	16326	29932	47608	72216	278570	144826	386256	121407	132706	232920	491696	1216146	1364238	589247	997780	989184	1175130	5248577	1455816	2084025	2795286	8783532	4716096	9936908	10202190	15596007	11851200	41123940	18244128	49429240	63798012	48505779	106680668	168358671	515865840	1092970455	34.9996	0.000316259
55	0	0	0	0	0	0	0	0	120	2480	4720	14418	27699	43272	65385	249330	128678	353556	118118	126238	221355	462832	1142706	1302408	572071	994300	987651	1184876	5151586	1483344	2053375	2762240	8812800	4757900	10002129	10332480	16290438	12041440	42574587	19045066	50292760	66011688	49584477	107328492	171165618	501158000	1088850633	34.8676	0.000326014
56	0	0	0	0	0	0	0	0	243	3028	8745	25470	50015	64712	88443	232710	148247	276984	166309	181580	246255	625792	1070660	942030	665152	1119580	1136436	1275054	4312500	1413120	2308325	3039426	7603551	5004860	8911236	11875170	14950742	13432448	41764536	19227510	50193535	69963876	47948633	107313900	171395172	494270600	1083256585	34.6885	0.000339742
57	0	0	0	0	0	0	0	0	222	2944	6800	20196	36645	56176	78741	253710	151976	333408	143455	156492	250035	548240	1197939	1209456	604656	1071680	1085700	1228238	5106322	1518888	2237450	3060746	8789256	5314652	10010568	11663280	16725740	13335360	44284482	20365456	51685305	71233272	50205633	108395494	171655419	474508920	1078532952	34.5372	0.000351783
58	0	0	0	0	0	0	0	0	237	3316	6460	19794	33950	54616	79983	284430	149457	386184	134225	147742	266595	514912	1267027	1379682	601806	1048300	1066338	1242934	5512939	1565088	2205800	3128814	9401832	5446364	10631139	11725140	17905600	13455296	46503831	21349042	52942190	73365264	51895090	109366926	173426565	455491320	1074006228	34.3923	0.000363723
59	0	0	0	0	0	0	0	0	231	3040	6565	18570	32487	55152	76959	294630	146487	405612	130026	144228	263340	503072	1291592	1464966	585675	1033840	1062474	1259346	5707588	1586256	2195050	3166202	9679149	5496316	10995408	11790060	18768981	13456416	48425223	22134816	54144160	75539772	52811691	110925420	174828615	439239720	1069669135	34.2534	0.000375543
60	0	0	0	0	0	0	0	0	216	3388	6305	16734	30443	50560	71379	268590	134387	388332	122148	134316	257325	477232	1240830	1467846	571881	1020240	1049013	1253274	5729024	1612416	2184100	3121014	9871254	5505304	11225436	11810100	19604121	13486144	50386248	22872616	55081600	77137956	53507587	111824272	175201338	425672200	1064397169	34.0846	0.000390429
61	0	0	0	0	0	0	0	0	282	3860	9695	26670	52304	71160	92223	248920	154561	290208	166413	192612	273765	629856	1147670	1037790	659243	1153820	1197126	1304820	4866685	1502640	2422150	3433482	8442954	5749464	9976870	13525320	18209896	14723136	49315563	22590416	54288570	80931168	51253510	110953236	174360576	423064240	1058322874	33.8901	0.000408313
62	0	0	0	0	0	0	0	0	240	3812	7570	21090	35294	61352	80163	268650	154231	346800	141648	161280	272355	545696	1265684	1310868	600495	1076920	1122702	1266782	5601949	1594632	2343675	3454360	9711009	6113548	11100997	13314300	20014592	14751232	51882006	23890202	56002975	82021248	53695954	111534256	174241665	403398320	1053410552	33.7328	0.000423373
63	0	0	0	0	0	0	0	0	267	4196	7400	20550	36694	62536	81594	298800	155056	414996	139087	155582	293880	521040	1333157	1513782	583965	1056800	1128330	1304336	6084972	1687656	2328925	3549494	10407852	6299944	11800332	13373760	21503491	14832608	54788382	25157042	57373330	84624768	54876291	112809574	174045612	383182880	1047838961	33.5543	0.000441128
64	0	0	0	0	0	0	0	0	234	4044	7365	22074	37114	63544	85113	311370	149842	434268	132106	155358	298665	522432	1363077	1604070	578854	1057360	1111698	1325478	6275941	1707912	2331400	3605784	10692810	6396180	12173765	13468440	22538581	14825408	57018192	26038016	58314760	86959044	55648999	114070148	174546684	366769560	1042645690	33.388	0.000458348
65	0	0	0	0	0	0	0	0	207	3700	6620	18708	32627	53904	74223	274150	133177	393084	123279	145096	280620	493632	1314372	1561428	575548	1036160	1091559	1322882	6223478	1704456	2310325	3518736	10770273	6320944	12333149	13548480	23471681	14874528	59443857	26817568	59339105	89222580	55994320	115306592	174434910	352150200	1036720158	33.1983	0.000478818
66	0	0	0	0	0	0	0	0	279	3460	9145	23292	43204	67936	86310	244940	148841	297480	161590	197764	309525	646768	1217523	1173780	681739	1194820	1310400	1399662	5411164	1649664	2577325	3949738	9512721	6990984	11241415	15799050	22944061	16308096	59996739	27280852	58537815	95370912	53564160	115536834	172332459	338553920	1026776367	32.8799	0.000515244

## Sheet: Raw Counts_2
						0	1	2	3	4	5	6	7	8	9	10	11	12	13	14	15	16	17	18	19	20	21	22	23	24	25	26	27	28	29	30	31	32	33	34	35	36	37	38	39	40
	;	<	=	>	?	@	A	B	C	D	E	F	G	H	I	J	K	L	M	N	O	P	Q	R	S	T	U	V	W	X	Y	Z	[	\	]	^	_	'	a	b	c	d	e	f	g	h
									0.501187	0.398107	0.316228	0.251189	0.199526	0.158489	0.125893	0.1	0.0794328	0.0630957	0.0501187	0.0398107	0.0316228	0.0251189	0.0199526	0.0158489	0.0125893	0.01	0.00794328	0.00630957	0.00501187	0.00398107	0.00316228	0.00251189	0.00199526	0.00158489	0.00125893	0.001	0.000794328	0.000630957	0.000501187	0.000398107	0.000316228	0.000251189	0.000199526	0.000158489	0.000125893	0.0001	Total
1	0	0	0	0	0	0	0	262445	0	0	0	0	0	0	4178	5676	2804	15343	0	8504	0	7884	7220	7773	60153	0	20307	32909	23994	11716	107129	49331	5795	224958	36575	296285	242371	48810	810160	73688	805718	566429	629378	2999201	2276751	27633696	37277181
2	0	0	0	0	0	0	0	295372	0	146	76	681	3240	2530	4693	8742	8096	31177	6056	11384	3395	21139	20975	27909	72821	19685	33180	43196	66242	31230	108315	92396	74416	211919	96830	229004	262985	74146	757136	82265	885567	703903	548676	3021267	2640751	26775640	37277181
3	0	0	0	0	0	0	0	299759	0	197	164	1615	3599	3144	5168	11013	11335	17323	6993	12369	4478	24696	26468	27478	63947	27995	29568	41872	69772	29997	113885	79070	79286	208610	101151	219459	269519	74021	774239	77912	933239	735152	570185	3012635	2802113	26507755	37277181
4	0	0	0	0	0	0	0	307192	0	309	458	2729	3970	4653	5949	14399	12882	15320	7933	12362	5704	27204	30187	26257	62499	30400	26506	42744	70225	27925	116199	69878	79075	205529	100937	214655	269355	73147	781100	77523	962101	752885	584300	3048556	2968839	26235295	37277181
5	0	0	0	0	0	0	0	317705	7	188	539	3350	4697	5285	6481	14982	11672	13211	9115	14001	6761	31564	31653	24163	56450	29752	28248	44298	67850	28343	105669	68863	73113	198708	98032	207530	256249	72960	775619	76735	996208	775064	575251	3066310	3097514	26083041	37277181
6	0	0	0	0	0	0	0	345276	28	263	492	3203	4773	5366	7472	14249	9471	11074	8786	14683	5717	35022	28429	21026	47255	26139	34080	41235	72354	31114	87174	73375	70391	199831	95497	197402	244306	88879	737437	82253	1010848	775661	540587	3104581	3008299	26193153	37277181
7	0	0	0	0	0	0	0	355590	49	375	568	2835	3693	4446	6939	16041	15654	18365	7493	10305	6579	27579	27587	25613	57255	27188	30316	42668	74952	31572	95432	73755	91573	187541	115698	190627	271282	111176	718498	95481	954242	729495	591740	3045340	2723325	26488314	37277181
8	0	0	0	0	0	0	0	370626	32	291	462	2636	3248	4455	7133	16189	15432	20300	6935	9465	7041	27167	29289	30723	63644	28083	29390	43441	84160	31980	107803	73937	103802	196780	130695	204195	296327	107143	787991	88055	1026462	757982	620191	3165138	2959191	25819367	37277181
9	0	0	0	0	0	0	0	414932	29	188	303	2202	2990	3694	5708	15549	12563	18934	6526	8741	6549	26014	30896	34190	60668	29166	28244	43245	90850	31428	109911	73163	113904	194354	144356	205721	308627	101517	829603	90602	1060995	790182	645926	3238676	3099313	25396722	37277181
10	0	0	0	0	0	0	0	481402	14	120	269	2059	2765	3420	5403	14303	11395	17656	6083	8233	5900	24901	30493	33979	58104	28444	27288	42099	96587	31123	105577	72067	123349	185367	155220	201147	320165	99285	862464	88013	1095745	810699	678930	3331172	3253311	24962630	37277181
11	0	0	0	0	0	0	0	548126	37	245	533	4165	6094	6446	8902	15531	10706	14168	10331	15052	6500	40417	33190	24500	49990	32054	35059	47750	85760	36084	92486	86587	90617	205409	126615	207102	273896	110273	819277	96443	1125431	867462	603540	3451339	3135860	24953204	37277181
12	0	0	0	0	0	0	0	558815	28	249	546	3238	4805	5275	8199	16531	13737	16280	8647	11301	6770	36268	36986	31703	56961	33913	31488	50238	98612	35825	106053	85785	119348	201956	157355	211713	309335	116266	868128	106507	1136401	872422	673892	3533613	3182235	24529757	37277181
13	0	0	0	0	0	0	0	580263	39	339	601	3423	4608	4887	8070	18156	16144	19964	8067	9947	6865	33909	40298	37878	61721	34280	29694	50367	111579	35532	111193	84854	140047	196434	179518	211963	334378	119553	914550	112239	1169281	902824	721891	3582465	3255774	24123586	37277181
14	0	0	0	0	0	0	0	610140	41	222	536	3284	4217	4609	7926	19307	15996	22336	7483	8902	6759	32024	40067	42337	63997	33868	29177	49912	119088	35862	114291	85125	151777	197461	193493	214091	357031	122310	956459	111582	1222121	918360	759852	3683848	3395458	23635832	37277181
15	0	0	0	0	0	0	0	652482	29	136	376	2617	3694	4227	7656	18147	15306	21942	7220	8294	7028	31823	40457	43346	64672	34882	28984	50970	124403	37031	115103	85220	163111	194187	205944	214206	371443	128349	982054	112677	1256438	929474	782035	3729724	3476115	23325379	37277181
16	0	0	0	0	0	0	0	731045	48	322	802	5999	8672	8095	12303	20247	13880	19022	13052	15507	7364	52991	44673	30733	56517	40160	39482	59960	111559	41941	103600	103319	126404	213412	177311	229251	317443	151089	945705	128758	1309837	1025511	718633	3889442	3391433	23111659	37277181
17	0	0	0	0	0	0	0	749270	30	194	643	4271	6645	6206	11385	21244	17398	22505	10342	11866	7685	45421	49008	43031	63225	42049	36370	61650	132209	43004	116327	102936	163033	209816	213924	233192	362723	158508	1012484	133989	1346504	1028573	801093	4016969	3485193	22506266	37277181
18	0	0	0	0	0	0	0	767817	32	278	884	4167	6142	6074	11041	23927	19199	27411	9679	10595	8195	43093	53158	50374	67188	42326	35845	61609	148910	44080	121326	102334	187279	206321	241372	236302	390988	163894	1063089	142263	1386780	1057881	847166	4082574	3575132	22030456	37277181
19	0	0	0	0	0	0	0	799350	34	172	728	3727	5625	5649	10876	24813	20443	30292	9364	9828	8015	41725	54222	56506	70119	42158	34256	61375	159094	43353	124869	101919	203206	203797	260256	235859	414321	163368	1110583	146633	1433757	1084523	887451	4164391	3666352	21584172	37277181
20	0	0	0	0	0	0	0	850627	16	126	469	3213	4986	5106	10112	26761	24023	37425	8525	8426	7464	38695	54197	58245	71787	40152	32732	59326	165581	43002	121930	100253	216335	194688	274865	237115	429246	167536	1140289	153490	1444190	1101800	922650	4238144	3718856	21264798	37277181
21	0	0	0	0	0	0	0	941288	32	267	1062	8238	12626	10475	17185	27822	18684	26266	15939	17031	9169	67791	59398	40691	65873	52907	46839	75084	145611	51036	120808	126128	172433	228812	239669	268564	375889	200711	1126885	172183	1545231	1231337	852337	4474895	3604210	20825775	37277181
22	0	0	0	0	0	0	0	962698	23	225	950	5986	9506	8509	15986	29008	23281	30620	13163	13661	10882	58955	66970	55808	72646	54519	44653	76266	176318	53125	132043	124333	220617	222436	288188	268895	428706	206609	1203395	185647	1576958	1249078	933250	4588951	3661451	20202866	37277181
23	0	0	0	0	0	0	0	996515	14	165	804	5424	8062	7582	15324	32448	26496	37423	12089	11963	10683	55124	71279	66524	75487	54348	43195	74387	196588	53316	135159	122720	248181	219421	316654	273238	459274	210165	1256193	191888	1615459	1265713	981161	4656866	3724603	19745246	37277181
24	0	0	0	0	0	0	0	1035166	17	135	953	5464	8001	7830	15221	34608	26727	42522	11865	11873	11017	54044	74788	76506	77809	54854	42432	75276	213413	53537	136800	122417	272060	214396	342022	272768	485308	215825	1304091	197880	1662317	1290717	1020390	4682807	3796208	19327117	37277181
25	0	0	0	0	0	0	0	1090913	11	139	836	5100	7423	7390	15272	34654	26517	42926	11690	11365	10883	53560	76527	79959	78497	55295	43494	75341	223678	55348	138016	122228	288503	211261	361777	272706	509396	220576	1353195	204836	1715010	1322354	1055674	4710432	3859395	18925004	37277181
26	0	0	0	0	0	0	0	1178794	23	171	1038	6284	9700	8646	13450	22848	16316	23904	15225	14919	10780	62393	56311	40570	56880	55215	50062	76601	140823	55378	110555	125267	181193	201204	233564	284562	316899	254327	973888	240611	1355380	1194511	785401	3913063	3335120	21855305	37277181
27	0	0	0	0	0	0	0	1197276	31	236	1042	5139	7570	7485	12565	24787	19577	28406	12913	12388	11611	53025	62004	53473	58144	55374	46700	75112	167535	57856	114998	122769	219867	198621	270232	283688	360197	257967	1028376	250969	1376467	1210446	855064	4000568	3403157	21353546	37277181
28	0	0	0	0	0	0	0	1219814	16	230	892	4146	6206	6296	11203	25211	19436	30754	11747	10755	11805	49574	63892	60557	59702	55480	46022	74589	181146	58360	117033	122657	239064	196626	288842	285485	385093	261160	1070695	257012	1404491	1231104	897032	4054989	3479908	20978157	37277181
29	0	0	0	0	0	0	0	1241878	14	228	871	3799	5805	6374	10825	26551	19626	33829	11213	10529	12751	47683	66090	65723	61132	55997	48011	74442	191843	59106	118470	121759	256848	194561	306163	288752	403452	264377	1102533	265851	1431865	1250305	933669	4072957	3541938	20669361	37277181
30	0	0	0	0	0	0	0	1297465	19	173	796	3314	5805	5889	10845	26603	18894	33230	11198	10447	11755	46135	65860	68287	60186	55633	48409	74644	198886	61535	117891	122031	269290	191655	320071	287572	421110	268940	1134236	273014	1472604	1276528	972384	4094805	3628745	20310297	37277181
31	0	0	0	0	0	0	0	1397194	38	358	1304	7257	12775	11936	18276	29666	20206	28600	15116	13800	10492	62238	64744	48929	56379	57663	47926	75500	171169	55223	111886	126103	223130	190555	285380	297143	365521	280182	1091795	263147	1496585	1304777	919653	3894558	3736868	20483109	37277181
32	0	0	0	0	0	0	0	1417146	45	431	1116	4606	7472	7684	13606	28472	22301	33202	12339	11269	11903	52892	73764	65321	58715	59709	47378	74659	206151	59871	116516	124292	272080	191436	329440	298072	417327	284008	1160091	281595	1531222	1331576	1006330	3968507	3812875	19881762	37277181
33	0	0	0	0	0	0	0	1447964	25	310	976	4054	6455	7006	12192	30658	21714	38420	11561	10504	12677	48144	77107	76186	58309	58151	47243	74152	226082	61838	116226	124304	298378	189344	352915	300785	442285	292968	1195283	299213	1545718	1357614	1047503	3957750	3843020	19582147	37277181
34	0	0	0	0	0	0	0	1486431	34	341	1248	4712	7155	8575	13425	35393	24869	45330	11138	10671	12625	46740	79292	83871	59501	56754	46748	71771	237060	61049	115404	121355	313118	186084	368777	301729	464268	295024	1231524	309183	1576953	1382847	1087114	3993154	3916003	19209911	37277181
35	0	0	0	0	0	0	0	1563968	34	326	1047	3669	5854	6615	11130	31817	21680	41003	10710	9868	12270	44952	77857	82831	58498	56326	46713	71726	242629	62135	115238	119924	324635	184076	383225	303445	487447	300451	1280373	315565	1631372	1417056	1132596	4020958	4004427	18792735	37277181
36	0	0	0	0	0	0	0	1694151	28	333	1355	6496	11397	9878	16625	30560	21056	32029	16764	15613	13784	69212	76318	56827	59629	69874	57793	86830	201502	65554	123400	142088	268778	202512	332611	352562	411554	355163	1209953	345313	1648104	1518612	1072489	4002153	3944417	18733864	37277181
37	0	0	0	0	0	0	0	1713861	61	864	1481	6625	11404	13096	21109	44224	33191	48884	13702	12629	14276	56157	88569	81755	64713	66925	53874	80331	249990	68329	125278	134690	328984	202906	384112	349819	475852	353482	1287824	369114	1671103	1542133	1155699	4076641	3963994	18109500	37277181
38	0	0	0	0	0	0	0	1741018	36	425	1334	4914	7459	8546	14259	37296	25349	46292	13191	12109	15462	53994	90915	90011	62373	67850	55612	81414	266793	71455	126086	136641	354738	204303	409937	352905	506121	356984	1341031	375647	1736178	1562000	1208732	4132194	4032269	17673308	37277181
39	0	0	0	0	0	0	0	1789868	55	487	1131	4098	6533	7504	13168	38435	24299	48400	12606	11674	15793	50908	92121	96083	60104	67536	56926	80974	277764	74084	124143	136445	370765	202919	422943	352511	525593	365980	1375289	395578	1758950	1603060	1256214	4118016	4091404	17346820	37277181
40	0	0	0	0	0	0	0	1871292	39	458	1159	3865	6129	7230	11386	31954	19846	39605	13633	12300	17251	49784	84703	85372	54726	70390	61922	83006	253505	80658	119108	138828	351914	205189	381870	379959	488332	405570	1255329	461561	1601409	1649254	1243701	3635528	3990112	18109304	37277181
41	0	0	0	0	0	0	0	1988019	50	534	1786	6569	10929	10618	15573	30347	20126	31034	16989	15327	16873	63035	79067	57731	53253	71769	62451	82670	208960	68225	120750	140146	293325	196899	337705	400992	426990	427984	1208963	453378	1606166	1705159	1196001	3465149	4147695	18237944	37277181
42	0	0	0	0	0	0	0	2014077	56	727	1544	5136	7591	8819	14001	33663	21955	36978	14434	13381	17809	52937	87798	75916	50808	70910	61580	78820	248473	74853	119349	138594	345557	204619	380358	393254	484713	425079	1280072	479734	1638389	1721960	1276051	3519053	4203180	17674953	37277181
43	0	0	0	0	0	0	0	2051520	80	860	1593	4488	6759	8306	13021	36637	21739	42639	13331	12527	18248	48464	93100	88643	49731	69061	61016	77483	270426	78130	118219	137786	373999	207417	404433	399699	518345	431583	1327071	502816	1661876	1765269	1330561	3503985	4260758	17265562	37277181
44	0	0	0	0	0	0	0	2104728	52	646	1273	3971	6326	7796	12220	38226	20864	46275	13002	11991	18492	46977	94077	95491	49383	69041	61479	77321	286015	79741	117350	137902	392095	208294	421453	401573	546483	436716	1378334	528484	1686996	1813045	1376976	3502093	4341710	16842290	37277181
45	0	0	0	0	0	0	0	2198764	70	610	1202	3782	5911	7391	11235	35805	19610	43650	12244	11695	17610	44743	92157	96215	47821	67975	60785	76959	287064	79021	115113	137755	398568	207397	428088	404938	569198	440609	1420887	548080	1713892	1867199	1414369	3487537	4425597	16475635	37277181
46	0	0	0	0	0	0	0	2344846	79	766	2074	6735	11119	11506	16427	34891	21261	34004	17479	16907	18835	62136	87451	65412	51903	75144	68360	83242	237870	73353	125540	148798	336925	213373	379342	452842	507561	488602	1368362	557399	1706791	1945501	1354844	3393428	4498042	16458031	37277181
47	0	0	0	0	0	0	0	2373494	84	878	1860	5201	7948	9889	14666	38006	22520	40647	15020	14310	20259	52384	98241	86087	48900	74602	66111	79928	282952	80125	122868	147601	396795	222880	427239	449385	572043	490333	1453863	597115	1750269	1989391	1443168	3403475	4555911	15820733	37277181
48	0	0	0	0	0	0	0	2414513	77	863	1717	4561	6985	9167	13496	40729	22301	48120	13895	13281	20409	48925	102295	100751	47910	72440	65570	78618	307726	82676	121966	149357	428050	228680	452451	455346	616072	495007	1520372	625504	1778386	2048845	1503575	3401196	4632501	15302848	37277181
49	0	0	0	0	0	0	0	2477126	79	827	1603	4721	6987	9169	13572	42848	21465	52362	13481	13112	21304	46929	105013	109123	47659	71596	65513	78347	321756	83696	121094	149038	445097	228623	471257	453663	645595	493495	1575485	644953	1809364	2087051	1532431	3423474	4651085	14937188	37277181
50	0	0	0	0	0	0	0	2585482	87	897	1430	3958	5954	8108	12035	38561	19833	48521	12476	12483	19827	44137	99114	106450	46335	70074	64053	77353	318516	83560	118008	145994	448160	226315	475352	456033	667600	496455	1622226	659215	1842906	2128808	1570655	3447614	4718511	14574085	37277181
51	0	0	0	0	0	0	0	2768948	128	1049	2319	6495	10826	11847	16693	36440	21731	35602	18450	18159	21717	62179	92870	73421	52559	80982	75152	86468	264902	80470	133870	163749	380477	241818	417807	525248	599616	562429	1563981	672271	1841215	2256015	1506572	3400086	4727479	14445141	37277181
52	0	0	0	0	0	0	0	2806163	114	1105	1880	5189	8209	10459	15127	41004	23340	44790	15369	15323	22570	52373	104914	97573	48783	78925	72160	82627	315359	88443	130087	163423	447469	255105	472463	518549	679514	559129	1666615	717426	1883558	2294892	1594586	3406250	4755560	13780756	37277181
53	0	0	0	0	0	0	0	2855451	105	978	1768	4467	6989	9780	13585	43281	22244	50851	14000	14111	22825	48100	108469	110222	46725	74709	69912	80885	338016	89381	128174	163346	474500	257859	495927	520673	716242	561639	1726794	740950	1915611	2338909	1637930	3432545	4764751	13374477	37277181
54	0	0	0	0	0	0	0	2934468	103	1164	1945	4810	7552	9912	13920	47716	21898	54984	13849	14389	23645	47869	113662	118943	46824	74880	69874	81217	357503	90452	126845	164688	495952	257287	517832	519197	753049	558592	1798869	762635	1943157	2389331	1670864	3442410	4798364	12926530	37277181
55	0	0	0	0	0	0	0	3069849	107	1098	1698	3947	6697	8909	12321	41413	19872	50217	13361	13398	22576	44983	107120	116024	45364	73968	69776	81745	350118	92346	125259	163655	497666	259542	519448	525433	782991	564045	1856570	794057	1971973	2461075	1701176	3443969	4861490	12501925	37277181
56	0	0	0	0	0	0	0	3292247	156	1332	2822	7356	12601	13802	18263	40964	23697	40076	19478	19833	25055	63031	102398	85595	53170	86019	81706	88858	302290	88181	141228	182286	432550	276446	469087	603018	725735	631083	1817220	802555	1967216	2584624	1627271	3414227	4821279	12312426	37277181
57	0	0	0	0	0	0	0	3338470	120	1351	2314	5801	8958	12768	15686	44650	24436	49172	16999	17238	26514	54495	114495	110697	49423	82767	79371	87141	353534	96115	137096	183144	501771	294191	524291	594017	807044	624928	1921365	845397	2010844	2608412	1704158	3413406	4793184	11721418	37277181
58	0	0	0	0	0	0	0	3401765	125	1403	2152	5499	8450	11857	15403	47826	23152	54049	15763	16554	28767	51285	119229	121092	48462	80265	78411	86469	372969	100917	136074	186552	530072	301324	546535	599337	854388	633075	1996048	885135	2040253	2686035	1747249	3411966	4822322	11208952	37277181
59	0	0	0	0	0	0	0	3497571	123	1386	2079	5591	7942	11721	15090	50645	23278	57280	15280	15773	27458	49385	122862	129588	48076	78108	76657	87629	390048	100771	135630	187023	548839	301057	568149	600497	894900	629244	2078144	911001	2076115	2740931	1773048	3428958	4825412	10763892	37277181
60	0	0	0	0	0	0	0	3669551	150	1567	2259	5586	7947	11471	15456	56286	28124	71647	14645	15400	26723	48072	122758	138987	48844	76638	74503	86968	400555	101307	136369	184608	563205	301141	584719	599191	937049	625732	2148420	930960	2095087	2767714	1779929	3428684	4796157	10372772	37277181
61	0	0	0	0	0	0	0	3944894	201	1866	3498	8503	13307	16277	19818	45179	24641	42810	21507	23149	30076	65752	112069	95694	56686	92309	90134	94600	338320	96444	151536	206604	483481	319927	516396	693043	873716	693585	2101148	930407	2069332	2920284	1695087	3394739	4745998	10244164	37277181
62	0	0	0	0	0	0	0	4001078	153	1765	2679	6486	9087	13268	15717	46306	24239	49897	17798	19143	29611	55696	121190	118039	51015	86766	86105	92431	383064	104659	147755	208989	548283	341450	569439	687408	951574	698525	2195907	981298	2117808	2938278	1762118	3382737	4697194	9712226	37277181
63	0	0	0	0	0	0	0	4078426	135	1762	2388	5909	8664	13577	15454	49423	24600	59324	17195	18102	31276	54430	125719	136713	50094	84967	85655	93787	410048	110207	146108	213472	582226	354018	599601	690496	1014293	702408	2306291	1030252	2150468	3013292	1788459	3386235	4673728	9147979	37277181
64	0	0	0	0	0	0	0	4198647	164	1723	2671	6498	9261	13783	16163	52314	24092	61245	17044	18327	32816	53707	128161	142526	50609	84039	85279	95781	421674	113154	146617	216797	594898	353945	614318	687313	1051798	696428	2365563	1050414	2171892	3048569	1802684	3386634	4652319	8807314	37277181
65	0	0	0	0	0	0	0	4400979	146	1660	2488	5546	8227	11935	14363	46199	21088	55564	15818	17194	31229	51013	122479	136585	50091	83601	82840	96082	414430	113318	144884	212698	598960	351872	619083	696732	1101175	698143	2468981	1085030	2196978	3117413	1809622	3388374	4628291	8376070	37277181
66	0	0	0	0	0	0	0	4760261	180	1546	3164	6672	11004	15113	16780	42500	23278	42777	19868	23044	33323	64897	114972	104869	56450	93418	96369	98352	364058	104654	158042	232024	528614	377653	564460	796461	1065371	756047	2470083	1086287	2153518	3298586	1708751	3360813	4539466	8083456	37277181

## Sheet: Score Distribution_2
						0	1	2	3	4	5	6	7	8	9	10	11	12	13	14	15	16	17	18	19	20	21	22	23	24	25	26	27	28	29	30	31	32	33	34	35	36	37	38	39	40
	;	<	=	>	?	@	A	B	C	D	E	F	G	H	I	J	K	L	M	N	O	P	Q	R	S	T	U	V	W	X	Y	Z	[	\	]	^	_	'	a	b	c	d	e	f	g	h
									0.501187	0.398107	0.316228	0.251189	0.199526	0.158489	0.125893	0.1	0.0794328	0.0630957	0.0501187	0.0398107	0.0316228	0.0251189	0.0199526	0.0158489	0.0125893	0.01	0.00794328	0.00630957	0.00501187	0.00398107	0.00316228	0.00251189	0.00199526	0.00158489	0.00125893	0.001	0.000794328	0.000630957	0.000501187	0.000398107	0.000316228	0.000251189	0.000199526	0.000158489	0.000125893	0.0001	Total
1	0	0	0	0	0	0	0	0	0	0	0	0	0	0	37602	56760	30844	184116	0	119056	0	126144	122740	139914	1142907	0	426447	723998	551862	281184	2678225	1282606	156465	6298824	1060675	8888550	7513501	1561920	26735280	2505392	28200130	20391444	23286986	113969638	88793289	1105347840	1442614339	38.6997	0.000134907
2	0	0	0	0	0	0	0	0	0	584	380	4086	22680	20240	42237	87420	89056	374124	78728	159376	50925	338224	356575	502362	1383599	393700	696780	950312	1523566	749520	2707875	2402296	2009232	5933732	2808070	6870120	8152535	2372672	24985488	2797010	30994845	25340508	20301012	114808146	102989289	1071025600	1434322904	38.4772	0.000141996
3	0	0	0	0	0	0	0	0	0	788	820	9690	25193	25152	46512	110130	124685	207876	90909	173166	67170	395136	449956	494604	1214993	559900	620928	921184	1604756	719928	2847125	2055820	2140722	5841080	2933379	6583770	8355089	2368672	25549887	2649008	32663365	26465472	21096845	114480130	109282407	1060310200	1433486447	38.4548	0.000142732
4	0	0	0	0	0	0	0	0	0	1236	2290	16374	27790	37224	53541	143990	141702	183840	103129	173068	85560	435264	513179	472626	1187481	608000	556626	940368	1615175	670200	2904975	1816828	2135025	5754812	2927173	6439650	8350005	2340704	25776300	2635782	33673535	27103860	21619100	115845128	115784721	1049411800	1432488061	38.428	0.000143615
5	0	0	0	0	0	0	0	0	21	752	2695	20100	32879	42280	58329	149820	128392	158532	118495	196014	101415	505024	538101	434934	1072550	595040	593208	974556	1560550	680232	2641725	1790438	1974051	5563824	2842928	6225900	7943719	2334720	25595427	2608990	34867280	27902304	21284287	116519780	120803046	1043321640	1432183978	38.4199	0.000143885
6	0	0	0	0	0	0	0	0	84	1052	2460	19218	33411	42928	67248	142490	104181	132888	114218	205562	85755	560352	483293	378468	897845	522780	715680	907170	1664142	746736	2179350	1907750	1900557	5595268	2769413	5922060	7573486	2844128	24335421	2796602	35379680	27923796	20001719	117974078	117323661	1047726120	1431981050	38.4144	0.000144065
7	0	0	0	0	0	0	0	0	147	1500	2840	17010	25851	35568	62451	160410	172194	220380	97409	144270	98685	441264	468979	461034	1087845	543760	636636	938696	1723896	757728	2385800	1917630	2472471	5251148	3355242	5718810	8409742	3557632	23710434	3246354	33398470	26261820	21894380	115722920	106209675	1059532560	1431143641	38.3919	0.000144812
8	0	0	0	0	0	0	0	0	96	1164	2310	15816	22736	35640	64197	161890	169752	243600	90155	132510	105615	434672	497913	553014	1209236	561660	617190	955702	1935680	767520	2695075	1922362	2802654	5509840	3790155	6125850	9186137	3428576	26003703	2993870	35926170	27287352	22947067	120275244	115408449	1032774680	1427655252	38.2984	0.000147966
9	0	0	0	0	0	0	0	0	87	752	1515	13212	20930	29552	51372	155490	138193	227208	84838	122374	98235	416224	525232	615420	1152692	583320	593124	951390	2089550	754272	2747775	1902238	3075408	5441912	4186324	6171630	9567437	3248544	27376899	3080468	37134825	28446552	23899262	123069688	120873207	1015868880	1424716031	38.2195	0.000150677
10	0	0	0	0	0	0	0	0	42	480	1345	12354	19355	27360	48627	143030	125345	211872	79079	115262	88500	398416	518381	611622	1103976	568880	573048	926178	2221501	746952	2639425	1873742	3330423	5190276	4501380	6034410	9925115	3177120	28461312	2992442	38351075	29185164	25120410	126584536	126879129	998505200	1421292764	38.1277	0.000153897
11	0	0	0	0	0	0	0	0	111	980	2665	24990	42658	51568	80118	155310	117766	170016	134303	210728	97500	646672	564230	441000	949810	641080	736239	1050500	1972480	866016	2312150	2251262	2446659	5751452	3671835	6213060	8490776	3528736	27036141	3279062	39390085	31228632	22330980	131150882	122298540	998128160	1418465152	38.0518	0.000156609
12	0	0	0	0	0	0	0	0	84	996	2730	19428	33635	42200	73791	165310	151107	195360	112411	158214	101550	580288	628762	570654	1082259	678260	661248	1105236	2268076	859800	2651325	2230410	3222396	5654768	4563295	6351390	9589385	3720512	28648224	3621238	39774035	31407192	24934004	134277294	124107165	981190280	1415434312	37.9705	0.000159568
13	0	0	0	0	0	0	0	0	117	1356	3005	20538	32256	39096	72630	181560	177584	239568	104871	139258	102975	542544	685066	681804	1172699	685600	623574	1108074	2566317	852768	2779825	2206204	3781269	5500152	5206022	6358890	10365718	3825696	30180150	3816126	40924835	32501664	26709967	136133670	126975186	964943440	1412242074	37.8849	0.000162746
14	0	0	0	0	0	0	0	0	123	888	2680	19704	29519	36872	71334	193070	175956	268032	97279	124628	101385	512384	681139	762066	1215943	677360	612717	1098064	2739024	860688	2857275	2213250	4097979	5528908	5611297	6422730	11067961	3913920	31563147	3793788	42774235	33060960	28114524	139986224	132422862	945433280	1409143195	37.8018	0.000165891
15	0	0	0	0	0	0	0	0	87	544	1880	15702	25858	33816	68904	181470	168366	263304	93860	116116	105420	509168	687769	780228	1228768	697640	608664	1121340	2861269	888744	2877575	2215720	4403997	5437236	5972376	6426180	11514733	4107168	32407782	3831018	43975330	33461064	28935295	141729512	135568485	933015160	1406337548	37.7265	0.000168791
16	0	0	0	0	0	0	0	0	144	1288	4010	35994	60704	64760	110727	202470	152680	228264	169676	217098	110460	847856	759441	553194	1073823	803200	829122	1319120	2565857	1006584	2590000	2686294	3412908	5975536	5142019	6877530	9840733	4834848	31208265	4377772	45844295	36918396	26589421	147798796	132265887	924466360	1401945532	37.6087	0.000173433
17	0	0	0	0	0	0	0	0	90	776	3215	25626	46515	49648	102465	212440	191378	270060	134446	166124	115275	726736	833136	774558	1201275	840980	763770	1356300	3040807	1032096	2908175	2676336	4401891	5874848	6203796	6995760	11244413	5072256	33411972	4555626	47127640	37028628	29640441	152644822	135922527	900250640	1397847487	37.4987	0.000177879
18	0	0	0	0	0	0	0	0	96	1112	4420	25002	42994	48592	99369	239270	211189	328932	125827	148330	122925	689488	903686	906732	1276572	846520	752745	1355398	3424930	1057920	3033150	2660684	5056533	5776988	6999788	7089060	12120628	5244608	35081937	4836942	48537300	38083716	31345142	155137812	139430148	881218240	1394264725	37.4026	0.00018186
19	0	0	0	0	0	0	0	0	102	688	3640	22362	39375	45192	97884	248130	224873	363504	121732	137592	120225	667600	921774	1017108	1332261	843160	719376	1350250	3659162	1040472	3121725	2649894	5486562	5706316	7547424	7075770	12843951	5227776	36649239	4985522	50181495	39042828	32835687	158246858	142987728	863366880	1390932117	37.3132	0.000185642
20	0	0	0	0	0	0	0	0	48	504	2345	19278	34902	40848	91008	267610	264253	449100	110825	117964	111960	619120	921349	1048410	1363953	803040	687372	1305172	3808363	1032048	3048250	2606578	5841045	5451264	7971085	7113450	13306626	5361152	37629537	5218660	50546650	39664800	34138050	161049472	145035384	850591920	1387673395	37.2258	0.000189417
21	0	0	0	0	0	0	0	0	96	1068	5310	49428	88382	83800	154665	278220	205524	315192	207207	238434	137535	1084656	1009766	732438	1251587	1058140	983619	1651848	3349053	1224864	3020200	3279328	4655691	6406736	6950401	8056920	11652559	6422752	37187205	5854222	54083085	44328132	31536469	170046010	140564190	833031000	1381185732	37.0518	0.000197162
22	0	0	0	0	0	0	0	0	69	900	4750	35916	66542	68072	143874	290080	256091	367440	171119	191254	163230	943280	1138490	1004544	1380274	1090380	937713	1677852	4055314	1275000	3301075	3232658	5956659	6228208	8357452	8066850	13289886	6611488	39712035	6311998	55193530	44966808	34530250	174380138	142796589	808114640	1376312448	36.921	0.000203187
23	0	0	0	0	0	0	0	0	42	660	4020	32544	56434	60656	137916	324480	291456	449076	157157	167482	160245	881984	1211743	1197432	1434253	1086960	907095	1636514	4521524	1279584	3378975	3190720	6700887	6143788	9182966	8197140	14237494	6725280	41454369	6524192	56541065	45565668	36302957	176960908	145259517	789809840	1372175023	36.8101	0.000208447
24	0	0	0	0	0	0	0	0	51	540	4765	32784	56007	62640	136989	346080	293997	510264	154245	166222	165255	864704	1271396	1377108	1478371	1097080	891072	1656072	4908499	1284888	3420000	3182842	7345620	6003088	9918638	8183040	15044548	6906400	43035003	6727920	58181095	46465812	37754430	177946666	148052112	773084680	1368010923	36.6983	0.000213878
25	0	0	0	0	0	0	0	0	33	556	4180	30600	51961	59120	137448	346540	291687	515112	151970	159110	163245	856960	1300959	1439262	1491443	1105900	913374	1657502	5144594	1328352	3450400	3177928	7789581	5915308	10491533	8181180	15791276	7058432	44655435	6964424	60025350	47604744	39059938	178996416	150516405	757000160	1363828418	36.5861	0.000219475
26	0	0	0	0	0	0	0	0	69	684	5190	37704	67900	69168	121050	228480	179476	286848	197925	208866	161700	998288	957287	730260	1080720	1104300	1051302	1685222	3238929	1329072	2763875	3256942	4892211	5633712	6773356	8536860	9823869	8138464	32138304	8180774	47438300	43002396	29059837	148696394	130069680	874212200	1376357614	36.9223	0.00020313
27	0	0	0	0	0	0	0	0	93	944	5210	30834	52990	59880	113085	247870	215347	340872	167869	173432	174165	848400	1054068	962514	1104736	1107480	980700	1652464	3853305	1388544	2874950	3191994	5936409	5561388	7836728	8510640	11166107	8254944	33936408	8532946	48176345	43576056	31637368	152021584	132723123	854141840	1372613632	36.8218	0.000207883
28	0	0	0	0	0	0	0	0	48	920	4460	24876	43442	50368	100827	252110	213796	369048	152711	150570	177075	793184	1086164	1090026	1134338	1109600	966462	1640958	4166358	1400640	2925825	3189082	6454728	5505528	8376418	8564550	11937883	8357120	35332935	8738408	49157185	44319744	33190184	154089582	135716412	839126280	1369909845	36.7493	0.000211384
29	0	0	0	0	0	0	0	0	42	912	4355	22794	40635	50992	97425	265510	215886	405948	145769	147406	191265	762928	1123530	1183014	1161508	1119940	1008231	1637724	4412389	1418544	2961750	3165734	6934896	5447708	8878727	8662560	12507012	8460064	36383589	9038934	50115275	45010980	34545753	154772366	138135582	826774440	1367212117	36.6769	0.000214936
30	0	0	0	0	0	0	0	0	57	692	3980	19884	40635	47112	97605	266030	207834	398760	145574	146258	176325	738160	1119620	1229166	1143534	1112660	1016589	1642168	4574378	1476840	2947275	3172806	7270830	5366340	9282059	8627160	13054410	8606080	37429788	9282476	51541140	45955008	35978208	155602590	141521055	812411880	1363652966	36.5814	0.000219713
31	0	0	0	0	0	0	0	0	114	1432	6520	43542	89425	95488	164484	296660	222266	343200	196508	193200	157380	995808	1100648	880722	1071201	1153260	1006446	1661000	3936887	1325352	2797150	3278678	6024510	5335540	8276020	8914290	11331151	8965824	36029235	8946998	52380475	46971972	34027161	147993204	145737852	819324360	1361275963	36.5177	0.000222963
32	0	0	0	0	0	0	0	0	135	1724	5580	27636	52304	61472	122454	284720	245311	398424	160407	157766	178545	846272	1253988	1175778	1115585	1194180	994938	1642498	4741473	1436904	2912900	3231592	7346160	5360208	9553760	8942160	12937137	9088256	38283003	9574230	53592770	47936736	37234210	150803266	148702125	795270480	1356867087	36.3994	0.000229118
33	0	0	0	0	0	0	0	0	75	1240	4880	24324	45185	56048	109728	306580	238854	461040	150293	147056	190155	770304	1310819	1371348	1107871	1163020	992103	1631344	5199886	1484112	2905650	3231904	8056206	5301632	10234535	9023550	13710835	9374976	39444339	10173242	54100130	48874104	38757611	150394500	149877780	783285880	1353513139	36.3094	0.000233915
34	0	0	0	0	0	0	0	0	102	1364	6240	28272	50085	68600	120825	353930	273559	543960	144794	149394	189375	747840	1347964	1509678	1130519	1135080	981708	1578962	5452380	1465176	2885100	3155230	8454186	5210352	10694533	9051870	14392308	9440768	40640292	10512222	55193355	49782492	40223218	151739852	152724117	768396440	1349776142	36.2092	0.000239377
35	0	0	0	0	0	0	0	0	102	1304	5235	22014	40978	52920	100170	318170	238480	492036	139230	138152	184050	719232	1323569	1490958	1111462	1126520	980973	1577972	5580467	1491240	2880950	3118024	8765145	5154128	11113525	9103350	15110857	9614432	42252309	10729210	57098020	51014016	41906052	152796404	156172653	751709400	1345673709	36.0991	0.00024552
36	0	0	0	0	0	0	0	0	84	1332	6775	38976	79779	79024	149625	305600	231616	384348	217932	218582	206760	1107392	1297406	1022886	1132951	1397480	1213653	1910260	4634546	1573296	3085000	3694288	7257006	5670336	9645719	10576860	12758174	11365216	39928449	11740642	57683640	54670032	39682093	152081814	153832263	749354560	1340236395	35.9533	0.000253906
37	0	0	0	0	0	0	0	0	183	3456	7405	39750	79828	104768	189981	442240	365101	586608	178126	176806	214140	898512	1505673	1471590	1229547	1338500	1131354	1767282	5749770	1639896	3131950	3501940	8882568	5681368	11139248	10494570	14751412	11311424	42498192	12549876	58488605	55516788	42760863	154912358	154595766	724380000	1333717444	35.7784	0.000264339
38	0	0	0	0	0	0	0	0	108	1700	6670	29484	52213	68368	128331	372960	278839	555504	171483	169526	231930	863904	1545555	1620198	1185087	1357000	1167852	1791108	6136239	1714920	3152150	3552666	9577926	5720484	11888173	10587150	15689751	11423488	44254023	12771998	60766230	56232000	44723084	157023372	157258491	706932320	1331002285	35.7056	0.00026881
39	0	0	0	0	0	0	0	0	165	1948	5655	24588	45731	60032	118512	384350	267289	580800	163878	163436	236895	814528	1566057	1729494	1141976	1350720	1195446	1781428	6388572	1778016	3103575	3547570	10010655	5681732	12265347	10575330	16293383	11711360	45384537	13449652	61563250	57710160	46479918	156484608	159564756	693872800	1327498149	35.6115	0.000274691
40	0	0	0	0	0	0	0	0	117	1832	5795	23190	42903	57840	102474	319540	218306	475260	177229	172200	258765	796544	1439951	1536696	1039794	1407800	1300362	1826132	5830615	1935792	2977700	3609528	9501678	5745292	11074230	11398770	15138292	12978240	41425857	15693074	56049315	59373144	46016937	138150064	155614368	724372160	1328087786	35.6274	0.000273693
41	0	0	0	0	0	0	0	0	150	2136	8930	39414	76503	84944	140157	303470	221386	372408	220857	214578	253095	1008560	1344139	1039158	1011807	1435380	1311471	1818740	4806080	1637400	3018750	3643796	7919775	5513172	9793445	12029760	13236690	13695488	39895779	15414852	56215810	61385724	44252037	131675662	161760105	729517760	1326319368	35.5799	0.000276699
42	0	0	0	0	0	0	0	0	168	2908	7720	30816	53137	70552	126009	336630	241505	443736	187642	187334	267135	846992	1492566	1366488	965352	1418200	1293180	1734040	5714879	1796472	2983725	3603444	9330039	5729332	11030382	11797620	15026103	13602528	42242376	16310956	57343615	61990560	47213887	133724014	163924020	706998120	1321434182	35.4489	0.000285176
43	0	0	0	0	0	0	0	0	240	3440	7965	26928	47313	66448	117189	366370	239129	511668	173303	175378	273720	775424	1582700	1595574	944889	1381220	1281336	1704626	6219798	1875120	2955475	3582436	10097973	5807676	11728557	11990970	16068695	13810656	43793343	17095744	58165660	63549684	49230757	133151430	166169562	690622480	1317190876	35.335	0.000292749
44	0	0	0	0	0	0	0	0	156	2584	6365	23826	44282	62368	109980	382260	229504	555300	169026	167874	277380	751632	1599309	1718838	938277	1380820	1291059	1701062	6578345	1913784	2933750	3585452	10586565	5832232	12222137	12047190	16940973	13974912	45485022	17968456	59044860	65269620	50948112	133079534	169326690	673691600	1312841136	35.2184	0.000300721
45	0	0	0	0	0	0	0	0	210	2440	6010	22692	41377	59128	101115	358050	215710	523800	159172	163730	264150	715888	1566669	1731870	908599	1359500	1276485	1693098	6602472	1896504	2877825	3581630	10761336	5807116	12414552	12148140	17645138	14099488	46889271	18634720	59986220	67219164	52331653	132526406	172598283	659025400	1308215011	35.0943	0.000309438
46	0	0	0	0	0	0	0	0	237	3064	10370	40410	77833	92048	147843	348910	233871	408048	227227	236698	282525	994176	1486667	1177416	986157	1502880	1435560	1831324	5471010	1760472	3138500	3868748	9096975	5974444	11000918	13585260	15734391	15635264	45155946	18951566	59737685	70038036	50129228	128950264	175423638	658321240	1303496849	34.9677	0.000318589
47	0	0	0	0	0	0	0	0	252	3512	9300	31206	55636	79112	131994	380060	247720	487764	195260	200340	303885	838144	1670097	1549566	929100	1492040	1388331	1758416	6507896	1923000	3071700	3837626	10713465	6240640	12389931	13481550	17733333	15690656	47977479	20301910	61259415	71618076	53397216	129332050	177680529	632829320	1297737527	34.8132	0.000330127
48	0	0	0	0	0	0	0	0	231	3452	8585	27366	48895	73336	121464	407290	245311	577440	180635	185934	306135	782800	1739015	1813518	910290	1448800	1376970	1729596	7077698	1984224	3049150	3883282	11557350	6403040	13121079	13660380	19098232	15840224	50172276	21267136	62243510	73758420	55632275	129245448	180667539	612113920	1292762246	34.6797	0.00034043
49	0	0	0	0	0	0	0	0	237	3308	8015	28326	48909	73352	122148	428480	236115	628344	175253	183568	319560	750864	1785221	1964214	905521	1431920	1375773	1723634	7400388	2008704	3027350	3874988	12017619	6401444	13666453	13609890	20013445	15791840	51991005	21928402	63327740	75133836	56699947	130092012	181392315	597487520	1288057660	34.5535	0.000350468
50	0	0	0	0	0	0	0	0	261	3588	7150	23748	41678	64864	108315	385610	218163	582252	162188	174762	297405	706192	1684938	1916100	880365	1401480	1345113	1701766	7325868	2005440	2950200	3795844	12100320	6336820	13785208	13680990	20695600	15886560	53533458	22413310	64501710	76637088	58114235	131009332	184021929	582963400	1283463250	34.4303	0.000360557
51	0	0	0	0	0	0	0	0	384	4196	11595	38970	75782	94776	150237	364400	239041	427224	239850	254226	325755	994864	1578790	1321578	998621	1619640	1578192	1902296	6092746	1931280	3346750	4257474	10272879	6770904	12116403	15757440	18588096	17997728	51611373	22857214	64442525	81216540	55743164	129203268	184371681	577805640	1276603522	34.2462	0.000376162
52	0	0	0	0	0	0	0	0	342	4420	9400	31134	57463	83672	136143	410040	256740	537480	199797	214522	338550	837968	1783538	1756314	926877	1578500	1515360	1817794	7253257	2122632	3252175	4248998	12081663	7142940	13701427	15556470	21064934	17892128	54998295	24392484	65924530	82616112	58999682	129437500	185466840	551230240	1269878361	34.0658	0.000392118
53	0	0	0	0	0	0	0	0	315	3912	8840	26802	48923	78240	122265	432810	244684	610212	182000	197554	342375	769600	1843973	1983996	887775	1494180	1468152	1779470	7774368	2145144	3204350	4246996	12811500	7220052	14381883	15620190	22203502	17972448	56984202	25192300	67046385	84200724	60603410	130436710	185825289	534979080	1265374611	33.945	0.000403179
54	0	0	0	0	0	0	0	0	309	4656	9725	28860	52864	79296	125280	477160	240878	659808	180037	201446	354675	765904	1932254	2140974	889656	1497600	1467354	1786774	8222569	2170848	3171125	4281888	13390704	7204036	15017128	15575910	23344519	17874944	59362677	25929590	68010495	86015916	61821968	130811580	187136196	517061200	1259298803	33.782	0.000418598
55	0	0	0	0	0	0	0	0	321	4392	8490	23682	46879	71272	110889	414130	218592	602604	173693	187572	338640	719728	1821040	2088432	861916	1479360	1465296	1798390	8052714	2216304	3131475	4255030	13436982	7267176	15063992	15762990	24272721	18049440	61266810	26997938	69019055	88598700	62943512	130870822	189598110	500077000	1253316089	33.6215	0.000434357
56	0	0	0	0	0	0	0	0	468	5328	14110	44136	88207	110416	164367	409640	260667	480912	253214	277662	375825	1008496	1740766	1540710	1010230	1720380	1715826	1954876	6952670	2116344	3530700	4739436	11678850	7740488	13603523	18090540	22497785	20194656	59968260	27286870	68852560	93046464	60209027	129740626	188029881	492497040	1243951956	33.3703	0.000460221
57	0	0	0	0	0	0	0	0	360	5404	11570	34806	62706	102144	141174	446500	268796	590064	220987	241332	397710	871920	1946415	1992546	939037	1655340	1666791	1917102	8131282	2306760	3427400	4761744	13547817	8237348	15204439	17820510	25018364	19997696	63405045	28743498	70379540	93902832	63053846	129709428	186934176	468856720	1236951149	33.1825	0.000480559
58	0	0	0	0	0	0	0	0	375	5612	10760	32994	59150	94856	138627	478260	254672	648588	204919	231756	431505	820560	2026893	2179656	920778	1605300	1646631	1902318	8578287	2422008	3401850	4850352	14311944	8437072	15849515	17980110	26486028	20258400	65869584	30094590	71408855	96697260	64648213	129654708	188070558	448358080	1231071624	33.0248	0.000498333
59	0	0	0	0	0	0	0	0	369	5544	10395	33546	55594	93768	135810	506450	256058	687360	198640	220822	411870	790160	2088654	2332584	913444	1562160	1609797	1927838	8971104	2418504	3390750	4862598	14818653	8429596	16476321	18014910	27741900	20135808	68578752	30974034	72664025	98673516	65602776	130300404	188191068	430555680	1224641262	32.8523	0.000518525
60	0	0	0	0	0	0	0	0	450	6268	11295	33516	55629	91768	139104	562860	309364	859764	190385	215600	400845	769152	2086886	2501766	928036	1532760	1564563	1913296	9212765	2431368	3409225	4799808	15206535	8431948	16956851	17975730	29048519	20023424	70897860	31652640	73328045	99637704	65857373	130289992	187050123	414910880	1215294097	32.6016	0.000549344
61	0	0	0	0	0	0	0	0	603	7464	17490	51018	93149	130216	178362	451790	271051	513720	279591	324086	451140	1052032	1905173	1722492	1077034	1846180	1892814	2081200	7781360	2314656	3788400	5371704	13053987	8957956	14975484	20791290	27085196	22194720	69337884	31633838	72426620	105130224	62718219	129000082	185093922	409766560	1205768707	32.346	0.000582636
62	0	0	0	0	0	0	0	0	459	7060	13395	38916	63609	106144	141453	463060	266629	598764	231374	268002	444165	891136	2060230	2124702	969285	1735320	1808205	2033482	8810472	2511816	3693875	5433714	14803641	9560600	16513731	20622240	29498794	22352800	72464931	33364132	74123280	105778008	65198366	128544006	183190566	388489040	1199219402	32.1703	0.00060669
63	0	0	0	0	0	0	0	0	405	7048	11940	35454	60648	108616	139086	494230	270600	711888	223535	253428	469140	870880	2137223	2460834	951786	1699340	1798755	2063314	9431104	2644968	3652700	5550272	15720102	9912504	17388429	20714880	31443083	22477056	76107603	35028568	75266380	108478512	66172983	128676930	182275392	365919160	1191628776	31.9667	0.000635813
64	0	0	0	0	0	0	0	0	492	6892	13355	38988	64827	110264	145467	523140	265012	734940	221572	256578	492240	859312	2178737	2565468	961571	1680780	1790859	2107182	9698502	2715696	3665425	5636722	16062246	9910460	17815222	20619390	32605738	22285696	78063579	35714076	76016220	109748484	66699308	128692092	181440441	352292560	1184699533	31.7808	0.000663617
65	0	0	0	0	0	0	0	0	438	6640	12440	33276	57589	95480	129267	461990	231968	666768	205634	240716	468435	816208	2082143	2458530	951729	1672020	1739640	2113804	9531890	2719632	3622100	5530148	16171920	9852416	17953407	20901960	34136425	22340576	81476373	36891020	76894230	112226868	66956014	128758212	180503349	335042800	1175954055	31.5462	0.000700452
66	0	0	0	0	0	0	0	0	540	6184	15820	40032	77028	120904	151020	425000	256058	513324	258284	322616	499845	1038352	1954524	1887642	1072550	1868360	2023749	2163744	8373334	2511696	3951050	6032624	14272578	10574284	16369340	23893830	33026501	24193504	81512739	36933758	75373130	118749096	63223787	127710894	177039174	323338240	1161775135	31.1659	0.000764566

## Sheet: Gap Size Data
Start Pos Diff	Count	a*b		Cumsum	Cum %
0	0	0		0	0
1	0	0		0	0
2	8968	17936		8968	0.000272973
3	8938	26814		17906	0.000545032
4	8997	35988		26903	0.000818887
5	8876	44380		35779	0.00108906
6	8670	52020		44449	0.00135296
7	8875	62125		53324	0.0016231
8	8930	71440		62254	0.00189492
9	8855	79695		71109	0.00216445
10	9003	90030		80112	0.00243849
11	9015	99165		89127	0.00271289
12	9035	108420		98162	0.00298791
13	8738	113594		106900	0.00325388
14	8821	123494		115721	0.00352238
15	8681	130215		124402	0.00378661
16	8658	138528		133060	0.00405015
17	8652	147084		141712	0.0043135
18	8752	157536		150464	0.0045799
19	8591	163229		159055	0.0048414
20	8651	173020		167706	0.00510472
21	8929	187509		176635	0.00537651
22	8771	192962		185406	0.00564348
23	8889	204447		194295	0.00591405
24	8742	209808		203037	0.00618014
25	8269	206725		211306	0.00643184
26	8409	218634		219715	0.0066878
27	8547	230769		228262	0.00694796
28	8461	236908		236723	0.0072055
29	8291	240439		245014	0.00745786
30	8135	244050		253149	0.00770548
31	8366	259346		261515	0.00796013
32	8193	262176		269708	0.00820951
33	8348	275484		278056	0.00846361
34	8369	284546		286425	0.00871835
35	8270	289450		294695	0.00897008
36	8360	300960		303055	0.00922454
37	8111	300107		311166	0.00947143
38	8264	314032		319430	0.00972297
39	8269	322491		327699	0.00997467
40	8068	322720		335767	0.0102202
41	8035	329435		343802	0.0104648
42	8095	339990		351897	0.0107112
43	7968	342624		359865	0.0109538
44	8271	363924		368136	0.0112055
45	8269	372105		376405	0.0114572
46	8139	374394		384544	0.0117049
47	8296	389912		392840	0.0119575
48	8099	388752		400939	0.012204
49	7831	383719		408770	0.0124424
50	7936	396800		416706	0.0126839
51	7940	404940		424646	0.0129256
52	8576	445952		433222	0.0131866
53	8108	429724		441330	0.0134334
54	9067	489618		450397	0.0137094
55	8573	471515		458970	0.0139704
56	8530	477680		467500	0.01423
57	8389	478173		475889	0.0144854
58	8879	514982		484768	0.0147556
59	8809	519731		493577	0.0150238
60	8832	529920		502409	0.0152926
61	9179	559919		511588	0.015572
62	8540	529480		520128	0.0158319
63	9255	583065		529383	0.0161136
64	8984	574976		538367	0.0163871
65	10015	650975		548382	0.0166919
66	8878	585948		557260	0.0169622
67	9833	658811		567093	0.0172615
68	8693	591124		575786	0.0175261
69	9249	638181		585035	0.0178076
70	9184	642880		594219	0.0180871
71	9488	673648		603707	0.0183759
72	9188	661536		612895	0.0186556
73	9154	668242		622049	0.0189342
74	9007	666518		631056	0.0192084
75	9092	681900		640148	0.0194852
76	8949	680124		649097	0.0197575
77	9088	699776		658185	0.0200342
78	9015	703170		667200	0.0203086
79	8774	693146		675974	0.0205756
80	9294	743520		685268	0.0208585
81	9209	745929		694477	0.0211388
82	9064	743248		703541	0.0214147
83	9041	750403		712582	0.0216899
84	9038	759192		721620	0.021965
85	9023	766955		730643	0.0222397
86	9414	809604		740057	0.0225262
87	9439	821193		749496	0.0228135
88	9436	830368		758932	0.0231008
89	9364	833396		768296	0.0233858
90	9275	834750		777571	0.0236681
91	9597	873327		787168	0.0239602
92	9893	910156		797061	0.0242614
93	9668	899124		806729	0.0245556
94	9652	907288		816381	0.0248494
95	9799	930905		826180	0.0251477
96	10087	968352		836267	0.0254547
97	10256	994832		846523	0.0257669
98	10342	1013516		856865	0.0260817
99	10411	1030689		867276	0.0263986
100	10740	1074000		878016	0.0267255
101	10617	1072317		888633	0.0270487
102	10693	1090686		899326	0.0273741
103	11000	1133000		910326	0.027709
104	11501	1196104		921827	0.028059
105	11519	1209495		933346	0.0284097
106	11839	1254934		945185	0.02877
107	11741	1256287		956926	0.0291274
108	12632	1364256		969558	0.0295119
109	12696	1383864		982254	0.0298984
110	13181	1449910		995435	0.0302996
111	13471	1495281		1008906	0.0307096
112	13779	1543248		1022685	0.031129
113	14345	1620985		1037030	0.0315657
114	15202	1733028		1052232	0.0320284
115	16061	1847015		1068293	0.0325173
116	16904	1960864		1085197	0.0330318
117	18367	2148939		1103564	0.0335908
118	19517	2303006		1123081	0.0341849
119	20961	2494359		1144042	0.0348229
120	22736	2728320		1166778	0.035515
121	25440	3078240		1192218	0.0362893
122	27657	3374154		1219875	0.0371312
123	30741	3781143		1250616	0.0380669
124	34606	4291144		1285222	0.0391202
125	39031	4878875		1324253	0.0403083
126	44723	5635098		1368976	0.0416696
127	50855	6458585		1419831	0.0432175
128	57809	7399552		1477640	0.0449772
129	65716	8477364		1543356	0.0469775
130	74779	9721270		1618135	0.0492536
131	86214	11294034		1704349	0.0518779
132	99379	13118028		1803728	0.0549028
133	113597	15108401		1917325	0.0583605
134	129621	17369214		2046946	0.062306
135	148223	20010105		2195169	0.0668177
136	168657	22937352		2363826	0.0719514
137	193984	26575808		2557810	0.0778559
138	219848	30339024		2777658	0.0845478
139	244735	34018165		3022393	0.0919972
140	272475	38146500		3294868	0.100291
141	299449	42222309		3594317	0.109406
142	330006	46860852		3924323	0.119451
143	357410	51109630		4281733	0.13033
144	390501	56232144		4672234	0.142216
145	413062	59893990		5085296	0.154789
146	449348	65604808		5534644	0.168466
147	472473	69453531		6007117	0.182848
148	496502	73482296		6503619	0.197961
149	520374	77535726		7023993	0.2138
150	538183	80727450		7562176	0.230181
151	555405	83866155		8117581	0.247087
152	574064	87257728		8691645	0.264561
153	590726	90381078		9282371	0.282542
154	595811	91754894		9878182	0.300677
155	607417	94149635		10485599	0.319166
156	615682	96046392		11101281	0.337907
157	613335	96293595		11714616	0.356576
158	620111	97977538		12334727	0.375451
159	624333	99268947		12959060	0.394455
160	607760	97241600		13566820	0.412954
161	609660	98155260		14176480	0.431511
162	601394	97425828		14777874	0.449817
163	594141	96844983		15372015	0.467901
164	587648	96374272		15959663	0.485788
165	582912	96180480		16542575	0.503531
166	577072	95793952		17119647	0.521097
167	563401	94087967		17683048	0.538246
168	556552	93500736		18239600	0.555186
169	546696	92391624		18786296	0.571827
170	542721	92262570		19329017	0.588347
171	540767	92471157		19869784	0.604807
172	519472	89349184		20389256	0.620619
173	510663	88344699		20899919	0.636162
174	503882	87675468		21403801	0.6515
175	492608	86206400		21896409	0.666494
176	490926	86402976		22387335	0.681437
177	483698	85614546		22871033	0.69616
178	473668	84312904		23344701	0.710578
179	466511	83505469		23811212	0.724778
180	456020	82083600		24267232	0.738659
181	446036	80732516		24713268	0.752235
182	437781	79676142		25151049	0.765561
183	426492	78048036		25577541	0.778542
184	412296	75862464		25989837	0.791092
185	408518	75575830		26398355	0.803527
186	395442	73552212		26793797	0.815563
187	383090	71637830		27176887	0.827224
188	376610	70802680		27553497	0.838688
189	368392	69626088		27921889	0.849901
190	351038	66697220		28272927	0.860586
191	340130	64964830		28613057	0.870939
192	326469	62682048		28939526	0.880876
193	308424	59525832		29247950	0.890264
194	300013	58202522		29547963	0.899396
195	284081	55395795		29832044	0.908043
196	267685	52466260		30099729	0.916191
197	251609	49566973		30351338	0.92385
198	238446	47212308		30589784	0.931108
199	221370	44052630		30811154	0.937846
200	207072	41414400		31018226	0.944149
201	190205	38231205		31208431	0.949938
202	173170	34980340		31381601	0.955209
203	157934	32060602		31539535	0.960017
204	142425	29054700		31681960	0.964352
205	125743	25777315		31807703	0.968179
206	113111	23300866		31920814	0.971622
207	99644	20626308		32020458	0.974655
208	86856	18066048		32107314	0.977299
209	76353	15957777		32183667	0.979623
210	65072	13665120		32248739	0.981604
211	56112	11839632		32304851	0.983312
212	47440	10057280		32352291	0.984756
213	40820	8694660		32393111	0.985998
214	33741	7220574		32426852	0.987025
215	27961	6011615		32454813	0.987876
216	23729	5125464		32478542	0.988599
217	19272	4182024		32497814	0.989185
218	16590	3616620		32514404	0.98969
219	13599	2978181		32528003	0.990104
220	11120	2446400		32539123	0.990443
221	9451	2088671		32548574	0.99073
222	7789	1729158		32556363	0.990967
223	6616	1475368		32562979	0.991169
224	5979	1339296		32568958	0.991351
225	5014	1128150		32573972	0.991503
226	4342	981292		32578314	0.991635
227	3900	885300		32582214	0.991754
228	3567	813276		32585781	0.991863
229	3216	736464		32588997	0.991961
230	3005	691150		32592002	0.992052
231	3067	708477		32595069	0.992145
232	2743	636376		32597812	0.992229
233	2540	591820		32600352	0.992306
234	2589	605826		32602941	0.992385
235	2390	561650		32605331	0.992458
236	2535	598260		32607866	0.992535
237	2547	603639		32610413	0.992613
238	2502	595476		32612915	0.992689
239	2527	603953		32615442	0.992766
240	2499	599760		32617941	0.992842
241	2437	587317		32620378	0.992916
242	2437	589754		32622815	0.99299
243	2392	581256		32625207	0.993063
244	2447	597068		32627654	0.993137
245	2379	582855		32630033	0.99321
246	2383	586218		32632416	0.993282
247	2551	630097		32634967	0.99336
248	2510	622480		32637477	0.993436
249	2439	607311		32639916	0.993511
250	2400	600000		32642316	0.993584
251	2378	596878		32644694	0.993656
252	2447	616644		32647141	0.99373
253	2339	591767		32649480	0.993802
254	2393	607822		32651873	0.993875
255	2392	609960		32654265	0.993947
256	2278	583168		32656543	0.994017
257	2367	608319		32658910	0.994089
258	2485	641130		32661395	0.994164
259	2404	622636		32663799	0.994238
260	2412	627120		32666211	0.994311
261	2316	604476		32668527	0.994381
262	2364	619368		32670891	0.994453
263	2341	615683		32673232	0.994525
264	2331	615384		32675563	0.994596
265	2333	618245		32677896	0.994667
266	2428	645848		32680324	0.994741
267	2458	656286		32682782	0.994815
268	2237	599516		32685019	0.994883
269	2337	628653		32687356	0.994955
270	2376	641520		32689732	0.995027
271	2251	610021		32691983	0.995095
272	2186	594592		32694169	0.995162
273	2171	592683		32696340	0.995228
274	2136	585264		32698476	0.995293
275	2201	605275		32700677	0.99536
276	2081	574356		32702758	0.995423
277	2017	558709		32704775	0.995485
278	2080	578240		32706855	0.995548
279	1953	544887		32708808	0.995608
280	1954	547120		32710762	0.995667
281	2032	570992		32712794	0.995729
282	1880	530160		32714674	0.995786
283	1931	546473		32716605	0.995845
284	1712	486208		32718317	0.995897
285	1631	464835		32719948	0.995947
286	1731	495066		32721679	0.995999
287	1669	479003		32723348	0.99605
288	1604	461952		32724952	0.996099
289	1657	478873		32726609	0.996149
290	1656	480240		32728265	0.9962
291	1492	434172		32729757	0.996245
292	1407	410844		32731164	0.996288
293	1389	406977		32732553	0.99633
294	1409	414246		32733962	0.996373
295	1332	392940		32735294	0.996414
296	1216	359936		32736510	0.996451
297	1247	370359		32737757	0.996489
298	1123	334654		32738880	0.996523
299	1094	327106		32739974	0.996556
300	1147	344100		32741121	0.996591
301	1138	342538		32742259	0.996626
302	1048	316496		32743307	0.996658
303	1053	319059		32744360	0.99669
304	1046	317984		32745406	0.996722
305	983	299815		32746389	0.996751
306	965	295290		32747354	0.996781
307	908	278756		32748262	0.996808
308	869	267652		32749131	0.996835
309	946	292314		32750077	0.996864
310	916	283960		32750993	0.996892
311	860	267460		32751853	0.996918
312	800	249600		32752653	0.996942
313	847	265111		32753500	0.996968
314	780	244920		32754280	0.996992
315	818	257670		32755098	0.997017
316	730	230680		32755828	0.997039
317	717	227289		32756545	0.997061
318	732	232776		32757277	0.997083
319	684	218196		32757961	0.997104
320	775	248000		32758736	0.997127
321	700	224700		32759436	0.997149
322	601	193522		32760037	0.997167
323	583	188309		32760620	0.997185
324	572	185328		32761192	0.997202
325	599	194675		32761791	0.99722
326	568	185168		32762359	0.997238
327	577	188679		32762936	0.997255
328	538	176464		32763474	0.997271
329	606	199374		32764080	0.99729
330	501	165330		32764581	0.997305
331	408	135048		32764989	0.997318
332	526	174632		32765515	0.997334
333	460	153180		32765975	0.997348
334	490	163660		32766465	0.997363
335	481	161135		32766946	0.997377
336	435	146160		32767381	0.99739
337	441	148617		32767822	0.997404
338	493	166634		32768315	0.997419
339	475	161025		32768790	0.997433
340	436	148240		32769226	0.997447
341	481	164021		32769707	0.997461
342	408	139536		32770115	0.997474
343	453	155379		32770568	0.997487
344	389	133816		32770957	0.997499
345	485	167325		32771442	0.997514
346	410	141860		32771852	0.997527
347	426	147822		32772278	0.997539
348	417	145116		32772695	0.997552
349	417	145533		32773112	0.997565
350	446	156100		32773558	0.997578
351	567	199017		32774125	0.997596
352	554	195008		32774679	0.997613
353	550	194150		32775229	0.997629
354	460	162840		32775689	0.997643
355	514	182470		32776203	0.997659
356	470	167320		32776673	0.997673
357	475	169575		32777148	0.997688
358	485	173630		32777633	0.997702
359	547	196373		32778180	0.997719
360	564	203040		32778744	0.997736
361	550	198550		32779294	0.997753
362	495	179190		32779789	0.997768
363	474	172062		32780263	0.997783
364	490	178360		32780753	0.997797
365	478	174470		32781231	0.997812
366	532	194712		32781763	0.997828
367	527	193409		32782290	0.997844
368	641	235888		32782931	0.997864
369	567	209223		32783498	0.997881
370	477	176490		32783975	0.997896
371	615	228165		32784590	0.997914
372	630	234360		32785220	0.997933
373	677	252521		32785897	0.997954
374	582	217668		32786479	0.997972
375	643	241125		32787122	0.997991
376	689	259064		32787811	0.998012
377	670	252590		32788481	0.998033
378	715	270270		32789196	0.998054
379	758	287282		32789954	0.998078
380	807	306660		32790761	0.998102
381	623	237363		32791384	0.998121
382	743	283826		32792127	0.998144
383	840	321720		32792967	0.998169
384	773	296832		32793740	0.998193
385	731	281435		32794471	0.998215
386	725	279850		32795196	0.998237
387	851	329337		32796047	0.998263
388	572	221936		32796619	0.99828
389	603	234567		32797222	0.998299
390	733	285870		32797955	0.998321
391	766	299506		32798721	0.998344
392	705	276360		32799426	0.998366
393	816	320688		32800242	0.998391
394	942	371148		32801184	0.998419
395	722	285190		32801906	0.998441
396	661	261756		32802567	0.998461
397	766	304102		32803333	0.998485
398	796	316808		32804129	0.998509
399	671	267729		32804800	0.998529
400	606	242400		32805406	0.998548
401	643	257843		32806049	0.998567
402	689	276978		32806738	0.998588
403	680	274040		32807418	0.998609
404	578	233512		32807996	0.998627
405	577	233685		32808573	0.998644
406	518	210308		32809091	0.99866
407	546	222222		32809637	0.998677
408	384	156672		32810021	0.998688
409	469	191821		32810490	0.998703
410	750	307500		32811240	0.998725
411	464	190704		32811704	0.99874
412	461	189932		32812165	0.998754
413	489	201957		32812654	0.998768
414	488	202032		32813142	0.998783
415	466	193390		32813608	0.998797
416	359	149344		32813967	0.998808
417	450	187650		32814417	0.998822
418	363	151734		32814780	0.998833
419	387	162153		32815167	0.998845
420	360	151200		32815527	0.998856
421	489	205869		32816016	0.998871
422	366	154452		32816382	0.998882
423	330	139590		32816712	0.998892
424	508	215392		32817220	0.998907
425	391	166175		32817611	0.998919
426	417	177642		32818028	0.998932
427	374	159698		32818402	0.998943
428	341	145948		32818743	0.998954
429	275	117975		32819018	0.998962
430	359	154370		32819377	0.998973
431	327	140937		32819704	0.998983
432	289	124848		32819993	0.998992
433	327	141591		32820320	0.999002
434	368	159712		32820688	0.999013
435	355	154425		32821043	0.999024
436	328	143008		32821371	0.999034
437	373	163001		32821744	0.999045
438	366	160308		32822110	0.999056
439	252	110628		32822362	0.999064
440	253	111320		32822615	0.999072
441	197	86877		32822812	0.999078
442	230	101660		32823042	0.999085
443	229	101447		32823271	0.999092
444	209	92796		32823480	0.999098
445	237	105465		32823717	0.999105
446	197	87862		32823914	0.999111
447	189	84483		32824103	0.999117
448	155	69440		32824258	0.999122
449	179	80371		32824437	0.999127
450	200	90000		32824637	0.999133
451	154	69454		32824791	0.999138
452	156	70512		32824947	0.999143
453	136	61608		32825083	0.999147
454	167	75818		32825250	0.999152
455	181	82355		32825431	0.999157
456	161	73416		32825592	0.999162
457	176	80432		32825768	0.999168
458	131	59998		32825899	0.999172
459	144	66096		32826043	0.999176
460	147	67620		32826190	0.99918
461	157	72377		32826347	0.999185
462	126	58212		32826473	0.999189
463	146	67598		32826619	0.999194
464	140	64960		32826759	0.999198
465	144	66960		32826903	0.999202
466	139	64774		32827042	0.999206
467	126	58842		32827168	0.99921
468	153	71604		32827321	0.999215
469	135	63315		32827456	0.999219
470	148	69560		32827604	0.999224
471	128	60288		32827732	0.999227
472	161	75992		32827893	0.999232
473	152	71896		32828045	0.999237
474	166	78684		32828211	0.999242
475	160	76000		32828371	0.999247
476	112	53312		32828483	0.99925
477	152	72504		32828635	0.999255
478	133	63574		32828768	0.999259
479	113	54127		32828881	0.999262
480	129	61920		32829010	0.999266
481	131	63011		32829141	0.99927
482	151	72782		32829292	0.999275
483	112	54096		32829404	0.999278
484	129	62436		32829533	0.999282
485	126	61110		32829659	0.999286
486	115	55890		32829774	0.99929
487	132	64284		32829906	0.999294
488	120	58560		32830026	0.999297
489	121	59169		32830147	0.999301
490	106	51940		32830253	0.999304
491	92	45172		32830345	0.999307
492	123	60516		32830468	0.999311
493	115	56695		32830583	0.999314
494	108	53352		32830691	0.999317
495	136	67320		32830827	0.999322
496	125	62000		32830952	0.999325
497	113	56161		32831065	0.999329
498	129	64242		32831194	0.999333
499	105	52395		32831299	0.999336
500	102	51000		32831401	0.999339
501	146	73146		32831547	0.999344
502	125	62750		32831672	0.999347
503	131	65893		32831803	0.999351
504	130	65520		32831933	0.999355
505	130	65650		32832063	0.999359
506	128	64768		32832191	0.999363
507	132	66924		32832323	0.999367
508	139	70612		32832462	0.999371
509	131	66679		32832593	0.999375
510	134	68340		32832727	0.999379
511	108	55188		32832835	0.999383
512	119	60928		32832954	0.999386
513	147	75411		32833101	0.999391
514	177	90978		32833278	0.999396
515	130	66950		32833408	0.9994
516	130	67080		32833538	0.999404
517	126	65142		32833664	0.999408
518	128	66304		32833792	0.999412
519	119	61761		32833911	0.999415
520	123	63960		32834034	0.999419
521	138	71898		32834172	0.999423
522	136	70992		32834308	0.999428
523	130	67990		32834438	0.999432
524	123	64452		32834561	0.999435
525	112	58800		32834673	0.999439
526	129	67854		32834802	0.999443
527	108	56916		32834910	0.999446
528	132	69696		32835042	0.99945
529	120	63480		32835162	0.999454
530	127	67310		32835289	0.999457
531	116	61596		32835405	0.999461
532	103	54796		32835508	0.999464
533	109	58097		32835617	0.999467
534	113	60342		32835730	0.999471
535	122	65270		32835852	0.999475
536	92	49312		32835944	0.999477
537	139	74643		32836083	0.999482
538	137	73706		32836220	0.999486
539	111	59829		32836331	0.999489
540	93	50220		32836424	0.999492
541	71	38411		32836495	0.999494
542	89	48238		32836584	0.999497
543	98	53214		32836682	0.9995
544	103	56032		32836785	0.999503
545	78	42510		32836863	0.999505
546	98	53508		32836961	0.999508
547	84	45948		32837045	0.999511
548	83	45484		32837128	0.999513
549	87	47763		32837215	0.999516
550	80	44000		32837295	0.999518
551	71	39121		32837366	0.999521
552	82	45264		32837448	0.999523
553	83	45899		32837531	0.999526
554	64	35456		32837595	0.999528
555	68	37740		32837663	0.99953
556	73	40588		32837736	0.999532
557	59	32863		32837795	0.999534
558	70	39060		32837865	0.999536
559	55	30745		32837920	0.999538
560	72	40320		32837992	0.99954
561	71	39831		32838063	0.999542
562	62	34844		32838125	0.999544
563	75	42225		32838200	0.999546
564	58	32712		32838258	0.999548
565	61	34465		32838319	0.99955
566	55	31130		32838374	0.999551
567	60	34020		32838434	0.999553
568	64	36352		32838498	0.999555
569	62	35278		32838560	0.999557
570	55	31350		32838615	0.999559
571	47	26837		32838662	0.99956
572	59	33748		32838721	0.999562
573	46	26358		32838767	0.999563
574	51	29274		32838818	0.999565
575	61	35075		32838879	0.999567
576	58	33408		32838937	0.999568
577	57	32889		32838994	0.99957
578	60	34680		32839054	0.999572
579	55	31845		32839109	0.999574
580	42	24360		32839151	0.999575
581	55	31955		32839206	0.999577
582	43	25026		32839249	0.999578
583	52	30316		32839301	0.99958
584	47	27448		32839348	0.999581
585	66	38610		32839414	0.999583
586	45	26370		32839459	0.999584
587	48	28176		32839507	0.999586
588	35	20580		32839542	0.999587
589	55	32395		32839597	0.999589
590	41	24190		32839638	0.99959
591	46	27186		32839684	0.999591
592	52	30784		32839736	0.999593
593	50	29650		32839786	0.999594
594	57	33858		32839843	0.999596
595	66	39270		32839909	0.999598
596	60	35760		32839969	0.9996
597	72	42984		32840041	0.999602
598	65	38870		32840106	0.999604
599	54	32346		32840160	0.999606
600	66	39600		32840226	0.999608
601	60	36060		32840286	0.99961
602	61	36722		32840347	0.999611
603	91	54873		32840438	0.999614
604	74	44696		32840512	0.999616
605	45	27225		32840557	0.999618
606	71	43026		32840628	0.99962
607	81	49167		32840709	0.999622
608	87	52896		32840796	0.999625
609	81	49329		32840877	0.999628
610	81	49410		32840958	0.99963
611	83	50713		32841041	0.999633
612	78	47736		32841119	0.999635
613	101	61913		32841220	0.999638
614	105	64470		32841325	0.999641
615	85	52275		32841410	0.999644
616	71	43736		32841481	0.999646
617	88	54296		32841569	0.999649
618	94	58092		32841663	0.999651
619	99	61281		32841762	0.999654
620	98	60760		32841860	0.999657
621	126	78246		32841986	0.999661
622	123	76506		32842109	0.999665
623	108	67284		32842217	0.999668
624	131	81744		32842348	0.999672
625	96	60000		32842444	0.999675
626	100	62600		32842544	0.999678
627	132	82764		32842676	0.999682
628	92	57776		32842768	0.999685
629	114	71706		32842882	0.999689
630	102	64260		32842984	0.999692
631	112	70672		32843096	0.999695
632	136	85952		32843232	0.999699
633	114	72162		32843346	0.999703
634	126	79884		32843472	0.999707
635	108	68580		32843580	0.99971
636	109	69324		32843689	0.999713
637	91	57967		32843780	0.999716
638	144	91872		32843924	0.99972
639	130	83070		32844054	0.999724
640	127	81280		32844181	0.999728
641	93	59613		32844274	0.999731
642	88	56496		32844362	0.999734
643	116	74588		32844478	0.999737
644	107	68908		32844585	0.99974
645	102	65790		32844687	0.999743
646	125	80750		32844812	0.999747
647	99	64053		32844911	0.99975
648	73	47304		32844984	0.999753
649	75	48675		32845059	0.999755
650	106	68900		32845165	0.999758
651	96	62496		32845261	0.999761
652	145	94540		32845406	0.999765
653	93	60729		32845499	0.999768
654	87	56898		32845586	0.999771
655	75	49125		32845661	0.999773
656	78	51168		32845739	0.999776
657	85	55845		32845824	0.999778
658	76	50008		32845900	0.99978
659	87	57333		32845987	0.999783
660	75	49500		32846062	0.999785
661	78	51558		32846140	0.999788
662	78	51636		32846218	0.99979
663	55	36465		32846273	0.999792
664	60	39840		32846333	0.999794
665	52	34580		32846385	0.999795
666	55	36630		32846440	0.999797
667	61	40687		32846501	0.999799
668	53	35404		32846554	0.9998
669	62	41478		32846616	0.999802
670	65	43550		32846681	0.999804
671	63	42273		32846744	0.999806
672	46	30912		32846790	0.999808
673	67	45091		32846857	0.99981
674	48	32352		32846905	0.999811
675	34	22950		32846939	0.999812
676	45	30420		32846984	0.999813
677	50	33850		32847034	0.999815
678	31	21018		32847065	0.999816
679	47	31913		32847112	0.999817
680	28	19040		32847140	0.999818
681	35	23835		32847175	0.999819
682	37	25234		32847212	0.99982
683	26	17758		32847238	0.999821
684	34	23256		32847272	0.999822
685	36	24660		32847308	0.999823
686	30	20580		32847338	0.999824
687	32	21984		32847370	0.999825
688	25	17200		32847395	0.999826
689	26	17914		32847421	0.999827
690	30	20700		32847451	0.999828
691	19	13129		32847470	0.999828
692	31	21452		32847501	0.999829
693	20	13860		32847521	0.99983
694	22	15268		32847543	0.99983
695	36	25020		32847579	0.999832
696	22	15312		32847601	0.999832
697	21	14637		32847622	0.999833
698	26	18148		32847648	0.999834
699	27	18873		32847675	0.999834
700	21	14700		32847696	0.999835
701	16	11216		32847712	0.999836
702	29	20358		32847741	0.999836
703	18	12654		32847759	0.999837
704	20	14080		32847779	0.999838
705	22	15510		32847801	0.999838
706	28	19768		32847829	0.999839
707	23	16261		32847852	0.99984
708	27	19116		32847879	0.999841
709	5	3545		32847884	0.999841
710	21	14910		32847905	0.999841
711	24	17064		32847929	0.999842
712	17	12104		32847946	0.999843
713	17	12121		32847963	0.999843
714	23	16422		32847986	0.999844
715	23	16445		32848009	0.999845
716	23	16468		32848032	0.999845
717	15	10755		32848047	0.999846
718	20	14360		32848067	0.999846
719	10	7190		32848077	0.999847
720	20	14400		32848097	0.999847
721	13	9373		32848110	0.999848
722	16	11552		32848126	0.999848
723	13	9399		32848139	0.999849
724	20	14480		32848159	0.999849
725	23	16675		32848182	0.99985
726	16	11616		32848198	0.99985
727	17	12359		32848215	0.999851
728	19	13832		32848234	0.999851
729	30	21870		32848264	0.999852
730	19	13870		32848283	0.999853
731	13	9503		32848296	0.999853
732	7	5124		32848303	0.999854
733	18	13194		32848321	0.999854
734	17	12478		32848338	0.999855
735	17	12495		32848355	0.999855
736	19	13984		32848374	0.999856
737	15	11055		32848389	0.999856
738	19	14022		32848408	0.999857
739	16	11824		32848424	0.999857
740	17	12580		32848441	0.999858
741	14	10374		32848455	0.999858
742	17	12614		32848472	0.999859
743	22	16346		32848494	0.999859
744	21	15624		32848515	0.99986
745	19	14155		32848534	0.999861
746	8	5968		32848542	0.999861
747	16	11952		32848558	0.999861
748	18	13464		32848576	0.999862
749	14	10486		32848590	0.999862
750	30	22500		32848620	0.999863
751	26	19526		32848646	0.999864
752	16	12032		32848662	0.999864
753	17	12801		32848679	0.999865
754	16	12064		32848695	0.999865
755	11	8305		32848706	0.999866
756	17	12852		32848723	0.999866
757	17	12869		32848740	0.999867
758	12	9096		32848752	0.999867
759	9	6831		32848761	0.999868
760	11	8360		32848772	0.999868
761	12	9132		32848784	0.999868
762	14	10668		32848798	0.999869
763	12	9156		32848810	0.999869
764	5	3820		32848815	0.999869
765	15	11475		32848830	0.99987
766	15	11490		32848845	0.99987
767	15	11505		32848860	0.999871
768	11	8448		32848871	0.999871
769	15	11535		32848886	0.999871
770	8	6160		32848894	0.999872
771	16	12336		32848910	0.999872
772	9	6948		32848919	0.999872
773	13	10049		32848932	0.999873
774	14	10836		32848946	0.999873
775	7	5425		32848953	0.999873
776	18	13968		32848971	0.999874
777	3	2331		32848974	0.999874
778	8	6224		32848982	0.999874
779	8	6232		32848990	0.999874
780	8	6240		32848998	0.999875
781	5	3905		32849003	0.999875
782	7	5474		32849010	0.999875
783	10	7830		32849020	0.999875
784	7	5488		32849027	0.999876
785	10	7850		32849037	0.999876
786	9	7074		32849046	0.999876
787	7	5509		32849053	0.999876
788	10	7880		32849063	0.999877
789	6	4734		32849069	0.999877
790	8	6320		32849077	0.999877
791	7	5537		32849084	0.999877
792	8	6336		32849092	0.999878
793	10	7930		32849102	0.999878
794	8	6352		32849110	0.999878
795	5	3975		32849115	0.999878
796	12	9552		32849127	0.999879
797	6	4782		32849133	0.999879
798	8	6384		32849141	0.999879
799	11	8789		32849152	0.999879
800	5	4000		32849157	0.99988
801	8	6408		32849165	0.99988
802	6	4812		32849171	0.99988
803	12	9636		32849183	0.99988
804	10	8040		32849193	0.999881
805	13	10465		32849206	0.999881
806	7	5642		32849213	0.999881
807	8	6456		32849221	0.999882
808	19	15352		32849240	0.999882
809	27	21843		32849267	0.999883
810	11	8910		32849278	0.999883
811	27	21897		32849305	0.999884
812	14	11368		32849319	0.999884
813	22	17886		32849341	0.999885
814	18	14652		32849359	0.999886
815	57	46455		32849416	0.999887
816	35	28560		32849451	0.999889
817	57	46569		32849508	0.99989
818	17	13906		32849525	0.999891
819	46	37674		32849571	0.999892
820	29	23780		32849600	0.999893
821	83	68143		32849683	0.999896
822	17	13974		32849700	0.999896
823	8	6584		32849708	0.999896
824	17	14008		32849725	0.999897
825	9	7425		32849734	0.999897
826	26	21476		32849760	0.999898
827	21	17367		32849781	0.999899
828	15	12420		32849796	0.999899
829	23	19067		32849819	0.9999
830	16	13280		32849835	0.9999
831	16	13296		32849851	0.999901
832	10	8320		32849861	0.999901
833	19	15827		32849880	0.999902
834	21	17514		32849901	0.999902
835	43	35905		32849944	0.999904
836	13	10868		32849957	0.999904
837	21	17577		32849978	0.999905
838	11	9218		32849989	0.999905
839	20	16780		32850009	0.999905
840	24	20160		32850033	0.999906
841	28	23548		32850061	0.999907
842	11	9262		32850072	0.999907
843	31	26133		32850103	0.999908
844	19	16036		32850122	0.999909
845	26	21970		32850148	0.99991
846	38	32148		32850186	0.999911
847	16	13552		32850202	0.999911
848	22	18656		32850224	0.999912
849	11	9339		32850235	0.999912
850	20	17000		32850255	0.999913
851	36	30636		32850291	0.999914
852	19	16188		32850310	0.999915
853	22	18766		32850332	0.999915
854	26	22204		32850358	0.999916
855	27	23085		32850385	0.999917
856	21	17976		32850406	0.999918
857	28	23996		32850434	0.999918
858	23	19734		32850457	0.999919
859	18	15462		32850475	0.99992
860	39	33540		32850514	0.999921
861	23	19803		32850537	0.999922
862	32	27584		32850569	0.999923
863	24	20712		32850593	0.999923
864	20	17280		32850613	0.999924
865	22	19030		32850635	0.999925
866	21	18186		32850656	0.999925
867	16	13872		32850672	0.999926
868	16	13888		32850688	0.999926
869	22	19118		32850710	0.999927
870	16	13920		32850726	0.999927
871	12	10452		32850738	0.999928
872	16	13952		32850754	0.999928
873	20	17460		32850774	0.999929
874	30	26220		32850804	0.99993
875	13	11375		32850817	0.99993
876	15	13140		32850832	0.999931
877	21	18417		32850853	0.999931
878	30	26340		32850883	0.999932
879	25	21975		32850908	0.999933
880	20	17600		32850928	0.999933
881	20	17620		32850948	0.999934
882	15	13230		32850963	0.999935
883	10	8830		32850973	0.999935
884	9	7956		32850982	0.999935
885	12	10620		32850994	0.999935
886	9	7974		32851003	0.999936
887	21	18627		32851024	0.999936
888	12	10656		32851036	0.999937
889	15	13335		32851051	0.999937
890	10	8900		32851061	0.999938
891	8	7128		32851069	0.999938
892	8	7136		32851077	0.999938
893	12	10716		32851089	0.999938
894	8	7152		32851097	0.999939
895	10	8950		32851107	0.999939
896	9	8064		32851116	0.999939
897	5	4485		32851121	0.999939
898	11	9878		32851132	0.99994
899	9	8091		32851141	0.99994
900	6	5400		32851147	0.99994
901	7	6307		32851154	0.99994
902	14	12628		32851168	0.999941
903	8	7224		32851176	0.999941
904	8	7232		32851184	0.999941
905	6	5430		32851190	0.999941
906	6	5436		32851196	0.999942
907	5	4535		32851201	0.999942
908	1	908		32851202	0.999942
909	9	8181		32851211	0.999942
910	4	3640		32851215	0.999942
911	9	8199		32851224	0.999942
912	3	2736		32851227	0.999943
913	5	4565		32851232	0.999943
914	7	6398		32851239	0.999943
915	10	9150		32851249	0.999943
916	8	7328		32851257	0.999943
917	3	2751		32851260	0.999944
918	4	3672		32851264	0.999944
919	8	7352		32851272	0.999944
920	2	1840		32851274	0.999944
921	7	6447		32851281	0.999944
922	7	6454		32851288	0.999944
923	2	1846		32851290	0.999944
924	6	5544		32851296	0.999945
925	8	7400		32851304	0.999945
926	3	2778		32851307	0.999945
927	3	2781		32851310	0.999945
928	8	7424		32851318	0.999945
929	3	2787		32851321	0.999945
930	4	3720		32851325	0.999946
931	3	2793		32851328	0.999946
932	3	2796		32851331	0.999946
933	4	3732		32851335	0.999946
934	4	3736		32851339	0.999946
935	6	5610		32851345	0.999946
936	4	3744		32851349	0.999946
937	2	1874		32851351	0.999946
938	8	7504		32851359	0.999947
939	2	1878		32851361	0.999947
940	3	2820		32851364	0.999947
941	3	2823		32851367	0.999947
942	2	1884		32851369	0.999947
943	6	5658		32851375	0.999947
944	5	4720		32851380	0.999947
945	0	0		32851380	0.999947
946	8	7568		32851388	0.999947
947	4	3788		32851392	0.999948
948	0	0		32851392	0.999948
949	5	4745		32851397	0.999948
950	3	2850		32851400	0.999948
951	3	2853		32851403	0.999948
952	1	952		32851404	0.999948
953	1	953		32851405	0.999948
954	2	1908		32851407	0.999948
955	2	1910		32851409	0.999948
956	1	956		32851410	0.999948
957	2	1914		32851412	0.999948
958	1	958		32851413	0.999948
959	0	0		32851413	0.999948
960	8	7680		32851421	0.999948
961	1	961		32851422	0.999948
962	3	2886		32851425	0.999949
963	1	963		32851426	0.999949
964	2	1928		32851428	0.999949
965	0	0		32851428	0.999949
966	1	966		32851429	0.999949
967	2	1934		32851431	0.999949
968	4	3872		32851435	0.999949
969	3	2907		32851438	0.999949
970	2	1940		32851440	0.999949
971	0	0		32851440	0.999949
972	0	0		32851440	0.999949
973	0	0		32851440	0.999949
974	0	0		32851440	0.999949
975	0	0		32851440	0.999949
976	5	4880		32851445	0.999949
977	3	2931		32851448	0.999949
978	2	1956		32851450	0.999949
979	1	979		32851451	0.999949
980	1	980		32851452	0.999949
981	6	5886		32851458	0.99995
982	1	982		32851459	0.99995
983	2	1966		32851461	0.99995
984	3	2952		32851464	0.99995
985	3	2955		32851467	0.99995
986	5	4930		32851472	0.99995
987	3	2961		32851475	0.99995
988	1	988		32851476	0.99995
989	2	1978		32851478	0.99995
990	5	4950		32851483	0.99995
991	1	991		32851484	0.99995
992	5	4960		32851489	0.999951
993	4	3972		32851493	0.999951
994	3	2982		32851496	0.999951
995	4	3980		32851500	0.999951
996	1	996		32851501	0.999951
997	5	4985		32851506	0.999951
998	6	5988		32851512	0.999951
999	0	0		32851512	0.999951
1000	4	4000		32851516	0.999951
1001	4	4004		32851520	0.999951
1002	8	8016		32851528	0.999952
1003	3	3009		32851531	0.999952
1004	2	2008		32851533	0.999952
1005	5	5025		32851538	0.999952
1006	4	4024		32851542	0.999952
1007	4	4028		32851546	0.999952
1008	3	3024		32851549	0.999952
1009	0	0		32851549	0.999952
1010	7	7070		32851556	0.999953
1011	9	9099		32851565	0.999953
1012	1	1012		32851566	0.999953
1013	4	4052		32851570	0.999953
1014	6	6084		32851576	0.999953
1015	4	4060		32851580	0.999953
1016	1	1016		32851581	0.999953
1017	13	13221		32851594	0.999954
1018	3	3054		32851597	0.999954
1019	9	9171		32851606	0.999954
1020	7	7140		32851613	0.999954
1021	12	12252		32851625	0.999955
1022	5	5110		32851630	0.999955
1023	9	9207		32851639	0.999955
1024	11	11264		32851650	0.999955
1025	9	9225		32851659	0.999956
1026	11	11286		32851670	0.999956
1027	9	9243		32851679	0.999956
1028	8	8224		32851687	0.999957
1029	12	12348		32851699	0.999957
1030	13	13390		32851712	0.999957
1031	8	8248		32851720	0.999958
1032	10	10320		32851730	0.999958
1033	6	6198		32851736	0.999958
1034	2	2068		32851738	0.999958
1035	4	4140		32851742	0.999958
1036	3	3108		32851745	0.999958
1037	3	3111		32851748	0.999958
1038	5	5190		32851753	0.999959
1039	7	7273		32851760	0.999959
1040	4	4160		32851764	0.999959
1041	2	2082		32851766	0.999959
1042	5	5210		32851771	0.999959
1043	5	5215		32851776	0.999959
1044	1	1044		32851777	0.999959
1045	3	3135		32851780	0.999959
1046	6	6276		32851786	0.99996
1047	1	1047		32851787	0.99996
1048	3	3144		32851790	0.99996
1049	2	2098		32851792	0.99996
1050	3	3150		32851795	0.99996
1051	2	2102		32851797	0.99996
1052	4	4208		32851801	0.99996
1053	3	3159		32851804	0.99996
1054	5	5270		32851809	0.99996
1055	4	4220		32851813	0.99996
1056	2	2112		32851815	0.99996
1057	3	3171		32851818	0.999961
1058	1	1058		32851819	0.999961
1059	2	2118		32851821	0.999961
1060	6	6360		32851827	0.999961
1061	3	3183		32851830	0.999961
1062	2	2124		32851832	0.999961
1063	2	2126		32851834	0.999961
1064	4	4256		32851838	0.999961
1065	4	4260		32851842	0.999961
1066	1	1066		32851843	0.999961
1067	5	5335		32851848	0.999961
1068	5	5340		32851853	0.999962
1069	4	4276		32851857	0.999962
1070	1	1070		32851858	0.999962
1071	2	2142		32851860	0.999962
1072	5	5360		32851865	0.999962
1073	3	3219		32851868	0.999962
1074	3	3222		32851871	0.999962
1075	6	6450		32851877	0.999962
1076	4	4304		32851881	0.999962
1077	1	1077		32851882	0.999962
1078	3	3234		32851885	0.999963
1079	1	1079		32851886	0.999963
1080	7	7560		32851893	0.999963
1081	2	2162		32851895	0.999963
1082	2	2164		32851897	0.999963
1083	9	9747		32851906	0.999963
1084	2	2168		32851908	0.999963
1085	6	6510		32851914	0.999963
1086	2	2172		32851916	0.999964
1087	1	1087		32851917	0.999964
1088	2	2176		32851919	0.999964
1089	1	1089		32851920	0.999964
1090	3	3270		32851923	0.999964
1091	6	6546		32851929	0.999964
1092	4	4368		32851933	0.999964
1093	1	1093		32851934	0.999964
1094	0	0		32851934	0.999964
1095	3	3285		32851937	0.999964
1096	3	3288		32851940	0.999964
1097	3	3291		32851943	0.999964
1098	5	5490		32851948	0.999965
1099	4	4396		32851952	0.999965
1100	1	1100		32851953	0.999965
1101	5	5505		32851958	0.999965
1102	1	1102		32851959	0.999965
1103	5	5515		32851964	0.999965
1104	2	2208		32851966	0.999965
1105	3	3315		32851969	0.999965
1106	2	2212		32851971	0.999965
1107	0	0		32851971	0.999965
1108	3	3324		32851974	0.999965
1109	2	2218		32851976	0.999965
1110	1	1110		32851977	0.999965
1111	2	2222		32851979	0.999965
1112	5	5560		32851984	0.999966
1113	3	3339		32851987	0.999966
1114	0	0		32851987	0.999966
1115	1	1115		32851988	0.999966
1116	1	1116		32851989	0.999966
1117	0	0		32851989	0.999966
1118	0	0		32851989	0.999966
1119	3	3357		32851992	0.999966
1120	0	0		32851992	0.999966
1121	2	2242		32851994	0.999966
1122	0	0		32851994	0.999966
1123	2	2246		32851996	0.999966
1124	1	1124		32851997	0.999966
1125	1	1125		32851998	0.999966
1126	2	2252		32852000	0.999966
1127	4	4508		32852004	0.999966
1128	3	3384		32852007	0.999966
1129	2	2258		32852009	0.999966
1130	2	2260		32852011	0.999966
1131	0	0		32852011	0.999966
1132	1	1132		32852012	0.999966
1133	0	0		32852012	0.999966
1134	0	0		32852012	0.999966
1135	4	4540		32852016	0.999967
1136	3	3408		32852019	0.999967
1137	3	3411		32852022	0.999967
1138	1	1138		32852023	0.999967
1139	3	3417		32852026	0.999967
1140	0	0		32852026	0.999967
1141	1	1141		32852027	0.999967
1142	1	1142		32852028	0.999967
1143	1	1143		32852029	0.999967
1144	0	0		32852029	0.999967
1145	0	0		32852029	0.999967
1146	2	2292		32852031	0.999967
1147	3	3441		32852034	0.999967
1148	2	2296		32852036	0.999967
1149	1	1149		32852037	0.999967
1150	0	0		32852037	0.999967
1151	0	0		32852037	0.999967
1152	2	2304		32852039	0.999967
1153	1	1153		32852040	0.999967
1154	1	1154		32852041	0.999967
1155	1	1155		32852042	0.999967
1156	2	2312		32852044	0.999967
1157	2	2314		32852046	0.999967
1158	3	3474		32852049	0.999968
1159	2	2318		32852051	0.999968
1160	4	4640		32852055	0.999968
1161	1	1161		32852056	0.999968
1162	2	2324		32852058	0.999968
1163	1	1163		32852059	0.999968
1164	2	2328		32852061	0.999968
1165	1	1165		32852062	0.999968
1166	4	4664		32852066	0.999968
1167	2	2334		32852068	0.999968
1168	5	5840		32852073	0.999968
1169	2	2338		32852075	0.999968
1170	2	2340		32852077	0.999968
1171	1	1171		32852078	0.999968
1172	6	7032		32852084	0.999969
1173	5	5865		32852089	0.999969
1174	2	2348		32852091	0.999969
1175	6	7050		32852097	0.999969
1176	2	2352		32852099	0.999969
1177	3	3531		32852102	0.999969
1178	2	2356		32852104	0.999969
1179	4	4716		32852108	0.999969
1180	1	1180		32852109	0.999969
1181	4	4724		32852113	0.99997
1182	7	8274		32852120	0.99997
1183	5	5915		32852125	0.99997
1184	2	2368		32852127	0.99997
1185	4	4740		32852131	0.99997
1186	1	1186		32852132	0.99997
1187	4	4748		32852136	0.99997
1188	2	2376		32852138	0.99997
1189	6	7134		32852144	0.99997
1190	1	1190		32852145	0.999971
1191	3	3573		32852148	0.999971
1192	5	5960		32852153	0.999971
1193	5	5965		32852158	0.999971
1194	1	1194		32852159	0.999971
1195	5	5975		32852164	0.999971
1196	8	9568		32852172	0.999971
1197	1	1197		32852173	0.999971
1198	6	7188		32852179	0.999972
1199	3	3597		32852182	0.999972
1200	1	1200		32852183	0.999972
1201	3	3603		32852186	0.999972
1202	1	1202		32852187	0.999972
1203	3	3609		32852190	0.999972
1204	4	4816		32852194	0.999972
1205	3	3615		32852197	0.999972
1206	2	2412		32852199	0.999972
1207	2	2414		32852201	0.999972
1208	3	3624		32852204	0.999972
1209	6	7254		32852210	0.999972
1210	1	1210		32852211	0.999973
1211	1	1211		32852212	0.999973
1212	4	4848		32852216	0.999973
1213	2	2426		32852218	0.999973
1214	1	1214		32852219	0.999973
1215	3	3645		32852222	0.999973
1216	0	0		32852222	0.999973
1217	2	2434		32852224	0.999973
1218	1	1218		32852225	0.999973
1219	0	0		32852225	0.999973
1220	1	1220		32852226	0.999973
1221	2	2442		32852228	0.999973
1222	0	0		32852228	0.999973
1223	2	2446		32852230	0.999973
1224	3	3672		32852233	0.999973
1225	0	0		32852233	0.999973
1226	1	1226		32852234	0.999973
1227	0	0		32852234	0.999973
1228	0	0		32852234	0.999973
1229	0	0		32852234	0.999973
1230	0	0		32852234	0.999973
1231	1	1231		32852235	0.999973
1232	2	2464		32852237	0.999973
1233	2	2466		32852239	0.999973
1234	3	3702		32852242	0.999973
1235	0	0		32852242	0.999973
1236	2	2472		32852244	0.999974
1237	0	0		32852244	0.999974
1238	0	0		32852244	0.999974
1239	1	1239		32852245	0.999974
1240	0	0		32852245	0.999974
1241	0	0		32852245	0.999974
1242	0	0		32852245	0.999974
1243	1	1243		32852246	0.999974
1244	0	0		32852246	0.999974
1245	1	1245		32852247	0.999974
1246	0	0		32852247	0.999974
1247	1	1247		32852248	0.999974
1248	1	1248		32852249	0.999974
1249	1	1249		32852250	0.999974
1250	3	3750		32852253	0.999974
1251	1	1251		32852254	0.999974
1252	1	1252		32852255	0.999974
1253	1	1253		32852256	0.999974
1254	1	1254		32852257	0.999974
1255	0	0		32852257	0.999974
1256	2	2512		32852259	0.999974
1257	1	1257		32852260	0.999974
1258	3	3774		32852263	0.999974
1259	1	1259		32852264	0.999974
1260	2	2520		32852266	0.999974
1261	3	3783		32852269	0.999974
1262	2	2524		32852271	0.999974
1263	1	1263		32852272	0.999974
1264	1	1264		32852273	0.999974
1265	0	0		32852273	0.999974
1266	1	1266		32852274	0.999974
1267	0	0		32852274	0.999974
1268	2	2536		32852276	0.999974
1269	2	2538		32852278	0.999975
1270	3	3810		32852281	0.999975
1271	1	1271		32852282	0.999975
1272	2	2544		32852284	0.999975
1273	1	1273		32852285	0.999975
1274	2	2548		32852287	0.999975
1275	0	0		32852287	0.999975
1276	2	2552		32852289	0.999975
1277	0	0		32852289	0.999975
1278	1	1278		32852290	0.999975
1279	0	0		32852290	0.999975
1280	1	1280		32852291	0.999975
1281	1	1281		32852292	0.999975
1282	0	0		32852292	0.999975
1283	0	0		32852292	0.999975
1284	0	0		32852292	0.999975
1285	0	0		32852292	0.999975
1286	1	1286		32852293	0.999975
1287	2	2574		32852295	0.999975
1288	1	1288		32852296	0.999975
1289	0	0		32852296	0.999975
1290	0	0		32852296	0.999975
1291	0	0		32852296	0.999975
1292	1	1292		32852297	0.999975
1293	1	1293		32852298	0.999975
1294	3	3882		32852301	0.999975
1295	1	1295		32852302	0.999975
1296	0	0		32852302	0.999975
1297	0	0		32852302	0.999975
1298	0	0		32852302	0.999975
1299	0	0		32852302	0.999975
1300	0	0		32852302	0.999975
1301	3	3903		32852305	0.999975
1302	0	0		32852305	0.999975
1303	0	0		32852305	0.999975
1304	1	1304		32852306	0.999975
1305	1	1305		32852307	0.999975
1306	0	0		32852307	0.999975
1307	0	0		32852307	0.999975
1308	0	0		32852307	0.999975
1309	3	3927		32852310	0.999976
1310	1	1310		32852311	0.999976
1311	0	0		32852311	0.999976
1312	0	0		32852311	0.999976
1313	0	0		32852311	0.999976
1314	0	0		32852311	0.999976
1315	1	1315		32852312	0.999976
1316	0	0		32852312	0.999976
1317	1	1317		32852313	0.999976
1318	1	1318		32852314	0.999976
1319	0	0		32852314	0.999976
1320	1	1320		32852315	0.999976
1321	0	0		32852315	0.999976
1322	0	0		32852315	0.999976
1323	0	0		32852315	0.999976
1324	2	2648		32852317	0.999976
1325	0	0		32852317	0.999976
1326	0	0		32852317	0.999976
1327	1	1327		32852318	0.999976
1328	0	0		32852318	0.999976
1329	0	0		32852318	0.999976
1330	0	0		32852318	0.999976
1331	1	1331		32852319	0.999976
1332	0	0		32852319	0.999976
1333	0	0		32852319	0.999976
1334	0	0		32852319	0.999976
1335	0	0		32852319	0.999976
1336	0	0		32852319	0.999976
1337	1	1337		32852320	0.999976
1338	0	0		32852320	0.999976
1339	1	1339		32852321	0.999976
1340	0	0		32852321	0.999976
1341	1	1341		32852322	0.999976
1342	2	2684		32852324	0.999976
1343	0	0		32852324	0.999976
1344	2	2688		32852326	0.999976
1345	0	0		32852326	0.999976
1346	0	0		32852326	0.999976
1347	1	1347		32852327	0.999976
1348	1	1348		32852328	0.999976
1349	0	0		32852328	0.999976
1350	0	0		32852328	0.999976
1351	1	1351		32852329	0.999976
1352	0	0		32852329	0.999976
1353	2	2706		32852331	0.999976
1354	0	0		32852331	0.999976
1355	1	1355		32852332	0.999976
1356	2	2712		32852334	0.999976
1357	2	2714		32852336	0.999976
1358	0	0		32852336	0.999976
1359	0	0		32852336	0.999976
1360	0	0		32852336	0.999976
1361	1	1361		32852337	0.999976
1362	0	0		32852337	0.999976
1363	1	1363		32852338	0.999976
1364	0	0		32852338	0.999976
1365	0	0		32852338	0.999976
1366	0	0		32852338	0.999976
1367	0	0		32852338	0.999976
1368	0	0		32852338	0.999976
1369	1	1369		32852339	0.999976
1370	1	1370		32852340	0.999976
1371	0	0		32852340	0.999976
1372	0	0		32852340	0.999976
1373	1	1373		32852341	0.999976
1374	0	0		32852341	0.999976
1375	0	0		32852341	0.999976
1376	1	1376		32852342	0.999977
1377	0	0		32852342	0.999977
1378	0	0		32852342	0.999977
1379	0	0		32852342	0.999977
1380	3	4140		32852345	0.999977
1381	0	0		32852345	0.999977
1382	0	0		32852345	0.999977
1383	0	0		32852345	0.999977
1384	0	0		32852345	0.999977
1385	0	0		32852345	0.999977
1386	1	1386		32852346	0.999977
1387	0	0		32852346	0.999977
1388	0	0		32852346	0.999977
1389	0	0		32852346	0.999977
1390	0	0		32852346	0.999977
1391	0	0		32852346	0.999977
1392	0	0		32852346	0.999977
1393	0	0		32852346	0.999977
1394	0	0		32852346	0.999977
1395	1	1395		32852347	0.999977
1396	0	0		32852347	0.999977
1397	1	1397		32852348	0.999977
1398	1	1398		32852349	0.999977
1399	0	0		32852349	0.999977
1400	1	1400		32852350	0.999977
1401	0	0		32852350	0.999977
1402	0	0		32852350	0.999977
1403	0	0		32852350	0.999977
1404	0	0		32852350	0.999977
1405	0	0		32852350	0.999977
1406	0	0		32852350	0.999977
1407	2	2814		32852352	0.999977
1408	0	0		32852352	0.999977
1409	1	1409		32852353	0.999977
1410	0	0		32852353	0.999977
1411	1	1411		32852354	0.999977
1412	0	0		32852354	0.999977
1413	0	0		32852354	0.999977
1414	0	0		32852354	0.999977
1415	0	0		32852354	0.999977
1416	0	0		32852354	0.999977
1417	0	0		32852354	0.999977
1418	0	0		32852354	0.999977
1419	0	0		32852354	0.999977
1420	0	0		32852354	0.999977
1421	1	1421		32852355	0.999977
1422	0	0		32852355	0.999977
1423	0	0		32852355	0.999977
1424	0	0		32852355	0.999977
1425	0	0		32852355	0.999977
1426	0	0		32852355	0.999977
1427	0	0		32852355	0.999977
1428	0	0		32852355	0.999977
1429	0	0		32852355	0.999977
1430	0	0		32852355	0.999977
1431	1	1431		32852356	0.999977
1432	1	1432		32852357	0.999977
1433	0	0		32852357	0.999977
1434	2	2868		32852359	0.999977
1435	1	1435		32852360	0.999977
1436	1	1436		32852361	0.999977
1437	0	0		32852361	0.999977
1438	1	1438		32852362	0.999977
1439	0	0		32852362	0.999977
1440	0	0		32852362	0.999977
1441	0	0		32852362	0.999977
1442	0	0		32852362	0.999977
1443	0	0		32852362	0.999977
1444	0	0		32852362	0.999977
1445	0	0		32852362	0.999977
1446	1	1446		32852363	0.999977
1447	1	1447		32852364	0.999977
1448	0	0		32852364	0.999977
1449	0	0		32852364	0.999977
1450	0	0		32852364	0.999977
1451	0	0		32852364	0.999977
1452	0	0		32852364	0.999977
1453	1	1453		32852365	0.999977
1454	0	0		32852365	0.999977
1455	1	1455		32852366	0.999977
1456	0	0		32852366	0.999977
1457	0	0		32852366	0.999977
1458	0	0		32852366	0.999977
1459	0	0		32852366	0.999977
1460	0	0		32852366	0.999977
1461	0	0		32852366	0.999977
1462	0	0		32852366	0.999977
1463	0	0		32852366	0.999977
1464	0	0		32852366	0.999977
1465	0	0		32852366	0.999977
1466	1	1466		32852367	0.999977
1467	0	0		32852367	0.999977
1468	0	0		32852367	0.999977
1469	0	0		32852367	0.999977
1470	0	0		32852367	0.999977
1471	0	0		32852367	0.999977
1472	0	0		32852367	0.999977
1473	0	0		32852367	0.999977
1474	0	0		32852367	0.999977
1475	0	0		32852367	0.999977
1476	0	0		32852367	0.999977
1477	0	0		32852367	0.999977
1478	0	0		32852367	0.999977
1479	0	0		32852367	0.999977
1480	1	1480		32852368	0.999977
1481	0	0		32852368	0.999977
1482	1	1482		32852369	0.999977
1483	0	0		32852369	0.999977
1484	1	1484		32852370	0.999977
1485	0	0		32852370	0.999977
1486	0	0		32852370	0.999977
1487	0	0		32852370	0.999977
1488	0	0		32852370	0.999977
1489	0	0		32852370	0.999977
1490	0	0		32852370	0.999977
1491	0	0		32852370	0.999977
1492	0	0		32852370	0.999977
1493	0	0		32852370	0.999977
1494	0	0		32852370	0.999977
1495	2	2990		32852372	0.999977
1496	0	0		32852372	0.999977
1497	2	2994		32852374	0.999977
1498	0	0		32852374	0.999977
1499	0	0		32852374	0.999977
1500	1	1500		32852375	0.999978
1501	0	0		32852375	0.999978
1502	0	0		32852375	0.999978
1503	0	0		32852375	0.999978
1504	0	0		32852375	0.999978
1505	0	0		32852375	0.999978
1506	0	0		32852375	0.999978
1507	0	0		32852375	0.999978
1508	0	0		32852375	0.999978
1509	0	0		32852375	0.999978
1510	0	0		32852375	0.999978
1511	0	0		32852375	0.999978
1512	0	0		32852375	0.999978
1513	0	0		32852375	0.999978
1514	1	1514		32852376	0.999978
1515	0	0		32852376	0.999978
1516	0	0		32852376	0.999978
1517	0	0		32852376	0.999978
1518	0	0		32852376	0.999978
1519	0	0		32852376	0.999978
1520	1	1520		32852377	0.999978
1521	0	0		32852377	0.999978
1522	0	0		32852377	0.999978
1523	0	0		32852377	0.999978
1524	0	0		32852377	0.999978
1525	0	0		32852377	0.999978
1526	0	0		32852377	0.999978
1527	0	0		32852377	0.999978
1528	0	0		32852377	0.999978
1529	0	0		32852377	0.999978
1530	0	0		32852377	0.999978
1531	0	0		32852377	0.999978
1532	2	3064		32852379	0.999978
1533	0	0		32852379	0.999978
1534	0	0		32852379	0.999978
1535	0	0		32852379	0.999978
1536	0	0		32852379	0.999978
1537	0	0		32852379	0.999978
1538	0	0		32852379	0.999978
1539	0	0		32852379	0.999978
1540	0	0		32852379	0.999978
1541	0	0		32852379	0.999978
1542	0	0		32852379	0.999978
1543	0	0		32852379	0.999978
1544	0	0		32852379	0.999978
1545	0	0		32852379	0.999978
1546	0	0		32852379	0.999978
1547	0	0		32852379	0.999978
1548	0	0		32852379	0.999978
1549	0	0		32852379	0.999978
1550	1	1550		32852380	0.999978
1551	1	1551		32852381	0.999978
1552	0	0		32852381	0.999978
1553	0	0		32852381	0.999978
1554	0	0		32852381	0.999978
1555	0	0		32852381	0.999978
1556	0	0		32852381	0.999978
1557	0	0		32852381	0.999978
1558	0	0		32852381	0.999978
1559	0	0		32852381	0.999978
1560	0	0		32852381	0.999978
1561	0	0		32852381	0.999978
1562	0	0		32852381	0.999978
1563	0	0		32852381	0.999978
1564	1	1564		32852382	0.999978
1565	1	1565		32852383	0.999978
1566	0	0		32852383	0.999978
1567	0	0		32852383	0.999978
1568	0	0		32852383	0.999978
1569	1	1569		32852384	0.999978
1570	0	0		32852384	0.999978
1571	0	0		32852384	0.999978
1572	1	1572		32852385	0.999978
1573	1	1573		32852386	0.999978
1574	0	0		32852386	0.999978
1575	0	0		32852386	0.999978
1576	0	0		32852386	0.999978
1577	1	1577		32852387	0.999978
1578	0	0		32852387	0.999978
1579	0	0		32852387	0.999978
1580	0	0		32852387	0.999978
1581	0	0		32852387	0.999978
1582	1	1582		32852388	0.999978
1583	0	0		32852388	0.999978
1584	0	0		32852388	0.999978
1585	0	0		32852388	0.999978
1586	0	0		32852388	0.999978
1587	0	0		32852388	0.999978
1588	0	0		32852388	0.999978
1589	1	1589		32852389	0.999978
1590	0	0		32852389	0.999978
1591	0	0		32852389	0.999978
1592	0	0		32852389	0.999978
1593	0	0		32852389	0.999978
1594	0	0		32852389	0.999978
1595	0	0		32852389	0.999978
1596	2	3192		32852391	0.999978
1597	0	0		32852391	0.999978
1598	0	0		32852391	0.999978
1599	0	0		32852391	0.999978
1600	0	0		32852391	0.999978
1601	0	0		32852391	0.999978
1602	0	0		32852391	0.999978
1603	0	0		32852391	0.999978
1604	0	0		32852391	0.999978
1605	0	0		32852391	0.999978
1606	2	3212		32852393	0.999978
1607	0	0		32852393	0.999978
1608	0	0		32852393	0.999978
1609	0	0		32852393	0.999978
1610	0	0		32852393	0.999978
1611	0	0		32852393	0.999978
1612	0	0		32852393	0.999978
1613	1	1613		32852394	0.999978
1614	0	0		32852394	0.999978
1615	0	0		32852394	0.999978
1616	1	1616		32852395	0.999978
1617	1	1617		32852396	0.999978
1618	1	1618		32852397	0.999978
1619	0	0		32852397	0.999978
1620	1	1620		32852398	0.999978
1621	1	1621		32852399	0.999978
1622	1	1622		32852400	0.999978
1623	3	4869		32852403	0.999978
1624	2	3248		32852405	0.999978
1625	1	1625		32852406	0.999978
1626	2	3252		32852408	0.999979
1627	3	4881		32852411	0.999979
1628	4	6512		32852415	0.999979
1629	10	16290		32852425	0.999979
1630	0	0		32852425	0.999979
1631	2	3262		32852427	0.999979
1632	6	9792		32852433	0.999979
1633	4	6532		32852437	0.999979
1634	5	8170		32852442	0.99998
1635	2	3270		32852444	0.99998
1636	3	4908		32852447	0.99998
1637	3	4911		32852450	0.99998
1638	13	21294		32852463	0.99998
1639	17	27863		32852480	0.999981
1640	2	3280		32852482	0.999981
1641	4	6564		32852486	0.999981
1642	8	13136		32852494	0.999981
1643	18	29574		32852512	0.999982
1644	16	26304		32852528	0.999982
1645	18	29610		32852546	0.999983
1646	7	11522		32852553	0.999983
1647	8	13176		32852561	0.999983
1648	8	13184		32852569	0.999983
1649	13	21437		32852582	0.999984
1650	15	24750		32852597	0.999984
1651	1	1651		32852598	0.999984
1652	6	9912		32852604	0.999984
1653	3	4959		32852607	0.999985
1654	8	13232		32852615	0.999985
1655	11	18205		32852626	0.999985
1656	14	23184		32852640	0.999986
1657	11	18227		32852651	0.999986
1658	8	13264		32852659	0.999986
1659	3	4977		32852662	0.999986
1660	8	13280		32852670	0.999986
1661	3	4983		32852673	0.999987
1662	21	34902		32852694	0.999987
1663	4	6652		32852698	0.999987
1664	2	3328		32852700	0.999987
1665	4	6660		32852704	0.999988
1666	4	6664		32852708	0.999988
1667	2	3334		32852710	0.999988
1668	1	1668		32852711	0.999988
1669	1	1669		32852712	0.999988
1670	2	3340		32852714	0.999988
1671	6	10026		32852720	0.999988
1672	1	1672		32852721	0.999988
1673	1	1673		32852722	0.999988
1674	5	8370		32852727	0.999988
1675	3	5025		32852730	0.999988
1676	4	6704		32852734	0.999988
1677	3	5031		32852737	0.999989
1678	1	1678		32852738	0.999989
1679	2	3358		32852740	0.999989
1680	3	5040		32852743	0.999989
1681	0	0		32852743	0.999989
1682	0	0		32852743	0.999989
1683	0	0		32852743	0.999989
1684	1	1684		32852744	0.999989
1685	1	1685		32852745	0.999989
1686	0	0		32852745	0.999989
1687	2	3374		32852747	0.999989
1688	1	1688		32852748	0.999989
1689	0	0		32852748	0.999989
1690	3	5070		32852751	0.999989
1691	1	1691		32852752	0.999989
1692	0	0		32852752	0.999989
1693	0	0		32852752	0.999989
1694	1	1694		32852753	0.999989
1695	1	1695		32852754	0.999989
1696	0	0		32852754	0.999989
1697	3	5091		32852757	0.999989
1698	4	6792		32852761	0.999989
1699	1	1699		32852762	0.999989
1700	2	3400		32852764	0.999989
1701	0	0		32852764	0.999989
1702	2	3404		32852766	0.999989
1703	1	1703		32852767	0.999989
1704	1	1704		32852768	0.999989
1705	4	6820		32852772	0.99999
1706	3	5118		32852775	0.99999
1707	3	5121		32852778	0.99999
1708	2	3416		32852780	0.99999
1709	1	1709		32852781	0.99999
1710	1	1710		32852782	0.99999
1711	1	1711		32852783	0.99999
1712	3	5136		32852786	0.99999
1713	0	0		32852786	0.99999
1714	1	1714		32852787	0.99999
1715	2	3430		32852789	0.99999
1716	1	1716		32852790	0.99999
1717	1	1717		32852791	0.99999
1718	2	3436		32852793	0.99999
1719	1	1719		32852794	0.99999
1720	0	0		32852794	0.99999
1721	0	0		32852794	0.99999
1722	1	1722		32852795	0.99999
1723	1	1723		32852796	0.99999
1724	0	0		32852796	0.99999
1725	0	0		32852796	0.99999
1726	0	0		32852796	0.99999
1727	1	1727		32852797	0.99999
1728	1	1728		32852798	0.99999
1729	2	3458		32852800	0.99999
1730	0	0		32852800	0.99999
1731	1	1731		32852801	0.99999
1732	1	1732		32852802	0.999991
1733	2	3466		32852804	0.999991
1734	1	1734		32852805	0.999991
1735	1	1735		32852806	0.999991
1736	5	8680		32852811	0.999991
1737	0	0		32852811	0.999991
1738	0	0		32852811	0.999991
1739	0	0		32852811	0.999991
1740	0	0		32852811	0.999991
1741	0	0		32852811	0.999991
1742	1	1742		32852812	0.999991
1743	0	0		32852812	0.999991
1744	0	0		32852812	0.999991
1745	1	1745		32852813	0.999991
1746	0	0		32852813	0.999991
1747	0	0		32852813	0.999991
1748	0	0		32852813	0.999991
1749	0	0		32852813	0.999991
1750	1	1750		32852814	0.999991
1751	0	0		32852814	0.999991
1752	0	0		32852814	0.999991
1753	0	0		32852814	0.999991
1754	0	0		32852814	0.999991
1755	0	0		32852814	0.999991
1756	0	0		32852814	0.999991
1757	0	0		32852814	0.999991
1758	0	0		32852814	0.999991
1759	0	0		32852814	0.999991
1760	0	0		32852814	0.999991
1761	0	0		32852814	0.999991
1762	0	0		32852814	0.999991
1763	0	0		32852814	0.999991
1764	0	0		32852814	0.999991
1765	0	0		32852814	0.999991
1766	0	0		32852814	0.999991
1767	0	0		32852814	0.999991
1768	0	0		32852814	0.999991
1769	0	0		32852814	0.999991
1770	0	0		32852814	0.999991
1771	0	0		32852814	0.999991
1772	0	0		32852814	0.999991
1773	0	0		32852814	0.999991
1774	0	0		32852814	0.999991
1775	0	0		32852814	0.999991
1776	0	0		32852814	0.999991
1777	0	0		32852814	0.999991
1778	0	0		32852814	0.999991
1779	0	0		32852814	0.999991
1780	1	1780		32852815	0.999991
1781	0	0		32852815	0.999991
1782	0	0		32852815	0.999991
1783	0	0		32852815	0.999991
1784	0	0		32852815	0.999991
1785	0	0		32852815	0.999991
1786	0	0		32852815	0.999991
1787	0	0		32852815	0.999991
1788	0	0		32852815	0.999991
1789	0	0		32852815	0.999991
1790	0	0		32852815	0.999991
1791	0	0		32852815	0.999991
1792	0	0		32852815	0.999991
1793	0	0		32852815	0.999991
1794	0	0		32852815	0.999991
1795	0	0		32852815	0.999991
1796	0	0		32852815	0.999991
1797	0	0		32852815	0.999991
1798	0	0		32852815	0.999991
1799	0	0		32852815	0.999991
1800	0	0		32852815	0.999991
1801	0	0		32852815	0.999991
1802	0	0		32852815	0.999991
1803	0	0		32852815	0.999991
1804	1	1804		32852816	0.999991
1805	0	0		32852816	0.999991
1806	0	0		32852816	0.999991
1807	0	0		32852816	0.999991
1808	0	0		32852816	0.999991
1809	0	0		32852816	0.999991
1810	0	0		32852816	0.999991
1811	0	0		32852816	0.999991
1812	0	0		32852816	0.999991
1813	0	0		32852816	0.999991
1814	0	0		32852816	0.999991
1815	0	0		32852816	0.999991
1816	0	0		32852816	0.999991
1817	0	0		32852816	0.999991
1818	1	1818		32852817	0.999991
1819	0	0		32852817	0.999991
1820	0	0		32852817	0.999991
1821	0	0		32852817	0.999991
1822	0	0		32852817	0.999991
1823	0	0		32852817	0.999991
1824	0	0		32852817	0.999991
1825	0	0		32852817	0.999991
1826	0	0		32852817	0.999991
1827	0	0		32852817	0.999991
1828	0	0		32852817	0.999991
1829	0	0		32852817	0.999991
1830	0	0		32852817	0.999991
1831	0	0		32852817	0.999991
1832	0	0		32852817	0.999991
1833	0	0		32852817	0.999991
1834	0	0		32852817	0.999991
1835	0	0		32852817	0.999991
1836	0	0		32852817	0.999991
1837	0	0		32852817	0.999991
1838	0	0		32852817	0.999991
1839	0	0		32852817	0.999991
1840	0	0		32852817	0.999991
1841	0	0		32852817	0.999991
1842	0	0		32852817	0.999991
1843	0	0		32852817	0.999991
1844	0	0		32852817	0.999991
1845	0	0		32852817	0.999991
1846	1	1846		32852818	0.999991
1847	0	0		32852818	0.999991
1848	0	0		32852818	0.999991
1849	0	0		32852818	0.999991
1850	0	0		32852818	0.999991
1851	0	0		32852818	0.999991
1852	0	0		32852818	0.999991
1853	0	0		32852818	0.999991
1854	0	0		32852818	0.999991
1855	0	0		32852818	0.999991
1856	0	0		32852818	0.999991
1857	0	0		32852818	0.999991
1858	0	0		32852818	0.999991
1859	0	0		32852818	0.999991
1860	0	0		32852818	0.999991
1861	0	0		32852818	0.999991
1862	0	0		32852818	0.999991
1863	0	0		32852818	0.999991
1864	0	0		32852818	0.999991
1865	0	0		32852818	0.999991
1866	0	0		32852818	0.999991
1867	0	0		32852818	0.999991
1868	1	1868		32852819	0.999991
1869	0	0		32852819	0.999991
1870	0	0		32852819	0.999991
1871	0	0		32852819	0.999991
1872	1	1872		32852820	0.999991
1873	0	0		32852820	0.999991
1874	0	0		32852820	0.999991
1875	0	0		32852820	0.999991
1876	0	0		32852820	0.999991
1877	0	0		32852820	0.999991
1878	0	0		32852820	0.999991
1879	0	0		32852820	0.999991
1880	0	0		32852820	0.999991
1881	0	0		32852820	0.999991
1882	0	0		32852820	0.999991
1883	0	0		32852820	0.999991
1884	0	0		32852820	0.999991
1885	0	0		32852820	0.999991
1886	0	0		32852820	0.999991
1887	0	0		32852820	0.999991
1888	0	0		32852820	0.999991
1889	0	0		32852820	0.999991
1890	0	0		32852820	0.999991
1891	0	0		32852820	0.999991
1892	0	0		32852820	0.999991
1893	0	0		32852820	0.999991
1894	0	0		32852820	0.999991
1895	0	0		32852820	0.999991
1896	0	0		32852820	0.999991
1897	0	0		32852820	0.999991
1898	0	0		32852820	0.999991
1899	0	0		32852820	0.999991
1900	0	0		32852820	0.999991
1901	0	0		32852820	0.999991
1902	0	0		32852820	0.999991
1903	0	0		32852820	0.999991
1904	0	0		32852820	0.999991
1905	0	0		32852820	0.999991
1906	0	0		32852820	0.999991
1907	0	0		32852820	0.999991
1908	0	0		32852820	0.999991
1909	0	0		32852820	0.999991
1910	0	0		32852820	0.999991
1911	0	0		32852820	0.999991
1912	0	0		32852820	0.999991
1913	0	0		32852820	0.999991
1914	0	0		32852820	0.999991
1915	0	0		32852820	0.999991
1916	0	0		32852820	0.999991
1917	0	0		32852820	0.999991
1918	0	0		32852820	0.999991
1919	0	0		32852820	0.999991
1920	0	0		32852820	0.999991
1921	0	0		32852820	0.999991
1922	0	0		32852820	0.999991
1923	0	0		32852820	0.999991
1924	0	0		32852820	0.999991
1925	0	0		32852820	0.999991
1926	1	1926		32852821	0.999991
1927	0	0		32852821	0.999991
1928	0	0		32852821	0.999991
1929	0	0		32852821	0.999991
1930	0	0		32852821	0.999991
1931	0	0		32852821	0.999991
1932	0	0		32852821	0.999991
1933	0	0		32852821	0.999991
1934	0	0		32852821	0.999991
1935	0	0		32852821	0.999991
1936	0	0		32852821	0.999991
1937	0	0		32852821	0.999991
1938	0	0		32852821	0.999991
1939	1	1939		32852822	0.999991
1940	0	0		32852822	0.999991
1941	1	1941		32852823	0.999991
1942	0	0		32852823	0.999991
1943	0	0		32852823	0.999991
1944	0	0		32852823	0.999991
1945	0	0		32852823	0.999991
1946	1	1946		32852824	0.999991
1947	0	0		32852824	0.999991
1948	0	0		32852824	0.999991
1949	0	0		32852824	0.999991
1950	0	0		32852824	0.999991
1951	0	0		32852824	0.999991
1952	0	0		32852824	0.999991
1953	0	0		32852824	0.999991
1954	0	0		32852824	0.999991
1955	0	0		32852824	0.999991
1956	0	0		32852824	0.999991
1957	0	0		32852824	0.999991
1958	0	0		32852824	0.999991
1959	0	0		32852824	0.999991
1960	0	0		32852824	0.999991
1961	1	1961		32852825	0.999991
1962	0	0		32852825	0.999991
1963	0	0		32852825	0.999991
1964	1	1964		32852826	0.999991
1965	3	5895		32852829	0.999991
1966	2	3932		32852831	0.999991
1967	3	5901		32852834	0.999991
1968	0	0		32852834	0.999991
1969	0	0		32852834	0.999991
1970	1	1970		32852835	0.999992
1971	0	0		32852835	0.999992
1972	0	0		32852835	0.999992
1973	2	3946		32852837	0.999992
1974	0	0		32852837	0.999992
1975	0	0		32852837	0.999992
1976	1	1976		32852838	0.999992
1977	0	0		32852838	0.999992
1978	0	0		32852838	0.999992
1979	0	0		32852838	0.999992
1980	0	0		32852838	0.999992
1981	0	0		32852838	0.999992
1982	0	0		32852838	0.999992
1983	2	3966		32852840	0.999992
1984	1	1984		32852841	0.999992
1985	2	3970		32852843	0.999992
1986	1	1986		32852844	0.999992
1987	1	1987		32852845	0.999992
1988	0	0		32852845	0.999992
1989	2	3978		32852847	0.999992
1990	1	1990		32852848	0.999992
1991	2	3982		32852850	0.999992
1992	0	0		32852850	0.999992
1993	0	0		32852850	0.999992
1994	1	1994		32852851	0.999992
1995	1	1995		32852852	0.999992
1996	0	0		32852852	0.999992
1997	0	0		32852852	0.999992
1998	2	3996		32852854	0.999992
[truncated: 3,003 more rows]
