# Supplementary material for: High-Throughput RNA Sequencing of Pseudomonas-Infected Arabidopsis Reveals Hidden Transcriptome Complexity and Novel Splice Variants
Source: PLoS One. 2013 Oct 1;8(10):e74183. doi: 10.1371/journal.pone.0074183 (PMC3788074; doi:10.1371/journal.pone.0074183)
Supplement: File S3 — FPKM. (XLSX) [file pone.0074183.s003.xlsx]

## Sheet:  IQ.OWLS Transcripts
Gene	Transcript	TranscriptLength	Sample_1	Sample_2	Sample_3	Sample_7	Sample_8	Sample_9	Sample_10	Sample_11	Sample_12	Sample_13	Sample_14	Sample_15	Sample_19	Sample_20	Sample_21	Sample_22	Sample_23	Sample_24
at1g01010	at1g01010.1	1688	13.9624	14.6571	25.6324	11.1402	22.7086	31.1533	13.2188	20.4118	38.2285	14.07	10.2673	10.0044	4.12605	14.6909	20.4709	8.1429	26.11	31.6532
at1g01020	at1g01020.1	1623	3.68951	3.45829	4.90973	3.07077	4.54235	5.98875	3.4314	3.67943	3.62923	4.17167	4.73314	3.29603	1.5176	3.82136	5.02967	3.55882	3.69086	4.4062
at1g01020	at1g01020.2	1085	1.18538	0.794054	0.755952	3.739	0.360097	0.392604	0.0328358	0.586695	0.0306059	0.735591	0.445908	0.813665	1.24037	0.376194	0.541698	0.332072	0.666539	0.680269
at1g01030	at1g01030.1	1905	5.65136	5.65626	5.25874	2.57326	1.05571	3.62281	1.88741	1.38066	9.32827	3.83609	2.93054	5.40331	0.79976	2.81291	6.32678	1.72331	2.3096	17.3325
at1g01040	at1g01040.1	6251	11.4068	10.5415	11.4345	8.50735	9.49508	15.0738	10.2993	12.7429	10.2446	9.14712	8.79755	7.79817	3.81398	6.58245	14.4647	8.91259	10.2799	8.71912
at1g01040	at1g01040.2	5877	1.37111	0.000803877	0	1.48702	0.99489	1.39602	0.363444	1.43304	0.663798	1.63945	0	0.394429	0.584902	1.27799	0.0393614	0.91961	0.0116011	3.16285
at1g01046	at1g01046.1	207	0	0	0	1.35877	0.582935	0.569921	0	0.476479	1.73428	0	0	0	0	0	0	0	0	0.201655
at1g01050	at1g01050.1	976	18.6327	18.2423	17.128	42.1569	32.0626	43.9379	76.6042	55.1768	69.4269	16.0445	18.1843	22.7407	31.6662	36.9097	65.2258	89.6233	56.544	84.0412
at1g01060	at1g01060.1	2704	0.0196965	0.29828	0.125802	0.0609425	0.102667	0.0120681	0	1.14695	0.0128453	0.103459	0.155102	0.256177	0.0154161	0.0215588	0.0677932	0.248892	0.287723	0.00753437
at1g01060	at1g01060.2	2814	0.236801	0.0157536	0.061564	0	0.0215933	0.00167943	0	8.20168	1.83875	0.775127	0.011078	0.03427	0	0.00368921	0	0.0452261	3.27789	3.2164
at1g01060	at1g01060.3	2517	0.000528862	0.0291511	0	0.0401337	0.00187633	0	0.00103844	0.523918	1.49511	0.000404692	0.0285444	0	0.020802	0	0	0.00833424	0.663666	0.0338642
at1g01060	at1g01060.4	2641	2.7017	1.9089	0.852808	0	0.00715829	0.00818956	8.64787	2.26023	2.92359	7.69007	2.89409	0.294958	0.00741287	0.00361648	0.0693454	6.85691	2.73241	1.51169
at1g01060	at1g01060.5	2722	-1.50163e-16	-7.49371e-17	-1.72792e-17	0.0352029	-9.0286e-18	-9.12631e-19	0.000178592	0	-2.36946e-16	4.67438e-16	-1.17277e-16	4.78104e-17	0.0115645	-5.86205e-19	0.00668657	2.43131e-16	4.42903e-16	2.45033e-16
at1g01070	at1g01070.1	1311	0.27743	0.179851	0.463973	0.643629	1.77949	1.28232	0.887305	3.49349	1.71147	0.0497372	0.0579653	0.149948	0.553392	0.432635	0.929118	2.3637	3.18246	1.13725
at1g01070	at1g01070.2	1433	0	0.0290914	0.133081	0	0	0	0	0.0847518	0	2.94689e-05	0.00511581	0.00311221	0	0.0955089	0	0	0	0.183011
at1g01073	at1g01073.1	111	0	0	0	0	0	0	0	0	0	0	0	0	0	0	0	0	0	0
at1g01080	at1g01080.1	1319	24.1003	17.8109	26.7458	25.0711	14.485	17.0163	33.2726	18.1459	20.5491	26.2671	31.333	27.9537	26.7866	19.6606	34.2173	47.4524	21.2162	24.1467
at1g01080	at1g01080.2	1322	1.99214e-05	0	5.78408e-05	1.59268e-06	0	0	0	0	0	0.000178598	0.000198234	0	0.000109138	8.8437e-05	0.000128331	5.97794e-05	0.292586	8.54839e-05
at1g01090	at1g01090.1	1627	64.7839	55.9947	53.9801	81.0038	49.4438	59.7119	98.2759	47.3858	75.6828	60.1948	59.9703	81.1084	59.3061	62.0244	88.2634	97.0788	57.6981	73.1201
at1g01100	at1g01100.1	587	0	1.15074	0	1.34265	2.83573	6.31619	1.50066	1.9647	0.00141201	0.00424234	0.133	1.89946	4.53391	3.16589	9.53833	7.41851	0.912203	2.66432
at1g01100	at1g01100.2	631	109.285	90.4674	68.6222	220.659	267.835	252.607	225.352	243.721	239.199	63.2783	49.5263	93.377	149.159	158.207	240.708	198.158	109.513	241.93
at1g01100	at1g01100.3	566	-1.86707e-19	4.12683e-05	0.484397	0.649984	0.418238	1.27549	0.00461192	0.479283	0.0243882	0	0.000165657	0.275348	0.00134276	0.499277	1.45938	0.796269	0.000261098	3.6513
at1g01100	at1g01100.4	607	0.00133645	1.45518e-05	-1.69193e-16	0.000115537	-2.80148e-14	0.455563	6.78365e-16	4.53394e-05	0.0143725	0.000848031	0.000582055	-2.11584e-15	7.27988e-06	5.23169e-15	0.907233	1.02911e-05	4.39175e-06	1.02467
at1g01110	at1g01110.1	1439	0.0291841	0.00745005	0	0.0101372	0.000832164	0.00563613	0.0143251	0.00679799	0	0.0201056	0.0080131	0.0111238	0.00881683	0.00652243	0.011163	0.00500062	0.00581115	0.0125749
at1g01110	at1g01110.2	1782	0.425459	0.564914	0.34489	0.217296	0.699047	0.591275	1.11596	0.437299	0.654736	0.276684	0.507871	1.02894	0.359293	0.47762	1.14222	1.35613	0.761554	1.91066
at1g01115	at1g01115.1	117	0	0	0	0	0	0	0	0	0	0	0	0	0	0	0	0	0	0
at1g01120	at1g01120.1	1899	129.702	113.483	101.753	51.2258	15.9492	35.4884	37.9789	17.2089	43.3859	128.846	93.5469	120.9	19.656	13.9442	31.3288	27.5308	10.6857	30.3343
at1g01130	at1g01130.1	375	1.55183	0.369963	0.163892	0.214298	0.21452	0.78649	0	0.613705	0.239331	0.173994	0	0.214444	0.193466	0	0.0854789	0.736351	0	0.667882
at1g01140	at1g01140.1	1689	87.0838	96.8399	91.6286	58.7799	30.3144	74.6152	60.4646	55.7664	49.9733	133.606	85.7828	93.6525	59.8095	51.2913	93.9431	65.3898	57.6317	53.0411
at1g01140	at1g01140.2	1694	0	0.00314957	0.794644	0.00355654	0.000892744	0	0.0499374	2.60171	1.03529	0.596779	0.00527634	0	0.00318108	0.00268454	7.73096e-05	4.23944	6.25959	2.13868
at1g01140	at1g01140.3	1700	1.63238e-05	0.00112581	5.76234e-05	0.000892267	0.000396747	4.75475e-05	0.0303618	0.000881375	0.000276877	3.10451e-05	0.00197663	6.30013e-05	0.00108073	0.000881242	6.8075e-05	1.48405	0.00160744	0.00111008
at1g01150	at1g01150.1	1178	0	0	0	0	0	0	0	0	0	0	0	0	0	0	0	0.0520905	0.0965938	0
at1g01160	at1g01160.1	1045	10.679	14.0294	13.4092	30.3563	31.9614	41.3148	44.3162	42.7306	35.8115	9.30056	8.67504	7.54144	18.271	21.2322	35.4781	34.9914	29.6659	29.2827
at1g01160	at1g01160.2	1129	0.359983	0.162961	9.11721e-05	0.302895	0.307352	0.00382681	0.00739939	0.40203	0.00211573	0.00250887	0.457732	5.68427e-06	0.117315	0.337495	0.40858	0.711923	0.358322	0.256047
at1g01170	at1g01170.1	515	41.5197	32.4575	50.8909	57.7095	40.5212	39.6713	61.2263	60.8077	50.8669	21.5318	15.2085	44.027	38.9052	40.3112	61.9658	105.085	64.2292	83.1483
at1g01170	at1g01170.2	503	1.74245	1.61308	0.434946	2.18349	1.61335	1.54076	1.64643	2.05775	1.44792	0.00639217	0	2.16533	1.8503	1.41799	2.76798	3.48269	3.00873	2.83452
at1g01180	at1g01180.1	1176	4.51546	4.99418	4.59901	9.05435	11.8684	8.00033	13.3987	9.92462	16.4846	2.10835	3.11754	5.77822	7.15626	8.34828	7.22318	9.18351	12.7398	7.34755
at1g01183	at1g01183.1	101	0	0	0	0	0	0	0	0	0	0	0	0	0	0	0	0	0	0
at1g01190	at1g01190.1	1608	1.99046	0.488912	0.343989	1.0495	0.425238	0.623616	0.460357	0.306689	0.446514	0.892693	0.777271	0.700143	1.94007	1.11893	0.777443	2.07976	0.684046	0.519187
at1g01200	at1g01200.1	982	0.66668	0.518023	0.125172	0.327339	0.450558	0.690782	0.861512	0.669593	0.731155	0.664437	2.12127	0.491343	0.664916	0.477969	0.620201	0.843579	0.154498	0.977678
at1g01210	at1g01210.1	616	6.37675	8.03288	8.08152	11.7412	15.4099	14.4594	7.55362	11.2615	8.59611	5.402	5.95167	3.65529	8.30317	11.3659	21.6472	14.1951	14.4082	23.5819
at1g01220	at1g01220.1	3532	4.18082	3.74467	4.6286	6.60959	5.05628	6.58007	8.56305	5.57569	5.94601	3.75008	3.37351	3.50627	5.2995	4.98336	6.56157	6.56712	4.46731	4.10099
at1g01225	at1g01225.1	1025	0.709679	0.631644	1.07929	0.823217	0.549381	0.546707	0.928542	0.545278	0.788042	0.318282	0.569038	0.980689	0.813972	0.343439	0.56291	0.598659	0.370041	0.244347
at1g01230	at1g01230.1	832	43.2781	54.4161	63.0846	28.397	31.3755	31.9039	30.505	28.4118	28.4781	37.4077	37.9562	46.6841	20.4482	24.6342	30.7061	25.5186	21.9734	21.373
at1g01240	at1g01240.1	1288	18.4092	16.9728	20.6646	13.6763	11.1617	16.7683	12.8744	16.6147	9.9947	5.75674	9.36593	6.79065	7.68626	10.5685	12.7751	11.1791	17.6907	10.8189
at1g01240	at1g01240.2	1368	3.49408	2.05294	4.67058	1.66179	0.244363	0.328575	1.91167	1.87777	0	1.28087	2.42976	2.93555	0.31156	1.08446	0.899386	0.612803	1.43522	0
at1g01240	at1g01240.3	1941	1.51139	1.29981	1.93067	0.600934	0.399351	0.584628	0.624633	1.03264	0.257326	1.52972	2.1177	1.00671	0.753843	0.303401	0.747998	0.353701	2.64768	0.390826
at1g01250	at1g01250.1	840	1.38556	1.37635	1.39015	1.86554	3.44764	2.77378	5.41343	9.90225	6.30382	1.08746	2.08309	0.670137	2.37514	0.651897	1.06849	3.28728	1.03854	3.23008
at1g01260	at1g01260.1	2578	5.43939	4.86462	4.83214	2.07148	2.779	4.09655	1.33276	3.01347	4.63714	6.5421	7.67446	7.22649	1.29581	2.56125	3.04394	3.09931	3.21707	4.3631
at1g01260	at1g01260.2	2378	0.82599	1.72793	2.8467	0.973391	1.84926	0.123935	0.00672864	1.63602	0.289649	0	1.24219	3.13791	1.15882	1.60062	1.01126	0.00166399	2.43472	0.784513
at1g01260	at1g01260.3	2577	2.942	3.37308	2.50808	0.0231742	0.85149	2.1165	4.32353	0.999834	0.805409	6.19095	2.46069	4.7445	0.18218	1.1061	4.20639	2.04127	1.87944	2.88076
at1g01270	at1g01270.1	72	0	0	0	0	0	0	0	0	0	0	0	0	0	0	0	0	0	0
at1g01280	at1g01280.1	1602	0	0	0	0	0	0	0	0	0	0	0	0.0501975	0	0	0	0	0	0
at1g01290	at1g01290.1	1079	1.02966	2.50864	1.14805	2.93971	2.96879	2.04533	5.38231	2.27935	1.27384	0.626857	1.54405	1.60013	1.52833	2.18796	2.53327	2.11022	1.17832	1.0685
at1g01290	at1g01290.2	1017	4.77272	3.20436	5.0669	4.07174	5.82811	5.66008	5.10378	7.44158	7.20865	6.77715	9.50438	5.41882	4.22812	4.44762	8.28082	9.22514	6.28347	6.45966
at1g01300	at1g01300.1	1822	23.2759	39.1639	21.1836	14.7094	14.0404	23.3746	35.2309	12.2161	25.5652	40.0368	42.119	62.7619	13.0804	12.9664	25.9498	9.29532	7.45261	22.7499
at1g01305	at1g01305.1	601	0	0	0	0	0	0	0	0	0	0	0	0	0	0	0	0	0	0
at1g01310	at1g01310.1	977	0	0.047334	0	0	0.0823388	0.0301877	0	0.033651	0.0918621	0	0	0	0	0.0800693	0.0656184	0.0314036	0.0388221	0
at1g01320	at1g01320.1	6015	7.78424	5.02514	7.32355	43.5595	16.9464	37.552	64.0118	50.9906	33.6383	13.5791	14.9168	7.76623	30.944	24.7078	55.1092	57.0476	36.2584	41.0471
at1g01320	at1g01320.2	6049	4.70589	2.34242	3.70086	23.2969	12.5793	29.2179	45.263	26.866	37.1751	6.11789	1.73802	2.75323	13.9963	15.6053	27.3692	31.4874	29.6271	16.5288
at1g01340	at1g01340.1	2411	0	0.636944	0.246488	0.27998	0	0.764448	0.663529	0.717399	1.12099	0.665788	0	0.849306	0.124771	0.35441	0.255568	0.144277	1.42959	0
at1g01340	at1g01340.2	2397	5.12867	9.6811	10.5209	5.25016	34.3997	17.6629	8.59736	34.4871	21.9744	4.0667	5.83994	8.38843	3.21899	14.1011	5.14555	3.13164	29.5605	10.0133
at1g01350	at1g01350.1	1400	11.7946	16.6483	15.4527	11.1358	11.5496	12.3872	6.87379	12.7986	9.35956	13.9351	13.5103	16.1407	6.52947	10.1417	11.7457	11.0453	12.1915	13.9241
at1g01355	at1g01355.1	687	0.105884	0.0673149	0.0894606	0.292437	0.117096	0.128792	0.769655	0.0957119	0.261279	0	0	0.234109	0	0.0569343	0.279953	0.178639	0.11042	0.0607607
at1g01360	at1g01360.1	1000	10.1839	12.07	16.6555	15.992	19.347	19.2887	19.5639	27.3537	13.0136	14.485	11.9986	6.75498	10.1932	10.2869	14.4246	24.9746	18.5474	16.6553
at1g01370	at1g01370.1	909	0	0.000292492	0	0.0604431	0	0	0	0.0451414	0.00191116	0.000360709	0	0.00183037	0.0996518	0	0	0.000554747	0.295681	0
at1g01370	at1g01370.2	879	0.413778	0.420588	0.699197	0.211766	1.28126	0.738174	0.360924	1.97307	0.508543	0.148086	0.0947934	0.592768	0.350899	1.20145	0.401138	0.488093	0.988739	0.332421
at1g01380	at1g01380.1	568	0.128067	0.0814179	0	0.424445	0.9914	0.467325	0	0.578821	0.474028	0.114873	0.146696	0.0707891	0.191592	0.137725	0.507907	0.432131	0.133553	0.367453
at1g01390	at1g01390.1	1687	0.733027	0.849796	0.364312	1.42907	0.405325	0.437069	1.88057	1.1888	1.38321	2.08855	3.55619	0.595854	1.22565	0.370967	0.361018	1.96418	0.674496	0.569105
at1g01400	at1g01400.1	1145	0	0	0	0	0	0	0	0	0	0	0	0	0	0	0	0	0	0
at1g01410	at1g01410.1	1086	0	0	0	0	0	0	0	0	0	0	0	0	0	0	0	0	0	0
at1g01420	at1g01420.1	1520	4.92924	4.25944	3.88165	6.1593	4.8955	6.09271	9.11403	7.89481	8.14829	7.89841	6.90707	3.83565	3.05472	3.01074	3.81703	5.55089	4.66629	4.22919
at1g01430	at1g01430.1	1642	11.0309	9.74476	12.2021	22.1949	8.23067	17.2434	33.9407	10.1314	16.9988	15.5371	13.6504	12.7824	19.5955	11.3864	21.9619	30.7187	11.3187	9.63486
at1g01440	at1g01440.1	2221	5.37132	5.05971	5.14699	6.92898	12.4597	8.83075	8.8562	11.9903	11.5167	3.26092	3.30142	4.85178	5.03046	5.67071	5.05137	7.86027	9.51218	6.1458
at1g01448	at1g01448.1	2119	0.3484	0.587205	0.88513	1.71973	1.11824	1.94632	2.89866	1.771	3.31766	0.591345	0.549899	1.79802	0.700855	1.19803	1.53959	2.53771	1.79908	1.53523
at1g01448	at1g01448.2	1034	0	0.0709347	0.0905936	0.144841	0.0978177	0.0935904	0	0.060247	0.000371659	7.8869e-05	0.00125026	0.000643025	0.00158277	0.0532316	0.130002	0.122235	5.93441e-05	0.0660644
at1g01448	at1g01448.3	652	1.43376	1.59644	3.95511	4.47288	6.38961	4.33725	5.82563	4.93962	1.33041	1.0802	-4.14874e-18	0.322337	3.72843	5.20052	9.83417	13.1579	4.68233	4.70116
at1g01450	at1g01450.1	1413	0	0.0327285	0	0.0853096	0	0.104364	0	0.0930702	0.0635168	0.0461767	0	0.0853678	0	0	0.0680564	0.0217136	0.026843	0.0295418
at1g01453	at1g01453.1	1112	0	0.0372226	0	0	0.12921	0.0471249	0.0950995	0.384354	0.145684	0.0041258	0	0.0340607	0	0.0313541	0.0259307	0	0.0340882	0
at1g01453	at1g01453.2	1225	0.0593813	0.00396234	0	0	0.0140481	0.00537463	0	0	0.0142836	0.156045	0	0.00190426	0	0.00346782	0.00262829	0	1.88682e-05	0
at1g01460	at1g01460.1	1452	0	0	0	0	0	0	0	0	0	0	0	0	0	0	0.0441523	0	0.026122	0
at1g01470	at1g01470.1	727	1300.75	1522.6	1585.77	254.294	219.315	376.274	125.097	158.28	327.023	850.823	697.991	1271.51	272.635	205.738	268.033	98.2054	102.936	527.898
at1g01471	at1g01471.1	216	0	0	0	0	0	0	0	0	0	0	0	0	0	0	0	0	0	0
at1g01480	at1g01480.1	1920	3.18165	3.45391	8.38665	0.587565	3.51923	3.68286	3.08104	6.52985	8.13141	5.67476	4.65065	3.8316	1.36857	5.03019	1.88407	0.716801	13.078	5.91319
at1g01480	at1g01480.2	1735	0.000906038	0.0426931	0	0.0213941	0.00026401	0.00421759	0.00370723	0.0125177	0.0023357	0.000480063	3.59401	0.000822187	0.0117665	0.0018201	0.0027346	0.00253644	0.436863	0.000388596
at1g01490	at1g01490.1	1107	29.8383	26.9053	47.9585	28.0122	20.7312	27.6685	31.9053	32.5667	29.9271	41.6092	48.3301	24.6188	14.414	31.0448	39.8968	43.7264	58.7968	60.1645
at1g01490	at1g01490.2	986	23.0854	24.6683	23.2609	32.6928	15.0707	27.6536	31.3192	33.2254	30.0258	23.4954	22.2174	10.8964	22.4833	16.6758	22.7624	33.4297	23.8869	37.4861
at1g01500	at1g01500.1	1461	17.7748	22.1573	19.519	28.6849	17.0966	15.8065	14.1146	10.2164	12.4089	15.1843	17.7939	20.1729	14.1524	14.4836	17.3986	11.2561	6.49028	9.68566
at1g01510	at1g01510.1	2155	5.94089	4.18461	3.76457	10.8703	9.42569	12.3037	21.8862	10.1606	15.451	9.68876	9.27964	6.86619	8.24811	8.76658	14.4729	15.9742	9.6099	11.2347
at1g01520	at1g01520.1	864	0	0	0	0	0	0	0	0.342469	0.207753	1.35933	1.25371	0.0465373	0.0839695	0.0452706	0	0.0710215	0	0.434819
at1g01530	at1g01530.1	752	0	0.0614965	0	0.0534319	0.427899	0.1961	0.984381	1.53018	0.47739	0	0	0	0.0964756	0.156039	0.0426258	0.367196	1.26094	0.111018
at1g01540	at1g01540.1	1908	1.22818	2.32271	1.2996	1.34069	0.932074	1.20994	2.09735	1.00395	0.726061	2.44112	1.11012	3.31735	0.164597	1.1682	1.04747	2.00406	1.02905	0.921181
at1g01540	at1g01540.2	1920	27.9521	31.1956	35.7122	36.1279	23.3748	26.8778	39.7754	26.0916	32.3268	45.0487	39.1698	37.2048	22.6027	26.6873	38.1258	51.1894	29.2812	26.9347
at1g01550	at1g01550.1	1460	91.3263	102.391	118.837	37.4863	38.613	54.1393	67.555	65.7281	50.017	54.3932	47.0742	75.9455	27.1363	29.1323	44.1719	52.8622	50.6744	51.1201
at1g01550	at1g01550.2	1434	40.835	73.0265	57.515	9.63632	72.0421	45.4732	15.0685	38.4518	59.0408	39.1707	62.8796	87.5762	10.5944	27.6737	17.0799	5.8731	39.2095	19.2706
at1g01560	at1g01560.1	1710	0.0890873	0.322055	0.324926	0.0720744	1.21975	0.733746	0.947772	0.720909	0.743007	0.120133	0.102772	0.213733	0.151484	0.473359	0.168507	0.207132	0.896595	0.360969
at1g01560	at1g01560.2	1319	4.51706	8.62819	7.22041	3.07472	50.6866	18.8377	7.99138	25.5864	37.6174	5.13729	6.81565	15.5136	6.95407	16.3485	4.15594	2.61583	24.6893	11.9061
at1g01570	at1g01570.1	1437	0.556829	0.643637	0.427693	1.06254	0.979672	0.86202	1.25105	1.28122	1.49894	0.499461	0.0579843	0.895382	0.353408	0.489944	0.513052	0.640528	0.263947	0.290484
at1g01580	at1g01580.1	2409	0.60392	0.998239	0.94396	0.0500384	0.166968	0.146916	0.263389	0.245657	0.409814	1.19174	1.00306	0.934687	0.0752903	0.0162365	0.119756	0.127361	0.0787239	0.0866389
at1g01590	at1g01590.1	2115	0.137574	0.0437308	0.0581177	0.132986	0.228213	0.460181	0.600004	0.217626	0.339477	0.03085	0.0393964	0	0.377327	0.0369871	0.257649	0.362663	0.143467	0.315783
at1g01600	at1g01600.1	2163	0.672604	0.897968	0.738764	1.15174	0.706637	0.940843	0.440017	1.03358	1.03732	3.10704	1.19419	0.464728	0.335412	0.34358	0.978087	0.297877	0.245496	0.714044
at1g01610	at1g01610.1	1856	40.5647	48.9613	45.9621	48.1694	18.7243	38.1539	67.4616	19.5916	70.165	81.3136	61.909	25.2168	21.89	20.716	51.1733	34.1858	11.0559	44.0816
at1g01620	at1g01620.1	1308	55.1684	41.2248	86.3158	139.619	40.4685	87.6008	230.177	52.0804	194.319	48.9857	46.6305	49.4918	85.4178	100.027	179.829	294.264	132.114	380.423
at1g01620	at1g01620.2	1279	0	0	0	0	0	0	0	0	0	0	0	0	0	0	0	0	0	0.309088
at1g01630	at1g01630.1	1203	22.252	25.1024	28.4052	33.5341	30.5932	32.2392	36.9204	29.0509	25.5894	22.3459	24.5884	20.1877	23.7309	18.1426	25.5797	27.9269	17.5616	14.1571
at1g01640	at1g01640.1	918	1.03012	1.15865	2.07543	2.01342	4.29391	5.53756	4.60775	6.2316	5.27894	1.06562	0.635364	1.75199	1.34351	2.51385	4.22506	5.3475	7.60236	5.00184
at1g01640	at1g01640.2	883	0	0	0	0	0	0.555794	0.000130576	0	0.000443974	0.000537631	0	0	0	0	0	0	0	0
at1g01650	at1g01650.1	2140	40.9154	48.0838	48.5182	35.0553	43.8113	58.9506	39.8294	52.2249	53.7293	39.4726	35.4368	54.5271	23.743	28.5843	47.5445	21.5629	29.3918	38.7945
at1g01650	at1g01650.2	2220	0.0101816	2.14412	1.01358	0.651209	0.254752	0.659273	0	0.631255	0.681913	1.01031	0.0328549	1.24806	0.00497808	0.530217	1.21109	1.39088e-05	1.15646	0.811122
at1g01660	at1g01660.1	1707	0.383526	0.379282	0.540065	0.400161	1.24885	0.846618	0.371707	1.63711	0.841235	0.267565	0.34169	0.259104	0.382512	0.84781	0.544571	0.826795	0.999891	1.19824
at1g01670	at1g01670.1	1411	1.23729	0.852147	1.52451	2.22119	3.19272	2.63371	1.79874	3.58828	2.03542	0.462422	0.826739	0.826392	1.51681	1.66324	1.931	2.23967	2.52682	2.18919
at1g01680	at1g01680.1	965	0.829185	1.62937	1.33746	5.24641	430.068	102.417	40.766	203.804	128.253	1.48751	0.949801	1.20833	6.42798	74.0934	11.9914	4.38758	179.82	40.2719
at1g01690	at1g01690.1	1692	0.214959	0.218654	0.399559	0.356213	3.99372	2.75411	0.750005	1.39902	1.06087	0.269937	0.541701	0.499038	0.471659	1.13273	0.644123	0.435196	1.09842	0.666105
at1g01695	at1g01695.1	1302	0.0558695	0.0710374	0.0944078	0.0617217	0.247143	0.203871	0	0.42927	0.137864	0.100227	0	0.0617638	0.0278609	0.120165	0.098478	0.0942589	0.145657	0
at1g01700	at1g01700.1	1458	0.249459	0.348902	0.379379	0.578736	0.855211	1.07212	1.45063	1.03727	0.615564	0.447515	0.114298	0.523976	0.447838	0.643849	0.813456	1.05217	0.650363	0.715751
at1g01710	at1g01710.1	2492	9.92469	10.5963	11.0736	10.9965	9.86194	11.279	15.7013	11.7022	10.6244	7.12174	6.92133	12.553	7.74407	6.95322	11.4352	12.9768	9.95413	8.76059
at1g01720	at1g01720.1	1316	56.6018	54.1169	66.8769	25.6473	44.1653	38.3683	29.5716	41.496	77.4053	83.6916	30.9614	46.1661	14.8297	30.7026	47.8139	19.8169	32.5684	159.58
at1g01725	at1g01725.1	453	15.7367	16.6402	21.3005	18.3608	20.7772	23.9593	16.5746	35.0543	19.0197	8.49805	5.33417	13.0477	10.41	17.1825	31.347	40.4343	36.8407	42.3876
at1g01730	at1g01730.1	910	24.3806	38.9274	39.307	30.4226	57.7701	49.8471	38.2329	54.8432	35.8011	14.4836	13.0937	22.3575	14.9484	26.606	35.0135	26.1634	30.26	37.9353
at1g01740	at1g01740.1	1648	0.193447	0.000849793	0.729684	1.06264	0.368604	0.873138	0.000754608	0.589119	0	1.03212	0.0203274	0.776481	0	0.150351	0.291398	0.000521384	0.267409	0.402191
at1g01740	at1g01740.2	1688	0.845385	1.25941	0.780402	0.557399	1.06984	1.3316	2.12931	1.3141	1.64824	1.23426	1.51038	0.218541	1.053	1.0118	2.1272	2.03522	0.997242	1.21473
at1g01750	at1g01750.1	769	0.0945932	0.180411	0	0.104501	0.052305	0.26847	0	0.128259	0.116709	0.763628	0.325059	0	0.141514	0.0508632	0.0833669	0.239386	0.197291	0.0542817
at1g01760	at1g01760.1	1312	0.498993	0.599216	0.421597	1.1944	0.766435	1.37126	1.61205	0.952231	1.57335	0.497315	0.190526	0.79681	1.05064	1.34156	2.07671	2.24497	1.82129	2.00441
at1g01770	at1g01770.1	2362	1.78622	1.44884	2.44589	7.05971	3.47392	8.47841	8.14844	7.97567	7.56143	1.98892	1.83439	1.90657	5.9895	6.42513	13.2045	10.4436	11.1764	9.50784
at1g01780	at1g01780.1	939	1.70429	1.67449	1.37449	8.13031	3.81236	8.3863	9.9106	8.193	9.46238	1.73716	1.9522	2.26947	4.51987	4.70699	10.719	7.93989	8.64414	8.31296
at1g01790	at1g01790.1	3892	37.5486	37.9754	39.5254	23.7657	18.6747	18.6115	46.0553	23.2471	32.2839	35.9097	36.1596	41.8612	23.4873	17.356	23.1679	40.2593	18.7404	17.9111
at1g01800	at1g01800.1	1094	34.2432	35.0855	38.0891	54.9454	51.3994	48.6344	50.8454	62.4182	49.7148	26.1824	29.7799	34.1439	36.938	42.8679	53.0043	67.252	54.8482	51.6249
at1g01800	at1g01800.2	1098	0.000159426	0.000154497	1.78698e-05	0.000210732	0.000153758	6.47224e-05	2.33092e-05	6.65088e-05	2.57797e-05	0.000156908	0.000220012	0	4.41159e-05	4.56862e-05	3.097e-05	5.17406e-05	1.03578e-05	0.000115269
at1g01810	at1g01810.1	639	0.683025	0.651343	0.480903	0.81745	0.503568	1.06158	0.496482	0.926114	0.280905	1.1232	0.651983	0.188771	0.510913	0.489688	0.401309	0.52816	0.178071	0.653249
at1g01820	at1g01820.1	1048	32.4147	45.7599	63.8639	63.7986	67.2038	74.1838	45.5091	59.072	44.9603	24.0943	28.9406	47.8432	44.6167	51.3182	72.5816	62.5922	60.4768	56.719
at1g01830	at1g01830.1	2108	0.00117286	0.519695	0	1.41305	1.08746	0.000739423	0.416403	1.0699	0.0528333	0	3.80677	0.0030396	0.21149	0.212562	0.000210095	0.678272	0	0.00439011
at1g01830	at1g01830.2	2139	1.42711	1.49766	1.89407	2.56408	3.75805	5.49632	7.50119	9.22127	4.40446	3.2029	0.192671	2.34711	2.9391	3.0993	4.37075	6.04837	5.42196	4.23023
at1g01830	at1g01830.3	2438	4.20304e-05	0.0007371	0.556607	0.89608	0.745025	0.657224	5.59439	2.32565	3.59981	0	1.01664	0.0491246	0.169641	0.305691	0.39873	1.12916	0.75035	1.33567
at1g01840	at1g01840.1	822	0	0.112519	0	0.782109	1.12545	0.681721	1.5438	0.639942	0.54592	0.158754	0.101367	0	0.52956	0.333086	0.701925	0.373252	0.36914	0.86329
at1g01860	at1g01860.1	1350	4.58006	2.74047	3.32336	7.79806	5.86951	8.47662	9.16506	5.67433	5.05255	1.88493	1.35786	1.87638	5.29344	4.75161	8.83282	10.818	3.98959	5.16372
at1g01870	at1g01870.1	73	0	0	0	0	0	0	0	0	0	0	0	0	0	0	0	0	0	0
at1g01880	at1g01880.1	1996	0.510215	0.132572	0.719834	0.201307	0.192438	0.265622	0.633014	0.2306	0.0880877	0.674064	0.0995243	0.261877	0.12461	0.0840989	0.297426	0.522627	0.304042	0.292784
at1g01880	at1g01880.2	1993	0	0.145675	0.0191862	0	0.21091	0.000351335	0.00276514	0	0.00184413	0.0124287	0.109366	0	0.00261069	0.0924049	0.00771405	0	0	0
at1g01890	at1g01890.1	73	0	0	0	0	0	0	0	0	0	0	0	0	0	0	0	0	0	0
at1g01900	at1g01900.1	2460	1.38979	1.59791	1.12426	9.31019	4.13671	9.30361	7.22199	3.98267	15.469	4.00504	6.53716	2.45172	3.78969	5.86708	9.1994	2.35722	2.00439	5.4469
at1g01910	at1g01910.1	1365	8.46376	1.57318	21.0155	7.85058	7.601	9.8566	19.2223	0.936228	2.13608	3.61332	4.69902	7.72398	10.1241	3.69086	7.76474	20.5131	0.835186	1.88414
at1g01910	at1g01910.2	1499	12.4362	23.9022	19.8346	26.7837	24.8284	20.3129	6.90003	26.3097	19.1375	34.9699	30.9418	20.3514	22.509	26.6212	34.9341	4.61223	27.2352	18.3945
at1g01910	at1g01910.3	1519	0.00317575	8.46153e-05	0	0.305477	0	0	0	0.358342	0	0.000466162	0.000158133	0	2.38539	1.0033	0.0042685	0	0.525526	0.00218241
at1g01910	at1g01910.4	1513	3.92357	4.15063	1.39478	3.2281	0.498573	1.69016	0	1.59159	0.348504	0	3.32472	0	0	0	0	0.163011	1.17267	0.232408
at1g01910	at1g01910.5	1374	2.02398	-1.1478e-15	2.37728	1.76471e-15	6.90475e-15	1.4321	0.00592389	0.4967	-2.34972e-15	-3.11457e-15	6.05844e-16	0.762808	-3.92759e-15	-1.1013e-15	0.0113698	6.0597e-15	1.4839	2.62266
at1g01920	at1g01920.1	1873	0.00320891	0.107369	0.168979	6.08459e-05	4.00684e-05	0.0860639	0.537825	0.00471569	7.65842e-05	0.25248	0	0.26335	1.51565e-05	1.81592e-05	0.000551633	0.000912361	0.157953	4.05354e-05
at1g01920	at1g01920.2	1863	3.97944	4.63326	3.68989	7.35456	7.42699	9.06387	6.72503	6.98362	6.59984	4.6844	3.30968	2.56255	4.06946	5.26975	8.79166	6.55365	6.27471	6.99067
at1g01930	at1g01930.1	1999	7.86008	7.68057	8.4549	6.25124	5.09069	6.43278	5.81919	6.13463	5.25296	6.62596	7.08603	6.51699	4.97214	5.30258	7.5847	7.36719	6.20452	5.90953
at1g01940	at1g01940.1	736	7.90675	11.1215	9.60304	11.5192	22.024	18.5536	6.89678	16.5725	9.99924	5.67372	7.92478	9.39649	10.2023	12.8077	14.2852	10.2966	11.8529	10.6625
at1g01950	at1g01950.1	2995	2.84113	3.17599	2.81076	5.70088	5.47839	6.93266	6.38887	5.56506	3.98317	4.03033	4.69986	4.95375	3.36671	5.02746	5.65067	6.43249	4.00188	3.56741
at1g01950	at1g01950.2	2944	0.000511205	0.00491271	0.000507799	0.000777844	0.00102804	1.16411e-05	0.00210894	0.000403589	0.00211972	0	0.00189766	0.000121798	0.000381539	0.000499502	0.000358265	0.000855312	0	0.0005391
at1g01950	at1g01950.3	3058	4.09199e-05	-2.63745e-16	7.41316e-05	0.000141045	-2.83678e-16	-4.72032e-16	-2.71105e-16	3.7702e-05	0.000268639	0	2.66243e-17	-6.69361e-17	-1.31698e-16	4.28261e-05	-3.56261e-16	-3.63147e-16	0	4.3002e-05
at1g01960	at1g01960.1	5495	8.75024	9.3164	13.9696	14.6099	14.9032	20.3045	20.1494	16.609	17.2475	11.4228	11.5546	11.2466	12.6549	15.4889	22.5286	17.2083	15.5789	11.2808
at1g01970	at1g01970.1	1649	9.17548	6.39414	8.68408	9.13754	4.53692	7.4583	11.2228	6.49964	7.89184	8.98195	6.41727	7.85146	7.03939	5.74017	10.1665	12.4102	7.93546	8.73329
at1g01980	at1g01980.1	1828	0	0	0.0672423	0	0	0	0	0	0	0.071387	0	0	0	0	0	0	0	0
at1g01990	at1g01990.1	1176	12.6804	12.9377	14.9468	17.767	20.0086	27.5623	30.3044	23.5675	26.7874	14.9249	17.2882	13.4369	10.0249	15.4992	26.7667	22.1239	16.9972	24.1724
at1g02000	at1g02000.1	1781	10.8235	12.1521	12.3195	7.78348	6.18808	7.20361	9.50034	4.85495	9.5746	10.9174	11.1815	10.3851	5.58075	4.83158	7.88316	6.7013	4.04635	4.82817
at1g02010	at1g02010.1	2460	2.54302	3.06422	3.07286	2.30305	1.66776	2.18203	3.3522	2.68629	2.62681	3.26239	1.28651	2.61468	1.59194	1.84415	2.80147	4.50226	2.22024	2.85004
at1g02010	at1g02010.2	2161	0	0	0.000125655	0	0	0	0.000984337	0	0	0	0.000684732	0.000556701	0.000702061	0.000270792	5.21533e-05	0.000180165	0	0.0007735
at1g02020	at1g02020.1	2258	4.57457	4.78135	3.94669	9.70144	8.77681	8.51409	12.8043	10.4598	10.671	3.97136	3.01795	6.83038	5.57457	4.95113	7.63899	8.48586	5.7391	5.98964
at1g02020	at1g02020.2	2333	0	0.208996	0	0.203551	0.298088	0.141157	0.75251	0.290597	0.289645	0.211568	0.00770994	0.196847	0	0.103553	0.177131	0.282484	0.200618	0
at1g02030	at1g02030.1	1938	0.0375346	0.0477248	0.0317128	0.0414663	0.0415093	0.0304369	0.218268	0.118751	0.0463102	0.235673	0.0859891	0.145231	0.0374353	0.0201826	0.0661601	0.0158314	0	0.043078
at1g02040	at1g02040.1	975	0	0	0	0	0	0	0	0.0674401	0	0	0	0	0	0	0	0	0	0
at1g02050	at1g02050.1	1312	2.43952	2.00913	1.87376	7.10515	7.94027	9.55388	12.8964	11.6774	9.09806	2.13846	0.762105	2.08396	2.43307	4.59111	8.64887	14.7326	7.51645	9.06756
at1g02060	at1g02060.1	2177	1.10266	0.722252	0.988094	1.62421	2.32799	3.44112	3.54607	3.57917	5.02959	1.28877	0.765489	1.64379	1.08308	2.03025	3.69577	4.94678	4.23371	3.68148
at1g02065	at1g02065.1	1609	0	0	0.0267645	0	0.0319344	0	0	0.0139739	0	0	0	0	0	0	0	0	0	0
at1g02065	at1g02065.2	1648	0	0	0.0111622	0	0.0176351	0	0	0.00630649	0	0	0	0	0	0	0	0	0	0
at1g02070	at1g02070.1	604	0	0.0765651	0.101754	0	0.0665936	0.0488301	0.175084	0.0544322	0	0	0.275905	0	0.0600577	0.064758	0.212282	0.15239	0.0627967	0.138221
at1g02074	at1g02074.1	147	0	0	0	0	0	0	0	0	0	0	0	0	0	0	0	0	0	0
at1g02080	at1g02080.1	7461	2.13103	1.62091	1.25455	1.29222	0.681028	1.3624	0.000292376	1.26103	0	0.475148	0.696181	1.11137	0.687888	0.231172	1.36368	0.385541	0.984937	0.290675
at1g02080	at1g02080.2	7491	8.12219	8.56561	14.0189	9.9181	12.2137	14.8721	22.0929	14.5483	17.5641	13.402	12.7434	13.4176	7.29039	9.17879	12.5017	12.4193	12.2697	10.4819
at1g02090	at1g02090.1	1064	0	11.1886	5.11923	5.11975	24.2385	0	18.8488	7.75393	19.2285	4.63596	0.177553	11.3254	2.30965	0	7.28029	10.6116	0	22.9671
at1g02090	at1g02090.2	1046	15.574	5.13793	8.44666	9.69381	0	22.1797	4.54726	15.6306	5.50126	11.1566	11.534	7.0663	10.3003	15.8192	13.5083	6.24925	18.8259	1.58007
at1g02090	at1g02090.3	1655	7.51826	11.4108	9.78962	7.98945	8.30753	6.04807	0.663038	8.17983	0.267111	6.64493	12.1809	3.16994	5.81362	4.01667	4.87191	2.22364	2.10443	0.302305
at1g02100	at1g02100.1	1431	1.84768	1.85204	3.90969	7.51112	9.59996	11.121	7.37019	0.678218	6.16622	2.39088	3.67324	0.149807	5.71644	7.0049	9.75441	9.13279	0.304733	9.29838
at1g02100	at1g02100.2	1326	0	0.214992	0	0.405968	0	0.147921	0	0.541762	0.556917	0	0	0.600278	0.193229	0	0.627789	0.139511	0.208547	0.188882
at1g02100	at1g02100.3	1335	13.4397	20.2484	20.8073	10.5374	17.6998	20.4966	24.1023	39.2217	25.6444	13.5658	17.0339	19.0913	6.58735	12.0922	18.2379	24.821	41.0605	25.3344
at1g02110	at1g02110.1	2314	3.83515	2.55808	1.64671	8.68211	8.44777	10.3749	18.7828	11.5368	15.0099	3.01707	3.31277	4.23976	5.51804	6.4908	12.7443	22.8585	8.78567	18.7246
at1g02120	at1g02120.1	1974	35.7815	47.1122	47.3555	57.503	90.409	94.0233	48.2146	100.979	54.0132	33.2519	46.3893	31.47	32.0667	59.82	54.22	70.1131	89.9041	54.8533
at1g02130	at1g02130.1	1021	23.5824	26.95	25.4024	31.9558	30.0979	43.0124	28.2761	40.8306	27.25	16.8711	20.8921	22.9199	20.3935	24.9011	33.7185	28.9384	29.1992	30.2951
at1g02136	at1g02136.1	192	0	0	0	0	0	0	0	0	0	0	0	0	0	0	0	0	0	0
at1g02140	at1g02140.1	785	81.2673	81.5332	95.4383	108.411	122	125.638	69.3778	133.854	89.1776	56.7697	63.156	48.0962	87.1058	100.6	147.206	129.604	114.029	145.7
at1g02145	at1g02145.1	1643	0	0.954083	0	0.000451421	0	0.315939	0.0111331	0.000783985	0.00437398	0	0.168716	0.000176203	0	0	0	0.00190602	0	0.00379841
at1g02145	at1g02145.2	1361	0.00101225	0	0.000444367	0.00105356	0.00151294	0.000341494	0	0.000322688	0	0.000891352	0	0	0.000739275	0.000997065	0.000572969	0.000166445	0.00038568	8.00239e-06
at1g02145	at1g02145.3	1655	3.25323	1.73178	4.61587	5.0104	5.49556	6.05789	0.714581	6.8604	1.21507	4.02285	2.36086	3.4992	3.85621	3.68968	6.65135	1.52383	5.03791	1.33029
at1g02145	at1g02145.4	1724	0.251686	1.45194	0.0246874	1.43508	0.509263	1.32497	7.21631	0.907767	6.42997	0.603372	0.376064	1.14195	0.148064	0.58639	1.12603	6.06315	1.32362	6.00733
at1g02150	at1g02150.1	1910	30.963	24.5996	24.3907	52.5296	37.1058	48.6255	61.2357	34.9598	47.459	22.9563	20.0238	29.8088	32.7803	33.1546	62.9679	68.6072	35.9632	66.5041
at1g02160	at1g02160.1	485	24.4151	20.9255	22.5046	54.1202	37.8942	30.5605	26.7979	43.5916	18.4714	11.5273	15.4808	17.9969	33.2532	29.1017	40.2355	40.4173	17.8752	32.3969
at1g02160	at1g02160.2	567	2.46513	2.24647	1.99528	2.604	2.41721	1.68804	3.37542	1.73603	1.45331	3.0282	3.95175	1.48337	2.0089	1.2519	1.76495	1.08748	1.70114	0.779314
at1g02170	at1g02170.1	1336	42.2514	60.7143	48.6247	42.7372	75.4774	52.5627	47.2553	60.9308	61.1988	23.9795	28.0655	57.5134	25.6585	42.2757	29.7752	32.4955	37.6737	38.7744
at1g02180	at1g02180.1	918	0.554679	0.806019	0.736442	2.49489	2.23458	3.1164	4.03189	2.75766	4.20394	0.426456	0.544598	0.700797	1.38303	1.57648	4.53932	3.87694	1.23952	6.04768
at1g02190	at1g02190.1	2173	0.0277577	0.044085	0.035148	0.0154338	0.00771376	0.0507478	0.0412124	0.00627617	0.0347016	0	0.0159349	0.0613292	0.0138385	0	0.00611135	0.00585484	0	0.0398196
at1g02190	at1g02190.2	2161	0.0394108	0.06267	0.0499776	0.0216677	0.0108563	0.0718027	0.0564307	0.00890279	0.0481684	0	0.0225344	0.0871807	0.0196569	0	0.00868793	0.00831037	0	0.056541
at1g02205	at1g02205.1	2357	2.31517	0.873675	2.35868	0.268945	0.137804	0.894246	1.52315	0.236121	1.43807	1.07895	0	0.978742	0.256871	0.177049	1.18905	0.152606	0.130857	2.55574
at1g02205	at1g02205.2	2213	7.31282	6.06988	8.19169	19.9579	5.26661	18.4063	14.5289	10.0584	32.2876	4.26338	3.50108	5.48509	9.39708	7.85718	16.0331	3.60842	1.23175	13.6108
at1g02205	at1g02205.3	2067	0.440223	0.000143661	0.0470154	0.000397523	0.00314633	0.348762	0.000527648	0.000423494	0.69906	0.0133792	0.000572933	0.22828	0.000468261	0.279758	1.08034	9.15691e-05	2.47019e-05	0.769556
at1g02210	at1g02210.1	264	0	0	0	0	0	0	0	0	0	0	0	0	0	0	0	0	0	0
at1g02220	at1g02220.1	1353	3.65592	3.45217	3.22514	2.31641	17.0938	6.93193	5.39305	20.1928	7.96002	4.14731	4.31089	2.55573	2.43977	13.009	4.35923	1.85947	21.9782	6.69486
at1g02228	at1g02228.1	789	0	0	0	0	0	0	0	0	0	0	0	0	0	0	0	0	0	0
at1g02230	at1g02230.1	1081	0.336458	0.12834	0.682251	1.41246	3.75807	2.37366	0.978267	1.91605	2.07561	0.301793	1.38744	0.0743908	1.51005	3.14792	0.741318	0.624411	4.3508	5.17438
at1g02250	at1g02250.1	1089	0	0.127398	0	0	0	0.054166	0	0	0.0824144	0.119831	0	0.0738443	0.0333102	0	0	0	0	0
at1g02260	at1g02260.1	2146	2.20328	2.88764	4.26722	8.66902	10.9647	7.68257	11.5311	13.9107	10.5391	2.43235	5.28052	5.95816	3.82018	6.59795	6.79629	11.9809	10.3218	5.85486
at1g02270	at1g02270.1	1645	21.9332	28.5906	26.4518	7.47437	65.9209	20.3854	9.12863	16.9482	19.2047	16.064	16.8166	31.7755	6.54932	16.3826	8.02826	5.98705	15.725	8.01864
at1g02280	at1g02280.1	1173	8.62717	5.70676	13.1512	18.4188	11.0309	19.7274	17.3304	12.9722	29.2893	15.4889	10.8431	10.1605	14.6394	15.6135	42.4471	53.0867	31.6379	55.4995
at1g02280	at1g02280.2	1161	3.62664	2.63888	0	6.34381	6.07349	7.04715	14.0062	4.56411	8.44122	1.04227	3.7574	5.80388	2.05008	5.18015	5.127	11.2683	12.1714	14.0013
at1g02290	at1g02290.1	1695	0.987062	0.845785	1.01526	1.89644	2.75269	2.90584	2.49559	2.90947	2.06503	1.38579	1.42559	0.806537	1.56228	1.38456	2.66649	2.55225	2.26009	1.5515
at1g02300	at1g02300.1	1227	4.86133	6.33188	7.4132	14.0486	7.99861	14.9991	19.6505	20.4979	12.2884	1.5953	2.37679	3.80127	11.8255	7.74626	16.4061	19.504	12.4885	11.0565
at1g02305	at1g02305.1	1407	21.2488	26.6889	27.7376	83.3031	66.4372	100.491	125.292	122.232	89.3027	12.8919	15.1013	25.2337	44.4992	51.29	99.376	125.276	97.9905	88.2024
at1g02310	at1g02310.1	1390	0.104665	0.831751	0.707447	0.0867212	0.694489	0.466802	0.152159	0.402093	0.0645678	0.704112	0.959119	0.925657	0.130485	0.619068	0.392034	0.132437	0.272872	0.120123
at1g02320	at1g02320.1	147	0	0	0	0	0	0	0	0	0	0	0	0	0	0	0	0	0	0
at1g02330	at1g02330.1	1058	20.145	25.2208	28.7547	15.685	18.7046	17.7852	12.2943	16.5317	11.5368	20.5981	21.5003	15.7717	10.423	14.0854	13.6641	11.4257	13.0494	12.507
at1g02335	at1g02335.1	832	2.44805	1.61192	2.06835	1.30395	2.36887	1.84334	4.32154	0.90886	2.26531	3.68587	3.70549	3.43123	1.22079	2.06852	2.38868	1.7332	1.82352	2.55874
at1g02340	at1g02340.1	1253	1.56747	1.32868	2.01104	0.256542	0.256808	0.423688	0.590786	0.367341	0.85953	1.61427	1.86198	0.641791	0.144752	0.124865	0.511645	0.78356	0.605414	0.766225
at1g02350	at1g02350.1	423	0.343934	0.109327	0	0.18998	0.0950887	0	0	0.0777235	0	0.46275	0	0.285165	0	0	0	0.0725326	0.0896671	0
at1g02360	at1g02360.1	1011	15.8292	12.0302	14.4682	5.68334	15.6752	12.34	6.799	7.83716	5.14882	10.5842	18.9559	44.7421	4.77206	8.27929	2.69499	2.33675	7.31572	1.23865
at1g02370	at1g02370.1	1758	1.1172	1.21006	1.32848	3.35983	4.82762	4.76457	2.346	2.37508	1.88892	2.07843	1.61149	0.617533	2.00151	1.75768	4.39429	2.28626	1.79074	1.70959
at1g02380	at1g02380.1	1121	0.648904	0.412537	1.80924	1.147	0.681738	0.868226	0.47168	0.674551	0.400309	0.698459	0.371648	0.538023	0.873703	0.488487	1.058	0.6295	0.473692	0.893686
at1g02390	at1g02390.1	1791	3.00554	4.23464	4.18652	0.897394	14.1711	2.55247	2.18469	4.97469	4.71046	2.51373	1.95398	5.72479	0.486095	3.86552	0.733801	0.702363	2.24483	0.605979
at1g02391	at1g02391.1	156	0	0	0	0	0	0	0	0	0	0	0	0	0	0	0	0	0	0
at1g02400	at1g02400.1	1339	104.305	151.998	159.822	11.313	20.697	17.4009	3.63296	4.17408	9.58487	138.584	103.548	239.358	7.34166	12.8237	7.7563	2.8642	3.25755	6.35959
at1g02405	at1g02405.1	527	1.93243	2.72031	1.16621	0.304978	0.915883	0.503682	0	1.55963	4.59816	0.742859	4.90138	2.44149	0.412996	0.371099	0.729896	0.46575	0.935635	4.35644
at1g02410	at1g02410.1	1176	11.5051	12.1905	10.1387	8.91768	12.3814	10.8845	13.039	14.9009	12.1345	10.9301	14.5249	14.2575	7.2488	8.34828	6.97787	10.0445	11.8045	9.65475
at1g02420	at1g02420.1	1476	1.4785	2.03655	2.8731	1.7967	1.88032	1.95823	1.93446	1.31419	0.790474	3.62487	2.14518	1.36207	1.03221	1.35149	1.32475	1.24721	1.79881	1.66857
at1g02430	at1g02430.1	698	0.312645	0.0662541	0.440254	0.230263	2.65077	0.971845	0.30301	2.6848	0.771483	1.58913	1.67124	0.921679	0.311818	0.616407	0.0918469	0.263736	1.46717	0.418622
at1g02440	at1g02440.1	573	0.761698	0.645659	0.214518	0	0.982749	0.360303	0	0.172131	0	0	0	0	0.0633069	0.341307	0	0.053545	0.198582	0.0728492
at1g02450	at1g02450.1	541	0.672293	0.341925	0.795224	2.00533	67.8058	10.9033	5.08229	24.0653	19.7415	0.844241	5.39061	0.222966	10.5941	23.6418	3.14028	1.36109	18.3687	8.25593
at1g02460	at1g02460.1	1805	6.20625	10.2227	12.6664	6.56695	8.40105	12.6797	6.09311	3.9161	12.6295	6.03677	4.89323	3.85375	2.47191	6.13253	9.71405	2.24373	5.42146	14.8932
at1g02470	at1g02470.1	865	0	0.0959476	0.49736	0.682709	2.79	1.9187	3.91072	18.1557	5.29157	0	0.230762	0.092967	0.292601	1.08524	0.667032	0.886742	9.40908	1.83378
at1g02470	at1g02470.2	855	0	0.119283	0	0.0142335	0	0.16306	0.00145886	0.473792	0	0	0.253811	0	0.000963292	0	0	0	0.506601	0
at1g02475	at1g02475.1	929	22.4725	19.215	28.2489	39.3158	35.5898	36.0334	49.9726	46.8914	41.9281	22.4048	19.4631	22.6793	32.8777	34.1878	44.6832	42.3725	51.2799	26.6002
at1g02480	at1g02480.1	73	0	0	0	0	0	0	0	0	0	0	0	0	0	0	0	0	0	0
at1g02490	at1g02490.1	117	0	0	0	0	0	0	0	0	0	0	0	0	0	0	0	0	0	0
at1g02500	at1g02500.1	1530	133.343	259.752	173.4	281.799	672.107	608.357	564.01	705.4	565.087	137.902	181.329	209.789	175.851	471.944	453.59	304.523	442.827	421.418
at1g02500	at1g02500.2	1530	18.1315	24.8837	22.2656	11.7579	95.5651	82.8297	59.9881	89.1071	106.272	10.675	19.3557	20.1859	17.0691	54.7639	59.996	32.7303	57.6398	66.1515
at1g02510	at1g02510.1	1086	0	0.0425832	0	0	0	0	0	0	0	0	0	0	0	0.0360164	0	0	0	0
at1g02520	at1g02520.1	3871	0.319457	0.286719	0.317538	0.851157	5.66295	4.43429	1.91231	3.39727	1.92436	0.48881	0.365926	0.311611	0.599739	1.61669	1.6313	0.570667	2.25361	0.81954
at1g02530	at1g02530.1	3998	0.0363893	0.0462685	0.0461176	0.0402009	0.0201213	0.0368852	0	0.0328935	0.0224485	0.114241	0.0416826	0.0100571	0.00907325	0.0489168	0.0561236	0.0230225	0.00948704	0.0104409
at1g02540	at1g02540.1	873	0	0	0	0	0	0	0	0	0	0	0	0	0	0	0	0	0	0
at1g02550	at1g02550.1	729	0	0	0	0	0.717274	0.0809146	0	0.315692	0.246226	0	0	0	0	0.214616	0	0	0.312174	0.0572601
at1g02560	at1g02560.1	1341	118.579	137.184	150.738	137.801	124.387	121.537	179.721	140.628	162.164	83.1045	100.473	169.438	95.9755	90.8864	128.649	139.244	101.003	126.629
at1g02570	at1g02570.1	906	0	0.0510434	0	0.0443497	0	0.0325534	0	0	0	0	0	0	0	0	0.0353803	0.0338646	0.0418644	0
at1g02575	at1g02575.1	898	0	0	0	0	0	0	0	0	0	0	0	0.0447753	0	0	0.071391	0	0	0
at1g02580	at1g02580.1	2291	0.0317513	0	0	0	0.070227	0.102989	0.184637	0.143505	0	0.02848	0	0.0175505	0.0158336	0.0170728	0.0139915	0.0535684	0.397338	0.0364405
at1g02590	at1g02590.1	270	0	0	0	0	0	0	0	0	0	0	0	0	0	0	0	0	0	0
at1g02600	at1g02600.1	72	0	0	0	0	0	0	0	0	0	0	0	0	0	0	0	0	0	0
at1g02610	at1g02610.1	937	9.31596	9.96965	17.7754	10.8921	1.80293	4.02898	4.06299	2.98244	2.01146	3.69064	2.04529	1.88811	20.1312	4.92576	7.66299	7.46567	6.59814	3.96488
at1g02620	at1g02620.1	687	0.105884	0.13463	0.715685	2.04706	0.0585481	0.257584	0.307862	0.0957119	0.261279	0	0	0.0585273	0.792027	0.39854	0.839858	0.401938	0.276049	0.0607607
at1g02630	at1g02630.1	1609	0	0	0.0300402	0	0	0	0	0.0019609	0	0	0	0.0249896	0.022545	0.00235781	0	0.00169584	0	0
at1g02630	at1g02630.2	1435	0	0	0.00914624	0	0	0	0	0.0207121	0	0	0	0	0	0.0246133	0	0.0194792	0	0
at1g02640	at1g02640.1	2584	2.9277	4.09837	3.78175	2.45688	0.716035	1.35825	2.37366	0.687059	0.798852	1.8433	1.32208	2.36519	2.58304	2.45218	3.82075	3.49083	1.87885	1.16311
at1g02650	at1g02650.1	1542	0.377391	0.389876	0.278999	0.364806	0.0782539	0.11476	0.548641	0.021321	0.0582031	0.423137	0.27018	0.234678	0.25877	0.17756	0.145514	0.298456	0	0
at1g02660	at1g02660.1	2609	28.2158	36.78	36.0182	4.17363	5.41131	5.70876	2.63465	4.70032	4.12798	28.4349	20.1841	35.4461	11.6235	5.3671	5.61477	2.2226	9.28967	3.23189
at1g02670	at1g02670.1	2037	0.428525	0.454054	0.362059	0.138078	0.177714	0.115831	0.155745	0.177539	0.088119	0.448438	0.204525	1.10538	0.160272	0.288025	0.125889	0.135558	0.204821	0.0614766
at1g02680	at1g02680.1	907	6.33586	9.43262	9.01225	9.30317	10.8206	10.2755	6.87904	14.8255	8.4109	4.60403	3.67468	4.52176	6.07914	7.46052	10.8498	8.99804	10.12	14.0369
at1g02681	at1g02681.1	510	0	0	0	0	0	0	0	0	0	0	0	0	0	0	0	0.120319	0	0
at1g02690	at1g02690.1	1937	0.60082	0.425455	0.947291	1.07868	1.93118	1.90329	2.18335	1.05234	1.43636	1.74524	0.901259	1.18321	0.824003	1.29232	2.23366	1.26717	1.17488	1.12033
at1g02690	at1g02690.2	1940	4.46312e-05	0.385688	0.00457804	0	0	0	0.000455578	0	0	0.00637056	0.818143	0	0	3.62974e-05	0.000395577	0	0	0.00027595
at1g02700	at1g02700.1	1030	0	0.134695	0	0.078021	0.156204	0.0286344	0.513353	0.223436	0.17427	0.0633473	0.0808965	0.0780742	0.105655	0.227848	0.34233	0.536178	0.294596	0.243161
at1g02710	at1g02710.1	291	0	0	0	0.276157	0.414665	0.101352	2.90723	0.564898	0.616833	0.672657	0	0	0	0.134412	0.440613	0.52717	0.130341	0.717227
at1g02720	at1g02720.1	1775	2.62282	2.31619	2.45794	1.60686	1.74322	1.39593	4.17045	1.33395	2.67335	3.04614	1.48903	3.87358	1.63547	2.59132	2.85164	2.91857	1.73085	1.89348
at1g02720	at1g02720.2	1464	0	0.0663145	0.000526466	0.933609	0.00199801	1.08764	0	0.538547	0.130469	0.00592383	2.74785	0	0.544453	0.0108174	0.877832	0.715731	0	0.0138162
at1g02730	at1g02730.1	3854	0.698355	0.371979	0.462461	0.729802	1.12715	1.1479	1.48172	0.520368	0.558895	0.626405	0.7567	0.824196	1.03535	0.862656	0.889943	1.06676	0.728272	0.682352
at1g02740	at1g02740.1	1319	2.97807	3.01524	3.30828	3.77742	10.2462	7.4013	4.16909	7.80175	3.74239	2.96806	3.60079	3.35323	2.33765	4.56674	3.64533	3.18676	5.83747	2.62671
at1g02750	at1g02750.1	1000	4.50956	5.27193	5.77719	9.60306	22.8463	16.4278	9.51208	21.5344	18.1292	4.0446	4.16543	4.54332	7.83535	11.2647	14.5848	9.30881	22.8333	19.9112
at1g02750	at1g02750.2	828	0.000552063	4.38006e-05	0	0.00018551	0.000165559	8.23296e-05	0.00660378	5.93631e-05	0.000179064	0.000919904	0.000901196	0.000250064	2.00389e-05	7.04008e-05	5.14915e-05	0.207384	7.01889e-05	2.6271e-05
at1g02760	at1g02760.1	73	0	0	0	0	0	0	0	0	0	0	0	0	0	0	0	0	0	0
at1g02770	at1g02770.1	1218	0.358336	0.151873	0.403675	0.461849	0.561398	0.242146	0	0.458875	0.147372	0.0535696	0	0.0660234	0.119129	0.0642263	0.263174	0.251899	0.124562	0.171357
at1g02780	at1g02780.1	1031	233.396	213.061	192.605	485.21	541.385	604.686	438.798	553.712	367.18	183.845	211.42	201.86	327.283	354.263	428.089	373.562	268.3	353.82
at1g02790	at1g02790.1	1658	0	0	0	0	0	0	0	0	0	0	0	0	0.0218787	0.141546	0	0.055515	0	0
at1g02800	at1g02800.1	1764	0	0.0524324	0.0696819	0	0.0228019	0.0334392	0.299747	0.0372756	0.152635	0.110966	0.094471	0.0455876	0.020564	0	0.0181715	0.034786	0	0
at1g02810	at1g02810.1	1906	0.114494	0	0.0644905	0.0210812	0.0211031	0.0464219	0.055483	0	0.0941755	0.102698	0.0437164	0.0421912	0.0951596	0.0205214	0.0672709	0.0160972	0.0198999	0.0438013
at1g02813	at1g02813.1	612	0	0	0	0	0	0	0	0	0	0	0	0	0	0	0	0	0	0
at1g02816	at1g02816.1	1009	8.43492	3.43746	5.29928	8.522	6.8167	6.05068	7.54613	7.2336	9.87331	8.98854	8.7535	4.86165	6.03982	7.59793	9.30822	9.91288	12.9688	9.51516
at1g02820	at1g02820.1	615	4.7312	1.87989	0.899407	0.392008	0.130805	0.239784	0	0.213834	0.583735	60.5796	20.1873	1.5691	0.412884	0.0635997	0.104243	0.598659	0.123347	0.135748
at1g02830	at1g02830.1	384	0	0	0	0	0	0	0	0	0	0	0	0	0	0	0	0	0	0
at1g02840	at1g02840.1	1241	0	5.2352	0.0426216	20.6052	16.188	21.1935	37.4889	61.5616	33.4916	0.0142038	0	8.7208	9.42959	4.42272	18.9743	19.2167	27.6364	18.6755
at1g02840	at1g02840.2	1555	14.6547	17.7949	12.2057	7.67986	13.4892	11.8715	7.09509	13.5452	11.2946	23.574	29.0096	17.8149	4.85049	10.4967	16.4747	20.3484	29.2481	11.0744
at1g02840	at1g02840.3	1237	38.2663	36.1573	41.403	93.4972	89.5513	88.6072	59.6489	66.3547	47.7556	28.7422	26.7832	28.2099	56.5523	82.2551	123.43	180.353	82.4713	152.94
at1g02850	at1g02850.1	1651	0.0239179	0.00402557	1.52258	7.61822	28.8565	12.684	8.86914	18.3883	8.88819	0.0241969	0.00652256	1.87243	1.40261	11.6	13.0061	6.29688	17.9961	7.34426
at1g02850	at1g02850.2	1732	0.0121819	0.857711	0	2.33382	11.8522	8.53135	3.59729	9.38107	7.93886	0	0.362842	0	0.718435	3.86614	4.97436	2.5202	10.8957	1.91285
at1g02850	at1g02850.3	1660	0.00346661	0.00540078	0	0	0.710301	0.250513	1.73013	0.620223	0	0	0.00565745	0	0.000391333	0.000890324	0.00285085	0.261889	0	0.324303
at1g02850	at1g02850.4	1804	1.01471	0	0	0.23811	3.30273	1.38116	0.826659	3.16538	1.44242	0.693888	3.3817	0.492921	0.44115	1.84079	0.722627	0.508692	3.39614	0
at1g02850	at1g02850.5	1801	0.239237	1.3234	1.84612	12.2636	16.1412	9.81558	14.994	18.9738	13.4198	1.63763	-1.06912e-16	-6.23343e-17	3.22067	19.9854	10.688	10.3204	12.7537	4.91953
at1g02860	at1g02860.1	1517	10.837	15.8521	12.9644	5.82715	3.07568	4.31611	5.01915	3.51089	3.19477	10.3657	7.96434	13.7031	2.98903	3.17139	5.7263	6.57312	5.77564	3.1644
at1g02860	at1g02860.2	1511	0	0	4.86814e-05	0	0	0	0	3.61504e-05	0	5.01505e-06	0	0	0	0	0	0	0	0
at1g02870	at1g02870.1	843	9.49186	11.3556	10.4984	21.8778	27.149	33.8667	24.0856	19.422	29.4906	9.90713	5.83165	8.29921	9.63887	13.1307	27.7958	15.4316	13.363	25.1545
at1g02880	at1g02880.1	1361	2.07943	4.30137	1.99239	1.17786	1.49728	0.899607	2.07423	0.650644	0.00841141	2.12456	1.45913	2.45805	0.579871	0.945621	0.590463	1.29078	1.25255	0.543886
at1g02880	at1g02880.2	1406	0	0	0	0	0	0	0	0.0946201	0	0	0	0	0	0	0	0	0	0
at1g02880	at1g02880.3	1169	1.3263	0.832982	2.96684	4.71452	7.67012	5.75493	0.338672	6.94325	0.84648	3.72771	4.60422	9.32672	2.84136	2.77511	2.41741	0.884199	2.16126	0.87658
at1g02880	at1g02880.4	1167	6.90519	6.67147	6.34333	5.92011	10.5267	6.98501	11.1968	11.8363	11.3703	3.40479	0.968958	4.12199	2.01043	5.40141	5.56956	7.78343	8.75732	8.64605
at1g02890	at1g02890.1	4131	25.7416	37.6702	38.9662	17.2551	20.8269	23.6675	21.657	21.1062	22.3775	32.7897	29.0653	25.608	15.4372	17.8762	26.654	21.0929	23.2662	17.7136
at1g02890	at1g02890.2	4047	0.433918	0	0.377899	0	0	0	1.41155e-05	0	7.44838e-05	0	2.35814e-05	0.000338477	1.84142e-05	7.05077e-05	0	1.5727e-05	0	0
at1g02900	at1g02900.1	579	12.0609	33.0666	35.0287	2.49829	2.70929	4.58446	1.27851	2.49843	1.55007	8.00102	9.3541	5.41665	2.25543	3.17504	3.98606	2.7025	3.01337	2.09074
at1g02910	at1g02910.1	1557	22.2384	19.8109	23.2101	24.1549	18.1092	18.6394	26.4207	23.9874	22.5958	26.1913	22.2089	22.4929	20.1061	15.4998	21.8432	27.154	18.2947	16.9169
at1g02920	at1g02920.1	925	141.395	440.206	841.363	53.0821	500.281	290.629	82.314	104.673	42.1094	137.69	499.22	729.877	125.021	310.67	80.7082	49.1232	117.601	19.4047
at1g02930	at1g02930.1	1049	665.081	1469.45	2174.91	205.041	749.811	584.329	158.676	194.316	90.8613	482.92	1043.81	2000.38	277.957	592.785	190.769	95.6414	168.349	34.739
at1g02930	at1g02930.2	866	1.87892e-05	9.8473e-06	2.07144	1.77345e-05	1.04848e-05	1.57429e-05	7.43898e-05	1.73488e-05	0.000245576	7.52996e-06	4.92176e-06	0.917046	1.74412e-05	5.1535e-06	2.84977e-06	2.03508e-05	2.58696e-06	3.04411e-05
at1g02940	at1g02940.1	771	0.0943478	0.59981	0.159428	0.156346	0	0.0765068	0.274321	0.0426421	0.116406	0	0.864575	0.469357	0	0.101463	0.0831507	0.159177	0	0
at1g02950	at1g02950.1	903	2.65662	2.34796	2.65439	2.00169	1.64775	2.70766	2.41788	1.27732	1.0837	2.29876	3.07473	2.31388	1.75039	2.77135	2.76881	1.65602	2.41569	2.03004
at1g02950	at1g02950.2	910	0.00155393	0	0	0	0	0.00256963	0.0389978	0.000772542	0.00951647	0.0130409	0.0621012	0	0.0170254	0	0	0.00793945	0.00584504	0
at1g02950	at1g02950.3	904	0	0.00782759	0	0	0	0.000661185	0	0.35989	0	0.000305653	0	0.00112452	0	0.000835638	0	0	0.0565666	0.419506
at1g02950	at1g02950.4	913	0.000163883	-4.14986e-17	0	0.000668591	0.000341071	-1.6302e-17	0.00210847	-1.50795e-16	4.96061e-17	-6.68109e-17	-1.31027e-16	0.000412782	-8.45214e-17	-2.11382e-16	2.09491e-05	0.000841623	6.97423e-18	5.17219e-17
at1g02952	at1g02952.1	422	0	0	0	0	0	0	0	0	0	0	0	0	0	0	0	0	0	0
at1g02960	at1g02960.1	1583	0	0	0.291505	0.12482	0.422927	0.321418	0	0.633482	0.441317	2.32404	0.819785	0	0.820344	0.30321	0.247688	0.351145	0.791656	0.0209897
at1g02960	at1g02960.2	1610	1.90815	3.73603	5.17803	3.07389	3.12596	3.50323	5.21752	3.92706	3.51582	2.71818	4.22745	4.66671	1.53263	3.07771	5.67601	6.11023	5.69637	4.02374
at1g02960	at1g02960.3	1642	2.73634	2.39204	4.59814	2.22475	1.49993	1.69761	2.67699	1.48545	1.26514	1.25345	1.45849	3.45609	1.06433	1.28738	1.96544	2.99429	1.32043	0.813743
at1g02965	at1g02965.1	489	0	0	0	0	0	0	0	0	0	0	0	0	0	0	0	0	0	0
at1g02970	at1g02970.1	1856	0.156772	0.199333	0.529823	0.129895	0.216716	0.317817	0.284889	0.247995	0.241781	0.28124	0.269365	0.519934	0.234536	0.400411	0.414499	0.132247	0.30654	0.112453
at1g02980	at1g02980.1	2327	0	0	0	0.0172672	0	0.0126744	0	0.028257	0.0385686	0	0	0	0	0.0504261	0	0	0	0
at1g02990	at1g02990.1	4426	0.000933963	0	0.564871	0.138721	0	0.0849324	0	0.164661	0	0.253935	0	0.186514	0	0	0.102084	0.0828311	0.436815	0
at1g02990	at1g02990.2	4371	0	0.000893005	0	0	0	0.177466	1.44604	0	0.00121298	0.590657	0.00112708	0	0.00121141	0	0	0	0	0.00109925
at1g02990	at1g02990.3	4379	6.71014	7.44441	8.25711	3.4567	4.88659	5.85256	3.31405	4.93143	4.61025	7.60214	7.26755	6.05529	2.26027	3.84975	4.50114	3.11823	4.84208	4.09786
at1g03000	at1g03000.1	3100	3.33206	3.40127	4.34181	6.02712	4.5672	6.14604	7.67545	5.06943	4.2848	5.32506	5.1338	3.35933	5.56994	5.09742	7.38289	9.145	7.05972	3.99921
at1g03010	at1g03010.1	2099	0.346556	0.242353	0.585607	0.268	0.287441	0.829019	1.15877	0.845812	0.555855	1.24341	0.0396967	0.42143	0.432049	0.801284	1.72566	1.63711	1.68052	1.15344
at1g03020	at1g03020.1	309	0.706234	0.598645	0.795592	0.78021	0	0.381791	0.342235	0.212796	2.32361	0.211158	0	0	0.352183	0	0.829892	1.19151	0	2.02634
at1g03022	at1g03022.1	126	0	0	0	0	0	0	0	0	0	0	0	0	0	0	0	0	0	0
at1g03030	at1g03030.1	1345	5.02975	5.57007	7.72241	6.8412	8.43327	9.01248	6.52588	10.902	8.67465	4.07495	5.82335	7.38397	4.77372	8.57887	10.3909	9.0333	12.9439	7.94506
at1g03040	at1g03040.1	1456	13.6903	21.7897	24.8365	25.9882	36.3064	33.2888	33.7072	31.8347	29.581	13.0371	16.977	21.2406	12.7904	20.8193	24.0531	22.3229	20.4215	19.1758
at1g03040	at1g03040.2	1440	1.05961	1.28362	1.56264	1.2916	1.55739	1.69241	2.931	2.94888	0.00673664	2.13312	0.0198559	1.00093	0.317854	1.54845	0.744508	0.461376	1.13453	1.0476
at1g03050	at1g03050.1	1981	0	0	0	0	0.994903	0.0595525	0	1.34429	0.770185	0.0329368	0	0	0	0.118467	0	0.0154878	0.268051	0.042143
at1g03055	at1g03055.1	919	4.03683	1.66944	0.815012	1.1805	2.4922	0.990685	0.63696	1.31724	0.789719	2.18234	1.07189	0.656282	0.847754	0.832384	0.285557	1.32659	2.2075	0.580747
at1g03055	at1g03055.2	1027	0	0.0821525	0.108507	0	0.15895	0.118626	0.253787	0.26185	0.342005	0.334322	0.257824	0	0.26571	0.0549461	0.0565912	0.157278	0.35136	0.0900025
at1g03060	at1g03060.1	11304	8.1082	7.35573	13.6848	6.66481	9.37244	10.3556	10.0942	11.023	9.89274	9.25267	10.6144	10.6603	4.86809	7.46706	7.72724	7.92817	9.3615	6.18163
at1g03070	at1g03070.1	1019	0.214157	0.226915	0.00148757	0.118295	0.276308	0.10434	0.464806	0.225848	0.528455	0.640312	0.108158	0.000778402	0.105909	0.307076	0.109187	0.102931	0.481267	0.10767
at1g03070	at1g03070.2	1054	0	0.0877526	0.406737	0	0	0.0390369	0.152625	0	0	0	0.0535423	0.189989	0.00085725	0	0.0465004	0.0460342	0.00253183	0.252341
at1g03080	at1g03080.1	5736	39.5542	41.1177	61.5559	18.4162	22.818	28.5422	16.5005	23.5573	25.0347	42.6112	48.402	37.3482	10.2134	15.4655	18.1341	14.763	22.1187	24.1388
at1g03090	at1g03090.1	2546	0.785697	0	2.0091	0.541543	0.378906	0.550511	2.95619e-05	0.326206	0.000152882	0.413591	0	0.0330423	0.338256	0.00138426	0.490033	4.0473e-05	0.311538	8.40887e-05
at1g03090	at1g03090.2	2606	5.81994	6.38846	12.6827	17.7265	8.95231	15.8612	12.6203	10.4427	14.43	2.87584	4.09263	11.8944	15.9556	20.9214	36.828	33.6128	37.5375	25.0038
at1g03100	at1g03100.1	2595	0.532601	0.534628	0.971036	1.13033	1.085	1.21611	0.937289	0.886856	0.726294	0.729166	0.513748	0.836703	0.824746	0.572765	0.988195	0.851273	0.730813	0.949061
at1g03103	at1g03103.1	640	0	0	0	0	0	0	0	0	0	0	0	0	0	0	0	0	0	0
at1g03106	at1g03106.1	933	0	0	0	0.0861325	0.172444	0.126445	0	0.493332	0.192389	0	0	0.0430956	0	0.0419227	0.103069	0	0.528488	0.0894804
at1g03110	at1g03110.1	1564	2.46505	3.66651	3.69385	2.92878	2.54605	3.0738	1.48754	1.40842	1.0903	3.71295	5.48741	2.49373	2.31936	1.85065	3.13577	1.60861	1.35808	1.548
at1g03120	at1g03120.1	549	0	0.0842356	0	0.219567	0.0732651	0.053722	0	0.119771	0.163478	0	0	0	0.132149	0.284982	0.116774	0.0558858	0	0.0760339
at1g03130	at1g03130.1	892	1015.29	600.982	657.864	400.502	133.158	91.1584	174.275	153.365	98.4022	967.159	826.042	589.556	588.206	205.83	114.203	420.32	215.414	124.105
at1g03140	at1g03140.1	1443	19.5592	23.4271	24.7456	27.7896	26.9544	24.7311	20.5199	33.6517	24.8163	22.0658	20.2679	25.7188	17.8232	23.2569	27.7673	28.8315	39.4011	30.9237
at1g03150	at1g03150.1	743	11.0631	12.1371	10.3397	9.3557	10.8812	13.4963	6.26249	11.0623	8.21393	9.74764	12.6723	15.856	7.22568	8.89669	9.40498	6.60701	8.21884	5.89902
at1g03160	at1g03160.1	2878	23.21	19.671	20.8621	19.721	10.494	19.9236	23.111	12.4997	17.0503	15.8657	15.3862	21.339	17.3248	12.057	20.3875	21.8415	11.7946	14.5486
at1g03160	at1g03160.2	2948	0.585054	0.655821	0.793853	0.38793	0.00180027	0.0783078	0.00127724	0.120404	0.00747465	0.999992	0.0158528	1.44046	0.30115	0.117361	0.375386	0.345531	0.270796	0.253857
at1g03170	at1g03170.1	1053	0.207243	0.219589	0.350196	0.267109	0.19099	0.336107	0	0.218556	0.085232	0.0619637	0	0.267291	0	0	0.24353	0.349644	0.10806	0.158566
at1g03180	at1g03180.1	1095	0.0157407	0.43646	0.621055	0.352349	0.955055	0.639801	0.562625	1.20983	0.843113	0.0437885	0.208307	0.111604	0.304842	0.32119	0.442355	0.230403	0.750928	0.16776
at1g03180	at1g03180.2	1499	0.764936	0.205635	0.284333	0.0374694	0	0.0835445	0.0122947	0.388329	0.162463	0.620926	0.0145926	0.240356	0.140307	0.235054	0.104545	0.05684	0.0840319	0.128076
at1g03190	at1g03190.1	2578	1.32618	1.66828	1.94108	4.17706	5.0551	5.23597	3.32265	4.90986	4.17711	1.61962	2.13276	1.49728	2.20914	3.50468	4.69877	3.55831	4.14896	3.27076
at1g03190	at1g03190.2	2676	0	0	0.197026	0	1.26674e-05	0.102798	0	1.49421e-05	0.000491697	0.000173825	0.000408246	0	0	8.34259e-05	0.00119947	0.000140175	0	0
at1g03200	at1g03200.1	440	0.991938	0.840825	0.838083	0.821881	0.548489	1.34061	3.12445	1.41969	1.6318	0.14829	1.3256	0.0913824	0.0824428	0.533371	0.582811	0.488111	0	0.474348
at1g03210	at1g03210.1	861	7.68819	12.7833	9.6365	20.9071	26.3011	22.6424	15.3529	36.2755	19.1799	7.7297	9.19364	13.0291	10.4064	16.9902	10.2381	17.4965	39.471	9.89023
at1g03220	at1g03220.1	1530	32.9955	31.4347	41.1336	32.6174	18.0344	26.0236	24.2604	11.4103	25.3996	25.4594	31.2054	70.9294	45.3317	72.8591	41.0215	22.279	37.0119	14.9237
at1g03230	at1g03230.1	1502	7.7004	9.29833	11.3753	16.6395	14.0591	13.9613	14.8558	5.77865	12.5482	10.9905	18.0848	20.7198	22.2431	27.4474	14.6188	11.7864	15.1262	5.72502
at1g03240	at1g03240.1	473	0	0	0	0	0	0	0	0	0	0	0	0	0	0	0	0	0	0
at1g03250	at1g03250.1	1170	20.0019	24.0712	26.6411	13.6362	13.3063	15.0941	13.5541	16.2553	12.1592	21.878	27.1334	24.8411	11.3543	13.855	14.492	13.8091	14.6861	12.4506
at1g03250	at1g03250.2	1190	0.384183	7.54602e-05	1.02442	0.841986	0.640325	0.89766	0.00362524	0.732715	0.564835	0.695852	8.62019e-05	0.748803	0.176213	0.182739	1.32088	0.139303	1.14675	3.01753
at1g03260	at1g03260.1	1332	4.20506	5.34668	3.69126	7.36045	6.67356	6.73122	6.1926	5.18332	4.98607	3.96777	4.75419	6.58063	4.13947	5.13883	6.59381	5.11355	3.13229	4.13665
at1g03270	at1g03270.1	1500	0.145484	0.123321	0.163892	0.96434	0.64356	1.14041	0.987006	0.679459	1.25649	0.086997	0.222196	0.241249	0.74968	0.469366	1.17533	0.715897	0.303433	0.473083
at1g03280	at1g03280.1	1901	11.0586	12.577	15.2275	15.7891	20.1007	19.5795	22.0291	27.9481	16.9018	16.4063	19.1105	13.2617	11.0675	15.9048	20.7739	17.1886	21.6881	18.7523
at1g03290	at1g03290.1	1860	1.4396	3.31086	2.52342	2.09547	3.69526	4.62863	9.23911	4.24292	14.9392	1.46057	3.5896	4.79778	1.98661	1.43313	3.12236	0.770818	10.7707	1.09737
at1g03290	at1g03290.2	2194	11.5774	11.9268	12.0351	13.7721	34.1015	22.3835	9.95317	42.4518	17.2378	9.52736	6.86908	6.80019	9.45951	19.0016	9.05566	10.4639	28.1239	16.4783
at1g03300	at1g03300.1	2013	0.216817	0.0229733	0.0610625	1.15772	0.619423	0.820482	1.41841	0.669627	0.668772	0.324132	0.662283	0.0998714	0.937055	0.485765	0.971351	1.85947	0.791369	0.331784
at1g03310	at1g03310.1	2932	6.58481	4.081	2.60411	3.30505	3.05808	3.07928	6.4106	4.86547	3.56472	2.23265	4.59425	3.06684	3.67228	1.30692	4.44699	6.01733	2.69153	2.95354
at1g03310	at1g03310.2	2940	3.20629	2.83544	1.47937	3.01807	1.766	3.19895	3.49849	3.41176	3.06933	3.56583	1.25656	3.76596	4.11089	2.14238	3.81862	4.00699	0.437857	1.38494
at1g03320	at1g03320.1	663	0.109717	0.0697517	0.092699	0.0606046	0.0606674	0.0444848	0	0	0.135368	0.0984129	0.125676	0	0.0547132	0.0589952	0.0966956	0.185106	0.0572084	0
at1g03330	at1g03330.1	726	17.935	19.3007	23.3648	26.8426	31.8013	36.3589	14.4205	44.8323	22.0046	12.8518	11.2475	13.9012	16.9383	22.6817	35.2335	29.7515	36.2574	41.9151
at1g03340	at1g03340.1	1298	0.112083	0.320653	0.236747	0.495295	0.898654	0.908887	1.05914	2.15296	0.622298	0.201072	0.0641937	0.216839	0.195627	0.301339	0.716166	0.283648	0.555204	0.289433
at1g03350	at1g03350.1	1756	30.1573	41.979	37.2047	22.5159	30.8312	27.2092	21.4392	31.2294	22.1307	35.1134	37.2013	34.6441	15.8031	20.6929	23.6393	22.8013	28.0797	24.3657
at1g03360	at1g03360.1	1264	4.37374	3.65865	2.82013	7.66106	11.5831	9.21668	4.09951	5.09802	4.04724	3.8715	4.15299	1.55871	5.82579	4.70356	8.77443	4.66045	3.33081	6.07646
at1g03365	at1g03365.1	2836	3.77048	3.55483	4.72432	4.05209	4.63779	5.19982	4.06446	5.33266	5.03178	4.60139	4.90656	2.75049	3.24888	3.73761	5.83222	5.36598	6.05851	5.51956
at1g03370	at1g03370.1	3769	27.4062	32.4785	37.9617	13.1982	24.4174	18.8432	9.90448	18.7283	16.0496	23.0419	29.7568	37.3705	9.78814	14.6015	8.13059	10.9896	18.9797	9.49149
at1g03380	at1g03380.1	3732	7.50421	7.58364	10.8196	9.08698	9.8293	14.968	19.807	14.1392	16.329	9.75569	10.1587	7.76799	6.65816	9.46404	15.4003	14.8556	18.68	10.76
at1g03390	at1g03390.1	1386	0	0.0333661	0	0.0289905	0	0	0	0.0237208	0	0	0	0.0870308	0	0.0282207	0	0	0.0547319	0.0301173
at1g03400	at1g03400.1	1236	36.9007	33.6364	27.9452	36.3123	57.7304	42.0448	28.1488	68.6268	44.5842	18.9514	18.8759	23.4223	25.0637	35.2847	18.906	33.2132	64.8724	33.7386
at1g03410	at1g03410.1	2652	2.1669	2.28437	1.57588	2.80296	3.20021	2.52451	5.78199	4.62411	3.38421	2.58334	2.73346	2.94133	1.573	1.50438	1.71635	5.48376	2.67449	1.74715
at1g03420	at1g03420.1	1076	0.135208	0.171916	0.0571185	0.0373428	0.074763	0	0	0.0305549	0.0834101	0.121278	0.387191	0.112105	0	0.0363511	0.0297905	0.0855426	0	0.116383
at1g03430	at1g03430.1	1025	19.5162	21.1601	24.8836	10.4666	16.9131	12.3728	8.76956	14.4338	8.93114	16.4233	20.5667	21.2613	8.06894	8.20437	6.06692	6.82471	9.88009	3.42086
at1g03440	at1g03440.1	1667	0.960004	0.804508	1.03231	3.61555	4.70509	3.45004	9.89628	3.94446	6.89136	2.46587	3.04903	1.42309	2.65479	3.07373	4.26882	5.11661	3.02614	4.95803
at1g03445	at1g03445.1	2727	0	0	0.0450748	0	0	0	0	0	0	0	0	0	0.0133021	0	0	0	0	0.0153072
at1g03457	at1g03457.1	1717	1.17435	0.378999	0.542991	0.757129	0.37423	0.529427	0.490716	0.49185	0.166877	0.769964	1.03553	1.15965	0.359157	0.346762	1.08965	0.469708	0.835522	0.29139
at1g03457	at1g03457.2	1694	0.312639	0.735135	0.356653	0.347408	0.3805	0.264268	0.43902	0.0448939	0.148741	0.721744	0.278466	0.842138	0	0.179591	0.0687431	0.52006	0.205479	0.345332
at1g03470	at1g03470.1	1247	0.00829791	0.0203837	0.091341	1.42535	1.61068	1.74127	1.297	2.13127	0	0.0180239	0.0361284	0.354684	0.802385	2.2478	3.07366	0.596001	3.73135	2.92763
at1g03470	at1g03470.2	1175	0.0531018	0.135798	0.00767376	0.436509	0.0364567	0.988421	0.513541	2.15905	2.29147	0.147462	0.316226	0	1.15514	0.0445125	1.81217	3.72814	1.88271	2.11524
at1g03475	at1g03475.1	1448	54.4059	63.8748	64.5579	117.546	107.612	99.1532	103.195	110.097	85.8444	52.9011	79.2378	83.9153	97.3008	102.08	101.233	134.209	106.794	92.0471
at1g03490	at1g03490.1	846	0	0	0	0	0	0	0	0	0	0	0	0	0	0	0	0	0	0
at1g03495	at1g03495.1	1752	2.90636	4.24972	3.89384	3.4172	20.8	7.12084	5.79456	11.2405	6.30089	5.40007	5.8022	2.47859	2.91938	6.22874	4.02512	2.7319	8.59468	3.02586
at1g03502	at1g03502.1	114	0	0	0	0	0	0.258714	0	0	0	0	0	0	0	0	0	0	0	0
at1g03506	at1g03506.1	87	0	0	0	0	0	0	0	0	0	0	0	0	0	0	0	0	0	0
at1g03510	at1g03510.1	1290	0.507503	0.537737	0.428787	1.5574	1.27839	1.57755	1.0657	0.917499	1.11317	0.657535	0.516734	0.685722	0.843601	1.09155	1.31697	1.07028	0.911477	1.06783
at1g03515	at1g03515.1	72	0	0	0	0	0	0	0	0	0	0	0	0	0	0	0	0	0	0
at1g03520	at1g03520.1	2035	2.78577	2.81704	3.01942	4.0642	4.78064	4.10076	6.90888	5.28178	6.21541	1.92377	2.12915	3.22043	2.45869	3.40108	4.39357	4.94439	3.91374	3.56763
at1g03520	at1g03520.2	1404	0.00345624	0.00124399	0.00101933	0.004702	0.00372971	0.00112357	0.00374652	0.00168734	0.00447918	0	0	0.000261208	0.0017785	0.00139371	0.00164092	0.00116404	0.000475835	0.00220557
at1g03530	at1g03530.1	2601	2.15346	3.69821	3.70978	7.16797	9.63423	8.30033	4.55366	5.11926	3.93365	4.7161	5.51005	1.685	4.10027	4.33094	8.14613	5.31998	4.22894	6.14664
at1g03540	at1g03540.1	1830	0.834746	0.75812	0.705272	1.01001	1.31877	1.43438	0.866808	0.844383	0.931823	0.748745	0.318724	0.856897	0.673959	0.919068	1.03345	1.40832	0.476706	0.935217
at1g03545	at1g03545.1	1223	0.713741	0.567196	0.402024	0.624232	0.394661	0.434081	0	0.241941	0.366923	0.800259	0.476913	0.427397	0.177963	0.159909	0.209678	0.250869	0.248106	0.238919
at1g03550	at1g03550.1	1258	1.44559	2.57327	4.10381	2.97044	4.12457	5.48605	8.32219	6.79494	5.77877	2.23025	1.72211	2.46108	1.49944	2.30081	4.84131	4.90218	4.61301	3.74953
at1g03560	at1g03560.1	2255	4.29033	5.55765	5.66899	4.24081	2.90744	3.29594	3.51721	3.17836	1.8308	5.43972	6.17074	4.0654	2.7186	2.18552	3.86645	4.54437	3.44811	2.48049
at1g03570	at1g03570.1	72	0	0	0	0	0	0	0	0	0	0	0	0	0	0	0	0	0	0
at1g03580	at1g03580.1	1206	0.301584	0.613537	0.815382	0.999523	0.366872	0.244555	0.61381	0.136306	0.223257	0.108205	0.276363	0.333402	0.180472	0.324327	0.770798	1.62819	0.534657	0.484574
at1g03590	at1g03590.1	2003	14.8172	16.1847	16.876	11.635	8.414	14.3859	9.02814	14.674	14.1143	21.9556	17.8045	13.3693	7.57009	8.9046	13.4588	10.462	13.1985	16.9221
at1g03600	at1g03600.1	780	174.954	87.214	74.0665	115.082	42.1305	42.5007	140.187	49.2734	104.247	185.371	185.021	227.589	133.054	79.4813	83.0542	137.161	65.6467	69.9456
at1g03610	at1g03610.1	1675	13.5062	11.6511	16.4014	13.5535	5.83527	7.55383	12.185	10.344	8.14441	12.1926	10.347	13.9949	13.8819	7.47249	13.3385	19.7093	13.2243	10.4917
at1g03620	at1g03620.1	860	0.338336	0.914152	0.214393	1.26149	1.07572	2.12627	2.09042	1.33802	0.834877	0.834564	1.35643	0.701306	0.548341	1.09155	1.19273	1.53406	1.36721	1.0193
at1g03630	at1g03630.1	1394	77.9393	50.3267	33.1089	57.5962	39.7813	33.7162	72.3391	47.0673	42.8739	47.743	47.4454	53.7859	62.8604	27.686	34.1591	61.7669	17.4049	23.2622
at1g03630	at1g03630.2	1379	3.92474	3.21852	0.982134	1.91746	1.26274	1.05675	3.40716	2.08194	4.17024	0.850941	0.0144737	2.54452	3.21844	0.688755	1.05713	2.35015	1.08161	0.246891
at1g03640	at1g03640.1	73	0	0	0	0	0	0	0	0	0	0	0	0	0	0	0	0	0	0
at1g03650	at1g03650.1	793	2.20153	2.62426	3.56511	6.7897	13.8471	9.07489	5.0675	8.7064	9.62003	1.15191	0.735516	2.07886	4.02546	7.54655	8.36734	7.19637	9.90081	10.6857
at1g03660	at1g03660.1	324	0	0	0	1.11613	14.2765	3.09499	2.93752	11.0605	8.03311	0	0	0	1.00763	1.56938	0.0989339	0.284086	2.45837	0.773011
at1g03670	at1g03670.1	1851	0	0	0	0	0	0.0159338	0	0	0.0484869	0	0	0.0434449	0	0.0211312	0	0	0	0
at1g03680	at1g03680.1	910	233.334	218.624	217.337	253.669	141.132	133.79	275.068	134.109	181.471	123.756	152.821	265.109	197.04	130.537	163.549	235.369	90.6549	110.962
at1g03687	at1g03687.1	1356	2.84173	3.50736	2.81818	5.85429	5.66219	5.89085	8.48775	5.04309	6.15537	3.07973	2.15068	3.88442	3.98595	4.64106	8.47022	8.61436	4.47542	5.38714
at1g03687	at1g03687.2	1428	0.154182	0.102261	0.293592	0.406098	0.200367	0.0652601	0.308424	0	0	0.136894	0	0	0	0.0850105	0.150078	0.32823	0	0
at1g03700	at1g03700.1	640	0	0	0	0	0	0	0	0	0	0	0	0	0	0	0	0	0	0
at1g03710	at1g03710.1	957	0.579115	0.747497	0.834627	0	0.168119	0.180396	0	0.103063	0	0.363332	0.128598	0.252089	0.101593	0.0732876	0.267959	0.111052	0.167746	0.0872364
at1g03710	at1g03710.2	743	0.0373134	0.0330701	0.000316229	0.324475	0	0.0455115	0	0	0	0.05892	0.0586516	0	0.259723	0.0635334	0	0.0221379	0.0391829	0
at1g03720	at1g03720.1	825	0	0	0	0	0	0	0	0	0	0	0	0	0	0	0	0	0	0
at1g03730	at1g03730.1	1068	10.8977	13.0769	12.7177	4.06323	13.4828	9.33405	8.5155	7.32653	7.56314	14.0515	19.2705	13.2145	3.8041	5.27378	3.5116	3.24624	5.14956	3.16587
at1g03740	at1g03740.1	3017	71.605	82.6217	100.259	15.9966	24.9943	21.7729	12.9691	15.61	13.4758	68.2479	70.0039	101.695	15.2207	17.1168	12.1893	11.3498	20.8516	8.54079
at1g03740	at1g03740.2	3099	3.26658	3.65364	4.90517	0.439393	0.85965	1.10172	0	0.76943	0	4.59561	2.31978	6.01231	0.691583	0.778967	0.348965	0.207236	0.73922	0.507856
at1g03743	at1g03743.1	81	0	0	0	0	0	0	0	0	0	0	0	0	0	0	0	0	0	0
at1g03746	at1g03746.1	85	0	0	0	0	0	0	0	0	0	0	0	0	0	0	0	0	0	0
at1g03750	at1g03750.1	2683	1.51829	1.96495	2.45105	1.51258	2.33869	2.94604	1.65543	2.51204	2.27467	1.26459	0.993794	1.63351	0.905857	1.60362	1.93546	1.65814	2.4174	1.40024
at1g03760	at1g03760.1	1382	3.89502	5.48787	5.73681	7.06508	13.4463	11.9297	5.27988	11.1573	9.41653	5.42944	3.37635	1.83294	3.64848	6.11331	8.14121	6.7934	11.2251	10.0883
at1g03770	at1g03770.1	1611	1.03999	1.86896	1.67642	1.34333	1.58886	2.17954	1.72791	1.73057	1.92768	1.72852	3.18289	1.2617	1.41397	1.9753	2.64551	1.37737	2.35152	2.44554
at1g03770	at1g03770.2	1659	0.524749	0.247895	0.446663	0.00340912	0.808881	0.870197	0.361876	1.0543	0.400229	0.838582	0	1.00455	0.00446478	0.628144	0.232671	0.382407	0.871573	0.443287
at1g03770	at1g03770.3	1630	0	-1.40779e-16	-2.5366e-16	-3.82367e-17	-1.14841e-16	1.23546e-16	-2.05509e-16	0	-1.13645e-16	2.38115e-16	0.534757	0	-2.78911e-17	1.78362e-16	-9.91004e-17	-1.08584e-16	-2.47482e-16	-6.29356e-17
at1g03780	at1g03780.1	2504	0	0	0	0.0377584	1.18429e-05	3.0265e-05	0	0	0	0.00102519	0	0.000183241	0.00981474	0.000361931	0.000640657	0.0302307	0	0.000125492
at1g03780	at1g03780.2	2532	0.0285365	0.219172	0.0677049	0.167542	0.234401	0.272907	0.417657	0.130885	0.0424503	0.102063	0.197449	0.0833804	0.233845	0.219991	0.332995	0.20022	0.11995	0.0727733
at1g03780	at1g03780.3	2539	0.000192077	0	0.0293064	0.00141268	0.00386212	0.00660266	0	0.0896054	0.0283633	-4.84224e-18	0	0.0116862	-1.30523e-17	0.0113365	0.020788	0.000114177	0.0148282	0.0423876
at1g03790	at1g03790.1	1573	0	0	0	0.0255441	0.0511411	0.0187498	0	0.585224	0.342337	0	0.052971	0	0	0	0	0	0.217014	0.132685
at1g03800	at1g03800.1	738	0.0985666	0	0	0.0544456	0.0545021	0.0799279	0	0.311842	0.364834	0	0	0	0.0983058	0.158999	0	0.0415736	0.205578	0.169685
at1g03810	at1g03810.1	432	0	0	0	0	0	0	0	0	0	0	0	0	0	0	0	0	0	0
at1g03820	at1g03820.1	860	1.69168	3.0651	3.71615	3.83119	4.44318	6.99611	27.9132	17.9677	16.1757	1.28978	1.64709	1.72989	3.12132	3.1382	4.28637	16.0185	7.27711	3.54327
at1g03830	at1g03830.1	3071	0	0.00796553	0.0193556	0.00868824	0.00440015	0.0021139	0.000469535	0.0062886	0	0.00742664	0.0106708	0	0.00204047	0.00617492	0.00347209	0.00117618	0.00467276	0.00601631
at1g03830	at1g03830.2	3289	0.862555	1.31426	1.47684	2.21533	2.07489	2.87652	2.25026	1.30361	1.50082	1.5206	1.02873	0.611253	1.60835	1.56402	2.46249	1.80862	1.33336	1.08586
at1g03840	at1g03840.1	1686	0.0279366	0.0347554	0.00586493	0.00491631	0.0465875	0.139945	0	0.149362	0.0762215	0.0107196	0	0	0.00401992	0.0190476	0.186065	0.00668947	0.0899862	0.0396284
at1g03840	at1g03840.2	1590	0.153376	0.224912	0.0324347	0.0200578	0.203571	0	0	0.00703901	0.370745	0.0707058	0	0	0.0185517	0.102802	0.0244623	0.0314995	0	0.194258
at1g03850	at1g03850.1	887	0.11238	0.0771224	0.0800236	0.172514	1.13879	0.636557	1.0126	1.04743	0.155382	0	0	0.0553242	0.0554123	0.616595	0.180232	0.106112	0.950738	0.066377
at1g03850	at1g03850.2	660	2.935	3.04944	5.01407	10.6048	42.8971	25.5545	8.57328	42.8269	20.7327	2.27379	3.15619	2.48435	25.5927	37.7518	5.68302	6.36554	72.0521	9.27126
at1g03860	at1g03860.1	1280	22.6903	31.2995	22.6827	51.9838	70.9628	65.9435	38.5924	56.5444	49.4905	20.3294	24.4641	23.3432	35.0537	44.5752	51.1904	34.8654	39.0944	44.8621
at1g03860	at1g03860.2	1355	0.307542	0.58725	0.70719	0.000144068	0.258684	0.374582	0.771079	0.571634	0.538483	0.442393	0.00388247	0.88687	0.109429	0.23354	0.422734	0.2817	0.438817	0.503071
at1g03860	at1g03860.3	1367	0.000156028	0.388033	7.43403e-05	1.70797e-05	0.00110571	0.234552	-2.16118e-15	1.32059e-05	0.39645	4.66235e-05	0.00752543	5.84872e-16	3.15729e-15	0.320055	-1.8818e-15	1.30043e-15	3.83444e-15	0.000359842
at1g03870	at1g03870.1	1035	9.20698	6.74691	6.23502	26.8649	5.20755	6.15514	45.9785	9.40252	13.1806	20.1732	14.652	27.6213	22.2556	19.727	38.8681	74.554	24.5165	19.0766
at1g03880	at1g03880.1	1633	0	0	0	0	0	0	0	0.0201329	0	0	0	0	0	0	0	0	0	0
at1g03890	at1g03890.1	1520	0	0.0304246	0.0808677	0	0	0	0	0	0	0	0	0	0	0	0	0	0	0
at1g03900	at1g03900.1	1198	47.0577	66.0096	58.0222	79.5567	101.261	88.6525	85.3597	109.883	94.7686	51.305	61.5536	73.1333	51.5054	75.5504	93.6486	85.9742	101.725	86.5166
at1g03905	at1g03905.1	1141	2.10385	6.84966	10.8806	1.19733	1.19857	1.39583	0.741459	1.58478	1.57317	4.17448	7.52175	4.93353	1.08093	1.47405	1.32039	0.994923	0.731325	0.878022
at1g03910	at1g03910.1	2128	13.528	15.8494	16.0933	14.3976	14.5018	21.5779	15.3602	15.7024	16.8312	16.9238	13.9072	10.0282	9.41045	11.8948	19.9801	17.8736	20.9824	24.2761
at1g03910	at1g03910.2	2466	7.05743	8.41423	9.73923	8.41577	8.34742	7.77539	5.74247	9.83442	6.62104	3.62606	4.38656	6.24914	5.19193	7.51598	12.0313	7.58101	6.70288	12.1949
at1g03920	at1g03920.1	2005	0.253963	0.207585	0.275878	0.200403	0.240733	0.205939	0.263717	0.0983851	0.134288	0.162713	0.0831156	0.280756	0.180922	0.21459	0.271784	0.32135	0.245925	0.0624578
at1g03930	at1g03930.1	2338	14.872	15.8239	16.9815	9.33199	9.59973	14.8981	13.7051	10.3637	10.9403	20.9306	16.7502	17.6276	7.71112	8.96707	13.7514	11.8893	9.89598	10.1232
at1g03935	at1g03935.1	87	0	0	0	0	0	0	0	0	0	0	0	0	0	0	0	0	0	0
at1g03940	at1g03940.1	1515	1.10434	1.55677	1.25759	1.40567	10.434	2.99801	7.39905	11.9139	4.38379	1.3351	1.20998	1.1943	0.814089	1.11016	1.54454	1.53913	1.15165	0.799033
at1g03950	at1g03950.1	1002	10.6718	14.769	14.9048	15.5189	19.75	19.309	17.8362	22.0493	15.9435	8.59551	10.1452	11.6371	8.50757	11.2813	14.3638	11.4213	18.3589	13.9559
at1g03960	at1g03960.1	2331	1.89238	2.52927	2.2711	1.80697	1.62308	0.853263	1.08087	0.693588	0.593107	2.81276	0.47042	2.77361	0.796519	0.784934	0.726644	1.10116	0.67387	0.765097
at1g03960	at1g03960.2	2483	2.03195	1.48089	2.42231	0.74718	0.74416	1.47957	1.28515	1.71898	1.06975	1.01204	2.14231	1.46073	0.786216	0.964403	1.48665	1.25221	1.26155	1.11418
at1g03970	at1g03970.1	1148	6.9067	8.62065	7.01323	9.20519	7.11252	7.52749	8.65902	9.82302	9.30328	4.14903	5.22586	8.05566	4.67655	3.98634	7.06429	6.73492	6.44268	7.23587
at1g03980	at1g03980.1	2337	0.0933789	0.0395767	0.0788953	0.0343867	0.0516335	0.063101	0	0	0	0.0558389	0	0.0688203	0	0.0167368	0.0274322	0.0131285	0	0
at1g03982	at1g03982.1	1290	0	0.0358491	0	0	0	0	0	0	0	0	0	0	0	0	0	0	0	0
at1g03990	at1g03990.1	2277	0.798662	0.670222	0.512837	0.458806	1.13054	1.41185	3.25101	6.2231	3.23208	0.573103	1.09781	1.13014	0.366413	0.498156	1.633	0.902787	2.48197	1.99822
at1g04000	at1g04000.1	1014	3.44342	3.69416	3.03055	6.49867	5.71207	5.87541	11.7848	9.27301	9.73611	6.49904	9.77859	7.45478	3.21966	3.47164	2.93992	6.17257	6.02229	4.24013
at1g04010	at1g04010.1	2399	1.03094	3.12286	4.79071	3.85227	4.19159	5.64296	7.14114	3.91948	4.86344	2.25743	4.6889	2.5811	3.14513	3.26085	5.65197	3.38914	2.51386	3.2016
at1g04020	at1g04020.1	2397	0.00065875	0.0753034	0.00784866	0.335583	0.540978	0.444071	0	0.838169	0.142717	0.011484	0.547351	0.801281	0.646026	1.14409	0.486375	0.852471	0.535274	0.0885701
at1g04020	at1g04020.2	2394	0.424733	0.0791397	0.248864	0.0332439	0.348817	0.343834	0.883464	0.245695	0.231996	0.724379	0.565726	0.255826	0.232004	0.43929	0.0887663	0.043575	0.604783	0.207737
at1g04030	at1g04030.1	1846	0.472863	0.626291	1.06539	0.674759	0.915138	1.26218	1.20301	1.47822	1.45855	0.530182	0.361098	0.67522	0.609166	0.699218	0.937675	1.32963	0.965694	0.972336
at1g04040	at1g04040.1	1063	44.0696	51.9444	42.4955	21.2811	19.5626	24.7767	40.3902	17.0416	19.1656	74.2093	49.3043	34.6479	23.9557	24.2116	44.4482	101.367	51.4167	56.1542
at1g04050	at1g04050.1	2675	0.190353	0.121016	0.137853	0.375522	0.601458	0.826917	1.06739	0.811172	0.60392	0.2927	0.124596	0.195405	0.379699	0.263196	0.503287	0.848753	0.638061	0.374513
at1g04070	at1g04070.1	634	7.34306	10.2848	9.4031	8.4291	12.181	7.53617	3.50278	9.12675	5.37929	4.93989	7.8855	8.30801	3.89068	5.24397	6.37047	4.83932	5.08514	8.49337
at1g04080	at1g04080.1	2691	34.0564	39.7638	33.0646	28.7623	32.4567	41.5012	41.7797	35.6681	31.3393	34.3533	23.7817	32.1719	19.2233	21.4964	29.3322	28.4215	28.5469	30.7062
at1g04080	at1g04080.2	1995	3.01461	1.97546	1.02077	2.37504	1.89061	0.695815	7.13161	1.68266	16.7447	0	3.79612	8.24924	0	0	3.98345	2.61923	0.668435	1.69306
at1g04080	at1g04080.3	2963	2.83432	4.60329	5.00166	3.2926	3.98809	5.87608	15.3936	5.18667	6.6676	2.49222	2.58889	4.07845	1.33373	2.75985	5.13463	4.9899	3.85945	4.10753
at1g04090	at1g04090.1	1965	0.148076	0.188276	0.0938312	0.12269	0.0409389	0.0750468	0.107634	0.100388	0	0.19923	0.508845	0.306933	0.166144	0.0995263	0.0652511	0.109297	0.0579072	0.0849722
at1g04100	at1g04100.1	1254	5.33674	8.66639	9.36105	1.4419	2.37358	1.71692	0.927637	1.99255	1.14513	5.46333	5.98015	8.30457	1.64886	1.59075	1.63596	1.59034	1.87529	1.19835
at1g04110	at1g04110.1	2328	0.0312466	0.0794594	0	0	0.0172777	0.012669	0.0454255	0.0282449	0	0.196192	0.501086	0.103629	0.0779099	0.134412	0.0688457	0.0395377	0.0162926	0
at1g04120	at1g04120.1	5277	9.91368	12.7134	17.9883	11.4914	19.0063	20.3896	14.569	15.2724	22.4487	25.0282	26.0082	15.3955	7.53364	13.1256	14.8464	9.73871	17.6997	13.6043
at1g04120	at1g04120.2	5386	0.240709	0.131235	1.40928	0.229929	0.503834	0.87542	0	0.278728	0.284628	0.4217	0.260846	0.220029	0.303491	0.328026	0.17795	0	0.890692	0.117577
at1g04130	at1g04130.1	1315	0.940393	1.72321	1.86949	2.93335	2.78346	3.52126	3.53842	4.12526	3.07127	6.20226	8.11057	1.80402	3.14474	2.85546	4.16831	2.82314	2.36517	3.20609
at1g04140	at1g04140.1	3123	18.8496	22.0287	23.9114	26.9232	28.7499	34.1355	52.2062	34.3186	38.5602	19.3181	23.809	27.6402	18.1929	22.6779	39.9325	34.9382	34.6384	28.0065
at1g04140	at1g04140.2	3138	2.28889	4.57408	4.71943	2.45123	4.82934	6.3203	4.86158	5.4069	3.98194	3.25127	1.47713	5.3069	2.06605	4.10473	4.35643	4.78796	3.80683	3.17492
at1g04150	at1g04150.1	3039	0	0	0	0	0	0	0	0	0	0	0	0	0	0	0	0	0	0
at1g04160	at1g04160.1	4503	3.6993	4.09769	5.24105	0.936928	0.893238	0.897312	1.26816	0.540284	0.59793	5.81043	3.88584	5.01822	0.934462	0.668835	0.996589	0.436065	0.235847	0.352258
at1g04170	at1g04170.1	1793	20.3256	22.7487	30.884	32.6287	44.8213	48.6731	40.4601	39.1481	41.9964	25.8371	23.654	27.8744	22.7198	31.435	53.1144	34.4801	34.4176	44.9088
at1g04171	at1g04171.1	165	0	0	0	0	0	0	0	0	0	0	0	0	0	0	0	0	0	0
at1g04180	at1g04180.1	1266	0	0	0.0485462	0.0634768	0.0317713	0.046593	0	0	0	0.257693	0	0.0952802	0	0.0308956	0.0506391	0.0727045	0	0
at1g04190	at1g04190.1	1334	5.18029	7.73067	7.69395	9.60846	13.6588	16.4491	8.16515	10.5236	9.21713	8.26602	7.68275	5.48568	7.42356	8.00456	13.8166	9.77477	9.09846	10.1697
at1g04200	at1g04200.1	2625	16.1834	22.004	17.8642	7.2249	11.4309	11.4603	8.82262	9.15547	6.90642	15.0132	11.7764	22.1643	5.55523	7.06284	5.69045	4.87394	6.16981	3.65745
at1g04210	at1g04210.1	3986	7.90199	9.24675	13.1831	6.0987	8.25439	9.54503	8.5163	7.39857	9.14154	12.8171	14.4447	10.7834	5.21462	6.62364	9.56169	6.80438	8.57356	6.98503
at1g04220	at1g04220.1	1784	8.11417	4.40679	3.61729	2.79284	1.10477	2.90966	3.85302	2.58004	5.93633	11.6305	6.16519	3.87658	0.71167	1.60051	2.46159	0.636327	0.191347	1.98886
at1g04230	at1g04230.1	1376	4.91644	5.67984	6.92312	6.51186	6.7817	7.13757	5.61032	9.1272	6.13113	6.44891	4.17828	4.61693	3.74348	5.85571	7.59433	5.97572	6.69825	7.15934
at1g04240	at1g04240.1	1178	21.6744	22.2983	31.9297	14.0189	7.54599	14.3711	12.1191	15.5733	9.75204	33.0116	28.3639	29.3199	9.97712	6.00985	23.3198	19.9506	13.2978	17.2569
at1g04250	at1g04250.1	1087	10.908	4.67984	2.54432	8.39103	6.51257	4.53118	9.33952	11.7656	9.90792	10.5045	9.12188	3.66202	6.50745	3.70628	5.42598	9.00398	5.40849	8.06435
at1g04260	at1g04260.1	838	19.2706	23.3986	15.9149	22.0084	36.1427	34.0687	23.7245	32.0531	35.8783	5.13884	9.34654	14.7302	10.6487	18.9968	15.7595	16.0363	12.0396	22.2162
at1g04270	at1g04270.1	800	86.1994	63.703	95.2622	152.788	168.432	163.688	122.142	152.399	130.473	101.134	109.466	128.616	116.125	135.529	179.451	138.204	136.213	175.423
at1g04270	at1g04270.2	795	0	0	2.0966e-07	0	0	0	0	0.1514	0	0	0	0	0	0	0.297146	0.28527	0	0
at1g04280	at1g04280.1	1925	1.70047	3.00294	4.78905	5.6775	13.5607	12.5481	8.62486	13.4412	10.7699	0.982953	1.29855	3.86417	5.27634	10.9519	9.04189	10.8381	18.5607	7.82809
at1g04290	at1g04290.1	847	12.6247	10.1554	8.70736	17.4575	14.9113	12.5704	5.49354	15.0994	6.78153	4.62204	4.91874	4.98449	13.662	12.1451	13.5485	14.743	8.73222	9.65945
at1g04295	at1g04295.1	552	0.131779	0	0	0.218374	0	0.0534301	0	0.17868	0	0	0	0	0	0.141717	0.0580699	0.111164	0.206137	0.0756207
at1g04300	at1g04300.1	3586	15.4557	19.3951	17.3765	24.5807	25.8647	31.5699	34.856	39.0886	30.0294	13.7559	14.6166	19.6342	13.4905	21.9237	36.88	37.9245	32.6655	33.5171
at1g04300	at1g04300.2	3783	2.61982	5.55551	4.35252	1.74449	3.06061	4.5283	4.6973	2.86107	6.47996	1.01509	2.99446	2.73593	1.47053	1.21044	1.41715	2.71882	4.74054	6.53478
at1g04300	at1g04300.3	3610	0.00690267	0.0101357	0.003714	0.0066248	0.00127832	0	0	0	0	0.000512602	0	0.00156271	0.000503541	0.0102043	0.00520332	0.00161417	0	0.00470879
at1g04300	at1g04300.4	3535	1.10066	1.26634	4.4731e-16	0.607186	0.001006	1.27403	4.52663e-15	1.76036	0.000428846	3.08422	0.989774	0.925417	0.00998592	2.21458e-15	1.03677	-2.27902e-15	2.60558	6.30937e-16
at1g04310	at1g04310.1	2470	0.854058	0.486793	0.671824	1.22007	3.15918	2.34037	0.556582	2.79521	5.087	0.528322	0.303608	0.699981	0.837112	2.92958	4.2826	2.72032	4.57607	4.49536
at1g04320	at1g04320.1	71	0	0	0	0	0	0	0	0	0	0	0	0	0	0	0	0	0	0
at1g04330	at1g04330.1	672	0	0	0	0.0597929	0.179565	0	0	0	0	0	0	0	0.107961	0	0	0	0	0
at1g04340	at1g04340.1	842	13.0452	18.5091	17.0802	14.6025	20.8756	23.6438	10.4243	20.6946	15.349	10.2289	11.6772	10.9355	8.40094	13.2857	15.7227	11.551	17.433	13.3854
at1g04350	at1g04350.1	1444	27.3539	20.9769	13.1091	19.8956	10.6406	18.5661	38.3749	26.7297	32.5683	20.8305	16.33	11.2494	15.7258	9.2638	25.6836	40.9013	19.3849	19.079
at1g04360	at1g04360.1	1422	0.460393	0.260171	0.475425	0.169539	0.141429	0.0622223	0.223103	0.254323	0.252459	0.504729	0.527363	0.565517	0.229588	0.137531	0.270503	0.819894	0.0800194	0.381613
at1g04370	at1g04370.1	402	0	0	0	0	0	0	0	0.0817837	0	0.973847	0.829089	0	0	0	0	0	0	0
at1g04380	at1g04380.1	1282	0.0567411	0	0	0	0	0.0230058	0	0.0256451	0.0700072	0	0	0	0.0282955	0	0.0250036	0.0239324	0.0295859	0
at1g04390	at1g04390.1	2954	1.74837	2.11345	2.49666	1.9043	2.19222	2.56594	2.39854	2.33723	2.67364	1.92165	2.90532	2.28672	1.20343	1.52271	2.84303	2.09804	1.90031	2.16202
at1g04400	at1g04400.1	2444	59.8283	69.2454	94.8787	61.9841	40.2896	53.8323	72.6365	58.7408	55.5079	41.3028	56.2281	72.0587	59.9212	39.2889	64.6804	62.3907	58.6846	54.8009
at1g04400	at1g04400.2	2264	4.17305	4.66695	11.7557	5.32104	1.79305	5.2386	2.58311	1.29749	0.176036	1.58253	2.6774	5.16842	3.45825	6.34149	2.82383	0.651866	1.58497	2.1101
at1g04410	at1g04410.1	1484	219.991	261.049	224.841	476.511	493.81	565.74	464.191	534.318	429.938	117.481	140.482	268.534	390.566	478.38	563.698	618.422	396.748	503.274
at1g04420	at1g04420.1	1450	59.8994	45.4799	52.8551	45.0857	28.7106	30.0629	54.4798	32.0835	52.1165	35.9088	40.9721	46.8911	47.0322	35.688	55.3107	80.1945	31.8344	56.9139
at1g04425	at1g04425.1	457	0	0.30358	0.268969	0	0.440071	0.064537	0	0.287764	0	0	0	0.351932	0	0.427941	0.0701413	0.402818	0.41498	0
at1g04430	at1g04430.1	2379	47.6187	62.5553	58.3402	45.7541	21.836	46.2579	39.6061	21.8764	28.1048	73.8793	54.9393	72.0535	34.4601	28.7651	61.8343	39.0896	22.4476	23.0898
at1g04430	at1g04430.2	2268	3.00371	3.20054	0.0471716	0.00036952	0.523027	0.00955841	0.000388463	0.000189679	0.000809534	1.70563	0.0883709	1.36178	0.000240284	0.0247926	0.817395	0.000357787	0.000605628	0.00118943
at1g04440	at1g04440.1	2106	24.9727	31.1816	31.1091	18.9075	24.2366	27.7288	25.3078	35.1563	30.4278	23.7011	21.9189	36.027	14.2619	18.4611	21.5828	21.0078	40.6847	20.2767
at1g04445	at1g04445.1	519	0	0.178209	0	0	0	0.0568273	0.611275	0.126694	0	0	0.160546	0.232418	0	0	0	0.0591162	0	0.0804289
at1g04450	at1g04450.1	905	0	0	0	0	0	0	0	0	0	0	0	0	0	0	0	0	0	0
at1g04457	at1g04457.1	231	0	0	0	0	0	0	0	0	0	0	0	0	0	0	0	0	0	0
at1g04470	at1g04470.1	3307	0	0	0	0	0	0	0	0	0	0	0	0	0	0	0	0	0	0
at1g04480	at1g04480.1	648	107.766	128.959	86.6882	289.513	339.595	338.446	120.765	323.798	183.377	57.998	74.5796	70.4885	197.328	257.922	366.451	317.135	238.462	443.708
at1g04490	at1g04490.1	1424	0.263989	0.226533	0.301282	0.0845565	0.411848	2.7569	2.42455	0.0409176	10.1186	0.266934	0.0584496	0.281667	0.279579	0.018911	0.95505	0.134665	0.0163214	1.7098
at1g04490	at1g04490.2	1612	0.0375509	0.000703507	0.000738408	8.31736e-05	22.9413	0.510307	1.66314	16.1984	3.1988	0.330865	5.65788e-05	0.000612821	0.000560544	2.62809	0.329546	0.014272	18.0796	0.975514
at1g04500	at1g04500.1	1616	0	0.0572343	0	0.124322	0.124451	0.109505	0.327199	0.549307	0.333227	0	0.103123	0.0497627	0.0448946	0.0726123	0.158686	0.0379719	0.727602	0.180816
at1g04501	at1g04501.1	129	0	0	0	0	0	0	0	0	0	0	0	0	0	0	0	0	0	0
at1g04510	at1g04510.1	1981	11.6035	13.4697	14.4264	22.4534	30.0095	30.2824	30.6415	27.4833	30.5809	14.2946	13.6699	15.7098	14.2646	21.5215	32.184	25.2451	22.1142	26.3394
at1g04510	at1g04510.2	1981	2.91926e-05	1.69067e-05	0	0	3.049e-05	2.73497e-05	6.19661e-05	2.07325e-05	1.15919e-05	0	0	0	0	0	0	0	0	0
at1g04520	at1g04520.1	1443	0.504104	0.16024	0.127774	0.361989	0.418113	0.449657	1.02599	0.47846	0.870748	1.44694	3.06039	0.780201	0.779293	0.650542	0.977409	1.25447	0.551984	0.838902
at1g04530	at1g04530.1	1352	85.3859	61.0904	49.5949	31.7405	41.6208	42.9966	27.2198	51.4312	35.05	72.1489	65.3275	36.3421	21.1693	32.807	20.8876	27.3908	43.4278	56.5933
at1g04540	at1g04540.1	1806	2.45696	3.5337	1.63347	1.26817	1.71491	1.64941	5.44563	3.29499	2.0375	3.39606	1.2457	3.94067	0.602572	0.909624	0.99394	1.74982	0.903076	1.225
at1g04550	at1g04550.1	1391	0.00106484	0.0682234	0	0.265784	0.197291	0.269879	0.197086	0.40301	0.146788	0.283556	0	2.83115e-07	0.00278686	0.254324	0.197992	0.312067	0.347823	0.782445
at1g04550	at1g04550.2	1238	2.87793	2.31406	2.03541	7.00402	6.73117	9.01173	11.3103	10.8337	7.88205	5.05723	4.1056	1.29914	5.18317	5.33804	8.63268	15.6096	8.15705	11.8325
at1g04555	at1g04555.1	939	5.42274	5.8607	5.30161	4.23632	7.83889	7.47543	4.16696	8.4731	5.1613	4.16919	2.9283	4.53895	3.09051	4.45706	5.0864	3.95361	7.55352	4.75661
at1g04560	at1g04560.1	855	0	0	0	0	0	0	0	0	0	0	0	0	0	0	0.0374907	0	0	0
at1g04570	at1g04570.1	1935	4.84948	4.0151	3.08091	0.145357	0.748326	0.487746	0.491863	1.49518	1.25232	17.804	9.86102	12.6131	0.33744	0.282994	0.231919	0.190272	0.294025	0.53931
at1g04580	at1g04580.1	4104	0	0	0	0.00979065	0.00980081	0.0359325	0.0515354	0.208285	0	0	0	0.0195947	0.0088389	0	0.0234317	0.00747595	0.083178	0.0101712
at1g04590	at1g04590.1	1344	4.4922	3.78496	4.57288	9.0709	8.45974	12.6885	10.1502	9.49643	9.8831	6.06809	5.57839	3.68268	5.66794	6.06116	11.1142	9.94476	6.28575	9.78069
at1g04590	at1g04590.2	1351	5.96346e-05	0	0	0.195974	0.366948	0.410193	0	0.286909	0	0.000337673	0.0012933	0.2352	0	0.368589	0	0.144613	0.428642	0.404386
at1g04600	at1g04600.1	5193	0.0840464	0.13358	0.142021	0.0232125	0.0464732	0.136307	0.0407281	0.0633103	0.0172827	0.263856	0.24068	0.116142	0	0.0451922	0.018518	0.0059082	0.0438234	0.00803825
at1g04610	at1g04610.1	1737	0	0	0	0	0	0	0	0.037855	0.155007	0	0	0	0.0208836	0	0	0	0	0
at1g04620	at1g04620.1	1609	3.02904	2.47178	7.0283	30.042	25.1484	22.7845	37.7258	20.3515	24.1525	2.75752	3.21072	7.52186	19.7043	18.4995	28.9268	38.4422	18.9057	24.672
at1g04625	at1g04625.1	774	0	0	0	0	0	0	0	0	0	0	0	0	0	0	0	0	0	0
at1g04630	at1g04630.1	745	25.8747	23.3399	27.8836	38.6167	34.8775	35.8275	31.6542	38.3051	28.0692	23.7344	32.6583	21.0486	29.7015	33.9162	40.961	44.3128	37.8783	41.4625
at1g04635	at1g04635.1	682	1.81322	1.69521	2.79361	1.35507	1.12057	0.864909	0.620238	0.626688	0.657986	1.14805	0.610876	1.65078	0.531889	0.860275	0.940017	1.07969	0.889834	1.10171
at1g04640	at1g04640.1	896	18.3202	11.1665	10.9963	46.0233	21.6718	27.2273	21.6261	24.5437	21.3559	8.15861	9.33811	8.68752	29.0094	25.1529	37.5868	42.4204	23.6693	29.6741
at1g04640	at1g04640.2	1138	0.213601	0.188934	0.199175	0.554959	0.291161	0.358794	0.44301	0.63869	0.141656	0.284598	0.628566	0.15572	0.492793	0.474629	0.770706	0.975398	0.528636	0.625402
at1g04645	at1g04645.1	494	0	0.0936141	0	0	0	0	0	0.0665527	0.181679	0	0	0	0	0	0	0	0	0
at1g04650	at1g04650.1	3093	0.211665	0.164468	0.158964	0.1429	0.195066	0.200246	0.170952	0.148813	0.0870507	0.337525	0.215515	0.155997	0.258017	0.189689	0.176181	0.128955	0.0735775	0.0539833
at1g04660	at1g04660.1	1288	0.0564768	0	0	0.124785	0.218601	0.0686958	0	0.0255257	0	0.0506582	0.129384	0	0.22531	0.485886	0.248871	0.0714626	0.147241	0.0972266
at1g04670	at1g04670.1	697	0	0	0	0	0	0	0	0	0	0	0	0	0	0	0	0	0	0
at1g04680	at1g04680.1	1923	24.2852	29.9164	14.1584	57.4609	32.1487	43.9563	59.8319	32.689	41.3509	29.7907	21.275	17.1664	31.6532	17.3297	28.5541	22.8634	9.03358	12.1559
at1g04684	at1g04684.1	150	0	0	0	0	0	0	0	0	0	0	0	0	0	0	0	0	0	0
at1g04690	at1g04690.1	1415	56.4973	76.5091	66.6281	84.4223	97.0741	118.328	72.2692	101.512	60.7631	37.0736	35.8026	49.3581	57.0143	62.9415	72.0152	46.358	49.8574	37.2881
at1g04700	at1g04700.1	3886	0.243347	0.249911	0.237234	0.155098	0.175961	0.159383	0.0816397	0.186128	0.184764	0.470133	0.557491	0.362143	0.0933475	0.0402613	0.173223	0.11843	0.107365	0.30077
at1g04710	at1g04710.1	1595	10.1246	6.66861	5.00923	14.5608	11.0202	11.0577	14.8515	12.0171	10.3535	6.17706	4.44043	4.48719	11.4851	7.9699	12.6812	16.5429	6.72976	9.15982
at1g04720	at1g04720.1	38	0	0	0	0	0	0	0	0	0	0	0	0	0	0	0	0	0	0
at1g04730	at1g04730.1	2921	0.498063	0.269144	0.631217	0.233849	0.619655	0.363493	0.868886	0.517749	0.307255	0.469087	0.599039	1.14251	0.422234	0.763262	0.384084	0.661733	0.740145	0.142905
at1g04750	at1g04750.1	1192	57.8519	84.3317	86.3628	68.5973	93.9763	91.6717	49.8589	80.2067	55.4156	48.443	67.3745	70.8366	43.5785	61.4599	57.8199	40.2305	55.78	39.6765
at1g04750	at1g04750.2	937	5.09724e-05	0.45923	7.94639e-05	3.87013e-05	0	0.000296156	0	2.47147e-05	0	0.000273341	0.0142729	4.84548e-05	2.02679e-05	2.43291e-05	0.337947	4.30617e-05	8.40958e-05	6.04459e-06
at1g04760	at1g04760.1	663	0.548583	0.488262	0.834291	0	0.182002	0.0889695	0.319006	0.0991766	0.135368	0.295239	0.377029	1.21292	0.0547132	0	0.290087	0.0925529	0.0572084	0.0629602
at1g04770	at1g04770.1	1187	14.5852	17.7657	13.1514	6.36394	9.3525	15.3803	12.74	12.547	6.50247	56.5077	52.7879	2.60828	39.1781	5.00868	8.45247	13.751	6.99789	4.60681
at1g04778	at1g04778.1	306	0	0	0	0.39393	0	0.192767	0	1.39674	0.586596	0	0	0	0.23709	0.255646	0	0.100266	0	0.409241
at1g04780	at1g04780.1	2836	24.0336	28.8626	32.1384	16.0808	26.9474	25.4167	15.6985	30.4078	30.1907	29.4489	31.9367	28.5399	14.1978	18.1501	22.5038	13.2527	30.6536	25.5372
at1g04790	at1g04790.1	2287	7.72905	8.18949	10.4269	7.87101	9.58516	12.1352	10.4965	11.2274	8.63351	9.38632	8.34327	8.08736	5.90041	8.53424	13.3713	10.3836	12.2395	11.5901
at1g04800	at1g04800.1	835	3.57177	1.32921	5.22589	1.92483	4.7689	1.73075	1.51977	1.37808	0.322452	2.81308	20.3569	1.78168	5.51725	8.66594	3.95404	4.0051	4.22445	6.59883
at1g04810	at1g04810.1	3311	8.23869	9.58149	10.5805	35.3266	58.4204	55.6375	35.197	58.7338	58.848	9.38023	8.65698	9.87294	21.5283	38.1688	68.2527	38.6968	57.0255	58.7372
at1g04820	at1g04820.1	1703	142.879	170.399	113.608	173.252	167.385	160.802	139.221	99.0751	95.8098	123.714	117.573	225.265	151.042	108.292	155.417	72.9649	39.3769	55.1993
at1g04830	at1g04830.1	1654	7.16866	9.42234	8.43488	8.96413	9.23612	10.7786	11.1249	12.4422	11.3894	6.50894	7.355	8.99456	5.54865	7.70708	11.8387	10.8701	10.6731	11.2818
at1g04830	at1g04830.2	1763	1.01026e-05	7.0593e-05	0	3.61719e-05	0.118612	0.125981	2.49498e-05	0.000912478	0.00527566	4.88058e-05	2.88558e-05	2.4741e-05	3.57246e-05	0.00204026	0.00232059	1.7223e-05	0.0768613	0.117713
at1g04840	at1g04840.1	1998	0.364075	0.27775	0.153802	0.40221	0.503285	0.634743	0.264641	0.510104	0.628874	0.391878	0.166814	0.52323	0.472045	0.274071	0.401083	0.583528	0.474589	0.271599
at1g04850	at1g04850.1	1573	33.2496	39.2777	30.5148	62.4297	93.7673	103.236	50.6232	110.879	54.888	24.8049	28.3925	23.7466	40.4258	60.2249	81.2267	58.8074	73.3265	74.7811
at1g04860	at1g04860.1	3418	7.91693	8.61857	9.35018	8.56987	9.83792	10.5013	8.47738	10.7923	10.7657	10.9192	13.3103	8.43455	5.55054	8.22787	13.6359	10.278	11.1746	13.2873
at1g04870	at1g04870.1	1537	0.000715295	0.000513157	0.00280921	0	3.057e-05	9.00892e-05	0	6.51663e-06	0	0.000857207	0.00513536	0.000597741	0.368211	4.99019e-05	3.66275e-05	0.000119036	5.45624e-05	5.34404e-05
at1g04870	at1g04870.2	1567	6.73039	8.3514	9.84174	15.5133	39.2214	43.0825	24.9698	37.9754	41.5241	7.3692	8.92817	7.18403	7.81051	17.897	21.5811	14.0385	32.8219	27.9171
at1g04880	at1g04880.1	1587	0.0458363	0.0291401	0.0774536	0.0759562	0.025345	0.148675	0	0	0.0565528	0.0411139	0	0.050672	0	0.0246464	0.0403964	0.0386658	0.0238999	0
at1g04890	at1g04890.1	2023	0	0	0	0	0	0	0	0	0	0.0967589	0	0.0198755	0	0	0	0	0	0
at1g04900	at1g04900.1	1734	2.93653	2.66698	2.65828	4.26371	4.96402	6.82056	2.98834	2.50275	3.51958	3.5747	2.78706	1.73911	2.44761	2.93241	4.47359	2.26482	2.07801	1.80548
at1g04910	at1g04910.1	1903	11.3146	16.6464	18.4411	11.803	14.8377	16.8622	11.9477	13.4583	11.5075	10.1146	12.6102	14.3254	9.47378	12.6611	15.7157	12.5756	11.2811	8.40117
at1g04920	at1g04920.1	3469	0.2726	0.146641	0.212601	0.150577	0.301466	0.204048	0.0609689	0.170593	0.0776154	0.131662	0.360292	0.173861	0.177767	0.21423	0.157085	0.176888	0.131205	0.156429
at1g04930	at1g04930.1	1317	3.75382	5.03309	4.24247	1.6158	2.56469	2.57443	3.76241	2.09654	2.38443	3.3686	3.857	6.07434	1.10135	1.57345	2.33621	1.3154	1.75529	1.36089
at1g04930	at1g04930.2	1409	0.00191001	0.153111	0.265606	0.00111708	0.000705741	0.000865414	0.0858328	0.000376377	0.00066062	0.000287521	0.00217679	0.00108995	0.000369648	0.000568461	0.000320546	0.20765	0.00139804	0.00186953
at1g04940	at1g04940.1	1138	9.14071	5.77051	5.34665	13.9821	10.0733	9.66699	12.5451	11.0649	7.96544	4.07082	3.66096	6.96048	8.67026	7.90526	10.4783	13.2647	7.33253	9.24353
at1g04945	at1g04945.1	1626	0.564722	0.215622	1.45223	0.666181	0.596407	0.732617	0.205212	0.732664	3.15625	0.000104033	0	0.214199	0.197517	0.404409	0.189006	0.246712	0.463312	1.0016
at1g04945	at1g04945.2	1635	3.04213	4.73209	3.70509	1.98439	6.46061	4.55922	2.56243	2.11176	1.03195	4.45278	5.16795	2.36811	1.45713	2.3673	3.41531	1.04048	1.9574	1.91685
at1g04945	at1g04945.3	2532	-4.4101e-17	0.239554	0.121683	0.417274	0.210861	0.697314	0.00948923	0.593984	0.532334	0.216931	0.151141	0.0641946	0.0640368	0.158073	0.243178	0.1512	0.131239	0.344629
at1g04950	at1g04950.1	2192	0	0.0130691	0	0.419198	0	0	3.29322	0.156491	0	0	0.00444418	0	0.568353	0	0.0328779	0.844051	0.642605	0
at1g04950	at1g04950.2	2110	2.12427	1.5135	2.30005	5.35861	5.1905	3.70065	4.88692	7.31958	10.1907	3.33911	2.49379	2.87233	2.96675	3.44913	5.22379	7.7972	8.4555	12.3184
at1g04950	at1g04950.3	2328	1.23056	0.701733	0.502542	0.513247	1.39459	4.23461	4.50764	1.42363	0.787122	0.140669	0.0978116	0.730061	0.422093	1.02382	5.38229	2.89248	1.66973	1.17139
at1g04960	at1g04960.1	1369	15.0327	23.3921	27.7486	12.769	22.5316	21.1648	12.7457	22.9341	15.8624	15.6441	18.1958	17.157	11.9058	13.0722	16.2676	14.0479	23.4731	15.915
at1g04960	at1g04960.2	1669	0.962626	0.43017	0.364681	0.21545	1.23205	1.12372	0	1.39911	0.647548	0.342566	0.301743	0.670792	0.058258	0.385899	1.13767	0.205547	1.06289	2.10212
at1g04970	at1g04970.1	1709	6.31701	9.60079	5.41685	11.5762	20.4388	15.9839	17.6827	19.8541	13.3221	3.95252	7.42391	11.2195	8.16233	14.6337	19.1801	14.9274	19.7497	18.4791
at1g04970	at1g04970.2	1279	2.25156	0.00729791	8.81162	4.5752	0.207104	5.46078	7.70899	11.4633	12.3728	5.0236	0.0477185	0.192745	3.41625	1.9453	6.12544	11.0471	13.0224	9.44638
at1g04980	at1g04980.1	1593	1.41557	1.88697	3.93526	39.2223	35.3494	29.1786	14.6046	21.1131	8.05659	2.78521	11.455	3.25603	35.3412	21.6562	18.5124	9.99597	9.02396	2.88241
at1g04985	at1g04985.1	993	19.5591	20.4914	27.1709	27.6774	28.4758	25.8401	29.6059	30.8905	27.4761	29.3056	32.5574	15.9942	20.9685	24.6973	39.5437	35.2232	42.169	52.9244
at1g04990	at1g04990.1	1838	4.1625	10.7729	16.6835	13.9203	32.3787	17.6329	18.4991	34.4814	16.9867	4.58032	8.3117	17.8553	11.538	18.7677	14.1104	9.90985	20.6101	7.81774
at1g04990	at1g04990.2	1567	0.131121	0.142756	0.041795	0.108736	0.13941	0.153067	1.24693	0.0274016	1.3817	0.0822056	0.0880239	0.174405	0.0552035	0.0271275	0.0391211	0.0261985	0.00631505	0.0471786
at1g05000	at1g05000.1	1104	1.2779	1.96989	1.61427	0.800705	0.509104	1.23318	3.22159	5.18367	2.93886	1.05706	1.20759	3.47409	0.369658	1.54387	1.23297	0.970595	4.03309	1.51241
at1g05000	at1g05000.2	1192	0.220025	0.115364	0.154821	0	0.135868	0.218715	0.0326233	0.935952	0.515698	0.00626222	0	0.0880959	0.083679	0.0795321	0.0681689	0.23359	0.401223	0
at1g05010	at1g05010.1	1364	394.055	788.171	710.974	199.313	490.278	221.395	200.415	344.606	262.668	421.623	728.714	609.314	125.393	211.857	72.0523	115.932	254.715	90.9524
at1g05020	at1g05020.1	2414	2.41068	3.25671	2.85147	0.282964	0.749798	0.219918	0.131422	0.626489	0.55768	1.86499	4.65976	6.61254	0.210376	0.599508	0.212458	0.177936	0.36138	0.103751
at1g05030	at1g05030.1	1779	6.46052	6.9667	7.70402	4.69793	6.1046	5.42121	8.38158	5.23002	6.05391	5.72156	5.80782	8.40779	3.62952	4.30934	5.5136	6.03623	5.05296	3.61347
at1g05040	at1g05040.1	814	0	0	0	0	0	0	0	0	0	0	0	0	0	0	0	0	0	0
at1g05040	at1g05040.2	996	0	0	0	0	0	0	0	0	0	0	0	0	0	0	0	0	0	0
at1g05055	at1g05055.1	1496	3.25784	4.72964	4.14933	7.84278	7.95847	8.71396	6.78614	8.39507	6.17926	5.36462	5.62545	3.87031	3.75842	5.90891	7.99222	7.58829	5.95813	6.50136
at1g05060	at1g05060.1	1001	11.1184	12.2428	15.9021	9.75419	12.7378	14.9382	12.8887	13.7946	9.68324	9.32111	11.3207	8.95748	7.06653	7.11161	8.87025	8.30632	11.7842	6.71385
at1g05061	at1g05061.1	1045	0.0696097	0.132762	0.0588129	0.230703	0.230943	0.395127	0	0.346074	0.429422	0.187314	0.0797353	0.230861	0.173564	0.336866	0.153371	0.322961	0.43555	0.15978
at1g05065	at1g05065.1	252	0	0.183513	0.243887	0.159448	0.319226	0	0.839291	0.391393	0.356148	0.25892	0.330649	0.638226	0	0	0	0	0	0.165645
at1g05070	at1g05070.1	877	6.5526	4.06031	5.60634	14.9361	10.4569	13.9564	17.1227	16.3448	15.4528	9.00225	10.4511	4.40136	13.4014	9.05372	20.2854	20.6058	13.1476	17.4205
at1g05080	at1g05080.1	1320	0.0551077	0	0	0	0	0.0223435	0	0	0	0	0	0	0	0	0	0	0	0
at1g05085	at1g05085.1	375	0	0	0	0	0	0	0	0	0	0	0	0	0	0	0	0	0	0
at1g05090	at1g05090.1	2121	0.0685923	0.0654107	0.202836	0.284164	0.379279	0.33373	0.548447	0.325515	0.380831	0.0307627	0.0785699	0.246444	0.0855135	0.0922061	0.226694	0.130189	0.178827	0.0393613
at1g05100	at1g05100.1	1272	13.6106	10.1798	14.2536	1.73738	12.0478	7.83708	2.16157	12.8458	12.7709	33.3933	13.8217	10.7475	1.51145	5.96548	3.40202	0.530651	6.38117	10.6982
at1g05120	at1g05120.1	2731	18.1123	17.4584	22.5494	6.6355	8.92524	11.0263	7.58957	10.8105	9.20168	14.1677	15.8653	15.5621	5.22007	7.59075	10.5518	7.06647	11.6524	8.69701
at1g05135	at1g05135.1	1322	19.6987	7.80084	41.5153	39.421	17.3425	8.25458	8.47925	3.92933	5.63479	24.9244	36.9976	2.40276	52.8757	12.5152	36.2493	40.4984	15.8373	28.2284
at1g05136	at1g05136.1	141	0	0	0	0	0	0	0	0	0	0	0	0	0	0	0	0	0	0
at1g05140	at1g05140.1	1509	11.955	6.61961	7.90135	20.2102	10.3955	14.7565	33.3581	17.4298	22.3035	12.1934	9.11091	6.44824	16.5869	10.6274	19.7978	23.87	15.0058	15.159
at1g05150	at1g05150.1	2894	6.86199	6.18416	6.58342	6.45614	6.32386	7.25615	7.96601	7.17978	5.67523	9.26635	9.18458	5.52967	5.35223	6.40634	9.59201	10.114	8.88597	7.54367
at1g05160	at1g05160.1	2078	1.57526	1.89165	2.18864	3.6739	4.58746	5.13792	7.0229	5.75902	6.13301	2.35495	1.72421	2.24454	2.12971	2.69166	5.75378	8.12065	7.15507	8.01506
at1g05170	at1g05170.1	1881	4.84469	2.90568	2.8809	2.12288	8.3159	6.43239	3.55059	8.53978	1.83136	3.32251	6.6915	2.54061	1.85809	3.72706	2.69212	3.1371	5.02569	3.84695
at1g05170	at1g05170.2	1837	0.424644	1.75751	1.33252	2.22276	6.81195	5.26227	3.44511	6.32506	6.52808	4.90927	2.17455	1.81991	1.25689	3.01848	2.82721	1.51438	5.38409	3.49141
at1g05180	at1g05180.1	1915	8.73665	10.7993	13.9988	13.9951	20.131	20.4221	14.91	19.333	14.2761	10.2557	11.5732	8.94445	10.2562	14.9102	17.81	12.5449	19.5395	13.8902
at1g05180	at1g05180.2	1817	4.44581e-06	0	0	0	0.344486	6.42154e-22	0	0	0	0	0	0	0.229036	0	0	0	0	0
at1g05180	at1g05180.3	1942	8.57877e-06	0.185886	0.120751	0	-1.24532e-15	2.76229e-06	0	0.184565	0.618724	2.71626e-06	0.000661515	4.02034e-05	0.0764001	0	3.99923e-06	0	0.145954	0.596856
at1g05190	at1g05190.1	935	181.35	136.016	129.229	141.084	79.5416	91.6661	162.98	102.183	115.378	139.498	169.499	240.088	120.192	104.499	118.756	195.08	119.71	119.424
at1g05200	at1g05200.1	3257	0.825443	0.000434969	0.360784	0.00105766	0.445839	1.47123	0.0621693	0.469008	0.00288452	1.29469	0.000689464	1.01238	0.000506031	0.887079	0.771936	0.503244	0.362441	0.000642017
at1g05200	at1g05200.2	3305	10.4115	11.8513	14.4654	11.1839	10.027	13.6939	18.6251	16.2598	12.1357	13.1161	16.7144	14.7328	7.58374	7.05508	12.3424	17.5601	9.84526	9.21936
at1g05205	at1g05205.1	557	12.1455	15.8579	12.4684	19.333	30.2572	26.687	11.961	31.3424	10.6346	7.96561	6.7317	6.06372	14.3927	16.0107	15.1928	15.0377	12.1891	11.3912
at1g05210	at1g05210.1	770	4.15669	2.16212	2.87343	2.34823	2.61185	1.87685	1.37338	1.19553	2.44771	2.28791	3.24637	4.17748	2.7795	2.59066	1.4154	1.4743	1.97035	0.433689
at1g05220	at1g05220.1	705	0	0.133978	0.348706	0.683135	0.765144	0.633416	0	0.805755	1.01843	0	0.0698218	0.114066	0.360176	0.202005	0.14427	0.0710593	0.0744544	0.29513
at1g05220	at1g05220.2	769	0.189186	0.11772	0	0.00072792	0.344634	0.186358	0	0.159117	0	0	0.044342	0	0	0.01826	0.0344707	0.0545475	0.129033	0.000840427
at1g05230	at1g05230.1	2679	0	0.581891	0.198864	1.12293	3.52003	0	0	1.62178	0	0	0	0.0754087	0	0	0	0	1.22877	0
at1g05230	at1g05230.2	2888	1.45849	1.45991	1.37498	0	0.330115	1.10934	3.07182	0.825291	1.56045	1.30888	1.09052	0.997809	0	0.944721	1.11858	1.01407	0	2.42672
at1g05230	at1g05230.3	2678	0.753086	0.334149	0.903568	2.96257	1.13389	2.6375	2.20748	2.64699	3.54905	1.35615	3.35612	0.763434	2.64461	2.49048	5.6526	4.18001	3.46597	4.97467
at1g05230	at1g05230.4	2974	0.0579742	0.291875	0.00721828	1.26567	1.03266	2.69635	2.31871	2.32971	2.19961	0.579315	0.00944944	0.195496	0.680134	1.45633	2.39248	1.95701	1.89384	1.29066
at1g05240	at1g05240.1	1277	0	0	0	0	0	0	0	0	0	0	0	0	0	0	0	0	0	0
at1g05250	at1g05250.1	1366	0.0532519	0.0338546	0	0	0	0	0	0	0	0	0	0	0	0	0	0	0	0
at1g05260	at1g05260.1	1209	0	0.0382509	0	0	0	0	0.0874695	0	0	0.0539684	0	0.0997723	0.030004	0.0323522	0	0	0	0.0345266
at1g05270	at1g05270.1	1386	14.9578	15.2483	17.8702	22.3517	19.8791	24.0671	18.1592	26.7096	25.1246	16.2884	15.6908	13.8379	18.373	22.6047	36.8651	27.228	37.5187	45.6579
at1g05280	at1g05280.1	1497	0	0	0	0	0	0	0	0	0	0	0	0	0	0	0	0	0	0
at1g05290	at1g05290.1	1126	0	0	0	0	0	0	0	0	0	0	0	0	0	0	0	0	0	0
at1g05291	at1g05291.1	724	0	0	0	0	0	0	0	0	0	0	0.115088	0	0	0	0	0	0	0
at1g05300	at1g05300.1	1375	6.00849	13.068	25.9876	4.45935	4.60958	3.83003	5.15204	3.09531	4.63432	8.73133	26.5363	17.7632	5.312	4.54207	4.25385	5.3673	4.67451	1.80188
at1g05300	at1g05300.2	1838	0.0564065	0.288177	1.08987	0.118042	0.0311261	0.0231336	0.0006703	0.0276646	0	0	0.276453	0.777716	0.0325324	0.0282814	0.0266596	0.0911653	0.052428	0.0373856
at1g05310	at1g05310.1	1337	0.598477	0.864722	0.735491	0.571006	0.842356	0.551484	1.89829	0.295082	0.738401	0.488016	0.311606	0.751837	0.813946	0.819138	1.03093	1.19329	0.76596	0.718085
at1g05320	at1g05320.1	2643	0.0216784	1.35738	4.81694	0.148449	1.42054	2.40093	3.03158	2.35516	2.54016	0.00391186	1.77574	0.971844	0.277579	2.03249	1.46603	3.26603	2.60213	1.54823
at1g05320	at1g05320.2	2639	0.0133985	2.24306	1.27083	3.02251	0.0120126	0.0341705	0.00171809	0.913526	0.0406587	0.00410278	3.32057	2.2239	2.64007	0.00368987	0.589713	0.00103779	0.36916	0.773696
at1g05320	at1g05320.3	2699	3.25376	0.469872	0.46191	0.457379	1.26478	1.36361	2.12322	0.150313	8.70766e-17	4.1744	0.478684	0.300277	0.130501	0.498693	1.23006	0.529314	0.969552	0.000891858
at1g05330	at1g05330.1	414	0	0.111704	0	0	0	0	0	0.0794131	0	0	0	0.194243	0	0	0.0774265	0.0741094	0	0
at1g05340	at1g05340.1	711	27.0097	38.5703	42.0103	9.83328	25.5704	14.4771	3.42091	12.6699	7.57378	16.9773	20.3914	40.0951	8.21413	17.659	13.7055	8.28524	19.7915	8.86517
at1g05350	at1g05350.1	1627	20.2981	25.2402	23.8358	21.8315	41.0878	31.5418	19.9542	29.26	23.4992	17.4448	22.2264	27.481	15.4062	29.1851	24.4103	15.8781	19.7456	16.1634
at1g05360	at1g05360.1	1656	2.06454	2.28993	3.41441	2.37785	3.13328	3.15237	4.78943	3.29565	5.14866	3.34907	3.32086	4.54042	1.90574	2.62176	3.71647	3.55725	3.27529	3.55417
at1g05370	at1g05370.1	1480	0.0491501	0.0624937	0.0830533	0	0.217419	0.119568	0.857438	0.177714	0.485131	0.0440863	0.0562996	0.0543355	0.22059	0.184998	0.0649755	0.207306	0.0768835	0.0564089
at1g05380	at1g05380.1	4115	0.425237	0.380755	0.454092	0.415352	0.0740977	1.52995	0.343668	2.04832	1.51135	3.36957	5.38934	2.59298	1.59522	0.689229	1.62475	0.941429	1.80526	0.838564
at1g05380	at1g05380.2	4136	12.2576	13.8772	14.9577	9.44738	11.7616	11.7698	11.3939	10.4023	11.9283	13.7483	14.3206	11.9247	4.94692	8.61043	14.4495	12.3121	14.2798	13.6686
at1g05385	at1g05385.1	746	12.2862	7.93486	8.56807	12.2805	8.46506	13.363	15.4515	11.767	9.98551	8.1341	10.2758	6.8451	5.78647	8.86091	15.9843	22.7025	13.9819	18.8569
at1g05390	at1g05390.1	74	0	0	0	0	0	0	0	0	0	0	0	0	0	0	0	0	0	0
at1g05400	at1g05400.1	996	0.703568	0.695355	0.982175	0.523568	0.603693	1.00661	1.06175	0.462127	0.532431	0.521521	0	0.565148	0.218523	0.546181	0.57759	0.523677	0.187896	0.418548
at1g05400	at1g05400.2	962	0.0277216	0.00115109	0.00530591	0.000910954	0.00214043	0.000202308	0	0	0.0085173	0.00264728	0	2.90447e-05	0	0.00374003	0.0017697	0	0.00260053	0.000574451
at1g05410	at1g05410.1	1742	6.8348	9.82249	8.92609	7.74995	7.08816	9.67284	9.31037	8.87017	9.78068	9.35696	8.99194	9.85585	5.58064	7.47687	14.6544	8.89421	10.1026	12.5575
at1g05410	at1g05410.2	1657	0.497075	0	0	0.000212224	0.000446707	0.0121469	0.0403913	0.000222891	0.00870045	0.086066	0.0005127	7.6537e-06	0.000104614	0.00011777	0.611473	0.314979	0.000227389	0.376595
at1g05420	at1g05420.1	681	1.81588	1.90142	0.902488	1.53407	0.236256	0.606325	1.86345	0	0.13179	5.55708	0.734127	9.56495	0.159801	0.344615	0.706048	0.360426	0.0556963	0.183888
at1g05430	at1g05430.1	1067	8.04459	9.4051	12.3265	13.3685	14.6641	17.7458	12.587	18.3027	12.9535	11.2517	8.43386	12.0964	10.0631	12.2804	16.4028	13.6872	16.7073	11.4626
at1g05440	at1g05440.1	1527	0	0.0302851	0	0	0.0526817	0.0386292	0	0.0215305	0	0.128188	0	0.0263315	0	0.0256148	0.104959	0.100463	0.024839	0
at1g05450	at1g05450.1	464	0	0	0	0.0811761	0	0.00250979	0	0.00234714	0	0	0	0	0	0	0	0	0	0
at1g05450	at1g05450.2	839	0.086701	0	0	0.00299775	0.095882	0.104071	0	0.11626	0	0	0	0	0	0.0466196	0	0	0	0
at1g05460	at1g05460.1	3375	0.431065	0.260344	0.400625	2.55967	2.45506	2.9974	3.41535	2.3087	1.78169	0.405986	0.839406	0.476542	2.04214	1.61091	3.78007	3.3454	2.07908	2.12733
at1g05470	at1g05470.1	2696	0.296797	0.36022	0.866268	0.938944	0.954837	1.12679	1.569	0.731685	1.06527	0.871261	0.958096	0.805358	0.941854	0.826962	1.2722	1.47944	0.844121	0.959956
at1g05490	at1g05490.1	4600	0.0158135	0.03016	0	0.0436748	0.0349761	0.0705277	0	0.135796	0.0585321	0.0851058	0.108683	0.0174818	0.047315	0.034012	0.0766523	0.0533588	0.123682	0.0635214
at1g05500	at1g05500.1	2110	14.5484	17.994	16.8067	13.9966	16.394	19.8766	17.8423	20.6767	17.3118	14.6576	14.8876	17.017	10.4355	13.9772	19.6885	14.9335	17.0591	19.3876
at1g05510	at1g05510.1	980	0.0742267	0	0	0	0	0	0	0	0	0	0	0	0	0	0	0	0	0
at1g05520	at1g05520.1	2586	10.1828	13.6447	15.9234	15.0562	18.6803	18.2708	22.9822	18.9685	19.6782	14.8359	16.046	15.7195	10.2821	15.7302	21.3697	14.4389	16.7352	14.6083
at1g05530	at1g05530.1	1368	0.0531741	0	0	0	0.0294024	0.043119	0.386515	0.0240329	0	0	0	0.029392	0.0530334	0.028592	0.0234317	0	0	0
at1g05540	at1g05540.1	1270	0.63005	0.546205	0.29036	1.6452	0.918467	0.952149	1.74863	2.45931	1.97872	0.924771	1.04974	0.56988	1.65665	0.646764	1.59011	2.75407	0.567444	1.18325
at1g05550	at1g05550.1	1263	0.172784	0.0144729	0.0511005	0.0134368	0.0836237	0.0568953	0.411879	0.154341	0	0.253139	0.23624	0.0167479	0.0233322	0.0648345	0.0174497	0.0971695	0.00443687	0.0272894
at1g05550	at1g05550.2	1267	0	0.0121364	0.0458388	0.0111843	0.0743343	0.0509825	0.0067483	0	0	0.00364486	0.194731	0.01504	0.0197491	0.0579065	0.0155342	0	0.000123592	0.0232401
at1g05550	at1g05550.3	1597	0	0.00788305	0.000188625	0.00566034	0.000822951	0.0253642	-1.60074e-17	0.00145901	0	0.00119336	0.12825	8.49424e-19	0.0113081	0.000752598	0.094306	0	0.0438935	0.0122564
at1g05560	at1g05560.1	1650	3.21829	1.56954	6.07145	21.4541	24.2066	10.4925	11.9851	19.4672	11.8578	18.1903	10.8573	2.29065	18.2473	33.0453	33.2979	23.9686	31.8835	20.5171
at1g05562	at1g05562.1	1288	0.112954	0.0359048	0.047717	0.374356	0.343515	0.32058	0.492627	0.357359	0.209043	0.0506582	0	0.0936527	0.112655	0.212575	0.223984	0.476417	0.117792	0.226862
at1g05570	at1g05570.1	6231	5.15763	10.1376	11.6864	12	31.6305	29.0766	20.5187	40.0845	27.2949	5.35019	6.61934	8.71146	8.19075	15.0089	9.72279	11.2215	36.7239	11.4823
at1g05570	at1g05570.2	6108	0.0024311	0.000612838	0.00189098	0.000749912	0.000116683	0.000297597	0.000121851	6.87219e-05	0	0.000743166	0	0	0.000347186	0.000102218	7.25127e-05	0.00027575	6.9077e-05	0.000107342
at1g05575	at1g05575.1	497	7.0254	19.1681	20.6514	3.15302	8.82144	6.6464	1.27667	3.1091	2.34757	6.17031	10.7298	10.679	7.15279	7.16169	4.90171	3.76571	4.19739	2.26771
at1g05577	at1g05577.1	1502	0.0484302	0.0615784	0.163674	0	0.0267793	0	0	0	0	0.0434406	0.055475	0	0	0.0260412	0.0426825	0	0	0.083374
at1g05580	at1g05580.1	2842	0	0.0113134	0	0	0	0	0	0	0	0	0	0	0	0.0195197	0	0	0	0
at1g05580	at1g05580.2	2879	0	0.00489497	0	0	0	0	0	0	0	0	0	0	0	0.00790301	0	0	0	0
at1g05590	at1g05590.1	2131	2.15052	2.17012	2.13421	5.67547	6.26648	8.17954	9.13098	6.71117	6.27529	3.39864	2.89345	2.52835	5.10674	4.1298	6.66362	6.76687	4.84127	4.07436
at1g05600	at1g05600.1	1650	0.298722	0.00313677	0.0488509	0.629228	0.0549906	0.00113659	2.14541	0.0119061	0.0649897	0	0	0.0471751	0	0	0	1.98464	0	0
at1g05600	at1g05600.2	1784	0.00913937	0.308166	1.05723	1.60275	2.2714	2.84248	1.09815	3.78533	2.05282	1.02407	1.96165	0.519824	1.78934	1.88553	4.11463	3.78819	3.82694	3.72033
at1g05610	at1g05610.1	1465	0.14896	0.0315668	0.0839037	0.0274272	0.137278	0.080528	0	0.0897667	0.245049	0.133613	0.0568761	0.109784	0.123805	0.133494	0.218803	0.1466	0.181232	0.0854797
at1g05615	at1g05615.1	519	0	0	0	0	0	0	0	0	0	0	0	0	0	0	0	0	0	0
at1g05620	at1g05620.1	1280	2.94062	3.70755	3.38862	8.03256	6.40832	7.71575	7.01084	8.65059	9.46574	4.53676	4.71076	5.22764	6.71608	7.05784	10.89	6.59168	7.8515	8.60644
at1g05620	at1g05620.2	1121	0.0165923	0.0569552	0.023362	0.00411075	0.00244805	0.00367889	0.0133216	0.00606851	0	0	0.418786	0.0208753	0.000499262	0.00112442	0.00401455	0	0.00117079	0.00339637
at1g05630	at1g05630.1	3888	0.9753	0.853946	0.606806	1.2482	3.27829	1.46077	1.49774	2.37188	2.32957	0.585707	0.206785	0.932842	0.640316	1.11526	0.543893	0.878512	1.49586	0.431446
at1g05630	at1g05630.2	3648	2.33044	2.30981	2.0994	3.13054	5.2165	3.35869	3.3318	4.70899	2.85587	2.25539	2.6804	2.44465	2.77799	3.01439	1.38859	2.41105	3.59395	1.72571
at1g05640	at1g05640.1	1884	0.270273	0.196371	0.163109	0.938406	2.73274	2.11338	1.01036	2.09408	1.95314	0.173163	0.309588	0.256103	0.577625	1.30795	1.10592	1.41681	1.53005	0.997037
at1g05650	at1g05650.1	1185	0	0	0	0	0	0	0	0	0	0	0	0	0	0	0	0	0	0
at1g05660	at1g05660.1	1185	0	0	0	0	0	0	0	0	0	0	0	0	0	0	0	0	0	0
at1g05670	at1g05670.1	3227	0.788832	0.831172	1.37833	1.19458	0.888406	1.32766	1.73655	1.2207	1.11248	2.08227	2.60789	1.735	0.539494	0.992816	1.0989	1.08134	1.36094	0.726328
at1g05670	at1g05670.2	3333	0.000124725	1.1197e-05	0.2882	0.000736933	0.129421	0.0507485	0.0637409	0.0708634	0	0.00031364	0	0.190044	7.35329e-05	0.0245256	0.0708934	0.297024	0.0024113	0.0857856
at1g05675	at1g05675.1	1493	5.99282	11.2748	19.5534	0.726646	1.23927	0.829687	0.779141	0.704665	0.36068	13.3292	19.4217	22.9723	2.28388	2.27924	0.536748	0.534302	0.990782	0.671013
at1g05680	at1g05680.1	1518	2.30015	0.822546	1.82192	7.27913	9.32696	5.01271	1.67195	10.4825	19.8063	3.91143	1.09781	0.847604	5.71126	13.5017	8.42541	5.3763	23.5871	32.3106
at1g05690	at1g05690.1	1660	0.394385	0.640749	1.18476	1.3555	1.45383	2.43409	3.05785	3.48576	3.83867	1.72946	1.40546	0.411771	0.721126	1.22525	2.7034	3.27144	2.83326	7.14151
at1g05700	at1g05700.1	2559	0.056852	0	0.0960679	0	0	0.0345761	0.041325	0.0128476	0	0.0254974	0	0.0157125	0	0.0152848	0	0	0.0148219	0
at1g05710	at1g05710.1	878	0.619726	1.17733	2.45618	0.874238	1.47122	1.63784	1.25812	1.33361	3.13235	1.73806	2.33341	1.29767	0.0903771	1.0457	0.938235	0.84896	0.543053	0.396931
at1g05710	at1g05710.2	1200	0.448948	0.653605	1.77145	2.18351	3.17649	5.62733	6.52742	5.61517	11.0831	1.27527	0.180001	1.59826	2.28313	3.54648	7.91024	4.73995	6.80704	10.3145
at1g05710	at1g05710.3	1140	0.43489	1.3574	0.521522	2.81886	0.706597	2.15869	0	3.66959	0.453509	0	0	0.33254	0.543849	0.367068	0.680543	1.0499	0.728814	2.02217
at1g05710	at1g05710.4	767	0.00438744	0.0027884	0.00569336	0.00885559	0.00417665	1.23642	0.480476	0.848195	0.0099085	0	0.00517577	0.000892768	0.00718185	0.00387809	0.201671	1.67641	0.703923	0.00301094
at1g05710	at1g05710.5	1179	0.32404	0.242394	1.28127	0.359257	0.341558	2.59386	-6.02809e-16	0.652622	0.0247039	0.00873637	2.52813	0.290524	0.616626	1.59068	0.710781	0.504811	2.92524	0.313485
at1g05720	at1g05720.1	782	18.232	32.1707	26.6429	45.7301	60.1795	76.977	22.854	71.5139	31.3319	9.34495	12.8928	14.6025	28.2498	49.0173	49.8445	43.9817	42.731	44.3582
at1g05730	at1g05730.1	1146	0.952122	1.73521	1.66252	1.6479	2.42177	2.21329	1.19961	1.37705	1.09641	0.854028	0.727081	0.701714	1.17118	1.02392	1.45448	0.401587	0.761231	0.655643
at1g05740	at1g05740.1	438	0	0	0	0	0	0.0673365	0	0	0	0	0	0	0	0	0	0	0	0
at1g05750	at1g05750.1	3226	1.35292	1.29017	1.10497	2.54088	2.84276	2.57816	2.65524	2.32361	2.47603	1.17308	0.852348	1.33363	1.36059	1.95205	1.89784	1.788	2.45728	1.61743
at1g05760	at1g05760.1	634	0.688411	0.948248	1.45409	0.38026	0.634425	1.06995	0.667196	0.362996	0.424681	0.411658	0.131425	0.761039	0.68659	0.9871	1.06174	1.16144	0.658077	0.724241
at1g05770	at1g05770.1	747	0.292137	0.247632	0.411375	0.268948	0.0538454	0.552754	0.424701	0.132036	0.480585	0.349386	0.111544	0.645915	0.437046	0.994863	0.600755	0.739308	0.253877	0.335282
at1g05780	at1g05780.1	698	5.00233	3.44521	5.10695	4.66282	3.57277	4.09865	4.09064	4.28626	3.986	2.61739	3.46186	3.5139	2.85833	3.97863	5.64859	3.6923	2.33661	3.58819
at1g05785	at1g05785.1	734	4.65788	4.72788	7.37667	5.02375	6.60332	5.35078	7.3478	7.12624	6.2395	4.71135	3.37808	5.36696	2.84912	4.22472	6.57195	4.39526	8.69989	6.98477
at1g05785	at1g05785.2	719	0	0.769237	0.418988	0.292224	0.251704	0.40345	0	0.178434	0.995013	0	0.259862	0.281086	0.0176444	0.528769	0.201174	0.420345	2.24943	0.242684
at1g05790	at1g05790.1	2184	0.385795	0.675368	2.30138	3.80213	2.93006	3.9341	7.33119	2.65025	3.9543	2.98253	1.53378	2.52558	0.435664	2.64293	3.28625	3.67173	5.06346	1.50809
at1g05790	at1g05790.2	2477	4.5935	4.85613	3.33025	9.21933	7.80911	8.23574	8.56395	9.21069	8.39789	2.48051	3.76076	3.61691	6.32313	8.59694	12.7221	11.069	9.66897	11.2419
at1g05800	at1g05800.1	1416	0	0.163296	0	0.0567526	0	0.208287	0.298731	0.0232182	0.0633822	0.0921578	0	0	0.0768535	0.0276228	0.0452748	0	0	0
at1g05805	at1g05805.1	1425	36.2435	40.1767	38.8165	24.5878	24.7545	23.0773	23.1538	26.9246	24.248	23.306	28.827	37.8663	24.1069	16.6062	16.8933	18.8824	26.5637	19.4799
at1g05810	at1g05810.1	896	10.067	14.8646	16.5995	10.9869	14.1856	15.4709	14.2811	16.7321	25.0416	12.3796	13.9492	13.8665	7.93512	14.4494	24.6849	24.4834	19.1763	27.6731
at1g05820	at1g05820.1	1705	0.586494	0.000789275	0.609454	0.485013	0.531429	0.504857	0.182977	0.758833	0.824756	0.587666	0	0.615346	0.430017	0.37094	1.24527	0.551712	1.05354	0.619923
at1g05820	at1g05820.2	2041	0.151586	0.724403	0.424362	0.165751	0.107861	0.315229	0.520717	0.219829	0.234456	1.04357	1.59217	0.116364	0.102875	0.226719	0.341805	0.681582	0.179163	0.382021
at1g05830	at1g05830.1	3807	6.63029	6.43877	8.25488	6.76541	6.61395	8.09988	8.23781	7.08147	7.11959	8.53517	4.98196	6.67683	4.8654	6.94535	10.1291	11.4696	7.87078	6.99548
at1g05830	at1g05830.2	3799	0	0.376745	0.350502	0	0	0.182212	0.0122655	0	0	0	2.53057	0.622582	0.22327	0	0	0.39433	0	0
at1g05835	at1g05835.1	520	0.699444	0.177867	0.709148	0.154542	0.386755	0.340308	0	0.2529	0.345189	0.878335	2.88427	1.00521	0.139519	0.67697	0.0616434	0.295012	0.437644	0.240823
at1g05840	at1g05840.1	1698	8.4823	9.61402	12.415	16.4462	29.9892	28.6944	26.5311	44.0103	43.8175	8.76118	9.1273	9.02199	8.28895	19.3496	35.5281	27.4469	49.1873	44.3976
at1g05850	at1g05850.1	1478	300.664	284.45	248.749	299.643	260.575	323.41	387.228	233.698	293.537	336.922	269.42	372.021	244.303	194.22	311.741	269.613	169.373	195.552
at1g05860	at1g05860.1	1176	1.36082	1.57297	2.66533	3.99758	2.35999	3.78699	5.03574	4.02576	4.57904	3.5509	3.1884	2.87202	3.26967	3.95795	6.95061	6.44411	4.96692	5.18233
at1g05870	at1g05870.1	878	1.34533	2.94565	3.68788	3.88055	7.71771	6.74062	2.82818	11.6583	8.811	4.10415	3.22198	2.91705	4.84389	3.66049	4.43824	10.6807	3.68468	12.4866
at1g05870	at1g05870.2	1234	0.425812	0.141803	0.307438	0.639427	1.4759	1.34825	4.42204	7.14545	1.90364	2.22146	2.95154	0.793707	0.281891	0.838104	1.16711	2.92482	4.52152	2.80475
at1g05870	at1g05870.3	1117	0.198769	0.205537	0	0.143951	0.143092	0.0203991	0	0.0264263	0.121129	0	0	0	0.161265	0.0118089	0.609891	0.277945	0.249413	0.22014
at1g05870	at1g05870.4	1284	0.0841933	0.0837922	0.15043	0.0177129	0.165401	0.0953896	3.78183	0.347357	0.218231	0.495933	0.670846	0.0608538	0.0622296	0.245327	0.230928	0.731158	0.450652	0.27817
at1g05880	at1g05880.1	1705	0	0.0347413	0.00298782	0.00325526	0.6909	0	0.271614	0.000610607	0.0186889	0	0.155974	0	0	0.475705	0	0.103603	0.000499788	0.00135254
at1g05880	at1g05880.2	1726	0	0.0192681	0.0682646	0.113183	11.8317	1.16196	0.160575	5.5424	3.10144	0	0.0873008	0.0698869	0.18915	0.867114	0.167144	0.0576408	4.13084	0.579094
at1g05890	at1g05890.1	2296	12.7935	15.5283	22.8075	20.9406	32.7901	41.7522	41.861	50.6463	49.6546	15.2937	13.7514	17.7001	13.3291	27.0964	50.0124	58.1681	75.2764	62.2442
at1g05890	at1g05890.2	2421	0.336226	0.65036	0.455893	1.4343	0.419696	1.1168	2.05895	1.11446	1.32405	1.18129	0.484472	0.353351	0.244852	0.863213	0.671553	1.00192	1.28824	1.12649
at1g05894	at1g05894.1	1490	0.0976405	0.155186	0.288736	0.053934	0.05399	0.0593827	0.354868	0.176521	0	0.0437904	0.0559218	0.188898	0	0.0262509	0.107566	0.288281	0.127279	0.168091
at1g05900	at1g05900.1	1506	0.138959	0.0847131	0.0313625	0.165262	0.170899	0.217646	1.38893	0.395803	0.386206	0.508988	0.000913156	0.586473	0.154779	0.47361	0.185616	0.00687284	0.300564	0.390545
at1g05900	at1g05900.2	1375	5.56137	4.91853	5.23999	4.64069	3.79119	6.56119	7.47716	7.19396	8.32348	5.6114	5.2105	5.96643	4.28898	3.2362	7.69961	8.96257	7.36698	7.34396
at1g05910	at1g05910.1	3942	5.99726	7.21484	6.8756	6.40121	10.4281	10.2127	6.62618	9.83309	6.30658	6.72009	6.19324	5.89558	3.57963	5.9534	6.33448	4.59986	5.44595	4.511
at1g05920	at1g05920.1	1477	0	0	0	0	0	0	0	0	0	0	0	0	0	0	0	0	0	0
at1g05925	at1g05925.1	162	0	0	0	0	0	0	0	0	0	0	0	0	0	0	0	0	0	0
at1g05930	at1g05930.1	957	0	0	0	0	0	0	0	0	0	0	0	0	0	0	0	0	0	0
at1g05940	at1g05940.1	1955	11.4229	12.5134	11.3173	25.8144	32.3838	30.4287	54.8497	33.8524	51.1869	8.67745	8.48152	13.8209	18.759	17.9063	27.1357	26.8049	24.1738	23.8499
at1g05950	at1g05950.1	2056	0.0707608	0.134957	0.269035	0.332234	0.978174	0.918082	0.822962	0.911474	0.654785	0.222147	0.283689	0.136896	0.388155	0.570727	0.592448	0.8506	1.06999	0.629388
at1g05960	at1g05960.1	3631	11.339	14.6722	19.6007	8.77532	14.0463	11.388	16.2512	10.3403	13.1496	15.3461	19.0926	20.8627	6.35384	10.9876	13.657	13.7901	12.8172	11.6226
at1g05960	at1g05960.2	3685	0	0	0	4.7842e-05	0	9.34496e-06	0.000215249	1.65925e-05	0.000134662	5.31805e-06	0	0	0	1.32766e-06	1.82106e-05	0	0	1.92535e-05
at1g05970	at1g05970.1	845	1.37347	0.8806	0.961042	3.13677	1.77044	1.24244	3.12828	1.91127	1.02964	0.241645	1.5317	0.746655	2.30454	1.66124	3.17969	5.07941	2.25744	1.89685
at1g05970	at1g05970.2	857	0.767756	1.12832	0.845281	3.14292	3.27629	4.17806	1.48118	3.02595	6.52497	0.9799	0.725966	0.812075	2.4261	3.51939	4.04626	4.76533	3.74902	7.3842
at1g05980	at1g05980.1	72	0	0	0	0	0	0	0	0	0	0	0	0	0	0	0	0	0	0
at1g05990	at1g05990.1	594	0	0.0778541	0	0	0.677147	0.0496522	0	0.110697	0	0	0	0	0	0	0	0	0.0638538	0.0702737
at1g06000	at1g06000.1	1587	10.4048	13.6959	11.8891	12.4062	21.4165	18.3242	12.794	21.0065	25.166	18.9946	21.8416	9.67835	15.406	14.6646	18.6228	8.06181	14.7463	33.7465
at1g06002	at1g06002.1	942	0.849431	0.736391	1.69633	0.767786	0.89668	0.46964	0.112262	1.04704	0.19055	1.24677	2.12289	0.512207	0.885692	0.456743	1.22502	0.781689	2.97958	1.28507
at1g06010	at1g06010.1	633	4.59666	4.01816	4.46625	9.45805	6.67198	9.83113	7.01663	8.46597	8.22347	3.50462	4.21224	3.23953	5.78793	6.85882	11.6976	9.20923	9.4074	11.1446
at1g06020	at1g06020.1	1038	0.0700791	0.311867	0.118419	0.0387099	0.2325	0.284137	0	0.253388	0.345855	0	0.0802731	0.271154	0.104841	0.0753638	0	0.0591162	0.255784	0.120643
at1g06030	at1g06030.1	1021	0	0.0905883	0.240781	0	0	0	0	0.0322008	0	0	0	0.0393812	0	0	0.0313953	0.0300502	0.111447	0
at1g06040	at1g06040.1	1227	91.4167	69.5443	69.4616	25.4959	6.32648	6.51136	14.7346	15.1468	10.3381	124.945	109.028	78.6221	47.8447	6.77686	7.06654	16.4905	15.7399	34.2043
at1g06040	at1g06040.2	1309	1.66719	1.08893	0.856486	0.565853	0.000275743	0.070094	0.00308783	0.997363	0.182577	2.51134	2.44988	3.12567	0.461349	0.101892	0.281695	0.387045	0.226537	0.720174
at1g06050	at1g06050.1	1294	2.52967	4.03843	4.32211	1.64574	2.7043	2.416	1.38931	3.22673	3.05175	2.92455	3.60596	3.82196	1.51379	1.60204	1.38722	1.56489	2.13975	2.19358
at1g06060	at1g06060.1	1115	14.8746	19.2862	21.938	11.4957	11.1829	10.8451	10.8122	13.8585	11.269	11.294	10.2379	18.4273	8.97924	9.47151	11.8731	11.8322	12.1782	9.69626
at1g06070	at1g06070.1	1893	6.14831	8.28166	7.07774	6.17677	7.62804	8.44449	6.53609	8.26702	8.15471	5.85954	8.89135	9.02721	3.92834	5.88877	6.16369	6.04549	5.28965	7.34299
at1g06080	at1g06080.1	1220	0.417373	0	0.100753	0.13174	0.0659385	0	0	0	0	0.106964	0.0682979	0.197745	0.0297335	0.0320605	0.0262742	0.0502972	0.062179	0
at1g06090	at1g06090.1	1131	0.3859	0.122667	0.163022	0.177634	0.320073	0.130386	0.654513	0.116276	0.396769	0.173071	0	0.142204	0.224513	0.276667	0.340102	0.352658	0.201216	0.147631
at1g06100	at1g06100.1	900	0	0	0	0	0	0	0	0	0	0	0	0	0	0	0	0	0	0
at1g06110	at1g06110.1	1564	5.8603	5.17451	5.22641	14.4127	21.4229	27.9471	35.1601	34.7059	36.8408	4.75591	5.48741	7.06986	7.63071	14.5802	24.3894	26.5813	31.7693	38.1929
at1g06120	at1g06120.1	1122	0	0	0	0	0	0	0	0	0	0	0	0	0	0	0	0	0	0
at1g06130	at1g06130.1	1353	12.675	13.564	13.9053	16.9506	24.9705	25.0908	26.0273	31.5204	27.7114	12.2357	15.704	23.8864	14.585	18.8686	23.721	24.0416	34.5723	21.078
at1g06130	at1g06130.2	1318	0.786246	1.02303	2.37266	1.22631	1.74094	2.34888	0	1.31785	1.58257	1.20176	0	1.34929	0	0.454342	0.699353	1.90419	1.66181	1.79895
at1g06135	at1g06135.1	546	0	0.169397	0.225126	0.147183	0.221003	0.162052	0	0.120429	0	0.717008	0.915642	0.51549	0.398625	0.573097	0.117416	0	0.0694674	0.305807
at1g06137	at1g06137.1	207	0	0	0	0	0	0	0	0	0	0	0	0	0	0	0	0	0	0
at1g06140	at1g06140.1	1677	0.390387	0.579101	0.916211	0.694838	0.791498	0.914524	1.13507	0.548931	0.588695	0.778148	0.347802	0.767241	0.670555	0.559769	0.63077	0.603746	0.271407	0.746737
at1g06148	at1g06148.1	1602	5.68516e-06	0.0274625	0.0693781	8.31741e-05	0.00214837	9.30588e-05	0.00191818	0.000215492	0.0152578	9.78907e-05	0	0.00743	0	0.0224153	0.000150704	6.31044e-06	0.0242916	0.0687205
at1g06148	at1g06148.2	1046	0.139078	0.311633	0.422554	0.153528	0.688875	0.140839	1.00806	0.376844	0.148237	0.249363	0.0796591	0.29614	0.138718	0.67615	0.061059	0.117318	0.180363	0.253913
at1g06149	at1g06149.1	2968	0	0	0	0	0	0	0	0	0	0	0	0	0	0	0	0	0	0
at1g06150	at1g06150.1	4607	0.378948	0.391484	0.480256	0.540745	0.873074	0.576168	0.321361	0.649405	0.525989	0.552347	0.379812	0.418927	0.338576	0.407524	0.507919	0.313006	0.461045	0.335246
at1g06150	at1g06150.2	2968	0	0	0	0	0	0	0	0	0	0	0	0	0	0	0	0	0	0
at1g06160	at1g06160.1	931	0.859467	0.943783	0.462101	1.51056	0.475239	1.48893	2.38535	0.776901	0.385604	0.0700835	0.357995	0.47507	1.67542	1.26038	2.34126	3.09779	1.14073	0.493199
at1g06170	at1g06170.1	1547	0.0931328	0.0942765	0.102699	0.0167205	0.0514088	0.0236569	0	0	0	0.253062	0	0.0328948	0.014943	0.075851	0.0660141	0.076119	0.00511383	0.033909
at1g06170	at1g06170.2	1588	0.000886545	0.0537663	0.0547624	0.00901402	0.000576585	0.0140992	0	0.0414068	0	0	0	0.0185946	0.00828588	0	0.0366178	0.0417705	0.114443	0.0195391
at1g06180	at1g06180.1	912	0.0797611	0.152123	0.471728	1.32174	7.233	4.01007	3.13078	11.68	8.06956	0.786979	0.822271	0.529056	2.34673	7.24807	6.11568	3.73424	16.8436	8.00982
at1g06190	at1g06190.1	1470	38.1525	25.0102	35.036	40.0442	28.0737	33.3456	26.9053	24.915	20.2088	41.8562	42.0017	29.2672	31.9317	24.985	38.8144	39.4474	25.9828	28.9359
at1g06190	at1g06190.2	1265	0	0	2.07572e-05	9.5638e-07	0	0	0	0	0	3.4868e-05	9.00559e-05	0	0	0	0	0	1.94026e-05	0
at1g06200	at1g06200.1	972	44.4535	50.8128	55.01	59.0311	62.4442	64.5395	35.4678	59.429	51.4304	36.7186	42.2618	36.113	45.5302	57.1014	83.4013	74.683	76.4437	93.7491
at1g06210	at1g06210.1	1481	17.3745	26.8854	25.0237	8.99471	13.9328	17.5646	11.4951	13.5592	10.2382	16.7843	22.3912	13.4262	7.93589	10.5653	13.4752	7.63013	12.608	11.1359
at1g06210	at1g06210.2	1661	0.0115166	0.111391	0	0.0839288	0.26616	0.177595	0.000972875	0.0633838	0.327117	0.511758	0.000818399	0.374452	0	0.140277	0.0465747	0.105101	0.221538	0.349454
at1g06220	at1g06220.1	3410	6.87921	6.86626	6.28834	17.3496	19.3648	23.753	22.8342	15.493	18.6771	11.395	9.77091	7.50858	12.375	11.3847	19.9842	17.6927	13.0532	18.4197
at1g06220	at1g06220.2	3543	1.1193	0.961999	2.30884	2.33169	3.81772	4.9339	0.916229	3.79589	3.70776	0.855765	3.38954	1.14858	1.89095	3.75864	6.57789	1.8236	2.56348	3.19613
at1g06225	at1g06225.1	252	0	0	0	0	0	0	0	0	0	0	0	0	0	0	0	0	0	0
at1g06230	at1g06230.1	3194	15.5908	12.9823	8.21895	2.37421	22.0404	14.2851	0.244227	22.7522	3.89084	13.3686	8.63165	0	2.32365	13.9825	17.361	12.6479	15.0525	10.2863
at1g06230	at1g06230.2	3141	1.05165	7.67436	13.7333	13.7553	0.074415	10.9522	18.976	4.07747	16.9416	7.26062	16.3442	16.7722	7.96143	0.127013	3.02187	5.79557	9.03758	11.4281
at1g06230	at1g06230.3	3045	0.000504932	0.00169792	-3.17345e-15	2.64876e-16	-1.5132e-15	0.277022	-1.78136e-15	0.000796645	0.548746	0.00122609	0.000256079	0.776242	0.000367278	-7.04389e-16	0	0	0.000168226	0
at1g06240	at1g06240.1	1526	2.04975	1.48494	1.2888	8.13622	5.3507	7.57628	16.216	6.20484	8.7632	1.83857	0.43682	1.34379	5.7764	3.9729	7.41498	9.81158	4.32482	5.7991
at1g06250	at1g06250.1	1400	0.103917	0.0660648	0	0.373108	0.459686	0.463468	1.35965	1.22115	1.53856	0.186422	0.238067	0.201041	0.41457	0.3632	0.41213	1.18342	0.379292	0.447242
at1g06260	at1g06260.1	1051	0	0	0.0584771	0.114693	0.267895	0.0841866	0.603714	0.0625633	0.0853941	0	0	0.114771	0.0690292	0.111647	0.365989	0.291925	0.108266	0.0794341
at1g06265	at1g06265.1	2210	0.6583	0.397538	0.551735	1.38178	0.637008	1.04094	1.43553	1.24962	1.21832	0.378501	1.5421	0.67317	0.984792	0.972683	1.91457	2.98483	1.25286	0.812186
at1g06265	at1g06265.2	1179	0	8.8089e-05	0.00835865	0	0	0	0	0	0	0.00995102	0.00696926	0	8.57552e-05	0.00138277	0	0	0	0
at1g06270	at1g06270.1	1520	0.239283	0.669341	1.21302	1.216	1.7465	2.05678	1.94804	2.22785	2.77514	1.11608	0.767453	0.714225	1.0262	0.823449	1.62382	1.39277	1.04804	1.34565
at1g06280	at1g06280.1	643	0	0	0	0	0	0	0	0	0	0	0	0	0	0	0	0	0	0
at1g06290	at1g06290.1	2375	19.449	24.1644	25.593	21.1309	26.8432	30.3502	28.2744	27.8244	18.5923	17.8023	20.559	22.2288	22.5744	26.3504	25.1983	21.4446	29.1775	14.9922
at1g06310	at1g06310.1	2070	0	0	0	0	0	0	0	0	0	0	0	0	0	0	0	0	0	0
at1g06320	at1g06320.1	667	0	0	0	0	0	0	0	0	0	0	0	0	0	0	0	0	0	0
at1g06330	at1g06330.1	480	0	0	0	0	0	0	0	0	0	0	0	0	0	0	0	0	0	0
at1g06340	at1g06340.1	731	0	0	0	0	0	0	0	0.0449754	0.122776	0	0	0	0	0.0535073	0	0	0	0
at1g06350	at1g06350.1	1150	0	0	0	0	0	0	0	0	0	0	0	0	0.0630867	0.034012	0	0.0533588	0	0
at1g06360	at1g06360.1	1152	1.1366	1.72617	0.746903	0.0348792	0.418985	0.12801	0.36719	0.142695	0.389537	0.962857	2.09755	0.453739	0.125954	0.407436	0.194776	0.372863	0.296322	0.471054
at1g06370	at1g06370.1	1401	1.03843	0.495132	0.701892	1.37664	0.861296	1.47362	2.86833	1.14987	1.85776	0.745156	0.297371	1.00449	0.750871	0.893392	2.33374	2.18996	1.84096	1.69831
at1g06380	at1g06380.1	953	6.79334	8.68617	7.93233	5.73409	7.4705	6.87044	5.2154	5.62325	4.52042	10.3383	12.5903	4.72542	3.34962	5.04827	5.44894	3.86333	3.46258	3.5041
at1g06390	at1g06390.1	1634	12.3163	10.7197	17.1689	22.423	29.017	33.8128	37.8797	25.962	30.8335	17.6854	20.0825	17.4378	14.5279	25.4509	39.3795	33.9909	27.4157	36.2874
at1g06390	at1g06390.2	1579	1.0292	1.8814	0.410072	0.741623	4.74352	4.1783	1.98933	5.28196	7.3684	0.0456108	0.642487	1.96979	0.817666	2.12472	3.38223	3.72572	5.83533	4.69353
at1g06400	at1g06400.1	995	47.7393	50.4748	38.0493	46.6824	36.5843	59.6389	51.7594	60.5995	45.8217	29.7713	22.7779	45.9869	31.0979	35.6545	61.0487	62.8735	64.7655	67.1238
at1g06410	at1g06410.1	3158	77.7866	77.1732	77.4957	32.5086	25.6517	34.3872	29.5017	30.6804	23.503	70.5163	58.3897	73.6429	24.9835	28.6851	36.9064	36.2676	36.9683	26.7401
at1g06420	at1g06420.1	1025	0	0.0137823	0.0227527	0	0.0363066	0.172644	0	0.128301	0.244346	0.0470774	0	0.00765686	0.0134216	0.225487	0.186975	0.239464	0.0740082	0.0407245
at1g06420	at1g06420.2	956	0	0.0819706	0.104181	0	0.00314675	0	0	0	0.019658	0.222528	0	0.0338493	0.0614985	0.00372265	0.000709845	0	0	0
at1g06430	at1g06430.1	2255	55.4195	46.3069	37.9931	51.2461	56.5077	49.7922	78.4102	148.8	92.6547	60.271	37.2831	32.1131	32.398	34.7428	64.1234	76.6828	99.8774	82.1339
at1g06440	at1g06440.1	1672	0.783109	0.691468	1.24977	1.08142	1.275	0.934898	0.63248	1.00283	1.18091	0.546333	0.54818	0.84168	0.802733	1.00592	1.24614	1.0643	0.816657	0.898764
at1g06450	at1g06450.1	1380	1.58135	2.21173	2.22679	2.09639	1.92369	2.41504	1.83914	3.02564	2.7315	2.83686	2.29441	3.49637	1.73488	2.09741	2.99641	2.60124	2.28125	2.93408
at1g06460	at1g06460.1	1226	51.3823	74.9884	97.3526	197.856	114.861	113.571	109.718	57.3069	89.6028	26.2907	40.3024	119.116	171.285	79.1529	99.5627	106.784	45.9729	75.6883
at1g06470	at1g06470.1	1834	1.10956	1.93326	4.26902	3.31046	2.5114	3.35496	1.16335	3.08831	0.973324	0.52816	1.13985	0.64078	1.5544	1.2699	3.93194	1.33352	0.793422	2.66884
at1g06470	at1g06470.2	1906	8.66439	14.1776	16.8194	5.56331	5.11728	6.9227	6.3708	4.41103	6.78583	11.0967	10.5318	13.5175	5.77451	6.14526	8.52716	5.73524	7.09701	5.64471
at1g06475	at1g06475.1	553	0.920787	0.919889	0.777968	1.01724	1.30923	1.06667	0.382462	1.30795	0.32459	0.589943	0.904052	0.581674	0.91835	1.06095	1.62302	2.49667	0.960233	1.20774
at1g06480	at1g06480.1	74	0	0	0	0	0	0	0	0	0	0	0	0	0	0	0	0	0	0
at1g06490	at1g06490.1	5991	0.230696	0.331923	0.359052	0.21462	0.221556	0.310146	0.282425	0.142681	0.299614	0.697021	0.80667	0.563761	0.217976	0.37214	0.385233	0.33288	0.240579	0.36928
at1g06500	at1g06500.1	680	0.0548924	1.66546	0	7.47001	3.85686	8.33564	7.942	4.96826	6.91394	0.044273	3.73083	0	4.27985	4.90953	9.04048	7.84436	4.26384	10.1801
at1g06500	at1g06500.2	739	0	0.475108	0.887648	1.10005	0.658791	0.617689	0	0.975496	0	0.00148073	0.0522651	1.13383	0.642068	1.19163	2.14536	0.811838	1.73981	0.240824
at1g06500	at1g06500.3	798	2.37405	1.61316	3.43602	1.81949	2.53641	3.05421	0.63396	3.12172	1.25487	1.56646	1.38708	2.16233	1.86977	2.05882	3.53978	4.72114	4.35036	3.23944
at1g06500	at1g06500.4	577	2.45117	2.01029	2.09972	1.40764	1.28063	1.87585	0.0269995	3.16479	0.0712031	1.39809	0.838289	0.15651	1.16671	0.483271	0.979628	1.90331	1.58626	1.73414
at1g06510	at1g06510.1	1147	23.2749	20.9253	13.5029	16.5698	25.5292	28.542	11.9857	29.5521	16.6666	11.6615	8.57207	12.9003	14.0735	18.2099	19.842	20.9981	17.0962	16.7771
at1g06515	at1g06515.1	633	0.105445	2.4139	0.613037	1.40775	0.96459	1.13778	0.15413	1.25652	1.62352	0.963281	2.0268	1.50809	1.13069	0.611937	0.508951	1.37076	0.824815	2.27673
at1g06515	at1g06515.2	680	11.7759	12.8507	17.5056	9.68019	11.4054	12.69	11.8312	11.7394	9.04743	10.6176	10.6118	13.9699	6.41581	9.20882	12.5366	9.68803	11.5034	6.53609
at1g06520	at1g06520.1	1995	1.85957	3.61618	2.31051	0.644504	0.504042	1.7149	1.06016	0.57679	0.719793	1.89693	1.08592	1.83406	0.400023	0.411725	0.787305	0.707438	0.684436	0.52309
at1g06530	at1g06530.1	1003	39.8885	53.2997	44.5474	88.0934	91.5132	89.4505	42.7009	80.4062	43.3982	37.8606	50.0107	21.4471	45.3888	64.4228	67.4648	67.8475	57.0639	69.6681
at1g06540	at1g06540.1	409	0	0	0	0	0	0	0	0	0	0	0.40745	0.196617	0	0	0	0	0.0927364	0
at1g06550	at1g06550.1	1562	9.1277	11.9018	15.1091	9.05483	8.39471	11.499	11.6448	7.57729	8.27394	12.8658	21.1243	12.6906	9.98603	10.6424	14.283	11.3336	6.5077	6.92147
at1g06560	at1g06560.1	2027	2.08142	1.43732	1.66762	5.74861	5.37755	8.0463	5.5823	5.85526	6.37587	1.89917	1.47984	2.182	4.04446	4.2838	8.03341	5.4188	5.57617	6.1368
at1g06570	at1g06570.1	1554	28.2748	20.9332	26.2136	19.8577	20.4477	29.6853	29.9423	60.2137	74.098	45.2348	38.1765	22.1011	16.5256	24.7432	47.3408	47.0288	73.4152	81.3114
at1g06570	at1g06570.2	1547	0.656538	0.226376	1.11997	0	0	0.627064	0	0.783746	0	0.364709	0	0.255245	0.188703	0.403192	0.495759	0	0.198632	0.645585
at1g06580	at1g06580.1	2052	0.779887	1.17191	0.838628	0.920321	0.823268	0.804888	0.876102	1.21767	0.699799	1.39907	1.54303	0.960138	0.583367	0.72433	0.95289	0.882162	0.961168	0.773011
at1g06590	at1g06590.1	3104	1.64045	1.54946	2.07901	2.03234	2.79899	3.00255	2.3167	2.53145	2.2553	1.49246	1.82538	1.63216	1.43744	2.01618	2.46812	1.47278	1.78404	1.15653
at1g06610	at1g06610.1	73	0	0	0	0	0	0	0	0	0	0	0	0	0	0	0	0	0	0
at1g06620	at1g06620.1	1292	78.316	127.676	73.7799	17.5402	49.7178	47.3903	20.0533	44.8878	56.128	45.5017	38.5016	51.0694	11.8202	30.2436	29.8713	11.6598	35.4926	38.9318
at1g06630	at1g06630.1	1745	2.14975	1.22826	0.790484	1.45779	2.48754	2.59657	3.44575	3.22054	0.792463	0.176559	0.126357	1.16459	0.554285	0.698928	2.80257	2.89611	0.999136	0.385277
at1g06630	at1g06630.2	1459	2.86332	4.58502	6.34208	3.70936	2.59368	3.22072	2.10736	2.59286	5.75724	4.39508	4.47478	4.39447	4.48366	4.07005	6.33693	4.50617	7.61789	10.497
at1g06630	at1g06630.3	1482	0	6.92533e-16	0	2.80136e-16	-7.83515e-16	0.000935203	0.00477865	0	1.08699e-16	2.07451e-16	-4.22426e-17	-8.2969e-16	0	0	-4.78573e-16	0	-5.75313e-16	1.98187e-16
at1g06640	at1g06640.1	1381	150.606	247.856	139.274	144.871	199.394	227.039	143.943	168.163	178.005	88.0087	69.5857	99.6418	83.2854	67.6581	125.81	115.83	67.973	191.622
at1g06640	at1g06640.2	1506	1.8726	6.76789	4.42751	2.90427	1.06879	3.72339	1.35124	1.97133	2.32275	2.48051	2.30655	3.14197	1.59664	0.238455	2.27251	0.923938	1.01003	4.50183
at1g06640	at1g06640.3	1272	4.23052e-05	6.64454e-05	6.59127e-05	3.18525e-05	4.15086e-05	3.71682e-05	2.05284e-05	2.92905e-05	4.62503e-05	1.26791e-05	5.88955e-06	3.09962e-05	1.31906e-05	1.03613e-05	1.45737e-05	2.16094e-05	7.91775e-06	6.16161e-05
at1g06645	at1g06645.1	1301	2.34832	3.27023	3.40129	9.69775	3.92641	7.75307	15.3627	9.12268	7.31239	3.25988	1.66519	1.97796	5.52069	4.84037	7.4408	13.0177	6.88031	5.16569
at1g06650	at1g06650.1	1286	8.42654e-05	8.66557e-05	0.000131018	4.66098e-05	3.47415e-05	4.63184e-05	0	0.000814875	0.630106	2.87076e-05	0.000172659	1.48388e-06	4.98354e-05	7.5384e-05	2.01281e-05	0.204855	0.233792	0.2756
at1g06650	at1g06650.2	1360	42.4685	36.3161	40.1293	45.7056	37.679	50.5074	45.4106	61.7162	41.2432	30.369	33.3905	26.9927	42.5162	38.4523	36.3206	40.4139	49.812	34.484
at1g06660	at1g06660.1	1694	0.0429411	0	0.0362807	0.094878	0.118721	0.139284	0	0.485198	0.264903	0.115551	0	0.142414	0.0642412	0.138538	0.151379	0.072447	0.447806	0.147849
at1g06670	at1g06670.1	5144	2.84237	2.86786	3.76356	7.06133	9.46918	11.9143	10.0529	10.1814	8.13047	5.03564	5.68556	3.03281	4.76002	7.00308	12.3196	9.00636	8.53849	9.82704
at1g06680	at1g06680.1	1139	3133.72	2211.13	1318.92	2176.86	984.304	888.375	1519.13	941.056	1074.94	1840.36	1591.19	2819.24	1822.16	1088.39	1029.91	2075.19	727.414	967.3
at1g06680	at1g06680.2	1069	0.000105672	2.46617e-06	6.60479e-07	0.000169934	3.35781e-06	2.7976e-06	4.64091e-05	0.240706	0	0.347402	0	6.06092e-07	0.434885	1.15585e-06	1.38836e-07	0.388988	0	6.41682e-07
at1g06690	at1g06690.1	1389	32.679	28.7327	25.6192	15.5921	13.4944	12.0394	19.8711	15.2432	20.7412	23.6752	22.4955	23.1581	11.2037	9.48982	14.0542	19.2835	12.2608	14.7857
at1g06700	at1g06700.1	1535	15.8564	17.6821	19.7443	29.1764	34.759	45.2871	57.5799	42.0736	62.0888	16.9125	11.7331	25.1718	19.0498	31.6118	56.4129	58.7209	56.2416	81.6992
at1g06700	at1g06700.2	1822	5.80499	6.06843	7.14677	7.50676	8.06888	12.7072	4.42341	15.4212	9.06761	2.11721	10.6487	5.09852	4.2186	6.44916	15.2453	16.0675	17.8383	19.306
at1g06710	at1g06710.1	3418	0.915129	0.730617	0.935018	1.19908	1.82402	1.74303	1.11382	1.34663	0.892766	0.916294	0.609446	0.435256	0.732289	1.02991	1.00346	0.978426	0.954333	0.793818
at1g06720	at1g06720.1	3657	1.49184	2.23829	3.41161	7.42746	10.5808	12.9442	7.74984	5.0255	6.94532	4.31773	4.8987	1.61625	4.46368	5.55102	11.4737	5.50367	5.85999	9.39408
at1g06730	at1g06730.1	1968	2.18079	2.25587	2.62327	4.69593	3.08618	5.14036	5.53471	4.49386	5.19889	3.4149	2.1593	2.39043	3.22566	3.45824	6.33599	6.14249	4.76042	5.3663
at1g06740	at1g06740.1	2591	0.645723	0.803181	1.25718	0.930471	0.978008	1.2066	1.10199	0.888226	1.14308	1.05766	1.6401	0.915587	0.602014	0.573649	1.18766	1.36177	1.01008	0.966637
at1g06750	at1g06750.1	2179	0	0.0101732	0	0.00876563	0.00867477	0.00613323	0	0.00725511	0.0150451	0.0091098	0.010899	0	0	0.00730906	0.0115592	0.012282	0.00584663	0.0264513
at1g06750	at1g06750.2	1917	0	0.0125603	0	0.0109966	0.0111216	0.00841371	0	0.00890357	0.0297162	0.0236815	0.031077	0	0	0.0120957	0.0203035	0.0180491	0.01314	0.0352585
at1g06760	at1g06760.1	1090	29.4305	29.5716	48.942	64.5842	60.4814	66.4278	94.3994	81.8306	47.3448	31.0675	45.7897	32.6092	32.2813	47.5108	43.4354	93.6764	69.0381	42.7
at1g06770	at1g06770.1	1797	3.16893	4.21434	3.65205	3.40646	5.67692	5.31873	3.35601	4.67959	4.48858	4.3428	5.22149	2.82381	2.14084	3.84498	5.03355	3.84319	5.43097	4.69339
at1g06770	at1g06770.2	2204	0.74972	0.508602	0.81477	0.358302	0.736841	0.614703	0.52645	0.286732	0.208804	0.130083	0.0903683	0.70779	0.163694	0.0949632	0.317292	0.137882	0.356111	0.245299
at1g06780	at1g06780.1	2144	3.76553	7.84679	6.08728	3.1882	4.26079	4.81326	1.8923	3.82623	3.06199	4.1313	6.19611	4.69266	2.36146	1.61438	3.75334	1.90622	3.11476	3.08558
at1g06780	at1g06780.2	2465	3.18752	1.74872	3.75604	0.519685	1.14035	0.635374	1.05688	1.32683	1.15975	2.89176	2.58818	2.83457	0.124023	1.4679	0.532563	0.694452	1.30688	0.584523
at1g06790	at1g06790.1	910	0.959237	1.07139	0.654759	5.0911	7.99962	9.19569	7.55362	7.71993	6.09715	0.826015	0.930208	0.968816	2.49806	3.79936	6.03692	4.96806	4.17598	5.30241
at1g06790	at1g06790.2	1452	0	0.0929218	0.0975778	0.379083	0.388246	0.574287	0	0.18841	0.0728625	0.470921	0.105642	0.00203811	0.133234	0.177959	0.256469	0.0770889	0.15176	0.21291
at1g06800	at1g06800.1	1912	6.5215	9.18046	8.42157	6.59272	8.03469	7.60399	9.7877	7.18701	7.69602	6.29242	8.20751	9.23191	6.03547	7.77312	11.1317	8.40809	5.55426	8.05525
at1g06800	at1g06800.2	1646	0.202618	0.0684681	0.00020823	1.20313	0.001628	0.000857868	0.00229319	0.000636222	0.00248752	2.40255	1.29919	0	0.1075	0.000637794	0.000314374	0.000440366	0.000264712	0.000844291
at1g06810	at1g06810.1	609	0	0	0	0	0	0	0	0	0	0	0	0	0	0	0	0	0	0
at1g06820	at1g06820.1	1999	11.8629	11.3126	9.62322	10.1909	8.95399	11.4934	11.2152	9.01281	9.2039	10.9671	13.7136	10.922	8.20222	8.58978	12.4113	14.3967	10.3029	8.20653
at1g06830	at1g06830.1	505	5.76175	5.4945	9.73615	3.66004	3.58418	3.21215	2.30348	3.64577	1.24405	4.90973	4.28992	5.41418	3.01692	2.71086	2.60245	2.12643	0.82618	0.909245
at1g06840	at1g06840.1	3240	2.89621	2.69765	3.52823	3.48482	3.64982	3.82322	5.41809	3.32829	3.65645	3.04087	2.88032	4.1201	2.10484	2.80074	4.3333	5.59649	3.89828	2.25462
at1g06850	at1g06850.1	1430	2.55826	2.49013	2.83659	2.33761	2.30961	1.83424	3.37637	1.07048	0.275175	3.97328	3.26302	5.9099	2.4606	2.04208	2.63283	2.07233	1.08748	1.05086
at1g06850	at1g06850.2	1300	0.319424	0	0	0.241288	0.429707	0.160305	0.10928	0.162844	1.28518	0.748825	0	0.272648	0	0.341238	0.161401	0.151338	0	0
at1g06860	at1g06860.1	71	0	0	0	0	0	0	0	0	0	0	0	0	0	0	0	0	0	0
at1g06870	at1g06870.1	1687	6.46788	9.8686	10.5286	6.09739	14.9016	9.54558	7.3969	10.095	11.0125	11.1002	12.1503	11.4166	5.91321	8.25402	6.89734	5.00139	6.78993	4.42912
at1g06880	at1g06880.1	71	0	0	0	0	0	0	0	0	0	0	0	0	0	0	0	0	0	0
at1g06890	at1g06890.1	1506	1.31031	6.68586	15.1998	21.2829	7.80335	7.4426	4.77173	18.8445	30.8978	3.67522	8.40833	25.431	15.5682	5.83036	3.71562	7.44108	23.0444	13.6282
at1g06890	at1g06890.2	1368	4.57925	0.0502758	0	0	3.20676	8.23537	21.7151	8.56401	7.45559	8.51769	0.394613	0.00113788	0	10.3685	24.3528	6.59021	1.44718	12.284
at1g06890	at1g06890.3	1551	4.53777	10.6381	2.04252	7.08036	24.812	24.3207	25.9867	9.59058	13.3606	6.2508	11.7946	5.94806	4.27216	11.0173	11.9687	11.6298	8.18778	2.81904
at1g06900	at1g06900.1	3413	9.05813	8.7938	12.3531	9.93631	9.75806	17.8706	13.2614	10.654	17.0926	12.5219	12.5974	9.82528	7.83316	11.9416	25.6211	21.0535	18.9701	24.6322
at1g06910	at1g06910.1	1528	0.761698	1.11982	0.92511	2.02482	1.86898	2.48995	2.69913	2.30225	0.998519	1.06754	1.36328	0.473657	1.21074	1.40789	2.07683	2.59024	1.61348	1.58447
at1g06920	at1g06920.1	948	0	0	0	0	0	0	0	0	0	0	0	0	0	0	0	0	0	0
at1g06923	at1g06923.1	1228	0	0	0	0	0	0	0	0	0	0	0	0	0	0	0	0.0249848	0	0
at1g06925	at1g06925.1	432	0	0	0	0	0	0	0	0	0	0	0	0	0	0	0	0	0	0
at1g06930	at1g06930.1	1041	0	0	0	0	0	0	0	0	0	0	0	0	0	0	0	0	0	0
at1g06950	at1g06950.1	3314	17.2746	11.6939	13.8534	31.9846	35.2099	43.5904	43.6213	29.1667	37.8063	21.7361	23.936	22.7248	26.1608	28.2672	49.6682	40.1986	31.5314	37.057
at1g06960	at1g06960.1	937	3.60726	2.92765	2.78181	6.51538	4.98469	5.91493	7.97095	6.27523	7.58261	2.13939	7.63271	5.51256	3.22618	3.48195	7.32048	7.41993	1.87131	4.9951
at1g06960	at1g06960.2	965	0.731341	0.74883	1.24601	0.165321	1.24094	3.02487	1.11541	1.67201	0	0.640511	0.443227	0.522246	1.11257	1.27812	0.729471	0.674597	3.24949	0.546927
at1g06960	at1g06960.3	902	0.792939	0.00285295	0.00170077	0.00416441	0.00479419	0.00366937	0.0228937	0.00286559	0.182683	1.14321	0.00318151	0.000136954	0.00276701	0.00235665	0.00183027	0.550332	0.00409172	0.843681
at1g06970	at1g06970.1	2490	0.0292137	0	0.0246825	0.0161369	0.0323072	0.0355342	0	0.0264073	0	0	0	0.0161479	0.0437046	0.0157084	0	0.0369654	0.0152326	0
at1g06980	at1g06980.1	791	1.10355	1.16929	1.01008	1.21914	0.813603	1.0813	2.40646	1.4963	1.36156	1.07234	0.948054	1.52496	0.87133	0.741729	1.1752	2.17213	0.719264	1.16098
at1g06990	at1g06990.1	1232	0	0	0	0	0	0	0	0	0	0	0	0	0	0	0	0	0	0
at1g07000	at1g07000.1	2024	30.1894	49.5584	42.967	22.9293	125.119	70.7171	39.0818	114.469	78.1315	22.6626	41.7441	60.372	23.8188	54.2647	20.731	24.5117	96.0785	30.482
at1g07010	at1g07010.1	1533	20.0818	15.0425	7.13182	12.8208	8.57846	13.2346	55.1728	31.487	37.0615	29.9668	17.6435	8.69991	10.8646	8.07484	14.2821	51.2138	17.6257	22.192
at1g07010	at1g07010.2	1556	5.03892	2.66855	1.78174	1.88124	1.34545	2.10141	0.82879	3.98262	0.574213	0.542032	1.4093	2.46269	0.999069	0.892881	0.80345	7.1387	4.06132	2.5216
at1g07010	at1g07010.3	1542	0.000125109	0.376801	5.30217e-16	5.7314e-05	2.57902e-05	0.100048	-8.63223e-16	0.113549	-3.41754e-15	6.09421e-05	0.00401785	0	0	6.49112e-06	0.0823265	0.0805124	8.60045e-05	1.87021e-05
at1g07020	at1g07020.1	674	21.5852	23.2599	19.9698	11.0289	18.9774	17.7223	7.5312	18.1458	16.1123	10.7455	11.868	21.7148	9.20326	16.4232	11.319	7.78412	17.614	12.6343
at1g07025	at1g07025.1	501	0	0	0	0	0	0	0	0	0	0	0	0	0	0	0	0	0	0
at1g07030	at1g07030.1	1477	12.3125	15.8117	15.6873	18.0093	32.3523	17.9916	13.1741	21.5025	20.903	16.3892	18.2781	20.9072	11.0519	18.6963	14.6275	11.9443	16.5378	16.1657
at1g07040	at1g07040.1	1676	7.11797	11.5337	21.3788	26.084	23.8311	26.9066	20.8851	30.8369	24.3651	6.96858	9.99285	20.7279	18.9382	24.4578	30.9453	15.8166	34.4893	19.352
at1g07050	at1g07050.1	833	0.611279	3.10893	32.316	37.962	16.9002	19.6505	14.8533	8.95929	6.8955	0.0783286	6.30177	14.5773	60.6177	21.5525	22.1265	19.4474	9.97178	11.3752
at1g07051	at1g07051.1	230	0	0	0	0	0	0	0	0	0	0	0	0	0	0	0	0	0	0
at1g07060	at1g07060.1	733	0	0.126181	0	0	0.0548738	0.12071	0	0.0448527	0	0	0	0.0548543	0	0	0.0437307	0	0	0.0569476
at1g07070	at1g07070.1	575	5.06032	4.02133	4.48921	21.6627	20.2861	18.7732	12.5062	12.4647	12.4869	4.76592	2.7533	4.19564	9.65226	12.5845	15.9437	15.0472	6.79427	12.0509
at1g07080	at1g07080.1	1218	55.7212	56.3069	73.7715	93.5573	104.915	112.719	133.36	122.574	115.834	38.5701	43.5088	67.4099	66.2656	81.3748	112.217	116.1	79.8132	99.4214
at1g07090	at1g07090.1	943	10.1052	25.7954	9.64581	24.117	27.8103	23.2694	21.98	23.0802	14.6568	14.6686	11.3984	34.5373	6.0394	13.7292	13.6308	16.821	10.1761	10.4025
at1g07100	at1g07100.1	74	0	0	0	0	0	0	0	0	0	0	0	0	0	0	0	0	0	0
at1g07110	at1g07110.1	2662	28.6924	25.1205	36.9634	52.0449	22.0151	31.1885	56.7685	27.1094	39.3117	37.4525	34.5877	39.5134	46.1544	39.0404	63.8322	99.8121	48.245	48.1404
at1g07119	at1g07119.1	656	0.221775	0.070496	0	0.367508	0.183944	0.314716	1.28964	0.20047	0.136813	0	0	0.245172	0.110594	0.11925	0.342046	0.187081	0.231276	0.254528
at1g07120	at1g07120.1	1294	0.168645	0.21443	0	0.124207	0.0932516	0.136755	0.0817238	0.0762219	0.069358	0	0	0.155364	0.0840993	0.151135	0.173402	0.260815	0.117246	0.193552
at1g07128	at1g07128.1	797	1.64286	1.74073	4.47258	0.554566	0.555141	0.518077	0.265372	0.536263	0.112609	1.80107	1.46365	0.706293	0.819256	0.883374	0.603286	0.538944	0.809029	0.628496
at1g07130	at1g07130.1	958	0.987106	1.20682	2.63031	0.419424	1.04965	0.954379	1.10387	0.514776	0.562104	3.67785	6.87114	3.14783	0.719438	0.449115	0.401519	0.768633	1.66287	0.784308
at1g07135	at1g07135.1	732	48.9916	70.063	99.3259	25.4149	104.128	55.3605	15.6026	20.7952	22.9277	108.122	113.375	31.5843	83.9475	63.9607	31.0474	24.1846	31.2449	18.8754
at1g07140	at1g07140.1	1429	89.0824	111.843	103.952	139.916	209.529	166.641	89.6919	157.23	123.036	102.004	137.026	94.7102	94.6852	127.086	129.071	90.3047	118.884	116.056
at1g07150	at1g07150.1	1518	6.28465	9.24448	5.58919	4.22849	1.77432	3.13539	1.95643	2.188	7.04467	5.23722	4.39523	7.98952	3.39999	2.82001	5.43923	6.6473	5.55853	19.0831
at1g07150	at1g07150.2	1586	1.73602	2.37789	1.62567	0.00636002	0.432074	0.774046	0.461165	0.538459	1.34952	1.48742	1.20451	2.03748	0.016465	0.75357	1.40296	1.78198	1.5434	4.89619
at1g07160	at1g07160.1	1460	1.29541	3.45256	9.00844	0.192648	0.495894	0.444421	0	0.112593	0.0614721	3.17301	11.3571	12.6408	0.894448	0.669757	0.329328	0.0840583	0.259789	0.314499
at1g07170	at1g07170.1	595	21.8241	27.1359	27.6527	33.734	44.2249	52.4331	31.8992	62.3439	34.7167	5.45434	11.2419	19.6856	17.2422	32.1111	53.8554	50.4474	57.3948	72.7087
at1g07170	at1g07170.2	535	0	1.88303	0.492213	0.36629	0.673334	0.611995	0	0.60389	0.670411	0.00543668	1.83652	0.24668	0	0	0.142138	0.163	2.67009	0.230285
at1g07170	at1g07170.3	935	0.815935	0.399713	0.986292	0.283101	0.423209	1.01297	0.285101	1.1213	0.849189	0.573403	0.528601	0.404713	0.356283	0.691318	0.684224	0.618033	2.06798	0.654398
at1g07175	at1g07175.1	268	0	0	0.229326	0	0	0.2201	0	0	0	0	0	0	0	0	0	0	0	0
at1g07180	at1g07180.1	1788	52.2376	33.8305	17.4273	4.33719	2.24958	3.90936	6.03275	5.99436	5.92305	58.6062	33.9725	17.563	2.98233	2.29695	2.63536	6.52063	2.80014	4.94935
at1g07190	at1g07190.1	165	0	0	0	0	0	0	0	0	0	0	0	0	0	0	0	0	0	0
at1g07200	at1g07200.1	2037	1.66126	0.000615006	3.81619	5.76238	7.10511	13.2896	1.85062	11.0131	7.13841	2.02431	0	1.95581	3.71309	5.26166	11.1562	17.9476	12.6188	12.2964
at1g07200	at1g07200.2	3484	2.16054	4.45958	4.17227	5.73039	6.00537	5.77454	15.8855	7.81963	12.0812	2.99274	3.99398	1.96097	3.33692	7.66761	12.8535	13.3365	12.24	9.7521
at1g07210	at1g07210.1	1197	14.281	15.6469	10.885	16.4147	20.7665	27.2019	12.6335	19.5834	16.5702	21.3132	13.9917	9.47262	11.1219	15.0312	22.7355	13.8412	15.1146	14.3675
at1g07220	at1g07220.1	1767	6.91606	7.61596	6.29551	10.915	17.3	15.8066	8.91729	17.3409	13.3583	6.57278	5.75295	6.53071	6.79512	11.8869	10.3583	8.97692	14.9398	7.98472
at1g07230	at1g07230.1	2062	12.8763	17.157	16.1845	17.5377	21.9059	22.3131	24.6683	21.9393	22.372	12.9103	10.4255	16.3602	11.4876	12.7092	17.4108	20.846	15.8559	13.9479
at1g07240	at1g07240.1	1762	36.4536	54.7228	53.3672	25.1073	34.059	24.3379	26.2276	20.1143	17.522	25.8103	32.5822	46.1185	14.1023	24.0632	22.8312	32.6663	18.8139	15.7068
at1g07250	at1g07250.1	1667	28.3201	28.2133	21.7523	31.1178	20.8472	20.6825	29.4985	31.0626	26.0041	25.0893	20.4435	23.686	21.4124	16.3307	24.7091	29.577	19.431	21.1593
at1g07260	at1g07260.1	1726	0.421449	1.01815	1.06824	0.698392	0.815636	1.05944	1.40919	0.60954	0.571982	0.756057	0.53103	0.768755	0.483384	0.951785	1.98716	0.728814	0.659256	0.943199
at1g07270	at1g07270.1	1518	0.143759	0.091394	0.0404871	0.0529392	0.158982	0.136004	0	0.0866325	0.0591233	0.171931	0.0548903	0.238389	0.119482	0.257667	0.105582	0.141482	0.0999452	0.0274984
at1g07280	at1g07280.1	2090	5.54046	81.3875	84.584	78.5452	24.3794	22.9314	29.5556	0	34.4044	31.531	0	62.1643	0	17.0934	16.2816	0	2.77898	27.6058
at1g07280	at1g07280.2	2022	0.0495106	0.0144625	0.0190064	0.327562	0.0048165	0.00802099	0.010782	0.112391	0.00474044	0.00702183	0.0144143	0.00166976	0.0173837	0.024735	0.0462847	0.0374247	0.0134201	0.0143044
at1g07280	at1g07280.3	2078	95.6162	5.72315	1.30476e-15	-3.76658e-15	5.03222	14.2848	17.7441	35.6472	0.117267	21.6589	43.6927	3.53428	51.2183	10.7358	27.6197	54.6377	24.0599	7.85672
at1g07290	at1g07290.1	1155	0.314901	0.360353	0.851386	0.626195	0.348247	0.61285	0.366236	0.711624	0.388525	0.73439	0.360707	0.800683	0.0942204	0.270918	0.499552	0.690661	0.426909	0.397549
at1g07300	at1g07300.1	735	2.77113	3.71221	3.67921	2.78806	3.06457	3.04966	4.0286	3.89157	1.46529	2.39686	1.13365	2.73525	1.3819	1.38362	2.26781	3.84038	1.90936	1.5334
at1g07310	at1g07310.1	1453	44.2561	48.155	35.1076	46.1264	56.8043	47.4574	66.8129	50.9334	57.3209	34.0833	38.0776	53.325	33.9031	39.3561	37.2389	38.4308	36.0236	32.176
at1g07320	at1g07320.1	1246	78.1679	1.822	56.6736	103.306	53.3746	74.4382	176.105	60.4379	100.212	45.8882	0	94.8876	75.7228	41.9404	145.625	232.756	109.773	139.821
at1g07320	at1g07320.2	1238	57.7477	70.5168	18.6807	30.6718	12.9153	9.34094	2.64578	10.1628	27.3747	80.7095	114.543	13.1862	46.8447	59.8844	23.7864	115.085	7.38481	74.6101
at1g07320	at1g07320.3	1031	1.92294	16.6482	11.0123	4.18837	6.40064	3.17923	1.64935	42.1817	4.79947	3.24846	17.9727	10.3176	8.24273	14.3231	6.05401	6.06528	24.2019	12.3737
at1g07320	at1g07320.4	1211	-9.98983e-15	5.32239e-15	1.76031e-15	-1.56497e-14	-2.68573e-15	-5.08198e-16	-6.30281e-16	0.000127767	-3.83595e-16	-2.33668e-15	11.1993	-9.89556e-15	-1.21877e-14	-3.43431e-15	-1.27014e-14	-2.44806e-14	-7.49549e-15	-1.97792e-15
at1g07330	at1g07330.1	2058	0.035346	0.0898841	0	0	0	0.0143311	0	0.0159752	0.0436099	0	0	0.0195375	0.0352525	0	0.0155756	0.0447249	0	0.0608493
at1g07340	at1g07340.1	1686	0	0	0	0	0	0	0	0	0	0.0386997	0	0	0	0	0	0	0	0
at1g07350	at1g07350.1	1456	4.35338	4.9928	4.31609	7.73816	14.8683	6.10288	1.09464	19.3029	26.0904	13.9658	4.32117	5.78038	15.9626	7.0666	9.33312	5.39886	14.2523	29.9394
at1g07350	at1g07350.2	1464	6.40286	19.8629	13.8011	16.2644	22.3858	19.5962	32.8613	24.0996	8.56636	11.7372	30.6482	17.3215	14.428	15.2006	16.598	21.4977	10.6712	11.3966
at1g07360	at1g07360.1	1689	25.0226	32.8016	30.4204	24.4082	31.2207	31.1697	36.8155	24.6237	30.5541	29.5141	27.1825	33.8282	17.5038	20.7959	25.7917	20.4179	21.8727	25.1345
at1g07370	at1g07370.1	1025	1.91613	0.992583	2.69822	2.07764	4.74822	2.35947	1.96026	4.23392	1.48852	1.97335	3.98327	4.31503	3.07894	3.39623	2.064	3.26269	2.66429	0.936663
at1g07380	at1g07380.1	2340	0.652814	0.889334	1.47082	1.69996	2.78464	3.7812	2.98271	3.2877	2.30126	1.05958	1.13947	1.15126	1.44169	1.6381	2.67121	2.53055	2.05855	1.51629
at1g07390	at1g07390.1	3267	0.768712	0.662563	2.83905	1.80527	1.15705	1.67821	2.52453	0	1.50851	2.26888	3.77456	1.01524	1.45333	1.2442	1.15269	1.87078	1.35563	0.670361
at1g07390	at1g07390.2	3082	0.000481795	0.408035	0	0.00205707	0	0.289064	0	1.55818	0	0	1.8017e-20	0.397942	0	0.000990164	0.403718	0.624947	0	0.00170788
at1g07390	at1g07390.3	3418	0.243789	-4.89503e-17	0.0015268	0.000711541	0.000241018	0.266603	0.000266309	0.0281908	0.0285658	0.00755369	0.000113044	8.61842e-05	0.00116553	-1.97185e-17	0.109733	0.000169849	0.00259087	0.163745
at1g07400	at1g07400.1	816	0.534869	3.34372	5.72416	9.50355	10.6471	3.90354	4.27668	1.16842	5.38935	19.5104	70.3552	6.75065	19.4711	10.2099	10.3706	3.04557	2.83539	1.89274
at1g07410	at1g07410.1	755	1.8306	2.45008	2.11648	0.851514	0.905673	0.898474	1.6808	0.783823	0.832112	1.20989	3.2005	2.71605	0.6246	0.932515	1.18878	0.934662	0.703323	0.276441
at1g07420	at1g07420.1	1168	6.60641	10.4511	19.3863	12.6792	6.91425	9.29789	14.8793	7.57115	10.3353	7.78028	14.0823	19.7361	13.8525	8.54034	13.0726	8.61035	6.35499	8.7363
at1g07420	at1g07420.2	1392	0.466279	0.931614	1.70313	1.05165	0.121958	0.186112	0.809891	0.284018	0.418846	0.549596	1.23306	1.83967	0.103436	0.392603	0.337611	0.88637	0.771195	0.58624
at1g07430	at1g07430.1	1817	6.3254	6.94826	6.86641	2.41041	6.8624	5.2916	4.42325	22.7624	13.781	5.35053	3.11832	4.13811	0.638852	2.3464	2.54037	1.50283	3.84093	10.9123
at1g07440	at1g07440.1	1005	15.701	11.4578	12.1589	62.1164	30.3292	29.8162	75.7658	49.7407	60.0114	7.75876	4.65616	11.0423	59.6381	29.5354	56.1513	116.094	36.4071	68.5362
at1g07440	at1g07440.2	1240	0.00443781	0	0.206887	0.140891	0.0712268	0	0.167245	0.437575	0	0.341667	0.12364	0	0.459807	0.129674	0.555822	0.549697	0.285391	0.199113
at1g07450	at1g07450.1	975	0.671466	0.189725	0.0630353	0.0412111	0.0825077	0.0604993	0	0.13488	0.184101	0.468445	0.0854599	0.206196	0.334845	0.240701	0.263012	0.251744	0.155607	0.214065
at1g07460	at1g07460.1	777	0	0	0	0	0	0	0	0	0	0	0	0	0	0	0	0	0	0
at1g07470	at1g07470.1	1538	13.243	17.5299	16.224	15.3878	22.0988	22.0146	20.6963	34.1383	23.9837	6.74538	7.96394	12.2089	10.2362	15.8948	19.4037	18.2133	24.4394	25.8109
at1g07473	at1g07473.1	924	0.629802	1.25123	1.13075	0.217429	0.0435309	0.0957578	0.114449	0.106744	0.0971312	0.776759	0.721415	1.1314	0.0392585	0.084662	0.173456	0.0996146	0	0.135528
at1g07476	at1g07476.1	747	0	0	0.16455	0	0	0	0	0	0	0.0873464	0	0.0538263	0	0	0	0	0	0
at1g07480	at1g07480.1	1972	7.90797	8.60599	9.84605	8.37892	9.91834	10.3565	11.1601	13.2947	13.3646	7.38713	5.1482	6.18751	6.58754	8.71826	12.782	12.248	13.7641	15.1467
at1g07480	at1g07480.2	2066	1.39496	1.76883	0.746018	0.968119	1.14342	1.90636	0.506261	2.55523	0.449562	0.118018	0.046723	2.521	0.489574	0.462925	0.491017	0.53131	0.796477	0.210958
at1g07485	at1g07485.1	662	0	0	0	0	0	0	0	0.0993264	0.135573	0.0985615	0	0	0.0547958	0.0590843	0	0.185385	0.11459	0.0630553
at1g07490	at1g07490.1	642	0.113306	0	0	0.062587	0.125304	0.0459399	1.48249	0.204841	0.279593	0	0.259575	0.0626296	0.508526	0.182775	0.299576	0.621272	0.236319	0.390118
at1g07500	at1g07500.1	225	3.55628	2.05535	3.00468	0.178581	1.96643	0.393245	0	0.876721	3.98886	0.28999	0	0	0	0.521518	0.997254	0.272723	1.01144	5.38016
at1g07510	at1g07510.1	2917	12.0946	15.1086	12.7049	9.28415	14.3406	13.0632	8.51951	12.9051	11.4148	16.955	18.3671	11.1927	6.77744	8.8633	11.4724	8.23567	9.17998	9.57347
at1g07520	at1g07520.1	2242	1.49248	3.79534	4.41346	2.1327	5.79477	4.53846	4.00928	4.57522	3.84296	3.02666	5.38889	3.35368	2.52403	3.89045	2.91665	3.73595	5.3967	2.36455
at1g07530	at1g07530.1	2787	7.04714	8.52892	9.48244	9.14052	12.7869	12.2863	15.8607	13.8492	15.2963	10.4649	11.2413	10.4596	6.82024	8.56098	13.1922	12.0766	12.0443	11.353
at1g07540	at1g07540.1	1893	0	0	0	0	0	0	0	0	0	0	0	0	0	0	0	0	0	0
at1g07550	at1g07550.1	2700	0	0	0	0	0	0	0	0	0	0	0	0	0	0	0	0	0	0
at1g07560	at1g07560.1	2616	0.0278066	0.0353558	0.0234937	0	0.0153756	0.0112742	0	0.0125677	0	0	0	0	0.0138665	0	0	0	0	0.0159567
at1g07570	at1g07570.1	1617	5.69023	7.3954	9.609	5.34769	4.23	9.50155	6.7587	4.3472	8.00801	9.7688	7.80687	3.21746	1.7603	3.57203	5.18753	3.85596	3.03904	7.50064
at1g07570	at1g07570.2	1576	2.12868	2.98668	1.98738	0.70858	4.1979	5.46959	0	5.80067	5.50801	2.05993	0.611899	4.55013	0.564659	1.01503	2.53269	2.00088	3.52933	4.11718
at1g07570	at1g07570.3	1459	0.418386	1.50975	1.52595	2.38563e-16	0.950175	2.13869	0.627312	1.4676	0	0.856387	0.966519	0.503249	0	0.413685	1.62121	-3.36827e-16	1.16444	6.93084e-16
at1g07580	at1g07580.1	73	0	0	0	0	0	0	0	0	0	0	0	0	0	0	0	0	0	0
at1g07590	at1g07590.1	2361	554.362	549.146	549.1	305.075	276.191	695.699	101.182	560.274	281.906	225.645	182.387	59.3501	150.799	273.631	418.95	187.44	462.283	855.821
at1g07600	at1g07600.1	138	0	0	0	0	0	0	0	0	0	0	0	0	0	0	0	0	0	0
at1g07610	at1g07610.1	457	33.4264	21.7566	23.6693	13.9798	5.19284	13.4882	0.694205	11.5106	28.869	13.278	9.29868	2.11159	6.74696	9.15794	9.18851	7.25072	11.6194	200.036
at1g07615	at1g07615.1	1632	3.8778	4.05214	2.67379	6.72142	7.61566	8.6926	5.05426	6.64793	6.37924	2.59872	1.32746	1.23187	2.80063	4.33799	8.54396	6.50473	4.50874	9.79621
at1g07620	at1g07620.1	2053	1.84247	5.72154	4.16116	1.72231	8.09152	3.67769	3.29666	12.6031	6.46999	1.5573	3.36865	2.95735	0.530076	2.00046	0.608928	1.01623	6.85423	2.33824
at1g07630	at1g07630.1	2336	16.6908	26.5673	27.9409	9.25397	20.8	15.8325	11.408	24.0104	18.9027	22.8479	27.608	35.2855	6.21145	11.6538	7.73921	6.92168	20.02	11.3649
at1g07640	at1g07640.1	1418	7.78915	10.0075	10.5759	15.8559	32.0586	20.2181	29.0106	26.6385	23.6142	10.7054	9.54538	9.30788	9.94274	11.1733	12.2332	15.4625	14.5546	14.9106
at1g07640	at1g07640.2	1538	0.654592	0.886418	1.74754	0.347518	0.600414	1.39735	0	0.245858	1.51172	0.0778357	0.724853	1.54625	0.286143	0.790155	0.546236	0.604971	1.5197	0.634041
at1g07640	at1g07640.3	1588	0.701862	1.03859	0.822842	0.40831	1.94654	1.39437	0	0.902011	-6.28909e-16	1.99317	2.58036	1.12924	0.689898	1.37596	1.10277	0.19399	0.483631	0.423854
at1g07645	at1g07645.1	625	0	0	0	0	0	0	0	0	0	0	0	0	0	0	0	0	0	0
at1g07650	at1g07650.1	3451	27.5833	33.238	34.615	15.3572	17.668	19.522	18.513	18.4415	20.184	27.5331	42.6546	44.6099	10.5436	15.0403	12.2807	19.9901	23.5954	11.5674
at1g07650	at1g07650.2	3231	2.86839	2.87204	3.08799	2.7486	2.32954	2.78178	0.0608765	3.85908	1.96929	4.37719	3.77489	2.29248	1.24554	1.87639	0.980731	0.859652	1.36366	1.71417
at1g07660	at1g07660.1	717	23.943	29.0243	20.4008	27.6278	26.5906	24.4339	10.6193	29.117	10.6397	15.0152	13.2481	16.5431	17.758	19.2569	22.2639	27.3864	14.4946	17.1744
at1g07660	at1g07660.2	666	0	0	0	0	0	0	0	0	0	0	0	0	0	0	0	0	0	0
at1g07670	at1g07670.1	3538	9.64275	12.7704	14.4876	19.5339	33.6173	39.13	24.2706	29.8755	40.4354	12.9094	16.7212	11.1147	18.3322	20.3418	35.4612	15.0892	27.4124	38.1913
at1g07680	at1g07680.1	702	0	0	0	0	0	0	0	0	0	0	0	0	0	0	0	0	0	0
at1g07690	at1g07690.1	540	0.134708	0	0	0	0	0	0	0	0.166202	0	0	0	0	0	0	0	0.0702392	0
at1g07700	at1g07700.1	1098	38.0922	34.8761	33.1624	23.0261	16.4229	17.4955	20.0875	22.3593	18.3661	49.0645	47.6102	29.8582	21.0153	15.7718	18.605	30.8175	23.9334	18.4942
at1g07700	at1g07700.2	1377	0.231289	0.299044	0.872093	0.168623	0.0237932	0.185563	0.599446	0.221274	0.255615	0.287972	0.350685	0.66236	0.0501735	0.095433	0.272357	0.634598	0.258573	0.385032
at1g07700	at1g07700.3	1539	0.0303796	0.031088	0	4.45803e-17	0.0489041	-1.71705e-16	0.317953	0.21349	0.663995	0.180479	0.152581	0.260073	0.188176	0.175237	6.83313e-05	0.0726123	0.561246	0.456407
at1g07702	at1g07702.1	81	0	0	0	0	0	0	0	0	0	0	0	0	0	0	0	0	0	0
at1g07705	at1g07705.1	2607	0.524685	0.551015	0.337526	0.268359	0.287494	0.0435652	0.00151182	0.316719	0.880539	0.195128	0.710482	0.21304	0.00491589	0.348796	0.2206	0.131956	0.298825	0.368614
at1g07705	at1g07705.2	2316	4.05785	5.1704	6.1216	6.53352	7.82161	9.06895	8.81085	7.60723	6.06166	5.30218	3.66143	4.95115	5.68003	5.01171	7.79301	5.11073	6.06704	5.20843
at1g07710	at1g07710.1	1632	0.0445724	0.283366	0.150636	0.172344	0.0739384	0.180719	0.194395	0.141017	0.274967	0.0799605	0.051056	0.147824	0	0.119834	0.216054	0.169198	0.0929637	0.127888
at1g07720	at1g07720.1	1799	36.5935	37.4796	49.0924	36.2945	22.6713	37.6414	38.3853	40.845	52.2831	58.6468	48.2618	22.328	16.111	15.1542	30.2371	29.5045	13.7043	39.051
at1g07725	at1g07725.1	2472	0	0.0187077	0	0	0.0162712	0	0	0	0	0.0527894	0	0.0487964	0	0	0.0259341	0	0	0
at1g07728	at1g07728.1	1791	0.184483	0.217008	0.411411	0.291653	0.154595	0.428156	0.468676	0.3908	0.477066	0.437171	0	0.785756	0.119073	0.317215	0.352543	0.48366	0.526225	0.595109
at1g07728	at1g07728.2	1891	0.133013	0.136845	0.325368	0	0.172638	0	0.227186	0.116676	0.0702356	0	0.0440632	0	0.117418	0.00982309	0.327195	0.288262	0.32397	0.341411
at1g07730	at1g07730.2	1170	0	0	0	0	0	0	0	0	0	0	0	0	0	0	0	0	0	0
at1g07740	at1g07740.1	2658	0.79365	0.887326	0.901775	1.17912	1.21061	1.6866	1.3925	1.16269	0.877908	1.00646	0.407526	0.786617	0.764256	0.765207	1.24215	1.53522	1.05597	1.19354
at1g07745	at1g07745.1	1188	1.21543	0.0433991	1.19207	2.83578	1.35054	2.97022	3.87618	2.73005	3.7862	1.20012	0.0209909	1.53239	2.00683	1.47124	4.05218	5.0252	1.91435	4.13099
at1g07745	at1g07745.2	1504	0.00725368	1.59538	0.284314	1.12625	1.09946	0.967928	0.805439	0.903912	0.231683	0.223369	0.537432	0.447095	0.392566	0.840381	0.635529	1.21217	1.69067	1.23317
at1g07747	at1g07747.1	288	0	0	0	0	0	0	0	0	0	0	0	0	0	0	0	0	0	0
at1g07750	at1g07750.1	1414	6.79064	11.4796	15.5605	18.1865	24.6057	25.0715	26.1011	28.8081	29.8953	11.3514	11.8444	8.98572	10.8004	12.5585	25.4124	18.8341	16.6309	23.8529
at1g07760	at1g07760.1	72	0	0	0	0	0	0	0	0	0	0	0	0	0	0	0	0	0	0
at1g07770	at1g07770.1	725	80.6178	77.9169	70.0632	128.183	175.45	210.673	143.506	242.815	149.818	82.246	76.6091	68.1825	99.768	136.306	210.37	200.899	159.759	224.525
at1g07770	at1g07770.2	725	71.6892	43.0227	49.2105	120.55	146.774	129.131	88.4161	162.185	145.055	15.9406	42.802	110.453	50.1847	81.0587	126.888	121.402	68.4442	221.459
at1g07780	at1g07780.1	1250	0.825885	0	0	1.77824	2.57318	2.42496	2.85845	2.19812	2.82265	1.54404	0.0240281	0.515689	2.24367	3.65361	4.0362	2.65335	1.89724	2.82202
at1g07780	at1g07780.2	1220	0.882923	0.96913	0.938933	2.51998	1.51474	1.85978	1.13683	1.10218	0.651778	1.15125	3.7412	1.38471	2.67156	1.15845	3.41418	2.78896	0.564483	2.60047
at1g07780	at1g07780.3	1512	0	0	0.407914	0.015475	0.462928	0	0.00649713	0.228897	0	0.124869	0.411423	1.56774	0	0.329039	0.653687	0	0	0.351141
at1g07780	at1g07780.4	1537	0	0.386977	0	0.354536	0	0.562126	0.00030237	0	0.398201	0	0	0	0.161311	0.162496	0.335489	0.420924	0.808721	0.292529
at1g07780	at1g07780.5	1376	1.29356e-16	0.0528285	0.550563	0.175871	0.166244	-2.07511e-16	-1.74138e-17	-4.46791e-16	0.00049535	-4.53461e-17	0.0239916	-1.4233e-16	-6.2526e-16	-9.37285e-17	0.320077	0.39941	0.456081	-3.37463e-16
at1g07790	at1g07790.1	729	10.577	8.37364	19.6434	9.6456	8.05554	8.29375	9.71919	10.4629	7.38677	12.0829	20.2308	5.1846	7.46396	9.87235	13.5869	20.2438	10.9781	9.21887
at1g07795	at1g07795.1	682	0.10666	0.0678084	0	0.0589162	0	0.0432454	0	0	0.131597	0	0	0.117913	0	0	0.0470009	0	0	0
at1g07800	at1g07800.1	930	0	0	0	0	0	0	0	0	0	0	0	0	0	0	0	0	0	0
at1g07810	at1g07810.1	3499	10.2908	13.6397	13.3142	15.4913	22.3011	26.6022	20.4308	28.0662	27.9072	11.4682	9.8826	12.5715	9.29938	16.4884	26.7778	19.1243	26.287	23.6808
at1g07820	at1g07820.1	726	8.10132	8.60864	9.00777	13.3322	10.7129	11.0928	7.58759	14.6172	3.29286	4.91324	4.57538	6.61814	7.65603	7.90371	6.4675	12.4544	5.00196	3.46351
at1g07820	at1g07820.2	613	25.7677	24.1301	24.6233	60.6389	47.1539	57.4925	22.2386	59.759	20.9898	17.385	25.8445	20.6946	32.7109	51.5752	47.8737	63.2292	29.7158	30.2863
at1g07830	at1g07830.1	850	4.19337	4.02607	5.42289	17.3959	18.0292	18.9799	18.0398	16.2064	16.2605	5.91068	3.72505	2.98014	8.15117	13.2527	21.8348	20.0692	13.8776	25.242
at1g07840	at1g07840.1	1322	2.80941	2.40126	5.22183	6.47588	7.5045	9.03439	6.82812	7.03734	7.28743	7.06047	5.10337	3.50346	3.89493	6.10697	13.2877	6.76388	9.59417	12.9594
at1g07840	at1g07840.2	1433	0.301407	0.0114546	0.0162642	0.43722	0.280165	0.479678	0.480806	0.252232	0	0	0.466689	0.508775	0.366225	0	0.104362	0.236925	0.137105	0
at1g07840	at1g07840.3	1410	0.000243506	3.10527e-05	0.230959	0.237734	0.352794	0.0991527	0.0094249	0.163951	0.232756	0.460254	0.000260312	0.0193277	0.195158	0.321563	0.530193	0.532914	0.307216	0.135315
at1g07850	at1g07850.1	1626	0	0	0.0377979	0	0.0742113	0	0	0	0	0	0	0	0	0.0240553	0	0	0.0233267	0
at1g07860	at1g07860.1	439	0	0	0	0	0	0	0	0	0	0	0	0	0	0	0	0	0	0
at1g07870	at1g07870.1	1697	1.99158	4.14218	5.24312	2.58066	5.83062	7.15975	7.61339	11.5863	8.56769	4.80152	5.35167	2.53515	1.62443	3.06547	4.28357	2.81941	6.67096	5.58743
at1g07870	at1g07870.2	2000	0.0923235	1.17702e-05	0.16067	0.000169262	8.53921e-05	0.192302	0.255202	0.196518	0	0.00389409	0.000229778	6.88047e-05	0.000111649	1.80613e-05	0.00358238	0.00087189	0.0859625	0.0803359
at1g07880	at1g07880.1	1411	0.156863	0.322836	0.00817887	0.20707	0.200584	0.111137	0.271119	0.467487	0.427575	0.229184	1.96869	0.592923	0.180638	0.163948	0.165761	0.461956	0.143887	0.669132
at1g07880	at1g07880.2	1259	0.633087	1.034	0.967155	0.470057	0.414159	0.554801	2.04803	0.233368	0.0198063	1.03877	0.242374	0.96426	0.316177	0.375472	0.578037	0.603272	0.471396	0.0126575
at1g07885	at1g07885.1	123	0	0	0	0	0	0	0	0	0	0	0	0	0	0	0	0	0	0
at1g07890	at1g07890.1	1221	0	71.5351	0	0	211.217	215.772	0	0	0	0	0	0	125.766	205.3	103.733	0	0	109.716
at1g07890	at1g07890.2	1267	213.656	186.952	0	55.3947	97.3153	78.5459	171.978	158.898	72.1967	270.303	99.1942	0	57.5062	76.6569	38.6264	18.6004	14.6074	57.7088
at1g07890	at1g07890.3	1022	0.00616573	0.00574944	0.00871982	0.0304742	0.0149259	0.0148971	0.0323362	0.0156782	0.0742786	0.0168944	0.0258816	0.00506547	0.0139879	0.00988251	0.0153444	0.0148817	0.00220325	0.00777807
at1g07890	at1g07890.4	1229	0	0	133.02	0	0	0	0	0	135.323	34.3152	0	126.771	0	0	0	0	0	15.3533
at1g07890	at1g07890.5	1134	0	8.89404	3.95372	17.2035	11.0932	0	0	23.8126	15.5741	0	5.11203	3.24061	8.71463	0	0	0	2.32797	0
at1g07890	at1g07890.6	1304	203.041	396.738	296.651	455.83	263.027	288.125	273.674	505.006	123.82	226.351	481.536	593.239	176.203	109.845	222.481	275.97	233.457	48.8997
at1g07890	at1g07890.7	1137	13.7086	14.9379	0	8.82939	11.8038	1.44108	0.927938	9.37481	16.0168	3.01208	7.91073	10.5007	44.8134	27.8411	12.4011	30.6116	31.3132	6.98
at1g07890	at1g07890.8	1269	41.1257	191.133	143.251	111.96	124.021	78.5551	144.883	202.739	100.723	3.25819	75.9605	144.901	55.0163	87.5504	72.1636	90.4688	44.4304	20.038
at1g07900	at1g07900.1	576	0.126288	0.240861	1.067	1.32541	6.00544	4.30112	8.26177	17.9226	9.81632	0.113277	0.433976	0.209418	0.377863	1.29021	0.890405	1.59798	1.84378	1.73928
at1g07901	at1g07901.1	153	0	0	0	1.05048	0.788677	0.192767	0	0	0.586596	0	0	0	0	0	0.209507	0.200531	0	0
at1g07910	at1g07910.1	3787	0.00625636	0.779879	2.17469	0.593814	1.68355	1.89885	0.163236	1.33143	0.201874	0.00379635	0.234465	0	0.502314	1.00252	2.01601	0.831947	0.819366	1.0377
at1g07910	at1g07910.2	3892	1.52651	1.0116	0	2.26129	2.76443	3.19172	4.51463	3.01264	4.20802	1.70629	1.65584	2.58275	1.78541	2.41131	3.16942	3.13996	2.6916	3.16241
at1g07920	at1g07920.1	1783	65.9697	59.6547	53.9106	132.734	182.84	167.35	159.723	169.64	122.619	52.0738	47.9472	59.9403	88.0931	103.433	125.432	104.795	88.3029	112.164
at1g07930	at1g07930.1	1807	127.973	137.61	122.001	295.565	409.459	407.456	287.698	283.267	293.14	113.019	115.186	131.795	221.142	242.692	356.982	281.293	188.468	292.221
at1g07930	at1g07930.2	1576	0	0	6.82086e-06	0.252867	0	0	0	0	0.509914	6.59142e-06	1.10032e-05	2.83123e-06	7.59044e-05	0	2.0087e-06	1.25673e-06	0.219405	4.96884e-05
at1g07940	at1g07940.1	1864	48.886	46.2416	54.8401	95.1424	126.445	106.657	102.19	110.521	83.4958	41.3406	52.0328	53.3657	69.4172	75.1643	88.2352	63.6526	56.8667	73.1737
at1g07940	at1g07940.2	1991	3.66477	1.76878	2.52372	4.46641	7.54032	9.58706	5.29884	3.6144	5.13328	4.78398	1.42255	5.67555	3.88011	3.9681	9.46746	4.11251	5.16896	4.66391
at1g07950	at1g07950.1	796	9.04708	10.4575	12.2764	14.033	13.4412	12.7459	10.2296	15.9016	8.68177	12.0495	15.911	9.85001	7.29143	10.2698	13.2487	12.2571	11.9601	10.4357
at1g07960	at1g07960.1	849	1.59963	1.41871	0.0441732	0.770652	0.870789	1.85616	0	3.3469	0	0.477807	1.47065	0	0.405931	1.43952	2.28655	0.0157515	1.86418	0
at1g07960	at1g07960.2	1241	0.780401	0.640003	0.725609	0.57615	0.47287	0.400317	0.670375	0.923018	0.37065	1.32134	2.11232	0.653427	0.414624	0.200821	0.557302	0.262067	0.76863	0.705872
at1g07960	at1g07960.3	857	11.7148	20.3318	20.7785	17.1564	19.5729	28.8644	16.7983	24.2734	19.361	16.7232	19.4021	16.5071	9.62171	16.8588	25.7657	18.4719	26.2505	26.8874
at1g07970	at1g07970.1	2434	1.70349	1.48198	1.23727	5.05149	5.35419	7.10071	8.29843	6.91579	7.48525	1.93009	3.01252	1.27199	2.99558	4.43526	9.67959	8.72286	6.52931	8.79785
at1g07980	at1g07980.1	996	9.64053	10.447	13.02	16.9034	18.5767	19.0404	11.1484	21.1258	8.47031	10.2195	10.1226	5.00584	10.562	17.4363	20.6617	20.8238	15.1945	14.5429
at1g07985	at1g07985.1	751	0.193721	0.0615784	0.0818368	0.0535031	0.107117	0.392722	0	0.525332	0.717038	0.347525	0.11095	0	0.531323	0.312494	0.640238	0.490247	0.858583	1.00049
at1g07990	at1g07990.1	2905	16.0008	21.7297	25.6628	17.1374	20.1459	20.2951	20.1672	24.7738	16.6214	17.5416	17.2957	16.3186	12.3622	13.9356	17.1473	16.7295	18.4619	19.614
at1g08000	at1g08000.1	1373	3.2318	5.35537	5.85907	4.19475	5.90581	4.36303	4.18399	5.15604	5.88246	3.04134	3.82329	7.44003	3.55578	2.994	4.83679	4.23784	4.00462	5.29001
at1g08000	at1g08000.2	1384	9.23016e-06	6.09737e-05	0.00482863	0.16441	0.0698828	0.168107	0.892287	0.206075	0.000583688	6.69546e-05	0	0.143624	0.0108528	0.392909	0.134904	0.00786558	0.00100714	2.35735e-05
at1g08005	at1g08005.1	168	0	0	0	0	0	0	0	0	0	0	0	0	0	0	0	0	0	0
at1g08010	at1g08010.1	1391	6.53686	8.20479	10.9575	7.01157	6.02259	6.24614	9.85926	6.34355	7.09694	9.03702	7.34005	12.5107	5.3286	4.65235	7.30016	7.78112	5.4796	6.05196
at1g08010	at1g08010.2	944	0	0.0103106	0	0.0540601	0.0308088	0.012887	0.0353243	0.0212336	0.0956832	0.0236422	0.0410712	0.00823613	0.0256967	0.0227432	0.00718297	0.00736265	0.00174825	0.0145483
at1g08030	at1g08030.1	1844	3.15584	4.68974	5.76599	7.10355	7.4163	8.66888	5.62015	8.00531	6.91128	4.5999	4.33788	4.42639	3.93436	5.96041	9.89103	7.13789	7.19914	7.58339
at1g08032	at1g08032.1	111	0	0	0	0	0	0	0	0	0	0	0	0	0	0	0	0	0	0
at1g08035	at1g08035.1	578	0.125851	0	0	0.069517	0.0695891	0	0	0	0.155276	0	0	0	0	0	0	0	0.0656214	0
at1g08040	at1g08040.1	1620	1.72569	5.13653	4.24941	6.73512	6.29973	8.48896	9.46942	7.31428	2.62901	3.56637	5.60415	4.97177	4.1273	3.86971	6.27747	8.04765	3.02148	2.72531
at1g08040	at1g08040.2	1501	3.71069	0.0328034	2.37446	6.00853	1.58833	4.25841	1.82738	3.40801	7.62633	1.4107	0.0578642	0.473768	4.41482	1.99936	5.01307	3.90571	3.63749	4.76195
at1g08050	at1g08050.1	2294	6.91272	13.1842	12.458	10.8247	113.058	56.5826	20.1452	57.9719	70.031	7.45201	15.9092	6.06454	10.4049	51.7142	14.4483	5.14921	61.358	35.8288
at1g08060	at1g08060.1	6554	3.51835	3.03241	4.81998	3.26412	3.60226	4.96864	6.07017	4.73014	4.94919	3.85274	3.2875	3.56304	2.55123	2.72807	4.22569	4.28328	3.95241	4.17095
at1g08060	at1g08060.2	6286	0	0.0017633	0	0.00371315	0.000224941	0.00409097	0.0133749	0.0055013	0.00831308	0	0.00548926	0.00140322	0.000315002	0.00546461	0	0.000119398	0.000247381	0.000799864
at1g08065	at1g08065.1	1088	0	0	0	0	0	0	0	0	0	0	0	0	0	0	0	0	0	0
at1g08070	at1g08070.1	2414	0.301334	0.210729	0.483732	0.815601	0.816447	0.867453	0.481879	0.585631	0.743573	0.432462	0.483234	0.682907	0.586048	0.583305	1.00917	0.749874	0.597063	1.00293
at1g08080	at1g08080.1	859	0	0	0	0	0	0	0	0.0765472	0	0	0	0.0468082	0	0	0.0373162	0.0714349	0	0
at1g08090	at1g08090.1	1900	0.114856	0.949247	1.52031	1.54379	0.677432	1.45915	0.445266	0.190341	0.236182	0.274727	0.0438544	0.169298	0.458209	0.102931	0.455512	0.113036	0.0199627	0.0878792
at1g08100	at1g08100.1	1709	0	0	0	0	0	0	0	0	0	0	0	0	0	0	0	0	0	0
at1g08105	at1g08105.1	3092	0	0	0	0	0	0	0	0	0	0	0	0	0	0	0	0	0	0
at1g08110	at1g08110.1	958	35.4007	31.7344	57.9919	55.4294	35.3789	53.1511	58.4531	81.0525	77.0367	29.9005	31.8259	61.9838	41.5236	37.7051	82.3981	60.3509	61.717	103.575
at1g08110	at1g08110.2	1151	0.64002	0.000139851	0.00358357	1.3873	0.816449	1.38728	0.893339	0.621368	0.552255	0.0263084	9.74061e-05	0.232526	0.026936	0.432822	0.527472	1.28092	0.526061	1.18523
at1g08110	at1g08110.3	944	7.21101	13.7285	0	17.2001	22.5043	0.493195	41.3759	0	6.32611	11.7987	5.77412	6.74119	0	0	0	75.1408	0	0
at1g08110	at1g08110.4	1102	22.1179	18.8154	14.2206	11.2887	12.5133	15.8608	16.7357	19.4061	23.1356	21.8964	18.7264	14.5308	15.9164	19.9391	20.4332	21.5105	20.1422	18.4568
at1g08115	at1g08115.1	162	0.898051	0	0	15.1298	8.44176	4.36939	7.1806	1.62356	6.64809	0.805528	0	0	0.223919	2.65588	0.791471	0.378781	0.702392	1.54602
at1g08120	at1g08120.1	1047	0.0694767	0	0	0	0	0.0281694	0	0.0942035	0.0857204	0	0	0	0	0.112074	0.0306156	0	0	0.0398688
at1g08125	at1g08125.1	1186	6.86937	8.22893	9.37909	13.8163	13.851	19.7348	15.6039	16.4112	12.7888	4.62114	5.9641	5.79318	10.0268	11.3412	18.4049	14.5058	11.1407	16.2253
at1g08125	at1g08125.2	1305	3.49098e-05	0.140256	0	0.375322	0.326352	0.212771	0	0.301942	0	0.00011025	0.00695479	0.0602136	0.00483216	0.00340696	0.098959	0.217847	0.0449118	0
at1g08125	at1g08125.3	1116	-3.34228e-16	0.000178914	0.000500145	3.57673e-16	6.99764e-16	-1.26729e-15	9.85525e-05	2.87743e-16	0.000106057	-5.34281e-16	1.32555e-17	0.00603352	-8.82439e-16	-2.71068e-16	-5.8941e-16	0.000134766	0.00339629	8.29055e-05
at1g08130	at1g08130.1	2715	5.8676	5.33142	6.92692	5.66823	6.02967	6.07249	3.31079	4.40782	3.20651	8.02679	7.36561	5.213	4.7164	3.76011	5.95046	3.18679	3.17124	2.22935
at1g08135	at1g08135.1	2391	0	0	0	0	0	0	0	0	0	0	0	0	0	0	0	0	0	0
at1g08140	at1g08140.1	2714	0	0.0170396	0	0	0	0	0	0	0	0	0	0	0	0	0	0	0	0
at1g08150	at1g08150.1	2448	0	0	0	0	0	0	0	0	0	0	0	0	0	0	0	0	0	0
at1g08160	at1g08160.1	917	2.37979	4.13535	3.6192	4.07505	3.55292	4.37416	8.18789	2.15117	4.11065	3.62883	3.36201	3.99013	3.24377	3.88153	3.95002	3.98154	2.06811	2.91333
at1g08165	at1g08165.1	430	0.676671	1.07547	0.857574	1.40166	1.49665	1.02884	0.737795	1.14687	1.66975	0.606956	0	0.467538	0.33744	0.727699	0.745455	0.570815	0.35283	1.65029
at1g08170	at1g08170.1	732	0.198749	0	0	0	0.164846	0.0402915	0	0.044914	0.245217	0	0	0	0	0	0	0.0419143	0	0.114051
at1g08180	at1g08180.1	550	1.32258	1.4294	1.45268	2.9953	6.28934	4.45082	5.19139	5.43966	3.58997	2.01675	1.36347	0.877271	1.64886	3.69804	3.96311	4.5743	4.5515	4.40195
at1g08190	at1g08190.1	3371	22.2909	20.18	18.6876	35.8063	34.4355	40.0799	42.4446	44.444	35.6228	25.0655	22.3695	19.3825	24.8145	25.7239	39.6142	40.7294	26.3963	30.8828
at1g08200	at1g08200.1	1686	229.703	235.423	205.412	92.9211	62.2185	89.8971	85.9302	60.3916	121.263	317.841	256.889	287.563	81.457	59.2275	116.012	66.4579	53.7443	124.807
at1g08210	at1g08210.1	1666	5.45784	5.1908	7.48876	7.45251	8.42596	10.2147	15.0438	12.6693	16.9694	4.11225	3.45097	7.6024	4.98616	7.44243	14.9883	15.267	12.5899	22.1742
at1g08220	at1g08220.1	1165	1.45544	2.56153	2.35334	3.53391	4.43678	3.7295	1.58304	2.36546	1.84891	3.19238	1.60922	1.67598	1.12435	2.19869	2.6008	1.72727	1.69086	1.55614
at1g08220	at1g08220.2	927	1.70206	1.17089	2.2138	1.45371	2.75499	1.86706	0.063943	1.07036	0	0	1.21348	0.799822	0.934863	1.11866	1.05382	1.00662	0.207236	1.3315
at1g08230	at1g08230.2	1461	7.4186	13.0411	16.4901	22.4419	17.4821	41.6662	24.5376	26.1261	36.9194	9.78046	12.0907	5.11891	10.875	20.1593	44.5605	35.3433	26.5842	48.3997
at1g08240	at1g08240.1	72	0	0	0	0	0	0	0	0	0	0	0	0	0	0	0	0	0	0
at1g08250	at1g08250.1	1445	11.0749	17.378	13.0149	9.4265	10.6332	15.1039	19.6133	17.269	16.7698	10.9273	10.4371	15.2485	4.51867	8.95964	8.49613	10.2766	6.4834	13.4327
at1g08260	at1g08260.1	6486	0.672915	0.634572	0.890717	0.743401	1.20928	1.13226	1.54892	1.40409	0.816405	0.734364	1.16905	1.39483	0.878068	1.2061	1.09221	1.11164	1.29238	0.695067
at1g08270	at1g08270.1	412	0.0287038	0.758172	0	0.800858	0.701282	0.817611	0.200468	0.714695	0	0.00429037	0	0.779514	0.176583	0.00154635	0.109904	0.00444622	0.191022	0.122072
at1g08270	at1g08270.2	1034	0.692066	0.547674	1.01046	0.0306323	0.109571	0.130598	0.43149	0.160371	0.173596	0.313802	0.483502	0.855984	0.0348864	0.264178	0.173213	0.294952	0.143979	0.11284
at1g08280	at1g08280.1	1446	1.40856	1.82295	1.53011	2.55646	2.69819	2.30481	2.6328	2.22818	2.48269	4.82815	2.99642	2.58601	1.22923	2.19102	2.94831	3.22514	1.78367	1.35678
at1g08290	at1g08290.1	1760	0.867946	2.18089	1.67617	0.41094	0.754172	0.821123	0.180257	0.336242	0.509939	1.70534	2.13043	1.14228	0.412214	0.666713	0.509959	0.383516	0.668071	0.5455
at1g08300	at1g08300.1	2241	1.42823	1.96042	1.89233	1.00407	1.36408	1.10551	2.21788	0.880242	0.921121	2.09631	3.1976	1.5789	0.453233	0.733057	1.1443	2.1084	0.744705	0.782325
at1g08310	at1g08310.1	1474	0.0279427	0.0711274	0.409368	0.0307841	0.0154158	0.0113215	0	0	0.0342507	0.125213	0.0320019	0.136392	0.0139535	0.0751768	0.0123339	0	0.102929	0.0160576
at1g08310	at1g08310.2	1483	0.0212775	0.0540389	0.00754248	0.0235913	0.0118001	0.00863482	0	0.0886771	0.0264758	0.0955321	0.0243781	0	0.0105916	0.0571534	0.00935559	0	0	0.0121872
at1g08315	at1g08315.1	1211	9.49072	15.657	9.49044	7.83045	6.2775	5.77203	10.3044	5.42973	8.81929	10.5064	13.2795	18.527	6.14066	5.20011	5.16155	3.62298	4.66676	3.03332
at1g08320	at1g08320.1	1829	0	0.000737109	0	0.0035817	0	0.00279109	0	0	0	0	0	0.000487063	0.0157801	5.34048e-05	0.00324566	0.00153042	0.0014594	0.000636688
at1g08320	at1g08320.2	1421	0	0.031218	0	0.0226261	0.113223	0.159141	0	0	0	0	0	0.0273447	0	0.137533	0.152407	0.0627563	0.0772469	0.0280561
at1g08320	at1g08320.3	1925	0	0.000278659	0	0.000767907	0	0.00244268	0	0	0	0	0	0.000239225	0.00385094	1.95606e-05	0.000973941	3.53415e-05	0.000701552	0.00036905
at1g08340	at1g08340.1	1438	0.455271	0.482392	0.470135	0.39119	0.699279	0.47173	0.44124	0.365808	0.374475	0.771357	0.405608	0.587186	0.277485	0.707204	0.691024	0.533402	0.448398	0.725706
at1g08350	at1g08350.1	2213	0.000238753	0.143144	0.229461	0.136319	0.0146036	0.0832459	0	0.00399511	4.14588e-05	0.00083545	0.0229977	0.429013	0.282255	0.196995	0.00134626	4.03733e-05	0.152814	0
at1g08350	at1g08350.2	2013	2.09564	2.18592	2.67874	2.66459	2.24184	2.26737	2.9419	3.18042	2.31836	2.07352	2.00296	2.88404	1.47371	1.84308	2.65779	3.36834	2.63948	2.28102
at1g08360	at1g08360.1	949	72.5122	66.1274	71.8862	122.024	183.226	206.392	128.817	175.714	136.657	59.1286	64.4462	70.7563	82.5644	107.285	161.827	130.678	115.906	154.566
at1g08370	at1g08370.1	1465	15.5415	19.6977	17.9134	17.9648	20.2074	19.2261	27.2136	21.0952	24.2599	15.4546	13.1384	20.0904	14.0147	12.3349	18.0731	14.7438	16.4144	17.1244
at1g08380	at1g08380.1	703	4342.28	3136.07	2533.04	2141.19	725.436	531.468	647.892	833.992	414.021	1764.1	1633.4	1913.41	2287.84	1224.6	720.476	1644.96	517.25	652.74
at1g08390	at1g08390.1	602	2.90002	2.15095	2.14393	3.47077	1.46993	2.40062	3.16198	2.56681	2.83262	2.70962	2.62981	2.07052	3.13338	1.81925	1.97013	3.1089	0.882074	1.52548
at1g08400	at1g08400.1	2463	1.91971	2.02781	2.07111	1.84346	1.38811	2.01173	2.4044	1.66855	1.82195	1.74842	1.65767	1.87736	0.662756	1.07988	1.30144	1.80625	1.49376	1.54226
at1g08410	at1g08410.1	2161	6.22735	7.14759	8.70273	8.1812	13.4944	13.0202	8.66167	7.86554	8.68005	7.42755	7.673	2.62349	4.95191	5.97296	8.85543	5.45193	6.12554	8.28671
at1g08420	at1g08420.1	3740	15.9521	21.2933	19.2157	20.9892	27.088	26.2896	30.402	27.9226	25.6248	15.8327	13.1141	17.5208	15.3198	18.6865	24.8299	22.2822	18.2917	20.7478
at1g08420	at1g08420.2	4020	2.31313	3.32397	3.95456	1.00297	0.483151	2.22496	0.257718	1.3625	0.428056	2.4747	3.63493	1.49319	0.726445	0.761104	1.14776	0.7543	2.9376	0.904112
at1g08430	at1g08430.1	1566	0	0	0	0.0256583	0	0.0188336	0.0675291	0	0	0.0833305	0.47887	0.0770273	0.023164	0.0749307	0	0	0.0484408	0
at1g08440	at1g08440.1	1506	0	0	0	0.106722	0.0267082	0	0	0	0	0	0	0	0	0	0	0	0	0
at1g08450	at1g08450.1	1490	76.1558	92.5217	96.3963	105.743	259.642	208.551	148.398	268.088	88.9526	66.6848	115.031	97.2747	71.9531	162.652	62.1233	94.4718	199.26	32.9178
at1g08450	at1g08450.2	1307	2.07673e-05	1.02465e-05	0	0.0053227	0.866421	1.30113	0.00845777	1.36327	0.0119408	0.000455026	-1.35979e-21	0.000355309	1.19768	0.113064	0.0286231	0.354183	0.00400587	3.67084e-05
at1g08450	at1g08450.3	1502	0.294339	1.39911e-05	0.00015116	0.845844	1.81296	0.262687	3.93639e-05	0.17423	0.00315574	0.00758723	6.53304e-06	0.27504	0.00849302	0.0828335	0.81403	1.34136e-05	0.206717	2.20027e-05
at1g08460	at1g08460.1	1369	9.24553	12.9717	14.0068	26.0045	32.3484	35.3748	56.4673	56.4601	62.4115	6.14825	6.87768	14.5971	13.1957	20.0855	30.556	61.9004	44.9664	54.7014
at1g08465	at1g08465.1	1174	2.97413	2.91495	3.19338	4.92848	7.33187	6.88347	6.84587	8.42929	5.65711	1.83405	1.34851	3.87013	2.22469	4.43112	3.60409	3.81556	7.04307	4.37337
at1g08470	at1g08470.1	1431	3.81248	4.00728	5.45447	9.20986	7.50483	10.0166	7.16828	7.53576	7.96517	4.4684	6.34679	3.82133	8.13712	5.71264	10.8417	10.077	6.06973	7.49675
at1g08480	at1g08480.1	761	30.7792	38.7707	34.4044	54.4896	66.1214	64.8002	63.367	93.706	63.3316	18.9484	26.4971	25.0971	43.1389	54.3276	70.0062	72.2079	66.3885	70.7046
at1g08490	at1g08490.1	1761	17.8861	16.9645	16.9965	19.5086	25.6501	25.6413	28.5845	30.5994	31.8531	14.2278	11.7817	21.8051	13.8837	16.3696	19.9135	19.705	23.52	22.9928
at1g08500	at1g08500.1	945	1.15464	1.12555	1.75598	0.297636	0.681016	0.655409	0.335716	0.626229	0.664809	0.690452	0.440865	1.53174	0.422247	0.786416	0.610563	0.649339	0.802734	1.23682
at1g08510	at1g08510.1	2053	29.4795	40.6815	44.1861	34.231	49.7051	50.3528	51.7678	69.5975	71.5196	43.0959	45.7812	37.7797	27.5639	30.007	42.8904	47.7929	52.8016	68.1138
at1g08520	at1g08520.1	2549	60.2712	43.9231	55.0218	44.4685	35.5675	42.2094	71.9386	47.8903	61.828	49.7357	55.9957	79.0441	43.2623	37.6714	57.8089	82.559	54.2377	64.8001
at1g08530	at1g08530.1	939	5.2678	5.02346	5.62887	6.54704	6.12547	7.09852	9.3475	7.66781	8.21985	3.82175	4.52555	6.42304	5.64018	6.45649	8.77319	6.04477	6.46291	4.84552
at1g08540	at1g08540.1	1993	33.9074	21.278	16.8374	38.951	18.5068	28.5907	31.4121	21.0822	21.8406	23.3425	24.0396	29.1525	32.3434	23.5507	31.2665	36.3157	20.2302	22.5573
at1g08550	at1g08550.1	1776	29.091	24.3467	43.6918	50.3193	18.8981	29.2359	42.038	18.9162	25.7997	19.0441	28.1493	41.7465	46.4903	32.2728	48.9823	50.2716	25.8172	32.2664
at1g08550	at1g08550.2	1688	0.678365	3.15043	3.8752	4.16274	0.632982	0.288404	0.000222671	0.00308345	0.981648	0.0244319	0.19801	4.90826	2.05996	0.338871	0.495851	9.72095e-05	0.250191	0.00443334
at1g08560	at1g08560.1	1191	1.16045	0.893067	0.877255	1.14706	1.82369	1.51058	2.0422	1.73909	0.527493	0.986112	2.09883	1.3504	1.46196	1.6749	1.69558	2.34425	1.68786	1.0865
at1g08570	at1g08570.1	1417	19.9814	22.8271	38.6583	26.714	27.9567	30.7986	58.1819	51.0977	34.6078	30.3499	17.2098	15.9502	33.0369	24.9343	38.0854	51.5631	46.7683	47.4199
at1g08570	at1g08570.2	1324	6.63723e-06	0	0	0	0	0.309531	0	0.670838	0	0.000779599	0	0.00281682	0.000207053	0.000137984	0.549286	0.291655	0.0557995	2.01638
at1g08570	at1g08570.3	1340	0.683958	0.292308	1.59175	0.00609318	0.0341924	0.394574	4.87165	0.509701	0.407689	0.0192914	0	2.03312	0.569012	0.608774	2.85551	3.13175	3.36131	8.88561
at1g08570	at1g08570.4	1268	3.16479	4.30675	3.87736	6.99399	1.49006	5.70959	3.97525	7.62033	29.7638	5.37582	18.4869	2.18933	3.58904	4.8069	8.90707	10.0711	17.1123	25.5485
at1g08580	at1g08580.1	642	23.5675	27.9489	30.2511	20.5285	37.8417	42.6322	7.74187	22.891	11.8827	23.5786	25.9575	7.64082	21.4711	27.3553	32.8534	18.7337	24.1636	28.0235
at1g08590	at1g08590.1	3444	0.697007	0.55054	0.46398	0.711681	0.677383	0.830679	1.65811	0.964164	0.703609	0.530469	0.50807	0.875615	0.463442	0.840425	1.21927	1.31848	0.70484	0.751464
at1g08592	at1g08592.1	1614	0	0	0	0	0	0	0	0	0	0	0	0	0	0	0	0	0	0
at1g08600	at1g08600.1	4809	0.000126068	2.60208e-06	0	9.60078e-05	0.000729349	0	0.000539814	0	0.00101332	0	0	0	0	0.000260126	0.728088	0	0	0
at1g08600	at1g08600.2	4869	0.1411	0.910563	1.45618	0.0943584	0.20028	0.187712	0.000482031	1.11066	0.1424	0.253238	1.43513	1.12079	0.356354	0.57876	0.560279	0.000162837	0.971117	0.56834
at1g08600	at1g08600.3	4853	2.3465	1.31647	0	4.02019	5.1525	6.5393	5.1416	5.20176	4.7858	3.52392	3.0602	0.0164298	2.62489	3.63846	5.12334	3.89912	4.02509	3.75771
at1g08600	at1g08600.4	4872	5.45414e-17	0.0662492	1.82457	-1.98569e-16	-1.19763e-16	-2.65996e-16	-1.98289e-16	0.0653234	0.173871	-1.63818e-16	0.443002	1.07532	-1.83037e-16	0.13235	-2.38171e-16	0.00146155	1.12363	0.0242967
at1g08610	at1g08610.1	2082	1.15297	1.26608	1.18078	2.91417	3.26494	3.25816	2.28568	1.10538	1.25011	2.53846	1.68088	0.540745	2.59604	1.37143	3.21777	1.81258	1.32989	1.54379
at1g08620	at1g08620.1	4288	0.000326956	0.241293	0.792392	0.000205197	7.20168e-05	0.316943	0	0.00410616	1.8769e-07	2.50829e-06	0.0203741	0.166705	0.000144614	7.38476e-05	0.238672	5.33416e-05	0.156759	4.34895e-05
at1g08620	at1g08620.2	4181	7.48092	8.92197	9.78581	4.04574	7.2825	7.60381	7.63853	11.1933	9.72409	8.45833	9.3657	8.36884	3.73058	5.47268	8.24228	7.22079	12.449	10.7326
at1g08630	at1g08630.1	1566	0	0.0056196	0.0168259	0	0	0.259867	0	0.554908	0	0.00409693	0.0293553	0.0196815	1.2989	0.210683	0	0	0.0756389	0
at1g08630	at1g08630.2	1433	0.0264179	0.0531081	0.330014	0.304158	0	0.947219	0	2.44355	0	0	0.196506	0.364795	0	1.5966	3.91245	1.64726	9.52238	1.44952
at1g08630	at1g08630.3	1421	0	0.0325412	0.120362	0	1.38278	0.00255412	0.446398	1.71181	1.51474	0.0107496	0.225316	0.104207	0	0	0	0	0.530628	0
at1g08630	at1g08630.4	1393	0.0707	0.00544927	0.218238	0.0606152	0.00339965	0.00105054	0	0.00177894	0.000243188	0.163531	0.250932	0.160186	0.440765	0	0	0	0.00633393	0.00514384
at1g08630	at1g08630.5	1391	0.0588673	-1.00353e-17	0.00650706	0.00147767	0.000892713	0.000139333	0.000124251	-4.35015e-16	0.000862461	0.195897	0.0617683	2.62217e-17	-2.16454e-16	0.00198742	0.00216702	0.0013899	-1.00859e-16	0.00201806
at1g08640	at1g08640.1	1270	30.8152	27.2374	29.3263	24.9627	28.5675	28.5877	41.4676	27.9325	35.5464	30.723	34.6416	38.6569	20.3653	19.8649	30.6916	29.9324	21.8615	31.2248
at1g08650	at1g08650.1	1376	30.7145	36.0282	40.4666	12.4978	21.4262	22.2484	15.4462	25.9957	20.8055	23.9463	15.9259	20.9228	8.96314	7.95914	8.59596	5.59657	8.6829	9.13115
at1g08650	at1g08650.2	1130	5.80674e-05	0.0001423	0.00025492	0.000377895	0.000534964	0.000233255	0.00173098	0.000174298	0.00148149	2.86637e-05	0	0.248445	0.000150644	8.7453e-05	7.88792e-05	0.000107946	2.42151e-05	5.89864e-05
at1g08660	at1g08660.1	1617	2.83385	3.53319	3.30195	11.0244	6.61528	11.7223	9.80886	6.93395	7.48619	2.94625	5.34336	4.42932	7.54171	7.4014	14.4095	14.2532	7.59165	9.86092
at1g08660	at1g08660.2	1702	2.65008	2.48507	4.30164	4.11596	4.0425	4.8575	4.22604	3.34113	3.22308	1.95454	1.09198	3.87133	3.23571	4.73456	5.12477	5.35046	1.65695	1.74165
at1g08670	at1g08670.1	791	0	0	0	0	0	0	0	0.0415639	0	0	0	0	0	0	0	0	0	0
at1g08680	at1g08680.1	2760	2.47636	1.76812	1.43292	5.5994	5.30861	7.58003	9.20919	8.00613	6.49448	1.71204	6.03998	3.30574	2.59357	4.26062	12.5737	9.97679	8.5454	10.0932
at1g08680	at1g08680.2	2757	1.0703	1.5117	4.22071	1.2224	2.4896	3.93879	6.35695	2.97771	6.67277	1.2035	0	2.09117	2.45317	3.27656	1.9883	2.45519	3.24674	1.02083
at1g08680	at1g08680.3	2634	0	0.544807	0	0	0	0.00155505	0.000428759	0.001628	0	0.956869	0	0	0	0	0.751134	1.15751e-05	0.928053	0.572205
at1g08680	at1g08680.4	2403	0.619831	0.42959	1.59377	2.31596	2.27786	2.47102	2.54835	1.77939	5.76289	1.84907	0.136342	1.30008	1.64871	1.86215	2.12941	1.59464	3.26299	3.14614
at1g08695	at1g08695.1	267	0	0	0	0	0	0	0	0	0	0	0	0	0	0	0	0	0	0
at1g08700	at1g08700.1	1561	14.0731	13.6573	11.6934	24.6336	33.7034	32.6298	32.1113	33.888	33.5769	14.2951	12.704	13.1108	13.8035	22.902	24.9291	21.9545	28.7931	24.7086
at1g08710	at1g08710.1	1122	4.70084	7.18125	5.22905	8.06473	10.124	9.2775	8.01141	9.88333	6.62265	3.77766	4.57263	4.51893	5.22183	6.81044	9.48821	11.4223	8.4196	7.90331
at1g08710	at1g08710.2	1011	2.12201	0.446871	2.03885	1.93959	1.21713	2.51063	0	1.3889	1.70506	0.260693	0.776928	0.314202	0.591521	0.566363	1.96215	1.16205	0.447796	2.41814
at1g08720	at1g08720.1	3081	7.50795	8.87082	9.9141	11.2418	14.5694	17.4127	17.505	18.1939	14.798	5.10377	3.48871	9.38323	7.70002	11.0956	16.3446	13.3141	14.3666	10.7845
at1g08730	at1g08730.1	4739	0.0153497	0.0292754	0.0518755	0.0169575	0.00848755	0.00622355	0.022315	0.00693755	0.0568153	0	0.105495	0.0424227	0.0382727	0.0165072	0.047348	0.0712163	0.0320145	0.0352333
at1g08735	at1g08735.1	3352	0	0	0	0	0	0	0	0	0	0	0	0	0	0	0	0	0	0
at1g08740	at1g08740.1	3045	0	0	0	0	0	0	0	0	0	0	0	0	0	0	0	0	0	0
at1g08750	at1g08750.1	1528	0.000693454	1.99144	0.584571	0.507507	4.03108e-05	0.159005	0	0.00146412	0.377534	0	3.59905	0.117448	0.238881	0.000153797	0.298685	1.42754e-05	0.21866	0.256292
at1g08750	at1g08750.2	1388	0.00432429	0.00385355	0.00235992	5.45465e-05	0.000145717	0.000690816	0	0.397045	0	0.00327013	0	0	0	0.00146217	0.000471605	4.35427e-05	0.0400919	0
at1g08750	at1g08750.3	1419	3.12207	1.07823	2.78985	4.18228	5.47053	7.37293	8.04867	5.33283	6.17128	2.84765	0	4.52057	3.06605	3.88498	5.93522	5.427	5.15142	5.78391
at1g08760	at1g08760.1	2566	2.29623	3.33413	4.07175	4.4628	4.98471	6.43659	5.15153	6.41909	5.80607	3.89045	5.03318	2.39745	3.36454	3.61262	7.60765	4.97405	7.61244	6.32809
at1g08770	at1g08770.1	865	17.0713	20.102	11.2972	15.3291	17.5305	14.2864	16.2599	15.4313	22.8264	13.9547	10.2107	26.5886	5.53558	8.41061	9.41256	8.93836	10.4799	9.79624
at1g08780	at1g08780.1	602	21.871	21.3558	22.8686	25.7638	25.4564	23.3693	11.5939	21.6814	10.8832	12.7894	17.0246	14.6272	17.3541	19.8168	25.9844	19.8256	14.8062	22.9515
at1g08790	at1g08790.1	573	0	0	0	0	0	0	0	0	0	0	0	0.0701714	0	0	0	0	0	0
at1g08800	at1g08800.1	4026	0.568136	2.66579	1.54606	0.000753756	0.000480974	0.298505	0.052074	0.0197032	0.0314136	1.75029	0.0889103	0.78948	0.000267328	0.00060014	0.00344044	0.406302	0.62486	0.319185
at1g08800	at1g08800.2	4101	21.9159	24.8528	41.5383	8.7879	6.41394	12.386	9.56726	5.75278	11.5024	26.395	22.242	28.7169	4.86469	7.2194	10.6815	7.08254	11.0863	13.5398
at1g08810	at1g08810.1	1123	3.7552	5.05124	3.19835	3.20517	2.00198	3.52106	4.4018	2.076	0.572824	3.26881	2.11862	1.53358	1.70333	2.4754	3.78218	4.94596	2.15747	3.58251
at1g08810	at1g08810.2	953	0.460035	0.7443	2.16424	0.734458	0.890782	0.585875	0.0283954	0.175564	0.831802	0.803754	2.31225	1.69472	0.543097	0.161245	0.453918	0.57845	0.323255	0.903175
at1g08820	at1g08820.1	1716	1.06946	1.12827	3.0304	1.31156	0.866707	1.3256	2.14988	1.60757	1.48276	0.95993	2.94418	0.524455	1.91617	0.80861	2.81619	0.860513	2.55274	2.80801
at1g08820	at1g08820.2	1592	29.0498	52.117	52.5567	37.7071	42.0169	59.9107	36.3428	55.0173	39.612	30.4416	28.6485	31.081	22.4064	29.1272	54.9124	37.9252	42.3727	52.665
at1g08830	at1g08830.1	872	152.992	293.011	229.427	314.782	597.433	674.627	616.434	732.753	441.542	124.809	141.707	252.316	219.313	471.833	243.13	385.486	638.272	377.981
at1g08830	at1g08830.2	806	1.61123e-06	3.36735e-06	0.521951	0.530399	9.43329e-06	6.07186e-06	1.49252e-05	0.331639	5.9353e-05	0	0	0.000107213	0.000329684	2.49314e-07	3.31563e-07	1.06991e-06	0	7.63068e-06
at1g08840	at1g08840.1	3891	0.0133389	0.00570566	0	7.54825e-05	0.00641796	0.00486573	0.00236755	0	0.00816325	2.66706e-05	0.00348317	0.000994762	0	0.0027146	0	0	0.00473094	0.00521227
at1g08840	at1g08840.2	4340	0.340019	0.51701	0.552285	0.833175	0.578121	1.21887	0.899438	0.499973	0.654427	0.556236	0.937625	0.601305	0.610153	0.520286	0.753356	0.600901	0.336597	0.408906
at1g08845	at1g08845.1	785	4.91098	5.23993	4.69153	6.80671	6.25114	6.68706	3.772	4.77288	4.34455	4.98313	4.98879	2.76592	4.71113	3.6848	6.6146	4.45225	2.60842	4.51858
at1g08845	at1g08845.2	705	0.000298536	0.00353144	0.00668386	0.00111408	0	0.000684955	0	0.0018022	0	0.00440925	0	0	0.00254924	0.00262976	0.000541115	0.00375337	0.000807324	0.00146979
at1g08860	at1g08860.1	1755	0.082897	0.210805	0.210118	0.0915802	8.66331	0.588187	0	1.686	0.971644	0.0371782	0.142433	0.160375	0.227364	2.71902	0.237441	0.122375	2.44216	0.28542
at1g08870	at1g08870.1	73	0	0	0	0	0	0	0	0	0	0	0	0	0	0	0	0	0	0
at1g08880	at1g08880.1	748	38.9968	33.5712	53.9824	34.5405	35.1678	35.7627	44.1099	40.1733	27.3567	35.5024	46.4517	43.8098	32.0557	36.3947	32.526	38.5977	28.2441	24.6103
at1g08890	at1g08890.1	1675	20.4547	25.3176	39.8477	10.483	5.81125	13.699	8.96513	6.08471	8.4659	18.7368	23.8778	34.8311	11.9545	8.17304	13.1472	7.29024	7.11031	6.35484
at1g08900	at1g08900.1	1543	0	0.6748	1.54484	0.497424	0.000354519	0	0.00304689	0	0.00298548	0	0	0.714334	0.00108579	0.000149057	0	0.000156898	0	0
at1g08900	at1g08900.2	1578	13.4088	12.5573	14.6897	12.3725	10.7562	12.1674	19.4316	13.355	9.43838	8.67924	9.50457	11.5576	10.2052	8.16747	8.08473	14.8607	14.3251	4.92023
at1g08900	at1g08900.3	1548	0.00570042	4.91774e-05	0.00196274	-6.36803e-16	-1.84506e-16	0	-1.23737e-15	0	2.68079e-16	0.00399828	0	2.72325e-05	0.000331313	0.492394	1.20966e-05	0.865655	0.000513277	0
at1g08910	at1g08910.1	2844	2.91582	2.8131	3.43602	6.35773	8.03319	8.71113	12.0475	6.19623	8.39427	3.18897	1.87507	3.52034	4.17084	4.59354	6.97672	7.09855	4.86785	5.47468
at1g08920	at1g08920.1	1896	27.9329	28.7775	25.2512	6.23018	22.2906	19.4256	13.6648	28.6573	35.7221	16.5912	19.2926	18.9802	13.1433	18.1201	28.8807	5.97035	28.8609	36.6499
at1g08920	at1g08920.2	1917	0.346098	0.220535	0	0	0.200896	0.295447	0	0.59741	2.8129	0.268326	0	0	0	0	0.312981	0	0.430314	1.23423
at1g08920	at1g08920.3	1565	0.781646	0.000525755	0.000383024	0.000473464	0.531918	0.000180415	0.000289645	0.0108782	9.87924	-2.38764e-16	0.000156039	0	0.000766523	0.0162223	0.000244375	0.00103699	0.667878	0.016891
at1g08930	at1g08930.1	1874	244.951	500.711	458.157	17.8228	99.9229	138.994	96.9751	63.2782	88.5597	212.661	360.294	406.896	80.1118	139.952	93.4856	84.7357	78.6265	53.8388
at1g08930	at1g08930.2	1832	34.2873	33.3136	2.28244	85.4667	56.9858	1.14882	1.87668	6.08593	6.06674	4.70445	0.853078	108.062	13.1939	7.42298	0.307502	0.257621	35.3254	0.409056
at1g08940	at1g08940.1	913	24.1411	31.9615	49.4772	20.4205	35.4645	23.8402	6.60218	21.3179	8.94543	23.2977	41.0685	18.5407	17.601	26.3472	11.6913	11.0224	14.6648	8.32109
at1g08950	at1g08950.1	72	0	0	0	0	0	0	0	0	0	0	0	0	0	0	0	0	0	0
at1g08960	at1g08960.1	2051	3.58213	3.72037	4.28508	2.86026	2.43179	3.43682	6.96067	2.19608	3.89453	4.39015	4.91572	6.0577	2.26386	2.44104	3.11012	2.37851	2.03423	1.2822
at1g08970	at1g08970.1	1034	6.79157	8.17453	6.46818	10.6584	15.3537	13.1388	6.75716	15.8592	16.2649	3.58072	3.48617	6.2163	8.17292	9.293	9.86888	5.47587	7.95513	9.74643
at1g08970	at1g08970.2	1178	8.15437	9.96689	11.6913	9.05769	12.8781	13.7131	25.8688	14.4063	15.7202	6.48666	7.83433	5.93411	6.67798	5.24391	9.56047	9.91277	10.3893	8.91383
at1g08970	at1g08970.3	1176	0.388255	0.00016077	0.0141651	0.0191895	1.25828	0.588312	0.0945341	0.597851	1.21485	0.608103	0.00275604	0.312202	0.213512	0.021923	0.0250652	0.196341	0.62566	0.325534
at1g08970	at1g08970.4	1613	0.727433	0.583063	0.450335	0.363949	0.607176	0.80812	1.68599	0.991628	0.632061	0.250123	1.90825	0.402716	0.0955705	0.211999	0.80265	0.42478	0.895048	1.39353
at1g08980	at1g08980.1	1512	16.5017	20.37	23.1286	79.405	29.0762	48.3949	98.6167	35.2037	68.6772	9.10534	12.3442	39.5434	57.6031	46.9521	97.2025	112.011	66.1001	80.338
at1g08985	at1g08985.1	422	0	0	0	0	0	0	0	0	0	0	0	0	0	0	0	0	0	0
at1g08990	at1g08990.1	1907	0	0	0	0	0	0.0154659	0	0	0	0	0	0	0	0	0	0	0	0
at1g09000	at1g09000.1	2270	0.76908	0.855641	0.866389	0.371717	0.903678	0.831532	0.186345	0.420015	0.395371	0.862305	0.477183	0.655377	0.383523	0.448	0.310661	0.243288	0.250633	0.183888
at1g09010	at1g09010.1	3025	6.68506	4.87678	7.72053	20.5885	11.1293	16.448	26.0444	16.1396	19.908	6.27673	5.28863	5.71555	16.6445	15.6455	29.4266	30.3871	26.3561	23.0999
at1g09020	at1g09020.1	2302	14.4094	16.3124	14.337	12.5325	16.2323	16.3866	20.7642	16.0243	17.1155	16.3261	14.768	17.292	9.896	11.5201	13.4373	11.3422	12.2421	10.753
at1g09026	at1g09026.1	156	0	0	0	0	0	0	0	0	0	0	0	0	0	0	0	0	0	0
at1g09030	at1g09030.1	420	0	0	0	0	0	0	0	0	0	0	0	0	0	0	0	0	0	0
at1g09040	at1g09040.1	3095	0.822609	1.24018	1.29075	0.93474	1.41656	1.53423	0.95671	1.17911	1.30492	1.11733	2.36913	0.948369	0.961078	1.28905	1.63639	1.00123	1.77697	0.876662
at1g09050	at1g09050.1	2782	1.07204	1.57919	2.03245	1.12657	1.73498	1.49481	0.988324	1.16996	1.09686	1.85283	1.6473	1.31522	0.925778	1.15289	1.32505	0.694795	1.59515	0.96029
at1g09060	at1g09060.1	3012	0	0.44073	0.559158	0.402603	0	11.3681	7.45811	0.465164	3.20931	0	0.481515	0.637372	0.41228	0.486406	9.93335	11.3318	0	3.97935
at1g09060	at1g09060.2	3075	8.61078	8.68687	4.4706	8.61321	10.3803	0.103901	5.14403	12.1839	9.69861	11.6279	5.75595	7.36895	6.53257	7.83179	0.368045	0	9.83494	3.94843
at1g09060	at1g09060.3	3085	0	0.145065	5.59649	0.125818	0.00554479	0.871905	0	0.914564	-1.42499e-15	0	4.24516	1.4037	1.95196	0.467018	0.927955	1.65642	1.24989	0
at1g09070	at1g09070.1	1266	407.551	632.166	395.7	145.838	173.948	251.113	173.912	182.953	155.537	477.195	295.449	437.717	191.174	139.834	159.26	101.786	104.021	99.3448
at1g09080	at1g09080.1	2116	0.0812768	0.000103957	0.251339	0.000392926	0	0	0.00463455	0	0	0.315163	0	0.379419	0	0.000283263	0.00041096	0	0	0.000297029
at1g09080	at1g09080.2	2086	0.196527	0.398944	0.245915	1.55984	4.35776	3.88815	1.87103	1.84401	0.344197	1.15041	11.9433	0.925843	3.89529	3.05607	0.783276	0.64716	1.1637	0.119764
at1g09090	at1g09090.1	2701	0	0.00526464	0	0	0.00233174	0	0	0	0.00626577	0	0	0	0	0.00202908	0	0	0	0
at1g09090	at1g09090.2	2627	0	0.0297948	0	0	0.0129138	0	0	0	0.0277219	0	0	0	0	0.0128029	0	0	0	0
at1g09100	at1g09100.1	1487	5.08755	8.27254	8.30757	42.7208	55.9112	54.5836	27.0244	51.2501	28.6691	4.38788	8.46122	9.03131	21.6868	26.8562	43.07	18.5078	30.277	21.6994
at1g09110	at1g09110.1	72	0	0	0	0	0	0	0	0	0	0	0	0	0	0	0	0	0	0
at1g09130	at1g09130.1	1368	72.0035	87.0269	94.9401	91.2912	83.6645	81.0604	120.244	77.5529	78.338	55.1937	63.3847	72.0066	52.3034	56.8396	78.5842	83.1088	69.8093	62.0051
at1g09130	at1g09130.2	1180	18.711	20.717	15.8134	38.406	26.941	19.366	15.7196	46.5029	33.0481	12.7935	6.0268	27.5132	25.5621	17.784	24.4186	25.843	18.1664	12.5183
at1g09130	at1g09130.3	1338	0.944284	0.000312398	0.00725522	0.000392677	0.905963	0.977267	0.00854535	0.000156028	0.0285663	0.0207885	0.00021827	0.591727	0.000252526	0.0155047	0.319684	0.285831	0.000184855	0.439286
at1g09140	at1g09140.1	1273	8.40173	10.8187	6.87516	18.1255	20.277	8.04357	15.7164	17.5111	21.7312	10.0881	32.3491	9.30929	8.09362	7.85856	10.5379	4.46687	13.756	15.5995
at1g09140	at1g09140.2	1611	13.3188	12.6074	18.9069	29.6493	29.368	31.449	61.5605	41.06	30.0147	21.0679	14.2636	19.2996	21.3229	25.5475	32.1044	78.4204	31.4385	20.5285
at1g09150	at1g09150.1	1014	12.4824	13.9557	13.4556	23.7756	20.0716	29.7843	22.2139	26.6194	24.9598	9.39465	9.53207	17.6456	16.8853	16.7796	29.3043	26.778	20.2364	24.2058
at1g09155	at1g09155.1	1172	0.7448	0.868087	0.419518	0	0	0.025165	0	0	0.0765779	0.111344	0	0.205844	0.0619025	0.0333736	0	0.0261786	0.0323628	0.284932
at1g09157	at1g09157.1	732	0.198749	0.252707	0.251883	0	0	0	0	0	0	0.0891363	0	0.329576	0	0	0.0875808	0	0.0518158	0.114051
at1g09160	at1g09160.1	1934	2.51498	2.07794	3.15253	2.07508	1.70545	1.51087	2.39362	1.5072	1.17459	2.77791	2.88106	2.85477	1.76889	1.71257	2.10066	2.10958	1.11961	0.648037
at1g09160	at1g09160.2	1868	5.6517	6.04308	2.92151	2.92798	3.57433	5.46174	4.48505	2.69878	3.78065	3.97007	1.29929	5.56816	2.82919	2.33094	4.36301	3.6138	1.76471	2.52457
at1g09170	at1g09170.1	3033	0	0	0	0.0132479	0	0	0	0.0216795	0	0	0	0	0	0	0	0	0	0.0137628
at1g09176	at1g09176.1	453	0	0	0	0	0	0.0651068	0	0.0725762	0.198122	0	0	0	0.0800769	0	0	0	0	0
at1g09180	at1g09180.1	737	4.54022	3.20015	2.33496	0.817792	1.41898	2.08094	2.15232	2.14125	3.53152	4.16098	4.07007	0.982019	0.541416	0.530717	1.91371	1.49868	1.02929	2.71865
at1g09190	at1g09190.1	1599	1.09181	1.18578	1.03778	1.85953	2.23878	2.47162	0.793626	1.78881	1.68385	1.02013	1.45907	1.05613	1.38384	1.05184	1.78415	1.45827	1.25719	2.06233
at1g09195	at1g09195.1	1695	0.936993	1.23278	2.49705	1.59682	1.90608	1.68891	2.22291	2.33767	1.34359	0.962804	1.70751	1.7119	0.677202	1.30515	1.54888	2.52177	2.50917	0.759881
at1g09195	at1g09195.2	2041	2.71461	3.1	3.70785	2.8278	4.46717	4.70995	3.43887	4.71135	3.2815	2.10955	3.19516	3.46398	1.62369	2.78724	2.65573	4.20434	3.88154	2.25267
at1g09200	at1g09200.1	607	26.3645	17.142	33.3116	13.5701	14.9758	15.9857	15.157	28.1648	7.245	22.4659	41.4558	31.5969	24.3227	44.0756	22.3379	25.1212	18.6209	8.73363
at1g09210	at1g09210.1	1745	23.0524	25.3886	33.1071	130.559	127.283	122.064	78.9039	92.5456	44.9518	29.5017	93.4464	34.1482	143.187	72.3102	67.0299	48.2285	32.7126	21.4813
at1g09220	at1g09220.1	1675	0.564566	0.496965	1.06407	1.00752	0.69639	0.915616	0.631347	0.529958	0.482235	0.272677	0.497453	0.408084	0.476446	0.537086	0.440152	0.622784	0.611396	0.573182
at1g09230	at1g09230.1	1507	2.89617	2.48565	2.65087	5.33256	3.70997	6.61497	7.22781	8.59559	6.13416	2.77097	2.26693	5.44292	3.08107	4.3604	7.31704	8.00116	7.09756	6.03841
at1g09240	at1g09240.1	1250	2.85149	4.21758	3.04839	2.89302	3.08909	2.12352	1.01521	4.44498	4.81056	0.939568	1.99976	6.52982	0.725497	0.438075	1.69248	1.10453	1.88129	2.03704
at1g09245	at1g09245.1	455	0	0	0	0	0	0	0	0	0	0	0	0	0	0	0	0	0	0
at1g09250	at1g09250.1	980	27.0185	21.3295	19.2531	11.3162	11.4511	12.8206	6.04289	16.5727	10.8981	43.4097	35.3699	34.5052	10.4383	11.7741	20.0505	17.1252	16.4102	23.9807
at1g09260	at1g09260.1	417	0.174442	0	0	0	0	0	0	0	0	0	0	0	0	0	0	0	0	0
at1g09270	at1g09270.1	2143	21.7023	24.5519	25.8596	21.0896	28.6928	25.6963	19.7519	26.7597	20.7446	30.4878	30.3095	27.849	17.4713	21.7071	28.7674	16.4226	25.8008	19.6588
at1g09270	at1g09270.2	2062	3.44454	4.71548	7.36382	1.71889	2.59253	4.42304	4.55081	2.89741	6.25315	0.87517	4.38314	2.30311	1.03531	2.96433	2.73228	3.43605	3.86744	6.49309
at1g09270	at1g09270.3	2094	0.000125585	0.508306	0.00749355	9.18953e-16	0.468323	0.389602	0	0.392875	-6.68612e-16	1.87154e-16	9.37324e-16	0.318911	-5.53501e-16	0.418763	8.76437e-16	1.10219e-15	-8.27046e-16	6.94268e-16
at1g09280	at1g09280.1	1917	4.9709	5.18662	5.51436	9.5998	11.2044	17.5699	15.1151	19.7571	18.212	3.40364	2.99912	5.57923	5.22267	9.65094	22.8412	24.9355	21.9621	29.7882
at1g09290	at1g09290.1	1259	1.96444	1.32235	2.29436	5.45744	5.20752	6.25475	6.13169	5.71888	6.62961	3.05768	2.2502	1.5649	3.68799	5.09505	9.62401	8.01759	7.10984	10.5766
at1g09300	at1g09300.1	1626	2.84899	3.20858	3.1236	8.50744	12.3651	13.0015	9.11131	11.289	12.1858	4.9653	3.22839	1.46116	6.43064	7.56589	11.9959	7.17081	10.7082	9.41486
at1g09300	at1g09300.2	2129	0.215828	0.264686	0.0681451	0.579954	1.00391	0.847992	0.194039	0.782658	0.136119	0.00805264	1.05889e-05	0.0549819	0.183162	0.284373	0.51937	0.186943	0.355357	0.181609
at1g09310	at1g09310.1	826	386.52	324.109	376.272	833.29	385.717	517.813	326.47	341.826	308.472	543.231	525.866	242.466	541.136	263.9	401.148	413.269	212.284	257.682
at1g09320	at1g09320.1	2018	3.13606	4.4687	4.81199	3.86278	3.96644	3.91686	1.93894	3.6168	2.80188	3.45962	3.05547	2.7297	2.17505	3.13996	3.73282	4.01381	4.83043	4.4473
at1g09330	at1g09330.1	990	29.4642	42.3682	48.1122	22.4444	27.7901	29.2253	20.1888	30.0875	21.7574	36.5124	40.4834	33.3038	18.9435	26.2339	28.8815	22.0037	26.7803	23.4855
at1g09340	at1g09340.1	1481	511.111	400.345	382.078	231.481	97.8268	112.856	297.616	158.502	208.89	409.726	359.68	304.562	315.035	182.232	254.142	527.134	147.337	198.594
at1g09350	at1g09350.1	1301	138.775	106.354	97.4565	0.185307	0.340083	0.204028	0.0812841	0.657035	0.482894	119.813	50.7242	104.925	0.585528	0.0901933	0.197107	0.0235828	0.0291539	0.032085
at1g09360	at1g09360.1	567	0	0	0	0	0	0	0	0	0	0	0	0	0	0	0	0	0	0
at1g09370	at1g09370.1	540	0	0	0	0	0	0	0	0	0	0	0	0	0	0	0	0	0	0
at1g09380	at1g09380.1	1568	0	0	0	0	0	0	0	0.0629025	0	0	0	0	0	0	0	0	0.0241895	0
at1g09390	at1g09390.1	1341	5.31598	3.20717	2.61237	4.4945	1.97963	3.65093	3.86412	2.23103	2.4763	1.9949	1.49125	7.34602	4.13874	3.64596	5.16315	6.56639	2.54558	2.24121
at1g09400	at1g09400.1	1182	0.0615416	0.117374	0.103992	0.101982	0.578496	0.723611	0.178935	0.834443	0.37965	0.110402	0	0.204103	0.122758	0.198547	0.189833	0.233614	0.481335	0.211891
at1g09410	at1g09410.1	2118	0.274758	0.262013	0.290177	0.607076	0.835595	0.835507	0.449365	0.496726	0.550869	0.24645	0.511428	0.70241	0.496681	0.480151	0.681046	0.637383	0.555149	0.473004
at1g09415	at1g09415.1	655	11.4388	7.48398	7.41267	9.87651	11.3606	7.92494	7.10386	15.0582	6.71407	3.9846	6.48778	6.01589	8.25183	10.2711	7.34074	20.3761	20.9045	11.6624
at1g09420	at1g09420.1	2160	0.512219	0.619381	0.597522	1.60849	2.04837	3.16797	1.66418	2.88116	1.32288	0.566959	0.841185	1.19079	1.42947	2.58771	2.23767	2.4856	4.24473	1.28798
at1g09420	at1g09420.2	2237	0.155767	0.00145405	0	0.153256	0	0.0921323	0.000398654	0.289676	0.889155	0.210912	0.00722157	0.000549814	0.111595	0.141585	0.203687	0.000150522	0.157175	0.00658413
at1g09421	at1g09421.1	546	0	0.0846984	0	0.0735913	0	0	0	0.0602144	0.164376	0.119501	0	0.0736415	0	0	0	0	0.0694674	0.0764517
at1g09430	at1g09430.1	1838	38.9436	51.831	80.8536	45.9085	65.3452	79.43	46.9491	69.7072	63.7718	33.9373	48.3711	58.2122	42.9654	73.929	70.1434	77.9385	121.877	58.7303
at1g09440	at1g09440.1	1593	1.55256	1.07412	1.31175	5.12034	2.39871	3.46219	3.91669	2.43534	2.25359	0.983017	1.15073	1.11059	3.75728	2.94643	4.02443	4.98836	1.9286	1.62463
at1g09450	at1g09450.1	2096	0	0.0220636	0.146611	0.0383405	0.0383803	0.0703564	0.100907	0.109799	0.0428193	0.0622593	0.0397535	0.0191833	0.0865335	0.149289	0.0764661	0.0731901	0.0904799	0.0995768
at1g09460	at1g09460.1	1263	0.748731	0.512617	0.583938	2.16334	0.923557	1.00413	1.92578	0.624742	1.35015	0.258305	0.857644	0.700381	1.26373	2.10589	2.10652	1.79764	1.68174	1.25591
at1g09470	at1g09470.1	1214	0.239678	0.260327	0.121139	0.231584	0.282668	0.412976	0.315238	0.216653	0.0562831	0.214984	0.385967	0.0254029	0.209059	0.150813	0.290266	0.315942	0.374595	0.163973
at1g09470	at1g09470.2	1394	0	0.00550916	0.0267683	8.81899e-05	0.0135176	2.46762e-05	0.0289127	0	0.015367	0	0.201827	0.00672103	9.03128e-05	0.149248	0.000155529	0.0549965	0.000281164	0.0368667
at1g09480	at1g09480.1	1110	0.589801	0.83325	1.6057	1.19457	1.8843	2.17879	2.2865	1.06628	1.29368	0.705381	0.900794	0.470907	0.29412	0.599041	1.53053	1.16091	1.74269	0.526483
at1g09483	at1g09483.1	339	0	0	0	0	0	0	0	0	0	0	0	0	0	0	0	0	0	0
at1g09486	at1g09486.1	1302	0.335217	0.461743	0.283223	0.7098	0.401607	0.588962	0.0812217	0.530275	0.137864	0.0501135	0.0639965	0.185291	0.139304	0.0600827	0.270814	0.188518	0.058263	0.480906
at1g09490	at1g09490.1	1139	14.3263	10.0548	10.4914	22.7537	13.0378	13.6998	11.8479	14.2384	13.7001	11.1357	8.22885	13.7492	17.8892	16.1797	20.235	19.8435	21.8198	10.598
at1g09490	at1g09490.2	1200	0.404855	0.129282	0.182717	0.669819	0.395589	0.784754	0.82753	0.51289	0.982248	0.739941	0.660671	0.687527	1.27853	1.1358	0.694165	0.775652	0.972203	0.654658
at1g09500	at1g09500.1	1150	0.0682504	0.674071	0.792613	10.5997	1.46823	6.88989	1.03692	5.80407	4.10293	0.0597109	0.802903	0.348396	5.66395	9.44083	12.612	1.3328	18.141	1.94987
at1g09500	at1g09500.2	1616	0.581622	0	0.0824909	0.139485	0.000547972	0.060302	0.504479	0.080858	0.0150895	0.563149	0.0989269	0.0471335	0.369013	0.227628	0.188976	0.0563858	1.78314	0.330697
at1g09500	at1g09500.3	983	-5.52911e-17	0.0111788	0	0.000779765	-1.47127e-16	0.00140612	0.00159135	0.000204974	0.105502	4.01513e-17	-3.76174e-17	0.00577408	-4.20956e-16	0.000890167	3.59294e-16	0.00230514	-6.78047e-16	0.572384
at1g09510	at1g09510.1	1078	0	0	0	0	0	0	0	0	0	0	0	0	0	0	0.0297352	0	0.0351848	0
at1g09520	at1g09520.1	1105	10.7961	9.91869	10.8458	13.8178	20.8211	15.454	11.2928	20.1428	21.6048	8.73906	6.10787	10.5524	9.68423	11.3271	12.3287	12.1337	15.7209	14.8838
at1g09530	at1g09530.1	1957	2.96738	0.686656	3.10061	2.742	3.41781	5.7264	6.00345	3.44899	4.1954	2.81829	0.516884	1.58786	0.413234	1.73041	6.24261	2.99768	1.21677	4.76977
at1g09530	at1g09530.2	1997	2.77447	3.42596	3.9784	6.10562	1.98813	5.21386	2.11296	2.46453	6.71967	2.17176	3.3321	7.96747	4.98995	8.99838	12.181	5.78894	8.47508	18.3814
at1g09540	at1g09540.1	1498	0.097119	0	0	0.0804689	0.107403	0.13782	0	0.0658419	0.0599127	0	0	0.0536826	0.0242155	0.0261107	0.085593	0.102407	0.0759596	0.0835967
at1g09550	at1g09550.1	1240	0	0	0	0	0.064875	0	0	0	0	0	0	0	0	0	0	0	0.0917642	0
at1g09560	at1g09560.1	942	124.944	176.292	261.496	134.747	270.926	422.394	145.604	251.604	187.502	88.4516	145.153	269.122	88.6847	189.133	136.487	83.1196	187.633	70.5902
at1g09570	at1g09570.1	3829	12.3283	15.2655	22.519	27.7456	17.6373	26.9515	30.3802	18.1772	23.3456	11.1952	11.5981	20.5399	15.6127	23.8576	48.3455	42.2839	30.2522	32.0837
at1g09570	at1g09570.2	3738	0.00126534	0.000677217	0.000605379	6.73037e-05	0.000101646	0	0	5.61511e-05	0	0.000344426	0.000588791	0	0	0.444612	2.57059e-05	4.56223e-05	7.45166e-05	0
at1g09575	at1g09575.1	1152	4.79896	6.5434	6.66878	1.91836	1.3617	1.45931	0.0917974	0.656399	0.779073	5.83378	4.84607	4.92132	1.79485	2.10508	1.86429	2.05075	1.77793	1.05081
at1g09580	at1g09580.1	921	7.50326	10.7454	7.94102	6.54411	3.49381	4.86753	3.90393	2.96286	2.82598	6.09262	5.88059	7.98926	6.26243	5.47849	8.4574	4.56388	2.51214	3.39924
at1g09590	at1g09590.1	708	124.114	128.873	116.582	382.229	482.954	428.696	142.644	400.143	167.456	95.4755	109.45	79.735	201.92	221.203	252.226	207.575	125.627	222.804
at1g09600	at1g09600.1	2145	0	0	0	0.0187323	0	0	0	0	0.0418411	0.0304185	0	0	0.0169113	0	0.0149439	0	0	0
at1g09610	at1g09610.1	1180	0.123292	0.39191	0.416674	0.306464	0.204521	0.22495	0.0896192	0.139309	0.0760587	0.331768	0.635518	0.272598	0.276673	0.364621	0.217319	0.572024	0.28929	0.247626
at1g09620	at1g09620.1	3720	16.015	15.3405	19.7926	32.0258	41.1848	51.8989	42.0444	36.9602	47.1907	22.1176	19.1286	17.8451	23.5396	32.658	59.2148	49.0488	43.7511	52.0885
at1g09625	at1g09625.1	431	0	0	0	0	0	0	0	0	0	0	0	0	0	0	0	0	0	0
at1g09630	at1g09630.1	938	31.4079	50.8304	57.5281	27.7153	41.2945	39.4608	8.79376	27.4793	15.1177	16.625	24.7838	22.7189	16.3972	30.6906	17.8043	13.836	23.0082	9.12285
at1g09640	at1g09640.1	1795	70.108	96.8962	98.9514	111.7	169.764	198.813	151.173	148.817	179.698	65.793	70.2795	94.887	76.7531	112.744	169.97	121.734	131.262	159.994
at1g09640	at1g09640.2	1057	2.55593e-05	4.12448e-05	3.64303e-05	2.92764e-05	2.63783e-05	1.67752e-05	2.13782e-05	1.49396e-05	2.80935e-05	0	0	2.02055e-06	1.61227e-05	1.44175e-05	1.01618e-05	1.35632e-05	1.04969e-05	2.53818e-05
at1g09645	at1g09645.1	751	20.5344	27.5871	35.1898	18.9936	29.7786	24.1524	18.0241	32.5706	19.599	11.729	13.7578	19.0066	11.351	19.4267	18.6096	13.7269	25.0504	15.1741
at1g09650	at1g09650.1	1478	0.0492166	0.0625783	0	0	0.0816425	0.139685	0.0715498	0.0667328	0.0607234	0.353168	0	0.108818	0.147259	0.0793921	0.216878	0.0830346	0.10265	0
at1g09660	at1g09660.1	1387	1.20836	1.33786	2.25784	11.7718	8.15862	10.5869	11.9626	8.14751	9.64141	3.9883	3.30375	1.94229	9.49919	7.30376	11.9755	13.3442	9.01513	9.32954
at1g09660	at1g09660.2	1448	0.550578	0.123746	0.426384	0.517518	0.657367	0.89879	0.00741809	0.596624	0	0.145043	0.403145	0	0.170106	0.270244	0.748678	0.693943	0.218286	0.288367
at1g09665	at1g09665.1	498	0	0	0	0	0	0	0	0	0	0	0	0	0	0	0	0	0	0
at1g09680	at1g09680.1	1824	0.71785	0.659199	0.606508	1.65217	3.28572	3.28243	1.73932	3.08222	3.88717	0.429261	0.822271	0.529056	0.974489	1.30808	1.08957	1.34567	2.72408	1.396
at1g09690	at1g09690.1	759	205.192	175.903	161.625	635.111	669.05	665.836	366.435	685.133	346.226	160.068	160.499	153.205	395.2	456.637	588.385	507.272	352.706	473.413
at1g09700	at1g09700.1	1688	3.49059	3.50676	3.67737	8.90262	8.24466	11.6191	4.69864	5.95994	8.18802	4.25193	3.40599	2.16762	5.67332	6.48808	13.5396	8.2156	6.24663	13.0322
at1g09710	at1g09710.1	2138	0.88461	0.519125	0.718656	3.75873	2.15687	2.96589	5.38756	3.12449	3.35823	0.789054	0.0778878	0.752259	2.18871	2.07568	5.4225	7.26133	3.57416	5.25199
at1g09710	at1g09710.2	2154	0	0	0	0	0.118631	0	0.592952	0.0887323	1.59948e-05	0.155841	5.69912e-05	0	0	0.0824598	0.138783	0	0.0797849	0
at1g09720	at1g09720.1	2787	0	0	0	0	0	0	0	0	0	0	0	0	0	0	0	0	0	0
at1g09730	at1g09730.1	3386	0.221048	0.191439	0.173131	0	0.285652	0.196174	4.35675e-05	0.364385	0.0139964	0.554624	0.0136401	0.314626	0	0	0.108411	0	0.472695	0.530009
at1g09730	at1g09730.2	3287	6.9425	7.86443	9.84364	6.50325	9.9847	11.283	11.1959	14.7679	12.8732	8.85753	11.596	8.88697	5.4186	6.96124	10.3229	9.07277	13.787	12.0263
at1g09740	at1g09740.1	843	6.21285	6.69268	9.33192	13.7749	26.3379	20.4669	13.799	32.292	14.5856	3.94737	4.74439	8.49	6.71278	11.182	15.8182	14.4854	18.7171	8.81398
at1g09750	at1g09750.1	1578	11.0173	4.74762	5.41373	26.1506	12.7193	6.85936	80.5528	11.1257	28.1533	7.40136	13.3064	28.9968	35.6312	24.8613	28.2357	58.7961	20.1664	22.4056
at1g09760	at1g09760.1	1190	7.57985	8.86045	13.2732	15.0256	12.8442	19.5549	19.0173	19.3947	16.366	10.8015	7.84221	11.1164	12.2237	14.0678	18.721	15.1859	18.6777	18.2054
at1g09770	at1g09770.1	2934	23.6028	27.599	32.2798	35.6204	44.157	54.6341	51.6498	60.8685	60.1999	33.291	40.043	28.7104	25.7658	45.8461	77.7438	74.1935	82.0636	93.5865
at1g09780	at1g09780.1	1911	83.781	126.733	148.101	67.0732	59.8812	100.688	47.6459	46.6919	63.0264	86.28	81.2741	94.0507	45.9178	74.0523	115.604	49.835	54.78	99.7803
at1g09790	at1g09790.1	1451	0	0	0	0	0	0	0	0	0	0	0	0	0	0	0	0	0	0
at1g09794	at1g09794.1	422	7.75686	14.027	15.1464	5.42727	8.95952	9.99421	0.501188	10.5175	2.55211	8.19462	7.10816	6.66961	4.46989	7.32226	8.81121	5.23472	8.26892	6.82521
at1g09795	at1g09795.1	1516	41.0734	49.3568	64.0946	74.0801	57.5479	57.7806	55.8748	35.9782	54.11	36.6265	38.8037	57.4744	51.7802	44.9448	72.7994	52.6399	30.1732	52.4261
at1g09800	at1g09800.1	1442	0.201781	0.545195	0.42621	2.06198	2.09202	2.3112	1.61339	1.68717	1.12031	0.180992	0.115566	0.390371	1.2578	0.97649	2.68974	1.87237	0.815399	1.2737
at1g09810	at1g09810.1	1775	0.901593	1.48506	2.04288	2.94282	4.26019	4.22046	4.8258	3.79707	3.23603	1.76445	1.87771	1.22324	2.37064	2.09342	3.90073	2.88663	3.65402	2.68093
at1g09812	at1g09812.1	387	0	0.238994	0.15881	0.311479	0.623605	0.609682	0.546515	0.934489	0	0.168599	0	0	0.187467	0.303208	0.248485	0.713518	0.0980082	0.323586
at1g09815	at1g09815.1	658	32.0596	40.9039	51.1851	30.2883	45.9075	30.345	16.5537	31.9777	25.5062	42.9366	47.74	29.5146	20.5631	33.0506	31.8597	19.9568	37.0069	22.7745
at1g09820	at1g09820.1	2127	0.786586	0.934908	0.433424	0.982324	1.0779	1.20636	1.83957	1.0047	1.26586	2.23934	2.23293	0.888475	0.852723	0.993017	1.17549	1.68769	1.14126	0.647629
at1g09830	at1g09830.1	1790	7.03039	6.22633	3.81117	13.9623	20.7404	18.7835	15.1241	16.4202	12.6351	7.10799	4.65494	5.34612	8.79513	10.2046	14.8096	11.3984	10.2557	11.3568
at1g09840	at1g09840.1	1899	8.12974	5.01682	2.468	9.50437	7.80902	9.50492	9.17142	0.0229211	14.864	10.8155	8.42444	9.6622	7.42803	6.16447	10.0626	11.437	2.05265	8.42212
at1g09840	at1g09840.2	1791	0.0198225	3.89519	3.06102	1.74321	1.93184	2.09228	7.51448	0	0	0	0	0	0	0	0	4.26641	0	0
at1g09840	at1g09840.3	2001	0.0828029	2.7534	2.12276	0.0624408	0.00112428	0.0561384	0.372049	4.79158	0.0221227	0.431058	2.35061	1.6076	0.328848	0.193804	0.133269	0.491624	2.17176	0.490873
at1g09840	at1g09840.4	1828	0	0	4.98061	0	2.71115	4.42305	0	8.56486	0	0	0	2.74198	0	3.54757	4.70898	0	7.71481	1.37744
at1g09840	at1g09840.5	1921	0	0	0.0343393	0	0.000128971	0	0	0.00569501	0	0	0.0529296	0	0	0	0	0	0.0262055	0
at1g09840	at1g09840.6	1917	-5.1522e-16	3.40889e-16	0.0389562	-1.00111e-15	0.000459526	0	0	0.00853149	-4.68359e-16	-2.66839e-16	0.0578553	0	-2.44281e-16	-7.02169e-16	-5.90851e-16	-7.60827e-16	0.0299336	-4.67375e-16
at1g09850	at1g09850.1	1638	8.43773	10.8132	14.0329	28.7987	19.8411	30.3937	31.9576	20.8542	23.6701	9.16177	11.0894	12.8873	22.4337	20.2972	41.5653	33.5846	19.474	21.6868
at1g09860	at1g09860.1	1294	0	0	0.0474957	0	0	0.0227924	0	0.0508146	0	0.0504233	0	0.0310728	0	0	0.0495434	0.0474208	0	0.0322586
at1g09870	at1g09870.1	1694	5.96881	6.93407	8.59852	9.10829	14.9825	17.1493	10.0507	19.0586	13.8809	10.0914	10.9196	8.92461	8.67256	12.0297	21.3445	11.6821	21.5843	16.1155
at1g09880	at1g09880.1	1896	0.0383661	0.073173	0.194492	0.0211924	0.0636432	0.0311112	0.0557757	0	0	0.10324	0	0.0636206	0.0382646	0.103148	0.118345	0.0485463	0.0600145	0.0220161
at1g09890	at1g09890.1	1899	0.383055	0.121762	0.420733	0.232748	0.360075	0.295089	0.278438	0.207754	0.330829	0.240513	0.219388	0.338774	0.439348	0.432538	0.405113	0.339288	0.339545	0.351702
at1g09900	at1g09900.1	1797	2.59071	1.64702	2.15467	7.60238	4.65569	7.09023	9.00381	4.09819	3.69585	5.15592	2.59661	1.18589	4.92547	4.48383	8.38378	6.64164	3.86257	4.27415
at1g09910	at1g09910.1	2234	2.96309	4.69906	5.44717	9.67649	11.667	14.7731	16.7573	20.8535	23.3011	3.30036	2.98383	5.88545	6.00792	8.78923	20.1023	17.538	24.2618	26.4582
at1g09920	at1g09920.1	968	23.9718	30.7665	37.8407	22.581	21.9396	23.613	19.6644	27.9183	20.1194	20.2214	20.1422	29.1593	18.812	19.5973	20.299	18.0982	18.5336	21.3457
at1g09930	at1g09930.1	2205	0.0659793	0.859891	1.31002	0.0182226	0.200657	0.4949	0	0.238564	0.0407026	0.207136	0.302307	0.237055	0.0493535	0.0709548	0.101761	0.0417432	0.0344029	0.0189309
at1g09932	at1g09932.1	1131	22.5108	80.944	55.6395	8.65815	125.066	102.708	17.6151	27.3074	11.5243	25.2104	35.5337	37.1961	11.9162	58.3948	18.1636	2.41386	20.9158	4.67262
at1g09932	at1g09932.2	1213	5.792e-05	1.0825	0.00515985	0.572823	3.49275	3.2676	1.4478	0.720953	0.353152	0.000269748	0.527492	0.488153	0.0140531	1.75673	0.188261	0.278694	0.666545	0.288969
at1g09935	at1g09935.1	696	0	0	0	0.0577311	0.288955	0.466131	0	0.188948	0.12895	0	0.239435	0	0	0	0	0	0	0
at1g09940	at1g09940.1	2114	50.307	65.4523	64.9772	15.1296	25.4387	34.3206	18.1587	17.0917	30.5674	64.9082	54.6687	95.1189	18.5149	23.0353	29.022	17.7063	28.9762	17.2776
at1g09950	at1g09950.1	1027	7.79127	11.5726	11.5498	1.21286	0.979126	2.15385	1.33862	0.416165	1.74779	17.5985	5.84156	14.5251	1.20092	0.799796	2.68422	0.477995	0.221592	3.33291
at1g09960	at1g09960.1	1974	1.73196	2.85812	2.83324	2.01515	3.1583	3.30194	3.26788	2.8147	3.86458	2.21459	1.68842	2.77017	1.23121	2.06071	2.77676	2.36249	2.09437	2.64328
at1g09970	at1g09970.1	3364	357.137	436.939	366.857	175.379	277.373	298.336	134.829	160.857	189.557	408.516	387.489	474.238	127.706	201.557	205.734	101.401	140.091	140.391
at1g09970	at1g09970.2	3251	4.88845e-06	3.79232e-06	7.5728e-05	9.60166e-06	1.05691e-05	2.30651e-06	9.90934e-06	0.000432661	1.3098e-05	1.10119e-05	6.7188e-06	0.273625	6.42724e-06	6.72332e-06	4.19293e-06	4.46528e-06	0.257449	8.1669e-06
at1g09980	at1g09980.1	3159	8.36731	7.68122	9.12874	5.0031	5.68202	6.66225	8.99608	7.44105	5.9439	4.77921	8.27259	10.9074	2.0399	4.62491	5.36561	3.61446	5.2352	3.87473
at1g09980	at1g09980.2	3156	0.867321	3.57975	2.91689	0.772278	3.11922	2.33083	0.142994	1.0524	1.10299	4.68503	2.04257	3.81001	1.48679	0.365262	0.713157	1.09707	0.612644	0.79052
at1g09995	at1g09995.1	724	3.51654	4.34349	6.28177	1.33196	2.50002	2.15905	1.31458	2.08887	1.61152	3.15424	2.53193	7.38632	1.20248	2.10696	1.50533	1.77985	2.2527	1.21077
at1g10000	at1g10000.1	912	0.478567	0.811322	0.673898	0.969274	1.01438	0.87316	0.115955	0.901235	0.885683	0.643892	0.54818	0.264528	0.795501	0.514656	0.316328	0.672835	0.623835	0.503474
at1g10010	at1g10010.1	1428	0	0	0	0	0	0.0206536	0	0	0	0	0	0	0	0	0	0	0	0
at1g10020	at1g10020.1	1976	8.43014	5.61684	4.1678	30.0136	10.2592	10.4779	12.8977	7.83658	5.72288	5.01906	7.08418	8.85151	12.1712	7.60107	12.4422	18.3373	7.54361	3.42222
at1g10030	at1g10030.1	743	6.16791	2.67638	7.03103	9.19346	7.30826	7.89931	4.98152	8.67281	5.31489	3.07358	7.40154	4.76221	8.69034	7.31739	13.7623	11.0667	6.84053	6.06757
at1g10040	at1g10040.1	1689	1.20591	1.23209	2.25601	0.854865	6.02466	2.60184	0.751337	2.12149	1.2753	0.656727	3.60058	4.26126	0.53691	1.78315	0.702202	0.562155	1.05546	0.790861
at1g10040	at1g10040.2	1665	0	2.03766e-05	5.23089e-05	0.00158751	0.000382137	0	0	0.000242281	0	0	0.000734454	0	1.8652e-05	1.25284e-05	0	0.000985389	0	0
at1g10050	at1g10050.1	3230	5.78784	8.30412	9.11427	4.60276	10.423	9.35023	4.91102	7.88845	5.66837	6.98939	9.82855	9.59769	3.8521	6.27275	4.5849	3.45758	6.28239	3.68317
at1g10060	at1g10060.1	1590	0.000178464	1.08349	0.390647	0.736729	0.264954	0.0135624	3.1251	0.420785	0.575797	0	1.12669	0.00259822	0	0	0.190304	0.201416	0	0.0018793
at1g10060	at1g10060.2	1631	7.15776	6.93985	11.5002	3.29739	2.61277	2.92714	1.35926	3.16672	2.96041	10.0204	12.0244	6.47748	3.91439	3.83281	4.26773	2.63681	3.26016	4.86087
at1g10060	at1g10060.3	1923	0.20832	0.192152	0.469891	1.41634e-05	0.0539603	0.297481	0.00269944	0.197499	-2.96885e-16	0.221206	0.00569682	0.0448676	2.3936e-06	0.00359094	0.00682758	0.0860082	0.213204	1.17012e-05
at1g10070	at1g10070.1	1642	0.147777	3.28694	8.18454	4.20095	10.4152	11.9966	6.67402	5.06539	3.16362	0.199592	0.715088	1.04589	2.69228	8.79456	6.13188	4.3242	23.9341	2.11539
at1g10070	at1g10070.2	1558	0.52392	1.57591	1.37451	0.927346	1.33917	0.180811	0.356067	4.66697	0.981793	0.761264	0.502635	0.088225	2.20639	1.85647	6.37262	1.05738	2.60422	2.78351
at1g10070	at1g10070.3	1668	0.0629246	0.698699	1.16034	0.51477	0.408689	1.86638	0.00799048	3.72239	1.67214	0.0312749	0.125379	1.12984	0.551704	0.395274	3.19307	0.310558	18.8485	2.02449
at1g10090	at1g10090.1	2910	47.6449	50.6951	60.6991	9.72072	9.12263	16.571	14.8996	10.9025	16.7162	51.974	48.362	81.1488	11.7924	8.58891	17.0848	11.176	10.5967	14.99
at1g10095	at1g10095.1	1507	1.88251	2.48565	2.07992	2.05303	1.76157	2.58336	3.29813	2.48705	3.09686	2.33801	1.2164	2.42797	1.20354	1.47942	2.68008	2.95208	2.61754	3.2408
at1g10100	at1g10100.1	489	0	0	0	0	0.0822546	0	0	0	0	0	0	0	0	0	0	0	0	0
at1g10110	at1g10110.1	1351	0.107686	0.0342305	0.227459	0.148708	0.565676	0.174646	0.234827	0.340695	0.199295	0.0965918	0	0.0892855	0.0537007	0.144759	0.0474531	0.0454201	0.0561498	0.0617951
at1g10120	at1g10120.1	2130	1.12699	1.36782	1.64469	2.18825	1.58624	2.25701	2.92924	1.94484	1.30621	1.65417	0.78238	1.62343	1.72007	2.0016	3.41615	4.20607	2.13686	2.25371
at1g10130	at1g10130.1	3478	4.41305	4.81335	5.99044	8.22563	9.76073	11.2021	10.6116	11.2773	12.3863	6.22836	6.97157	7.74569	6.26831	8.97437	10.3961	8.62746	12.2905	7.98126
at1g10140	at1g10140.1	747	10.8091	18.201	25.423	8.2836	12.0614	12.0421	6.65365	12.3674	13.0959	10.831	24.6512	15.7711	19.1329	19.6878	22.2279	11.3361	30.2621	14.1377
at1g10150	at1g10150.1	1791	11.2911	9.32137	9.23093	8.74959	5.12045	5.05554	8.38447	5.50704	5.71268	9.32631	9.07207	5.70234	13.5296	5.45978	7.23063	8.78811	8.344	4.84783
at1g10155	at1g10155.1	555	0.131067	0.83325	0.553689	0.506785	0.144946	0.106282	0	0.177714	0.16171	0.705381	0.600529	0.217342	0	0.0704754	0.173268	0.442253	0.0683409	0
at1g10160	at1g10160.1	4500	0.598102	0.626881	0.710198	0.517886	0.679314	0.681625	1.69201	0.730601	0.83766	0.739474	0.536973	0.643332	0.394993	0.564978	0.76931	0.906802	0.78387	0.649329
at1g10170	at1g10170.1	3897	13.085	16.3051	17.7896	19.2088	26.2164	24.067	26.1595	29.3337	32.9104	13.1098	11.5674	15.5076	13.5344	18.4278	25.3179	23.6506	30.0942	32.7343
at1g10180	at1g10180.1	2502	2.41311	2.08862	2.43185	5.42811	5.28905	7.01382	7.18529	5.54521	4.73497	4.22467	2.83073	2.97303	3.78407	4.73681	7.22573	6.03325	4.42659	5.50562
at1g10190	at1g10190.1	1311	0	0	0	0	0	0	0	0	0	0	0	0	0	0	0	0	0	0
at1g10200	at1g10200.1	982	16.8892	22.8401	30.7297	69.9277	58.8183	77.4277	46.0909	64.3814	44.2349	8.37191	35.3828	33.657	65.9375	75.2005	97.6326	79.9838	84.2012	55.9402
at1g10210	at1g10210.1	1631	4.37077	5.09672	4.89765	6.91595	11.3614	9.76154	10.9249	15.8114	15.2939	1.70994	2.29893	3.09147	4.32341	5.28205	6.58034	7.06377	11.3518	8.79252
at1g10210	at1g10210.2	1861	0	0.13038	0.000892321	0.200178	0.201032	0.383235	0.312765	0.399479	0.485494	0.920571	0	0.0993424	0.0898504	0.246854	0.0719834	0.271923	0.934653	0.727904
at1g10220	at1g10220.1	804	0.0904753	0.0575191	0	0	0.158737	0.0366833	0	0.204459	0	0	0	0	1.21962e-05	0.00980711	0.00510206	1.48153e-05	0.141527	0.0519187
at1g10220	at1g10220.2	535	0	0	0	0.0751043	0.212543	0	0	0	0	0	0	0	0.135589	0.0583718	0.351823	0.229371	0	0
at1g10230	at1g10230.1	789	11.34	10.14	11.3727	8.09728	12.8977	5.75663	1.34031	6.79209	7.28004	10.3371	13.412	5.24898	7.44807	8.47714	5.52525	3.46088	4.42267	5.29057
at1g10240	at1g10240.1	2295	0.602223	0.483611	0.669493	2.34607	2.52377	2.94291	3.96277	2.77915	3.44137	1.02349	1.92424	1.1388	1.35932	1.73839	3.26831	3.87694	2.42945	3.07386
at1g10250	at1g10250.1	330	0	0	0	0	0	0	0	0	0	0	0	0	0	0	0	0	0	0
at1g10260	at1g10260.1	722	0	0	0	0	0	0	0	0	0	0	0	0	0	0	0	0	0.0525335	0
at1g10270	at1g10270.1	2985	4.16714	5.80972	4.77675	7.10736	12.4104	9.39639	6.02265	5.72732	5.23161	5.83623	5.33158	1.79152	3.28114	4.50759	6.40018	3.79276	2.85898	3.92954
at1g10280	at1g10280.1	1897	1.07368	1.48707	1.45792	1.90631	5.72487	3.03174	4.34821	4.05547	4.258	2.37327	2.32796	2.24674	1.14733	2.53611	1.53767	2.329	2.75921	2.11244
at1g10290	at1g10290.1	3304	30.3826	38.7711	39.4538	22.3646	47.5147	34.0192	25.1894	35.8224	29.3912	35.8231	43.0235	37.9812	19.7733	31.0283	26.6992	18.9436	27.54	17.7002
at1g10300	at1g10300.1	2064	0.0352433	0	0.0297769	0	0	0.0285789	0	0	0	0	0	0.0194807	0	0.0189505	0.0621213	0	0.0551296	0
at1g10310	at1g10310.1	901	12.0295	15.9626	10.2319	20.3357	22.321	27.5293	22.7698	30.5052	19.5237	12.1661	16.6462	11.3351	13.2055	13.6746	19.3181	17.0943	19.2803	21.2188
at1g10320	at1g10320.1	2274	4.41443	5.97895	6.7027	7.38592	7.23439	9.39016	6.6036	11.0168	6.82789	7.25931	5.7894	3.71316	3.90824	5.02253	8.31671	7.9739	7.15551	8.95796
at1g10330	at1g10330.1	1404	0.932592	0.922272	0.700393	0.400663	0.630267	0.44114	0.602568	0.702501	1.08671	0.697091	0.83086	0.887789	0.258368	0.473601	0.433787	1.04893	0.459257	0.297312
at1g10340	at1g10340.1	1980	10.3234	28.1908	21.7902	8.38112	83.6953	64.8259	22.1648	47.5555	49.77	11.1376	17.464	20.3883	17.6244	33.7999	15.7683	7.26743	55.9743	18.4258
at1g10340	at1g10340.2	1921	7.13752e-05	0.000146727	0	3.56273e-05	1.05294e-05	1.11479e-05	9.24249e-05	0	0	0.000677866	0.000297594	0.00016278	0	4.88122e-06	2.97518e-06	7.44416e-06	1.269e-05	0
at1g10350	at1g10350.1	1433	6.90365	9.64924	8.49196	5.1593	7.24174	8.87066	8.19143	8.16764	7.20249	8.33241	12.5014	4.93835	5.645	5.5409	6.50934	5.58815	6.00832	4.71898
at1g10360	at1g10360.1	907	22.8572	18.5593	15.5851	13.6003	6.1642	8.87728	27.3996	15.4417	20.6809	22.3008	18.0978	18.3087	16.1177	10.3067	17.0699	38.8675	16.3928	19.8358
at1g10370	at1g10370.1	962	800.239	874.672	1048.58	151.66	55.9436	162.459	49.5775	32.9454	85.551	707.009	552.083	595.475	129.074	131.653	208.655	40.6639	29.7677	76.7595
at1g10380	at1g10380.1	1232	1.4761	1.61408	0.997718	3.35927	3.62394	5.12304	15.2789	4.10963	5.60933	1.37698	1.75845	1.89292	2.38495	2.31762	2.99211	4.7815	2.12428	2.30398
at1g10385	at1g10385.1	2265	0.0321157	0	0.0542688	0.0177399	0	0	0	0	0	0	0	0	0	0	0	0	0	0
at1g10390	at1g10390.1	3776	2.62994	4.386	2.01267	3.98142	4.6746	6.41236	8.07121	4.22965	0.00812678	3.16297	0	4.22253	1.53443	0.264253	1.17588	1.79732	0.621586	0.736859
at1g10390	at1g10390.2	3672	17.0263	21.8365	21.6806	19.3556	23.0048	22.9155	28.3328	23.1555	32.6699	17.7859	20.0593	21.7626	13.6848	19.0189	24.2896	18.0044	21.982	20.591
at1g10400	at1g10400.1	1421	0.102382	0.22781	0.129753	0	0.0566116	0.0415108	0	0.0694096	0.126318	0.229584	0.175912	0.39614	0	0.0550511	0.0676733	0	0.0800757	0
at1g10410	at1g10410.1	1995	31.7951	45.689	44.0536	8.4994	25.323	23.1956	14.4181	33.5857	26.7223	67.2428	62.1062	68.0416	10.7824	18.7433	24.5671	8.91987	33.2902	23.8948
at1g10417	at1g10417.1	1641	0.842231	0.619986	1.23593	0.391769	0.931417	0.485266	0.708871	0.540938	0.60161	0.516893	3.24966	0.906584	0.0884213	0.357531	0.0781343	0.0373934	0.577836	0.203498
at1g10419	at1g10419.1	395	0	0	0	0	0	0	0	0	0	0	0	0	0	0	0	0	0	0
at1g10430	at1g10430.1	1344	13.9639	19.3721	18.7945	14.6493	18.7944	19.377	15.5793	19.6186	20.3004	13.8846	16.2431	16.544	11.4438	14.1147	16.4327	15.5461	20.5732	17.9829
at1g10440	at1g10440.1	72	0	0	0	0	0	0	0	0	0	0	0	0	0	0	0	0	0	0
at1g10450	at1g10450.1	4024	4.39273	5.34396	6.72022	5.80146	7.51673	9.72608	8.33075	7.35321	7.0256	6.33993	6.37764	4.84617	3.85826	5.82236	10.1724	5.8023	8.2758	7.12653
at1g10455	at1g10455.1	459	0	0	0	0	0	0	0	0	0	0	0	0	0	0	0	0	0	0
at1g10460	at1g10460.1	999	1.23785	0.462916	0.246084	1.16641	1.20788	0.767596	1.48199	1.54677	2.15614	0.522504	0.250221	0.442733	0.108933	0.587295	1.15512	2.48767	1.32885	2.63242
at1g10470	at1g10470.1	1275	96.3049	64.4533	34.8511	73.3024	54.955	44.668	74.8963	70.4213	89.1157	85.6153	65.7438	71.8072	31.239	55.8331	84.4481	98.8058	62.2931	86.2681
at1g10480	at1g10480.1	1536	0	0	0	0	0	0	0	0	0	0	0	0	0	0	0.0208689	0	0	0
at1g10490	at1g10490.1	3843	1.81713	1.70878	2.30293	5.03959	6.72992	7.59783	4.92567	3.66156	5.67501	2.69956	2.53678	1.8519	3.0583	3.66406	5.29655	3.0338	3.1583	3.68221
at1g10500	at1g10500.1	848	63.0489	76.4575	68.707	89.8383	99.6551	95.2275	66.8424	127.941	71.4396	49.6283	57.7762	60.3598	63.866	66.0507	98.2428	73.3022	90.4844	72.705
at1g10510	at1g10510.1	2150	10.6237	8.38869	7.37513	10.6713	10.832	12.7713	16.3299	12.5544	12.6066	10.9252	10.6964	10.398	9.80264	10.5153	14.7749	18.6942	13.337	11.9986
at1g10520	at1g10520.1	1590	0.411748	0.116341	0.0386537	0.202168	0.505944	0.53793	0	0.434225	0.28223	0.0410363	0.157214	0.126441	0.228144	0.418198	0.383042	0.289446	0.357822	0.210026
at1g10522	at1g10522.1	980	6.23651	5.54115	6.84847	12.4933	9.23446	10.6656	7.21888	7.44225	8.16807	7.93365	6.77862	5.0951	11.1655	5.18816	10.0302	8.77263	4.59651	9.017
at1g10522	at1g10522.2	991	1.54001	0.540183	0.607642	0.741672	0.000303269	0.881129	0.010887	0.005348	0.345078	0.0552504	0.443439	0.317148	0.598607	0.00040433	0.0435781	0.64369	0.162168	0.0128899
at1g10530	at1g10530.1	996	0.51124	0.510742	0.740475	1.08924	0.726913	1.95438	0.849403	1.51842	8.29009	0.262039	0.41829	0.201849	0.254944	0.549793	1.99537	0.492872	1.33285	21.2066
at1g10538	at1g10538.1	251	0	0	0	0	0	0	0	0	0	0	0	0	0	0	0	0	0	0
at1g10540	at1g10540.1	1951	0	0	0.0315015	0.04119	0.123698	0.0604683	0	0.707758	0.0460017	0	0	0.0824362	0	0.0400962	0.0164298	0.0471778	0.0972045	0
at1g10550	at1g10550.1	1068	0.136221	0.0866018	0.172639	0.60196	0.112985	0.0828466	0.297052	0	0	0.122187	0.8582	0.263537	0.135861	0.183117	0.720328	0.287278	0.106543	0
at1g10560	at1g10560.1	2386	10.1217	9.03199	12.1837	0.825172	2.02293	2.20026	0.975069	1.66728	3.76149	13.1808	10.8956	14.9643	1.12504	1.24587	2.13608	0.79725	1.65324	5.07349
at1g10570	at1g10570.1	1936	3.12241	4.27823	3.61406	3.76506	3.01846	5.14102	5.52946	6.54101	2.07337	3.56909	3.44516	2.28315	3.14698	2.73903	4.62682	6.72055	6.41633	4.16201
at1g10570	at1g10570.2	1943	3.62768	3.44871	5.09754	3.54847	4.83819	4.44047	2.92656	3.83806	4.72418	3.76441	6.21613	4.30573	1.36371	4.51786	4.61194	5.50985	3.7772	3.52263
at1g10580	at1g10580.1	2073	73.2685	91.5314	99.4084	27.233	33.8971	36.7209	15.9672	22.8537	21.6039	95.0861	56.7548	69.8844	17.0088	27.8495	34.0493	17.5681	21.3523	29.5803
at1g10585	at1g10585.1	761	180.278	139.648	410.995	98.1553	59.7788	119.408	20.0106	27.4767	48.1179	238.441	227.743	108.314	73.1217	122.481	212.42	22.8195	58.5635	118.426
at1g10586	at1g10586.1	771	0.0854553	0.0814363	0	0.521152	1.04339	3.20079	0.0623825	0.297599	0.698438	0.0770976	0	0	0.469072	1.57026	2.48274	0.126247	0.586893	1.40576
at1g10586	at1g10586.2	764	0.104186	0.0994093	0	0	0	0.36005	0.075463	0.00090377	0	0.0930016	0	0	0.00143147	0.00243671	0.515366	0.153708	0.00347637	0.001925
at1g10588	at1g10588.1	596	0	0	0	0.151573	0.053925	0	0	0	0	0.165693	0	0	0	0	0.0903628	0	0.053686	0.112107
at1g10588	at1g10588.2	647	0	0	0	0.046685	0.0124933	0	0	0	0	0.0490613	0	0	0	0.120908	0.0158469	0	0.00916901	0.0257642
at1g10590	at1g10590.1	837	101.956	140.327	116.935	137.054	236.177	188.91	94.3074	232.59	135.167	62.035	63.0058	88.8548	73.1715	129.463	135.911	127.836	132.008	143.154
at1g10590	at1g10590.2	816	14.4423	13.496	9.95786	12.6205	23.9001	16.806	8.61609	18.2089	16.369	4.12785	6.42598	9.5257	3.22566	11.6224	7.44382	4.65265	10.6503	13.3342
at1g10590	at1g10590.3	835	9.8309	8.42212	10.0312	4.84783	13.0286	18.646	3.81054	25.4228	29.0862	8.09459	14.1863	5.49069	1.17689	6.33083	9.35259	3.37448	22.2032	26.94
at1g10600	at1g10600.1	1025	8.22575	8.17147	5.45736	10.9027	11.1495	11.9345	16.6378	12.615	13.7744	5.85635	3.87677	7.66507	5.53765	6.84831	12.0102	11.6431	9.72999	14.1462
at1g10600	at1g10600.2	1016	0.00233939	0.538591	0.562778	1.46851	0.746338	2.0963	1.73948	0.983658	1.65056	0	0.0254262	0.644265	1.16679	1.55892	1.95398	3.03488	1.55355	2.1205
at1g10600	at1g10600.3	1042	0.00413767	0.00229109	0.158109	0.529976	0.000837415	0.000504883	0.00249303	0.0728115	0.000129021	3.29535e-05	-1.00081e-16	0.398229	0.0294376	0.00160553	0.000569274	0.251155	0.452891	0.00101705
at1g10610	at1g10610.1	1857	1.88025	2.04207	2.38292	2.87779	2.53421	3.50998	4.95439	4.63855	4.25306	2.38926	1.88454	1.4074	1.38692	2.00098	5.07488	7.83141	5.39219	7.05825
at1g10620	at1g10620.1	2157	0	0	0	0.0186281	0	0.0136733	0	0.015242	0	0	0	0	0	0	0	0	0	0
at1g10630	at1g10630.1	1043	55.0274	76.4844	79.4907	62.5634	74.9303	74.5111	53.1288	68.9378	56.7924	40.6	52.7262	61.9893	62.4637	73.6525	93.3056	60.3624	47.7842	46.0649
at1g10640	at1g10640.1	1793	0	0.0257922	0	0.0672295	0.0897323	0.0164492	0	0	0	0.145561	0	0.0448502	0.161851	0.109074	0.0536329	0.171117	0.148078	0.0465617
at1g10650	at1g10650.1	1519	6.22546	8.9851	9.1832	5.95159	6.71049	7.05926	8.42385	9.13118	4.78584	18.2125	19.5207	9.58267	4.65673	4.39099	6.07497	7.71573	4.28882	5.24874
at1g10650	at1g10650.2	1609	3.06324e-06	0.254954	0.00124525	0.000134461	0.164463	0.117803	0	0.24759	0	0.000171801	0.00692067	0.124512	1.51661e-05	0.157385	0.00238812	3.66011e-05	0.147094	0
at1g10652	at1g10652.1	123	0	0	0	0	0	0	0	0	0	0	0	0	0	0	0	0	0	0
at1g10657	at1g10657.1	862	0.169563	0.517144	0.006839	0.394403	0.643696	0.231207	0.0226247	0.163687	0	0.717074	0.651158	0.403097	0.781526	0.728033	0.11992	0.0962526	0.274766	0
at1g10657	at1g10657.2	811	4.24722	0.186644	2.27069	2.19312	1.29374	2.57115	3.16556	1.03751	0.657924	1.41053	0	1.09218	5.46524	0	1.83565	4.32858	0.0238226	0.398582
at1g10657	at1g10657.3	893	0.540762	1.97241	0.644461	0.00484729	0.455807	0.115301	0.655262	1.4769	1.98203	1.21286	2.17067	0.0838712	0.823927	0.0419455	0.191403	0.442339	1.02983	0.417497
at1g10657	at1g10657.4	755	-5.77863e-16	-2.19556e-16	0.0469505	0.328135	-2.84131e-16	0.00197889	0.000789016	0	0.515158	0.552657	-1.933e-16	0.39762	0.19019	0.466142	0	0.000141532	-4.58534e-17	0.294387
at1g10660	at1g10660.1	1570	0	0.664534	3.84992	0	2.85183	0	0	0	0	0	0	0	2.58361	5.91446	11.0664	0	0	0
at1g10660	at1g10660.2	1648	2.38211	0	3.17491	2.94779	6.0781	7.97427	29.4543	6.0792	14.062	6.20724	4.45013	7.78954	0.729164	4.11302	6.8943	27.5375	17.3929	21.8351
at1g10660	at1g10660.3	1612	2.83557	5.02713	0.282525	8.42654	1.33499	6.97917	6.75105	12.5512	7.8282	0	1.06818	0.889296	5.17688	0.0788288	4.0135	7.70182	0	6.52883
at1g10660	at1g10660.4	1625	0.0087153	0.0058597	0.00411706	0.000899207	0.00370473	0.108297	0.0052465	1.06972	6.30656	0.0489878	0.016325	0.00197572	-8.08386e-16	0.00129813	0.940771	0.00395141	5.93541	0.509147
at1g10670	at1g10670.1	1660	4.4233	3.22052	0	2.27415	0	0.0401402	3.2802	0	1.4391	58.4227	85.9214	15.5761	30.9693	3.08018	0	0	0	0
at1g10670	at1g10670.2	1677	66.7154	62.1678	72.6637	68.5777	53.2831	47.9522	51.1102	51.7178	48.4946	16.7162	1.94974	62.3113	38.3392	75.2954	96.0818	78.4645	0	55.3892
at1g10670	at1g10670.3	1724	0	0	0	0	0	13.1368	0	0	0.0126512	0	0	0.118134	0	0	2.32855	0	0	0
at1g10670	at1g10670.4	1771	0	-4.25132e-15	15.4179	4.87488	5.75663	8.26471	-3.10681e-15	3.74929	-3.09002e-15	-2.03223e-15	-7.34811e-15	-5.24136e-15	4.92305	1.71635e-15	4.39909	1.49387	56.776	5.46237
at1g10680	at1g10680.1	3684	0	0.012553	0	0	0	0.00800581	0	0	0	0	0	0	0	0	0	0	0	0
at1g10682	at1g10682.1	481	14.9719	7.49925	17.3773	9.18896	7.19155	10.7918	3.73755	3.48592	3.17201	19.8049	23.9057	12.2882	14.6306	20.8987	15.5941	16.2655	35.5635	11.5421
at1g10690	at1g10690.1	641	3.29099	4.18445	2.10937	1.56711	3.32573	2.3926	1.64978	3.02612	3.50036	1.93402	3.63971	2.69728	1.41478	1.40346	1.05015	0.526512	1.18344	1.49778
at1g10700	at1g10700.1	1518	15.9093	23.275	25.5474	13.4201	18.6539	23.0818	18.3914	13.7746	19.5698	13.2387	19.3214	26.4082	12.5934	21.6183	27.6413	12.0057	18.9146	26.536
at1g10705	at1g10705.1	242	0	0	0	0	0	0	0	0	0	0	0	0	0	0	0	0	0	0
at1g10710	at1g10710.1	1437	0	0.000182277	0.000725469	0	0.0776392	0	0	0	0	0	0.000259156	0.000191636	1.22187e-05	0.0631991	0.00179568	0	0	0
at1g10710	at1g10710.2	1413	0.360364	0.719842	1.34763	0.170619	0.0918383	0.0626187	0	0.0930702	0.0635168	0.13853	0.353551	1.22341	0.102676	0.0741346	0.0889157	0	0	0.0295418
at1g10717	at1g10717.1	273	0	0	0	0	0	0	0	0	0	0	0	0	0	0	0	0	0	0
at1g10720	at1g10720.1	1615	22.791	26.2296	28.7699	12.614	19.2271	14.7924	11.59	20.4184	13.2818	18.1805	21.8756	22.6062	8.5128	11.6978	12.4844	14.0203	14.8429	12.6391
at1g10730	at1g10730.1	1287	2.26083	3.37767	4.05909	6.68119	10.626	9.16655	9.20285	10.9846	8.15902	3.44743	6.08578	3.74902	3.38227	5.7136	5.82811	6.19824	8.16347	4.60563
at1g10740	at1g10740.1	1890	6.71847	6.30993	7.55885	5.07748	4.91775	7.60578	14.819	9.44682	9.7645	10.2664	8.85096	3.78947	4.90481	6.70318	11.8514	23.1543	10.1242	10.0492
at1g10740	at1g10740.2	1944	0.914493	0.502063	1.17663	3.95689	0.411149	0.206109	0.334266	0.606657	0.524407	1.12832	0.353023	1.51017	0.692199	0.00199242	0.00363498	0.720675	1.63045	1.32499
at1g10740	at1g10740.3	1882	0	0.000359921	0	0	0.000625519	0.000307777	5.6144e-20	9.40225e-05	0.000651797	0	0	0	0	0	0	7.35262e-05	0.0089068	0.0144598
at1g10740	at1g10740.4	1874	2.302e-16	-1.86304e-16	0.0109089	0.0799622	0.000451032	-7.54758e-16	0.000331892	0.000961125	1.27525e-15	-1.42014e-16	-1.33297e-16	0.018463	0.00683209	-5.45261e-16	2.5925e-16	1.2119e-05	0.0101967	0.014275
at1g10745	at1g10745.1	249	0	0	0	0	0	0	0	0	0	0	0	0	0	0	0	0	0	0
at1g10747	at1g10747.1	446	0	0	0	0	0	0	0	0	0	0	0	0	0	0	0	0	0	0
at1g10750	at1g10750.1	1747	0.166553	0.132356	0.14072	0.206999	0.276285	0.101294	0.423729	0.282287	0.513734	0.597575	0.476952	0.345234	0.290697	0.201502	0.403664	0.245872	0.303955	0.549559
at1g10760	at1g10760.1	4670	61.2934	69.9424	104.086	175.935	90.6169	81.7731	62.4087	35.862	67.8212	54.6572	66.0521	103.259	210.146	108.262	146.209	65.8629	37.3363	84.3165
at1g10770	at1g10770.1	779	5.88287	5.99587	8.75738	2.3211	1.13594	1.13582	0	0.0844083	0.806476	1.84268	1.92532	9.1875	1.72294	0.853575	1.48134	0.472626	0.146069	1.01811
at1g10780	at1g10780.1	1470	0.0494845	0.314594	0.292664	0.191337	0.218898	0.662096	0.359696	0.469672	0.915809	0.443862	0.283413	0.519698	0.444182	0.345905	0.327088	0.500919	0.232219	0.369152
at1g10790	at1g10790.1	1011	0	0.0914844	0	0.0794873	0.15914	0.175035	0	0.097558	0.177545	0	0	0.238625	0	0.0773765	0.126823	0.0606949	0.075033	0.0825769
at1g10800	at1g10800.1	434	0	0	0	0	0.278036	0	0.243665	0.0757535	0.206795	0.300681	0	0.185291	0	0	0.147717	0.141388	0.262183	0.192362
at1g10810	at1g10810.1	1253	0.0580544	0.147631	0.14715	0.128271	0.0963029	0.0941529	0.337592	0.078716	0	0.104146	0.199497	0.128358	0	0.0624323	0.102329	0.097945	0.151353	0.0333141
at1g10820	at1g10820.1	1547	0.000722965	1.11472	1.62006	0.848188	1.45136	2.989	0	2.04848	0	6.75645e-05	0.922611	0.364887	1.17938	0.895726	1.77816	1.471	1.11593	1.3639
at1g10820	at1g10820.2	1573	3.23638	2.49044	2.39201	6.75242	3.58446	5.92905	11.8322	4.42285	7.0179	4.56271	3.913	2.91302	3.59066	4.19169	7.93078	7.5646	6.52211	5.9563
at1g10830	at1g10830.1	1308	12.2937	9.60072	11.6678	13.1775	9.17035	8.67839	14.3103	7.63361	8.95162	10.0249	9.33704	14.8115	11.9276	7.85027	10.734	8.07676	5.33567	4.65285
at1g10830	at1g10830.2	1631	0.22049	0.211349	0.402518	0.444316	0.290715	0.146888	0	0.187463	0.0847253	0.121394	0.0729679	0.300054	0.198249	0.0354966	0.176798	0.219585	0.162737	0.107582
at1g10840	at1g10840.1	1489	23.3029	28.1075	28.4389	34.352	42.8158	53.9953	45.0275	50.0994	54.7296	23.0931	25.1817	23.5132	24.5324	36.5921	67.3383	50.9157	54.7923	81.9994
at1g10840	at1g10840.2	1471	0	0	0	0	0	0	0	0	3.28864e-06	0	0	0.198329	0	0	0	0	0	0
at1g10850	at1g10850.1	2743	0.397788	0.387766	0.515336	0.893558	0.982468	1.05372	2.27462	1.34241	1.14518	1.78403	2.97692	0.600998	0.925716	1.21206	1.62435	1.6778	0.788175	1.17178
at1g10865	at1g10865.1	538	42.7601	69.5809	56.7604	35.0845	57.1547	75.8161	39.3456	77.618	48.0357	15.8531	12.5627	24.2794	23.717	43.8156	64.2984	48.923	75.0223	80.0951
at1g10865	at1g10865.2	564	5.38435	13.9822	4.91831	3.79272	5.172	9.62246	2.40596	5.64615	3.98635	4.42887	1.75589	2.1482	2.20275	5.50147	10.4475	6.58939	4.02555	6.2683
at1g10870	at1g10870.1	2769	4.83371	5.89549	6.30353	5.63025	4.83716	6.71031	5.30854	4.9274	4.82941	5.9616	6.65023	5.89547	3.7598	3.99755	7.60558	4.18834	3.67101	5.39684
at1g10880	at1g10880.1	2017	0	0	0	0	0	0	0	0.0163	0	0	0	0	0	0	0	0	0	0
at1g10890	at1g10890.1	1254	18.4466	24.0815	21.6627	17.8154	17.3849	21.9436	17.2878	25.169	15.1729	15.8176	18.9371	15.8396	12.6123	14.0049	19.6571	29.9228	19.3578	19.0072
at1g10900	at1g10900.1	2644	18.4056	19.3622	18.7586	8.51031	10.4664	10.4409	6.39943	7.75918	6.61918	18.9524	16.5449	12.5461	5.47415	6.33159	7.12863	5.27987	6.1972	4.42055
at1g10910	at1g10910.1	2213	4.79908	2.40317	4.05471	9.64122	4.85287	8.56948	15.5305	6.58135	6.85387	4.71741	4.85708	5.88679	6.67142	5.72656	11.0663	17.7877	7.38702	7.11114
at1g10920	at1g10920.1	2847	3.24375	3.58899	1.48417	3.77603	1.88028	3.50267	4.80933	6.44878	4.61736	4.3401	4.21358	2.1548	3.00649	2.06143	3.35792	6.26246	6.94284	3.59033
at1g10920	at1g10920.2	2798	0.65113	0.000844082	2.09218	0.00647478	2.55756	1.30588	0.246583	0.68815	0.0811358	0.877404	0.00090145	1.22761	0.000498491	1.22952	0.237817	1.19401	0.147268	0.658303
at1g10930	at1g10930.1	3916	3.75228	2.38549	3.70389	1.59041	1.16066	1.28789	1.37724	0.763997	0.550046	2.79919	4.17043	5.20571	1.7137	1.47826	1.11323	0.869669	0.774856	0.511656
at1g10940	at1g10940.1	1773	30.5246	37.9509	35.8773	24.7249	27.6317	31.8223	28.6893	31.8942	22.1716	36.2855	38.7715	37.9177	20.9506	21.5534	30.1743	29.3315	23.6817	20.7418
at1g10940	at1g10940.2	1791	0	0	0	0	0	0	0	0	0	0	1.23896e-05	1.34249e-05	0	0	0	0	0	0
at1g10950	at1g10950.1	2245	40.0487	52.3015	47.2239	46.2303	62.3315	83.3829	79.3248	65.5783	69.2408	44.5254	44.0556	53.8737	33.738	47.2676	81.5714	54.7617	56.0913	54.6652
at1g10960	at1g10960.1	654	120.458	60.1048	24.5274	278.317	141.271	111.615	287.499	127.034	163.168	116.029	79.6287	41.3764	239.78	110.524	99.7417	215.895	66.1731	100.208
at1g10970	at1g10970.1	1547	0.893407	1.34521	1.35076	4.80508	4.26405	5.45256	5.81047	5.65307	4.11907	1.0966	1.61584	1.58546	3.23589	3.13518	6.1747	7.45712	3.08925	4.47917
at1g10980	at1g10980.1	1915	0	0	0	0	0.0210039	0	0	0	0	0	0	0	0	0	0	0	0.0198064	0
at1g10990	at1g10990.1	832	0.871878	0.00586959	1.02738	0.618419	1.25685	1.0272	0.253856	0.592735	0.107503	0.705626	0.329071	2.91271	0.464047	1.31604	0.807509	0.737449	0.501389	0.250857
at1g10990	at1g10990.2	910	0.00221796	0.655281	1.01928	0.0527551	9.29309e-05	0.0979751	0.00032234	0	0.000337056	0.000163156	1.89668	0.208966	0.0939404	0.000268659	0.071877	7.49271e-05	7.19954e-05	0
at1g11000	at1g11000.1	1971	2.02984	1.80664	2.058	0.530036	1.83664	1.25695	2.68266	1.0175	0.774093	1.29105	1.22597	3.93718	0.77298	1.05177	1.17094	2.47505	1.23159	1.2707
at1g11010	at1g11010.1	38	0	0	0	0	0	0	0	0	0	0	0	0	0	0	0	0	0	0
at1g11020	at1g11020.1	1417	4.87686	5.35232	5.46499	7.28756	8.40216	7.7428	10.7467	10.232	12.6675	3.54557	3.70457	6.61152	5.58075	6.01751	7.75915	7.75152	8.00341	8.95537
at1g11030	at1g11030.1	74	0	0	0	0	0	0	0	0	0	0	0	0	0	0	0	0	0	0
at1g11040	at1g11040.1	1317	0	0	0	0	0.091623	0.0223944	0	0.0249636	0.20444	0.0495427	0.0632676	0	0	0.0593984	0.0486782	0	0.172798	0.126781
at1g11050	at1g11050.1	2282	4.84523	6.8294	6.16749	2.55312	7.75544	9.31846	7.27557	6.33913	7.19724	10.0359	12.5241	5.92023	4.65755	6.37614	7.30429	5.05529	7.86175	6.4937
at1g11055	at1g11055.1	177	0	0	0	0	0	0	0	0	0	0	0	0	0	0	0	0	0	0
at1g11060	at1g11060.1	3103	3.02409	3.72586	5.26852	3.83291	4.87389	5.40823	4.6349	5.19167	6.13176	4.3106	4.13529	4.27609	3.00439	3.94542	5.89854	5.40853	5.65943	5.46165
at1g11070	at1g11070.1	2486	0	0.0372046	0.0494445	0.0161628	0	0.0118638	0.0425385	0.0132249	0.0722037	0.0524922	0.0670341	0.113217	0.0291833	0.0157336	0.0902583	0.0740498	0.0305142	0.0335821
at1g11080	at1g11080.1	1943	0	0.00132211	0	0	0	0.000743722	0	0.00116264	0	0	0	0.00229619	0	0.0805226	0	0.00347629	0.00649175	0.00296786
at1g11080	at1g11080.2	1674	0	0.0260911	0	0	0	0.0167553	0	0.0182903	0	0	0	0.0453733	0	0	0	0.0509495	0.0604385	0.0464269
at1g11090	at1g11090.1	1172	3.28953	6.98415	5.19154	5.58829	5.21657	5.30982	10.3766	5.75068	5.81992	7.51574	8.03374	5.35195	4.61173	2.70326	4.97776	5.81164	3.52754	4.77262
at1g11100	at1g11100.1	3924	0.296604	0.00199635	0.825573	0	0	0.15164	0.00612461	0.129376	0	0.225632	0.428472	0	0	0	0.0109031	0.000552956	0	0
at1g11100	at1g11100.2	4072	0	0.97477	1.84574	0.167749	0.68157	0.375365	0.149919	0.190209	0.440812	1.67334	4.96874	1.51077	0.267251	0.365011	0.327987	0.157696	0.400529	0.0820091
at1g11110	at1g11110.1	1297	0	0	0.0473859	0	0	0	0	0	0	0	0.0642432	0	0	0.0301572	0	0.0236556	0	0
at1g11112	at1g11112.1	737	0	0	0	0.0545194	0	0.0400182	0	0	0	0	0	0.0545566	0	0.0530717	0.0434933	0.04163	0	0
at1g11120	at1g11120.1	609	0.0113681	0.0522383	0.0231577	0	0	0	0	9.14043e-05	0.0658565	0.0421022	0.0679509	0.10513	0	0	0	0	0	0.0213977
at1g11120	at1g11120.2	531	0.123953	0.549726	0.320669	0.30268	0.757486	0.222172	0.199154	0.123726	0.431528	0.320345	0.549739	0.560923	0	0.220982	0.181099	0.577802	0.285719	0.211293
at1g11125	at1g11125.1	929	0.391508	0.348458	0.264626	0.173007	0.432966	0.38097	0	0.460066	0.289825	0.210703	0.448458	0.34625	0.156189	0.421032	0.103513	0.198157	0.163312	0.0449328
at1g11130	at1g11130.1	2857	0.712909	0.566534	0.365702	2.4612	1.5768	2.0027	4.33071	1.39241	2.26179	0.502433	1.28325	0.689606	2.10767	0.903575	1.77271	2.13706	0.517759	0.774364
at1g11145	at1g11145.1	489	0	0	0	0	0	0	0	0	0	0	0	0	0	0	0	0	0	0
at1g11150	at1g11150.1	2654	0.54817	0.818964	1.18102	2.22554	1.59132	1.65581	2.31105	1.95726	1.65701	1.1309	1.28721	0.924153	1.0251	0.692672	1.67882	2.90166	1.45772	1.44699
at1g11160	at1g11160.1	3812	0.0572472	0.024263	0.0644905	0.0737843	0.147722	0.147003	0.221932	0.0776215	0.0470877	0	0	0.0843824	0.114192	0.0820857	0.0924975	0.120729	0.0696496	0.120453
at1g11170	at1g11170.1	1763	0.453804	0.603314	0.969506	0.888823	1.16354	1.18024	0.359878	0.55945	1.01805	0.407104	0.850468	0.410521	0.637845	0.332777	0.817324	0.452475	0.473292	0.378833
at1g11170	at1g11170.2	2190	4.89152e-05	0	0.0614357	2.55186e-05	8.63068e-06	0.0329905	1.75095e-05	0	7.44364e-05	0	0.00020378	0	0	1.02619e-05	0.00069174	0	1.30967e-05	0
at1g11175	at1g11175.1	798	9.11556	15.2413	16.4816	11.7823	9.57679	13.1944	26.5039	13.6782	16.3078	9.32111	6.68258	9.97648	5.59124	9.11676	18.8793	16.3787	19.63	22.9637
at1g11180	at1g11180.1	1145	5.65419	6.26022	6.38749	8.55875	4.0398	6.03568	12.2836	5.24612	7.91671	3.82353	5.82172	8.68725	7.21882	5.08992	9.16387	12.728	9.50495	6.67153
at1g11180	at1g11180.2	1154	0	6.10918e-05	0	0.386776	1.58425e-05	0.119644	0.000108572	0.150844	3.66081e-05	0.333741	0	0.195654	0.130166	0	0.240646	0	0.00216927	0
at1g11185	at1g11185.1	526	8.57417	9.23149	8.99692	2.59724	1.29997	2.80355	0.402094	1.00006	1.02376	3.59731	2.85137	1.68171	1.86202	1.26414	3.29077	2.09986	2.23537	4.92023
at1g11190	at1g11190.1	1274	0.742267	0.399293	0.964827	0.410008	0.915583	0.532455	0.581047	0.283868	1.12715	1.0243	0.981045	0.536531	0.654883	0.521927	0.779978	0.770644	0.565663	0.819125
at1g11200	at1g11200.1	1153	8.9587	12.193	18.23	10.6289	14.3378	11.2295	11.9233	11.7764	8.71805	6.5078	14.4533	18.7266	8.65185	9.90567	8.72952	9.92552	9.11222	7.42171
at1g11210	at1g11210.1	1213	47.4353	85.0182	81.8277	6.09503	7.89197	11.2819	8.36938	15.5847	8.87874	51.2622	44.7185	128.448	11.962	4.12743	4.91521	2.37761	3.68973	3.92305
at1g11220	at1g11220.1	1093	2.46245	4.48491	1.91182	0.330858	0.368001	0.215871	0.387011	0.571513	0.492677	2.80571	3.27805	1.50827	0.232318	0.214715	0.293272	0.168424	0.0694038	0.114573
at1g11230	at1g11230.1	1096	0	0	0	0	0	0	0	0	0.0718866	0	0	0.0366863	0	0	0	0	0	0
at1g11230	at1g11230.2	1216	0	0	0	0	0	0	0	0	0.00901441	0	0	0	0	0	0	0	0	0
at1g11240	at1g11240.1	867	14.7666	18.0288	16.4459	26.2311	22.2221	23.4042	12.3193	21.0079	12.9396	14.3741	18.26	9.9709	16.0245	20.9329	28.7271	26.9656	19.7739	27.7321
at1g11250	at1g11250.1	897	0	0	0	0	0.0448412	0	0	0	0	0	0	0	0	0	0	0	0	0
at1g11260	at1g11260.1	1905	408.578	352.848	375.596	252.222	55.8259	129.245	151.049	100.219	118.535	183.207	187.773	478.763	241.071	129.168	236.093	192.173	206.669	85.5888
at1g11265	at1g11265.1	4059	0	0	0	0	0	0	0	0	0	0	0	0	0	0	0	0	0	0
at1g11270	at1g11270.1	1361	0.663136	0.202301	0.524004	0.386681	0.603057	0.141551	0.373383	0.366052	1.08054	0.129537	0.0894587	0.169656	0.232811	0.388003	0.194236	0.49458	0.322032	0.199589
at1g11270	at1g11270.2	1438	0.12743	0.644678	1.1181	1.53123	1.28312	1.40071	2.58747	2.02791	1.34715	0.78206	0.900379	0.985838	1.2161	1.16146	2.43839	2.00475	1.96931	2.19069
at1g11270	at1g11270.3	1272	0.00421437	0	0.0113749	0.00323317	0.0860613	0.18953	0.000845074	0.262306	0.00208781	0.00318588	-9.09746e-17	-1.99219e-16	0.00161693	0.270558	0.135185	0.00241531	0.0531547	0.000813745
at1g11280	at1g11280.1	2699	0	3.48924	4.5318	0	0	0	2.69373	1.846	1.26428	5.43888	4.27075	4.46358	0	1.79104	2.53747	2.92534	1.9738	0
at1g11280	at1g11280.2	2840	4.16882	0	0	1.82704	2.38546	1.97135	0	0	0	0	0	0	1.3117	0	0	0	0	1.59343
at1g11280	at1g11280.3	2804	0	3.17251	4.12035	0	0	0	2.3477	1.76409	1.18363	4.58452	4.06105	4.19261	0	1.60992	2.24456	2.58954	1.75235	0
at1g11280	at1g11280.4	2663	4.40443	-5.70438e-16	-3.70434e-16	1.83875	2.37996	1.94009	0	1.58598e-16	-3.19238e-16	0	0	0	1.37996	0	6.05378e-16	4.65616e-16	0	1.68647
at1g11290	at1g11290.1	2430	0.808246	0.304496	0.531131	2.18266	1.27454	1.40791	2.26298	1.50179	1.44042	0.563869	0.822947	0.479851	2.25412	1.25551	1.89953	2.89136	1.26431	1.28835
at1g11300	at1g11300.1	5104	0.712599	0.706728	0.698403	0.448728	1.33182	0.965007	0.704452	1.19811	0.720948	0.498562	0.783606	0.693245	0.476178	0.597743	0.232371	0.811515	0.832302	0.302601
at1g11310	at1g11310.1	2198	28.5896	38.6524	47.7297	56.4894	147.09	69.4799	55.8583	109.543	78.7312	26.0674	38.0143	45.4141	59.5549	63.1988	27.8858	45.7105	67.7297	25.9932
at1g11310	at1g11310.2	2255	0.423473	0.284767	0.545774	0.0869348	1.3221	0.483924	0	0.210753	0.67009	0.661669	0.525249	0.95254	0.424567	0.26969	0.154314	0.276287	1.26244	0.0981171
at1g11320	at1g11320.1	1535	2.08512	2.28967	1.92186	1.78	3.93054	2.24803	1.37786	3.31983	1.92946	1.70027	2.06273	1.85979	1.37065	1.83466	1.79589	1.33918	1.82851	1.71321
at1g11330	at1g11330.1	2865	3.02424	0.980642	2.88008	3.71717	6.20764	3.78261	2.25369	5.21603	2.15868	1.01682	0.152356	0.500372	1.77619	2.47944	0.838568	1.05588	6.64549	1.1131
at1g11330	at1g11330.2	2950	4.58369	9.28429	5.61973	7.0004	25.5357	16.4319	12.7597	25.2814	19.8997	6.93068	9.99207	10.5134	5.7144	16.6053	5.61824	7.95012	20.1993	8.824
at1g11340	at1g11340.1	2706	0.510754	1.26465	1.40816	0.683044	1.14454	1.15532	1.13332	0.886927	0.729669	0.916265	1.41644	0.906394	0.80432	0.722724	0.971351	1.04312	0.560668	0.786723
at1g11350	at1g11350.1	2680	8.06135	13.6665	16.4427	10.51	10.9861	9.99254	15.2312	10.8813	8.43911	5.25877	8.17689	10.7272	6.32103	7.57466	8.26482	17.3097	9.07187	6.19909
at1g11360	at1g11360.1	1278	0	0.998529	13.9539	17.5697	16.3503	0	13.5723	20.4542	4.89672	3.62123	0.958454	13.7878	16.6038	17.402	0.791895	23.5413	18.1065	2.94245
at1g11360	at1g11360.2	1280	0.00344043	5.13911	0.969507	0	0.741805	2.80905	0	0.304595	0.23365	0.00153869	6.48907	0.0246305	0.232162	0.000238675	0.00616297	0.551235	0.268344	1.08567
at1g11360	at1g11360.3	1424	10.6318	5.70379	2.39043	2.17681	1.57046	6.63551	0.644376	0.779905	0	0	0.685159	0	1.25046	0.898909	4.83539	0.916855	0.461323	3.96499
at1g11360	at1g11360.4	1295	7.85346	11.1964	1.57867	1.92462	1.62419	14.5238	0.759573	1.88535	10.738	11.6409	4.94831	2.14166	2.23391	1.80242	20.2816	1.48923	2.06593	10.8744
at1g11362	at1g11362.1	687	0.211768	1.68287	3.13112	0.760336	0	0	0	0	0.130639	0.18995	0.970287	1.9314	0.58082	0.113869	0.37327	0	0.0552099	0
at1g11370	at1g11370.1	867	0	0.0533395	0.28355	0	0	0	0	0	0	0	0	0.0927526	0	0	0	0	0	0
at1g11380	at1g11380.1	1107	3.67982	3.2167	4.27496	3.81119	2.25275	2.07812	1.52846	1.57406	1.37826	3.83117	3.91402	2.46988	4.65314	2.68532	4.05388	6.48547	3.28925	1.47061
at1g11390	at1g11390.1	2502	13.6355	16.6905	19.553	5.10692	6.99312	6.68375	5.95957	6.68841	7.89162	13.7954	13.2878	24.9735	4.63947	6.01872	9.10904	6.49923	7.70105	7.40756
at1g11400	at1g11400.1	1044	0.816574	16.1738	10.9039	2.50167	1.15842	1.81837	2.33757	4.93879	1.94125	6.70742	7.3736	3.46571	0.359339	1.50514	0.932119	0.553768	2.8062	1.61904
at1g11400	at1g11400.2	1080	15.7123	5.12741	14.0061	5.46786	16.3099	23.5522	10.9423	25.4013	23.386	13.2065	9.07397	13.6716	6.11323	13.6833	28.4767	12.8272	30.2181	31.3649
at1g11400	at1g11400.3	981	2.50581e-16	2.4102	0.0409283	0.615728	2.60111e-16	0.00577609	0.018532	0.326581	0.000242258	0.00532207	-1.73654e-15	1.9589	0.0240573	0.000276833	2.7183	0.363723	3.415	0.000313318
at1g11410	at1g11410.1	2686	2.5457	1.96276	1.85339	3.84455	4.11809	4.06275	6.65371	6.13231	4.91182	2.25914	3.31929	2.14065	3.91649	2.50468	3.40117	7.16201	3.00779	3.32573
at1g11420	at1g11420.1	1815	0.280548	0.305754	0.237034	0.619869	0.686996	0.81249	0.524383	0.525308	0.494486	0.43139	0.596807	0.420913	0.279806	0.452557	0.529828	0.794502	0.585133	0.68996
at1g11430	at1g11430.1	953	54.4994	43.4794	36.5016	110.592	79.6009	87.5208	102.089	73.8612	85.888	36.6291	33.9239	47.212	70.5704	64.8067	106.994	106.145	49.6303	98.8595
at1g11440	at1g11440.1	1303	7.36912	8.44696	7.59399	8.35687	6.88382	11.7023	16.3942	11.8337	14.4646	12.5188	14.2603	7.37511	6.4866	8.0449	15.5722	14.6931	12.1094	16.4343
at1g11450	at1g11450.1	1433	0.101524	0.0322717	0.160262	0.0026418	0.196481	0.0581108	0	0	0	0.026587	0.116292	0.168353	0.0588769	0.0801154	0.0618711	0.100171	0.129399	0.000775218
at1g11450	at1g11450.2	1035	0	0	0.0156351	0.151631	0	0.00503132	0	0	0	0.0262305	0	0	0.023627	0.00245029	0.00724881	0.039171	0.00407504	0.0392577
at1g11460	at1g11460.1	1014	0	0	0	0	0	0.0290862	0	0	0	0	0	0	0.035774	0	0	0.0302577	0	0
at1g11470	at1g11470.1	747	0	0	0	0	0	0	0	0	0	0	0	0	0	0	0	0	0	0
at1g11475	at1g11475.1	562	52.6798	65.1714	45.4931	77.3588	140.564	183.363	27.2844	116.942	26.9887	15.5573	14.0849	7.6553	44.4722	63.473	81.1061	58.9605	43.5308	69.0758
at1g11480	at1g11480.1	2171	28.5138	36.0846	35.3583	28.9465	34.8867	45.9314	23.2349	52.9879	46.7143	24.7947	23.4119	26.0585	17.9119	33.7629	55.1802	30.5258	62.2486	68.3917
at1g11480	at1g11480.2	2175	0	0	0	0	0	0	0	0	0	0	0	0	0	0	0.246731	0	0	0
at1g11482	at1g11482.1	1123	0	0	0	0	0	0	0	0	0	0.0581013	0	0	0.0323017	0	0.0285437	0	0	0
at1g11490	at1g11490.1	1098	0	0.0842356	0	0.0365946	0.0366325	0	0	0	0	0.0594242	0	0	0	0.0356228	0.0291936	0.0558858	0.0345439	0
at1g11500	at1g11500.1	555	0.131067	0	0	0.0723979	0.217419	0.212565	0.381083	0.118476	0.16171	0.235127	0	0.0724473	0.0653601	0.211426	0.346536	0.276408	0.546727	0.225636
at1g11510	at1g11510.1	1059	0	0	0	0	0	0	0	0	0	0	0	0	0	0	0	0	0	0
at1g11520	at1g11520.1	591	0	0	0	0	0	0	0	0	0	0	0	0	0	0	0	0	0	0
at1g11530	at1g11530.1	611	34.8829	43.5963	56.8324	61.0275	37.5893	47.0156	34.9617	42.3473	31.4343	17.0862	21.2741	49.8819	38.5309	27.0148	45.6948	71.2549	49.7859	35.9355
at1g11540	at1g11540.1	1320	0.110215	0.420412	0.651843	0.33484	0.914148	0.491556	0	0.149441	0.135984	0.296581	0.315619	0.243686	0.0824428	0.17779	0.169986	0.0464868	0.229874	0.221362
at1g11545	at1g11545.1	1132	5.01227	5.67854	6.56943	3.51405	2.52279	3.10045	3.73677	1.56834	2.21995	9.79869	7.36073	8.41816	5.60786	6.18496	10.1091	7.5348	3.7192	5.05189
at1g11550	at1g11550.1	80	0	0	0	0	0	0	0	0	0	0	0	0	0	0	0	0	0	0
at1g11560	at1g11560.1	1032	0.0704866	0	0	0	0	0.0285789	0	0	0.0869663	0	0	0.0779229	0	0	0.0621213	0.0297299	0	0.0404483
at1g11570	at1g11570.1	530	0	0.0444867	0	0	0	0	0	0.10024	0.000245607	0	0	0	0	0	0.0999873	0	0.128594	0
at1g11570	at1g11570.2	399	0	0.520423	0	0	0	0.44351	0	0.443639	0.449545	0	0	0.40309	0	0.294089	0.188534	0.230686	0.0193078	0.627708
at1g11572	at1g11572.1	597	0.121846	0.0774629	0.411789	0.0673046	0.0673744	0.148208	0	0.110141	1.95434	0.218585	0	0	0	0.0655173	0.214771	0.308355	1.01653	1.39841
at1g11580	at1g11580.1	1876	52.2301	79.894	60.018	35.8329	35.0125	70.4634	57.7232	30.5112	68.5558	53.5616	41.7061	44.7735	20.1677	29.2103	65.1514	54.1665	50.7475	73.6281
at1g11590	at1g11590.1	1686	0	0	0	0	0	0.0174931	0	0	0	0	0	0	0	0	0	0	0	0
at1g11592	at1g11592.1	1073	1.56632	1.26094	1.36622	3.47285	4.68932	4.7233	8.13791	4.68461	5.7575	1.40558	2.08267	2.38745	1.20342	2.05964	3.35277	4.66513	2.07413	3.86565
at1g11592	at1g11592.2	1359	0.0479395	0.195433	0.0971219	0.214653	0.145169	0.26393	0.188982	0.317143	0.407212	0.33057	0.0110592	0.156462	0.0908382	0.12947	0.183242	0.290084	0.176497	0.388029
at1g11593	at1g11593.1	608	0	0	0	0	0	0	0	0	0	0	0	0	0	0	0	0	0	0
at1g11595	at1g11595.1	1069	0	0	0	0	0	0	0	0	0	0	0	0	0	0	0	0	0	0
at1g11600	at1g11600.1	1771	0	0	0	0	0	0	0	0	0	0	0	0	0	0	0	0	0	0
at1g11608	at1g11608.1	1240	0.058663	0	0	0	0	0	0	0	0	0	0	0	0	0	0	0	0	0
at1g11610	at1g11610.1	1494	0	0	0	0	0	0	0	0	0	0	0	0	0	0	0	0	0	0
at1g11610	at1g11610.2	1683	0	0	0	0	0	0	0	0	0	0	0	0	0	0	0	0	0	0
at1g11620	at1g11620.1	1092	0	0	0	0	0	0	0	0	0	0	0	0	0	0	0	0	0	0
at1g11630	at1g11630.1	1506	4.78185	6.69421	6.03984	3.94871	4.40685	4.89598	2.879	4.27882	4.05242	5.1557	6.25202	5.55333	2.21599	3.27247	3.93765	4.6246	3.72744	3.29839
at1g11640	at1g11640.1	72	0	0	0	0	0	0	0	0	0	0	0	0	0	0	0	0	0	0
at1g11650	at1g11650.1	1575	8.46218e-06	2.91462e-06	5.94684e-06	1.76739e-05	1.27604e-05	0.000314076	9.47093e-07	0.000199052	1.04473e-05	7.27031e-06	8.21676e-06	0	7.97597e-06	9.47445e-06	0.434588	5.38877e-06	0.259881	8.74499e-06
at1g11650	at1g11650.2	1574	134.023	137.12	122.88	234.55	202.876	247.527	226.013	229.408	213.824	93.1874	93.3815	110.509	137.287	162.245	259.219	288.334	236.785	249.395
at1g11655	at1g11655.1	503	0	0	0	0	0	0	0	0	0	0	0	0	0	0	0	0	0	0
at1g11660	at1g11660.1	2617	9.7564	10.9208	13.5742	10.9012	15.7232	13.9972	13.9816	16.0302	13.6836	12.6656	16.9067	12.3068	9.61969	14.4528	16.5234	13.8224	18.6965	13.7175
at1g11670	at1g11670.1	1964	26.9635	24.7003	18.0561	2.51642	3.0515	4.03957	4.84601	1.65724	3.65577	25.3151	19.0066	27.2081	1.64382	1.97162	2.54609	1.99959	1.12011	1.27523
at1g11680	at1g11680.1	1832	12.031	11.7885	10.7688	24.1918	20.0454	30.2661	37.1743	28.3905	26.2585	15.3859	15.9188	17.3607	17.6622	20.7739	35.8514	27.3318	23.2296	23.6283
at1g11684	at1g11684.1	198	0	0	0	0	0	0	0	0	0	0	0	0	0	0	0	0	0	0
at1g11690	at1g11690.1	744	0	0	0	0	0	0	0	0	0	0	0	0	0	0	0	0	0	0
at1g11700	at1g11700.1	877	0.912387	1.6874	0.770871	14.6612	28.0686	14.7299	20.8607	48.9594	10.2337	0.967184	1.61516	0.779407	2.10948	3.61257	5.22669	16.9674	2.42193	5.04529
at1g11710	at1g11710.1	2646	0.714775	0.734053	1.11491	0.789646	0.881673	0.880566	1.39882	1.08099	0.780133	1.33159	1.25961	0.577443	0.493535	0.428685	0.678404	0.881246	0.659389	0.646805
at1g11720	at1g11720.1	3609	0.000186179	0.000466163	0.879119	0.000335506	0.00130531	0.145767	0.0215455	0.000204815	2.71934e-06	5.98527e-05	0.000617312	0.029263	0.000221077	0.000219317	0.229402	0.213369	8.25036e-05	4.84019e-05
at1g11720	at1g11720.2	3533	10.6239	8.84805	8.75665	9.33689	6.9434	8.92535	19.2544	7.77005	17.6298	10.656	8.77274	8.4943	7.03297	4.11819	11.2429	14.0589	5.7113	16.8246
at1g11730	at1g11730.1	1155	0.188941	0.120118	0.212847	0.521829	0.417896	0.229819	0.732472	0.313115	0.699345	0.0564916	0.144283	0.278499	0.188441	0.406378	0.305282	0.664097	0.197035	0.252985
at1g11735	at1g11735.1	117	0	0	0	0	0	0	0	0	0	0	0	0	0.310041	0	0	0	0	0
at1g11740	at1g11740.1	2198	0	0.0420795	0	0.0548419	0.0182996	0.0402549	0	0	0.0816645	0	0.30327	0.0365862	0.0495107	0.106771	0.0583341	0.0558349	0.0517687	0.0189912
at1g11750	at1g11750.1	1268	39.0673	39.644	41.8293	48.6099	35.1154	41.5884	51.4575	43.8446	45.5116	22.8984	27.9278	49.5626	32.6989	33.2221	40.7002	46.0219	32.0663	42.3022
at1g11750	at1g11750.2	1338	1.96669e-05	8.06576e-05	1.81126e-05	5.71744e-05	3.18839e-05	3.02027e-05	1.0043e-05	5.70049e-05	5.90687e-05	1.98147e-05	4.59597e-05	4.35115e-05	6.15911e-06	8.93768e-06	1.23976e-05	1.20725e-05	1.44493e-05	1.89723e-05
at1g11755	at1g11755.1	1331	2.73261	3.68295	3.83256	5.97731	6.52747	7.97718	5.32329	6.12585	5.79897	3.23543	3.0049	2.50735	3.97906	4.58434	9.5369	6.2008	5.87033	6.11556
at1g11760	at1g11760.1	847	5.92587	6.82487	7.25613	6.92609	6.26844	7.97401	5.74325	7.80199	7.84114	3.54356	4.62361	4.36736	4.45405	5.07972	8.21233	7.2447	7.1649	11.5815
at1g11765	at1g11765.1	635	0	0	0	0	0	0	0	0	0	0	0	0	0	0	0	0	0	0
at1g11770	at1g11770.1	1701	0	0	0	0	0	0	0	0	0	0	0.68579	0	0	0	0	0	0	0
at1g11780	at1g11780.1	1831	3.65498	4.47047	5.30344	2.83087	3.31709	3.9142	2.13696	2.92679	3.08804	4.70382	6.91707	5.40209	1.84247	2.71298	4.98938	3.26753	3.3144	4.17198
at1g11785	at1g11785.1	481	0.907386	1.92288	0.255549	1.1695	2.5923	1.4716	0.659567	1.57208	0.373178	0.813901	0.346459	0.083593	0.678739	0.325271	0.666415	0.637865	0.315419	1.47531
at1g11790	at1g11790.1	1660	11.7001	8.74761	10.2926	6.17163	7.74092	5.96975	7.51721	4.45091	7.73141	12.2634	12.5487	13.3462	6.85283	8.78883	6.99022	5.32302	4.50123	6.44744
at1g11790	at1g11790.2	1746	0	0	0	0.000686654	0.104331	2.03122e-06	0	0.15569	0	0	0	0	0.0914706	0	2.71773e-06	0	0	0.110008
at1g11800	at1g11800.1	1648	5.1202	5.75261	5.6313	4.24239	10.9587	5.67318	2.88761	6.24424	3.97554	3.72166	4.55043	3.85492	2.42126	3.67879	4.53199	3.05323	3.75149	4.10334
at1g11803	at1g11803.1	276	0	0	0	0	0	0	0	0	0	0	0	0	0	0	0	0	0	0
at1g11806	at1g11806.1	1053	0	0	0	0	0	0	0	0	0	0	0	0	0	0	0	0	0	0
at1g11810	at1g11810.1	1304	0	0	0	0	0.0308455	0	0	0.126062	0	0	0	0.0308345	0	0	0	0	0.0872604	0.0320112
at1g11820	at1g11820.1	1572	5.33799e-05	0	9.07065e-05	0.000170459	0	0	0.000561752	0	0.00087573	4.55933e-05	0	0.00080374	0	0	2.71387e-05	0	0	0.00015666
at1g11820	at1g11820.2	1924	10.2459	10.5038	9.64688	9.96153	7.40061	9.79536	10.8824	5.28015	8.58238	14.1076	9.3544	10.344	5.48648	4.6961	9.99621	10.0623	5.00728	6.4652
at1g11840	at1g11840.1	1296	92.9934	58.6444	84.6284	90.8098	26.8236	86.6097	104.32	66.0364	87.0974	82.382	78.2802	59.3647	46.6429	74.0537	60.4445	60.8369	63.1264	90.3208
at1g11840	at1g11840.2	1504	28.831	22.8357	23.1313	0	0	0	0	0	0	0	0	0	0	0	0	0	0	0
at1g11840	at1g11840.3	1249	0.110975	0.0719884	0.0957213	0.0881009	0.0844663	0.0324588	0.0336148	0.0528179	0.0444045	0.0544705	0.0555761	0.068435	0.0590177	0.0223103	0.0363429	0.0188146	0.00843242	0.0497776
at1g11840	at1g11840.4	1272	0.431573	0.197214	0.250841	0.410301	0.145098	0.164315	0.344979	0.0201922	0.261611	0.280054	0.348524	0.288486	0.420561	0.226798	0.154322	0	0.112159	0.273424
at1g11840	at1g11840.5	1483	0	0	0	0.162582	0.220362	17.931	0.0862275	0.0446189	39.327	0	0.00105221	0	0.142536	0.111089	1.64085	0.0105487	0	49.4027
at1g11840	at1g11840.6	1459	0.0319871	61.3166	2.45333	57.3183	127.046	49.1445	75.2195	67.5584	47.8664	0.00736285	1.72863	27.4566	57.5816	-5.4054e-15	58.6321	39.8484	6.29366e-15	26.0872
at1g11850	at1g11850.1	582	0.0122489	0.00443552	0.00266834	0.000645625	0.00348449	0.000474491	0.000165595	0.000462483	0.000704552	0.000967352	0.0291715	0.00104933	0.000500588	0.00191775	0.000190347	0.000316027	0	0.00112476
at1g11850	at1g11850.2	675	1.91926	0.748037	2.08503	1.30832	3.15023	1.52835	0.782808	2.72578	1.1943	1.25468	11.5383	0.651667	4.02866	4.39789	3.51302	4.36233	2.80957	7.72518
at1g11850	at1g11850.3	504	0.0106033	0.00167759	0.00627523	0.000490881	0.00351545	0.000341437	0.000330374	0.000847431	0.00157673	0.00148275	0.0536535	0.00336626	0.00134228	0.00430566	0.00108821	0.000934429	0	0.00371598
at1g11850	at1g11850.4	591	0.00234333	0.000587239	0.00245908	0.000409497	0.00268427	0.000312388	0.000159798	0.000873461	0.000650632	1.30898e-16	-1.02099e-15	0.000182849	0.000504925	0.00134153	0.000147125	0.000301126	0	0.00135318
at1g11860	at1g11860.1	1600	367.063	266.99	185.541	410.694	200.333	237.217	392.113	279.82	257.249	264.948	233.813	212.783	426.554	283.972	385.455	667.451	197.298	288.093
at1g11860	at1g11860.2	1582	23.0031	16.1555	15.3349	15.167	7.01711	9.92614	16.4561	8.51514	13.6668	1.44241	6.96636	4.31418	28.4235	17.6317	31.1787	58.1541	17.1538	15.134
at1g11860	at1g11860.3	1666	-4.1736e-14	2.09371e-15	-1.98736e-15	-3.93121e-15	-6.36581e-15	0.224132	0.773393	0.0882257	0	9.53356e-15	-9.02822e-16	-1.23004e-14	0.263157	0.22653	0.121428	0.101831	0.335228	0.446007
at1g11870	at1g11870.1	1770	1.3958	1.90176	0.00249011	1.13584	0.49998	1.50911	1.957	2.94435	2.7211	0.348369	3.88198	0.00337488	0.448242	0.0858586	2.26429	3.26029	1.22831	0.838678
at1g11870	at1g11870.2	1777	5.48609	2.97196	5.87461	5.51548	6.36028	6.11487	8.52458	5.30363	8.14802	7.40049	3.91554	7.98398	4.65578	4.69075	5.31979	6.73154	5.68968	6.68084
at1g11870	at1g11870.3	1756	0.000758872	0.000339682	0.00257172	0.00097729	0.000140795	0.000133999	2.77729e-05	0.0341544	0.000403128	-4.84852e-16	0.00153071	2.5541e-18	0.00114425	0.000157159	0.00106409	0.000635811	0.82329	0.000751568
at1g11880	at1g11880.1	1780	1.10339	0.883338	1.38111	2.00904	1.78516	2.07116	3.50522	1.71773	2.21852	1.09968	0.608542	1.26498	0.876302	1.12068	1.92688	1.62025	1.83253	0.984938
at1g11890	at1g11890.1	1094	26.3308	44.2163	44.4373	17.1154	19.7436	24.452	15.4663	17.7608	15.0129	34.8306	33.8168	45.5375	14.4237	13.2644	15.8222	11.0497	14.7695	10.3403
at1g11900	at1g11900.1	1200	1.75794	1.7342	3.07297	2.00904	2.04464	2.28574	1.76251	2.52057	1.79498	2.17492	2.22196	1.87638	0.906871	1.9231	2.21711	2.35223	2.497	1.84363
at1g11905	at1g11905.1	1095	11.6255	17.4423	16.7259	10.6782	46.4304	21.4938	11.1062	23.9297	16.8843	11.8578	15.0667	9.40028	7.88439	17.753	14.4904	9.30244	20.0211	10.6739
at1g11905	at1g11905.2	663	0	0	4.24481e-05	1.30964e-05	0	0	0.000109677	0	0	0	0	0	9.11039e-06	2.88934e-06	0	8.18972e-06	0	0
at1g11910	at1g11910.1	1970	100.03	110.918	101.237	289.995	339.952	384.926	477.166	539.083	392.072	75.8795	74.9911	114.808	145.56	209.289	315.648	356.246	335.356	287.092
at1g11915	at1g11915.1	1203	0.181402	0.269092	0.204354	0.200403	0.167176	0.220649	0.351623	0.136646	0.149209	0.162713	0.069263	0.367656	0.090461	0.390163	0.106582	0.306048	0.126115	0.208193
at1g11920	at1g11920.1	1155	0	0	0.0532116	0	0	0	0	0	0	0	0	0	0	0	0	0	0	0
at1g11925	at1g11925.1	803	0.543528	4.14653	7.27104	0.350269	0	0.073458	0	0	0.223535	0.893805	0.726356	3.455	0.54209	0.243548	0.199593	0.0764166	0	0.0519833
at1g11930	at1g11930.1	1102	1.04934	0	0.604902	0.685327	0.719351	0	0	1.03118	0.00341835	0.00623128	0	0	0.375681	0.411987	0.356307	0.503004	0	1.76
at1g11930	at1g11930.2	1145	22.4327	28.9589	47.0824	49.6279	38.3007	45.5666	39.1601	56.0901	36.9938	36.5783	48.0292	29.3924	39.1764	40.9036	63.3743	72.749	70.4257	52.6991
at1g11940	at1g11940.1	1478	2.11631	1.84606	1.24749	2.80015	3.0752	2.81365	2.50424	2.82502	2.36821	2.56047	3.32617	2.88368	1.988	2.80519	3.27486	1.5569	2.02734	1.77929
at1g11950	at1g11950.1	2955	0.541566	1.40849	2.05905	1.23738	1.29311	2.086	1.1094	1.05696	0.789672	0.552011	0.845923	1.45593	0.57696	0.79419	1.56205	1.15249	0.911327	0.847566
at1g11960	at1g11960.1	2660	26.8818	31.7111	33.1789	6.04223	5.00513	10.5777	8.26922	4.74616	6.7818	50.0642	32.8595	53.1777	5.1003	4.26429	8.54387	5.19044	3.10848	4.83335
at1g11970	at1g11970.1	300	0	0	0	0	0	0	0	0	0	0	0	0	0	0	0	0	0	0
at1g11980	at1g11980.1	237	0	0	0	0	0	0	0	0	0	0	0	0	0	0	0	0	0	0
at1g11990	at1g11990.1	1773	0	0	0	0.0226626	0.158803	0.0831737	0.178935	0.0370863	0.05062	0.0368008	0	0.0226781	0.0204596	0	0.0180793	0.0692189	0.0213927	0.0706305
at1g12000	at1g12000.1	2072	12.779	11.6729	13.2589	27.6728	40.6302	47.5851	22.9671	27.1013	17.1095	16.9103	21.9166	14.8258	24.9302	30.9966	30.2136	13.5637	16.5299	10.4759
at1g12010	at1g12010.1	1293	1.12517	1.21604	1.09325	2.01992	0.902129	1.20893	2.04468	1.72903	2.70705	0.958784	0.773303	1.24387	0.841644	1.17977	2.90053	6.71524	3.19743	6.0693
at1g12013	at1g12013.1	130	0	0	0	0.618167	0.309404	0	0	0	1.38076	0	0	0	0	0	0	0	0	0
at1g12015	at1g12015.1	90	0	0	0	0	0	0	0	0	0	0	0	0	0	0	0	0	0	0
at1g12020	at1g12020.1	876	2.9894	3.06191	1.61366	3.39427	3.1223	6.06029	5.19096	3.22765	5.02022	3.2028	2.75842	2.52449	2.23612	2.41113	5.63517	4.23794	4.41641	7.91013
at1g12030	at1g12030.1	994	0.0731812	0.139573	0	0.12127	0.202327	0.2077	0.106389	0.066151	0	0.196925	0.754438	0.121353	0.29195	0.19675	0.16124	0.185199	0.152633	0.0839891
at1g12040	at1g12040.1	2444	0	0	0	0	0.21395	0.0241353	0	0.094165	0.110167	0	0	0	0	0.032008	0	0.0376612	0.0310386	0.0512389
at1g12050	at1g12050.1	1675	13.6364	18.1668	18.713	31.0892	24.0375	33.0854	27.9055	36.6456	26.6301	10.2838	8.05874	19.1079	21.7216	19.3351	33.9683	26.8896	22.6216	24.9957
at1g12060	at1g12060.1	648	1.01031	2.14099	1.42267	1.24015	1.42765	1.59301	4.56947	0.761043	2.21603	1.51036	4.88625	1.79944	1.45547	0.905413	1.23667	1.23104	0.468262	1.0951
at1g12064	at1g12064.1	598	0	0	0	0	0	0	0	0	0	0	0	0	0	0	0	0	0	0
at1g12070	at1g12070.1	672	0.108247	0	0	0	0	0	0	0.0978483	0	0.291285	0.123993	0.119667	0	0.174615	0.0477003	0.0456567	0	0.062117
at1g12080	at1g12080.1	590	2.4725e-05	1.22822e-06	9.43815e-05	8.2677e-05	1.06061e-07	8.90122e-06	1.7232e-05	2.06352e-05	7.10631e-05	0.000348502	0.000391583	0.000107734	5.92936e-05	4.71038e-05	0.000153311	6.16015e-05	0.000211995	4.95973e-05
at1g12080	at1g12080.2	701	7.47135	5.01376	4.64664	5.67454	4.13127	4.7122	4.67655	5.81561	3.45676	19.7323	38.2738	13.1923	10.8669	15.7906	13.5808	14.4433	19.9654	16.435
at1g12090	at1g12090.1	879	174.945	91.3859	89.5672	65.3681	21.873	18.8234	65.6881	15.0733	27.6701	107.039	144.56	274.733	124.63	35.821	45.2921	46.8422	25.3293	28.1608
at1g12100	at1g12100.1	399	0	0	0	0	0	0	0	0	0	0	0	0	0.0909144	0	0	0	0	0
at1g12110	at1g12110.1	2136	49.5505	144.603	67.991	81.8101	65.2486	103.241	148.378	99.3699	123.825	79.177	67.2907	38.8341	27.1722	44.3876	99.2251	65.1977	53.0405	80.3975
at1g12120	at1g12120.1	1955	15.5531	18.4981	21.4401	20.6762	17.8378	24.4244	23.1515	23.7623	21.5765	21.727	25.4019	25.7292	15.0851	18.1464	28.0539	21.1081	22.9127	20.1774
at1g12130	at1g12130.1	1413	0	0	0	0.0284365	0	0	0	0	0	0	0	0	0	0	0	0	0	0
at1g12140	at1g12140.1	2146	13.1133	15.3273	14.0831	22.2647	27.6198	24.8927	18.6107	26.5846	20.1131	11.513	10.8917	10.2847	18.001	15.0178	19.5449	14.2116	20.9558	11.7659
at1g12140	at1g12140.2	1567	3.85936	2.02868	2.12802	1.99688	3.78339	3.66559	0.292421	1.69372	0.00427438	2.47068	0.0789229	4.03063	0.117431	3.67035	0.173911	4.54184	0.0565802	0.00303366
at1g12150	at1g12150.1	1759	0.124063	0.315488	0.27952	0.296959	0.320134	0.217973	0.841676	0.635486	0.867389	0.40803	0.0473698	0.365737	0.144357	0.0444728	0.291571	0.470946	0.172503	0.28477
at1g12160	at1g12160.1	1629	0.848435	1.41944	0.67911	1.50462	5.33337	6.28251	4.21964	5.89324	2.92002	0.841131	0.767251	1.13541	1.0466	2.28104	1.61355	2.59915	4.49376	2.20372
at1g12170	at1g12170.1	1095	0	0	0	0	0	0	0	0	0	0	0	0	0	0	0	0	0	0
at1g12180	at1g12180.1	613	0	0	0	0	0	0	0	0	0	0	0	0	0.0591759	0	0.156874	0	0	0
at1g12190	at1g12190.1	1128	0	0	0	0	0	0	0	0	0	0	0	0	0	0	0	0	0	0
at1g12200	at1g12200.1	1685	2.46071	4.55592	5.83591	9.37155	35.0187	18.9038	19.0163	15.9019	12.4104	4.41439	3.56041	4.62932	7.664	15.0652	10.9385	9.2317	9.56671	4.68211
at1g12210	at1g12210.1	2658	0.79365	0.974319	1.38735	1.39076	5.53854	2.92937	2.10865	3.58704	1.82335	1.05555	0.752356	0.847126	1.16003	2.5605	1.14567	1.61602	3.22498	1.11502
at1g12211	at1g12211.1	249	0	0	0	0	0	0	0	0	0	0	0	0	0	0	0	0	0	0
at1g12220	at1g12220.1	2883	3.95806	3.69635	5.68023	3.7298	3.51377	5.02298	5.24535	2.90369	3.70453	2.20941	3.71451	1.56024	3.42197	2.11754	0.637507	2.02613	2.56724	0.670279
at1g12220	at1g12220.2	2965	0.273052	1.30336	1.31721	1.72628	0.639572	0	0	1.72285	0	0.844503	1.78387	0.639106	2.44728	1.92496	3.66128	4.24894	3.40101	2.16395
at1g12230	at1g12230.1	1552	17.2013	17.8784	15.6421	16.3258	12.362	12.2255	34.9549	15.6547	23.536	16.1006	15.5158	34.799	15.8941	17.6749	25.466	38.1628	25.5676	24.4871
at1g12230	at1g12230.2	1720	0	0	0	0.103013	0.0937209	0.285822	0	0	0	0.873559	0	0.182179	0.23158	0.174537	0	0.0632884	0.172335	0.0865147
at1g12240	at1g12240.1	2229	117.223	162.388	76.8174	54.8002	46.2315	128.863	133.41	65.0166	128.161	124.143	126.125	125.928	77.0576	39.1138	146.511	104.955	105.722	170.529
at1g12244	at1g12244.1	983	3.03401	1.08204	0.500179	2.32992	0.982035	1.92022	2.04401	1.70573	1.82603	1.52665	1.94958	1.84066	1.7713	1.43245	2.47828	2.90271	1.73633	2.46294
at1g12250	at1g12250.1	1051	28.7683	25.8728	22.1628	42.7751	21.5727	28.857	48.3118	28.577	38.0916	20.2337	16.411	26.4637	30.3586	22.3946	39.4976	42.6687	23.9444	34.1845
at1g12250	at1g12250.2	1046	2.52772	0	0	7.99555	2.62688	2.81058	8.98319	3.34618	4.28431	0.0672649	2.8302e-05	0.932827	4.66134	1.99125	2.87941	11.9488	1.36023	2.16694
at1g12260	at1g12260.1	1871	0.388788	0.494338	0.558424	0.322134	0.472953	0.346796	0.508688	0.228435	0.431717	0.244112	0.53441	0.730668	0.252043	0.418106	0.394043	0.229577	0.324354	0.379275
at1g12270	at1g12270.1	1949	16.422	19.8838	17.4067	20.5543	24.992	29.4026	17.4714	17.594	14.137	13.4245	13.1676	12.8939	14.4802	17.3995	20.8379	15.6004	14.3426	14.3497
at1g12280	at1g12280.1	2685	1.84226	2.23907	2.28899	3.65144	2.90621	3.81162	7.56206	5.05706	5.78273	2.60019	2.97916	2.06657	3.28297	2.68043	4.29782	10.8441	5.24087	4.41523
at1g12290	at1g12290.1	2889	0.0142454	0	1.73453	0.133674	2.88979	1.63291	0.060776	3.0545	0.091752	0.0611933	0.026397	0.499833	0.141655	1.4937	0.157015	0.147953	2.88161	0.0630917
at1g12290	at1g12290.2	3461	1.48036	1.49653	0.665308	1.03777	0.981325	1.23606	1.53812	1.15504	1.09033	1.53251	1.32616	1.3254	0.290517	0.267542	0.952548	1.45444	0.696042	1.09312
at1g12294	at1g12294.1	168	0	0	0	0	0	0	0	0	0	0	0	0	0	0	0	0	0	0
at1g12300	at1g12300.1	3059	0.118899	0.075589	0.401827	0.564817	0.460212	0.732755	1.31367	0.54813	0.557449	0.127979	0.68097	0.223452	0.36761	0.43474	0.953569	1.09325	0.619961	0.504896
at1g12310	at1g12310.1	892	47.8695	60.71	44.9233	62.2983	61.6415	64.773	45.6435	66.4544	53.6282	40.1581	34.8426	35.34	42.1715	54.6366	63.4623	61.7065	60.6357	70.4757
at1g12320	at1g12320.1	841	5.18969	9.45803	11.5465	6.44995	25.2048	12.8354	6.03571	19.1946	15.5807	7.83594	10.7994	4.54195	4.83089	11.3481	9.07133	4.99802	25.7071	14.5925
at1g12330	at1g12330.1	1655	1.53835	2.40308	1.41115	6.06961	5.75996	6.02342	7.66772	5.50268	6.39904	2.20778	2.61802	1.06898	2.32334	3.09602	6.41092	6.95195	2.88766	4.48954
at1g12340	at1g12340.1	668	0	0	0	0.0601509	0	0	0	0.0492171	0	0	0.997885	0.120384	0.0543037	0.0585536	0	0.0918601	0	0.0624889
at1g12350	at1g12350.1	1279	7.0524	9.5094	9.6586	11.1526	13.0825	13.5591	11.5755	15.963	9.68366	6.52988	5.34208	8.23656	6.97702	9.93901	13.5336	13.6734	11.0911	10.3785
at1g12360	at1g12360.1	2557	30.0413	40.7834	44.7786	23.5868	39.8764	35.0068	24.9798	42.3917	32.8882	28.4008	35.7473	45.2402	17.6622	30.67	29.3092	26.6496	50.6118	26.1361
at1g12370	at1g12370.1	1667	0.000237656	0	0	0	0	0.00161215	0	0	0	0	0.00578923	0	0.00104957	0.00126525	0	0	0	0
at1g12370	at1g12370.2	1726	0.42122	0.214347	0.391688	0.372476	0.233039	0.271846	0.857769	0.438107	0.363989	1.24749	1.7806	0.256252	0.29322	0.429348	0.204288	0.462175	0.373578	0.386953
at1g12380	at1g12380.1	2871	0.709432	0.805387	0.749244	1.37155	2.94209	3.61605	3.05723	4.28283	3.78254	1.43177	2.49593	0.826293	0.998158	1.4305	4.09754	1.37857	2.25911	3.57669
at1g12390	at1g12390.1	954	7.92996	6.73805	9.21248	9.77144	12.5221	13.0773	10.1982	17.5069	11.7596	8.34405	5.06579	5.81629	7.49072	12.3819	14.5153	12.2854	15.2671	18.9023
at1g12400	at1g12400.1	607	3.47532	4.79976	5.46756	5.42805	9.60834	9.42622	6.09765	8.88276	5.91428	1.28991	2.19633	4.57062	3.8247	4.89728	6.65383	6.72259	8.81057	5.77657
at1g12410	at1g12410.1	1079	67.7533	78.4757	82.3067	85.0538	72.8404	85.0634	91.0494	86.0166	98.7325	69.4202	94.3663	79.6339	69.8938	72.7177	97.4412	112.915	94.2078	107.587
at1g12411	at1g12411.1	162	0	0	0	0	0	0	0	0	0	0	0	0	0	0	0	0	0	0
at1g12420	at1g12420.1	1858	5.40281	5.25176	6.38411	3.20063	8.48613	7.60352	6.71613	12.758	10.1439	7.02344	8.02739	8.26671	2.24521	2.73671	4.91688	3.96314	8.43098	28.8244
at1g12423	at1g12423.1	120	0	0	0	0	0	0	0	0	0	0	0	0	0	0	0	0	0	0
at1g12430	at1g12430.1	3216	1.21934	1.45236	3.09196	5.30953	5.12542	7.82726	8.74679	5.8706	5.29737	2.15037	2.82408	1.73771	3.77291	4.64692	8.63039	7.59363	4.63754	6.09047
at1g12430	at1g12430.2	3224	0.00206836	0	0.00393523	0.0128981	0.613769	0.800494	0	0.129958	0.728755	0.000209009	0	0.00014194	0.354504	0.0112017	0.26966	0.476203	0.432759	0.955117
at1g12440	at1g12440.1	969	35.0962	34.3821	42.3564	75.3781	42.5392	45.6604	60.5498	49.0277	55.7249	28.6442	31.2602	27.8638	40.1972	47.6815	61.9923	92.4478	77.672	71.1153
at1g12440	at1g12440.2	1372	3.41881	6.25512	8.96755	3.31475	7.0122	5.06967	2.55733	4.38486	4.66754	2.35892	5.31174	5.20171	4.3684	4.66816	5.16315	2.95726	3.58466	6.08951
at1g12450	at1g12450.1	1285	5.37782	4.35462	5.69158	5.37829	2.72324	2.59358	5.02007	2.53294	3.70172	3.80823	2.78825	4.81873	3.27462	1.8872	3.29277	3.48597	1.80053	2.98858
at1g12451	at1g12451.1	183	0	0	0	0	0	0	0	0	0	0	0	0	0	0	0	0	0	0
at1g12460	at1g12460.1	3289	1.37124	1.36388	2.93376	1.33162	1.02727	1.14781	2.7973	1.35946	1.41896	2.08301	2.71073	1.90711	0.882331	1.2368	1.62758	2.67727	1.47611	1.04071
at1g12470	at1g12470.1	3236	10.5427	13.2762	17.9478	12.1188	13.0015	14.2181	11.6992	12.3949	13.3681	13.9932	11.381	12.0277	10.2009	11.2652	16.6712	12.2877	13.022	13.6863
at1g12480	at1g12480.1	1881	1.12149	1.59806	1.82973	1.32441	3.122	1.89724	3.09212	2.70917	2.19482	1.83845	3.4552	1.92384	0.636401	1.20606	1.41442	0.619824	0.766246	1.37589
at1g12490	at1g12490.1	1059	0.0686895	0.0436689	0	0.0379422	0	0.0835507	0.099859	0.0310454	0	0.0616126	0	0.0759362	0.102762	0.0369347	0	0.0579439	0.035816	0
at1g12500	at1g12500.1	1565	10.83	12.9132	14.0591	9.34557	3.44397	5.05063	15.4065	2.94108	6.30825	17.6357	24.3847	15.2098	6.42053	3.1491	6.26754	8.25356	3.46573	5.44121
at1g12510	at1g12510.1	74	0	0	0	0	0	0	0	0	0	0	0	0	0	0	0	0	0	0
at1g12520	at1g12520.1	1160	11.4089	16.1806	15.0389	22.9403	44.9567	54.7356	91.6918	52.6449	61.2087	20.4158	16.1998	36.2165	20.7169	49.0274	31.5845	58.8199	90.5876	66.3483
at1g12520	at1g12520.2	1229	0.811878	3.50798	6.83566	10.1155	3.54986	3.25781	6.96582	8.08123	2.55644	1.64332	10.0719	3.06897	7.76424	4.41727	5.93335	8.33359	6.98106	4.29863
at1g12520	at1g12520.3	1245	0.370893	0.182249	0.763176	0.397748	0.452371	0.484403	2.74013	1.12067	0.639945	0.00450874	0.328917	0.205214	0.333875	0.00620041	0.528322	1.48639	1.44179	0.692693
at1g12530	at1g12530.1	734	7.23457	8.63163	8.20576	10.0726	7.39787	14.0636	4.75446	12.5416	3.05685	8.35598	10.6708	4.10847	10.2301	10.338	12.1842	11.4114	9.81818	11.3171
at1g12540	at1g12540.1	1000	0.218226	0.508699	0.491676	0.0401808	0.0402225	0.235947	0.105751	0.131508	0.269248	1.10921	0.749911	0.442291	0	0	0.160273	0.0306813	0.151717	0.292198
at1g12550	at1g12550.1	1177	5.80948	6.75803	4.49067	3.85763	4.75015	3.88401	8.44568	4.6648	3.20261	5.54356	3.68124	4.2702	3.57509	1.79452	3.62214	3.46696	1.54681	2.80176
at1g12560	at1g12560.1	1033	0	0	0	0	0	0	0	0	0	0	0	0	0	0	0	0	0	0
at1g12570	at1g12570.1	2027	0	0	0	0	0.0595301	0.0145503	0	0	0	0	0	0.0198363	0.0178958	0.0578893	0	0	0	0
at1g12580	at1g12580.1	1972	11.7671	15.6887	15.4895	15.3429	20.8047	25.6048	15.6052	22.6738	21.2995	13.4334	14.6196	13.5591	10.4667	17.9503	24.9512	23.5555	27.7545	28.153
at1g12590	at1g12590.1	72	0	0	0	0	0	0	0	0	0	0	0	0	0	0	0	0	0	0
at1g12600	at1g12600.1	1279	0.0568742	0.0361574	0.0480527	0	0.0314484	0.0461195	0.0826823	0.0514105	0.280686	0.102029	0.130295	0.377247	0	0.183489	0.0501244	0.047977	0.0296553	0.0326369
at1g12610	at1g12610.1	1074	8.26307	11.4537	12.5322	0.411535	0.0749023	0.411919	0.196929	0.153059	0.334262	10.9354	3.25846	9.73384	0.101326	0.291351	0.268614	0.199971	0.141263	0.116599
at1g12620	at1g12620.1	2407	2.17592	2.2479	2.37463	1.21861	1.45383	1.48263	1.49378	1.39321	0.894882	2.60232	1.4193	2.37207	0.753528	1.495	1.61139	1.77179	1.29215	0.988504
at1g12630	at1g12630.1	587	0.247844	0.0787825	0	0.205353	0.205567	0.150733	0.180154	0.168026	0	0.222309	0	0	0.061797	0.133267	0.109215	0.209072	0.129231	0.142224
at1g12640	at1g12640.1	1795	9.60439	14.7624	12.018	12.446	18.1505	20.5879	24.6261	29.3421	41.7996	13.9946	17.9644	18.8161	9.1546	17.3452	25.5544	16.9559	34.2525	26.2781
at1g12650	at1g12650.1	1203	0	0.000465702	0.472198	0	0.114296	0.000524191	0	0	0	0.000213568	0.000140516	0	0	0.000395486	0.000201981	0	0.000200338	0.112957
at1g12650	at1g12650.2	1189	5.4631	6.41518	6.19026	8.36478	10.9799	12.6145	6.27317	10.7365	8.52949	9.47016	9.38984	6.78434	4.66783	7.43385	10.4642	7.09836	12.3634	12.6297
at1g12650	at1g12650.3	1168	0.105617	0.00194903	0	0.0851768	-6.71038e-20	0.0613716	0.132827	0.583087	0	0.023609	0	0.116309	0	0.000351773	0.297568	0.0240465	0.858145	0
at1g12650	at1g12650.4	1129	0.000484075	5.54294e-16	0	-1.41973e-16	0.000360547	0.000174952	9.1034e-05	4.85947e-16	8.94206e-05	-2.21353e-16	0.000568611	4.66032e-05	0	-2.90896e-16	-6.19986e-16	-2.45494e-16	-1.78795e-16	1.56956e-15
at1g12660	at1g12660.1	414	0	0	0	0	0	0	0	0	0	0	0	0	0	0	0	0	0	0
at1g12663	at1g12663.1	348	0	0	0	0	0	0	0	0	0	0	0	0	0	0	0	0	0	0
at1g12665	at1g12665.1	519	0	0	0	0	0.0775	0.113655	0	0	0	0	0	0	0	0	0	0	0	0
at1g12667	at1g12667.1	347	0	0	0	0	0	0	0	0	0	0	0	0	0	0	0	0	0	0
at1g12669	at1g12669.1	391	0	0	0	0	0	0	0	0	0	0	0	0	0.0927745	0	0	0	0	0
at1g12670	at1g12670.1	305	0	0	0	0	0	0	0	0	0	0	0	0	0	0	0.105097	0	0	0
at1g12672	at1g12672.1	396	0	0	0	0	0	0	0	0	0	0	0	0	0	0	0	0	0	0
at1g12672	at1g12672.2	600	0	0	0	0	0	0	0	0	0	0	0	0	0	0.0651897	0	0	0	0
at1g12680	at1g12680.1	1933	9.25741	12.919	11.8277	10.6844	9.69668	10.6042	10.121	10.7833	7.8931	8.13487	7.88835	9.98446	7.91929	6.21208	10.016	12.7455	9.02609	10.5598
at1g12700	at1g12700.1	2480	0.615962	0.671303	0.669115	0.939713	0.664969	0.796797	0.810186	0.88821	0.868541	0.999764	0.671963	0.535029	0.67284	0.599325	1.08572	1.33612	1.07058	0.471287
at1g12710	at1g12710.1	1274	4.22521	6.96947	9.88947	10.6602	5.24092	4.23649	6.55754	4.95478	3.80413	1.99738	3.07394	7.22738	11.5316	4.14472	6.01338	3.41973	3.63215	4.35774
at1g12720	at1g12720.1	2159	0	0	0	0	0	0	0	0	0	0	0	0	0	0	0	0	0	0
at1g12725	at1g12725.1	507	0	0	0	0	0	0	0	0	0	0	0	0	0	0	0	0	0	0
at1g12730	at1g12730.1	1720	1.00905	1.15304	2.565	4.78899	1.9163	2.52325	1.72274	1.46077	1.77334	0.923353	0.678214	1.59099	4.03262	2.16022	3.40929	3.37469	1.4801	1.67098
at1g12730	at1g12730.2	1629	0.0062892	0.00326617	0.0836153	0	0.00135447	0.0153711	2.92	0.233674	0.000819833	0.0264121	0	0.319433	0.373888	0.000146037	0.394782	0.392021	0.253348	0.00377587
at1g12740	at1g12740.1	1887	0	0.0153518	0	0.0258972	0.0131185	0.0208642	0	0	0	0.143397	0.196061	0	0.0347076	0.0521041	0.0103847	0	0.0255813	0
at1g12740	at1g12740.2	1905	0	0.00906904	0	0.0165321	0.00811961	0.0102971	0	0	0	0.0977131	0.111966	0	0.0227461	0.030517	0.00653996	0	0.0144811	0
at1g12750	at1g12750.1	1354	11.4801	9.01474	18.3659	9.3475	6.35156	4.67038	12.7603	5.69213	9.4544	4.67158	0.855767	13.4087	3.96713	6.33113	7.40828	8.47461	5.44656	7.52719
at1g12750	at1g12750.2	1602	0	0.490403	0.760448	0.826085	0	0	0	0	0	0.977453	0	0.00199934	0	1.91123	0.344904	0	0.471329	0
at1g12750	at1g12750.3	1608	7.84025	11.3334	11.335	4.22486	6.00809	6.17361	9.31371	6.30913	2.42046	11.932	14.5657	14.9127	3.04371	3.17574	2.76758	7.34606	2.77536	1.96879
at1g12760	at1g12760.1	1812	68.0452	76.8969	61.4595	48.1859	70.012	52.59	35.4253	56.9179	45.2708	56.9657	55.9628	90.9122	34.0527	45.0499	35.9464	37.6743	38.599	35.6609
at1g12760	at1g12760.2	1757	2.52417e-05	2.15609e-05	8.76008e-06	2.58332e-05	1.11443e-05	0	4.30749e-05	4.01101e-06	3.74527e-05	0	4.45058e-05	6.206e-05	1.05093e-05	3.19881e-05	6.61373e-06	2.23611e-05	4.86298e-06	0
at1g12770	at1g12770.1	2069	11.1451	9.99114	10.7532	24.7028	18.9545	20.3275	19.5248	16.9391	16.3102	9.74459	10.5513	15.8967	17.2696	13.5925	19.1801	21.5911	14.3541	19.1261
at1g12775	at1g12775.1	2024	0.539097	0.411273	0.607307	0.972757	0.71542	0.772307	1.35846	0.81218	0.975535	0.805926	1.48204	0.635703	0.537671	0.695701	0.776025	1.19754	0.580931	0.4331
at1g12780	at1g12780.1	1462	17.3148	20.5289	34.9756	69.5057	21.9546	37.6838	49.4757	34.4062	32.2287	12.8532	10.7716	20.6267	48.4326	47.8088	96.5145	97.8779	100.167	64.0415
at1g12790	at1g12790.1	1172	3.41367	4.37989	6.24034	2.74272	2.43669	3.47277	1.98508	1.57092	1.76129	2.50525	2.55942	4.39134	1.36185	2.53639	3.8564	3.32468	3.13919	2.88494
at1g12800	at1g12800.1	2673	57.3392	39.671	44.1919	20.4888	13.874	16.5949	27.6938	15.7313	21.3209	61.8059	67.2385	59.0112	22.704	16.1987	25.5789	33.5394	17.7797	21.3008
at1g12805	at1g12805.1	523	0	0	0	0	0	0	0	0	0	0	0	0	0	0	0	0	0	0
at1g12810	at1g12810.1	768	22.9213	28.542	20.4064	61.3176	66.6709	72.4662	95.148	101.328	85.5422	11.2994	11.2833	16.4917	33.5353	48.9942	70.1611	62.1616	46.1274	68.484
at1g12810	at1g12810.2	849	4.9807e-05	3.62235e-05	1.28478e-05	6.31376e-06	8.50324e-06	6.19653e-06	0	2.50549e-06	0	1.54919e-05	4.21656e-05	0	3.38682e-06	6.08032e-06	3.49869e-06	1.65773e-06	6.97034e-07	2.61727e-06
at1g12820	at1g12820.1	2229	11.781	11.1412	9.29199	15.1962	11.9819	15.3355	24.1485	15.6347	18.6021	10.4209	9.45753	12.609	13.7841	10.7216	18.0909	19.9174	12.2857	16.9105
at1g12830	at1g12830.1	921	10.1886	10.9965	11.411	11.6049	12.5777	12.425	2.52607	9.60252	4.77493	16.3651	16.0133	6.67954	9.76782	9.30068	12.1118	7.76193	10.1721	11.2401
at1g12840	at1g12840.1	1491	48.446	51.208	59.1511	71.0373	68.872	74.3368	79.2243	70.2082	75.4833	55.3577	69.0729	68.2003	59.8742	59.261	95.0888	70.3138	74.7645	62.4599
at1g12845	at1g12845.1	578	4.90821	4.40051	3.93426	5.83943	2.92274	1.88799	1.46368	0.682568	0.465827	1.46751	7.49623	8.27817	9.53941	6.90244	5.15757	0.690063	1.37805	1.73326
at1g12850	at1g12850.1	1568	11.5979	12.7116	18.1478	12.249	15.9813	16.7593	20.9073	17.9482	19.232	19.6825	19.4492	19.3605	12.0299	13.3207	16.6201	16.3777	16.5698	13.2043
at1g12855	at1g12855.1	1452	0	0.0318494	0	0	0	0	0	0	0	0	0	0.0276916	0	0.0269379	0	0	0	0
at1g12860	at1g12860.1	1976	2.24558	1.3106	1.80397	4.29056	2.70728	2.53739	7.59949	2.7453	2.9977	3.23597	5.14446	1.48543	3.72662	3.52341	4.59081	6.03999	3.33992	2.6406
at1g12870	at1g12870.1	1251	0.0581472	0.0369667	0	0	0	0	0	0	0	0.0521565	0	0.0642818	0	0	0	0	0	0
at1g12880	at1g12880.1	1002	6.96931	7.19987	8.28047	5.81459	5.21849	4.91556	3.69388	6.16855	2.32882	6.64199	3.90838	7.50393	2.64278	3.43515	3.42299	3.3682	3.44467	2.37458
at1g12890	at1g12890.1	660	0.110215	0.280275	0.651843	0.12176	0.121886	0.134061	0.160228	0.0996274	0	0.19772	0	0.670137	0.0549619	0	0.38854	0.0929736	0	0
at1g12900	at1g12900.1	1501	694.38	335.415	206.361	302.81	142.853	150.365	546.728	208.25	321.844	436.152	352.138	413.92	396.077	223.847	293.541	653.64	182.614	242.969
at1g12900	at1g12900.2	1469	9.94928e-05	0.000142324	0	0.00771834	0.000194166	0.00672443	0.00415625	0.00828599	0.00103564	5.24067e-05	0.000219015	0	1.14539	0.000452715	1.09241	1.25322	0.752894	0.000436021
at1g12900	at1g12900.3	1389	0.000222141	1.34218	2.39388	0.0106191	0.000296144	0.000151069	0.000664841	1.25726	0	0.00110083	0.151828	0.0589178	2.556	0.00136069	0.00135742	0.00109532	0.0475986	0.000957475
at1g12900	at1g12900.4	1381	1.30538	3.75044e-05	0.00148473	1.06283	0.0019062	0.00380257	18.8218	2.40155	0.15256	1.15572	0.000127005	0.525872	1.56713	0.701809	2.86437	5.62875	2.94879	2.21163
at1g12910	at1g12910.1	1395	9.95968	11.9011	11.4989	24.5405	24.3353	25.6244	27.0631	28.9884	33.8409	11.7867	7.58572	12.3939	17.5783	21.4495	40.3957	35.7838	31.295	40.6953
at1g12920	at1g12920.1	1656	27.9372	33.2877	43.3111	34.7457	50.3753	62.8872	39.5288	49.395	64.9815	44.1289	44.3285	32.6328	28.4109	50.1205	88.7695	63.9564	82.386	108.037
at1g12930	at1g12930.1	3341	1.69826	1.61949	2.31784	5.05117	4.28591	7.3888	10.0655	6.87849	8.59616	2.61694	2.54385	2.39492	3.74583	4.36679	9.52715	7.53946	7.69709	7.9712
at1g12935	at1g12935.1	429	0	0	0	0	0	0	0	0	0	0	0	0	0	0	0	0	0	0
at1g12938	at1g12938.1	171	0	0	0	0	0	0	0	0	0	0	0	0	0	0	0	0	0	0
at1g12940	at1g12940.1	1762	0.412839	1.67974	1.56962	0.478886	3.05892	2.24297	1.56045	2.01516	0.407488	0.666549	2.1753	0.296656	0.123524	0.332978	0.25469	0.104477	0.193736	0.0473809
at1g12950	at1g12950.1	1824	0.797611	0.659199	0.673898	0.0440579	0.0661555	0.0485089	0.289887	0.0360494	0.0492046	0.60812	0.959316	0.683364	0.119325	0.042888	0	0.0504626	0.0623835	0.0228852
at1g12960	at1g12960.1	315	0	0	0	0	0	0	0	0	0	0	0	0	0	0	0	0	0	0
at1g12970	at1g12970.1	1639	6.30225	8.18252	7.01215	5.22179	4.66277	3.94085	3.35511	3.55048	2.95696	6.09085	6.5581	7.62951	3.78462	3.41262	3.79414	3.7439	3.54067	2.24121
at1g12980	at1g12980.1	1248	0	0.185278	0	0	0.0322296	0.0236325	0	0	0	0	0	0.0322181	0	0.0313412	0	0	0	0
at1g12990	at1g12990.1	2035	5.86227	6.0903	7.24829	7.99668	12.4324	8.71033	8.00275	12.2461	10.1878	10.2601	10.9733	8.77271	7.46887	7.38069	5.13503	6.43779	9.56151	7.15881
at1g13000	at1g13000.1	1901	2.14117	2.8043	3.926	1.62426	2.43975	2.88622	1.33583	1.12785	2.99811	0.816387	2.51638	4.98729	1.31864	0.647967	1.21442	0.338986	0.497901	0.295577
at1g13000	at1g13000.2	1675	12.9435	13.9074	14.4775	11.3263	16.9701	13.0294	7.63847	15.7964	8.81398	7.91598	9.28196	17.6246	8.0107	13.6959	10.1805	10.8254	12.8856	9.20927
at1g13010	at1g13010.1	73	0	0	0	0	0	0	0	0	0	0	0	0	0	0	0	0	0	0
at1g13020	at1g13020.1	2197	31.2556	33.4474	26.4916	25.5131	37.4763	30.1109	15.6436	34.7326	20.5071	20.5217	24.5002	21.0649	17.8155	28.4675	25.6349	25.6957	29.2626	29.3547
at1g13030	at1g13030.1	2196	1.55687	1.03189	1.03552	2.87267	3.75483	4.37834	1.44468	2.72478	2.24782	3.09006	1.29007	0.494364	1.93268	2.10175	4.16009	2.09572	2.21081	2.77524
at1g13040	at1g13040.1	1554	1.26386	0.863008	1.06783	1.8358	2.51067	2.18259	1.15686	1.52326	1.03957	1.9314	1.23323	0.957339	1.33054	1.23332	1.6708	1.30307	1.48885	0.940149
at1g13050	at1g13050.1	1361	0.178607	0.0154897	0.0227891	0.126212	0.191983	0.164575	0	0.00269254	0.503347	0.011567	0.316697	0.0464572	0.0957545	0.202312	0.423396	0.782672	0.164639	0.627708
at1g13050	at1g13050.2	1149	1.11793	1.63183	1.31024	3.7322	4.39346	3.6297	5.98241	3.25876	2.29388	1.17882	0.495088	1.97463	1.18098	2.41561	1.59082	2.33064	1.4225	1.39992
at1g13060	at1g13060.1	1147	40.9943	44.5117	46.4563	124.596	148.184	138.417	91.5518	149.634	96.3998	31.6851	44.0227	46.2027	69.7104	101.43	103.79	68.6116	101.488	78.2352
at1g13060	at1g13060.2	1280	0.204591	1.02185e-06	0	0.165809	0.136045	0.183626	0.000349057	0.246974	0.000465362	0.000181096	4.02634e-07	0	0.220398	0.323648	0.278131	0.0958503	0.206222	0.106286
at1g13070	at1g13070.1	1623	0	0	0	0	0	0.0181721	0	0	0	0	0	0	0	0	0	0	0	0.0257194
at1g13080	at1g13080.1	1667	3.44729	1.97304	2.13233	1.68683	1.90936	4.5275	6.64213	5.64277	5.44194	15.6541	33.7088	2.98206	4.27752	2.97286	3.58672	9.00503	11.2011	3.83031
at1g13080	at1g13080.2	1615	0	0.626476	0.462886	1.02051	0.445008	0.732324	0.0194383	1.52452	0.0512138	0.648741	0.0314464	0.855612	0.0994499	0.733817	0.545279	0.62182	3.44552	0.285242
at1g13090	at1g13090.1	1656	5.62258	6.17163	5.97522	30.6937	32.8144	36.0653	40.2312	50.7648	35.1193	7.36795	7.74868	4.95319	27.6661	22.5802	30.8932	34.9611	40.5861	29.4669
at1g13100	at1g13100.1	1532	2.46905	3.50161	3.53031	2.4654	3.78071	2.56046	2.27792	4.2062	2.22616	3.83309	2.50188	3.93684	2.60459	1.91484	1.59017	4.00539	2.79765	1.17163
at1g13110	at1g13110.1	1743	81.2141	191.11	183.744	52.4218	169.428	79.3259	65.404	57.2849	35.1685	62.7771	119.655	203.971	48.1792	57.8292	29.1305	54.3391	46.8294	15.6864
at1g13120	at1g13120.1	2427	4.10617	5.39243	6.0016	5.19851	5.78395	6.65941	5.09799	5.9604	5.02921	6.39842	5.63043	3.47908	3.45261	4.25466	5.61318	4.79119	4.67278	4.47181
at1g13130	at1g13130.1	1786	0.0407291	0.0776798	0	0	0.090084	0.0165137	0.0592109	0	0.301509	0	0	0.067539	0.0203107	0.153302	0.0717908	0.0515363	0	0.0233721
at1g13140	at1g13140.1	1835	0.00327516	0.100807	0.0131008	0.0538785	0.00848764	0.161726	0	0.238946	0.244548	0.00561302	0	0.0192873	0.0593049	0.010935	0.163077	0.0103164	0.178136	0.11374
at1g13140	at1g13140.2	1631	0.0409149	0	0.211353	0.0132897	0.0890958	0.0350421	0	0.0133737	0	0.0736944	0	0.17552	0	0.131586	0.0130594	0.138884	0.00887938	0
at1g13145	at1g13145.1	475	0.306283	0.194717	0.388165	1.86101	1.27018	0.745096	1.78106	1.45351	1.32262	0.137364	0	0.423245	1.22189	0.905794	2.29443	1.6794	1.67687	2.19698
at1g13150	at1g13150.1	1822	0.359319	0.126908	0.134927	0.242585	0.44152	0.566558	1.2769	0.396978	0.935914	0.0358111	0.137196	0.154477	0.0995468	0.214675	0.703723	1.0272	0.374712	0.366565
at1g13160	at1g13160.1	2654	4.49499	6.39489	7.98927	6.25271	9.13872	8.46796	6.69409	4.97987	5.85027	9.34218	11.3023	5.90852	4.55144	4.93713	8.91344	5.19062	5.20204	5.72506
at1g13170	at1g13170.1	2955	3.00565	3.75597	4.55483	4.26964	3.34847	5.00326	4.14992	3.30439	2.97646	4.75031	4.08851	4.25893	4.07554	3.918	5.57555	4.31534	2.51576	2.04828
at1g13170	at1g13170.2	3116	0.324527	0	3.55027e-05	0	0	0.0824717	0.0013009	0	0	0.018083	0.000116675	1.01975e-05	1.16291e-05	2.80787e-06	9.88267e-05	0.0726383	1.24425e-05	0
at1g13180	at1g13180.1	1915	7.29321	10.4565	10.1095	5.0567	12.3713	7.70062	5.85356	5.49381	5.10844	5.8263	8.26708	9.38542	5.24707	5.45347	4.16793	3.60485	5.54578	2.28876
at1g13190	at1g13190.1	2179	44.767	45.7997	49.1337	36.2715	31.5098	40.7006	26.7895	40.5569	39.4172	24.6438	21.0699	23.2503	22.857	29.5642	63.6826	44.9448	51.489	76.1865
at1g13195	at1g13195.1	1224	3.62314	4.59045	7.8823	7.28529	11.5649	9.26143	7.34133	11.9822	11.7308	7.01365	6.39902	4.96715	4.82858	6.09967	8.52606	5.59007	11.8	11.8118
at1g13195	at1g13195.2	1554	0.00164218	0.0744623	0.000769938	0.0794696	0.00185553	0.145052	0.00193996	0.12496	0.000927062	0.101985	0	0.0981223	0.00168261	0.078564	0.132704	0.19723	0.17591	0.0710925
at1g13200	at1g13200.1	1308	0	0.0353558	0.0469873	0	0	0	0	0	0	0	0	0.0307402	0	0	0	0	0	0
at1g13210	at1g13210.1	4065	49.1032	80.1472	82.8984	25.6604	63.1587	40.1299	31.374	37.6569	46.961	36.0829	61.5138	98.0923	32.2859	35.4671	18.3101	20.575	37.332	19.0178
at1g13220	at1g13220.1	1349	5.70204	8.65349	7.04455	1.63853	4.25419	4.26423	2.35408	3.84324	0.697085	7.32165	7.92901	5.33931	1.96544	1.3658	2.13111	3.74033	3.10853	2.99655
at1g13220	at1g13220.2	3600	2.63197	2.34533	4.10372	3.08041	1.97002	1.99865	2.87789	2.14893	2.83015	3.98056	6.56473	3.74008	1.89343	2.54126	2.99455	3.26879	2.58594	1.5904
at1g13230	at1g13230.1	1428	0	0	0	0	0	0.0619609	0	0	0	0.0913834	0	0.028157	0.0254026	0.0273906	0	0	0.0265611	0
at1g13240	at1g13240.1	74	0	0	0	0	0	0	0	0	0	0	0	0	0	0	0	0	0	0
at1g13245	at1g13245.1	579	25.8806	32.9069	33.9672	20.1251	9.37831	6.46919	12.2371	11.754	7.59536	41.6955	42.3093	40.2777	29.6965	10.1331	11.4046	19.3944	13.1671	8.57922
at1g13250	at1g13250.1	1441	1.86777	4.10785	2.64433	4.54509	5.63841	5.79225	15.0443	6.09172	8.09674	5.47882	5.49322	2.7624	7.95479	2.55149	4.42669	4.89708	1.73721	3.99756
at1g13260	at1g13260.1	1575	66.0452	126.022	70.1223	47.8343	63.7942	50.635	21.8216	33.1693	25.9276	60.6079	87.7144	79.7272	98.7367	41.1006	41.2741	22.3048	32.5107	22.8988
at1g13270	at1g13270.1	1313	10.6371	11.672	19.5659	37.9163	34.0038	30.0092	27.4646	19.8886	19.2076	6.55956	14.5959	20.7931	27.4018	20.674	26.1954	20.0382	13.7215	16.5436
at1g13270	at1g13270.2	1399	0	0.0862444	0	0	0	0.0640485	0	0.0638572	0	0	0	2.97933e-07	0.134038	0	0	0.0541124	0	0.0783282
at1g13280	at1g13280.1	1258	10.177	13.9692	13.9236	11.4665	18.7364	24.2418	17.9053	18.7122	27.895	6.95008	12.5184	13.2003	10.0347	7.8663	20.7412	10.658	15.6481	35.9026
at1g13290	at1g13290.1	1215	0	0	0	0	0	0	0	0	0	0	0	0	0	0	0	0	0	0
at1g13300	at1g13300.1	1237	0	0	0	0	0	0	0	0	0	0	0	0	0	0.0316199	0.0259132	0	0.27596	0.033745
at1g13310	at1g13310.1	1406	0	0.0657829	0.0437123	0.200047	14.3611	2.68503	1.72992	13.2116	6.3833	0.0464066	0.177788	0.0285976	0.1032	1.22405	0.273581	0.240038	11.519	1.27662
at1g13320	at1g13320.1	2070	17.2815	19.2696	21.2332	28.1481	28.8718	26.9477	31.0024	30.7971	29.9516	16.2006	19.2312	20.1794	19.5949	22.4553	29.4154	27.4164	26.3005	28.1158
at1g13320	at1g13320.2	2073	0	0	0	0	0	4.25491e-05	0	3.27407e-05	2.15955e-05	0	9.983e-05	0	0	0	0.000118126	0	0	0
at1g13320	at1g13320.3	2128	5.92142	7.09479	3.89462	4.49186	5.7489	9.2952	0.75275	1.3898	2.74934	1.87136	0.714149	3.72462	3.06549	3.92625	7.08611	4.53116	3.59405	4.03598
at1g13330	at1g13330.1	1020	0.356579	0.31737	0.602544	0.157572	0.276037	0.578302	0.414708	0.580183	0.703916	0.127937	1.47041	0.551878	0.284509	0.575203	0.628521	0.270717	0.223113	0.409241
at1g13340	at1g13340.1	1479	4.08222	3.53328	3.9477	5.70519	188.874	111.832	57.9162	306.474	310.694	8.33795	9.1267	4.75757	7.57872	43.7419	48.1794	5.82924	349.133	142.19
at1g13350	at1g13350.1	2454	7.80427	13.7913	18.3997	8.96687	0.0216819	8.39818	9.42072	6.79042	11.4578	6.99586	11.666	9.51676	8.24415	0.0186214	9.38715	10.1818	8.69508	11.5931
at1g13350	at1g13350.2	2535	3.14838	0.00301299	0.541193	1.60657	11.8633	5.54067	3.89576	7.87429	3.10531	5.01603	0.0137434	2.09638	0.275911	9.79515	7.65452	8.45549	8.46012	11.8304
at1g13360	at1g13360.1	937	56.279	74.2955	49.3613	27.4342	68.1542	58.0706	46.4924	74.1192	78.04	58.5448	61.2424	85.7818	19.012	36.2033	43.0869	31.8154	50.6686	52.8786
at1g13360	at1g13360.2	755	0.00153255	0.00965932	0.008793	0.0160062	0.0168806	0.0104352	0.00172807	0.0155437	0.129204	0.00520082	0.00744932	0.0122634	0.0100136	0.0201256	0.0246317	0.0223231	0.00338834	0.000450649
at1g13360	at1g13360.3	721	0.00476524	0.0323059	0.0288218	0.0526099	0.0559576	0.0342995	0.00626539	0.0563042	0.517895	0.0179134	0.0278915	0.0411346	0.0352828	0.072457	0.0857612	0.0772816	0.0114875	0.00122072
at1g13370	at1g13370.1	648	0.561282	0.428198	0.569069	0.186022	0.124144	0.182058	0.326391	0.101472	0	0	0	0.186149	0.111959	0.0603609	0.0989339	0	0.0585327	0.0644176
at1g13380	at1g13380.1	775	6.9457	5.96714	9.3577	16.1242	9.6015	16.973	29.0644	14.6356	26.7511	7.32459	6.77339	15.9795	19.6118	14.7371	49.7156	50.3569	21.7787	39.3188
at1g13390	at1g13390.1	665	53.8953	72.0206	55.4125	25.2129	35.1275	30.2376	33.0767	35.4552	44.7949	25.0741	32.5003	55.3425	14.5198	21.6501	37.4393	32.3112	31.0388	36.1414
at1g13390	at1g13390.2	1169	24.411	31.7805	33.2495	10.3364	12.1884	17.969	15.7406	12.3142	14.5173	39.821	28.9114	27.781	7.25559	10.0348	14.8699	13.5867	20.6293	13.5417
at1g13400	at1g13400.1	781	0	0	0	0	0.0515013	0	1.35404	0	0	0	0	0	0	0.0500817	0	0	0	0
at1g13410	at1g13410.1	1814	0.641607	0.815794	0.847016	0.841715	0.731722	1.13811	0.349782	0.833707	0.643186	0.539535	1.46987	0.709296	0.519926	0.452806	1.14859	1.04864	0.627274	0.828409
at1g13420	at1g13420.1	1213	0.47975	1.06749	0.810677	0.298126	0.397914	0.923948	0.0871811	0.162623	0	0.0537904	0.824304	0.29833	0.0299051	0.161228	0.184981	0	0.0938067	0
at1g13430	at1g13430.1	1248	0.174861	0.0370556	0	0.0321962	0.290066	0.37812	0.169472	0.131719	0	0.261409	0.0667656	0	0.0581328	0	0.0256848	0.147506	0.030392	0
at1g13440	at1g13440.1	1439	329.387	216.636	140.088	580.542	512.075	677.672	845.197	745.548	602.112	198.781	164.041	225.714	372.025	380.266	445.623	825.644	443.421	462.911
at1g13440	at1g13440.2	1355	2.66612e-06	8.40377e-06	0	0	0	0	0	0	0	1.20724e-06	7.21395e-06	0	0	0	0	0.22602	0	0
at1g13448	at1g13448.1	592	1.84313	0.937406	1.45343	2.10406	1.22298	1.84334	2.50086	3.94302	1.51603	0.110216	0	0.475435	1.28678	0.726777	1.19122	6.27101	2.24243	1.76278
at1g13450	at1g13450.1	1579	10.9348	14.7668	15.3267	14.962	16.3874	20.5959	9.47867	20.184	14.964	11.5159	14.2895	13.6509	6.86276	9.75809	17.8589	25.123	24.4691	22.4559
at1g13450	at1g13450.2	1592	0.319273	0.172642	0.95841	0.290844	0.514546	0.302263	0.44668	0.00440981	0.00572023	0.401244	0	0.18352	0.390351	0.258412	0.183871	0	0.380351	0.718784
at1g13450	at1g13450.3	1737	2.45623	2.04627	2.77414	3.11156	3.01773	2.36071	3.15037	2.08957	3.75268	2.574	1.30524	2.39944	1.29773	2.48947	3.91492	2.91542	2.89068	2.79121
at1g13460	at1g13460.1	1870	5.6955	4.34495	5.40066	3.74303	4.57835	5.19718	5.25926	4.96918	6.2233	3.01883	4.41343	4.97436	1.86205	4.1031	4.3024	6.17237	6.19678	4.22039
at1g13460	at1g13460.2	1951	2.78085	4.62941	5.75458	1.64349	2.39451	1.89685	0	2.29785	0.429305	5.03255	5.42182	4.71232	1.04139	1.64062	1.7581	1.0033	1.95349	1.71022
at1g13470	at1g13470.1	1272	9.8362	17.0148	8.74541	17.3738	88.0974	46.3501	19.2047	42.4662	20.5323	9.02799	13.5597	9.04053	11.4927	32.9639	3.72962	4.8241	24.3916	6.85865
at1g13480	at1g13480.1	1340	0	0.690229	1.83461	1.10947	9.42528	8.75998	0.552429	1.76653	1.13861	0.438231	1.6789	0.330068	1.35354	1.72218	0.885089	0.503723	1.30205	0.654175
at1g13485	at1g13485.1	174	0	0	0	0	0	0	0	0	0	0	0	0	0	0	0	0	0	0
at1g13490	at1g13490.1	1092	0	0	0	0	0	0	0	0	0	0	0	0	0	0	0	0	0	0
at1g13500	at1g13500.1	1161	0	0	0	0	0	0	0	0	0	0	0	0	0	0	0	0	0	0
at1g13510	at1g13510.1	1533	0	0	0	0	0	0	0	0.0214462	0	0	0	0	0	0	0	0	0	0
at1g13520	at1g13520.1	1268	0.114735	0.145884	0.0969392	0.126753	1.90327	1.74448	0.416998	0.829704	0.21234	0.463115	0.722837	0.15855	0.171648	0.894559	0.151678	0.169376	0.68799	0.0658401
at1g13530	at1g13530.1	1158	0.125634	0.279549	0.583812	0	0.382079	0.432977	0	0.170347	0	0.338071	0.0719546	0	0.187953	0.405325	0.027681	0.0529901	0.229278	0
at1g13540	at1g13540.1	1254	0.0580081	0.995713	0.931204	0.0640843	2.14905	1.62284	0	0.314613	0.143141	0.364222	1.06314	0.513024	0.289273	0.842164	0.178933	0.0978669	0.423452	0.13315
at1g13550	at1g13550.1	1270	0.572773	0.473378	2.1777	0.253108	4.37064	1.16116	0.333073	0.931948	0.706687	0.924771	1.04974	0.981461	1.02826	1.10874	0.378597	0.265743	0.955696	0.427287
at1g13560	at1g13560.1	1666	35.1049	37.1129	37.4438	33.0177	28.4648	40.2038	48.8129	30.5681	46.3291	37.3627	32.4591	57.2955	25.2574	24.0881	45.0391	30.0736	28.1623	31.2443
at1g13560	at1g13560.2	1649	0	0	0	0	0	0	2.37127e-05	0	6.86828e-06	3.8749e-05	3.21477e-05	2.22839e-05	0	0	0.469386	0	0	2.48429e-05
at1g13570	at1g13570.1	1614	3.6957	3.40966	5.44529	5.07862	7.37662	8.89918	6.81417	9.39053	11.2326	4.68943	2.16827	5.70489	3.28137	7.12483	10.4267	6.99548	12.8311	11.9228
at1g13580	at1g13580.1	1403	0.00026962	0	0.00011377	0	0	0	0	0	0	0.000226086	0.000240716	0	0	0	0	0	0	0
at1g13580	at1g13580.2	1408	2.32459	2.73374	4.20027	2.19687	0.464616	0.194721	2.36077	0.88275	1.00708	5.79126	2.50613	3.56789	2.0695	0.956689	0.160813	1.47755	0.362041	0.184372
at1g13580	at1g13580.3	1567	2.10141e-17	0.465341	0.893127	0.0261113	0.994295	1.46251	0.038331	0.738425	1.21427	0.000995653	3.3312	1.38716	0.0387227	0.962535	2.00339	0.0233691	1.03017	0.899878
at1g13590	at1g13590.1	422	0	0	0.145639	0	0.095314	0.279558	0.751782	0	0	0	0.197449	0	0	0	0.303835	0	0	0.0989161
at1g13600	at1g13600.1	683	0.106504	0.135418	0	0.529469	0.530018	0.345457	0	0.240681	1.05124	0.191062	0	0.17661	0.371777	0.515409	0.563184	0.179685	0.277666	0.733399
at1g13605	at1g13605.1	473	0	0	0	0	0	0	0	0	0	0	0	0	0	0	0	0	0	0
at1g13607	at1g13607.1	339	0	0	0	0	0	0	0	0	0	0	0	0	0	0	0	0	0	0
at1g13608	at1g13608.1	237	0	0	0	0	0	0	0	0	0	0	0	0	0	0	0	0	0	0
at1g13609	at1g13609.1	380	0	0	0	0	0	0	0	0	0	0.171705	3.72763	0	0	0	0	0	0	0
at1g13609	at1g13609.2	375	0	0	0	0	0	0	0	0	0	0	0	0	0	0.104304	0.170958	0	0	0
at1g13610	at1g13610.1	1296	0	0	0	0	0	0	0	0	0	0	0	0	0	0	0	0	0	0
at1g13610	at1g13610.2	1305	0	0	0	0	0	0	0	0	0	0	0	0	0	0	0	0	0	0
at1g13620	at1g13620.1	627	0	0	0	0	0	0	0	0	0	0	0	0	0	0	0	0	0	0
at1g13630	at1g13630.1	2421	0.0116695	0.00527908	0.199942	0.0208454	0.0883691	0.00820695	0.458622	0.0591909	0.00915813	0.0417997	0.0152759	0.040533	0.0201496	0.0191219	0.0310618	0.0664246	0.13802	0.0077543
at1g13630	at1g13630.2	2721	0.791625	0.675132	0.657824	0.498296	0.276148	0.48046	0.563558	0.249403	0.321691	0.706168	1.05819	0.451577	0.288695	0.284857	0.42002	0.49341	0.211743	0.361282
at1g13635	at1g13635.1	1004	0.0724217	0.184179	0.183486	0.240074	0.0801095	0.352434	0.737138	0.130932	0	0.129916	0.414715	0.280265	0.0361128	0.0389438	0.127642	0.0916327	0.151035	0.124675
at1g13635	at1g13635.2	1357	2.26743e-05	4.86801e-05	0.000116542	3.75588e-05	1.11167e-05	5.65261e-05	0.000123738	3.87572e-05	0	4.40876e-05	0.000179356	5.29418e-05	1.29254e-05	1.05287e-05	4.81182e-05	3.29158e-05	5.74984e-05	3.97818e-05
at1g13640	at1g13640.1	2489	3.82853	5.44391	8.07442	24.7962	17.162	22.1941	26.5545	22.7722	22.9331	8.04783	9.13913	4.92708	18.1156	19.8791	41.765	51.3532	26.0125	30.6571
at1g13650	at1g13650.1	1174	2.09359	0.668027	0.560205	0.2039	0.0764357	0.0739886	0.258561	0.427019	0.527631	3.11998	1.95504	0.417762	1.17131	0.0186415	0.0819112	1.27068	0.212264	0.319269
at1g13650	at1g13650.2	1194	1.1704	0.00159732	0.324229	0.00142897	0.0595935	0.00135467	0.188612	0.185908	0.00737535	0.538943	0.031692	0.19539	0.00278069	0.0144294	0	1.06326	0.0771897	0.000722061
at1g13660	at1g13660.1	2470	0	0	0	0	0	0	0	0	0	0	0	0.0162786	0	0	0	0	0	0
at1g13670	at1g13670.1	811	0	0.228091	0.0757823	0.0495448	0.148789	0.290934	0	0.121617	0	0.24136	0.205483	0	0.536742	0.192917	0.592871	0.340483	0.0935368	0.308823
at1g13680	at1g13680.1	1180	0	0	0	0.0340515	0	0.0249944	0	0	0	0	0	0	0	0	0	0	0	0
at1g13690	at1g13690.1	856	18.3555	16.0994	14.1443	28.6805	22.9776	23.8428	15.1955	25.0419	17.824	11.2812	8.76064	9.67628	17.2051	18.4146	25.726	22.7601	17.8125	27.0157
at1g13700	at1g13700.1	1018	0.786015	0.908553	1.50932	5.21009	1.54094	4.17195	5.60956	1.64708	1.85141	0.640941	1.22775	1.10592	5.02432	2.92009	4.97507	6.50998	3.83763	0.738081
at1g13710	at1g13710.1	1826	0	0.0759781	0.033658	0	0	0	0	0	0.0491507	0	0	0	0	0	0	0	0	0
at1g13720	at1g13720.1	72	0	0	0	0	0	0	0	0	0	0	0	0	0	0	0	0	0	0
at1g13730	at1g13730.1	1773	2.33858	2.42573	2.7038	6.39086	4.7414	7.1363	6.26273	5.80401	6.88432	7.02894	8.22425	2.26781	3.66227	3.57385	5.71306	7.64869	4.3641	6.99242
at1g13740	at1g13740.1	1591	5.07503	5.6971	4.09472	4.34387	2.95791	3.0031	2.32638	6.05466	7.33338	3.44488	3.03756	3.20958	1.8012	2.45844	5.31892	7.90655	7.93867	26.604
at1g13750	at1g13750.1	2082	5.86968	8.21843	5.3135	10.8268	14.2769	18.4582	9.1935	18.0176	14.3978	3.60398	4.12215	6.74	6.82985	8.51036	5.51179	6.97034	11.6593	5.59375
at1g13755	at1g13755.1	564	0	0	0	0	0	0	0	0	0	0	0	0	0	0	0	0	0	0
at1g13760	at1g13760.1	561	0	0	0	0	0	0	0	0	0	0	0	0	0	0	0	0	0	0
at1g13770	at1g13770.1	1510	3.32216	3.26307	3.92321	3.51483	3.15433	4.05071	7.36308	4.17835	4.88924	2.80815	1.28052	3.08886	1.82665	2.68392	3.3925	4.30246	2.63693	3.31459
at1g13770	at1g13770.2	1619	0.00169373	0.327184	0.0990956	0.692732	1.20699	2.36115	0.121718	1.1391	0.373643	0.000491421	0.812863	0.745041	0.895395	0.395891	3.56756	0.630139	1.26558	1.57528
at1g13780	at1g13780.1	1629	1.65222	1.73172	3.16918	2.46659	1.65433	1.70189	1.88261	2.15951	2.0385	2.48334	3.6828	1.90057	1.40289	1.39264	2.12517	2.22246	2.23524	2.53684
at1g13790	at1g13790.1	2407	1.35995	1.51782	1.04688	0.634346	0.668426	0.918988	0.746889	0.25952	0.335581	1.4638	0.796194	1.23615	0.889163	0.406251	0.692496	0.522614	0.267884	0.329501
at1g13800	at1g13800.1	2652	0.384008	0.122065	0.0231748	0.166663	0.24267	0.289151	0.0398758	0.123971	0.236895	0.467461	0.314191	0.0758074	0.109426	0.147488	0.43513	0.115691	0.171625	0.0472201
at1g13810	at1g13810.1	1189	3.5484	3.03376	2.79126	4.79872	6.7996	5.15948	2.13458	3.70523	3.39673	6.42051	2.66299	1.21741	3.44748	3.15806	5.01443	3.53519	2.2011	3.26498
at1g13820	at1g13820.1	1286	30.3752	25.2803	19.1643	14.2164	8.56996	11.2148	15.9531	11.1465	19.0525	20.8022	18.9843	23.5121	15.2885	10.7974	16.2018	22.4264	11.0012	23.3707
at1g13830	at1g13830.1	832	0.174861	0.778167	0.443217	0.434648	2.41722	2.9068	2.79629	7.62652	3.45189	0.235268	0.100148	0.386618	0.174398	0.376095	0.423799	0.626901	1.82352	0.7024
at1g13840	at1g13840.1	73	0	0	0	0	0	0	0	0	0	0	0	0	0	0	0	0	0	0
at1g13850	at1g13850.1	73	0	0	0	0	0	0	0	0	0	0	0	0	0	0	0	0	0	0
at1g13860	at1g13860.1	2819	0.00510958	6.4077e-05	0.0261271	9.92619e-05	0.0887184	0.0140431	0	0.316697	0.0250441	0.141253	7.36727e-05	0.489772	6.24968e-05	0.103853	0.10923	0.212549	0.042286	0.0926015
at1g13860	at1g13860.2	2528	0.367213	0.398831	0.653379	1.86802	1.51022	1.87764	1.7026	1.43714	0.993193	0.667813	1.8256	0.0841716	1.61291	1.52952	1.26974	1.67007	0.18117	0.461866
at1g13860	at1g13860.3	2740	1.15158	2.49074	1.36071	1.56351	0.435898	3.28906	1.28788	1.10313	2.72165	2.98252	3.43823	0.863146	1.58487	0.324411	2.9758	0.524234	0.427911	1.00548
at1g13860	at1g13860.4	2629	1.06978	0.749699	1.7127	0.991101	1.08887	0.226124	4.261	1.06802	0.41468	2.12882	1.88728	2.47078	1.06076	1.04046	0.63263	1.54104	0.95032	0.456878
at1g13870	at1g13870.1	1148	10.4551	16.3551	16.3285	7.59516	9.98555	11.3298	7.92209	8.21926	11.2577	10.4578	14.5163	13.7296	5.65609	6.1669	10.6662	7.1358	8.19376	10.6902
at1g13880	at1g13880.1	1705	14.4204	19.4746	21.1594	8.0126	9.69587	11.0708	9.67572	13.9993	10.7383	13.4705	12.9506	19.7386	6.91456	6.21692	10.0958	11.6247	15.0382	12.2412
at1g13890	at1g13890.1	792	0	0	0	0	0	0	0	0	0	0	0	0	0	0	0	0	0	0
at1g13900	at1g13900.1	2346	11.2865	15.7305	19.2028	9.28304	10.8186	10.4094	12.8019	10.3144	9.83187	16.2146	18.4334	21.1325	6.33959	7.81943	9.27752	10.541	8.7305	7.09945
at1g13910	at1g13910.1	1341	1.5731	1.82774	2.97902	1.40828	1.19978	1.91344	2.68122	1.76521	1.4724	2.14087	1.86406	1.55916	1.00087	1.34171	1.79276	1.89899	1.6122	1.3385
at1g13920	at1g13920.1	1038	0.84095	1.42568	1.06577	0.890327	0.775	0.710342	1.42631	0.316734	1.98866	1.00575	0.561911	1.2783	1.04841	0.565229	0.926433	0.472929	0.511569	1.68901
at1g13930	at1g13930.1	684	417.381	448.39	404.428	1146.83	487.786	432.268	518.084	317.235	638.754	416.862	601.561	335.66	1048.65	391.066	427.066	258.946	184.766	870.492
at1g13930	at1g13930.2	738	0.0306871	0.000202909	0.000242955	0.026592	0.000164492	0.0738408	0.00118709	2.86909e-05	0.325772	0.0809154	0.188426	0.0993345	0.0248209	0.0593323	0.000181967	0.0420082	3.94037e-05	0.000149
at1g13930	at1g13930.3	819	0.00248112	1.69988e-05	2.24178e-05	0.00125829	1.23136e-05	0.00535615	0.000100214	1.35877e-06	0.0243123	0.00548712	0.0134463	0.0056965	0.00197797	0.00654068	1.38378e-05	0.00401821	2.84707e-06	1.44258e-05
at1g13940	at1g13940.1	3374	3.01835	2.98799	3.47918	3.31069	3.77906	4.6067	5.82976	4.20951	4.33584	3.34554	4.96384	3.55129	2.13951	3.31552	4.0377	5.30148	4.82265	4.39201
at1g13950	at1g13950.1	731	8.06035	11.9567	7.90313	30.2318	39.122	35.0209	23.1465	45.4252	25.2919	4.01662	4.33145	12.156	19.1051	24.0783	27.8011	22.3709	17.1226	21.4138
at1g13960	at1g13960.1	1919	16.5862	21.1161	23.2504	11.7908	13.9263	17.7261	19.6327	19.2175	26.952	15.2769	14.3308	23.0097	7.91629	12.7496	20.9987	15.6726	21.3605	26.401
at1g13960	at1g13960.2	1930	3.93639	2.84579	2.54861	1.05928	2.61721	2.37844	1.30056	1.87886	1.05641	3.23504	4.40155	1.74637	0.45512	0.374495	1.49275	0.806605	2.69788	1.34721
at1g13970	at1g13970.1	2050	0.283872	0.406057	0.0899407	0.117602	0.608243	0.791286	0.567442	1.04244	1.3134	0.318282	0.690975	0.176524	0.17695	0.133559	0.281455	0.389128	0.684576	0.386883
at1g13980	at1g13980.1	4835	7.49138	8.26728	11.9861	11.3169	9.77005	15.4358	13.6691	10.3004	14.4926	5.23863	8.95946	7.21086	5.15737	10.4595	20.6186	12.6182	14.4951	13.8448
at1g13980	at1g13980.2	4799	1.15298	1.73116	2.04984	0.906107	4.75712	3.05767	9.60857	7.24948	7.80327	5.54458	0.0366425	5.79707	2.41569	3.78236	4.04077	9.29278	5.08389	5.21347
at1g13990	at1g13990.1	1009	44.4815	66.1826	82.2301	86.9427	156.665	89.1817	61.1027	198.566	138.404	57.3584	87.7826	46.5229	64.5684	113.039	116.75	50.1422	241.904	149.885
at1g13990	at1g13990.2	1090	3.50266e-05	2.06434e-05	3.23621e-05	0	7.37693e-06	5.92937e-06	1.83887e-06	3.85846e-07	1.7882e-06	8.93475e-05	0.00012019	0	1.1432e-05	1.08071e-05	1.39911e-05	1.51095e-05	0	8.90336e-06
at1g13990	at1g13990.3	1099	6.98851e-06	3.57076e-06	5.78871e-05	0.0270578	1.43484e-06	1.1945e-06	3.53654e-06	3.82818e-06	1.28765e-06	1.44233e-06	6.20505e-06	0.0196628	1.8703e-05	1.18059e-06	1.51233e-06	1.44407e-07	0.0278808	7.6644e-07
at1g14000	at1g14000.1	1805	61.3774	68.561	82.1616	31.2987	51.4313	49.1012	33.1606	49.2882	42.4631	66.1153	68.2744	82.6886	25.7642	35.5817	30.0301	22.8962	49.2974	26.965
at1g14010	at1g14010.1	915	20.6699	33.8122	24.4494	39.5221	46.4207	44.9653	23.9239	36.6857	22.658	13.9053	23.9498	22.8506	33.1826	37.2757	31.2138	19.1129	21.5554	14.781
at1g14020	at1g14020.1	1974	7.11207	5.29455	6.72505	4.4374	4.78839	4.79604	5.73218	4.73003	4.27377	6.74293	6.07831	6.53842	3.16073	4.93381	6.15435	4.52292	4.41931	3.70059
at1g14030	at1g14030.1	1713	6.45464	5.12937	7.67795	7.57642	3.68648	4.78643	11.1739	5.00929	7.75417	4.53268	6.12887	10.5626	6.92462	3.9502	6.90493	12.054	4.42839	4.3619
at1g14040	at1g14040.1	2442	0.685123	0.946874	1.20805	1.34923	1.8283	1.96864	2.77152	1.18476	2.02138	0.855007	1.05775	0.83973	0.713019	0.864925	1.11574	1.01768	0.698941	0.923055
at1g14048	at1g14048.1	306	0	0	0	0	0	0	0	0	0	0	0	0	0	0	0	0	0	0
at1g14060	at1g14060.1	877	10.2851	16.7158	14.6466	12.5078	16.6944	13.7882	5.66737	6.26051	5.0145	21.5013	18.3369	5.96017	8.97565	8.74152	10.5996	4.58295	6.01158	5.75924
at1g14070	at1g14070.1	1530	0.808246	0.906772	1.92814	2.10096	1.76138	2.87223	3.24855	2.17031	1.99443	0.938203	2.39623	1.26143	1.54109	2.17299	2.9331	4.13094	1.61137	1.25501
at1g14071	at1g14071.1	95	0	0	0	0	0	0	0	0	0	0	0	0	0	0	0	0	0	0
[truncated: 39,672 more rows]

## Sheet: IQ.OWLS Genes
Gene	Sample_1	Sample_2	Sample_3	Sample_7	Sample_8	Sample_9	Sample_10	Sample_11	Sample_12	Sample_13	Sample_14	Sample_15	Sample_19	Sample_20	Sample_21	Sample_22	Sample_23	Sample_24		Mean
at1g01010	13.9624	14.6571	25.6324	11.1402	22.7086	31.1533	13.2188	20.4118	38.2285	14.07	10.2673	10.0044	4.12605	14.6909	20.4709	8.1429	26.11	31.6532		18.3694
at1g01020	4.87489	4.25234	5.66568	6.80978	4.90245	6.38136	3.46423	4.26613	3.65984	4.90726	5.17905	4.10969	2.75796	4.19756	5.57137	3.89089	4.3574	5.08647		4.68524
at1g01030	5.65136	5.65626	5.25874	2.57326	1.05571	3.62281	1.88741	1.38066	9.32827	3.83609	2.93054	5.40331	0.79976	2.81291	6.32678	1.72331	2.3096	17.3325		4.43829
at1g01040	12.7779	10.5423	11.4345	9.99437	10.49	16.4698	10.6628	14.1759	10.9084	10.7866	8.79755	8.1926	4.39889	7.86044	14.5041	9.8322	10.2915	11.882		10.7779
at1g01046	0	0	0	1.35877	0.582935	0.569921	0	0.476479	1.73428	0	0	0	0	0	0	0	0	0.201655		0.273558
at1g01050	18.6327	18.2423	17.128	42.1569	32.0626	43.9379	76.6042	55.1768	69.4269	16.0445	18.1843	22.7407	31.6662	36.9097	65.2258	89.6233	56.544	84.0412		44.1305
at1g01060	2.95873	2.25208	1.04017	0.136279	0.133295	0.0219371	8.64909	12.1328	6.2703	8.56906	3.08881	0.585405	0.0551954	0.0288645	0.143825	7.15936	6.96169	4.76948		3.60869
at1g01070	0.27743	0.208942	0.597053	0.643629	1.77949	1.28232	0.887305	3.57824	1.71147	0.0497667	0.0630811	0.15306	0.553392	0.528144	0.929118	2.3637	3.18246	1.32026		1.11716
at1g01073	0	0	0	0	0	0	0	0	0	0	0	0	0	0	0	0	0	0		0
at1g01080	24.1003	17.8109	26.7458	25.0711	14.485	17.0163	33.2726	18.1459	20.5491	26.2673	31.3332	27.9537	26.7867	19.6607	34.2175	47.4525	21.5088	24.1468		25.3625
at1g01090	64.7839	55.9947	53.9801	81.0038	49.4438	59.7119	98.2759	47.3858	75.6828	60.1948	59.9703	81.1084	59.3061	62.0244	88.2634	97.0788	57.6981	73.1201		68.0571
at1g01100	109.286	91.6182	69.1066	222.652	271.089	260.654	226.857	246.165	239.24	63.2834	49.6601	95.5518	153.694	161.872	252.613	206.373	110.425	249.27		171.078
at1g01110	0.454643	0.572364	0.34489	0.227433	0.699879	0.596911	1.13029	0.444097	0.654736	0.296789	0.515884	1.04006	0.36811	0.484142	1.15338	1.36113	0.767365	1.92324		0.724186
at1g01115	0	0	0	0	0	0	0	0	0	0	0	0	0	0	0	0	0	0		0
at1g01120	129.702	113.483	101.753	51.2258	15.9492	35.4884	37.9789	17.2089	43.3859	128.846	93.5469	120.9	19.656	13.9442	31.3288	27.5308	10.6857	30.3343		56.8304
at1g01130	1.55183	0.369963	0.163892	0.214298	0.21452	0.78649	0	0.613705	0.239331	0.173994	0	0.214444	0.193466	0	0.0854789	0.736351	0	0.667882		0.345869
at1g01140	87.0839	96.8442	92.4233	58.7844	30.3157	74.6153	60.5449	58.369	51.0089	134.202	85.79	93.6525	59.8137	51.2949	93.9432	71.1133	63.8929	55.1809		73.2707
at1g01150	0	0	0	0	0	0	0	0	0	0	0	0	0	0	0	0.0520905	0.0965938	0		0.00826024
at1g01160	11.039	14.1924	13.4093	30.6592	32.2688	41.3187	44.3236	43.1326	35.8136	9.30307	9.13277	7.54145	18.3883	21.5697	35.8867	35.7034	30.0242	29.5388		25.7359
at1g01170	43.2621	34.0706	51.3258	59.893	42.1345	41.2121	62.8727	62.8655	52.3148	21.5382	15.2085	46.1923	40.7555	41.7292	64.7338	108.568	67.2379	85.9828		52.3276
at1g01180	4.51546	4.99418	4.59901	9.05435	11.8684	8.00033	13.3987	9.92462	16.4846	2.10835	3.11754	5.77822	7.15626	8.34828	7.22318	9.18351	12.7398	7.34755		8.10235
at1g01183	0	0	0	0	0	0	0	0	0	0	0	0	0	0	0	0	0	0		0
at1g01190	1.99046	0.488912	0.343989	1.0495	0.425238	0.623616	0.460357	0.306689	0.446514	0.892693	0.777271	0.700143	1.94007	1.11893	0.777443	2.07976	0.684046	0.519187		0.868046
at1g01200	0.66668	0.518023	0.125172	0.327339	0.450558	0.690782	0.861512	0.669593	0.731155	0.664437	2.12127	0.491343	0.664916	0.477969	0.620201	0.843579	0.154498	0.977678		0.669817
at1g01210	6.37675	8.03288	8.08152	11.7412	15.4099	14.4594	7.55362	11.2615	8.59611	5.402	5.95167	3.65529	8.30317	11.3659	21.6472	14.1951	14.4082	23.5819		11.1124
at1g01220	4.18082	3.74467	4.6286	6.60959	5.05628	6.58007	8.56305	5.57569	5.94601	3.75008	3.37351	3.50627	5.2995	4.98336	6.56157	6.56712	4.46731	4.10099		5.19414
at1g01225	0.709679	0.631644	1.07929	0.823217	0.549381	0.546707	0.928542	0.545278	0.788042	0.318282	0.569038	0.980689	0.813972	0.343439	0.56291	0.598659	0.370041	0.244347		0.633509
at1g01230	43.2781	54.4161	63.0846	28.397	31.3755	31.9039	30.505	28.4118	28.4781	37.4077	37.9562	46.6841	20.4482	24.6342	30.7061	25.5186	21.9734	21.373		33.6973
at1g01240	23.4147	20.3255	27.2659	15.939	11.8054	17.6815	15.4107	19.5251	10.252	8.56733	13.9134	10.7329	8.75167	11.9563	14.4225	12.1457	21.7736	11.2098		15.2829
at1g01250	1.38556	1.37635	1.39015	1.86554	3.44764	2.77378	5.41343	9.90225	6.30382	1.08746	2.08309	0.670137	2.37514	0.651897	1.06849	3.28728	1.03854	3.23008		2.7417
at1g01260	9.20737	9.96564	10.1869	3.06805	5.47975	6.33698	5.66302	5.64933	5.7322	12.7331	11.3773	15.1089	2.63681	5.26797	8.26159	5.14224	7.53123	8.02837		7.63204
at1g01270	0	0	0	0	0	0	0	0	0	0	0	0	0	0	0	0	0	0		0
at1g01280	0	0	0	0	0	0	0	0	0	0	0	0.0501975	0	0	0	0	0	0		0.00278875
at1g01290	5.80238	5.71299	6.21495	7.01145	8.7969	7.70541	10.4861	9.72092	8.4825	7.404	11.0484	7.01895	5.75646	6.63558	10.8141	11.3354	7.46179	7.52816		8.05202
at1g01300	23.2759	39.1639	21.1836	14.7094	14.0404	23.3746	35.2309	12.2161	25.5652	40.0368	42.119	62.7619	13.0804	12.9664	25.9498	9.29532	7.45261	22.7499		24.7318
at1g01305	0	0	0	0	0	0	0	0	0	0	0	0	0	0	0	0	0	0		0
at1g01310	0	0.047334	0	0	0.0823388	0.0301877	0	0.033651	0.0918621	0	0	0	0	0.0800693	0.0656184	0.0314036	0.0388221	0		0.0278493
at1g01320	12.4901	7.36756	11.0244	66.8564	29.5257	66.7699	109.275	77.8566	70.8134	19.697	16.6549	10.5195	44.9403	40.3132	82.4784	88.535	65.8854	57.5759		48.8099
at1g01340	5.12867	10.318	10.7674	5.53014	34.3997	18.4274	9.26089	35.2045	23.0954	4.73249	5.83994	9.23773	3.34376	14.4555	5.40111	3.27592	30.9901	10.0133		13.3012
at1g01350	11.7946	16.6483	15.4527	11.1358	11.5496	12.3872	6.87379	12.7986	9.35956	13.9351	13.5103	16.1407	6.52947	10.1417	11.7457	11.0453	12.1915	13.9241		12.0647
at1g01355	0.105884	0.0673149	0.0894606	0.292437	0.117096	0.128792	0.769655	0.0957119	0.261279	0	0	0.234109	0	0.0569343	0.279953	0.178639	0.11042	0.0607607		0.158247
at1g01360	10.1839	12.07	16.6555	15.992	19.347	19.2887	19.5639	27.3537	13.0136	14.485	11.9986	6.75498	10.1932	10.2869	14.4246	24.9746	18.5474	16.6553		15.6549
at1g01370	0.413778	0.42088	0.699197	0.272209	1.28126	0.738174	0.360924	2.01821	0.510454	0.148447	0.0947934	0.594599	0.45055	1.20145	0.401138	0.488648	1.28442	0.332421		0.650642
at1g01380	0.128067	0.0814179	0	0.424445	0.9914	0.467325	0	0.578821	0.474028	0.114873	0.146696	0.0707891	0.191592	0.137725	0.507907	0.432131	0.133553	0.367453		0.291568
at1g01390	0.733027	0.849796	0.364312	1.42907	0.405325	0.437069	1.88057	1.1888	1.38321	2.08855	3.55619	0.595854	1.22565	0.370967	0.361018	1.96418	0.674496	0.569105		1.1154
at1g01400	0	0	0	0	0	0	0	0	0	0	0	0	0	0	0	0	0	0		0
at1g01410	0	0	0	0	0	0	0	0	0	0	0	0	0	0	0	0	0	0		0
at1g01420	4.92924	4.25944	3.88165	6.1593	4.8955	6.09271	9.11403	7.89481	8.14829	7.89841	6.90707	3.83565	3.05472	3.01074	3.81703	5.55089	4.66629	4.22919		5.46361
at1g01430	11.0309	9.74476	12.2021	22.1949	8.23067	17.2434	33.9407	10.1314	16.9988	15.5371	13.6504	12.7824	19.5955	11.3864	21.9619	30.7187	11.3187	9.63486		16.0169
at1g01440	5.37132	5.05971	5.14699	6.92898	12.4597	8.83075	8.8562	11.9903	11.5167	3.26092	3.30142	4.85178	5.03046	5.67071	5.05137	7.86027	9.51218	6.1458		7.04698
at1g01448	1.78216	2.25458	4.93084	6.33746	7.60566	6.37716	8.72428	6.77087	4.64844	1.67162	0.551149	2.121	4.43086	6.45179	11.5038	15.8178	6.48146	6.30245		5.82019
at1g01450	0	0.0327285	0	0.0853096	0	0.104364	0	0.0930702	0.0635168	0.0461767	0	0.0853678	0	0	0.0680564	0.0217136	0.026843	0.0295418		0.0364827
at1g01453	0.0593813	0.0411849	0	0	0.143258	0.0524995	0.0950995	0.384354	0.159968	0.160171	0	0.035965	0	0.0348219	0.028559	0	0.0341071	0		0.0682983
at1g01460	0	0	0	0	0	0	0	0	0	0	0	0	0	0	0.0441523	0	0.026122	0		0.00390413
at1g01470	1300.75	1522.6	1585.77	254.294	219.315	376.274	125.097	158.28	327.023	850.823	697.991	1271.51	272.635	205.738	268.033	98.2054	102.936	527.898		564.732
at1g01471	0	0	0	0	0	0	0	0	0	0	0	0	0	0	0	0	0	0		0
at1g01480	3.18256	3.4966	8.38665	0.608959	3.51949	3.68708	3.08475	6.54237	8.13375	5.67524	8.24466	3.83243	1.38033	5.03201	1.88681	0.719337	13.5149	5.91358		4.82453
at1g01490	52.9237	51.5735	71.2194	60.705	35.8019	55.3221	63.2245	65.7922	59.9529	65.1046	70.5474	35.5151	36.8973	47.7205	62.6591	77.1561	82.6837	97.6506		60.6917
at1g01500	17.7748	22.1573	19.519	28.6849	17.0966	15.8065	14.1146	10.2164	12.4089	15.1843	17.7939	20.1729	14.1524	14.4836	17.3986	11.2561	6.49028	9.68566		15.7998
at1g01510	5.94089	4.18461	3.76457	10.8703	9.42569	12.3037	21.8862	10.1606	15.451	9.68876	9.27964	6.86619	8.24811	8.76658	14.4729	15.9742	9.6099	11.2347		10.4516
at1g01520	0	0	0	0	0	0	0	0.342469	0.207753	1.35933	1.25371	0.0465373	0.0839695	0.0452706	0	0.0710215	0	0.434819		0.213604
at1g01530	0	0.0614965	0	0.0534319	0.427899	0.1961	0.984381	1.53018	0.47739	0	0	0	0.0964756	0.156039	0.0426258	0.367196	1.26094	0.111018		0.320288
at1g01540	29.1803	33.5183	37.0118	37.4686	24.3069	28.0877	41.8727	27.0956	33.0528	47.4898	40.2799	40.5222	22.7673	27.8555	39.1732	53.1934	30.3103	27.8559		34.5024
at1g01550	132.161	175.417	176.352	47.1226	110.655	99.6126	82.6235	104.18	109.058	93.5639	109.954	163.522	37.7306	56.806	61.2518	58.7353	89.8839	70.3907		98.8344
at1g01560	4.60615	8.95025	7.54534	3.1468	51.9064	19.5715	8.93915	26.3073	38.3604	5.25742	6.91842	15.7273	7.10556	16.8219	4.32444	2.82296	25.5859	12.267		14.7869
at1g01570	0.556829	0.643637	0.427693	1.06254	0.979672	0.86202	1.25105	1.28122	1.49894	0.499461	0.0579843	0.895382	0.353408	0.489944	0.513052	0.640528	0.263947	0.290484		0.698211
at1g01580	0.60392	0.998239	0.94396	0.0500384	0.166968	0.146916	0.263389	0.245657	0.409814	1.19174	1.00306	0.934687	0.0752903	0.0162365	0.119756	0.127361	0.0787239	0.0866389		0.414578
at1g01590	0.137574	0.0437308	0.0581177	0.132986	0.228213	0.460181	0.600004	0.217626	0.339477	0.03085	0.0393964	0	0.377327	0.0369871	0.257649	0.362663	0.143467	0.315783		0.210113
at1g01600	0.672604	0.897968	0.738764	1.15174	0.706637	0.940843	0.440017	1.03358	1.03732	3.10704	1.19419	0.464728	0.335412	0.34358	0.978087	0.297877	0.245496	0.714044		0.849996
at1g01610	40.5647	48.9613	45.9621	48.1694	18.7243	38.1539	67.4616	19.5916	70.165	81.3136	61.909	25.2168	21.89	20.716	51.1733	34.1858	11.0559	44.0816		41.6275
at1g01620	55.1684	41.2248	86.3158	139.619	40.4685	87.6008	230.177	52.0804	194.319	48.9857	46.6305	49.4918	85.4178	100.027	179.829	294.264	132.114	380.733		124.693
at1g01630	22.252	25.1024	28.4052	33.5341	30.5932	32.2392	36.9204	29.0509	25.5894	22.3459	24.5884	20.1877	23.7309	18.1426	25.5797	27.9269	17.5616	14.1571		25.4393
at1g01640	1.03012	1.15865	2.07543	2.01342	4.29391	6.09336	4.60788	6.2316	5.27938	1.06616	0.635364	1.75199	1.34351	2.51385	4.22506	5.3475	7.60236	5.00184		3.45952
at1g01650	40.9256	50.2279	49.5317	35.7065	44.0661	59.6099	39.8294	52.8562	54.4112	40.4829	35.4696	55.7751	23.748	29.1145	48.7556	21.5629	30.5482	39.6057		41.7904
at1g01660	0.383526	0.379282	0.540065	0.400161	1.24885	0.846618	0.371707	1.63711	0.841235	0.267565	0.34169	0.259104	0.382512	0.84781	0.544571	0.826795	0.999891	1.19824		0.684263
at1g01670	1.23729	0.852147	1.52451	2.22119	3.19272	2.63371	1.79874	3.58828	2.03542	0.462422	0.826739	0.826392	1.51681	1.66324	1.931	2.23967	2.52682	2.18919		1.84813
at1g01680	0.829185	1.62937	1.33746	5.24641	430.068	102.417	40.766	203.804	128.253	1.48751	0.949801	1.20833	6.42798	74.0934	11.9914	4.38758	179.82	40.2719		68.6104
at1g01690	0.214959	0.218654	0.399559	0.356213	3.99372	2.75411	0.750005	1.39902	1.06087	0.269937	0.541701	0.499038	0.471659	1.13273	0.644123	0.435196	1.09842	0.666105		0.939224
at1g01695	0.0558695	0.0710374	0.0944078	0.0617217	0.247143	0.203871	0	0.42927	0.137864	0.100227	0	0.0617638	0.0278609	0.120165	0.098478	0.0942589	0.145657	0		0.108311
at1g01700	0.249459	0.348902	0.379379	0.578736	0.855211	1.07212	1.45063	1.03727	0.615564	0.447515	0.114298	0.523976	0.447838	0.643849	0.813456	1.05217	0.650363	0.715751		0.666471
at1g01710	9.92469	10.5963	11.0736	10.9965	9.86194	11.279	15.7013	11.7022	10.6244	7.12174	6.92133	12.553	7.74407	6.95322	11.4352	12.9768	9.95413	8.76059		10.3433
at1g01720	56.6018	54.1169	66.8769	25.6473	44.1653	38.3683	29.5716	41.496	77.4053	83.6916	30.9614	46.1661	14.8297	30.7026	47.8139	19.8169	32.5684	159.58		50.0211
at1g01725	15.7367	16.6402	21.3005	18.3608	20.7772	23.9593	16.5746	35.0543	19.0197	8.49805	5.33417	13.0477	10.41	17.1825	31.347	40.4343	36.8407	42.3876		21.8281
at1g01730	24.3806	38.9274	39.307	30.4226	57.7701	49.8471	38.2329	54.8432	35.8011	14.4836	13.0937	22.3575	14.9484	26.606	35.0135	26.1634	30.26	37.9353		32.7996
at1g01740	1.03883	1.26026	1.51009	1.62004	1.43844	2.20474	2.13007	1.90322	1.64824	2.26638	1.53071	0.995022	1.053	1.16215	2.41859	2.03574	1.26465	1.61692		1.61651
at1g01750	0.0945932	0.180411	0	0.104501	0.052305	0.26847	0	0.128259	0.116709	0.763628	0.325059	0	0.141514	0.0508632	0.0833669	0.239386	0.197291	0.0542817		0.155591
at1g01760	0.498993	0.599216	0.421597	1.1944	0.766435	1.37126	1.61205	0.952231	1.57335	0.497315	0.190526	0.79681	1.05064	1.34156	2.07671	2.24497	1.82129	2.00441		1.16743
at1g01770	1.78622	1.44884	2.44589	7.05971	3.47392	8.47841	8.14844	7.97567	7.56143	1.98892	1.83439	1.90657	5.9895	6.42513	13.2045	10.4436	11.1764	9.50784		6.15863
at1g01780	1.70429	1.67449	1.37449	8.13031	3.81236	8.3863	9.9106	8.193	9.46238	1.73716	1.9522	2.26947	4.51987	4.70699	10.719	7.93989	8.64414	8.31296		5.74722
at1g01790	37.5486	37.9754	39.5254	23.7657	18.6747	18.6115	46.0553	23.2471	32.2839	35.9097	36.1596	41.8612	23.4873	17.356	23.1679	40.2593	18.7404	17.9111		29.5856
at1g01800	34.2433	35.0856	38.0891	54.9456	51.3995	48.6345	50.8454	62.4183	49.7148	26.1826	29.7801	34.1439	36.938	42.8679	53.0043	67.252	54.8482	51.625		45.6677
at1g01810	0.683025	0.651343	0.480903	0.81745	0.503568	1.06158	0.496482	0.926114	0.280905	1.1232	0.651983	0.188771	0.510913	0.489688	0.401309	0.52816	0.178071	0.653249		0.590373
at1g01820	32.4147	45.7599	63.8639	63.7986	67.2038	74.1838	45.5091	59.072	44.9603	24.0943	28.9406	47.8432	44.6167	51.3182	72.5816	62.5922	60.4768	56.719		52.5527
at1g01830	1.42833	2.0181	2.45068	4.87321	5.59053	6.15428	13.512	12.6168	8.0571	3.2029	5.01608	2.39928	3.32023	3.61756	4.76969	7.85581	6.17231	5.57028		5.47918
at1g01840	0	0.112519	0	0.782109	1.12545	0.681721	1.5438	0.639942	0.54592	0.158754	0.101367	0	0.52956	0.333086	0.701925	0.373252	0.36914	0.86329		0.492324
at1g01860	4.58006	2.74047	3.32336	7.79806	5.86951	8.47662	9.16506	5.67433	5.05255	1.88493	1.35786	1.87638	5.29344	4.75161	8.83282	10.818	3.98959	5.16372		5.36935
at1g01870	0	0	0	0	0	0	0	0	0	0	0	0	0	0	0	0	0	0		0
at1g01880	0.510215	0.278247	0.73902	0.201307	0.403348	0.265973	0.635779	0.2306	0.0899318	0.686493	0.20889	0.261877	0.12722	0.176504	0.30514	0.522627	0.304042	0.292784		0.346667
at1g01890	0	0	0	0	0	0	0	0	0	0	0	0	0	0	0	0	0	0		0
at1g01900	1.38979	1.59791	1.12426	9.31019	4.13671	9.30361	7.22199	3.98267	15.469	4.00504	6.53716	2.45172	3.78969	5.86708	9.1994	2.35722	2.00439	5.4469		5.28859
at1g01910	26.8507	29.6261	44.6222	38.1679	32.9279	33.2917	26.1283	29.6926	21.6221	38.5837	38.9657	28.8382	35.0185	31.3154	42.7145	25.2883	31.2525	23.1359		32.1135
at1g01920	3.98264	4.74063	3.85887	7.35462	7.42703	9.14993	7.26286	6.98833	6.59992	4.93688	3.30968	2.8259	4.06948	5.26977	8.79221	6.55456	6.43266	6.99071		5.91926
at1g01930	7.86008	7.68057	8.4549	6.25124	5.09069	6.43278	5.81919	6.13463	5.25296	6.62596	7.08603	6.51699	4.97214	5.30258	7.5847	7.36719	6.20452	5.90953		6.47482
at1g01940	7.90675	11.1215	9.60304	11.5192	22.024	18.5536	6.89678	16.5725	9.99924	5.67372	7.92478	9.39649	10.2023	12.8077	14.2852	10.2966	11.8529	10.6625		11.5166
at1g01950	2.84169	3.1809	2.81134	5.7018	5.47941	6.93267	6.39098	5.5655	3.98555	4.03033	4.70175	4.95387	3.36709	5.028	5.65103	6.43335	4.00188	3.56799		4.7014
at1g01960	8.75024	9.3164	13.9696	14.6099	14.9032	20.3045	20.1494	16.609	17.2475	11.4228	11.5546	11.2466	12.6549	15.4889	22.5286	17.2083	15.5789	11.2808		14.7125
at1g01970	9.17548	6.39414	8.68408	9.13754	4.53692	7.4583	11.2228	6.49964	7.89184	8.98195	6.41727	7.85146	7.03939	5.74017	10.1665	12.4102	7.93546	8.73329		8.12647
at1g01980	0	0	0.0672423	0	0	0	0	0	0	0.071387	0	0	0	0	0	0	0	0		0.00770163
at1g01990	12.6804	12.9377	14.9468	17.767	20.0086	27.5623	30.3044	23.5675	26.7874	14.9249	17.2882	13.4369	10.0249	15.4992	26.7667	22.1239	16.9972	24.1724		19.322
at1g02000	10.8235	12.1521	12.3195	7.78348	6.18808	7.20361	9.50034	4.85495	9.5746	10.9174	11.1815	10.3851	5.58075	4.83158	7.88316	6.7013	4.04635	4.82817		8.15308
at1g02010	2.54302	3.06422	3.07299	2.30305	1.66776	2.18203	3.35319	2.68629	2.62681	3.26239	1.28719	2.61524	1.59264	1.84443	2.80153	4.50244	2.22024	2.85081		2.58201
at1g02020	4.57457	4.99034	3.94669	9.90499	9.0749	8.65524	13.5568	10.7504	10.9606	4.18293	3.02566	7.02723	5.57457	5.05468	7.81612	8.76834	5.93972	5.98964		7.21074
at1g02030	0.0375346	0.0477248	0.0317128	0.0414663	0.0415093	0.0304369	0.218268	0.118751	0.0463102	0.235673	0.0859891	0.145231	0.0374353	0.0201826	0.0661601	0.0158314	0	0.043078		0.070183
at1g02040	0	0	0	0	0	0	0	0.0674401	0	0	0	0	0	0	0	0	0	0		0.00374667
at1g02050	2.43952	2.00913	1.87376	7.10515	7.94027	9.55388	12.8964	11.6774	9.09806	2.13846	0.762105	2.08396	2.43307	4.59111	8.64887	14.7326	7.51645	9.06756		6.47599
at1g02060	1.10266	0.722252	0.988094	1.62421	2.32799	3.44112	3.54607	3.57917	5.02959	1.28877	0.765489	1.64379	1.08308	2.03025	3.69577	4.94678	4.23371	3.68148		2.54057
at1g02065	0	0	0.0379267	0	0.0495695	0	0	0.0202804	0	0	0	0	0	0	0	0	0	0		0.00598759
at1g02070	0	0.0765651	0.101754	0	0.0665936	0.0488301	0.175084	0.0544322	0	0	0.275905	0	0.0600577	0.064758	0.212282	0.15239	0.0627967	0.138221		0.0827594
at1g02074	0	0	0	0	0	0	0	0	0	0	0	0	0	0	0	0	0	0		0
at1g02080	10.2532	10.1865	15.2735	11.2103	12.8948	16.2345	22.0931	15.8094	17.5641	13.8772	13.4395	14.529	7.97828	9.40997	13.8654	12.8049	13.2546	10.7725		13.4139
at1g02090	23.0923	27.7373	23.3555	22.803	32.546	28.2278	24.0591	31.5643	24.9969	22.4375	23.8924	21.5617	18.4236	19.8359	25.6606	19.0845	20.9303	24.8494		24.1699
at1g02100	15.2874	22.3154	24.717	18.4545	27.2997	31.7655	31.4724	40.4417	32.3676	15.9567	20.7071	19.8414	12.497	19.0971	28.6201	34.0933	41.5738	34.8217		26.185
at1g02110	3.83515	2.55808	1.64671	8.68211	8.44777	10.3749	18.7828	11.5368	15.0099	3.01707	3.31277	4.23976	5.51804	6.4908	12.7443	22.8585	8.78567	18.7246		9.25366
at1g02120	35.7815	47.1122	47.3555	57.503	90.409	94.0233	48.2146	100.979	54.0132	33.2519	46.3893	31.47	32.0667	59.82	54.22	70.1131	89.9041	54.8533		58.1933
at1g02130	23.5824	26.95	25.4024	31.9558	30.0979	43.0124	28.2761	40.8306	27.25	16.8711	20.8921	22.9199	20.3935	24.9011	33.7185	28.9384	29.1992	30.2951		28.0826
at1g02136	0	0	0	0	0	0	0	0	0	0	0	0	0	0	0	0	0	0		0
at1g02140	81.2673	81.5332	95.4383	108.411	122	125.638	69.3778	133.854	89.1776	56.7697	63.156	48.0962	87.1058	100.6	147.206	129.604	114.029	145.7		99.9424
at1g02145	3.50592	4.1378	4.641	6.44698	6.00634	7.69914	7.94202	7.76928	7.64941	4.62711	2.90564	4.64133	4.00502	4.27707	7.77795	7.58906	6.36191	7.34143		5.85136
at1g02150	30.963	24.5996	24.3907	52.5296	37.1058	48.6255	61.2357	34.9598	47.459	22.9563	20.0238	29.8088	32.7803	33.1546	62.9679	68.6072	35.9632	66.5041		40.8131
at1g02160	26.8803	23.1719	24.4999	56.7242	40.3114	32.2485	30.1733	45.3276	19.9247	14.5555	19.4326	19.4803	35.2621	30.3536	42.0004	41.5047	19.5763	33.1763		30.8113
at1g02170	42.2514	60.7143	48.6247	42.7372	75.4774	52.5627	47.2553	60.9308	61.1988	23.9795	28.0655	57.5134	25.6585	42.2757	29.7752	32.4955	37.6737	38.7744		44.8869
at1g02180	0.554679	0.806019	0.736442	2.49489	2.23458	3.1164	4.03189	2.75766	4.20394	0.426456	0.544598	0.700797	1.38303	1.57648	4.53932	3.87694	1.23952	6.04768		2.29285
at1g02190	0.0671685	0.106755	0.0851257	0.0371015	0.0185701	0.12255	0.0976431	0.015179	0.08287	0	0.0384693	0.14851	0.0334954	0	0.0147993	0.0141652	0	0.0963606		0.0543757
at1g02205	10.0682	6.9437	10.5974	20.2273	5.40756	19.6493	16.0526	10.295	34.4247	5.35571	3.50165	6.69211	9.65442	8.31399	18.3025	3.76111	1.36263	16.9361		11.5303
at1g02210	0	0	0	0	0	0	0	0	0	0	0	0	0	0	0	0	0	0		0
at1g02220	3.65592	3.45217	3.22514	2.31641	17.0938	6.93193	5.39305	20.1928	7.96002	4.14731	4.31089	2.55573	2.43977	13.009	4.35923	1.85947	21.9782	6.69486		7.30976
at1g02228	0	0	0	0	0	0	0	0	0	0	0	0	0	0	0	0	0	0		0
at1g02230	0.336458	0.12834	0.682251	1.41246	3.75807	2.37366	0.978267	1.91605	2.07561	0.301793	1.38744	0.0743908	1.51005	3.14792	0.741318	0.624411	4.3508	5.17438		1.72076
at1g02250	0	0.127398	0	0	0	0.054166	0	0	0.0824144	0.119831	0	0.0738443	0.0333102	0	0	0	0	0		0.0272757
at1g02260	2.20328	2.88764	4.26722	8.66902	10.9647	7.68257	11.5311	13.9107	10.5391	2.43235	5.28052	5.95816	3.82018	6.59795	6.79629	11.9809	10.3218	5.85486		7.31657
at1g02270	21.9332	28.5906	26.4518	7.47437	65.9209	20.3854	9.12863	16.9482	19.2047	16.064	16.8166	31.7755	6.54932	16.3826	8.02826	5.98705	15.725	8.01864		18.9658
at1g02280	12.2538	8.34564	13.1512	24.7626	17.1044	26.7745	31.3366	17.5363	37.7305	16.5312	14.6005	15.9644	16.6895	20.7937	47.5741	64.355	43.8094	69.5007		27.7119
at1g02290	0.987062	0.845785	1.01526	1.89644	2.75269	2.90584	2.49559	2.90947	2.06503	1.38579	1.42559	0.806537	1.56228	1.38456	2.66649	2.55225	2.26009	1.5515		1.85935
at1g02300	4.86133	6.33188	7.4132	14.0486	7.99861	14.9991	19.6505	20.4979	12.2884	1.5953	2.37679	3.80127	11.8255	7.74626	16.4061	19.504	12.4885	11.0565		10.8272
at1g02305	21.2488	26.6889	27.7376	83.3031	66.4372	100.491	125.292	122.232	89.3027	12.8919	15.1013	25.2337	44.4992	51.29	99.376	125.276	97.9905	88.2024		67.9219
at1g02310	0.104665	0.831751	0.707447	0.0867212	0.694489	0.466802	0.152159	0.402093	0.0645678	0.704112	0.959119	0.925657	0.130485	0.619068	0.392034	0.132437	0.272872	0.120123		0.431478
at1g02320	0	0	0	0	0	0	0	0	0	0	0	0	0	0	0	0	0	0		0
at1g02330	20.145	25.2208	28.7547	15.685	18.7046	17.7852	12.2943	16.5317	11.5368	20.5981	21.5003	15.7717	10.423	14.0854	13.6641	11.4257	13.0494	12.507		16.649
at1g02335	2.44805	1.61192	2.06835	1.30395	2.36887	1.84334	4.32154	0.90886	2.26531	3.68587	3.70549	3.43123	1.22079	2.06852	2.38868	1.7332	1.82352	2.55874		2.31979
at1g02340	1.56747	1.32868	2.01104	0.256542	0.256808	0.423688	0.590786	0.367341	0.85953	1.61427	1.86198	0.641791	0.144752	0.124865	0.511645	0.78356	0.605414	0.766225		0.817577
at1g02350	0.343934	0.109327	0	0.18998	0.0950887	0	0	0.0777235	0	0.46275	0	0.285165	0	0	0	0.0725326	0.0896671	0		0.0958982
at1g02360	15.8292	12.0302	14.4682	5.68334	15.6752	12.34	6.799	7.83716	5.14882	10.5842	18.9559	44.7421	4.77206	8.27929	2.69499	2.33675	7.31572	1.23865		10.9295
at1g02370	1.1172	1.21006	1.32848	3.35983	4.82762	4.76457	2.346	2.37508	1.88892	2.07843	1.61149	0.617533	2.00151	1.75768	4.39429	2.28626	1.79074	1.70959		2.30363
at1g02380	0.648904	0.412537	1.80924	1.147	0.681738	0.868226	0.47168	0.674551	0.400309	0.698459	0.371648	0.538023	0.873703	0.488487	1.058	0.6295	0.473692	0.893686		0.729966
at1g02390	3.00554	4.23464	4.18652	0.897394	14.1711	2.55247	2.18469	4.97469	4.71046	2.51373	1.95398	5.72479	0.486095	3.86552	0.733801	0.702363	2.24483	0.605979		3.31937
at1g02391	0	0	0	0	0	0	0	0	0	0	0	0	0	0	0	0	0	0		0
at1g02400	104.305	151.998	159.822	11.313	20.697	17.4009	3.63296	4.17408	9.58487	138.584	103.548	239.358	7.34166	12.8237	7.7563	2.8642	3.25755	6.35959		55.8234
at1g02405	1.93243	2.72031	1.16621	0.304978	0.915883	0.503682	0	1.55963	4.59816	0.742859	4.90138	2.44149	0.412996	0.371099	0.729896	0.46575	0.935635	4.35644		1.61438
at1g02410	11.5051	12.1905	10.1387	8.91768	12.3814	10.8845	13.039	14.9009	12.1345	10.9301	14.5249	14.2575	7.2488	8.34828	6.97787	10.0445	11.8045	9.65475		11.1046
at1g02420	1.4785	2.03655	2.8731	1.7967	1.88032	1.95823	1.93446	1.31419	0.790474	3.62487	2.14518	1.36207	1.03221	1.35149	1.32475	1.24721	1.79881	1.66857		1.75654
at1g02430	0.312645	0.0662541	0.440254	0.230263	2.65077	0.971845	0.30301	2.6848	0.771483	1.58913	1.67124	0.921679	0.311818	0.616407	0.0918469	0.263736	1.46717	0.418622		0.876832
at1g02440	0.761698	0.645659	0.214518	0	0.982749	0.360303	0	0.172131	0	0	0	0	0.0633069	0.341307	0	0.053545	0.198582	0.0728492		0.214814
at1g02450	0.672293	0.341925	0.795224	2.00533	67.8058	10.9033	5.08229	24.0653	19.7415	0.844241	5.39061	0.222966	10.5941	23.6418	3.14028	1.36109	18.3687	8.25593		11.2907
at1g02460	6.20625	10.2227	12.6664	6.56695	8.40105	12.6797	6.09311	3.9161	12.6295	6.03677	4.89323	3.85375	2.47191	6.13253	9.71405	2.24373	5.42146	14.8932		7.50236
at1g02470	0	0.21523	0.49736	0.696942	2.79	2.08176	3.91218	18.6295	5.29157	0	0.484573	0.092967	0.293565	1.08524	0.667032	0.886742	9.91568	1.83378		2.743
at1g02475	22.4725	19.215	28.2489	39.3158	35.5898	36.0334	49.9726	46.8914	41.9281	22.4048	19.4631	22.6793	32.8777	34.1878	44.6832	42.3725	51.2799	26.6002		34.2342
at1g02480	0	0	0	0	0	0	0	0	0	0	0	0	0	0	0	0	0	0		0
at1g02490	0	0	0	0	0	0	0	0	0	0	0	0	0	0	0	0	0	0		0
at1g02500	151.475	284.636	195.666	293.556	767.672	691.186	623.998	794.507	671.36	148.577	200.684	229.975	192.921	526.707	513.586	337.254	500.467	487.57		422.878
at1g02510	0	0.0425832	0	0	0	0	0	0	0	0	0	0	0	0.0360164	0	0	0	0		0.00436665
at1g02520	0.319457	0.286719	0.317538	0.851157	5.66295	4.43429	1.91231	3.39727	1.92436	0.48881	0.365926	0.311611	0.599739	1.61669	1.6313	0.570667	2.25361	0.81954		1.54244
at1g02530	0.0363893	0.0462685	0.0461176	0.0402009	0.0201213	0.0368852	0	0.0328935	0.0224485	0.114241	0.0416826	0.0100571	0.00907325	0.0489168	0.0561236	0.0230225	0.00948704	0.0104409		0.0335761
at1g02540	0	0	0	0	0	0	0	0	0	0	0	0	0	0	0	0	0	0		0
at1g02550	0	0	0	0	0.717274	0.0809146	0	0.315692	0.246226	0	0	0	0	0.214616	0	0	0.312174	0.0572601		0.108009
at1g02560	118.579	137.184	150.738	137.801	124.387	121.537	179.721	140.628	162.164	83.1045	100.473	169.438	95.9755	90.8864	128.649	139.244	101.003	126.629		128.23
at1g02570	0	0.0510434	0	0.0443497	0	0.0325534	0	0	0	0	0	0	0	0	0.0353803	0.0338646	0.0418644	0		0.0132809
at1g02575	0	0	0	0	0	0	0	0	0	0	0	0.0447753	0	0	0.071391	0	0	0		0.00645369
at1g02580	0.0317513	0	0	0	0.070227	0.102989	0.184637	0.143505	0	0.02848	0	0.0175505	0.0158336	0.0170728	0.0139915	0.0535684	0.397338	0.0364405		0.0618547
at1g02590	0	0	0	0	0	0	0	0	0	0	0	0	0	0	0	0	0	0		0
at1g02600	0	0	0	0	0	0	0	0	0	0	0	0	0	0	0	0	0	0		0
at1g02610	9.31596	9.96965	17.7754	10.8921	1.80293	4.02898	4.06299	2.98244	2.01146	3.69064	2.04529	1.88811	20.1312	4.92576	7.66299	7.46567	6.59814	3.96488		6.73414
at1g02620	0.105884	0.13463	0.715685	2.04706	0.0585481	0.257584	0.307862	0.0957119	0.261279	0	0	0.0585273	0.792027	0.39854	0.839858	0.401938	0.276049	0.0607607		0.378441
at1g02630	0	0	0.0391864	0	0	0	0	0.022673	0	0	0	0.0249896	0.022545	0.0269711	0	0.0211751	0	0		0.00875223
at1g02640	2.9277	4.09837	3.78175	2.45688	0.716035	1.35825	2.37366	0.687059	0.798852	1.8433	1.32208	2.36519	2.58304	2.45218	3.82075	3.49083	1.87885	1.16311		2.22877
at1g02650	0.377391	0.389876	0.278999	0.364806	0.0782539	0.11476	0.548641	0.021321	0.0582031	0.423137	0.27018	0.234678	0.25877	0.17756	0.145514	0.298456	0	0		0.224475
at1g02660	28.2158	36.78	36.0182	4.17363	5.41131	5.70876	2.63465	4.70032	4.12798	28.4349	20.1841	35.4461	11.6235	5.3671	5.61477	2.2226	9.28967	3.23189		13.8436
at1g02670	0.428525	0.454054	0.362059	0.138078	0.177714	0.115831	0.155745	0.177539	0.088119	0.448438	0.204525	1.10538	0.160272	0.288025	0.125889	0.135558	0.204821	0.0614766		0.268447
at1g02680	6.33586	9.43262	9.01225	9.30317	10.8206	10.2755	6.87904	14.8255	8.4109	4.60403	3.67468	4.52176	6.07914	7.46052	10.8498	8.99804	10.12	14.0369		8.64669
at1g02681	0	0	0	0	0	0	0	0	0	0	0	0	0	0	0	0.120319	0	0		0.00668438
at1g02690	0.600865	0.811143	0.951869	1.07868	1.93118	1.90329	2.1838	1.05234	1.43636	1.75161	1.7194	1.18321	0.824003	1.29235	2.23406	1.26717	1.17488	1.12061		1.36204
at1g02700	0	0.134695	0	0.078021	0.156204	0.0286344	0.513353	0.223436	0.17427	0.0633473	0.0808965	0.0780742	0.105655	0.227848	0.34233	0.536178	0.294596	0.243161		0.182261
at1g02710	0	0	0	0.276157	0.414665	0.101352	2.90723	0.564898	0.616833	0.672657	0	0	0	0.134412	0.440613	0.52717	0.130341	0.717227		0.416864
at1g02720	2.62282	2.38251	2.45847	2.54047	1.74521	2.48357	4.17045	1.8725	2.80382	3.05206	4.23688	3.87358	2.17992	2.60214	3.72947	3.63431	1.73085	1.9073		2.77924
at1g02730	0.698355	0.371979	0.462461	0.729802	1.12715	1.1479	1.48172	0.520368	0.558895	0.626405	0.7567	0.824196	1.03535	0.862656	0.889943	1.06676	0.728272	0.682352		0.809514
at1g02740	2.97807	3.01524	3.30828	3.77742	10.2462	7.4013	4.16909	7.80175	3.74239	2.96806	3.60079	3.35323	2.33765	4.56674	3.64533	3.18676	5.83747	2.62671		4.36458
at1g02750	4.51011	5.27198	5.77719	9.60325	22.8464	16.4278	9.51869	21.5345	18.1294	4.04552	4.16633	4.54357	7.83537	11.2648	14.5848	9.51619	22.8334	19.9112		11.7956
at1g02760	0	0	0	0	0	0	0	0	0	0	0	0	0	0	0	0	0	0		0
at1g02770	0.358336	0.151873	0.403675	0.461849	0.561398	0.242146	0	0.458875	0.147372	0.0535696	0	0.0660234	0.119129	0.0642263	0.263174	0.251899	0.124562	0.171357		0.216637
at1g02780	233.396	213.061	192.605	485.21	541.385	604.686	438.798	553.712	367.18	183.845	211.42	201.86	327.283	354.263	428.089	373.562	268.3	353.82		351.804
at1g02790	0	0	0	0	0	0	0	0	0	0	0	0	0.0218787	0.141546	0	0.055515	0	0		0.0121633
at1g02800	0	0.0524324	0.0696819	0	0.0228019	0.0334392	0.299747	0.0372756	0.152635	0.110966	0.094471	0.0455876	0.020564	0	0.0181715	0.034786	0	0		0.0551421
at1g02810	0.114494	0	0.0644905	0.0210812	0.0211031	0.0464219	0.055483	0	0.0941755	0.102698	0.0437164	0.0421912	0.0951596	0.0205214	0.0672709	0.0160972	0.0198999	0.0438013		0.0482559
at1g02813	0	0	0	0	0	0	0	0	0	0	0	0	0	0	0	0	0	0		0
at1g02816	8.43492	3.43746	5.29928	8.522	6.8167	6.05068	7.54613	7.2336	9.87331	8.98854	8.7535	4.86165	6.03982	7.59793	9.30822	9.91288	12.9688	9.51516		7.84226
at1g02820	4.7312	1.87989	0.899407	0.392008	0.130805	0.239784	0	0.213834	0.583735	60.5796	20.1873	1.5691	0.412884	0.0635997	0.104243	0.598659	0.123347	0.135748		5.15806
at1g02830	0	0	0	0	0	0	0	0	0	0	0	0	0	0	0	0	0	0		0
at1g02840	52.921	59.1874	53.6512	121.782	119.229	121.672	104.233	141.462	92.5417	52.3304	55.7928	54.7455	70.8323	97.1745	158.879	219.918	139.356	182.69		105.466
at1g02850	1.29351	2.19054	3.3687	22.4537	60.8629	32.6626	30.0172	50.5287	31.6893	2.35572	3.75673	2.36535	5.78326	37.2932	29.394	19.908	45.0417	14.5009		21.9703
at1g02860	10.837	15.8521	12.9644	5.82715	3.07568	4.31611	5.01915	3.51093	3.19477	10.3657	7.96434	13.7031	2.98903	3.17139	5.7263	6.57312	5.77564	3.1644		6.89057
at1g02870	9.49186	11.3556	10.4984	21.8778	27.149	33.8667	24.0856	19.422	29.4906	9.90713	5.83165	8.29921	9.63887	13.1307	27.7958	15.4316	13.363	25.1545		17.5439
at1g02880	10.3109	11.8058	11.3026	11.8125	19.6941	13.6395	13.6097	19.5248	12.2252	9.25706	7.03231	15.9068	5.43166	9.12214	8.57743	9.95841	12.1711	10.0665		11.7471
at1g02890	26.1756	37.6702	39.3441	17.2551	20.8269	23.6675	21.657	21.1062	22.3776	32.7897	29.0654	25.6083	15.4372	17.8763	26.654	21.0929	23.2662	17.7136		24.4213
at1g02900	12.0609	33.0666	35.0287	2.49829	2.70929	4.58446	1.27851	2.49843	1.55007	8.00102	9.3541	5.41665	2.25543	3.17504	3.98606	2.7025	3.01337	2.09074		7.51501
at1g02910	22.2384	19.8109	23.2101	24.1549	18.1092	18.6394	26.4207	23.9874	22.5958	26.1913	22.2089	22.4929	20.1061	15.4998	21.8432	27.154	18.2947	16.9169		21.6597
at1g02920	141.395	440.206	841.363	53.0821	500.281	290.629	82.314	104.673	42.1094	137.69	499.22	729.877	125.021	310.67	80.7082	49.1232	117.601	19.4047		253.632
at1g02930	665.081	1469.45	2176.99	205.041	749.811	584.329	158.676	194.316	90.8615	482.92	1043.81	2001.3	277.957	592.785	190.769	95.6414	168.349	34.7391		621.267
at1g02940	0.0943478	0.59981	0.159428	0.156346	0	0.0765068	0.274321	0.0426421	0.116406	0	0.864575	0.469357	0	0.101463	0.0831507	0.159177	0	0		0.177641
at1g02950	2.65834	2.35579	2.65439	2.00236	1.6481	2.71089	2.45899	1.63799	1.09322	2.31211	3.13683	2.31542	1.76741	2.77219	2.76883	1.6648	2.4781	2.44954		2.27141
at1g02952	0	0	0	0	0	0	0	0	0	0	0	0	0	0	0	0	0	0		0
at1g02960	4.64448	6.12807	10.0677	5.42346	5.04881	5.52227	7.89451	6.04599	5.22227	6.29567	6.50572	8.1228	3.41731	4.6683	7.88914	9.45567	7.80845	4.85847		6.38995
at1g02965	0	0	0	0	0	0	0	0	0	0	0	0	0	0	0	0	0	0		0
at1g02970	0.156772	0.199333	0.529823	0.129895	0.216716	0.317817	0.284889	0.247995	0.241781	0.28124	0.269365	0.519934	0.234536	0.400411	0.414499	0.132247	0.30654	0.112453		0.277569
at1g02980	0	0	0	0.0172672	0	0.0126744	0	0.028257	0.0385686	0	0	0	0	0.0504261	0	0	0	0		0.00817741
at1g02990	6.71107	7.4453	8.82198	3.59542	4.88659	6.11496	4.76009	5.09609	4.61146	8.44673	7.26868	6.2418	2.26148	3.84975	4.60323	3.20106	5.27889	4.09896		5.4052
at1g03000	3.33206	3.40127	4.34181	6.02712	4.5672	6.14604	7.67545	5.06943	4.2848	5.32506	5.1338	3.35933	5.56994	5.09742	7.38289	9.145	7.05972	3.99921		5.38431
at1g03010	0.346556	0.242353	0.585607	0.268	0.287441	0.829019	1.15877	0.845812	0.555855	1.24341	0.0396967	0.42143	0.432049	0.801284	1.72566	1.63711	1.68052	1.15344		0.79189
at1g03020	0.706234	0.598645	0.795592	0.78021	0	0.381791	0.342235	0.212796	2.32361	0.211158	0	0	0.352183	0	0.829892	1.19151	0	2.02634		0.597344
at1g03022	0	0	0	0	0	0	0	0	0	0	0	0	0	0	0	0	0	0		0
at1g03030	5.02975	5.57007	7.72241	6.8412	8.43327	9.01248	6.52588	10.902	8.67465	4.07495	5.82335	7.38397	4.77372	8.57887	10.3909	9.0333	12.9439	7.94506		7.75887
at1g03040	14.7499	23.0733	26.3992	27.2798	37.8638	34.9812	36.6382	34.7836	29.5877	15.1702	16.9968	22.2415	13.1083	22.3678	24.7976	22.7842	21.556	20.2234		24.7002
at1g03050	0	0	0	0	0.994903	0.0595525	0	1.34429	0.770185	0.0329368	0	0	0	0.118467	0	0.0154878	0.268051	0.042143		0.202557
at1g03055	4.03683	1.75159	0.923519	1.1805	2.65115	1.10931	0.890747	1.57909	1.13172	2.51666	1.32971	0.656282	1.11346	0.88733	0.342148	1.48386	2.55886	0.67075		1.48964
at1g03060	8.1082	7.35573	13.6848	6.66481	9.37244	10.3556	10.0942	11.023	9.89274	9.25267	10.6144	10.6603	4.86809	7.46706	7.72724	7.92817	9.3615	6.18163		8.92293
at1g03070	0.214157	0.314667	0.408224	0.118295	0.276308	0.143377	0.617431	0.225848	0.528455	0.640312	0.161701	0.190767	0.106766	0.307076	0.155687	0.148965	0.483799	0.360011		0.300103
at1g03080	39.5542	41.1177	61.5559	18.4162	22.818	28.5422	16.5005	23.5573	25.0347	42.6112	48.402	37.3482	10.2134	15.4655	18.1341	14.763	22.1187	24.1388		28.3495
at1g03090	6.60564	6.38846	14.6918	18.2681	9.33121	16.4117	12.6203	10.7689	14.4301	3.28944	4.09263	11.9275	16.2939	20.9228	37.3181	33.6128	37.849	25.0039		16.657
at1g03100	0.532601	0.534628	0.971036	1.13033	1.085	1.21611	0.937289	0.886856	0.726294	0.729166	0.513748	0.836703	0.824746	0.572765	0.988195	0.851273	0.730813	0.949061		0.834256
at1g03103	0	0	0	0	0	0	0	0	0	0	0	0	0	0	0	0	0	0		0
at1g03106	0	0	0	0.0861325	0.172444	0.126445	0	0.493332	0.192389	0	0	0.0430956	0	0.0419227	0.103069	0	0.528488	0.0894804		0.104267
at1g03110	2.46505	3.66651	3.69385	2.92878	2.54605	3.0738	1.48754	1.40842	1.0903	3.71295	5.48741	2.49373	2.31936	1.85065	3.13577	1.60861	1.35808	1.548		2.5486
at1g03120	0	0.0842356	0	0.219567	0.0732651	0.053722	0	0.119771	0.163478	0	0	0	0.132149	0.284982	0.116774	0.0558858	0	0.0760339		0.0766591
at1g03130	1015.29	600.982	657.864	400.502	133.158	91.1584	174.275	153.365	98.4022	967.159	826.042	589.556	588.206	205.83	114.203	420.32	215.414	124.105		409.768
at1g03140	19.5592	23.4271	24.7456	27.7896	26.9544	24.7311	20.5199	33.6517	24.8163	22.0658	20.2679	25.7188	17.8232	23.2569	27.7673	28.8315	39.4011	30.9237		25.6806
at1g03150	11.0631	12.1371	10.3397	9.3557	10.8812	13.4963	6.26249	11.0623	8.21393	9.74764	12.6723	15.856	7.22568	8.89669	9.40498	6.60701	8.21884	5.89902		9.85222
at1g03160	23.7951	20.3269	21.6559	20.1089	10.4958	20.0019	23.1122	12.6201	17.0578	16.8657	15.402	22.7794	17.6259	12.1744	20.7629	22.187	12.0654	14.8025		17.9911
at1g03170	0.207243	0.219589	0.350196	0.267109	0.19099	0.336107	0	0.218556	0.085232	0.0619637	0	0.267291	0	0	0.24353	0.349644	0.10806	0.158566		0.170226
at1g03180	0.780676	0.642095	0.905388	0.389819	0.955055	0.723345	0.574919	1.59816	1.00558	0.664714	0.2229	0.351959	0.445149	0.556244	0.5469	0.287243	0.83496	0.295836		0.654496
at1g03190	1.32618	1.66828	2.13811	4.17706	5.05512	5.33877	3.32265	4.90988	4.1776	1.6198	2.13317	1.49728	2.20914	3.50477	4.69997	3.55845	4.14896	3.27076		3.26422
at1g03200	0.991938	0.840825	0.838083	0.821881	0.548489	1.34061	3.12445	1.41969	1.6318	0.14829	1.3256	0.0913824	0.0824428	0.533371	0.582811	0.488111	0	0.474348		0.849118
at1g03210	7.68819	12.7833	9.6365	20.9071	26.3011	22.6424	15.3529	36.2755	19.1799	7.7297	9.19364	13.0291	10.4064	16.9902	10.2381	17.4965	39.471	9.89023		16.9562
at1g03220	32.9955	31.4347	41.1336	32.6174	18.0344	26.0236	24.2604	11.4103	25.3996	25.4594	31.2054	70.9294	45.3317	72.8591	41.0215	22.279	37.0119	14.9237		33.5739
at1g03230	7.7004	9.29833	11.3753	16.6395	14.0591	13.9613	14.8558	5.77865	12.5482	10.9905	18.0848	20.7198	22.2431	27.4474	14.6188	11.7864	15.1262	5.72502		14.0532
at1g03240	0	0	0	0	0	0	0	0	0	0	0	0	0	0	0	0	0	0		0
at1g03250	20.3861	24.0713	27.6655	14.4782	13.9466	15.9918	13.5577	16.988	12.724	22.5739	27.1335	25.5899	11.5305	14.0377	15.8129	13.9484	15.8329	15.4681		17.8743
at1g03260	4.20506	5.34668	3.69126	7.36045	6.67356	6.73122	6.1926	5.18332	4.98607	3.96777	4.75419	6.58063	4.13947	5.13883	6.59381	5.11355	3.13229	4.13665		5.21819
at1g03270	0.145484	0.123321	0.163892	0.96434	0.64356	1.14041	0.987006	0.679459	1.25649	0.086997	0.222196	0.241249	0.74968	0.469366	1.17533	0.715897	0.303433	0.473083		0.585622
at1g03280	11.0586	12.577	15.2275	15.7891	20.1007	19.5795	22.0291	27.9481	16.9018	16.4063	19.1105	13.2617	11.0675	15.9048	20.7739	17.1886	21.6881	18.7523		17.5203
at1g03290	13.017	15.2376	14.5585	15.8676	37.7968	27.0121	19.1923	46.6947	32.1771	10.9879	10.4587	11.598	11.4461	20.4347	12.178	11.2348	38.8946	17.5757		20.3534
at1g03300	0.216817	0.0229733	0.0610625	1.15772	0.619423	0.820482	1.41841	0.669627	0.668772	0.324132	0.662283	0.0998714	0.937055	0.485765	0.971351	1.85947	0.791369	0.331784		0.673243
at1g03310	9.7911	6.91645	4.08348	6.32312	4.82408	6.27823	9.90908	8.27723	6.63405	5.79848	5.85081	6.8328	7.78317	3.4493	8.26561	10.0243	3.12939	4.33848		6.58384
at1g03320	0.109717	0.0697517	0.092699	0.0606046	0.0606674	0.0444848	0	0	0.135368	0.0984129	0.125676	0	0.0547132	0.0589952	0.0966956	0.185106	0.0572084	0		0.06945
at1g03330	17.935	19.3007	23.3648	26.8426	31.8013	36.3589	14.4205	44.8323	22.0046	12.8518	11.2475	13.9012	16.9383	22.6817	35.2335	29.7515	36.2574	41.9151		25.4244
at1g03340	0.112083	0.320653	0.236747	0.495295	0.898654	0.908887	1.05914	2.15296	0.622298	0.201072	0.0641937	0.216839	0.195627	0.301339	0.716166	0.283648	0.555204	0.289433		0.535013
at1g03350	30.1573	41.979	37.2047	22.5159	30.8312	27.2092	21.4392	31.2294	22.1307	35.1134	37.2013	34.6441	15.8031	20.6929	23.6393	22.8013	28.0797	24.3657		28.1687
at1g03360	4.37374	3.65865	2.82013	7.66106	11.5831	9.21668	4.09951	5.09802	4.04724	3.8715	4.15299	1.55871	5.82579	4.70356	8.77443	4.66045	3.33081	6.07646		5.30627
at1g03365	3.77048	3.55483	4.72432	4.05209	4.63779	5.19982	4.06446	5.33266	5.03178	4.60139	4.90656	2.75049	3.24888	3.73761	5.83222	5.36598	6.05851	5.51956		4.57719
at1g03370	27.4062	32.4785	37.9617	13.1982	24.4174	18.8432	9.90448	18.7283	16.0496	23.0419	29.7568	37.3705	9.78814	14.6015	8.13059	10.9896	18.9797	9.49149		20.0632
at1g03380	7.50421	7.58364	10.8196	9.08698	9.8293	14.968	19.807	14.1392	16.329	9.75569	10.1587	7.76799	6.65816	9.46404	15.4003	14.8556	18.68	10.76		11.8649
at1g03390	0	0.0333661	0	0.0289905	0	0	0	0.0237208	0	0	0	0.0870308	0	0.0282207	0	0	0.0547319	0.0301173		0.0158988
at1g03400	36.9007	33.6364	27.9452	36.3123	57.7304	42.0448	28.1488	68.6268	44.5842	18.9514	18.8759	23.4223	25.0637	35.2847	18.906	33.2132	64.8724	33.7386		36.0143
at1g03410	2.1669	2.28437	1.57588	2.80296	3.20021	2.52451	5.78199	4.62411	3.38421	2.58334	2.73346	2.94133	1.573	1.50438	1.71635	5.48376	2.67449	1.74715		2.85013
at1g03420	0.135208	0.171916	0.0571185	0.0373428	0.074763	0	0	0.0305549	0.0834101	0.121278	0.387191	0.112105	0	0.0363511	0.0297905	0.0855426	0	0.116383		0.0821641
at1g03430	19.5162	21.1601	24.8836	10.4666	16.9131	12.3728	8.76956	14.4338	8.93114	16.4233	20.5667	21.2613	8.06894	8.20437	6.06692	6.82471	9.88009	3.42086		13.2313
at1g03440	0.960004	0.804508	1.03231	3.61555	4.70509	3.45004	9.89628	3.94446	6.89136	2.46587	3.04903	1.42309	2.65479	3.07373	4.26882	5.11661	3.02614	4.95803		3.62976
at1g03445	0	0	0.0450748	0	0	0	0	0	0	0	0	0	0.0133021	0	0	0	0	0.0153072		0.00409356
at1g03457	1.48699	1.11413	0.899644	1.10454	0.75473	0.793695	0.929736	0.536744	0.315618	1.49171	1.314	2.00179	0.359157	0.526353	1.1584	0.989768	1.041	0.636721		0.969707
at1g03470	0.0613997	0.156182	0.0990147	1.86186	1.64713	2.72969	1.81054	4.29032	2.29147	0.165486	0.352354	0.354684	1.95753	2.29231	4.88583	4.32414	5.61406	5.04287		2.21871
at1g03475	54.4059	63.8748	64.5579	117.546	107.612	99.1532	103.195	110.097	85.8444	52.9011	79.2378	83.9153	97.3008	102.08	101.233	134.209	106.794	92.0471		92.0002
at1g03490	0	0	0	0	0	0	0	0	0	0	0	0	0	0	0	0	0	0		0
at1g03495	2.90636	4.24972	3.89384	3.4172	20.8	7.12084	5.79456	11.2405	6.30089	5.40007	5.8022	2.47859	2.91938	6.22874	4.02512	2.7319	8.59468	3.02586		5.94058
at1g03502	0	0	0	0	0	0.258714	0	0	0	0	0	0	0	0	0	0	0	0		0.014373
at1g03506	0	0	0	0	0	0	0	0	0	0	0	0	0	0	0	0	0	0		0
at1g03510	0.507503	0.537737	0.428787	1.5574	1.27839	1.57755	1.0657	0.917499	1.11317	0.657535	0.516734	0.685722	0.843601	1.09155	1.31697	1.07028	0.911477	1.06783		0.952524
at1g03515	0	0	0	0	0	0	0	0	0	0	0	0	0	0	0	0	0	0		0
at1g03520	2.78922	2.81828	3.02044	4.0689	4.78437	4.10189	6.91263	5.28347	6.21989	1.92377	2.12915	3.22069	2.46047	3.40247	4.39521	4.94555	3.91422	3.56983		3.88669
at1g03530	2.15346	3.69821	3.70978	7.16797	9.63423	8.30033	4.55366	5.11926	3.93365	4.7161	5.51005	1.685	4.10027	4.33094	8.14613	5.31998	4.22894	6.14664		5.13637
at1g03540	0.834746	0.75812	0.705272	1.01001	1.31877	1.43438	0.866808	0.844383	0.931823	0.748745	0.318724	0.856897	0.673959	0.919068	1.03345	1.40832	0.476706	0.935217		0.893078
at1g03545	0.713741	0.567196	0.402024	0.624232	0.394661	0.434081	0	0.241941	0.366923	0.800259	0.476913	0.427397	0.177963	0.159909	0.209678	0.250869	0.248106	0.238919		0.374156
at1g03550	1.44559	2.57327	4.10381	2.97044	4.12457	5.48605	8.32219	6.79494	5.77877	2.23025	1.72211	2.46108	1.49944	2.30081	4.84131	4.90218	4.61301	3.74953		3.88441
at1g03560	4.29033	5.55765	5.66899	4.24081	2.90744	3.29594	3.51721	3.17836	1.8308	5.43972	6.17074	4.0654	2.7186	2.18552	3.86645	4.54437	3.44811	2.48049		3.85594
at1g03570	0	0	0	0	0	0	0	0	0	0	0	0	0	0	0	0	0	0		0
at1g03580	0.301584	0.613537	0.815382	0.999523	0.366872	0.244555	0.61381	0.136306	0.223257	0.108205	0.276363	0.333402	0.180472	0.324327	0.770798	1.62819	0.534657	0.484574		0.497546
at1g03590	14.8172	16.1847	16.876	11.635	8.414	14.3859	9.02814	14.674	14.1143	21.9556	17.8045	13.3693	7.57009	8.9046	13.4588	10.462	13.1985	16.9221		13.543
at1g03600	174.954	87.214	74.0665	115.082	42.1305	42.5007	140.187	49.2734	104.247	185.371	185.021	227.589	133.054	79.4813	83.0542	137.161	65.6467	69.9456		110.888
at1g03610	13.5062	11.6511	16.4014	13.5535	5.83527	7.55383	12.185	10.344	8.14441	12.1926	10.347	13.9949	13.8819	7.47249	13.3385	19.7093	13.2243	10.4917		11.8793
at1g03620	0.338336	0.914152	0.214393	1.26149	1.07572	2.12627	2.09042	1.33802	0.834877	0.834564	1.35643	0.701306	0.548341	1.09155	1.19273	1.53406	1.36721	1.0193		1.10218
at1g03630	81.8641	53.5452	34.091	59.5136	41.044	34.7729	75.7462	49.1493	47.0441	48.5939	47.4598	56.3304	66.0788	28.3748	35.2162	64.117	18.4865	23.5091		48.0521
at1g03640	0	0	0	0	0	0	0	0	0	0	0	0	0	0	0	0	0	0		0
at1g03650	2.20153	2.62426	3.56511	6.7897	13.8471	9.07489	5.0675	8.7064	9.62003	1.15191	0.735516	2.07886	4.02546	7.54655	8.36734	7.19637	9.90081	10.6857		6.28806
at1g03660	0	0	0	1.11613	14.2765	3.09499	2.93752	11.0605	8.03311	0	0	0	1.00763	1.56938	0.0989339	0.284086	2.45837	0.773011		2.59501
at1g03670	0	0	0	0	0	0.0159338	0	0	0.0484869	0	0	0.0434449	0	0.0211312	0	0	0	0		0.00716648
at1g03680	233.334	218.624	217.337	253.669	141.132	133.79	275.068	134.109	181.471	123.756	152.821	265.109	197.04	130.537	163.549	235.369	90.6549	110.962		181.018
at1g03687	2.99591	3.60962	3.11177	6.26039	5.86256	5.95611	8.79617	5.04309	6.15537	3.21662	2.15068	3.88442	3.98595	4.72607	8.62029	8.94259	4.47542	5.38714		5.17668
at1g03700	0	0	0	0	0	0	0	0	0	0	0	0	0	0	0	0	0	0		0
at1g03710	0.616428	0.780567	0.834943	0.324475	0.168119	0.225907	0	0.103063	0	0.422252	0.18725	0.252089	0.361316	0.136821	0.267959	0.13319	0.206929	0.0872364		0.283808
at1g03720	0	0	0	0	0	0	0	0	0	0	0	0	0	0	0	0	0	0		0
at1g03730	10.8977	13.0769	12.7177	4.06323	13.4828	9.33405	8.5155	7.32653	7.56314	14.0515	19.2705	13.2145	3.8041	5.27378	3.5116	3.24624	5.14956	3.16587		8.75918
at1g03740	74.8715	86.2754	105.165	16.436	25.854	22.8746	12.9691	16.3795	13.4758	72.8435	72.3237	107.707	15.9123	17.8957	12.5382	11.5571	21.5909	9.04864		39.7621
at1g03743	0	0	0	0	0	0	0	0	0	0	0	0	0	0	0	0	0	0		0
at1g03746	0	0	0	0	0	0	0	0	0	0	0	0	0	0	0	0	0	0		0
at1g03750	1.51829	1.96495	2.45105	1.51258	2.33869	2.94604	1.65543	2.51204	2.27467	1.26459	0.993794	1.63351	0.905857	1.60362	1.93546	1.65814	2.4174	1.40024		1.83258
at1g03760	3.89502	5.48787	5.73681	7.06508	13.4463	11.9297	5.27988	11.1573	9.41653	5.42944	3.37635	1.83294	3.64848	6.11331	8.14121	6.7934	11.2251	10.0883		7.22572
at1g03770	1.56473	2.11686	2.12308	1.34674	2.39774	3.04973	2.08979	2.78487	2.32791	2.5671	3.71765	2.26626	1.41844	2.60344	2.87818	1.75978	3.22309	2.88882		2.39579
at1g03780	0.0287286	0.219172	0.0970113	0.206713	0.238274	0.27954	0.417657	0.220491	0.0708136	0.103088	0.197449	0.0952499	0.24366	0.23169	0.354424	0.230565	0.134778	0.115286		0.193588
at1g03790	0	0	0	0.0255441	0.0511411	0.0187498	0	0.585224	0.342337	0	0.052971	0	0	0	0	0	0.217014	0.132685		0.0792036
at1g03800	0.0985666	0	0	0.0544456	0.0545021	0.0799279	0	0.311842	0.364834	0	0	0	0.0983058	0.158999	0	0.0415736	0.205578	0.169685		0.0910145
at1g03810	0	0	0	0	0	0	0	0	0	0	0	0	0	0	0	0	0	0		0
at1g03820	1.69168	3.0651	3.71615	3.83119	4.44318	6.99611	27.9132	17.9677	16.1757	1.28978	1.64709	1.72989	3.12132	3.1382	4.28637	16.0185	7.27711	3.54327		7.10287
at1g03830	0.862555	1.32223	1.49619	2.22402	2.07929	2.87864	2.25073	1.3099	1.50082	1.52803	1.0394	0.611253	1.61039	1.5702	2.46597	1.8098	1.33804	1.09187		1.61052
at1g03840	0.181312	0.259668	0.0382996	0.0249741	0.250159	0.139945	0	0.156401	0.446966	0.0814254	0	0	0.0225717	0.121849	0.210527	0.0381889	0.0899862	0.233886		0.127564
at1g03850	3.04738	3.12657	5.0941	10.7773	44.0359	26.191	9.58588	43.8743	20.888	2.27379	3.15619	2.53968	25.6482	38.3684	5.86325	6.47166	73.0028	9.33764		18.5157
at1g03860	22.998	32.2748	23.39	51.9839	71.2226	66.5527	39.3634	57.116	50.4255	20.7718	24.4755	24.23	35.1632	45.1288	51.6132	35.1471	39.5332	45.3656		40.9309
at1g03870	9.20698	6.74691	6.23502	26.8649	5.20755	6.15514	45.9785	9.40252	13.1806	20.1732	14.652	27.6213	22.2556	19.727	38.8681	74.554	24.5165	19.0766		21.6901
at1g03880	0	0	0	0	0	0	0	0.0201329	0	0	0	0	0	0	0	0	0	0		0.00111849
at1g03890	0	0.0304246	0.0808677	0	0	0	0	0	0	0	0	0	0	0	0	0	0	0		0.0061829
at1g03900	47.0577	66.0096	58.0222	79.5567	101.261	88.6525	85.3597	109.883	94.7686	51.305	61.5536	73.1333	51.5054	75.5504	93.6486	85.9742	101.725	86.5166		78.4157
at1g03905	2.10385	6.84966	10.8806	1.19733	1.19857	1.39583	0.741459	1.58478	1.57317	4.17448	7.52175	4.93353	1.08093	1.47405	1.32039	0.994923	0.731325	0.878022		2.81304
at1g03910	20.5855	24.2636	25.8326	22.8133	22.8492	29.3533	21.1027	25.5368	23.4523	20.5499	18.2938	16.2773	14.6024	19.4108	32.0114	25.4546	27.6852	36.4709		23.697
at1g03920	0.253963	0.207585	0.275878	0.200403	0.240733	0.205939	0.263717	0.0983851	0.134288	0.162713	0.0831156	0.280756	0.180922	0.21459	0.271784	0.32135	0.245925	0.0624578		0.205806
at1g03930	14.872	15.8239	16.9815	9.33199	9.59973	14.8981	13.7051	10.3637	10.9403	20.9306	16.7502	17.6276	7.71112	8.96707	13.7514	11.8893	9.89598	10.1232		13.0091
at1g03935	0	0	0	0	0	0	0	0	0	0	0	0	0	0	0	0	0	0		0
at1g03940	1.10434	1.55677	1.25759	1.40567	10.434	2.99801	7.39905	11.9139	4.38379	1.3351	1.20998	1.1943	0.814089	1.11016	1.54454	1.53913	1.15165	0.799033		2.95283
at1g03950	10.6718	14.769	14.9048	15.5189	19.75	19.309	17.8362	22.0493	15.9435	8.59551	10.1452	11.6371	8.50757	11.2813	14.3638	11.4213	18.3589	13.9559		14.3899
at1g03960	3.92433	4.01016	4.69341	2.55415	2.36724	2.33283	2.36602	2.41257	1.66285	3.8248	2.61273	4.23434	1.58273	1.74934	2.2133	2.35337	1.93542	1.87927		2.70605
at1g03970	6.9067	8.62065	7.01323	9.20519	7.11252	7.52749	8.65902	9.82302	9.30328	4.14903	5.22586	8.05566	4.67655	3.98634	7.06429	6.73492	6.44268	7.23587		7.09679
at1g03980	0.0933789	0.0395767	0.0788953	0.0343867	0.0516335	0.063101	0	0	0	0.0558389	0	0.0688203	0	0.0167368	0.0274322	0.0131285	0	0		0.0301627
at1g03982	0	0.0358491	0	0	0	0	0	0	0	0	0	0	0	0	0	0	0	0		0.00199162
at1g03990	0.798662	0.670222	0.512837	0.458806	1.13054	1.41185	3.25101	6.2231	3.23208	0.573103	1.09781	1.13014	0.366413	0.498156	1.633	0.902787	2.48197	1.99822		1.57615
at1g04000	3.44342	3.69416	3.03055	6.49867	5.71207	5.87541	11.7848	9.27301	9.73611	6.49904	9.77859	7.45478	3.21966	3.47164	2.93992	6.17257	6.02229	4.24013		6.04705
at1g04010	1.03094	3.12286	4.79071	3.85227	4.19159	5.64296	7.14114	3.91948	4.86344	2.25743	4.6889	2.5811	3.14513	3.26085	5.65197	3.38914	2.51386	3.2016		3.84697
at1g04020	0.425392	0.154443	0.256713	0.368827	0.889795	0.787905	0.883464	1.08386	0.374714	0.735863	1.11308	1.05711	0.87803	1.58338	0.575141	0.896046	1.14006	0.296307		0.750007
at1g04030	0.472863	0.626291	1.06539	0.674759	0.915138	1.26218	1.20301	1.47822	1.45855	0.530182	0.361098	0.67522	0.609166	0.699218	0.937675	1.32963	0.965694	0.972336		0.902034
at1g04040	44.0696	51.9444	42.4955	21.2811	19.5626	24.7767	40.3902	17.0416	19.1656	74.2093	49.3043	34.6479	23.9557	24.2116	44.4482	101.367	51.4167	56.1542		41.1357
at1g04050	0.190353	0.121016	0.137853	0.375522	0.601458	0.826917	1.06739	0.811172	0.60392	0.2927	0.124596	0.195405	0.379699	0.263196	0.503287	0.848753	0.638061	0.374513		0.464212
at1g04070	7.34306	10.2848	9.4031	8.4291	12.181	7.53617	3.50278	9.12675	5.37929	4.93989	7.8855	8.30801	3.89068	5.24397	6.37047	4.83932	5.08514	8.49337		7.12458
at1g04080	39.9053	46.3425	39.087	34.43	38.3354	48.0731	64.3049	42.5375	54.7516	36.8455	30.1667	44.4996	20.5571	24.2562	38.4503	36.0306	33.0748	36.5068		39.3419
at1g04090	0.148076	0.188276	0.0938312	0.12269	0.0409389	0.0750468	0.107634	0.100388	0	0.19923	0.508845	0.306933	0.166144	0.0995263	0.0652511	0.109297	0.0579072	0.0849722		0.137499
at1g04100	5.33674	8.66639	9.36105	1.4419	2.37358	1.71692	0.927637	1.99255	1.14513	5.46333	5.98015	8.30457	1.64886	1.59075	1.63596	1.59034	1.87529	1.19835		3.4583
at1g04110	0.0312466	0.0794594	0	0	0.0172777	0.012669	0.0454255	0.0282449	0	0.196192	0.501086	0.103629	0.0779099	0.134412	0.0688457	0.0395377	0.0162926	0		0.0751238
at1g04120	10.1544	12.8447	19.3975	11.7213	19.5101	21.265	14.569	15.5512	22.7333	25.4499	26.269	15.6155	7.83713	13.4537	15.0244	9.73871	18.5904	13.7219		16.3026
at1g04130	0.940393	1.72321	1.86949	2.93335	2.78346	3.52126	3.53842	4.12526	3.07127	6.20226	8.11057	1.80402	3.14474	2.85546	4.16831	2.82314	2.36517	3.20609		3.2881
at1g04140	21.1385	26.6028	28.6309	29.3744	33.5793	40.4558	57.0678	39.7255	42.5421	22.5693	25.2861	32.9471	20.2589	26.7826	44.2889	39.7261	38.4453	31.1814		33.3668
at1g04150	0	0	0	0	0	0	0	0	0	0	0	0	0	0	0	0	0	0		0
at1g04160	3.6993	4.09769	5.24105	0.936928	0.893238	0.897312	1.26816	0.540284	0.59793	5.81043	3.88584	5.01822	0.934462	0.668835	0.996589	0.436065	0.235847	0.352258		2.02836
at1g04170	20.3256	22.7487	30.884	32.6287	44.8213	48.6731	40.4601	39.1481	41.9964	25.8371	23.654	27.8744	22.7198	31.435	53.1144	34.4801	34.4176	44.9088		34.4515
at1g04171	0	0	0	0	0	0	0	0	0	0	0	0	0	0	0	0	0	0		0
at1g04180	0	0	0.0485462	0.0634768	0.0317713	0.046593	0	0	0	0.257693	0	0.0952802	0	0.0308956	0.0506391	0.0727045	0	0		0.0387555
at1g04190	5.18029	7.73067	7.69395	9.60846	13.6588	16.4491	8.16515	10.5236	9.21713	8.26602	7.68275	5.48568	7.42356	8.00456	13.8166	9.77477	9.09846	10.1697		9.33051
at1g04200	16.1834	22.004	17.8642	7.2249	11.4309	11.4603	8.82262	9.15547	6.90642	15.0132	11.7764	22.1643	5.55523	7.06284	5.69045	4.87394	6.16981	3.65745		10.7231
at1g04210	7.90199	9.24675	13.1831	6.0987	8.25439	9.54503	8.5163	7.39857	9.14154	12.8171	14.4447	10.7834	5.21462	6.62364	9.56169	6.80438	8.57356	6.98503		8.94969
at1g04220	8.11417	4.40679	3.61729	2.79284	1.10477	2.90966	3.85302	2.58004	5.93633	11.6305	6.16519	3.87658	0.71167	1.60051	2.46159	0.636327	0.191347	1.98886		3.58764
at1g04230	4.91644	5.67984	6.92312	6.51186	6.7817	7.13757	5.61032	9.1272	6.13113	6.44891	4.17828	4.61693	3.74348	5.85571	7.59433	5.97572	6.69825	7.15934		6.17167
at1g04240	21.6744	22.2983	31.9297	14.0189	7.54599	14.3711	12.1191	15.5733	9.75204	33.0116	28.3639	29.3199	9.97712	6.00985	23.3198	19.9506	13.2978	17.2569		18.3217
at1g04250	10.908	4.67984	2.54432	8.39103	6.51257	4.53118	9.33952	11.7656	9.90792	10.5045	9.12188	3.66202	6.50745	3.70628	5.42598	9.00398	5.40849	8.06435		7.22138
at1g04260	19.2706	23.3986	15.9149	22.0084	36.1427	34.0687	23.7245	32.0531	35.8783	5.13884	9.34654	14.7302	10.6487	18.9968	15.7595	16.0363	12.0396	22.2162		20.4096
at1g04270	86.1994	63.703	95.2622	152.788	168.432	163.688	122.142	152.55	130.473	101.134	109.466	128.616	116.125	135.529	179.748	138.489	136.213	175.423		130.888
at1g04280	1.70047	3.00294	4.78905	5.6775	13.5607	12.5481	8.62486	13.4412	10.7699	0.982953	1.29855	3.86417	5.27634	10.9519	9.04189	10.8381	18.5607	7.82809		7.93096
at1g04290	12.6247	10.1554	8.70736	17.4575	14.9113	12.5704	5.49354	15.0994	6.78153	4.62204	4.91874	4.98449	13.662	12.1451	13.5485	14.743	8.73222	9.65945		10.6009
at1g04295	0.131779	0	0	0.218374	0	0.0534301	0	0.17868	0	0	0	0	0	0.141717	0.0580699	0.111164	0.206137	0.0756207		0.0652762
at1g04300	19.183	26.2271	21.7327	26.939	28.9276	37.3722	39.5533	43.71	36.5098	17.8557	18.6008	23.2971	14.9715	23.1443	39.3391	40.6449	40.0116	40.0566		29.8931
at1g04310	0.854058	0.486793	0.671824	1.22007	3.15918	2.34037	0.556582	2.79521	5.087	0.528322	0.303608	0.699981	0.837112	2.92958	4.2826	2.72032	4.57607	4.49536		2.14134
at1g04320	0	0	0	0	0	0	0	0	0	0	0	0	0	0	0	0	0	0		0
at1g04330	0	0	0	0.0597929	0.179565	0	0	0	0	0	0	0	0.107961	0	0	0	0	0		0.0192955
at1g04340	13.0452	18.5091	17.0802	14.6025	20.8756	23.6438	10.4243	20.6946	15.349	10.2289	11.6772	10.9355	8.40094	13.2857	15.7227	11.551	17.433	13.3854		14.8247
at1g04350	27.3539	20.9769	13.1091	19.8956	10.6406	18.5661	38.3749	26.7297	32.5683	20.8305	16.33	11.2494	15.7258	9.2638	25.6836	40.9013	19.3849	19.079		21.4813
at1g04360	0.460393	0.260171	0.475425	0.169539	0.141429	0.0622223	0.223103	0.254323	0.252459	0.504729	0.527363	0.565517	0.229588	0.137531	0.270503	0.819894	0.0800194	0.381613		0.323101
at1g04370	0	0	0	0	0	0	0	0.0817837	0	0.973847	0.829089	0	0	0	0	0	0	0		0.104707
at1g04380	0.0567411	0	0	0	0	0.0230058	0	0.0256451	0.0700072	0	0	0	0.0282955	0	0.0250036	0.0239324	0.0295859	0		0.0156787
at1g04390	1.74837	2.11345	2.49666	1.9043	2.19222	2.56594	2.39854	2.33723	2.67364	1.92165	2.90532	2.28672	1.20343	1.52271	2.84303	2.09804	1.90031	2.16202		2.18187
at1g04400	64.0014	73.9124	106.634	67.3051	42.0826	59.0709	75.2196	60.0383	55.6839	42.8853	58.9055	77.2271	63.3795	45.6304	67.5042	63.0426	60.2696	56.911		63.3169
at1g04410	219.991	261.049	224.841	476.511	493.81	565.74	464.191	534.318	429.938	117.481	140.482	268.534	390.566	478.38	563.698	618.422	396.748	503.274		397.11
at1g04420	59.8994	45.4799	52.8551	45.0857	28.7106	30.0629	54.4798	32.0835	52.1165	35.9088	40.9721	46.8911	47.0322	35.688	55.3107	80.1945	31.8344	56.9139		46.1955
at1g04425	0	0.30358	0.268969	0	0.440071	0.064537	0	0.287764	0	0	0	0.351932	0	0.427941	0.0701413	0.402818	0.41498	0		0.168485
at1g04430	50.6224	65.7559	58.3874	45.7545	22.359	46.2675	39.6065	21.8766	28.1056	75.5849	55.0277	73.4153	34.4603	28.7899	62.6517	39.0899	22.4482	23.091		44.0719
at1g04440	24.9727	31.1816	31.1091	18.9075	24.2366	27.7288	25.3078	35.1563	30.4278	23.7011	21.9189	36.027	14.2619	18.4611	21.5828	21.0078	40.6847	20.2767		25.9417
at1g04445	0	0.178209	0	0	0	0.0568273	0.611275	0.126694	0	0	0.160546	0.232418	0	0	0	0.0591162	0	0.0804289		0.0836397
at1g04450	0	0	0	0	0	0	0	0	0	0	0	0	0	0	0	0	0	0		0
at1g04457	0	0	0	0	0	0	0	0	0	0	0	0	0	0	0	0	0	0		0
at1g04470	0	0	0	0	0	0	0	0	0	0	0	0	0	0	0	0	0	0		0
at1g04480	107.766	128.959	86.6882	289.513	339.595	338.446	120.765	323.798	183.377	57.998	74.5796	70.4885	197.328	257.922	366.451	317.135	238.462	443.708		219.054
at1g04490	0.30154	0.227237	0.302021	0.0846397	23.3531	3.2672	4.08769	16.2393	13.3174	0.597799	0.0585062	0.28228	0.280139	2.647	1.2846	0.148937	18.0959	2.68532		4.84782
at1g04500	0	0.0572343	0	0.124322	0.124451	0.109505	0.327199	0.549307	0.333227	0	0.103123	0.0497627	0.0448946	0.0726123	0.158686	0.0379719	0.727602	0.180816		0.166706
at1g04501	0	0	0	0	0	0	0	0	0	0	0	0	0	0	0	0	0	0		0
at1g04510	11.6035	13.4697	14.4264	22.4534	30.0095	30.2825	30.6415	27.4833	30.5809	14.2946	13.6699	15.7098	14.2646	21.5215	32.184	25.2451	22.1142	26.3394		22.0163
at1g04520	0.504104	0.16024	0.127774	0.361989	0.418113	0.449657	1.02599	0.47846	0.870748	1.44694	3.06039	0.780201	0.779293	0.650542	0.977409	1.25447	0.551984	0.838902		0.818734
at1g04530	85.3859	61.0904	49.5949	31.7405	41.6208	42.9966	27.2198	51.4312	35.05	72.1489	65.3275	36.3421	21.1693	32.807	20.8876	27.3908	43.4278	56.5933		44.568
at1g04540	2.45696	3.5337	1.63347	1.26817	1.71491	1.64941	5.44563	3.29499	2.0375	3.39606	1.2457	3.94067	0.602572	0.909624	0.99394	1.74982	0.903076	1.225		2.11118
at1g04550	2.879	2.38228	2.03541	7.2698	6.92846	9.28161	11.5074	11.2367	8.02884	5.34078	4.1056	1.29914	5.18596	5.59237	8.83068	15.9217	8.50487	12.6149		7.16364
at1g04555	5.42274	5.8607	5.30161	4.23632	7.83889	7.47543	4.16696	8.4731	5.1613	4.16919	2.9283	4.53895	3.09051	4.45706	5.0864	3.95361	7.55352	4.75661		5.2484
at1g04560	0	0	0	0	0	0	0	0	0	0	0	0	0	0	0.0374907	0	0	0		0.00208282
at1g04570	4.84948	4.0151	3.08091	0.145357	0.748326	0.487746	0.491863	1.49518	1.25232	17.804	9.86102	12.6131	0.33744	0.282994	0.231919	0.190272	0.294025	0.53931		3.26225
at1g04580	0	0	0	0.00979065	0.00980081	0.0359325	0.0515354	0.208285	0	0	0	0.0195947	0.0088389	0	0.0234317	0.00747595	0.083178	0.0101712		0.026002
at1g04590	4.49226	3.78496	4.57288	9.26687	8.82669	13.0987	10.1502	9.78334	9.8831	6.06843	5.57969	3.91788	5.66794	6.42975	11.1142	10.0894	6.71439	10.1851		7.75698
at1g04600	0.0840464	0.13358	0.142021	0.0232125	0.0464732	0.136307	0.0407281	0.0633103	0.0172827	0.263856	0.24068	0.116142	0	0.0451922	0.018518	0.0059082	0.0438234	0.00803825		0.0793954
at1g04610	0	0	0	0	0	0	0	0.037855	0.155007	0	0	0	0.0208836	0	0	0	0	0		0.0118748
at1g04620	3.02904	2.47178	7.0283	30.042	25.1484	22.7845	37.7258	20.3515	24.1525	2.75752	3.21072	7.52186	19.7043	18.4995	28.9268	38.4422	18.9057	24.672		18.6319
at1g04625	0	0	0	0	0	0	0	0	0	0	0	0	0	0	0	0	0	0		0
at1g04630	25.8747	23.3399	27.8836	38.6167	34.8775	35.8275	31.6542	38.3051	28.0692	23.7344	32.6583	21.0486	29.7015	33.9162	40.961	44.3128	37.8783	41.4625		32.7846
at1g04635	1.81322	1.69521	2.79361	1.35507	1.12057	0.864909	0.620238	0.626688	0.657986	1.14805	0.610876	1.65078	0.531889	0.860275	0.940017	1.07969	0.889834	1.10171		1.13115
at1g04640	18.5338	11.3555	11.1955	46.5783	21.9629	27.5861	22.0691	25.1824	21.4976	8.44321	9.96667	8.84324	29.5021	25.6276	38.3575	43.3958	24.1979	30.2995		23.5886
at1g04645	0	0.0936141	0	0	0	0	0	0.0665527	0.181679	0	0	0	0	0	0	0	0	0		0.0189914
at1g04650	0.211665	0.164468	0.158964	0.1429	0.195066	0.200246	0.170952	0.148813	0.0870507	0.337525	0.215515	0.155997	0.258017	0.189689	0.176181	0.128955	0.0735775	0.0539833		0.170531
at1g04660	0.0564768	0	0	0.124785	0.218601	0.0686958	0	0.0255257	0	0.0506582	0.129384	0	0.22531	0.485886	0.248871	0.0714626	0.147241	0.0972266		0.10834
at1g04670	0	0	0	0	0	0	0	0	0	0	0	0	0	0	0	0	0	0		0
at1g04680	24.2852	29.9164	14.1584	57.4609	32.1487	43.9563	59.8319	32.689	41.3509	29.7907	21.275	17.1664	31.6532	17.3297	28.5541	22.8634	9.03358	12.1559		29.2011
at1g04684	0	0	0	0	0	0	0	0	0	0	0	0	0	0	0	0	0	0		0
at1g04690	56.4973	76.5091	66.6281	84.4223	97.0741	118.328	72.2692	101.512	60.7631	37.0736	35.8026	49.3581	57.0143	62.9415	72.0152	46.358	49.8574	37.2881		65.6507
at1g04700	0.243347	0.249911	0.237234	0.155098	0.175961	0.159383	0.0816397	0.186128	0.184764	0.470133	0.557491	0.362143	0.0933475	0.0402613	0.173223	0.11843	0.107365	0.30077		0.216479
at1g04710	10.1246	6.66861	5.00923	14.5608	11.0202	11.0577	14.8515	12.0171	10.3535	6.17706	4.44043	4.48719	11.4851	7.9699	12.6812	16.5429	6.72976	9.15982		9.74093
at1g04720	0	0	0	0	0	0	0	0	0	0	0	0	0	0	0	0	0	0		0
at1g04730	0.498063	0.269144	0.631217	0.233849	0.619655	0.363493	0.868886	0.517749	0.307255	0.469087	0.599039	1.14251	0.422234	0.763262	0.384084	0.661733	0.740145	0.142905		0.53524
at1g04750	57.852	84.7909	86.3629	68.5973	93.9763	91.672	49.8589	80.2068	55.4156	48.4432	67.3888	70.8366	43.5785	61.4599	58.1578	40.2306	55.7801	39.6765		64.1269
at1g04760	0.548583	0.488262	0.834291	0	0.182002	0.0889695	0.319006	0.0991766	0.135368	0.295239	0.377029	1.21292	0.0547132	0	0.290087	0.0925529	0.0572084	0.0629602		0.285465
at1g04770	14.5852	17.7657	13.1514	6.36394	9.3525	15.3803	12.74	12.547	6.50247	56.5077	52.7879	2.60828	39.1781	5.00868	8.45247	13.751	6.99789	4.60681		16.5715
at1g04778	0	0	0	0.39393	0	0.192767	0	1.39674	0.586596	0	0	0	0.23709	0.255646	0	0.100266	0	0.409241		0.19846
at1g04780	24.0336	28.8626	32.1384	16.0808	26.9474	25.4167	15.6985	30.4078	30.1907	29.4489	31.9367	28.5399	14.1978	18.1501	22.5038	13.2527	30.6536	25.5372		24.6665
at1g04790	7.72905	8.18949	10.4269	7.87101	9.58516	12.1352	10.4965	11.2274	8.63351	9.38632	8.34327	8.08736	5.90041	8.53424	13.3713	10.3836	12.2395	11.5901		9.6739
at1g04800	3.57177	1.32921	5.22589	1.92483	4.7689	1.73075	1.51977	1.37808	0.322452	2.81308	20.3569	1.78168	5.51725	8.66594	3.95404	4.0051	4.22445	6.59883		4.42716
at1g04810	8.23869	9.58149	10.5805	35.3266	58.4204	55.6375	35.197	58.7338	58.848	9.38023	8.65698	9.87294	21.5283	38.1688	68.2527	38.6968	57.0255	58.7372		35.6046
at1g04820	142.879	170.399	113.608	173.252	167.385	160.802	139.221	99.0751	95.8098	123.714	117.573	225.265	151.042	108.292	155.417	72.9649	39.3769	55.1993		128.404
at1g04830	7.16867	9.42242	8.43488	8.96416	9.35474	10.9046	11.1249	12.4431	11.3947	6.50899	7.35503	8.99458	5.54869	7.70912	11.841	10.8701	10.7499	11.3995		9.45496
at1g04840	0.364075	0.27775	0.153802	0.40221	0.503285	0.634743	0.264641	0.510104	0.628874	0.391878	0.166814	0.52323	0.472045	0.274071	0.401083	0.583528	0.474589	0.271599		0.405462
at1g04850	33.2496	39.2777	30.5148	62.4297	93.7673	103.236	50.6232	110.879	54.888	24.8049	28.3925	23.7466	40.4258	60.2249	81.2267	58.8074	73.3265	74.7811		58.0334
at1g04860	7.91693	8.61857	9.35018	8.56987	9.83792	10.5013	8.47738	10.7923	10.7657	10.9192	13.3103	8.43455	5.55054	8.22787	13.6359	10.278	11.1746	13.2873		9.98046
at1g04870	6.7311	8.35192	9.84455	15.5133	39.2214	43.0826	24.9698	37.9754	41.5241	7.37006	8.9333	7.18463	8.17873	17.897	21.5811	14.0386	32.8219	27.9172		20.7298
at1g04880	0.0458363	0.0291401	0.0774536	0.0759562	0.025345	0.148675	0	0	0.0565528	0.0411139	0	0.050672	0	0.0246464	0.0403964	0.0386658	0.0238999	0		0.0376863
at1g04890	0	0	0	0	0	0	0	0	0	0.0967589	0	0.0198755	0	0	0	0	0	0		0.00647969
at1g04900	2.93653	2.66698	2.65828	4.26371	4.96402	6.82056	2.98834	2.50275	3.51958	3.5747	2.78706	1.73911	2.44761	2.93241	4.47359	2.26482	2.07801	1.80548		3.1902
at1g04910	11.3146	16.6464	18.4411	11.803	14.8377	16.8622	11.9477	13.4583	11.5075	10.1146	12.6102	14.3254	9.47378	12.6611	15.7157	12.5756	11.2811	8.40117		12.9987
at1g04920	0.2726	0.146641	0.212601	0.150577	0.301466	0.204048	0.0609689	0.170593	0.0776154	0.131662	0.360292	0.173861	0.177767	0.21423	0.157085	0.176888	0.131205	0.156429		0.182029
at1g04930	3.75573	5.1862	4.50807	1.61692	2.5654	2.57529	3.84824	2.09691	2.38509	3.36889	3.85917	6.07543	1.10172	1.57402	2.33653	1.52305	1.75668	1.36276		2.86089
at1g04940	9.14071	5.77051	5.34665	13.9821	10.0733	9.66699	12.5451	11.0649	7.96544	4.07082	3.66096	6.96048	8.67026	7.90526	10.4783	13.2647	7.33253	9.24353		8.73014
at1g04945	3.60685	5.18727	5.279	3.06785	7.26787	5.98916	2.77713	3.43841	4.72054	4.66981	5.31909	2.64651	1.71869	2.92978	3.84749	1.4384	2.55195	3.26308		3.87327
at1g04950	3.35483	2.2283	2.80259	6.29106	6.58508	7.93526	12.6878	8.8997	10.9778	3.47978	2.59605	3.60239	3.9572	4.47295	10.639	11.5337	10.7678	13.4898		7.01673
at1g04960	15.9953	23.8222	28.1133	12.9844	23.7636	22.2885	12.7457	24.3332	16.5099	15.9866	18.4975	17.8278	11.964	13.4581	17.4053	14.2535	24.536	18.0171		18.4723
at1g04970	8.56858	9.60809	14.2285	16.1514	20.6459	21.4447	25.3917	31.3174	25.6948	8.97612	7.47163	11.4122	11.5786	16.579	25.3055	25.9745	32.7721	27.9255		18.947
at1g04980	1.41557	1.88697	3.93526	39.2223	35.3494	29.1786	14.6046	21.1131	8.05659	2.78521	11.455	3.25603	35.3412	21.6562	18.5124	9.99597	9.02396	2.88241		14.9817
at1g04985	19.5591	20.4914	27.1709	27.6774	28.4758	25.8401	29.6059	30.8905	27.4761	29.3056	32.5574	15.9942	20.9685	24.6973	39.5437	35.2232	42.169	52.9244		29.4761
at1g04990	4.29362	10.9156	16.7253	14.029	32.5181	17.786	19.746	34.5088	18.3684	4.66253	8.39972	18.0297	11.5932	18.7948	14.1495	9.93605	20.6164	7.86492		15.7188
at1g05000	1.49792	2.08525	1.76909	0.800705	0.644972	1.45189	3.25421	6.11962	3.45456	1.06332	1.20759	3.56219	0.453337	1.6234	1.30114	1.20419	4.43432	1.51241		2.08001
at1g05010	394.055	788.171	710.974	199.313	490.278	221.395	200.415	344.606	262.668	421.623	728.714	609.314	125.393	211.857	72.0523	115.932	254.715	90.9524		346.802
at1g05020	2.41068	3.25671	2.85147	0.282964	0.749798	0.219918	0.131422	0.626489	0.55768	1.86499	4.65976	6.61254	0.210376	0.599508	0.212458	0.177936	0.36138	0.103751		1.43832
at1g05030	6.46052	6.9667	7.70402	4.69793	6.1046	5.42121	8.38158	5.23002	6.05391	5.72156	5.80782	8.40779	3.62952	4.30934	5.5136	6.03623	5.05296	3.61347		5.8396
at1g05040	0	0	0	0	0	0	0	0	0	0	0	0	0	0	0	0	0	0		0
at1g05055	3.25784	4.72964	4.14933	7.84278	7.95847	8.71396	6.78614	8.39507	6.17926	5.36462	5.62545	3.87031	3.75842	5.90891	7.99222	7.58829	5.95813	6.50136		6.14334
at1g05060	11.1184	12.2428	15.9021	9.75419	12.7378	14.9382	12.8887	13.7946	9.68324	9.32111	11.3207	8.95748	7.06653	7.11161	8.87025	8.30632	11.7842	6.71385		10.6951
at1g05061	0.0696097	0.132762	0.0588129	0.230703	0.230943	0.395127	0	0.346074	0.429422	0.187314	0.0797353	0.230861	0.173564	0.336866	0.153371	0.322961	0.43555	0.15978		0.220748
at1g05065	0	0.183513	0.243887	0.159448	0.319226	0	0.839291	0.391393	0.356148	0.25892	0.330649	0.638226	0	0	0	0	0	0.165645		0.215908
at1g05070	6.5526	4.06031	5.60634	14.9361	10.4569	13.9564	17.1227	16.3448	15.4528	9.00225	10.4511	4.40136	13.4014	9.05372	20.2854	20.6058	13.1476	17.4205		12.3477
at1g05080	0.0551077	0	0	0	0	0.0223435	0	0	0	0	0	0	0	0	0	0	0	0		0.00430284
at1g05085	0	0	0	0	0	0	0	0	0	0	0	0	0	0	0	0	0	0		0
at1g05090	0.0685923	0.0654107	0.202836	0.284164	0.379279	0.33373	0.548447	0.325515	0.380831	0.0307627	0.0785699	0.246444	0.0855135	0.0922061	0.226694	0.130189	0.178827	0.0393613		0.20541
at1g05100	13.6106	10.1798	14.2536	1.73738	12.0478	7.83708	2.16157	12.8458	12.7709	33.3933	13.8217	10.7475	1.51145	5.96548	3.40202	0.530651	6.38117	10.6982		9.66089
at1g05120	18.1123	17.4584	22.5494	6.6355	8.92524	11.0263	7.58957	10.8105	9.20168	14.1677	15.8653	15.5621	5.22007	7.59075	10.5518	7.06647	11.6524	8.69701		11.5935
at1g05135	19.6987	7.80084	41.5153	39.421	17.3425	8.25458	8.47925	3.92933	5.63479	24.9244	36.9976	2.40276	52.8757	12.5152	36.2493	40.4984	15.8373	28.2284		22.367
at1g05136	0	0	0	0	0	0	0	0	0	0	0	0	0	0	0	0	0	0		0
at1g05140	11.955	6.61961	7.90135	20.2102	10.3955	14.7565	33.3581	17.4298	22.3035	12.1934	9.11091	6.44824	16.5869	10.6274	19.7978	23.87	15.0058	15.159		15.2072
at1g05150	6.86199	6.18416	6.58342	6.45614	6.32386	7.25615	7.96601	7.17978	5.67523	9.26635	9.18458	5.52967	5.35223	6.40634	9.59201	10.114	8.88597	7.54367		7.35342
at1g05160	1.57526	1.89165	2.18864	3.6739	4.58746	5.13792	7.0229	5.75902	6.13301	2.35495	1.72421	2.24454	2.12971	2.69166	5.75378	8.12065	7.15507	8.01506		4.34219
at1g05170	5.26933	4.66319	4.21342	4.34564	15.1278	11.6947	6.9957	14.8648	8.35944	8.23178	8.86605	4.36052	3.11498	6.74554	5.51933	4.65148	10.4098	7.33836		7.48733
at1g05180	8.73666	10.9852	14.1195	13.9951	20.4755	20.4221	14.91	19.5176	14.8948	10.2557	11.5739	8.94449	10.5616	14.9102	17.81	12.5449	19.6855	14.4871		14.3794
at1g05190	181.35	136.016	129.229	141.084	79.5416	91.6661	162.98	102.183	115.378	139.498	169.499	240.088	120.192	104.499	118.756	195.08	119.71	119.424		137.01
at1g05200	11.237	11.8517	14.8262	11.185	10.4728	15.1652	18.6872	16.7288	12.1386	14.4108	16.7151	15.7452	7.58425	7.94216	13.1143	18.0633	10.2077	9.22001		13.072
at1g05205	12.1455	15.8579	12.4684	19.333	30.2572	26.687	11.961	31.3424	10.6346	7.96561	6.7317	6.06372	14.3927	16.0107	15.1928	15.0377	12.1891	11.3912		15.3146
at1g05210	4.15669	2.16212	2.87343	2.34823	2.61185	1.87685	1.37338	1.19553	2.44771	2.28791	3.24637	4.17748	2.7795	2.59066	1.4154	1.4743	1.97035	0.433689		2.30119
at1g05220	0.189186	0.251698	0.348706	0.683863	1.10978	0.819774	0	0.964871	1.01843	0	0.114164	0.114066	0.360176	0.220265	0.178741	0.125607	0.203487	0.29597		0.388821
at1g05230	2.26955	2.66783	2.48463	5.35117	6.0167	6.44318	7.59801	7.42377	7.30911	3.24434	4.45609	2.03215	3.32474	4.89153	9.16366	7.15109	6.58858	8.69205		5.3949
at1g05240	0	0	0	0	0	0	0	0	0	0	0	0	0	0	0	0	0	0		0
at1g05250	0.0532519	0.0338546	0	0	0	0	0	0	0	0	0	0	0	0	0	0	0	0		0.00483925
at1g05260	0	0.0382509	0	0	0	0	0.0874695	0	0	0.0539684	0	0.0997723	0.030004	0.0323522	0	0	0	0.0345266		0.020908
at1g05270	14.9578	15.2483	17.8702	22.3517	19.8791	24.0671	18.1592	26.7096	25.1246	16.2884	15.6908	13.8379	18.373	22.6047	36.8651	27.228	37.5187	45.6579		23.2462
at1g05280	0	0	0	0	0	0	0	0	0	0	0	0	0	0	0	0	0	0		0
at1g05290	0	0	0	0	0	0	0	0	0	0	0	0	0	0	0	0	0	0		0
at1g05291	0	0	0	0	0	0	0	0	0	0	0.115088	0	0	0	0	0	0	0		0.00639376
at1g05300	6.0649	13.3562	27.0775	4.57739	4.64071	3.85316	5.15271	3.12297	4.63432	8.73133	26.8128	18.541	5.34453	4.57035	4.28051	5.45846	4.72694	1.83927		8.48805
at1g05310	0.598477	0.864722	0.735491	0.571006	0.842356	0.551484	1.89829	0.295082	0.738401	0.488016	0.311606	0.751837	0.813946	0.819138	1.03093	1.19329	0.76596	0.718085		0.777117
at1g05320	3.28883	4.07031	6.54967	3.62834	2.69733	3.79872	5.15652	3.419	2.58082	4.18241	5.575	3.49602	3.04815	2.53487	3.2858	3.79638	3.94084	2.32282		3.74288
at1g05330	0	0.111704	0	0	0	0	0	0.0794131	0	0	0	0.194243	0	0	0.0774265	0.0741094	0	0		0.0298275
at1g05340	27.0097	38.5703	42.0103	9.83328	25.5704	14.4771	3.42091	12.6699	7.57378	16.9773	20.3914	40.0951	8.21413	17.659	13.7055	8.28524	19.7915	8.86517		18.6178
at1g05350	20.2981	25.2402	23.8358	21.8315	41.0878	31.5418	19.9542	29.26	23.4992	17.4448	22.2264	27.481	15.4062	29.1851	24.4103	15.8781	19.7456	16.1634		23.5827
at1g05360	2.06454	2.28993	3.41441	2.37785	3.13328	3.15237	4.78943	3.29565	5.14866	3.34907	3.32086	4.54042	1.90574	2.62176	3.71647	3.55725	3.27529	3.55417		3.30595
at1g05370	0.0491501	0.0624937	0.0830533	0	0.217419	0.119568	0.857438	0.177714	0.485131	0.0440863	0.0562996	0.0543355	0.22059	0.184998	0.0649755	0.207306	0.0768835	0.0564089		0.167658
at1g05380	12.6828	14.2579	15.4117	9.86274	11.8357	13.2998	11.7376	12.4506	13.4397	17.1178	19.7099	14.5177	6.54213	9.29965	16.0743	13.2535	16.0851	14.5072		13.4492
at1g05385	12.2862	7.93486	8.56807	12.2805	8.46506	13.363	15.4515	11.767	9.98551	8.1341	10.2758	6.8451	5.78647	8.86091	15.9843	22.7025	13.9819	18.8569		11.7516
at1g05390	0	0	0	0	0	0	0	0	0	0	0	0	0	0	0	0	0	0		0
at1g05400	0.731289	0.696506	0.987481	0.524479	0.605834	1.00681	1.06175	0.462127	0.540949	0.524169	0	0.565177	0.218523	0.549921	0.57936	0.523677	0.190496	0.419122		0.565982
at1g05410	7.33188	9.82249	8.92609	7.75016	7.0886	9.68499	9.35076	8.87039	9.78938	9.44303	8.99245	9.85586	5.58075	7.47699	15.2659	9.20919	10.1029	12.9341		9.30422
at1g05420	1.81588	1.90142	0.902488	1.53407	0.236256	0.606325	1.86345	0	0.13179	5.55708	0.734127	9.56495	0.159801	0.344615	0.706048	0.360426	0.0556963	0.183888		1.48102
at1g05430	8.04459	9.4051	12.3265	13.3685	14.6641	17.7458	12.587	18.3027	12.9535	11.2517	8.43386	12.0964	10.0631	12.2804	16.4028	13.6872	16.7073	11.4626		12.8768
at1g05440	0	0.0302851	0	0	0.0526817	0.0386292	0	0.0215305	0	0.128188	0	0.0263315	0	0.0256148	0.104959	0.100463	0.024839	0		0.0307512
at1g05450	0.086701	0	0	0.0841738	0.095882	0.106581	0	0.118607	0	0	0	0	0	0.0466196	0	0	0	0		0.0299202
at1g05460	0.431065	0.260344	0.400625	2.55967	2.45506	2.9974	3.41535	2.3087	1.78169	0.405986	0.839406	0.476542	2.04214	1.61091	3.78007	3.3454	2.07908	2.12733		1.85093
at1g05470	0.296797	0.36022	0.866268	0.938944	0.954837	1.12679	1.569	0.731685	1.06527	0.871261	0.958096	0.805358	0.941854	0.826962	1.2722	1.47944	0.844121	0.959956		0.93717
at1g05490	0.0158135	0.03016	0	0.0436748	0.0349761	0.0705277	0	0.135796	0.0585321	0.0851058	0.108683	0.0174818	0.047315	0.034012	0.0766523	0.0533588	0.123682	0.0635214		0.0555163
at1g05500	14.5484	17.994	16.8067	13.9966	16.394	19.8766	17.8423	20.6767	17.3118	14.6576	14.8876	17.017	10.4355	13.9772	19.6885	14.9335	17.0591	19.3876		16.5273
at1g05510	0.0742267	0	0	0	0	0	0	0	0	0	0	0	0	0	0	0	0	0		0.0041237
at1g05520	10.1828	13.6447	15.9234	15.0562	18.6803	18.2708	22.9822	18.9685	19.6782	14.8359	16.046	15.7195	10.2821	15.7302	21.3697	14.4389	16.7352	14.6083		16.2863
at1g05530	0.0531741	0	0	0	0.0294024	0.043119	0.386515	0.0240329	0	0	0	0.029392	0.0530334	0.028592	0.0234317	0	0	0		0.0372607
at1g05540	0.63005	0.546205	0.29036	1.6452	0.918467	0.952149	1.74863	2.45931	1.97872	0.924771	1.04974	0.56988	1.65665	0.646764	1.59011	2.75407	0.567444	1.18325		1.22843
at1g05550	0.172784	0.0344923	0.0971279	0.0302815	0.158781	0.133242	0.418627	0.1558	0	0.257978	0.559221	0.0317879	0.0543893	0.123494	0.12729	0.0971695	0.048454	0.0627858		0.142428
at1g05560	3.21829	1.56954	6.07145	21.4541	24.2066	10.4925	11.9851	19.4672	11.8578	18.1903	10.8573	2.29065	18.2473	33.0453	33.2979	23.9686	31.8835	20.5171		16.8123
at1g05562	0.112954	0.0359048	0.047717	0.374356	0.343515	0.32058	0.492627	0.357359	0.209043	0.0506582	0	0.0936527	0.112655	0.212575	0.223984	0.476417	0.117792	0.226862		0.211592
at1g05570	5.16006	10.1382	11.6883	12.0007	31.6306	29.0769	20.5188	40.0845	27.2949	5.35094	6.61934	8.71146	8.1911	15.009	9.72287	11.2217	36.7239	11.4824		16.7014
at1g05575	7.0254	19.1681	20.6514	3.15302	8.82144	6.6464	1.27667	3.1091	2.34757	6.17031	10.7298	10.679	7.15279	7.16169	4.90171	3.76571	4.19739	2.26771		7.17918
at1g05577	0.0484302	0.0615784	0.163674	0	0.0267793	0	0	0	0	0.0434406	0.055475	0	0	0.0260412	0.0426825	0	0	0.083374		0.0306375
at1g05580	0	0.0162084	0	0	0	0	0	0	0	0	0	0	0	0.0274227	0	0	0	0		0.00242395
at1g05590	2.15052	2.17012	2.13421	5.67547	6.26648	8.17954	9.13098	6.71117	6.27529	3.39864	2.89345	2.52835	5.10674	4.1298	6.66362	6.76687	4.84127	4.07436		4.94983
at1g05600	0.307861	0.311303	1.10608	2.23198	2.32639	2.84362	3.24356	3.79723	2.11781	1.02407	1.96165	0.567	1.78934	1.88553	4.11463	5.77283	3.82694	3.72033		2.38601
at1g05610	0.14896	0.0315668	0.0839037	0.0274272	0.137278	0.080528	0	0.0897667	0.245049	0.133613	0.0568761	0.109784	0.123805	0.133494	0.218803	0.1466	0.181232	0.0854797		0.113009
at1g05615	0	0	0	0	0	0	0	0	0	0	0	0	0	0	0	0	0	0		0
at1g05620	2.95721	3.76451	3.41198	8.03668	6.41077	7.71943	7.02416	8.65666	9.46574	4.53676	5.12954	5.24851	6.71658	7.05896	10.894	6.59168	7.85267	8.60984		6.67143
at1g05630	3.30574	3.16375	2.70621	4.37875	8.49479	4.81946	4.82954	7.08087	5.18544	2.8411	2.88719	3.37749	3.4183	4.12965	1.93248	3.28956	5.08982	2.15715		4.0604
at1g05640	0.270273	0.196371	0.163109	0.938406	2.73274	2.11338	1.01036	2.09408	1.95314	0.173163	0.309588	0.256103	0.577625	1.30795	1.10592	1.41681	1.53005	0.997037		1.06367
at1g05650	0	0	0	0	0	0	0	0	0	0	0	0	0	0	0	0	0	0		0
at1g05660	0	0	0	0	0	0	0	0	0	0	0	0	0	0	0	0	0	0		0
at1g05670	0.788956	0.831183	1.66653	1.19531	1.01783	1.37841	1.80029	1.29156	1.11248	2.08258	2.60789	1.92505	0.539567	1.01734	1.16979	1.37836	1.36335	0.812114		1.33214
at1g05675	5.99282	11.2748	19.5534	0.726646	1.23927	0.829687	0.779141	0.704665	0.36068	13.3292	19.4217	22.9723	2.28388	2.27924	0.536748	0.534302	0.990782	0.671013		5.80446
at1g05680	2.30015	0.822546	1.82192	7.27913	9.32696	5.01271	1.67195	10.4825	19.8063	3.91143	1.09781	0.847604	5.71126	13.5017	8.42541	5.3763	23.5871	32.3106		8.5163
at1g05690	0.394385	0.640749	1.18476	1.3555	1.45383	2.43409	3.05785	3.48576	3.83867	1.72946	1.40546	0.411771	0.721126	1.22525	2.7034	3.27144	2.83326	7.14151		2.18268
at1g05700	0.056852	0	0.0960679	0	0	0.0345761	0.041325	0.0128476	0	0.0254974	0	0.0157125	0	0.0152848	0	0	0.0148219	0		0.0173881
at1g05710	1.83199	3.43352	6.03611	6.24472	5.70004	13.2541	8.26602	12.1192	14.7035	3.02207	5.04672	3.51989	3.54117	6.55381	10.4415	8.82004	11.7081	13.0501		7.62736
at1g05720	18.232	32.1707	26.6429	45.7301	60.1795	76.977	22.854	71.5139	31.3319	9.34495	12.8928	14.6025	28.2498	49.0173	49.8445	43.9817	42.731	44.3582		37.8142
at1g05730	0.952122	1.73521	1.66252	1.6479	2.42177	2.21329	1.19961	1.37705	1.09641	0.854028	0.727081	0.701714	1.17118	1.02392	1.45448	0.401587	0.761231	0.655643		1.22538
at1g05740	0	0	0	0	0	0.0673365	0	0	0	0	0	0	0	0	0	0	0	0		0.00374092
at1g05750	1.35292	1.29017	1.10497	2.54088	2.84276	2.57816	2.65524	2.32361	2.47603	1.17308	0.852348	1.33363	1.36059	1.95205	1.89784	1.788	2.45728	1.61743		1.8665
at1g05760	0.688411	0.948248	1.45409	0.38026	0.634425	1.06995	0.667196	0.362996	0.424681	0.411658	0.131425	0.761039	0.68659	0.9871	1.06174	1.16144	0.658077	0.724241		0.734087
at1g05770	0.292137	0.247632	0.411375	0.268948	0.0538454	0.552754	0.424701	0.132036	0.480585	0.349386	0.111544	0.645915	0.437046	0.994863	0.600755	0.739308	0.253877	0.335282		0.407333
at1g05780	5.00233	3.44521	5.10695	4.66282	3.57277	4.09865	4.09064	4.28626	3.986	2.61739	3.46186	3.5139	2.85833	3.97863	5.64859	3.6923	2.33661	3.58819		3.88597
at1g05785	4.65788	5.49712	7.79566	5.31597	6.85503	5.75423	7.3478	7.30468	7.23451	4.71135	3.63794	5.64804	2.86676	4.75349	6.77313	4.8156	10.9493	7.22746		6.06366
at1g05790	4.9793	5.5315	5.63163	13.0215	10.7392	12.1698	15.8951	11.8609	12.3522	5.46304	5.29453	6.1425	6.75879	11.2399	16.0084	14.7407	14.7324	12.75		10.2951
at1g05800	0	0.163296	0	0.0567526	0	0.208287	0.298731	0.0232182	0.0633822	0.0921578	0	0	0.0768535	0.0276228	0.0452748	0	0	0		0.0586431
at1g05805	36.2435	40.1767	38.8165	24.5878	24.7545	23.0773	23.1538	26.9246	24.248	23.306	28.827	37.8663	24.1069	16.6062	16.8933	18.8824	26.5637	19.4799		26.3619
at1g05810	10.067	14.8646	16.5995	10.9869	14.1856	15.4709	14.2811	16.7321	25.0416	12.3796	13.9492	13.8665	7.93512	14.4494	24.6849	24.4834	19.1763	27.6731		16.4904
at1g05820	0.73808	0.725192	1.03382	0.650763	0.63929	0.820086	0.703694	0.978663	1.05921	1.63123	1.59217	0.73171	0.532892	0.59766	1.58707	1.23329	1.23271	1.00194		0.971637
at1g05830	6.63029	6.81551	8.60539	6.76541	6.61395	8.28209	8.25007	7.08147	7.11959	8.53517	7.51252	7.29942	5.08866	6.94535	10.1291	11.8639	7.87078	6.99548		7.68912
at1g05835	0.699444	0.177867	0.709148	0.154542	0.386755	0.340308	0	0.2529	0.345189	0.878335	2.88427	1.00521	0.139519	0.67697	0.0616434	0.295012	0.437644	0.240823		0.538088
at1g05840	8.4823	9.61402	12.415	16.4462	29.9892	28.6944	26.5311	44.0103	43.8175	8.76118	9.1273	9.02199	8.28895	19.3496	35.5281	27.4469	49.1873	44.3976		23.9505
at1g05850	300.664	284.45	248.749	299.643	260.575	323.41	387.228	233.698	293.537	336.922	269.42	372.021	244.303	194.22	311.741	269.613	169.373	195.552		277.507
at1g05860	1.36082	1.57297	2.66533	3.99758	2.35999	3.78699	5.03574	4.02576	4.57904	3.5509	3.1884	2.87202	3.26967	3.95795	6.95061	6.44411	4.96692	5.18233		3.87595
at1g05870	2.0541	3.37678	4.14575	4.68164	9.5021	8.20466	11.0321	19.1775	11.054	6.82154	6.84436	3.77161	5.34928	4.75573	6.44617	14.6146	8.90627	15.7896		8.14043
at1g05880	0	0.0540094	0.0712524	0.116438	12.5226	1.16196	0.432189	5.54301	3.12013	0	0.243275	0.0698869	0.18915	1.34282	0.167144	0.161244	4.13134	0.580447		1.66149
at1g05890	13.1298	16.1787	23.2634	22.3749	33.2098	42.869	43.92	51.7607	50.9787	16.475	14.2359	18.0535	13.5739	27.9596	50.684	59.17	76.5647	63.3707		35.4318
at1g05894	0.0976405	0.155186	0.288736	0.053934	0.05399	0.0593827	0.354868	0.176521	0	0.0437904	0.0559218	0.188898	0	0.0262509	0.107566	0.288281	0.127279	0.168091		0.124796
at1g05900	5.70033	5.00324	5.27135	4.80595	3.96209	6.77883	8.86609	7.58976	8.70968	6.12038	5.21141	6.5529	4.44376	3.70981	7.88522	8.96944	7.66754	7.7345		6.38791
at1g05910	5.99726	7.21484	6.8756	6.40121	10.4281	10.2127	6.62618	9.83309	6.30658	6.72009	6.19324	5.89558	3.57963	5.9534	6.33448	4.59986	5.44595	4.511		6.61826
at1g05920	0	0	0	0	0	0	0	0	0	0	0	0	0	0	0	0	0	0		0
at1g05925	0	0	0	0	0	0	0	0	0	0	0	0	0	0	0	0	0	0		0
at1g05930	0	0	0	0	0	0	0	0	0	0	0	0	0	0	0	0	0	0		0
at1g05940	11.4229	12.5134	11.3173	25.8144	32.3838	30.4287	54.8497	33.8524	51.1869	8.67745	8.48152	13.8209	18.759	17.9063	27.1357	26.8049	24.1738	23.8499		24.0766
at1g05950	0.0707608	0.134957	0.269035	0.332234	0.978174	0.918082	0.822962	0.911474	0.654785	0.222147	0.283689	0.136896	0.388155	0.570727	0.592448	0.8506	1.06999	0.629388		0.546472
at1g05960	11.339	14.6722	19.6007	8.77537	14.0463	11.388	16.2514	10.3403	13.1497	15.3461	19.0926	20.8627	6.35384	10.9876	13.657	13.7901	12.8172	11.6226		13.5607
at1g05970	2.14123	2.00892	1.80632	6.27969	5.04674	5.4205	4.60947	4.93722	7.55461	1.22154	2.25766	1.55873	4.73064	5.18063	7.22595	9.84474	6.00645	9.28105		4.83956
at1g05980	0	0	0	0	0	0	0	0	0	0	0	0	0	0	0	0	0	0		0
at1g05990	0	0.0778541	0	0	0.677147	0.0496522	0	0.110697	0	0	0	0	0	0	0	0	0.0638538	0.0702737		0.0583043
at1g06000	10.4048	13.6959	11.8891	12.4062	21.4165	18.3242	12.794	21.0065	25.166	18.9946	21.8416	9.67835	15.406	14.6646	18.6228	8.06181	14.7463	33.7465		16.8259
at1g06002	0.849431	0.736391	1.69633	0.767786	0.89668	0.46964	0.112262	1.04704	0.19055	1.24677	2.12289	0.512207	0.885692	0.456743	1.22502	0.781689	2.97958	1.28507		1.01454
at1g06010	4.59666	4.01816	4.46625	9.45805	6.67198	9.83113	7.01663	8.46597	8.22347	3.50462	4.21224	3.23953	5.78793	6.85882	11.6976	9.20923	9.4074	11.1446		7.10057
at1g06020	0.0700791	0.311867	0.118419	0.0387099	0.2325	0.284137	0	0.253388	0.345855	0	0.0802731	0.271154	0.104841	0.0753638	0	0.0591162	0.255784	0.120643		0.145674
at1g06030	0	0.0905883	0.240781	0	0	0	0	0.0322008	0	0	0	0.0393812	0	0	0.0313953	0.0300502	0.111447	0		0.0319914
at1g06040	93.0839	70.6332	70.3181	26.0617	6.32675	6.58145	14.7377	16.1441	10.5207	127.456	111.477	81.7477	48.3061	6.87875	7.34824	16.8776	15.9664	34.9245		42.5217
at1g06050	2.52967	4.03843	4.32211	1.64574	2.7043	2.416	1.38931	3.22673	3.05175	2.92455	3.60596	3.82196	1.51379	1.60204	1.38722	1.56489	2.13975	2.19358		2.55987
at1g06060	14.8746	19.2862	21.938	11.4957	11.1829	10.8451	10.8122	13.8585	11.269	11.294	10.2379	18.4273	8.97924	9.47151	11.8731	11.8322	12.1782	9.69626		12.7529
at1g06070	6.14831	8.28166	7.07774	6.17677	7.62804	8.44449	6.53609	8.26702	8.15471	5.85954	8.89135	9.02721	3.92834	5.88877	6.16369	6.04549	5.28965	7.34299		6.95288
at1g06080	0.417373	0	0.100753	0.13174	0.0659385	0	0	0	0	0.106964	0.0682979	0.197745	0.0297335	0.0320605	0.0262742	0.0502972	0.062179	0		0.0716309
at1g06090	0.3859	0.122667	0.163022	0.177634	0.320073	0.130386	0.654513	0.116276	0.396769	0.173071	0	0.142204	0.224513	0.276667	0.340102	0.352658	0.201216	0.147631		0.240295
at1g06100	0	0	0	0	0	0	0	0	0	0	0	0	0	0	0	0	0	0		0
at1g06110	5.8603	5.17451	5.22641	14.4127	21.4229	27.9471	35.1601	34.7059	36.8408	4.75591	5.48741	7.06986	7.63071	14.5802	24.3894	26.5813	31.7693	38.1929		19.2893
at1g06120	0	0	0	0	0	0	0	0	0	0	0	0	0	0	0	0	0	0		0
at1g06130	13.4612	14.5871	16.278	18.1769	26.7114	27.4397	26.0273	32.8382	29.294	13.4375	15.704	25.2356	14.585	19.3229	24.4203	25.9458	36.2341	22.8769		22.3653
at1g06135	0	0.169397	0.225126	0.147183	0.221003	0.162052	0	0.120429	0	0.717008	0.915642	0.51549	0.398625	0.573097	0.117416	0	0.0694674	0.305807		0.258763
at1g06137	0	0	0	0	0	0	0	0	0	0	0	0	0	0	0	0	0	0		0
at1g06140	0.390387	0.579101	0.916211	0.694838	0.791498	0.914524	1.13507	0.548931	0.588695	0.778148	0.347802	0.767241	0.670555	0.559769	0.63077	0.603746	0.271407	0.746737		0.66308
at1g06148	0.139083	0.339095	0.491932	0.153611	0.691023	0.140932	1.00998	0.37706	0.163494	0.249461	0.0796591	0.30357	0.138718	0.698566	0.0612097	0.117325	0.204655	0.322634		0.315667
at1g06149	0	0	0	0	0	0	0	0	0	0	0	0	0	0	0	0	0	0		0
at1g06150	0.378948	0.391484	0.480256	0.540745	0.873074	0.576168	0.321361	0.649405	0.525989	0.552347	0.379812	0.418927	0.338576	0.407524	0.507919	0.313006	0.461045	0.335246		0.469546
at1g06160	0.859467	0.943783	0.462101	1.51056	0.475239	1.48893	2.38535	0.776901	0.385604	0.0700835	0.357995	0.47507	1.67542	1.26038	2.34126	3.09779	1.14073	0.493199		1.12221
at1g06170	0.0940193	0.148043	0.157461	0.0257345	0.0519854	0.0377561	0	0.0414068	0	0.253062	0	0.0514894	0.0232289	0.075851	0.102632	0.11789	0.119556	0.053448		0.075198
at1g06180	0.0797611	0.152123	0.471728	1.32174	7.233	4.01007	3.13078	11.68	8.06956	0.786979	0.822271	0.529056	2.34673	7.24807	6.11568	3.73424	16.8436	8.00982		4.58806
at1g06190	38.1525	25.0102	35.0361	40.0442	28.0737	33.3456	26.9053	24.915	20.2088	41.8562	42.0018	29.2672	31.9317	24.985	38.8144	39.4474	25.9828	28.9359		31.9396
at1g06200	44.4535	50.8128	55.01	59.0311	62.4442	64.5395	35.4678	59.429	51.4304	36.7186	42.2618	36.113	45.5302	57.1014	83.4013	74.683	76.4437	93.7491		57.1456
at1g06210	17.386	26.9967	25.0237	9.07864	14.199	17.7422	11.4961	13.6226	10.5653	17.2961	22.392	13.8007	7.93589	10.7056	13.5218	7.73523	12.8296	11.4854		14.6562
at1g06220	7.99851	7.82826	8.59718	19.6813	23.1825	28.6869	23.7504	19.2889	22.3848	12.2508	13.1605	8.65716	14.266	15.1434	26.5621	19.5163	15.6167	21.6158		17.1215
at1g06225	0	0	0	0	0	0	0	0	0	0	0	0	0	0	0	0	0	0		0
at1g06230	16.6429	20.6584	21.9523	16.1295	22.1148	25.5143	19.2202	26.8305	21.3812	20.6305	24.9761	17.5484	10.2854	14.1095	20.3828	18.4435	24.0902	21.7144		20.1458
at1g06240	2.04975	1.48494	1.2888	8.13622	5.3507	7.57628	16.216	6.20484	8.7632	1.83857	0.43682	1.34379	5.7764	3.9729	7.41498	9.81158	4.32482	5.7991		5.43276
at1g06250	0.103917	0.0660648	0	0.373108	0.459686	0.463468	1.35965	1.22115	1.53856	0.186422	0.238067	0.201041	0.41457	0.3632	0.41213	1.18342	0.379292	0.447242		0.522832
at1g06260	0	0	0.0584771	0.114693	0.267895	0.0841866	0.603714	0.0625633	0.0853941	0	0	0.114771	0.0690292	0.111647	0.365989	0.291925	0.108266	0.0794341		0.134333
at1g06265	0.6583	0.397626	0.560094	1.38178	0.637008	1.04094	1.43553	1.24962	1.21832	0.388452	1.54907	0.67317	0.984878	0.974066	1.91457	2.98483	1.25286	0.812186		1.11741
at1g06270	0.239283	0.669341	1.21302	1.216	1.7465	2.05678	1.94804	2.22785	2.77514	1.11608	0.767453	0.714225	1.0262	0.823449	1.62382	1.39277	1.04804	1.34565		1.33054
at1g06280	0	0	0	0	0	0	0	0	0	0	0	0	0	0	0	0	0	0		0
at1g06290	19.449	24.1644	25.593	21.1309	26.8432	30.3502	28.2744	27.8244	18.5923	17.8023	20.559	22.2288	22.5744	26.3504	25.1983	21.4446	29.1775	14.9922		23.475
at1g06310	0	0	0	0	0	0	0	0	0	0	0	0	0	0	0	0	0	0		0
at1g06320	0	0	0	0	0	0	0	0	0	0	0	0	0	0	0	0	0	0		0
at1g06330	0	0	0	0	0	0	0	0	0	0	0	0	0	0	0	0	0	0		0
at1g06340	0	0	0	0	0	0	0	0.0449754	0.122776	0	0	0	0	0.0535073	0	0	0	0		0.0122922
at1g06350	0	0	0	0	0	0	0	0	0	0	0	0	0.0630867	0.034012	0	0.0533588	0	0		0.00835875
[truncated: 32,996 more rows]

## Sheet: Cufflinks Transcripts
			Sample_1		Sample_2		Sample_3		Sample_7		Sample_8		Sample_9		Sample_10		Sample_11		Sample_12		Sample_13		Sample_14		Sample_15		Sample_19		Sample_20		Sample_21		Sample_22		Sample_23		Sample_24
[truncated: 42,188 more rows]

[truncated: 1 more sheets: Cufflinks Genes]
