# Supplementary material for: High-Throughput RNA Sequencing of Pseudomonas-Infected Arabidopsis Reveals Hidden Transcriptome Complexity and Novel Splice Variants
Source: PLoS One. 2013 Oct 1;8(10):e74183. doi: 10.1371/journal.pone.0074183 (PMC3788074; doi:10.1371/journal.pone.0074183)
Supplement: File S4 — DEG 1 hpi. (XLSX) [file pone.0074183.s004.xlsx]

## Sheet: CTL1_vs_AVR1
Gene	Short_Description	Curator_Summary	Computational_Description	A1.Cnt	A2.Cnt	B1.Cnt	B2.Cnt	ER_Class.logConc	ER_Class.logFC	ER_Class.Conc.Common	ER_Class.Conc.A	ER_Class.Conc.B	ER_Class.tagwise.disp	ER_Class.common.disp	ER_Class.common.lib.size	ER_Class.PValue	ER_Class.FDR	ER_GLM.logConc	ER_GLM.logFC	ER_GLM.LR	ER_GLM.P.Value	ER_GLM.adj.P.Val	ER_GLM.Expressed	ER_GLM.FDR	Cufflinks.locus	Cufflinks.status	Cufflinks.value_1	Cufflinks.value_2	Cufflinks.log2.fold_change.	Cufflinks.test_stat	Cufflinks.p_value	Cufflinks.q_value	ER_Class.Sig	ER_GLM.Sig	Cufflinks.Sig	Total.Sig	All.Sig
at2g17740	Cysteine/Histidine-rich C1 domain family protein		Cysteine/Histidine-rich C1 domain family protein; CONTAINS InterPro DOMAIN/s: DC1 (InterPro:IPR004146) C1-like (InterPro:IPR011424); BEST Arabidopsis thaliana protein match is: Cysteine/Histidine-rich C1 domain family protein (TAIR:AT2G44370.1); Has 1973 Blast hits to 753 proteins in 27 species: Archae - 0; Bacteria - 0; Metazoa - 2; Fungi - 2; Plants - 1961; Viruses - 0; Other Eukaryotes - 8 (so…	25	96	398	810	-15.7829	3.37063	3.12368e-05	5.51478e-06	5.70212e-05	0.185491	0.151104	1.18266e+07	1.4694e-06	0.0272912	-10.8175	3.26768	35.0871	3.1529e-09	2.11888e-05	1	1.17118e-05	Chr2:7706895-7707861	OK	12.9529	76.5169	2.5625	-4.67536	2.93439e-06	0.00196442	1	1	1	3	1
at1g68050	flavin-binding kelch repeat f box 1	Encodes FKF1 a flavin-binding kelch repeat F box protein is clock-controlled regulates transition to flowering. Forms a complex with GI on the CO promoter to regulate CO expression.	flavin-binding kelch repeat f box 1 (FKF1); FUNCTIONS IN: ubiquitin-protein ligase activity signal transducer activity; INVOLVED IN: response to blue light positive regulation of flower development circadian rhythm ubiquitin-dependent protein catabolic process regulation of transcription; LOCATED IN: cellular_component unknown; EXPRESSED IN: whole plant root tip male gametophyte leaf pollen tube;…	44	2	366	86	-17.4555	2.82518	8.50267e-06	2.09031e-06	1.4837e-05	0.260427	0.151104	1.18266e+07	0.000691191	0.5135	-10.3081	3.0224	50.0681	1.48502e-12	2.49498e-08	1	1.37906e-08	Chr1:25508675-25510889	OK	0.713274	7.83721	3.45781	-5.83134	5.49832e-09	1.18605e-05	0	1	1	2	0
at1g07050	CCT motif family protein		CCT motif family protein; CONTAINS InterPro DOMAIN/s: CCT domain (InterPro:IPR010402); BEST Arabidopsis thaliana protein match is: CCT motif family protein (TAIR:AT4G25990.1); Has 1772 Blast hits to 1772 proteins in 105 species: Archae - 0; Bacteria - 0; Metazoa - 1; Fungi - 2; Plants - 1711; Viruses - 0; Other Eukaryotes - 58 (source: NCBI BLink).	7	1	56	63	-19.4898	3.80099	2.6965e-06	3.63903e-07	5.04333e-06	0.25251	0.151104	1.18266e+07	5.80346e-05	0.179646	-10.8659	3.65957	47.5494	5.36355e-12	6.00753e-08	1	3.32057e-08	Chr1:2164187-2165239	OK	0.37865	9.6077	4.66525	-5.22288	1.76159e-07	0.000189998	0	1	1	2	0
at5g60100	pseudo-response regulator 3	Encodes pseudo-response regulator 3 (APRR3/PRR3). PRR3 transcript levels vary in a circadian pattern with peak expression at dusk under long and short day conditions. PRR3 affects the period of the circadian clock and seedlings with reduced levels of PRR3	pseudo-response regulator 3 (PRR3); CONTAINS InterPro DOMAIN/s: CheY-like (InterPro:IPR011006) Signal transduction response regulator receiver domain (InterPro:IPR001789) CCT domain (InterPro:IPR010402); BEST Arabidopsis thaliana protein match is: pseudo-response regulator 7 (TAIR:AT5G02810.1); Has 30201 Blast hits to 17322 proteins in 780 species: Archae - 12; Bacteria - 1396; Metazoa - 17338; F…	11	11	67	93	-18.52	2.819	4.00813e-06	1.00142e-06	7.04162e-06	0.21437	0.151104	1.18266e+07	0.000352927	0.468209	-10.8211	2.63678	39.2454	3.73754e-10	3.13972e-06	1	1.73543e-06	Chr5:24197997-24201404	OK	0.549664	2.97617	2.43684	-5.47165	4.45868e-08	6.47038e-05	0	1	1	2	0
at1g48210	Protein kinase superfamily protein		Protein kinase superfamily protein; FUNCTIONS IN: protein serine/threonine kinase activity protein kinase activity kinase activity ATP binding; INVOLVED IN: protein amino acid phosphorylation; LOCATED IN: plasma membrane; EXPRESSED IN: 23 plant structures; EXPRESSED DURING: 13 growth stages; CONTAINS InterPro DOMAIN/s: Protein kinase ATP binding site (InterPro:IPR017441) Protein kinase catalytic …	136	66	626	353	-15.726	2.01177	2.31301e-05	9.18769e-06	3.70562e-05	0.125279	0.151104	1.18266e+07	0.000229779	0.344172	-9.25208	2.00628	33.6063	6.74725e-09	3.77869e-05	1	2.08861e-05	Chr1:17798430-17801987	OK	6.12027	23.9865	1.97055	-4.17582	2.96914e-05	0.0102934	0	1	1	2	0
at3g09405	Pectinacetylesterase family protein		Pectinacetylesterase family protein; FUNCTIONS IN: molecular_function unknown; INVOLVED IN: biological_process unknown; LOCATED IN: cellular_component unknown; CONTAINS InterPro DOMAIN/s: Pectinacetylesterase (InterPro:IPR004963); BEST Arabidopsis thaliana protein match is: Pectinacetylesterase family protein (TAIR:AT3G09410.1); Has 559 Blast hits to 551 proteins in 94 species: Archae - 2; Bacter…	35	65	253	362	-16.4482	2.59203	1.59895e-05	4.55479e-06	2.74602e-05	0.157953	0.151104	1.18266e+07	3.97229e-05	0.147555	-11.0502	2.42845	33.299	7.90235e-09	3.79335e-05	1	2.09672e-05	Chr3:2894811-2901019	OK	4.02599	14.774	1.87565	-3.53677	0.000405059	0.0836577	0	1	1	2	0
at5g42900	cold regulated gene 27		cold regulated gene 27 (COR27); BEST Arabidopsis thaliana protein match is: unknown protein (TAIR:AT4G33980.1); Has 74 Blast hits to 74 proteins in 12 species: Archae - 0; Bacteria - 0; Metazoa - 0; Fungi - 0; Plants - 74; Viruses - 0; Other Eukaryotes - 0 (source: NCBI BLink).	12	6	138	21	-18.9182	2.60314	2.95481e-06	8.18962e-07	5.00488e-06	0.23697	0.151104	1.18266e+07	0.00200782	0.793429	-9.62287	2.52032	27.0826	1.94941e-07	0.000667518	1	0.000368961	Chr5:17197640-17199793	OK	0.770265	5.5029	2.83676	-4.47446	7.66038e-06	0.00419772	0	1	1	2	0
at5g48430	Eukaryotic aspartyl protease family protein		Eukaryotic aspartyl protease family protein; FUNCTIONS IN: aspartic-type endopeptidase activity; INVOLVED IN: proteolysis; LOCATED IN: endomembrane system; EXPRESSED IN: shoot apex hypocotyl root leaf; CONTAINS InterPro DOMAIN/s: Peptidase aspartic (InterPro:IPR021109) Peptidase aspartic catalytic (InterPro:IPR009007) Peptidase A1 (InterPro:IPR001461); BEST Arabidopsis thaliana protein match is: …	34	66	238	319	-16.5276	2.43309	1.45602e-05	4.55498e-06	2.45964e-05	0.157953	0.151104	1.18266e+07	0.000106886	0.220577	-11.5835	2.28011	25.1891	5.19763e-07	0.00142324	1	0.000786673	Chr5:19627711-19629163	OK	6.23309	24.2833	1.96194	-3.69615	0.000218896	0.0524648	0	1	1	2	0
at3g45060	high affinity nitrate transporter 2.6	member of High affinity nitrate transporter family	high affinity nitrate transporter 2.6 (NRT2.6); FUNCTIONS IN: nitrate transmembrane transporter activity; INVOLVED IN: response to karrikin; LOCATED IN: plasma membrane chloroplast; EXPRESSED IN: sepal root flower; EXPRESSED DURING: petal differentiation and expansion stage; CONTAINS InterPro DOMAIN/s: Major facilitator superfamily (InterPro:IPR020846) Major facilitator superfamily MFS-1 (InterPr…	83	29	1131	45	-16.233	2.70032	1.92007e-05	5.09287e-06	3.316e-05	0.244691	0.151104	1.18266e+07	0.000582231	0.495413	-10.7593	2.07094	25.2282	5.0932e-07	0.00142324	1	0.000786673	Chr3:16477560-16479482	OK	2.45172	20.4374	3.05935	-5.46359	4.66598e-08	6.47038e-05	0	1	1	2	0
at1g76790	O-methyltransferase family protein		O-methyltransferase family protein; FUNCTIONS IN: methyltransferase activity O-methyltransferase activity protein dimerization activity; LOCATED IN: cytosol; EXPRESSED IN: 19 plant structures; EXPRESSED DURING: 13 growth stages; CONTAINS InterPro DOMAIN/s: Winged helix-turn-helix transcription repressor DNA-binding (InterPro:IPR011991) Plant methyltransferase dimerisation (InterPro:IPR012967) O-m…	300	157	2274	390	-14.5499	2.0081	5.22374e-05	2.07871e-05	8.36068e-05	0.138125	0.151104	1.18266e+07	0.00038779	0.475535	-9.5826	1.84372	24.0528	9.37291e-07	0.00209966	1	0.00116055	Chr1:28816640-28823673	OK	16.9954	69.6998	2.03601	-4.17803	2.94045e-05	0.0102934	0	1	1	2	0
at1g31690	Copper amine oxidase family protein		Copper amine oxidase family protein; FUNCTIONS IN: quinone binding primary amine oxidase activity copper ion binding; INVOLVED IN: oxidation reduction amine metabolic process; LOCATED IN: endomembrane system; EXPRESSED IN: 9 plant structures; EXPRESSED DURING: 7 growth stages; CONTAINS InterPro DOMAIN/s: Copper amine oxidase N-terminal (InterPro:IPR016182) Copper amine oxidase N2/N3-terminal (Int…	54	18	200	163	-17.1382	2.16469	8.97203e-06	3.27405e-06	1.46724e-05	0.178484	0.151104	1.18266e+07	0.0012539	0.682664	-11.0177	2.08148	21.6385	3.2917e-06	0.00553038	1	0.00305683	Chr1:11343979-11347767	OK	1.72792	8.08858	2.22685	-4.25631	2.07831e-05	0.00823435	0	1	1	2	0
at2g19190	FLG22-induced receptor-like kinase 1	Receptor-like protein kinase. Involved in early defense signaling.	FLG22-induced receptor-like kinase 1 (FRK1); FUNCTIONS IN: kinase activity; INVOLVED IN: defense response to bacterium; LOCATED IN: endomembrane system; EXPRESSED IN: stem sepal stamen; EXPRESSED DURING: 4 anthesis; CONTAINS InterPro DOMAIN/s: Protein kinase ATP binding site (InterPro:IPR017441) Serine/threonine-protein kinase domain (InterPro:IPR002290) Leucine-rich repeat (InterPro:IPR001611) S…	105	283	855	1882	-14.344	2.8871	7.41932e-05	1.76801e-05	0.000130769	0.192581	0.151104	1.18266e+07	2.92832e-05	0.135969	-9.96619	2.70737	21.1957	4.14692e-06	0.00608749	1	0.00336477	Chr2:8326048-8329944	OK	8.908	43.2931	2.28097	-4.41352	1.01703e-05	0.00519593	0	1	1	2	0
at2g21660	cold circadian rhythm and rna binding 2	Encodes a small glycine-rich RNA binding protein that is part of a negative-feedback loop through which AtGRP7 regulates the circadian oscillations of its own transcript. Gene expression is induced by cold. GRP7 appears to promote stomatal opening and re	cold circadian rhythm and rna binding 2 (CCR2); FUNCTIONS IN: double-stranded DNA binding RNA binding single-stranded DNA binding; INVOLVED IN: in 12 processes; LOCATED IN: nucleus chloroplast peroxisome cytoplasm; EXPRESSED IN: 27 plant structures; EXPRESSED DURING: 15 growth stages; CONTAINS InterPro DOMAIN/s: RNA recognition motif glycine rich protein (InterPro:IPR015465) RNA recognition motif…	2224	333	12271	1638	-12.1375	1.86749	0.000270152	0.000116187	0.000424029	0.392456	0.151104	1.18266e+07	0.0509053	1	-6.60911	2.0325	21.1866	4.16678e-06	0.00608749	1	0.00336477	Chr2:9265248-9266393	OK	185.683	850.84	2.19605	-4.01935	5.83601e-05	0.0188834	0	1	1	2	0
at2g39920	HAD superfamily subfamily IIIB acid phosphatase		HAD superfamily subfamily IIIB acid phosphatase ; FUNCTIONS IN: acid phosphatase activity; INVOLVED IN: response to cadmium ion; LOCATED IN: cellular_component unknown; EXPRESSED IN: 22 plant structures; EXPRESSED DURING: 13 growth stages; CONTAINS InterPro DOMAIN/s: Acid phosphatase (Class B) (InterPro:IPR005519); BEST Arabidopsis thaliana protein match is: HAD superfamily subfamily IIIB acid ph…	19	8	108	39	-18.5999	2.07039	3.21619e-06	1.2282e-06	5.16373e-06	0.207019	0.151104	1.18266e+07	0.00606379	1	-11.9677	2.06076	18.2263	1.96153e-05	0.0212617	1	0.0117521	Chr2:16660595-16664539	OK	0.936337	4.79749	2.35718	-4.66783	3.04396e-06	0.00196985	0	1	1	2	0
at5g67450	zinc-finger protein 1	Encodes zinc-finger protein. mRNA levels are elevated in response to low temperature cold temperatures and high salt. The protein is localized to the nucleus and acts as a transcriptional repressor.	zinc-finger protein 1 (ZF1); CONTAINS InterPro DOMAIN/s: Zinc finger C2H2-like (InterPro:IPR015880) Zinc finger C2H2-type (InterPro:IPR007087); BEST Arabidopsis thaliana protein match is: C2H2 and C2HC zinc fingers superfamily protein (TAIR:AT3G49930.1); Has 1807 Blast hits to 1807 proteins in 277 species: Archae - 0; Bacteria - 0; Metazoa - 736; Fungi - 347; Plants - 385; Viruses - 0; Other Euka…	18	46	230	279	-16.9265	2.92239	1.24916e-05	2.91575e-06	2.20957e-05	0.17156	0.151104	1.18266e+07	1.34381e-05	0.121412	-11.5198	2.86235	16.5133	4.83102e-05	0.0360737	1	0.0199392	Chr5:26918792-26919949	OK	6.1159	26.8885	2.13635	-3.83639	0.000124855	0.0336659	0	1	1	2	0
at3g46640	Homeodomain-like superfamily protein	Encodes a myb family transcription factor with a single Myb DNA-binding domain (type SHAQKYF) that is unique to plants and is essential for circadian rhythms specifically for transcriptional regulation within the circadian clock. LUX is required for nor	PHYTOCLOCK 1 (PCL1); CONTAINS InterPro DOMAIN/s: Homeodomain-like (InterPro:IPR009057) Myb DNA-binding (InterPro:IPR014778) Myb-like DNA-binding domain SHAQKYF class (InterPro:IPR006447) HTH transcriptional regulator Myb-type DNA-binding (InterPro:IPR017930) Homeodomain-related (InterPro:IPR012287); BEST Arabidopsis thaliana protein match is: Homeodomain-like superfamily protein (TAIR:AT5G59570.1…	132	280	745	434	-15.0722	1.25806	3.18384e-05	1.87695e-05	4.48974e-05	0.118964	0.151104	1.18266e+07	0.0147784	1	-9.62717	1.34552	16.4348	5.03515e-05	0.0367807	1	0.02033	Chr3:17183069-17185218	OK	21.2178	38.7841	0.870192	-4.46724	7.92344e-06	0.00419772	0	1	1	2	0
at5g24470	pseudo-response regulator 5	Encodes a pseudo-response regulator whose mutation affects various circadian-associated biological events such as flowering time in the long-day photoperiod conditions red light sensitivity of seedlings during early photomorphogenesis and the period of fr	pseudo-response regulator 5 (PRR5); CONTAINS InterPro DOMAIN/s: CheY-like (InterPro:IPR011006) Signal transduction response regulator receiver domain (InterPro:IPR001789) CCT domain (InterPro:IPR010402); BEST Arabidopsis thaliana protein match is: pseudo-response regulator 9 (TAIR:AT2G46790.1); Has 30201 Blast hits to 17322 proteins in 780 species: Archae - 12; Bacteria - 1396; Metazoa - 17338; F…	348	138	1312	492	-14.704	1.52316	4.2823e-05	2.21e-05	6.35142e-05	0.118964	0.151104	1.18266e+07	0.00329348	0.981585	-10.2143	1.5263	15.5382	8.08527e-05	0.0503113	1	0.0278088	Chr5:8355950-8358873	OK	9.58085	29.9988	1.64668	-3.69667	0.000218446	0.0524648	0	1	1	2	0
at2g30770	cytochrome P450 family 71 subfamily A polypeptide 13	putative cytochrome P450	cytochrome P450 family 71 subfamily A polypeptide 13 (CYP71A13); CONTAINS InterPro DOMAIN/s: Cytochrome P450 (InterPro:IPR001128) Cytochrome P450 E-class group I (InterPro:IPR002401) Cytochrome P450 conserved site (InterPro:IPR017972); BEST Arabidopsis thaliana protein match is: cytochrome P450 family 71 subfamily A polypeptide 12 (TAIR:AT2G30750.1); Has 35333 Blast hits to 34131 proteins in 2444…	43	49	598	138	-16.6039	2.52263	1.41623e-05	4.18832e-06	2.40601e-05	0.138125	0.151104	1.18266e+07	1.9611e-05	0.121412	-11.1542	2.27897	13.5863	0.00022784	0.097807	1	0.0540613	Chr2:13109793-13112011	OK	3.18195	15.9171	2.3226	-4.36842	1.25148e-05	0.00591681	0	1	1	2	0
at3g16360	HPT phosphotransmitter 4	Encodes AHP4 a histidine-containing phosphotransmitter involved in Histidine (His)-to-Aspartate (Asp) phosphorelay signal transduction. AHP4 is one of the six Arabidopsis thaliana histidine phosphotransfer proteins (AHPs). AHPs function as redundant posi	HPT phosphotransmitter 4 (AHP4); CONTAINS InterPro DOMAIN/s: Signal transduction histidine kinase phosphotransfer (Hpt) domain (InterPro:IPR008207); BEST Arabidopsis thaliana protein match is: histidine-containing phosphotransmitter 2 (TAIR:AT3G29350.1); Has 335 Blast hits to 334 proteins in 65 species: Archae - 0; Bacteria - 41; Metazoa - 0; Fungi - 26; Plants - 266; Viruses - 0; Other Eukaryote…	5	4	192	3	-19.3584	3.72183	3.03096e-06	4.09626e-07	5.4993e-06	0.392456	0.151104	1.18266e+07	0.00100311	0.645312	-13.0322	3.00608	13.1102	0.000293685	0.116028	1	0.0641329	Chr3:5554257-5555603	OK	1.63666	13.4361	3.03728	-3.90055	9.59725e-05	0.027003	0	1	1	2	0
at4g10120	Sucrose-phosphate synthase family protein	Encodes a protein with putative sucrose-phosphate synthase activity.	ATSPS4F; FUNCTIONS IN: sucrose-phosphate synthase activity transferase activity transferring glycosyl groups; INVOLVED IN: biosynthetic process sucrose metabolic process; LOCATED IN: plasma membrane; EXPRESSED IN: 19 plant structures; EXPRESSED DURING: 10 growth stages; CONTAINS InterPro DOMAIN/s: Sucrose-phosphate synthase (InterPro:IPR006380) Sucrose synthase (InterPro:IPR000368) Sucrose phosph…	463	517	358	149	-15.0994	-1.29461	3.13864e-05	4.46145e-05	1.81821e-05	0.106545	0.151104	1.18266e+07	0.00813529	1	-9.73005	-1.34176	13.0738	0.000299454	0.116028	1	0.0641329	Chr4:6314786-6319936	OK	15.0627	5.25843	-1.51828	5.5785	2.42606e-08	3.92496e-05	0	1	1	2	0
at5g23240	DNAJ heat shock N-terminal domain-containing protein		DNAJ heat shock N-terminal domain-containing protein; FUNCTIONS IN: unfolded protein binding heat shock protein binding; INVOLVED IN: protein folding; LOCATED IN: chloroplast; EXPRESSED IN: 21 plant structures; EXPRESSED DURING: 11 growth stages; CONTAINS InterPro DOMAIN/s: Molecular chaperone heat shock protein Hsp40 DnaJ (InterPro:IPR015609) Heat shock protein DnaJ N-terminal (InterPro:IPR00162…	47	29	229	45	-17.4679	1.34765	6.16111e-06	3.45777e-06	8.81443e-06	0.192581	0.151104	1.18266e+07	0.0493697	1	-9.81572	1.25143	12.7129	0.000363144	0.130483	1	0.0721227	Chr5:7825881-7828724	OK	7.58281	27.7427	1.8713	-3.92582	8.64352e-05	0.0246772	0	1	1	2	0
at4g35160	O-methyltransferase family protein		O-methyltransferase family protein; FUNCTIONS IN: methyltransferase activity O-methyltransferase activity protein dimerization activity; LOCATED IN: cytosol; CONTAINS InterPro DOMAIN/s: Winged helix-turn-helix transcription repressor DNA-binding (InterPro:IPR011991) Plant methyltransferase dimerisation (InterPro:IPR012967) O-methyltransferase family 2 (InterPro:IPR001077) O-methyltransferase COMT…	268	228	2965	373	-14.3525	2.16516	6.19552e-05	2.25732e-05	0.000101237	0.144658	0.151104	1.18266e+07	0.000197712	0.344172	-10.1653	1.65868	12.3561	0.000439548	0.14641	1	0.0809258	Chr4:16730759-16732811	OK	22.1287	91.1363	2.04211	-3.99127	6.57203e-05	0.0207389	0	1	1	2	0
at3g21352			unknown protein; FUNCTIONS IN: molecular_function unknown; INVOLVED IN: biological_process unknown; LOCATED IN: endomembrane system; BEST Arabidopsis thaliana protein match is: unknown protein (TAIR:AT3G21351.1); Has 26 Blast hits to 26 proteins in 5 species: Archae - 0; Bacteria - 0; Metazoa - 0; Fungi - 0; Plants - 26; Viruses - 0; Other Eukaryotes - 0 (source: NCBI BLink).	50	9	7	1	-20.1663	-3.31558	1.45121e-06	2.68197e-06	2.77039e-07	0.310116	0.151104	1.18266e+07	0.00143539	0.683576	-14.1517	-3.60891	58.697	1.83919e-14	6.18005e-10	1	3.41593e-10	Chr3:7519975-7520360	OK	43.8951	5.52788	-2.98926	3.03167	0.00243206	0.227	0	1	0	1	0
at4g33980			BEST Arabidopsis thaliana protein match is: cold regulated gene 27 (TAIR:AT5G42900.2); Has 30201 Blast hits to 17322 proteins in 780 species: Archae - 12; Bacteria - 1396; Metazoa - 17338; Fungi - 3422; Plants - 5037; Viruses - 0; Other Eukaryotes - 2996 (source: NCBI BLink).	2	0	43	7	-21.321	4.13743	8.95567e-07	9.10087e-08	1.62663e-06	0.276566	0.151104	1.18266e+07	0.000547975	0.495413	-10.6754	4.0993	27.0462	1.98654e-07	0.000667518	1	0.000368961	Chr4:16282695-16285059	OK	0.240395	2.0095	3.06336	-2.95627	0.00311389	0.263987	0	1	0	1	0
at2g02010	glutamate decarboxylase 4		glutamate decarboxylase 4 (GAD4); FUNCTIONS IN: calmodulin binding; INVOLVED IN: carboxylic acid metabolic process glutamate metabolic process glutamate decarboxylation to succinate; LOCATED IN: cytosol nucleus; CONTAINS InterPro DOMAIN/s: Pyridoxal phosphate-dependent transferase major domain (InterPro:IPR015424) Pyridoxal phosphate-dependent decarboxylase (InterPro:IPR002129) Glutamate decarbox…	77	405	840	819	-14.6433	1.66089	4.57206e-05	2.19749e-05	6.94781e-05	0.178484	0.151104	1.18266e+07	0.00912621	1	-10.5109	1.86329	27.1664	1.86677e-07	0.000667518	1	0.000368961	Chr2:474164-476594	OK	20.5053	39.9342	0.961627	-1.95117	0.0510368	0.832334	0	1	0	1	0
at4g12480	Bifunctional inhibitor/lipid-transfer protein/seed storage 2S albumin superfamily protein	a putative lipid transfer protein vernalization-responsive and cold-induced	pEARLI 1; FUNCTIONS IN: lipid binding; INVOLVED IN: defense response to fungus lipid transport; LOCATED IN: endomembrane system; EXPRESSED IN: 6 plant structures; EXPRESSED DURING: LP.06 six leaves visible LP.04 four leaves visible 4 anthesis LP.02 two leaves visible LP.08 eight leaves visible; CONTAINS InterPro DOMAIN/s: Bifunctional inhibitor/plant lipid transfer protein/seed storage (InterPro:…	37	29	168	141	-17.3133	2.06316	7.77431e-06	3.00353e-06	1.25482e-05	0.164717	0.151104	1.18266e+07	0.00134105	0.682664	-9.24885	1.96926	25.0778	5.50625e-07	0.00142324	1	0.000786673	Chr4:7406104-7406937	OK	6.26661	22.1163	1.81936	-3.33878	0.000841469	0.13069	0	1	0	1	0
at5g48250	B-box type zinc finger protein with CCT domain		B-box type zinc finger protein with CCT domain; FUNCTIONS IN: sequence-specific DNA binding transcription factor activity zinc ion binding; LOCATED IN: plasma membrane; EXPRESSED IN: 23 plant structures; EXPRESSED DURING: 13 growth stages; CONTAINS InterPro DOMAIN/s: CCT domain (InterPro:IPR010402) Zinc finger B-box (InterPro:IPR000315); BEST Arabidopsis thaliana protein match is: CONSTANS-like 9…	43	29	209	93	-17.3487	1.74187	7.13046e-06	3.27608e-06	1.09577e-05	0.164717	0.151104	1.18266e+07	0.00664466	1	-10.1734	1.69583	24.1134	9.08277e-07	0.00209966	1	0.00116055	Chr5:19561318-19563722	OK	2.04877	6.71836	1.71335	-3.11887	0.00181546	0.203709	0	1	0	1	0
at5g40760	glucose-6-phosphate dehydrogenase 6	Encodes a cytosolic glucose-6-phosphate dehydrogenase that is insensitive to reduction by DTT and whose mRNA is expressed ubiquitously.	glucose-6-phosphate dehydrogenase 6 (G6PD6); CONTAINS InterPro DOMAIN/s: Glucose-6-phosphate dehydrogenase C-terminal (InterPro:IPR022675) Glucose-6-phosphate dehydrogenase active site (InterPro:IPR019796) NAD(P)-binding domain (InterPro:IPR016040) Glucose-6-phosphate dehydrogenase (InterPro:IPR001282) Glucose-6-phosphate dehydrogenase NAD-binding (InterPro:IPR022674); BEST Arabidopsis thaliana p…	547	969	3239	1934	-13.0622	1.51942	0.000133515	6.90524e-05	0.000197968	0.100439	0.151104	1.18266e+07	0.00128653	0.682664	-8.90838	1.50097	22.62	1.9742e-06	0.00414606	1	0.00229167	Chr5:16310747-16314774	OK	47.6359	99.8206	1.06729	-2.22623	0.025999	0.696459	0	1	0	1	0
at1g56300	Chaperone DnaJ-domain superfamily protein		Chaperone DnaJ-domain superfamily protein; FUNCTIONS IN: heat shock protein binding; INVOLVED IN: protein folding response to cyclopentenone; LOCATED IN: cellular_component unknown; EXPRESSED IN: 23 plant structures; EXPRESSED DURING: 15 growth stages; CONTAINS InterPro DOMAIN/s: Molecular chaperone heat shock protein Hsp40 DnaJ (InterPro:IPR015609) Heat shock protein DnaJ N-terminal (InterPro:IP…	547	342	1826	1156	-13.8378	1.51188	7.79039e-05	4.04444e-05	0.000115356	0.100439	0.151104	1.18266e+07	0.00139672	0.682664	-9.63275	1.42865	21.9739	2.76387e-06	0.00546302	1	0.0030196	Chr1:21078819-21080423	OK	58.1354	154.68	1.4118	-3.20802	0.00133653	0.170555	0	1	0	1	0
at3g51330	Eukaryotic aspartyl protease family protein		Eukaryotic aspartyl protease family protein; FUNCTIONS IN: aspartic-type endopeptidase activity; INVOLVED IN: proteolysis; LOCATED IN: anchored to membrane; EXPRESSED IN: 7 plant structures; EXPRESSED DURING: LP.06 six leaves visible LP.04 four leaves visible LP.10 ten leaves visible 4 leaf senescence stage LP.08 eight leaves visible; CONTAINS InterPro DOMAIN/s: Peptidase aspartic (InterPro:IPR02…	117	85	553	276	-15.8616	1.7393	1.99514e-05	9.19157e-06	3.06902e-05	0.118964	0.151104	1.18266e+07	0.00100397	0.645312	-9.77635	1.725	21.6527	3.26743e-06	0.00553038	1	0.00305683	Chr3:19053367-19056224	OK	7.03242	20.5083	1.54411	-3.28399	0.00102349	0.146103	0	1	0	1	0
at3g55450	PBS1-like 1		PBS1-like 1 (PBL1); FUNCTIONS IN: protein serine/threonine kinase activity protein kinase activity kinase activity ATP binding; INVOLVED IN: protein amino acid phosphorylation; LOCATED IN: plasma membrane; EXPRESSED IN: 22 plant structures; EXPRESSED DURING: 13 growth stages; CONTAINS InterPro DOMAIN/s: Protein kinase ATP binding site (InterPro:IPR017441) Protein kinase catalytic domain (InterPro…	207	186	851	412	-15.0815	1.37844	3.2205e-05	1.78868e-05	4.65047e-05	0.106545	0.151104	1.18266e+07	0.00490926	1	-9.92297	1.32777	21.6459	3.27911e-06	0.00553038	1	0.00305683	Chr3:20557898-20560212	OK	15.692	31.878	1.02253	-3.25277	0.00114284	0.156248	0	1	0	1	0
at3g19260	LAG1 homologue 2	LAG1 homolog . Loss of function mutant is sensitive to AAL-toxin. LOH2 is presumed to function in sphingolipid metabolism.	LAG1 homologue 2 (LOH2); FUNCTIONS IN: molecular_function unknown; INVOLVED IN: response to molecule of fungal origin; LOCATED IN: Golgi apparatus endoplasmic reticulum plasma membrane; EXPRESSED IN: 25 plant structures; EXPRESSED DURING: 15 growth stages; CONTAINS InterPro DOMAIN/s: Longevity assurance LAG1/LAC1 (InterPro:IPR016439) TRAM/LAG1/CLN8 homology domain (InterPro:IPR006634); BEST Arabi…	201	181	820	476	-15.0597	1.50405	3.33602e-05	1.73862e-05	4.93227e-05	0.106545	0.151104	1.18266e+07	0.00224552	0.802038	-10.5735	1.44788	21.3289	3.86865e-06	0.00608749	1	0.00336477	Chr3:6669145-6671519	OK	14.9853	34.7948	1.21533	-2.65591	0.00790958	0.445092	0	1	0	1	0
at3g21870	cyclin p2;1		cyclin p2;1 (CYCP2;1); CONTAINS InterPro DOMAIN/s: Negative regulatory factor PREG (InterPro:IPR012389) Cyclin-like (InterPro:IPR011028) Cyclin-related 2 (InterPro:IPR013922) Cyclin (InterPro:IPR006670); BEST Arabidopsis thaliana protein match is: cyclin p4;1 (TAIR:AT2G44740.1); Has 1311 Blast hits to 1303 proteins in 220 species: Archae - 0; Bacteria - 18; Metazoa - 222; Fungi - 576; Plants - 23…	9	26	3	0	-21.2392	-3.96182	8.23404e-07	1.59451e-06	1.05153e-07	0.284791	0.151104	1.18266e+07	0.000619235	0.495413	-12.7433	-3.63998	19.9641	7.89081e-06	0.0106242	1	0.00587235	Chr3:7703865-7704829	OK	3.97535	0.457392	-3.11958	3.20639	0.00134413	0.170555	0	1	0	1	0
at2g29720	FAD/NAD(P)-binding oxidoreductase family protein	Encodes CTF2B.	CTF2B; FUNCTIONS IN: monooxygenase activity; INVOLVED IN: oxidation reduction; LOCATED IN: mitochondrion; EXPRESSED IN: pollen tube; CONTAINS InterPro DOMAIN/s: Monooxygenase FAD-binding (InterPro:IPR002938); BEST Arabidopsis thaliana protein match is: FAD/NAD(P)-binding oxidoreductase family protein (TAIR:AT2G35660.1); Has 10342 Blast hits to 10313 proteins in 1526 species: Archae - 25; Bacteria…	399	328	1628	901	-14.1195	1.52803	6.42613e-05	3.30848e-05	9.54241e-05	0.0943988	0.151104	1.18266e+07	0.000895305	0.639558	-9.90809	1.48024	19.9608	7.90442e-06	0.0106242	1	0.00587235	Chr2:12700400-12702341	OK	28.2364	69.2375	1.294	-2.90555	0.00366608	0.291694	0	1	0	1	0
at1g05680	Uridine diphosphate glycosyltransferase 74E2	Encodes a UDP-glucosyltransferase UGT74E2 that acts on IBA (indole-3-butyric acid) and affects auxin homeostasis. The transcript and protein levels of this enzyme are strongly induced by H2O2 and may allow integration of ROS (reactive oxygen species) and	Uridine diphosphate glycosyltransferase 74E2 (UGT74E2); CONTAINS InterPro DOMAIN/s: UDP-glucuronosyl/UDP-glucosyltransferase (InterPro:IPR002213); BEST Arabidopsis thaliana protein match is: UDP-Glycosyltransferase superfamily protein (TAIR:AT1G05675.1); Has 8397 Blast hits to 8309 proteins in 513 species: Archae - 0; Bacteria - 605; Metazoa - 2499; Fungi - 31; Plants - 5061; Viruses - 123; Other…	48	91	27	20	-18.1587	-1.7793	4.08025e-06	6.33142e-06	1.83783e-06	0.199756	0.151104	1.18266e+07	0.0140276	1	-11.0093	-1.78835	19.7772	8.70145e-06	0.0112456	1	0.00621585	Chr1:1703091-1704691	OK	6.62372	1.52097	-2.12265	3.27253	0.00106588	0.146759	0	1	0	1	0
at1g16090	wall associated kinase-like 7	WAK-like kinase	wall associated kinase-like 7 (WAKL7); FUNCTIONS IN: protein serine/threonine kinase activity; LOCATED IN: endomembrane system integral to membrane; EXPRESSED IN: 12 plant structures; EXPRESSED DURING: 7 growth stages; CONTAINS InterPro DOMAIN/s: Wall-associated kinase (InterPro:IPR013695); BEST Arabidopsis thaliana protein match is: Wall-associated kinase family protein (TAIR:AT1G79670.1); Has 7…	15	14	95	65	-18.4089	2.24425	3.78903e-06	1.31997e-06	6.24736e-06	0.192581	0.151104	1.18266e+07	0.00195122	0.787828	-12.4416	2.17989	19.0345	1.28377e-05	0.0159767	1	0.0088309	Chr1:5516258-5517822	OK	1.96703	6.2348	1.66432	-2.70193	0.00689392	0.414361	0	1	0	1	0
at5g17700	MATE efflux family protein		MATE efflux family protein; FUNCTIONS IN: antiporter activity drug transmembrane transporter activity transporter activity; INVOLVED IN: drug transmembrane transport transmembrane transport; LOCATED IN: membrane; EXPRESSED IN: 22 plant structures; EXPRESSED DURING: 10 growth stages; CONTAINS InterPro DOMAIN/s: Multi antimicrobial extrusion protein MatE (InterPro:IPR002528); BEST Arabidopsis thali…	20	32	199	102	-17.5675	2.2407	6.79222e-06	2.36803e-06	1.11915e-05	0.164717	0.151104	1.18266e+07	0.000595349	0.495413	-10.8408	2.1586	18.5328	1.67002e-05	0.0200415	1	0.0110776	Chr5:5830580-5833901	OK	1.6993	4.94648	1.54146	-2.65943	0.00782739	0.444978	0	1	0	1	0
at1g69200	fructokinase-like 2	Encodes a fructokinase-like protein (AT3G54090/FLN1 AT1G69200/FLN2) a member of the pfkB-carbohydrate kinase family. FLN1 and FLN2 are potential plastidial thioredoxin z (TRX z) targets.	fructokinase-like 2 (FLN2); FUNCTIONS IN: kinase activity; INVOLVED IN: acetate fermentation sucrose biosynthetic process sucrose catabolic process using beta-fructofuranosidase; LOCATED IN: chloroplast nucleoid nucleoid; EXPRESSED IN: 21 plant structures; EXPRESSED DURING: 13 growth stages; CONTAINS InterPro DOMAIN/s: Carbohydrate/purine kinase (InterPro:IPR011611); BEST Arabidopsis thaliana pro…	255	319	203	100	-15.8358	-1.22416	1.86533e-05	2.61347e-05	1.11881e-05	0.118964	0.151104	1.18266e+07	0.0189554	1	-10.8343	-1.25737	18.4114	1.77994e-05	0.0206239	1	0.0113996	Chr1:26015876-26020058	OK	16.7231	6.62153	-1.3366	2.72421	0.00644556	0.39579	0	1	0	1	0
at4g38540	FAD/NAD(P)-binding oxidoreductase family protein		FAD/NAD(P)-binding oxidoreductase family protein; FUNCTIONS IN: monooxygenase activity; INVOLVED IN: oxidation reduction; EXPRESSED IN: 15 plant structures; EXPRESSED DURING: 9 growth stages; CONTAINS InterPro DOMAIN/s: Monooxygenase FAD-binding (InterPro:IPR002938); BEST Arabidopsis thaliana protein match is: FAD/NAD(P)-binding oxidoreductase family protein (TAIR:AT5G05320.1); Has 5392 Blast hit…	104	109	404	290	-15.9038	1.50078	1.85748e-05	9.69607e-06	2.7451e-05	0.118964	0.151104	1.18266e+07	0.00432783	1	-9.67357	1.4351	18.2798	1.90714e-05	0.0212617	1	0.0117521	Chr4:18020673-18025287	OK	12.3004	25.7554	1.06617	-2.25524	0.024118	0.682317	0	1	0	1	0
at5g11210	glutamate receptor 2.5	member of Putative ligand-gated ion channel subunit family	glutamate receptor 2.5 (GLR2.5); FUNCTIONS IN: intracellular ligand-gated ion channel activity; INVOLVED IN: cellular calcium ion homeostasis response to light stimulus; LOCATED IN: integral to membrane membrane; EXPRESSED IN: stem stamen; EXPRESSED DURING: 4 anthesis; CONTAINS InterPro DOMAIN/s: Extracellular solute-binding protein family 3 (InterPro:IPR001638) Ionotropic glutamate receptor (Int…	1	6	25	33	-20.0902	2.9804	1.39699e-06	3.18822e-07	2.48455e-06	0.276566	0.151104	1.18266e+07	0.00303933	0.95677	-12.4565	3.02971	18.1024	2.09333e-05	0.0219813	1	0.0121498	Chr5:3571213-3574537	OK	0.286958	1.14915	2.00166	-2.47744	0.0132329	0.543018	0	1	0	1	0
at2g21130	Cyclophilin-like peptidyl-prolyl cis-trans isomerase family protein		Cyclophilin-like peptidyl-prolyl cis-trans isomerase family protein; FUNCTIONS IN: peptidyl-prolyl cis-trans isomerase activity; INVOLVED IN: protein folding; LOCATED IN: plasma membrane; EXPRESSED IN: 26 plant structures; EXPRESSED DURING: 15 growth stages; CONTAINS InterPro DOMAIN/s: Cyclophilin-like (InterPro:IPR015891) Peptidyl-prolyl cis-trans isomerase cyclophilin-type (InterPro:IPR002130) …	66	94	302	183	-16.3909	1.35111	1.29424e-05	7.28586e-06	1.85893e-05	0.138125	0.151104	1.18266e+07	0.017517	1	-10.7855	1.30563	17.4831	2.89876e-05	0.0295164	1	0.0163148	Chr2:9055397-9056232	OK	14.6729	30.0894	1.0361	-2.05186	0.0401835	0.796911	0	1	0	1	0
at1g33030	O-methyltransferase family protein		O-methyltransferase family protein; CONTAINS InterPro DOMAIN/s: Winged helix-turn-helix transcription repressor DNA-binding (InterPro:IPR011991) Plant methyltransferase dimerisation (InterPro:IPR012967) O-methyltransferase family 2 (InterPro:IPR001077) O-methyltransferase COMT eukaryota (InterPro:IPR016461); BEST Arabidopsis thaliana protein match is: O-methyltransferase 1 (TAIR:AT5G54160.1); Has…	6	17	60	77	-18.6088	2.51071	3.48543e-06	1.0477e-06	5.94269e-06	0.23697	0.151104	1.18266e+07	0.00216783	0.802038	-12.2202	2.42603	17.2074	3.35135e-05	0.0300167	1	0.0165913	Chr1:11962745-11966276	OK	1.5819	5.02195	1.66659	-2.48038	0.0131242	0.543018	0	1	0	1	0
at4g31950	cytochrome P450 family 82 subfamily C polypeptide 3	member of CYP82C	cytochrome P450 family 82 subfamily C polypeptide 3 (CYP82C3); FUNCTIONS IN: electron carrier activity monooxygenase activity iron ion binding oxygen binding heme binding; INVOLVED IN: oxidation reduction; LOCATED IN: endomembrane system; CONTAINS InterPro DOMAIN/s: Cytochrome P450 (InterPro:IPR001128) Cytochrome P450 E-class group I (InterPro:IPR002401) Cytochrome P450 conserved site (InterPro:I…	1	10	18	78	-19.2843	3.28667	2.62279e-06	5.01156e-07	4.8084e-06	0.373276	0.151104	1.18266e+07	0.0022131	0.802038	-14.031	3.14876	17.2827	3.22105e-05	0.0300167	1	0.0165913	Chr4:15455162-15457121	OK	0.529643	2.55642	2.27103	-2.79213	0.0052363	0.352978	0	1	0	1	0
at1g56240	phloem protein 2-B13		phloem protein 2-B13 (PP2-B13); FUNCTIONS IN: carbohydrate binding; LOCATED IN: endomembrane system; CONTAINS InterPro DOMAIN/s: F-box domain cyclin-like (InterPro:IPR001810) F-box domain Skp2-like (InterPro:IPR022364); BEST Arabidopsis thaliana protein match is: phloem protein 2-B14 (TAIR:AT1G56250.1); Has 533 Blast hits to 519 proteins in 34 species: Archae - 0; Bacteria - 0; Metazoa - 0; Fungi…	7	30	75	102	-18.0723	2.21088	4.71838e-06	1.68605e-06	7.77372e-06	0.244691	0.151104	1.18266e+07	0.00570661	1	-13.1389	2.31782	17.2134	3.34078e-05	0.0300167	1	0.0165913	Chr1:21056231-21057815	OK	5.60626	15.3128	1.44963	-2.47274	0.0134081	0.54412	0	1	0	1	0
at2g19450	membrane bound O-acyl transferase (MBOAT) family protein	Encodes Acyl-CoA:diacylglycerol acyltransferase (DGAT) catalyzes the final step of the triacylglycerol synthesis pathway. An insertion mutation in the TAG1 gene results in altered lipid phenotype. Role in senescence and seed development.	TRIACYLGLYCEROL BIOSYNTHESIS DEFECT 1 (TAG1); CONTAINS InterPro DOMAIN/s: Membrane bound O-acyl transferase MBOAT (InterPro:IPR004299); Has 951 Blast hits to 945 proteins in 279 species: Archae - 0; Bacteria - 104; Metazoa - 315; Fungi - 305; Plants - 83; Viruses - 0; Other Eukaryotes - 144 (source: NCBI BLink).	88	166	482	267	-15.7553	1.28794	1.99185e-05	1.15699e-05	2.82546e-05	0.125279	0.151104	1.18266e+07	0.0160633	1	-10.2871	1.32252	17.244	3.28736e-05	0.0300167	1	0.0165913	Chr2:8426205-8429736	OK	7.50094	15.4957	1.04673	-2.1516	0.031429	0.742951	0	1	0	1	0
at5g51570	SPFH/Band 7/PHB domain-containing membrane-associated protein family		SPFH/Band 7/PHB domain-containing membrane-associated protein family; INVOLVED IN: N-terminal protein myristoylation; LOCATED IN: plasma membrane vacuole; EXPRESSED IN: 24 plant structures; EXPRESSED DURING: 13 growth stages; CONTAINS InterPro DOMAIN/s: Band 7 protein (InterPro:IPR001107); BEST Arabidopsis thaliana protein match is: SPFH/Band 7/PHB domain-containing membrane-associated protein fa…	149	90	619	163	-15.8585	1.26084	1.84799e-05	1.0873e-05	2.60468e-05	0.131666	0.151104	1.18266e+07	0.021309	1	-9.64038	1.19965	17.1373	3.4773e-05	0.0300167	1	0.0165913	Chr5:20949403-20951497	OK	10.7814	25.8449	1.26133	-2.63933	0.00830699	0.456861	0	1	0	1	0
at3g57190	peptide chain release factor putative		peptide chain release factor putative; FUNCTIONS IN: translation release factor activity codon specific translation release factor activity; INVOLVED IN: translational termination; LOCATED IN: cytoplasm; EXPRESSED IN: 22 plant structures; EXPRESSED DURING: 13 growth stages; CONTAINS InterPro DOMAIN/s: Class I peptide chain release factor (InterPro:IPR000352) Peptide chain release factor (InterPro…	161	170	131	45	-16.6666	-1.29689	1.05842e-05	1.50677e-05	6.13107e-06	0.144658	0.151104	1.18266e+07	0.0250418	1	-11.0262	-1.33987	17.1331	3.48499e-05	0.0300167	1	0.0165913	Chr3:21166402-21168376	OK	12.6245	4.03859	-1.6443	2.97002	0.00297776	0.260407	0	1	0	1	0
at1g15125	S-adenosyl-L-methionine-dependent methyltransferases superfamily protein		S-adenosyl-L-methionine-dependent methyltransferases superfamily protein; FUNCTIONS IN: S-adenosylmethionine-dependent methyltransferase activity methyltransferase activity; INVOLVED IN: biological_process unknown; LOCATED IN: cellular_component unknown; CONTAINS InterPro DOMAIN/s: SAM dependent carboxyl methyltransferase (InterPro:IPR005299); BEST Arabidopsis thaliana protein match is: S-adenosy…	435	67	1478	185	-14.8475	1.14472	3.66692e-05	2.28115e-05	5.04682e-05	0.21437	0.151104	1.18266e+07	0.0981125	1	-9.64194	1.35166	17.0856	3.57321e-05	0.0300167	1	0.0165913	Chr1:5204624-5205912	OK	20.0751	61.0651	1.60494	-3.41944	0.000627506	0.109751	0	1	0	1	0
at5g64905	elicitor peptide 3 precursor		elicitor peptide 3 precursor (PROPEP3); Has 30201 Blast hits to 17322 proteins in 780 species: Archae - 12; Bacteria - 1396; Metazoa - 17338; Fungi - 3422; Plants - 5037; Viruses - 0; Other Eukaryotes - 2996 (source: NCBI BLink).	1	18	42	96	-18.6767	2.92392	3.66466e-06	8.65957e-07	6.51061e-06	0.327561	0.151104	1.18266e+07	0.00264201	0.908705	-13.2573	3.03367	16.857	4.03037e-05	0.0322449	1	0.0178229	Chr5:25939573-25940059	OK	6.4714	34.7721	2.42578	-3.44333	0.000574595	0.103479	0	1	0	1	0
at1g52760	lysophospholipase 2	Encodes a lysophospholipase 2 (LysoPL2). Involved in tolerance to cadmium-induced oxidative stress. Binds Acyl-CoA-binding protein 2 (ACBP2).	lysophospholipase 2 (LysoPL2); BEST Arabidopsis thaliana protein match is: alpha/beta-Hydrolases superfamily protein (TAIR:AT1G11090.1); Has 2373 Blast hits to 2373 proteins in 808 species: Archae - 32; Bacteria - 1418; Metazoa - 106; Fungi - 99; Plants - 433; Viruses - 39; Other Eukaryotes - 246 (source: NCBI BLink).	518	626	2543	1040	-13.5799	1.29765	9.00702e-05	5.20854e-05	0.000128031	0.088425	0.151104	1.18266e+07	0.00326808	0.981585	-9.33642	1.26365	16.8903	3.96037e-05	0.0322449	1	0.0178229	Chr1:19651324-19652743	OK	65.7941	134.17	1.02803	-2.21251	0.0269318	0.710394	0	1	0	1	0
at1g54010	GDSL-like Lipase/Acylhydrolase superfamily protein		GDSL-like Lipase/Acylhydrolase superfamily protein; FUNCTIONS IN: hydrolase activity acting on ester bonds carboxylesterase activity; INVOLVED IN: lipid metabolic process; LOCATED IN: plasma membrane vacuole membrane; EXPRESSED IN: cultured cell leaf; EXPRESSED DURING: seedling growth; CONTAINS InterPro DOMAIN/s: Lipase GDSL (InterPro:IPR001087); BEST Arabidopsis thaliana protein match is: GDSL-l…	127	262	579	421	-15.2031	1.16213	2.86946e-05	1.77211e-05	3.96667e-05	0.125279	0.151104	1.18266e+07	0.0279958	1	-9.9908	1.17209	16.7492	4.26609e-05	0.033337	1	0.0184266	Chr1:20158663-20160815	OK	20.8534	32.9723	0.660967	-1.38798	0.165143	0.980084	0	1	0	1	0
at3g51420	strictosidine synthase-like 4	Although this enzyme is predicted to encode a strictosidine synthase (SS) it lacks a conserved catalytic glutamate residue found in active SS enzymes and it is not expected to have SS activity.	strictosidine synthase-like 4 (SSL4); FUNCTIONS IN: strictosidine synthase activity; INVOLVED IN: alkaloid biosynthetic process biosynthetic process; LOCATED IN: endomembrane system; EXPRESSED IN: 21 plant structures; EXPRESSED DURING: 13 growth stages; CONTAINS InterPro DOMAIN/s: Strictosidine synthase conserved region (InterPro:IPR018119) Strictosidine synthase (InterPro:IPR004141) Six-bladed b…	269	522	149	224	-15.3132	-1.10577	2.64005e-05	3.60326e-05	1.67486e-05	0.144658	0.151104	1.18266e+07	0.0532656	1	-9.54951	-1.29842	16.662	4.46678e-05	0.034112	1	0.0188549	Chr3:19084034-19085858	OK	41.8345	14.8248	-1.49668	2.92871	0.00340368	0.276481	0	1	0	1	0
at5g01940	eukaryotic translation initiation factor 2B family protein / eIF-2B family protein		eukaryotic translation initiation factor 2B family protein / eIF-2B family protein; FUNCTIONS IN: translation initiation factor activity; INVOLVED IN: translational initiation; LOCATED IN: cellular_component unknown; EXPRESSED IN: 19 plant structures; EXPRESSED DURING: 12 growth stages; CONTAINS InterPro DOMAIN/s: Translation initiation factor IF2/IF5 N-terminal (InterPro:IPR016189) Translation i…	0	0	11	8	-35.194	29.6441	3.76673e-07	8.7835e-16	7.29212e-07	0.268445	0.151104	1.18266e+07	0.00111183	0.645312	-14.0736	7.44475	16.2055	5.6828e-05	0.0395514	1	0.0218614	Chr5:363593-364769	OK	0.522474	1.38355	1.40494	-1.20706	0.22741	0.980084	0	1	0	1	0
at4g20000	VQ motif-containing protein		VQ motif-containing protein; CONTAINS InterPro DOMAIN/s: VQ (InterPro:IPR008889); Has 92 Blast hits to 92 proteins in 13 species: Archae - 0; Bacteria - 0; Metazoa - 0; Fungi - 0; Plants - 92; Viruses - 0; Other Eukaryotes - 0 (source: NCBI BLink).	1	4	21	31	-20.401	3.3304	1.23586e-06	2.27685e-07	2.25632e-06	0.276566	0.151104	1.18266e+07	0.00189861	0.787828	-13.7533	3.31261	16.1775	5.76757e-05	0.0395514	1	0.0218614	Chr4:10838309-10839142	OK	0.565549	3.79003	2.74449	-2.9992	0.00270687	0.243956	0	1	0	1	0
at3g21460	Glutaredoxin family protein		Glutaredoxin family protein; FUNCTIONS IN: electron carrier activity protein disulfide oxidoreductase activity; INVOLVED IN: cell redox homeostasis; CONTAINS InterPro DOMAIN/s: Glutaredoxin-like plant II (InterPro:IPR011905) Thioredoxin fold (InterPro:IPR012335) Glutaredoxin (InterPro:IPR002109) Thioredoxin-like fold (InterPro:IPR012336); BEST Arabidopsis thaliana protein match is: Thioredoxin su…	29	12	7	1	-20.4221	-2.77907	1.04623e-06	1.86487e-06	2.77039e-07	0.25251	0.151104	1.18266e+07	0.00385092	1	-13.3012	-2.82631	16.2034	5.68921e-05	0.0395514	1	0.0218614	Chr3:7557383-7557958	OK	4.27988	0.592	-2.8539	2.63381	0.00844333	0.461743	0	1	0	1	0
at5g52640	heat shock protein 90.1	Encodes a cytosolic heat shock protein AtHSP90.1. AtHSP90.1 interacts with disease resistance signaling components SGT1b and RAR1 and is required for RPS2-mediated resistance.	heat shock protein 90.1 (HSP90.1); FUNCTIONS IN: unfolded protein binding ATP binding; INVOLVED IN: defense response to bacterium response to heat response to arsenic; LOCATED IN: cytosol cell wall plasma membrane; EXPRESSED IN: 25 plant structures; EXPRESSED DURING: 14 growth stages; CONTAINS InterPro DOMAIN/s: Chaperone protein htpG (InterPro:IPR001404) Heat shock protein Hsp90 conserved site (…	151	2824	2272	8120	-11.8691	1.95625	0.000331076	0.000135709	0.000526506	0.716005	0.151104	1.18266e+07	0.138495	1	-8.86302	2.23927	16.0931	6.03034e-05	0.0405263	1	0.0224003	Chr5:21352398-21355361	OK	105.081	223.37	1.08793	-1.62582	0.103988	0.955165	0	1	0	1	0
at3g21240	4-coumarate:CoA ligase 2	encodes an isoform of 4-coumarate:CoA ligase (4CL) which is involved in the last step of the general phenylpropanoid pathway. The catalytic efficiency was in the following (descending) order: p-coumaric acid caffeic acid ferulic acid 5-OH-ferulic acid an	4-coumarate:CoA ligase 2 (4CL2); CONTAINS InterPro DOMAIN/s: AMP-binding conserved site (InterPro:IPR020845) AMP-dependent synthetase/ligase (InterPro:IPR000873); BEST Arabidopsis thaliana protein match is: 4-coumarate:CoA ligase 1 (TAIR:AT1G51680.1); Has 86092 Blast hits to 78635 proteins in 3758 species: Archae - 1209; Bacteria - 54193; Metazoa - 3597; Fungi - 4717; Plants - 2816; Viruses - 1; …	133	210	903	316	-15.2452	1.44196	2.90427e-05	1.56211e-05	4.24306e-05	0.11272	0.151104	1.18266e+07	0.00439426	1	-10.6633	1.41384	15.9438	6.52511e-05	0.0429915	1	0.0237629	Chr3:7454268-7457379	OK	11.806	23.1875	0.973831	-2.03857	0.041493	0.804887	0	1	0	1	0
at1g51890	Leucine-rich repeat protein kinase family protein		Leucine-rich repeat protein kinase family protein; FUNCTIONS IN: kinase activity; INVOLVED IN: protein amino acid phosphorylation; LOCATED IN: endomembrane system; EXPRESSED IN: 9 plant structures; EXPRESSED DURING: 8 growth stages; CONTAINS InterPro DOMAIN/s: Protein kinase ATP binding site (InterPro:IPR017441) Serine/threonine-protein kinase domain (InterPro:IPR002290) Leucine-rich repeat (Inte…	35	146	234	664	-15.6754	2.42342	2.62044e-05	8.25021e-06	4.42223e-05	0.207019	0.151104	1.18266e+07	0.000625593	0.495413	-10.3506	2.26235	15.8127	6.99302e-05	0.0451883	1	0.0249772	Chr1:19274657-19278528	OK	4.51468	14.5714	1.69044	-3.13321	0.00172909	0.19863	0	1	0	1	0
at4g39230	NmrA-like negative transcriptional regulator family protein	encodes a protein whose sequence is similar to phenylcoumaran benzylic ether reductase (PCBER) which catalyzes NADPH-dependent reduction of 8-5' linked lignans such as dehydrodiconiferyl alcohol to give isodihydrodehydrodiconiferyl alcohol.	NmrA-like negative transcriptional regulator family protein; FUNCTIONS IN: phenylcoumaran benzylic ether reductase activity; INVOLVED IN: response to cadmium ion; LOCATED IN: cellular_component unknown; EXPRESSED IN: 25 plant structures; EXPRESSED DURING: 14 growth stages; CONTAINS InterPro DOMAIN/s: NAD(P)-binding domain (InterPro:IPR016040) NmrA-like (InterPro:IPR008030); BEST Arabidopsis thali…	179	286	673	574	-14.894	1.26614	3.60625e-05	2.11777e-05	5.0952e-05	0.118964	0.151104	1.18266e+07	0.0140203	1	-10.8088	1.19664	15.5923	7.85746e-05	0.0498163	1	0.0275352	Chr4:18265884-18267829	OK	23.8119	41.3628	0.796651	-1.7063	0.0879519	0.919165	0	1	0	1	0
at2g22450	riboflavin biosynthesis protein putative		riboflavin biosynthesis protein putative; FUNCTIONS IN: 34-dihydroxy-2-butanone-4-phosphate synthase activity GTP cyclohydrolase II activity; INVOLVED IN: riboflavin biosynthetic process; LOCATED IN: chloroplast; EXPRESSED IN: 23 plant structures; EXPRESSED DURING: 13 growth stages; CONTAINS InterPro DOMAIN/s: GTP cyclohydrolase II (InterPro:IPR000926) Riboflavin biosynthesis protein RibA (InterP…	118	129	411	245	-15.8621	1.15678	1.81649e-05	1.12443e-05	2.50768e-05	0.118964	0.151104	1.18266e+07	0.0261861	1	-9.96455	1.09901	15.3825	8.77999e-05	0.0536409	1	0.0296492	Chr2:9530546-9532914	OK	7.98495	15.2189	0.930505	-1.95808	0.0502205	0.829107	0	1	0	1	0
at4g12917	other RNA	Unknown gene		36	28	13	7	-19.3734	-1.9682	1.81568e-06	2.91249e-06	7.43004e-07	0.207019	0.151104	1.18266e+07	0.0147089	1	-11.9407	-2.01714	15.2315	9.51036e-05	0.0570656	1	0.0315421	Chr4:7563156-7563847	OK	9.34713	2.96923	-1.65444	2.22899	0.0258144	0.69509	0	1	0	1	0
at4g23550	WRKY family transcription factor	Encodes WRKY DNA-binding protein 29 (WRKY29).	WRKY29; CONTAINS InterPro DOMAIN/s: DNA-binding WRKY (InterPro:IPR003657); BEST Arabidopsis thaliana protein match is: WRKY family transcription factor (TAIR:AT4G01250.1); Has 3402 Blast hits to 2953 proteins in 188 species: Archae - 0; Bacteria - 0; Metazoa - 0; Fungi - 0; Plants - 3386; Viruses - 2; Other Eukaryotes - 14 (source: NCBI BLink).	75	117	434	313	-15.9245	1.75764	1.91613e-05	8.74393e-06	2.9576e-05	0.125279	0.151104	1.18266e+07	0.00118275	0.665672	-11.4377	1.71077	14.9979	0.00010763	0.0634491	1	0.0350705	Chr4:12291819-12293096	OK	15.1629	44.5974	1.55641	-3.15577	0.00160074	0.188487	0	1	0	1	0
at3g26830	Cytochrome P450 superfamily protein	Mutations in pad3 are defective in biosynthesis of the indole derived phytoalexin camalexin. Encodes a cytochrome P450 enzyme that catalyzes the conversion of dihydrocamalexic acid to camalexin.	PHYTOALEXIN DEFICIENT 3 (PAD3); FUNCTIONS IN: dihydrocamalexic acid decarboxylase activity monooxygenase activity oxygen binding; INVOLVED IN: in 6 processes; LOCATED IN: endoplasmic reticulum microsome; EXPRESSED IN: 15 plant structures; EXPRESSED DURING: 9 growth stages; CONTAINS InterPro DOMAIN/s: Cytochrome P450 (InterPro:IPR001128) Cytochrome P450 E-class group I (InterPro:IPR002401) Cytochr…	131	234	794	734	-14.9112	1.93006	3.99934e-05	1.66253e-05	6.33723e-05	0.118964	0.151104	1.18266e+07	0.0002409	0.344172	-9.47588	1.86361	14.8031	0.000119339	0.0655467	1	0.03623	Chr3:9887947-9889705	OK	13.8804	38.9438	1.48835	-3.16247	0.00156438	0.187474	0	1	0	1	0
at5g57220	cytochrome P450 family 81 subfamily F polypeptide 2	member of CYP81F involved in glucosinolate metabolism. Mutants had impaired resistance to fungi.	cytochrome P450 family 81 subfamily F polypeptide 2 (CYP81F2); FUNCTIONS IN: electron carrier activity monooxygenase activity iron ion binding oxygen binding heme binding; INVOLVED IN: in 7 processes; LOCATED IN: endomembrane system; EXPRESSED IN: 8 plant structures; EXPRESSED DURING: 6 growth stages; CONTAINS InterPro DOMAIN/s: Cytochrome P450 (InterPro:IPR001128) Cytochrome P450 conserved site …	76	112	401	324	-15.9463	1.77489	1.89336e-05	8.56124e-06	2.93087e-05	0.125279	0.151104	1.18266e+07	0.00109169	0.645312	-11.2239	1.70093	14.8392	0.00011708	0.0655467	1	0.03623	Chr5:23187839-23189857	OK	6.88568	19.8924	1.53055	-3.09452	0.00197129	0.204885	0	1	0	1	0
at3g57550	guanylate kinase	guanylate kinase	guanylate kinase (AGK2); CONTAINS InterPro DOMAIN/s: Guanylate kinase (InterPro:IPR008144) Guanylate kinase/L-type calcium channel (InterPro:IPR008145) Guanylate kinase conserved site (InterPro:IPR020590) Guanylate kinase sub-group (InterPro:IPR017665); BEST Arabidopsis thaliana protein match is: guanylate kinase 1 (TAIR:AT2G41880.1); Has 9901 Blast hits to 9873 proteins in 2764 species: Archae -…	365	400	1388	704	-14.2308	1.15736	5.62617e-05	3.48258e-05	7.76834e-05	0.0943988	0.151104	1.18266e+07	0.0112059	1	-9.91254	1.10927	14.8309	0.000117593	0.0655467	1	0.03623	Chr3:21306722-21309464	OK	23.8112	43.9924	0.885614	-1.98986	0.0466066	0.818055	0	1	0	1	0
at5g61520	Major facilitator superfamily protein		Major facilitator superfamily protein; FUNCTIONS IN: carbohydrate transmembrane transporter activity sugar:hydrogen symporter activity; INVOLVED IN: transport transmembrane transport; LOCATED IN: integral to membrane membrane; EXPRESSED IN: 15 plant structures; EXPRESSED DURING: 8 growth stages; CONTAINS InterPro DOMAIN/s: Sugar transporter conserved site (InterPro:IPR005829) Major facilitator su…	298	308	1426	435	-14.546	1.19942	4.54755e-05	2.75856e-05	6.33317e-05	0.106545	0.151104	1.18266e+07	0.0136773	1	-9.54499	1.11677	14.8493	0.000116453	0.0655467	1	0.03623	Chr5:24739025-24741273	OK	19.4153	35.3664	0.865184	-2.00565	0.0448939	0.810763	0	1	0	1	0
at5g13770	Pentatricopeptide repeat (PPR-like) superfamily protein		Pentatricopeptide repeat (PPR-like) superfamily protein; FUNCTIONS IN: molecular_function unknown; INVOLVED IN: biological_process unknown; LOCATED IN: chloroplast; EXPRESSED IN: 22 plant structures; EXPRESSED DURING: 15 growth stages; CONTAINS InterPro DOMAIN/s: Pentatricopeptide repeat (InterPro:IPR002885); BEST Arabidopsis thaliana protein match is: Pentatricopeptide repeat (PPR-like) superfam…	748	950	433	492	-14.1388	-0.95981	5.85482e-05	7.73132e-05	3.97718e-05	0.118964	0.151104	1.18266e+07	0.060363	1	-9.56498	-1.16526	14.7779	0.000120942	0.0655467	1	0.03623	Chr5:4445422-4448646	OK	50.1767	22.7369	-1.14198	2.48929	0.0127999	0.538422	0	1	0	1	0
at4g29905			unknown protein; BEST Arabidopsis thaliana protein match is: unknown protein (TAIR:AT5G57123.1); Has 73 Blast hits to 73 proteins in 13 species: Archae - 0; Bacteria - 0; Metazoa - 0; Fungi - 0; Plants - 73; Viruses - 0; Other Eukaryotes - 0 (source: NCBI BLink).	206	413	121	184	-15.6347	-1.04137	2.09595e-05	2.81983e-05	1.3702e-05	0.151267	0.151104	1.18266e+07	0.0760641	1	-10.9114	-1.22968	14.5892	0.000133676	0.0712979	1	0.0394089	Chr4:14626920-14627631	OK	76.9975	26.8523	-1.51977	2.98922	0.00279689	0.249077	0	1	0	1	0
at5g42800	dihydroflavonol 4-reductase	dihydroflavonol reductase. Catalyzes the conversion of dihydroquercetin to leucocyanidin in the biosynthesis of anthocyanins.	dihydroflavonol 4-reductase (DFR); CONTAINS InterPro DOMAIN/s: NAD-dependent epimerase/dehydratase (InterPro:IPR001509) NAD(P)-binding domain (InterPro:IPR016040); BEST Arabidopsis thaliana protein match is: NAD(P)-binding Rossmann-fold superfamily protein (TAIR:AT2G45400.1); Has 1807 Blast hits to 1807 proteins in 277 species: Archae - 0; Bacteria - 0; Metazoa - 736; Fungi - 347; Plants - 385; V…	0	0	16	3	-35.3048	29.4226	3.46063e-07	8.7835e-16	6.4522e-07	0.284791	0.151104	1.18266e+07	0.002879	0.954853	-11.6389	6.02046	14.4282	0.000145605	0.0730611	1	0.0403834	Chr5:17164140-17165918	NOTEST	0.102572	0.380676	1.89193	-1.21403	0.224735	1	0	1	0	1	0
at2g29740	UDP-glucosyl transferase 71C2		UDP-glucosyl transferase 71C2 (UGT71C2); FUNCTIONS IN: quercetin 3-O-glucosyltransferase activity quercetin 3'-O-glucosyltransferase activity UDP-glycosyltransferase activity quercetin 7-O-glucosyltransferase activity transferase activity transferring glycosyl groups; INVOLVED IN: metabolic process; LOCATED IN: cellular_component unknown; EXPRESSED IN: hypocotyl root; CONTAINS InterPro DOMAIN/s: …	14	8	91	32	-18.8785	2.10332	2.67479e-06	1.00101e-06	4.30702e-06	0.207019	0.151104	1.18266e+07	0.00657308	1	-13.5015	2.06813	14.481	0.000141577	0.0730611	1	0.0403834	Chr2:12706709-12708367	OK	1.37666	3.60699	1.38963	-2.21674	0.026641	0.705604	0	1	0	1	0
at1g05300	zinc transporter 5 precursor	member of Fe(II) transporter isolog family	zinc transporter 5 precursor (ZIP5); FUNCTIONS IN: cation transmembrane transporter activity metal ion transmembrane transporter activity; INVOLVED IN: response to zinc ion cation transport; LOCATED IN: endomembrane system integral to membrane membrane; EXPRESSED IN: 10 plant structures; EXPRESSED DURING: LP.06 six leaves visible LP.04 four leaves visible 4 anthesis C globular stage petal differe…	115	184	400	444	-15.4605	1.40741	2.48684e-05	1.36174e-05	3.61342e-05	0.131666	0.151104	1.18266e+07	0.00997513	1	-11.0844	1.28596	14.4293	0.000145517	0.0730611	1	0.0403834	Chr1:1545105-1547849	OK	17.6764	33.1572	0.907499	-1.90018	0.0574097	0.852486	0	1	0	1	0
at1g27480	alpha/beta-Hydrolases superfamily protein		alpha/beta-Hydrolases superfamily protein; FUNCTIONS IN: phosphatidylcholine-sterol O-acyltransferase activity; INVOLVED IN: lipid metabolic process; LOCATED IN: plasma membrane vacuole; EXPRESSED IN: 21 plant structures; EXPRESSED DURING: 13 growth stages; CONTAINS InterPro DOMAIN/s: Lecithin:cholesterol acyltransferase (InterPro:IPR003386); Has 1076 Blast hits to 1070 proteins in 248 species: A…	157	248	85	112	-16.2751	-1.0974	1.35387e-05	1.84448e-05	8.61782e-06	0.157953	0.151104	1.18266e+07	0.0699674	1	-10.4439	-1.29481	14.4273	0.000145679	0.0730611	1	0.0403834	Chr1:9544513-9546285	OK	19.6364	7.37575	-1.41267	2.71924	0.00654322	0.398213	0	1	0	1	0
at1g61800	glucose-6-phosphate/phosphate translocator 2	glucose6-Phosphate/phosphate transporter 2	glucose-6-phosphate/phosphate translocator 2 (GPT2); FUNCTIONS IN: antiporter activity glucose-6-phosphate transmembrane transporter activity; INVOLVED IN: in 7 processes; LOCATED IN: plasma membrane; EXPRESSED IN: 16 plant structures; EXPRESSED DURING: 10 growth stages; CONTAINS InterPro DOMAIN/s: Tpt phosphate/phosphoenolpyruvate translocator (InterPro:IPR004696) Protein of unknown function DUF…	110	334	1845	729	-14.5049	2.17595	5.58526e-05	2.02341e-05	9.14315e-05	0.131666	0.151104	1.18266e+07	9.00077e-05	0.208964	-10.2884	2.30166	14.2932	0.000156427	0.0770798	1	0.0426047	Chr1:22824439-22826774	OK	24.8378	63.7723	1.36039	-2.76276	0.00573142	0.375333	0	1	0	1	0
at1g19140			FUNCTIONS IN: molecular_function unknown; INVOLVED IN: ubiquinone biosynthetic process; LOCATED IN: mitochondrion; EXPRESSED IN: 24 plant structures; EXPRESSED DURING: 15 growth stages; CONTAINS InterPro DOMAIN/s: COQ9 (InterPro:IPR013718) Ubiquinone biosynthesis protein COQ9 (InterPro:IPR012762); Has 748 Blast hits to 748 proteins in 260 species: Archae - 0; Bacteria - 218; Metazoa - 126; Fungi …	82	107	52	36	-17.4893	-1.32608	6.01407e-06	8.60564e-06	3.42927e-06	0.17156	0.151104	1.18266e+07	0.0432264	1	-11.467	-1.37634	14.2711	0.000158279	0.0770798	1	0.0426047	Chr1:6610720-6612516	OK	9.09088	3.59683	-1.33769	2.35436	0.0185546	0.624298	0	1	0	1	0
at1g14540	Peroxidase superfamily protein		Peroxidase superfamily protein; FUNCTIONS IN: peroxidase activity heme binding; INVOLVED IN: response to oxidative stress oxidation reduction; LOCATED IN: endomembrane system; EXPRESSED IN: leaf apex sepal root stamen; EXPRESSED DURING: 4 anthesis; CONTAINS InterPro DOMAIN/s: Haem peroxidase (InterPro:IPR010255) Plant peroxidase (InterPro:IPR000823) Peroxidases heam-ligand binding site (InterPro:…	34	65	250	169	-16.8283	1.86073	1.04473e-05	4.50936e-06	1.6378e-05	0.151267	0.151104	1.18266e+07	0.00216804	0.802038	-11.7682	1.85148	13.915	0.000191263	0.083465	1	0.046134	Chr1:4974066-4975705	OK	6.17489	13.7714	1.15719	-2.16206	0.0306137	0.740791	0	1	0	1	0
at2g38860	Class I glutamine amidotransferase-like superfamily protein	Encodes protease I (pfpI)-like protein YLS5.	YLS5; INVOLVED IN: response to ethylene stimulus response to salt stress leaf senescence response to abscisic acid stimulus; LOCATED IN: endomembrane system; EXPRESSED IN: 23 plant structures; EXPRESSED DURING: 13 growth stages; CONTAINS InterPro DOMAIN/s: ThiJ/PfpI (InterPro:IPR002818); BEST Arabidopsis thaliana protein match is: Class I glutamine amidotransferase-like superfamily protein (TAIR:…	780	680	3807	1151	-13.2064	1.34198	0.000117451	6.6447e-05	0.000168417	0.0943988	0.151104	1.18266e+07	0.00323278	0.981585	-8.93779	1.27143	13.9239	0.000190358	0.083465	1	0.046134	Chr2:16233314-16235235	OK	60.81	140.071	1.20378	-2.48808	0.0128436	0.538544	0	1	0	1	0
at5g65600	Concanavalin A-like lectin protein kinase family protein		Concanavalin A-like lectin protein kinase family protein; FUNCTIONS IN: kinase activity; INVOLVED IN: protein amino acid phosphorylation; LOCATED IN: endomembrane system; EXPRESSED IN: stem; CONTAINS InterPro DOMAIN/s: Legume lectin beta chain (InterPro:IPR001220) Protein kinase ATP binding site (InterPro:IPR017441) Serine/threonine-protein kinase-like domain (InterPro:IPR017442) Concanavalin A-l…	43	70	257	165	-16.7346	1.66693	1.07485e-05	5.14628e-06	1.63418e-05	0.151267	0.151104	1.18266e+07	0.00561943	1	-11.9462	1.63581	13.916	0.000191168	0.083465	1	0.046134	Chr5:26216125-26218153	OK	3.60022	8.23691	1.19402	-2.26768	0.023349	0.681511	0	1	0	1	0
at2g01918	PsbQ-like 3	Encode a protein homologous to each PQL protein. Mutational analysis indicates that PQL3 is also required for NDH activity.	PsbQ-like 3 (PQL3); CONTAINS InterPro DOMAIN/s: Photosystem II oxygen evolving complex protein PsbQ (InterPro:IPR008797); BEST Arabidopsis thaliana protein match is: photosystem II subunit QA (TAIR:AT4G21280.2); Has 35333 Blast hits to 34131 proteins in 2444 species: Archae - 798; Bacteria - 22429; Metazoa - 974; Fungi - 991; Plants - 531; Viruses - 0; Other Eukaryotes - 9610 (source: NCBI BLink).	44	23	11	6	-19.4572	-2.26678	1.82653e-06	3.04786e-06	6.31731e-07	0.221811	0.151104	1.18266e+07	0.00650356	1	-12.7774	-2.31729	13.953	0.000187441	0.083465	1	0.046134	Chr2:424109-425713	OK	5.43492	1.48717	-1.86969	2.46781	0.0135943	0.547553	0	1	0	1	0
at1g67970	heat shock transcription factor A8	member of Heat Stress Transcription Factor (Hsf) family	heat shock transcription factor A8 (HSFA8); FUNCTIONS IN: DNA binding sequence-specific DNA binding transcription factor activity; INVOLVED IN: regulation of transcription DNA-dependent; LOCATED IN: nucleus; EXPRESSED IN: 24 plant structures; EXPRESSED DURING: 14 growth stages; CONTAINS InterPro DOMAIN/s: Winged helix-turn-helix transcription repressor DNA-binding (InterPro:IPR011991) Heat shock …	132	166	495	360	-15.5089	1.32099	2.37401e-05	1.35682e-05	3.39103e-05	0.118964	0.151104	1.18266e+07	0.010969	1	-10.4666	1.25547	14.0091	0.000181924	0.083465	1	0.046134	Chr1:25484698-25486462	OK	17.8173	29.6113	0.73287	-1.54417	0.122547	0.980084	0	1	0	1	0
at4g14270		Protein containing PAM2 motif which mediates interaction with the PABC domain of polyadenyl binding proteins.	BEST Arabidopsis thaliana protein match is: dehydration-induced protein (ERD15) (TAIR:AT2G41430.5); Has 30201 Blast hits to 17322 proteins in 780 species: Archae - 12; Bacteria - 1396; Metazoa - 17338; Fungi - 3422; Plants - 5037; Viruses - 0; Other Eukaryotes - 2996 (source: NCBI BLink).	255	128	831	359	-15.1581	1.30159	3.01909e-05	1.74204e-05	4.29393e-05	0.118964	0.151104	1.18266e+07	0.0117869	1	-10.3053	1.35454	14.0086	0.000181976	0.083465	1	0.046134	Chr4:8218377-8219322	OK	33.4636	81.2264	1.27935	-2.94105	0.00327105	0.269085	0	1	0	1	0
at5g11000	Plant protein of unknown function (DUF868)		Plant protein of unknown function (DUF868); FUNCTIONS IN: molecular_function unknown; INVOLVED IN: biological_process unknown; LOCATED IN: plasma membrane; EXPRESSED IN: 22 plant structures; EXPRESSED DURING: 13 growth stages; CONTAINS InterPro DOMAIN/s: Protein of unknown function DUF868 plant (InterPro:IPR008586); BEST Arabidopsis thaliana protein match is: Plant protein of unknown function (DU…	173	272	625	524	-14.9871	1.20681	3.35293e-05	2.02664e-05	4.6796e-05	0.118964	0.151104	1.18266e+07	0.0192643	1	-10.6875	1.13633	14.0167	0.000181193	0.083465	1	0.046134	Chr5:3479028-3480425	OK	34.295	54.2439	0.661463	-1.35148	0.176542	0.980084	0	1	0	1	0
at1g07400	HSP20-like chaperones superfamily protein		HSP20-like chaperones superfamily protein; CONTAINS InterPro DOMAIN/s: Heat shock protein Hsp20 (InterPro:IPR002068) HSP20-like chaperone (InterPro:IPR008978); BEST Arabidopsis thaliana protein match is: HSP20-like chaperones superfamily protein (TAIR:AT1G59860.1); Has 7238 Blast hits to 7237 proteins in 1623 species: Archae - 225; Bacteria - 4290; Metazoa - 129; Fungi - 318; Plants - 1626; Virus…	6	244	59	689	-15.4965	1.84688	2.61192e-05	1.14044e-05	4.09087e-05	0.442834	0.151104	1.18266e+07	0.0714011	1	-11.3881	1.85649	14.0393	0.000179028	0.083465	1	0.046134	Chr1:2274942-2275758	OK	38.1101	73.0533	0.938778	-1.59936	0.10974	0.975313	0	1	0	1	0
at1g15670	Galactose oxidase/kelch repeat superfamily protein		Galactose oxidase/kelch repeat superfamily protein; CONTAINS InterPro DOMAIN/s: Galactose oxidase/kelch beta-propeller (InterPro:IPR011043) Kelch repeat type 1 (InterPro:IPR006652) Kelch related (InterPro:IPR013089) Kelch-type beta propeller (InterPro:IPR015915); BEST Arabidopsis thaliana protein match is: Galactose oxidase/kelch repeat superfamily protein (TAIR:AT1G80440.1); Has 1241 Blast hits …	267	157	1501	247	-14.9109	1.50202	3.69882e-05	1.92885e-05	5.46224e-05	0.138125	0.151104	1.18266e+07	0.007136	1	-9.35687	1.36645	13.569	0.000229949	0.097807	1	0.0540613	Chr1:5389951-5391490	OK	15.1103	45.5678	1.59248	-3.3876	0.000705067	0.117619	0	1	0	1	0
at5g44480	NAD(P)-binding Rossmann-fold superfamily protein	mutant has Altered lateral root; UDP Glucose Epimerase	DEFECTIVE UGE IN ROOT (DUR); FUNCTIONS IN: coenzyme binding UDP-glucose 4-epimerase activity binding catalytic activity; INVOLVED IN: galactose metabolic process cellular metabolic process nucleotide-sugar metabolic process metabolic process; EXPRESSED IN: 14 plant structures; EXPRESSED DURING: 4 anthesis C globular stage petal differentiation and expansion stage; CONTAINS InterPro DOMAIN/s: NAD-…	0	0	3	11	-35.2727	29.4867	3.07372e-07	8.7835e-16	6.17802e-07	0.373276	0.151104	1.18266e+07	0.0040463	1	-12.6806	6.88411	13.3619	0.000256787	0.107857	1	0.0596164	Chr5:17921514-17923643	OK	0.214389	0.657543	1.61686	-1.37896	0.167908	0.980084	0	1	0	1	0
at5g25240			unknown protein; FUNCTIONS IN: molecular_function unknown; INVOLVED IN: biological_process unknown; LOCATED IN: cellular_component unknown; EXPRESSED IN: 23 plant structures; EXPRESSED DURING: 13 growth stages; Has 1807 Blast hits to 1807 proteins in 277 species: Archae - 0; Bacteria - 0; Metazoa - 736; Fungi - 347; Plants - 385; Viruses - 0; Other Eukaryotes - 339 (source: NCBI BLink).	3	9	0	0	-35.4095	-29.2132	2.57373e-07	5.4654e-07	8.7835e-16	0.310116	0.151104	1.18266e+07	0.00603158	1	-14.4008	-7.62131	13.1858	0.000282074	0.114196	1	0.0631201	Chr5:8746604-8747197	OK	1.93227	1.58796	-0.283123	0.302088	0.762585	0.983983	0	1	0	1	0
at2g01890	purple acid phosphatase 8	Encodes a purple acid phosphatase (PAP) belonging to the low molecular weight plant PAP group.	purple acid phosphatase 8 (PAP8); FUNCTIONS IN: protein serine/threonine phosphatase activity acid phosphatase activity; INVOLVED IN: dephosphorylation; LOCATED IN: endomembrane system; EXPRESSED IN: 22 plant structures; EXPRESSED DURING: 12 growth stages; CONTAINS InterPro DOMAIN/s: Metallophosphoesterase (InterPro:IPR004843); BEST Arabidopsis thaliana protein match is: purple acid phosphatase 3…	111	138	34	56	-17.1727	-1.48817	7.69256e-06	1.1337e-05	4.02545e-06	0.185491	0.151104	1.18266e+07	0.0279368	1	-12.5316	-1.76012	13.1955	0.000280629	0.114196	1	0.0631201	Chr2:396767-399208	OK	11.4731	3.20891	-1.8381	3.08064	0.00206554	0.210336	0	1	0	1	0
at5g16170	Core-2/I-branching beta-16-N-acetylglucosaminyltransferase family protein		Core-2/I-branching beta-16-N-acetylglucosaminyltransferase family protein; CONTAINS InterPro DOMAIN/s: Core-2/I-Branching enzyme (InterPro:IPR021141); BEST Arabidopsis thaliana protein match is: Core-2/I-branching beta-16-N-acetylglucosaminyltransferase family protein (TAIR:AT5G11730.1); Has 580 Blast hits to 580 proteins in 21 species: Archae - 0; Bacteria - 5; Metazoa - 0; Fungi - 0; Plants - 5…	23	46	149	77	-17.5691	1.42067	5.78656e-06	3.14292e-06	8.4128e-06	0.178484	0.151104	1.18266e+07	0.0334903	1	-11.2577	1.49108	13.2146	0.000277783	0.114196	1	0.0631201	Chr5:5277866-5279818	OK	3.84223	7.02909	0.871393	-1.53809	0.124026	0.980084	0	1	0	1	0
at5g57550	xyloglucan endotransglucosylase/hydrolase 25	xyloglucan endotransglycosylase-related protein (XTR3)	xyloglucan endotransglucosylase/hydrolase 25 (XTH25); FUNCTIONS IN: hydrolase activity acting on glycosyl bonds xyloglucan:xyloglucosyl transferase activity; INVOLVED IN: plant-type cell wall biogenesis; LOCATED IN: endomembrane system cell wall apoplast; EXPRESSED IN: 9 plant structures; EXPRESSED DURING: 8 growth stages; CONTAINS InterPro DOMAIN/s: Xyloglucan endotransglucosylase/hydrolase (Int…	252	90	64	46	-16.8958	-1.84626	9.93318e-06	1.55505e-05	4.3212e-06	0.17156	0.151104	1.18266e+07	0.00436534	1	-10.6688	-1.89192	13.1268	0.000291106	0.116028	1	0.0641329	Chr5:23304887-23306421	OK	14.3044	4.54536	-1.65399	2.99486	0.00274571	0.245646	0	1	0	1	0
at1g49380	cytochrome c biogenesis protein family		cytochrome c biogenesis protein family; FUNCTIONS IN: molecular_function unknown; INVOLVED IN: cytochrome complex assembly; LOCATED IN: chloroplast; EXPRESSED IN: 22 plant structures; EXPRESSED DURING: 13 growth stages; CONTAINS InterPro DOMAIN/s: ResB-like (InterPro:IPR007816); Has 1416 Blast hits to 1414 proteins in 516 species: Archae - 0; Bacteria - 1016; Metazoa - 2; Fungi - 0; Plants - 45; …	477	397	380	137	-15.1854	-1.13523	2.89242e-05	3.97751e-05	1.80994e-05	0.11272	0.151104	1.18266e+07	0.0235216	1	-10.4107	-1.17853	13.0678	0.000300413	0.116028	1	0.0641329	Chr1:18276706-18279528	OK	22.9233	10.656	-1.10514	2.40822	0.0160305	0.591973	0	1	0	1	0
at1g76470	NAD(P)-binding Rossmann-fold superfamily protein		NAD(P)-binding Rossmann-fold superfamily protein; FUNCTIONS IN: coenzyme binding binding cinnamoyl-CoA reductase activity catalytic activity; INVOLVED IN: lignin biosynthetic process cellular metabolic process metabolic process; LOCATED IN: endomembrane system; EXPRESSED IN: leaf whorl sepal male gametophyte flower stamen; EXPRESSED DURING: 4 anthesis petal differentiation and expansion stage; CO…	2	4	30	22	-20.3522	2.90273	1.1614e-06	2.73182e-07	2.03321e-06	0.229344	0.151104	1.18266e+07	0.00300955	0.95677	-13.419	2.85787	12.9712	0.000316313	0.120781	1	0.06676	Chr1:28689769-28691449	OK	0.470125	1.90948	2.02206	-2.4305	0.0150781	0.573368	0	1	0	1	0
at2g15890	maternal effect embryo arrest 14		maternal effect embryo arrest 14 (MEE14); FUNCTIONS IN: molecular_function unknown; INVOLVED IN: defense response to fungus embryo development ending in seed dormancy; LOCATED IN: chloroplast; EXPRESSED IN: 22 plant structures; EXPRESSED DURING: 13 growth stages; Has 87 Blast hits to 87 proteins in 44 species: Archae - 0; Bacteria - 0; Metazoa - 0; Fungi - 0; Plants - 85; Viruses - 0; Other Eukar…	589	201	1506	664	-14.2002	1.1294	5.72572e-05	3.59185e-05	7.85772e-05	0.125279	0.151104	1.18266e+07	0.0314834	1	-8.93815	1.25756	12.9002	0.000328552	0.124045	1	0.068564	Chr2:6920368-6922025	OK	21.6843	56.8483	1.39047	-3.16624	0.00154425	0.186211	0	1	0	1	0
at1g48370	YELLOW STRIPE like 8	Arabidopsis thaliana metal-nicotianamine transporter YSL4	YELLOW STRIPE like 8 (YSL8); FUNCTIONS IN: oligopeptide transporter activity; INVOLVED IN: oligopeptide transport transmembrane transport; LOCATED IN: plasma membrane; EXPRESSED IN: 22 plant structures; EXPRESSED DURING: 13 growth stages; CONTAINS InterPro DOMAIN/s: Oligopeptide transporter OPT superfamily (InterPro:IPR004813); BEST Arabidopsis thaliana protein match is: YELLOW STRIPE like 5 (TAI…	65	58	233	116	-16.8438	1.20557	9.26262e-06	5.59815e-06	1.29112e-05	0.144658	0.151104	1.18266e+07	0.0403358	1	-11.0017	1.15706	12.8704	0.000333821	0.124634	1	0.0688896	Chr1:17874511-17877397	OK	3.38974	5.85957	0.789621	-1.51856	0.128873	0.980084	0	1	0	1	0
at2g32540	cellulose synthase-like B4	encodes a gene similar to cellulose synthase	cellulose synthase-like B4 (CSLB04); FUNCTIONS IN: cellulose synthase activity transferase activity transferring glycosyl groups transferase activity; INVOLVED IN: cellulose biosynthetic process polysaccharide biosynthetic process; LOCATED IN: membrane; CONTAINS InterPro DOMAIN/s: Cellulose synthase (InterPro:IPR005150); BEST Arabidopsis thaliana protein match is: cellulose synthase-like B3 (TAIR…	50	158	37	44	-17.4135	-1.45338	6.46595e-06	9.47902e-06	3.44177e-06	0.21437	0.151104	1.18266e+07	0.0464141	1	-11.2971	-1.43255	12.7892	0.000348625	0.128731	1	0.0711541	Chr2:13814685-13818289	OK	6.4534	1.64274	-1.97395	3.24221	0.00118606	0.157776	0	1	0	1	0
at3g49110	peroxidase CA	Class III peroxidase Perx33. Expressed in roots. Located in the cell wall. Involved in cell elongation. Expression activated by light. May play a role in generating H2O2 during defense response.	peroxidase CA (PRXCA); FUNCTIONS IN: peroxidase activity; INVOLVED IN: oxygen and reactive oxygen species metabolic process response to light stimulus defense response to bacterium defense response to fungus unidimensional cell growth; LOCATED IN: vacuole plant-type cell wall; EXPRESSED IN: stem root; CONTAINS InterPro DOMAIN/s: Haem peroxidase (InterPro:IPR010255) Plant peroxidase (InterPro:IPR0…	14	15	66	54	-18.5948	1.87215	3.07258e-06	1.32013e-06	4.82218e-06	0.199756	0.151104	1.18266e+07	0.0110659	1	-13.1331	1.78357	12.7172	0.000362307	0.130483	1	0.0721227	Chr3:18200663-18203142	OK	2.09675	4.478	1.0947	-1.85612	0.0634368	0.873046	0	1	0	1	0
at2g19670	protein arginine methyltransferase 1A		protein arginine methyltransferase 1A (PRMT1A); FUNCTIONS IN: protein-arginine N-methyltransferase activity protein methyltransferase activity; INVOLVED IN: protein amino acid methylation; LOCATED IN: cytoplasm; EXPRESSED IN: 19 plant structures; EXPRESSED DURING: 12 growth stages; CONTAINS InterPro DOMAIN/s: Ribosomal L11 methyltransferase PrmA (InterPro:IPR010456); BEST Arabidopsis thaliana pro…	40	87	27	21	-18.2025	-1.60673	3.83516e-06	5.78555e-06	1.89126e-06	0.207019	0.151104	1.18266e+07	0.0279921	1	-12.476	-1.59704	12.7032	0.000365021	0.130483	1	0.0721227	Chr2:8499085-8501181	OK	5.68787	1.35789	-2.06652	3.05052	0.00228444	0.217403	0	1	0	1	0
at1g27020			unknown protein; BEST Arabidopsis thaliana protein match is: unknown protein (TAIR:AT1G27030.1); Has 514 Blast hits to 514 proteins in 175 species: Archae - 0; Bacteria - 311; Metazoa - 0; Fungi - 0; Plants - 65; Viruses - 0; Other Eukaryotes - 138 (source: NCBI BLink).	469	565	3365	1081	-13.5266	1.69604	9.98154e-05	4.7077e-05	0.000152511	0.0943988	0.151104	1.18266e+07	0.000230488	0.344172	-9.45585	1.57263	12.6461	0.000376347	0.133116	1	0.0735779	Chr1:9378558-9380692	OK	48.7035	131.856	1.43687	-2.99837	0.00271425	0.243956	0	1	0	1	0
at4g03460	Ankyrin repeat family protein		Ankyrin repeat family protein; CONTAINS InterPro DOMAIN/s: Ankyrin repeat-containing domain (InterPro:IPR020683) Ankyrin repeat (InterPro:IPR002110); BEST Arabidopsis thaliana protein match is: Ankyrin repeat family protein (TAIR:AT4G03500.1); Has 31827 Blast hits to 15474 proteins in 712 species: Archae - 44; Bacteria - 2495; Metazoa - 17236; Fungi - 2457; Plants - 2857; Viruses - 141; Other Euk…	8	28	41	181	-17.8192	2.79653	6.4459e-06	1.64028e-06	1.13251e-05	0.293123	0.151104	1.18266e+07	0.00158421	0.717645	-12.6987	2.45746	12.6076	0.00038419	0.134475	1	0.0743288	Chr4:1536403-1540111	OK	1.50979	5.5178	1.86974	-2.89501	0.00379152	0.300443	0	1	0	1	0
at5g38200	Class I glutamine amidotransferase-like superfamily protein		Class I glutamine amidotransferase-like superfamily protein; FUNCTIONS IN: hydrolase activity; INVOLVED IN: glutamine metabolic process; LOCATED IN: cellular_component unknown; CONTAINS InterPro DOMAIN/s: Peptidase C26 (InterPro:IPR011697) Glutamine amidotransferase type 1 (InterPro:IPR017926); BEST Arabidopsis thaliana protein match is: Class I glutamine amidotransferase-like superfamily protein…	2	4	15	26	-20.4278	2.75135	1.03158e-06	2.73182e-07	1.8023e-06	0.284791	0.151104	1.18266e+07	0.00925746	1	-13.4794	2.69677	12.4933	0.000408424	0.14004	1	0.0774047	Chr5:15256275-15258755	OK	0.382215	1.00874	1.40009	-1.66518	0.0958776	0.936656	0	1	0	1	0
at5g55740	Tetratricopeptide repeat (TPR)-like superfamily protein	Encodes a member of the E+ subgroup of the PPR protein family containing the E and E+ motifs following a tandem array of PPR motifs. It also contains an unknown motif consisting of 15 aa which is highly conserved in some PPR proteins including CRR4. CRR	chlororespiratory reduction 21 (CRR21); INVOLVED IN: mRNA modification; LOCATED IN: chloroplast; EXPRESSED IN: 21 plant structures; EXPRESSED DURING: 13 growth stages; CONTAINS InterPro DOMAIN/s: Pentatricopeptide repeat (InterPro:IPR002885); BEST Arabidopsis thaliana protein match is: Tetratricopeptide repeat (TPR)-like superfamily protein (TAIR:AT4G21300.1); Has 1807 Blast hits to 1807 proteins…	112	187	71	83	-16.6873	-1.04628	1.01086e-05	1.3618e-05	6.58893e-06	0.164717	0.151104	1.18266e+07	0.0933935	1	-11.3298	-1.17388	12.505	0.000405862	0.14004	1	0.0774047	Chr5:22561940-22564433	OK	8.03638	3.04116	-1.40192	2.57236	0.0101009	0.495199	0	1	0	1	0
at3g28380	P-glycoprotein 17		P-glycoprotein 17 (PGP17); FUNCTIONS IN: ATPase activity coupled to transmembrane movement of substances nucleoside-triphosphatase activity ATPase activity nucleotide binding ATP binding; INVOLVED IN: transport transmembrane transport; LOCATED IN: plasma membrane; CONTAINS InterPro DOMAIN/s: ATPase AAA+ type core (InterPro:IPR003593) ABC transporter-like (InterPro:IPR003439) ABC transporter trans…	0	0	3	18	-34.933	30.1661	4.83441e-07	8.7835e-16	9.90003e-07	0.422251	0.151104	1.18266e+07	0.00109368	0.645312	-15.2922	8.86948	12.4566	0.000416524	0.141374	1	0.0781425	Chr3:10623741-10628201	NOTEST	0.00994967	0.2099	4.39891	-2.10687	0.0351291	1	0	1	0	1	0
at1g57630	Toll-Interleukin-Resistance (TIR) domain family protein		Toll-Interleukin-Resistance (TIR) domain family protein; FUNCTIONS IN: transmembrane receptor activity; INVOLVED IN: signal transduction defense response innate immune response; LOCATED IN: intrinsic to membrane; EXPRESSED IN: 7 plant structures; EXPRESSED DURING: 9 growth stages; CONTAINS InterPro DOMAIN/s: Toll-Interleukin receptor (InterPro:IPR000157); BEST Arabidopsis thaliana protein match i…	120	191	786	419	-15.2713	1.67234	2.96648e-05	1.41638e-05	4.51486e-05	0.11272	0.151104	1.18266e+07	0.00101455	0.645312	-10.1015	1.63861	12.3539	0.000440075	0.14641	1	0.0809258	Chr1:21345638-21346157	OK	88.2057	186.746	1.08213	-2.29697	0.0216207	0.659103	0	1	0	1	0
at4g26270	phosphofructokinase 3		phosphofructokinase 3 (PFK3); CONTAINS InterPro DOMAIN/s: Pyrophosphate-dependent phosphofructokinase TP0108 (InterPro:IPR012004) Phosphofructokinase (InterPro:IPR000023); BEST Arabidopsis thaliana protein match is: phosphofructokinase 7 (TAIR:AT5G56630.1); Has 30201 Blast hits to 17322 proteins in 780 species: Archae - 12; Bacteria - 1396; Metazoa - 17338; Fungi - 3422; Plants - 5037; Viruses - …	60	21	207	70	-17.3591	1.38288	6.66333e-06	3.68338e-06	9.61064e-06	0.185491	0.151104	1.18266e+07	0.0387806	1	-9.9305	1.39991	12.3033	0.000452155	0.148954	1	0.0823321	Chr4:13300794-13304347	OK	1.44014	4.38933	1.60779	-2.87605	0.00402688	0.314579	0	1	0	1	0
at1g26800	RING/U-box superfamily protein		RING/U-box superfamily protein; FUNCTIONS IN: zinc ion binding; EXPRESSED IN: 20 plant structures; EXPRESSED DURING: 11 growth stages; CONTAINS InterPro DOMAIN/s: Zinc finger RING-type (InterPro:IPR001841) Zinc finger C3HC4 RING-type (InterPro:IPR018957); BEST Arabidopsis thaliana protein match is: RING/U-box superfamily protein (TAIR:AT1G14200.1); Has 9899 Blast hits to 9869 proteins in 270 spec…	138	97	538	250	-15.7982	1.42959	1.97584e-05	1.06927e-05	2.8803e-05	0.118964	0.151104	1.18266e+07	0.00628416	1	-11.1169	1.40627	12.2481	0.000465729	0.149276	1	0.08251	Chr1:9285098-9286324	OK	14.0725	34.1071	1.2772	-2.7594	0.0057908	0.376204	0	1	0	1	0
at4g20970	basic helix-loop-helix (bHLH) DNA-binding superfamily protein		basic helix-loop-helix (bHLH) DNA-binding superfamily protein; FUNCTIONS IN: DNA binding sequence-specific DNA binding transcription factor activity; INVOLVED IN: defense response to fungus regulation of transcription; LOCATED IN: nucleus; CONTAINS InterPro DOMAIN/s: Helix-loop-helix DNA-binding domain (InterPro:IPR001092) Helix-loop-helix DNA-binding (InterPro:IPR011598); BEST Arabidopsis thalia…	120	193	612	310	-15.4664	1.26348	2.42477e-05	1.42551e-05	3.42248e-05	0.118964	0.151104	1.18266e+07	0.0146678	1	-10.6891	1.22808	12.2716	0.000459912	0.149276	1	0.08251	Chr4:11215258-11216212	OK	56.4455	99.6082	0.819405	-1.71486	0.0863705	0.915601	0	1	0	1	0
at1g63460	glutathione peroxidase 8		glutathione peroxidase 8 (GPX8); FUNCTIONS IN: glutathione peroxidase activity; INVOLVED IN: response to oxidative stress oxidation reduction; LOCATED IN: cellular_component unknown; EXPRESSED IN: 22 plant structures; EXPRESSED DURING: 13 growth stages; CONTAINS InterPro DOMAIN/s: Thioredoxin fold (InterPro:IPR012335) Thioredoxin-like fold (InterPro:IPR012336) Glutathione peroxidase (InterPro:IPR…	98	105	248	269	-16.0976	1.25184	1.56223e-05	9.24108e-06	2.20155e-05	0.138125	0.151104	1.18266e+07	0.0262758	1	-10.831	1.11789	12.2275	0.000470902	0.149276	1	0.08251	Chr1:23535015-23536467	OK	17.8302	31.8918	0.838864	-1.68844	0.0913266	0.925856	0	1	0	1	0
at5g54930	AT hook motif-containing protein		AT hook motif-containing protein; FUNCTIONS IN: DNA binding; INVOLVED IN: biological_process unknown; LOCATED IN: cellular_component unknown; EXPRESSED IN: 23 plant structures; EXPRESSED DURING: 13 growth stages; CONTAINS InterPro DOMAIN/s: AT hook DNA-binding motif (InterPro:IPR017956); BEST Arabidopsis thaliana protein match is: DNA binding (TAIR:AT4G21895.1); Has 30201 Blast hits to 17322 prot…	43	109	207	180	-16.5432	1.19297	1.13757e-05	6.92551e-06	1.58295e-05	0.164717	0.151104	1.18266e+07	0.0532871	1	-10.8386	1.17865	12.2436	0.000466851	0.149276	1	0.08251	Chr5:22302000-22307564	OK	9.3536	16.3078	0.801971	-1.7414	0.0816142	0.909384	0	1	0	1	0
at3g54720	Peptidase M28 family protein	Encodes glutamate carboxypeptidase. Various alleles show-increased cotyledon number and rate of leaf initiation show transformation of leaves to cotyledons altered flowering time and photomorphogenesis and an increased level of cytokinin biosynthesis. Inv	ALTERED MERISTEM PROGRAM 1 (AMP1); CONTAINS InterPro DOMAIN/s: Protease-associated PA (InterPro:IPR003137) Transferrin receptor-like dimerisation (InterPro:IPR007365) Peptidase M28 (InterPro:IPR007484); BEST Arabidopsis thaliana protein match is: Peptidase M28 family protein (TAIR:AT5G19740.1); Has 3363 Blast hits to 3338 proteins in 594 species: Archae - 10; Bacteria - 1310; Metazoa - 699; Fungi…	119	101	67	44	-17.2181	-1.22043	7.15002e-06	1.00123e-05	4.29501e-06	0.164717	0.151104	1.18266e+07	0.0527933	1	-11.311	-1.30216	12.1782	0.000483501	0.151837	1	0.0839259	Chr3:20254724-20257848	OK	6.26371	2.24016	-1.48342	2.67979	0.00736685	0.426623	0	1	0	1	0
at1g52240	RHO guanyl-nucleotide exchange factor 11	Encodes a member of KPP-like gene family homolog of KPP (kinase partner protein) gene in tomato. Also a member of the RopGEF (guanine nucleotide exchange factor) family containing the novel PRONE domain (plant-specific Rop nucleotide exchanger) which is	RHO guanyl-nucleotide exchange factor 11 (ROPGEF11); CONTAINS InterPro DOMAIN/s: Rop nucleotide exchanger PRONE (InterPro:IPR005512) Dynein light chain type 1/2 (InterPro:IPR001372); BEST Arabidopsis thaliana protein match is: RHO guanyl-nucleotide exchange factor 13 (TAIR:AT3G16130.1); Has 1099 Blast hits to 1098 proteins in 168 species: Archae - 0; Bacteria - 0; Metazoa - 490; Fungi - 40; Plant…	8	9	6	39	-19.5059	1.59087	1.49596e-06	7.73883e-07	2.25028e-06	0.373276	0.151104	1.18266e+07	0.112142	1	-14.147	1.39403	12.1125	0.000500855	0.155831	1	0.0861332	Chr1:19455765-19459586	OK	1.78598	1.64965	-0.114554	0.159529	0.873252	0.990447	0	1	0	1	0
at5g11150	vesicle-associated membrane protein 713	Member of Synaptobrevin-like AtVAMP7C v-SNARE protein family.	vesicle-associated membrane protein 713 (VAMP713); FUNCTIONS IN: molecular_function unknown; INVOLVED IN: response to salt stress; LOCATED IN: vacuolar membrane vacuole membrane; EXPRESSED IN: 22 plant structures; EXPRESSED DURING: 13 growth stages; CONTAINS InterPro DOMAIN/s: Longin (InterPro:IPR010908) Longin-like (InterPro:IPR011012) Synaptobrevin (InterPro:IPR001388); BEST Arabidopsis thalian…	96	109	376	165	-16.1748	1.069	1.44647e-05	9.33273e-06	1.95784e-05	0.125279	0.151104	1.18266e+07	0.0463394	1	-10.67	1.02305	12.0604	0.00051505	0.158592	1	0.0876593	Chr5:3546285-3548111	OK	9.09823	16.2474	0.836556	-1.67466	0.0940001	0.932985	0	1	0	1	0
at3g56040	UDP-glucose pyrophosphorylase 3		UDP-glucose pyrophosphorylase 3 (UGP3); FUNCTIONS IN: nucleotidyltransferase activity; INVOLVED IN: metabolic process; LOCATED IN: chloroplast; EXPRESSED IN: 22 plant structures; EXPRESSED DURING: 13 growth stages; CONTAINS InterPro DOMAIN/s: UTP--glucose-1-phosphate uridylyltransferase (InterPro:IPR002618); Has 215 Blast hits to 211 proteins in 91 species: Archae - 0; Bacteria - 18; Metazoa - 12…	500	778	373	361	-14.5313	-0.925595	4.44356e-05	5.82033e-05	3.06611e-05	0.118964	0.151104	1.18266e+07	0.0708028	1	-9.95869	-1.04848	12.0455	0.000519169	0.158592	1	0.0876593	Chr3:20791248-20797572	OK	29.393	11.3501	-1.37277	2.95386	0.00313824	0.264101	0	1	0	1	0
at5g46050	peptide transporter 3	Encodes a di- and tri-peptide transporter involved in responses to wounding virulent bacterial pathogens and high NaCl concentrations. The protein is predicted to have 12 transmembrane helicies.	peptide transporter 3 (PTR3); FUNCTIONS IN: dipeptide transporter activity tripeptide transporter activity transporter activity; INVOLVED IN: in 12 processes; LOCATED IN: membrane; EXPRESSED IN: 10 plant structures; EXPRESSED DURING: LP.06 six leaves visible LP.04 four leaves visible 4 anthesis C globular stage petal differentiation and expansion stage; CONTAINS InterPro DOMAIN/s: Oligopeptide tr…	59	52	187	174	-16.8124	1.56462	9.99321e-06	5.05193e-06	1.49418e-05	0.157953	0.151104	1.18266e+07	0.0109523	1	-10.5977	1.46329	12.0151	0.000527706	0.159748	1	0.0882981	Chr5:18675034-18679146	OK	3.88081	8.23927	1.08616	-2.08622	0.0369586	0.78115	0	1	0	1	0
at5g20110	Dynein light chain type 1 family protein		Dynein light chain type 1 family protein; FUNCTIONS IN: microtubule motor activity; INVOLVED IN: microtubule-based process; LOCATED IN: microtubule associated complex; EXPRESSED IN: 19 plant structures; EXPRESSED DURING: 11 growth stages; CONTAINS InterPro DOMAIN/s: Dynein light chain type 1/2 (InterPro:IPR001372); BEST Arabidopsis thaliana protein match is: Dynein light chain type 1 family prote…	2	14	18	48	-19.3253	2.12349	1.90522e-06	7.29023e-07	3.1132e-06	0.345476	0.151104	1.18266e+07	0.0313032	1	-12.4823	2.00373	11.9836	0.000536713	0.161023	1	0.0890032	Chr5:6791486-6793346	OK	3.12574	5.52292	0.821234	-1.12734	0.259597	0.980084	0	1	0	1	0
at1g03010	Phototropic-responsive NPH3 family protein		Phototropic-responsive NPH3 family protein; FUNCTIONS IN: signal transducer activity; INVOLVED IN: response to light stimulus pollen tube growth; EXPRESSED IN: leaf apex inflorescence meristem cauline leaf root flower; EXPRESSED DURING: M germinated pollen stage petal differentiation and expansion stage; CONTAINS InterPro DOMAIN/s: NPH3 (InterPro:IPR004249) BTB/POZ fold (InterPro:IPR011333) BTB/P…	10	40	11	1	-20.0171	-2.54771	1.31176e-06	2.27854e-06	4.02883e-07	0.293123	0.151104	1.18266e+07	0.00619464	1	-13.0607	-2.16077	11.9461	0.000547619	0.162842	1	0.0900082	Chr1:693479-696382	OK	1.49792	0.495634	-1.59561	2.0655	0.0388756	0.792785	0	1	0	1	0
at5g61350	Protein kinase superfamily protein		Protein kinase superfamily protein; FUNCTIONS IN: kinase activity; INVOLVED IN: protein amino acid phosphorylation; LOCATED IN: endomembrane system; EXPRESSED IN: male gametophyte flower cultured cell; EXPRESSED DURING: L mature pollen stage M germinated pollen stage 4 anthesis; CONTAINS InterPro DOMAIN/s: Malectin/receptor-like protein kinase (InterPro:IPR021720) Protein kinase catalytic domain …	31	121	30	13	-18.2162	-2.15428	4.22633e-06	6.92791e-06	1.55793e-06	0.229344	0.151104	1.18266e+07	0.00577343	1	-13.0805	-1.85884	11.9145	0.000556989	0.164175	1	0.0907452	Chr5:24667972-24670501	OK	6.08431	1.62224	-1.9071	3.10252	0.00191882	0.203709	0	1	0	1	0
at4g18800	RAB GTPase homolog A1D		RAB GTPase homolog A1D (RABA1d); FUNCTIONS IN: GTP binding; INVOLVED IN: protein transport small GTPase mediated signal transduction; LOCATED IN: plasma membrane; EXPRESSED IN: 22 plant structures; EXPRESSED DURING: 13 growth stages; CONTAINS InterPro DOMAIN/s: Ras GTPase (InterPro:IPR001806) Small GTP-binding protein (InterPro:IPR005225) Small GTPase (InterPro:IPR020851) Ras (InterPro:IPR013753)…	61	47	215	99	-17.0238	1.22142	8.19672e-06	4.91469e-06	1.14599e-05	0.151267	0.151104	1.18266e+07	0.0412832	1	-11.3776	1.17493	11.8846	0.000565996	0.165379	1	0.0914108	Chr4:10319861-10321551	OK	5.24877	10.97	1.06351	-1.99322	0.0462372	0.817531	0	1	0	1	0
at5g11140	Arabidopsis phospholipase-like protein (PEARLI 4) family		Arabidopsis phospholipase-like protein (PEARLI 4) family; CONTAINS InterPro DOMAIN/s: Phospholipase-like arabidopsis (InterPro:IPR007942); BEST Arabidopsis thaliana protein match is: Arabidopsis phospholipase-like protein (PEARLI 4) family (TAIR:AT2G20960.1); Has 1807 Blast hits to 1807 proteins in 277 species: Archae - 0; Bacteria - 0; Metazoa - 736; Fungi - 347; Plants - 385; Viruses - 0; Other…	0	4	19	19	-20.8356	3.10427	8.67751e-07	1.82178e-07	1.54551e-06	0.284791	0.151104	1.18266e+07	0.00388925	1	-14.4632	3.26663	11.8536	0.000575504	0.166708	1	0.0921452	Chr5:3545342-3546068	OK	3.35702	5.49906	0.712005	-1.09986	0.271394	0.980084	0	1	0	1	0
at3g16050	pyridoxine biosynthesis 1.2	Encodes a protein with pyridoxal phosphate synthase activity whose transcripts were detected mostly in roots and accumulate during senescence. The protein was found in very low abundance which prevented a specific localisation.	pyridoxine biosynthesis 1.2 (PDX1.2); FUNCTIONS IN: protein heterodimerization activity; INVOLVED IN: pyridoxal phosphate biosynthetic process metabolic process; LOCATED IN: cytosol; EXPRESSED IN: 24 plant structures; EXPRESSED DURING: 11 growth stages; CONTAINS InterPro DOMAIN/s: Vitamin B6 biosynthesis protein (InterPro:IPR001852) Ribulose-phosphate binding barrel (InterPro:IPR011060); BEST Ara…	8	96	48	223	-16.9048	1.56191	9.3051e-06	4.74249e-06	1.39188e-05	0.336458	0.151104	1.18266e+07	0.0789782	1	-11.8845	1.51658	11.744	0.000610404	0.175306	1	0.0968977	Chr3:5443090-5445329	OK	6.71006	12.0977	0.850337	-1.40442	0.160195	0.980084	0	1	0	1	0
at4g26530	Aldolase superfamily protein		Aldolase superfamily protein; FUNCTIONS IN: fructose-bisphosphate aldolase activity; INVOLVED IN: glycolysis metabolic process; LOCATED IN: chloroplast; EXPRESSED IN: 18 plant structures; EXPRESSED DURING: 11 growth stages; CONTAINS InterPro DOMAIN/s: Aldolase-type TIM barrel (InterPro:IPR013785) Fructose-bisphosphate aldolase class-I (InterPro:IPR000741); BEST Arabidopsis thaliana protein match …	4835	3234	2613	639	-12.3009	-1.7788	0.000237016	0.000367119	0.00010697	0.118964	0.151104	1.18266e+07	0.000579489	0.495413	-8.11235	-1.81711	10.3091	0.00132373	0.276274	1	0.153661	Chr4:13391292-13393107	OK	305.326	95.1717	-1.68175	3.9439	8.01683e-05	0.0239444	0	0	1	1	0
at1g02820	Late embryogenesis abundant 3 (LEA3) family protein		Late embryogenesis abundant 3 (LEA3) family protein; FUNCTIONS IN: molecular_function unknown; INVOLVED IN: embryo development response to stress; EXPRESSED IN: 16 plant structures; EXPRESSED DURING: 8 growth stages; CONTAINS InterPro DOMAIN/s: Late embryogenesis abundant protein group 3 (InterPro:IPR004926); BEST Arabidopsis thaliana protein match is: senescence-associated gene 21 (TAIR:AT4G0238…	40	571	25	149	-15.9352	-1.60852	1.84892e-05	2.78687e-05	9.05245e-06	0.336458	0.151104	1.18266e+07	0.0710878	1	-12.3919	-1.59072	10.2496	0.00136718	0.279941	1	0.155677	Chr1:623764-624475	OK	124.526	20.7826	-2.583	4.25813	2.06144e-05	0.00823435	0	0	1	1	0
at2g26560	phospholipase A 2A	Encodes a lipid acyl hydrolase with wide substrate specificity that accumulates upon infection by fungal and bacterial pathogens. Protein is localized in the cytoplasm in healthy leaves and in membranes in infected cells. Plays a role in cell death and	phospholipase A 2A (PLA2A); FUNCTIONS IN: lipase activity nutrient reservoir activity; INVOLVED IN: in 6 processes; LOCATED IN: membrane cytoplasm; EXPRESSED IN: 11 plant structures; EXPRESSED DURING: 8 growth stages; CONTAINS InterPro DOMAIN/s: Acyl transferase/acyl hydrolase/lysophospholipase (InterPro:IPR016035) Patatin (InterPro:IPR002641); BEST Arabidopsis thaliana protein match is: Acyl tra…	938	439	3249	1505	-13.2271	1.47148	0.000118156	6.26259e-05	0.000173665	0.106545	0.151104	1.18266e+07	0.0024563	0.860772	-9.2594	1.48545	9.67217	0.00187081	0.310533	1	0.172488	Chr2:11293768-11295806	OK	42.1966	126.284	1.58147	-3.57494	0.000350302	0.076413	0	0	1	1	0
at5g64940	ABC2 homolog 13	Encodes a member of ATH subfamily of ATP-binding cassette (ABC) proteins.	ABC2 homolog 13 (ATH13); FUNCTIONS IN: transporter activity; INVOLVED IN: transport; LOCATED IN: chloroplast chloroplast envelope; EXPRESSED IN: 22 plant structures; EXPRESSED DURING: 13 growth stages; CONTAINS InterPro DOMAIN/s: ABC-1 (InterPro:IPR004147) Protein kinase-like domain (InterPro:IPR011009); BEST Arabidopsis thaliana protein match is: Protein kinase superfamily protein (TAIR:AT3G0770…	2346	3451	1815	1847	-12.2731	-0.77175	0.000209318	0.000263994	0.000154635	0.131666	0.151104	1.18266e+07	0.14713	1	-9.00067	-0.922977	8.94579	0.00278109	0.375819	1	0.209403	Chr5:25948972-25953823	OK	128.312	59.1513	-1.11718	3.83013	0.000128076	0.0340613	0	0	1	1	0
at2g36000	Mitochondrial transcription termination factor family protein		Mitochondrial transcription termination factor family protein; FUNCTIONS IN: molecular_function unknown; INVOLVED IN: biological_process unknown; LOCATED IN: chloroplast; EXPRESSED IN: 20 plant structures; EXPRESSED DURING: 13 growth stages; CONTAINS InterPro DOMAIN/s: Mitochodrial transcription termination factor-related (InterPro:IPR003690); BEST Arabidopsis thaliana protein match is: Mitochond…	202	237	141	116	-16.083	-0.944837	1.51895e-05	1.99866e-05	1.03909e-05	0.131666	0.151104	1.18266e+07	0.0863735	1	-10.1431	-1.065	8.89002	0.00286733	0.378311	1	0.210739	Chr2:15117074-15118697	OK	44.3421	20.3493	-1.1237	5.42144	5.91197e-08	7.65166e-05	0	0	1	1	0
atcg00020	photosystem II reaction center protein A	Encodes chlorophyll binding protein D1 a part of the photosystem II reaction center core	photosystem II reaction center protein A (PSBA); FUNCTIONS IN: chlorophyll binding; INVOLVED IN: photosynthesis light reaction; LOCATED IN: in 6 components; EXPRESSED IN: 24 plant structures; EXPRESSED DURING: 14 growth stages; CONTAINS InterPro DOMAIN/s: Photosystem II reaction centre protein PsbA/D1 (InterPro:IPR005867) Photosynthetic reaction centre L/M (InterPro:IPR000484); BEST Arabidopsis t…	6763	2448	2166	649	-12.2878	-2.13267	0.000257128	0.000418807	9.5504e-05	0.157953	0.151104	1.18266e+07	0.000413674	0.475535	-7.8138	-2.05593	8.20926	0.00416771	0.443458	1	0.247457	ChrC:382-1444	OK	427.558	119.098	-1.84398	3.94512	7.97585e-05	0.0239444	0	0	1	1	0
at4g23570	phosphatase-related	Closely related to SGT1B may function in SCF(TIR1) mediated protein degradation. AtSGT1a and AtSGT1b are functionally redundant in the resistance to pathogenes. AtSGT1b was more highly expressed than AtSGT1. The N-terminal TPR domain of AtSGT1a reduces	SGT1A; FUNCTIONS IN: protein binding; INVOLVED IN: defense response ubiquitin-dependent protein catabolic process embryo development ending in seed dormancy; LOCATED IN: SCF ubiquitin ligase complex nucleus; EXPRESSED IN: 22 plant structures; EXPRESSED DURING: 13 growth stages; CONTAINS InterPro DOMAIN/s: Tetratricopeptide TPR-1 (InterPro:IPR001440) Tetratricopeptide-like helical (InterPro:IPR011…	560	1003	1923	1799	-13.2177	1.12035	0.000112991	7.11941e-05	0.000154795	0.118964	0.151104	1.18266e+07	0.0278298	1	-9.36627	1.05198	8.15076	0.0043043	0.451274	1	0.251788	Chr4:12299822-12302719	OK	80.4734	128.186	0.671654	-5.40126	6.61726e-08	8.02922e-05	0	0	1	1	0
at4g15248	B-box type zinc finger family protein		B-box type zinc finger family protein; FUNCTIONS IN: zinc ion binding; INVOLVED IN: biological_process unknown; LOCATED IN: intracellular; CONTAINS InterPro DOMAIN/s: Zinc finger B-box (InterPro:IPR000315); BEST Arabidopsis thaliana protein match is: B-box type zinc finger family protein (TAIR:AT3G21890.1); Has 35333 Blast hits to 34131 proteins in 2444 species: Archae - 798; Bacteria - 22429; Me…	53	392	32	106	-16.3713	-1.5651	1.35668e-05	2.02918e-05	6.79706e-06	0.276566	0.151104	1.18266e+07	0.0535243	1	-12.6407	-1.57308	8.03719	0.00458266	0.470907	1	0.262697	Chr4:8708847-8709373	OK	132.779	21.1472	-2.65049	4.36349	1.28003e-05	0.00591681	0	0	1	1	0
at2g04270	RNAse E/G-like	Similar to E.coli endoribonuclease E. Functions as a ribonuclease is located in the chloroplast and is involved in chloroplast development. Loss of function mutants are white and arrest at the cotyledon stage. The phenotype is rescued by providing sucrose	RNAse E/G-like (RNEE/G); FUNCTIONS IN: endoribonuclease activity; INVOLVED IN: chloroplast organization; LOCATED IN: chloroplast; EXPRESSED IN: 21 plant structures; EXPRESSED DURING: 14 growth stages; CONTAINS InterPro DOMAIN/s: Nucleic acid-binding OB-fold (InterPro:IPR012340) Carbohydrate-binding-like fold (InterPro:IPR013784) Ribonuclease E/G (InterPro:IPR004659) Glycoside hydrolase carbohydra…	240	247	198	136	-15.8418	-0.7613	1.76261e-05	2.21685e-05	1.30863e-05	0.125279	0.151104	1.18266e+07	0.15325	1	-10.7523	-0.838594	7.94674	0.0048174	0.484654	1	0.270313	Chr2:1474678-1482089	OK	7.94207	3.79131	-1.06682	4.88001	1.06081e-06	0.000895413	0	0	1	1	0
at3g02060	DEAD/DEAH box helicase putative		DEAD/DEAH box helicase putative; FUNCTIONS IN: in 6 functions; INVOLVED IN: DNA repair regulation of transcription DNA-dependent; LOCATED IN: chloroplast; EXPRESSED IN: 16 plant structures; EXPRESSED DURING: 12 growth stages; CONTAINS InterPro DOMAIN/s: Transcription-repair-coupling factor (InterPro:IPR005118) DNA/RNA helicase DEAD/DEAH box type N-terminal (InterPro:IPR011545) Transcription facto…	136	169	128	76	-16.5542	-0.836478	1.08288e-05	1.38867e-05	7.77792e-06	0.144658	0.151104	1.18266e+07	0.148426	1	-10.3429	-0.890405	7.87564	0.0050105	0.493612	1	0.275251	Chr3:354359-358833	OK	5.8793	2.68663	-1.12985	4.20568	2.603e-05	0.00990874	0	0	1	1	0
at1g73330	drought-repressed 4	encodes a plant-specific protease inhibitor-like protein whose transcript level in root disappears in response to progressive drought stress. The decrease in transcript level is independent from abscisic acid level.	drought-repressed 4 (DR4); FUNCTIONS IN: peptidase inhibitor activity; INVOLVED IN: response to water deprivation; LOCATED IN: endomembrane system; EXPRESSED IN: 11 plant structures; EXPRESSED DURING: LP.06 six leaves visible LP.04 four leaves visible 4 leaf senescence stage petal differentiation and expansion stage; CONTAINS InterPro DOMAIN/s: Proteinase inhibitor I3 Kunitz legume (InterPro:IPR0…	38	2	243	10	-18.0797	1.98009	4.59186e-06	1.81781e-06	7.25991e-06	0.402248	0.151104	1.18266e+07	0.0505207	1	-11.5802	2.55761	7.78544	0.00526691	0.49603	1	0.276464	Chr1:27568717-27569717	OK	1.53733	8.20387	2.41588	-3.57619	0.000348643	0.076413	0	0	1	1	0
at3g59820	LETM1-like protein		LETM1-like protein; FUNCTIONS IN: calcium ion binding; LOCATED IN: mitochondrion; EXPRESSED IN: 27 plant structures; EXPRESSED DURING: 15 growth stages; CONTAINS InterPro DOMAIN/s: EF-Hand 1 calcium-binding site (InterPro:IPR018247) EF-HAND 2 (InterPro:IPR018249) EF-hand-like domain (InterPro:IPR011992) LETM1-like (InterPro:IPR011685); BEST Arabidopsis thaliana protein match is: LETM1-like protei…	195	225	679	279	-15.2535	0.841955	2.67036e-05	1.91212e-05	3.42696e-05	0.11272	0.151104	1.18266e+07	0.0915175	1	-10.0589	0.783947	7.79425	0.00524127	0.49603	1	0.276464	Chr3:22098027-22102164	OK	8.09345	12.3877	0.614079	-4.16068	3.17307e-05	0.0108074	0	0	1	1	0
at2g15020			unknown protein; BEST Arabidopsis thaliana protein match is: unknown protein (TAIR:AT5G64190.1); Has 72 Blast hits to 72 proteins in 10 species: Archae - 0; Bacteria - 0; Metazoa - 0; Fungi - 0; Plants - 72; Viruses - 0; Other Eukaryotes - 0 (source: NCBI BLink).	93	800	39	278	-15.2181	-1.26865	2.87962e-05	4.07243e-05	1.68176e-05	0.310116	0.151104	1.18266e+07	0.131283	1	-11.613	-1.56609	7.77985	0.00528322	0.49603	1	0.276464	Chr2:6491433-6493352	OK	46.7562	11.3572	-2.04156	3.50762	0.000452141	0.0904934	0	0	1	1	0
at1g01060	Homeodomain-like superfamily protein	LHY encodes a myb-related putative transcription factor involved in circadian rhythm along with another myb transcription factor CCA1	LATE ELONGATED HYPOCOTYL (LHY); CONTAINS InterPro DOMAIN/s: SANT DNA-binding (InterPro:IPR001005) Homeodomain-like (InterPro:IPR009057) Myb DNA-binding (InterPro:IPR014778) HTH transcriptional regulator Myb-type DNA-binding (InterPro:IPR017930) Myb-like DNA-binding domain SHAQKYF class (InterPro:IPR006447); BEST Arabidopsis thaliana protein match is: circadian clock associated 1 (TAIR:AT2G46830.1…	108	349	129	98	-16.1528	-1.20335	1.4935e-05	2.08277e-05	9.04351e-06	0.157953	0.151104	1.18266e+07	0.0467989	1	-11.343	-1.13206	7.37873	0.00659997	0.544895	1	0.303419	Chr1:33378-37871	OK	14.3264	2.91569	-2.29677	9.66272	0	0	0	0	1	1	0
at1g54310	S-adenosyl-L-methionine-dependent methyltransferases superfamily protein		S-adenosyl-L-methionine-dependent methyltransferases superfamily protein; FUNCTIONS IN: RNA binding; LOCATED IN: plasma membrane; EXPRESSED IN: 15 plant structures; EXPRESSED DURING: 7 growth stages; CONTAINS InterPro DOMAIN/s: Pseudouridine synthase/archaeosine transglycosylase (InterPro:IPR002478); Has 2033 Blast hits to 2033 proteins in 959 species: Archae - 30; Bacteria - 1845; Metazoa - 0; F…	67	87	48	46	-17.5491	-0.854789	5.44113e-06	7.01194e-06	3.86774e-06	0.185491	0.151104	1.18266e+07	0.211704	1	-11.3283	-0.967679	7.32489	0.0068006	0.549312	1	0.306572	Chr1:20273566-20277957	OK	7.48551	3.23105	-1.2121	3.49421	0.000475468	0.0932397	0	0	1	1	0
at4g16740	terpene synthase 03	Encodes an (EE)-alpha-farnesene synthase in the Col ecotype of Arabidopsis. This enzyme can also catalyze the formation of (E)-beta-ocimene as well as trace amounts of myrcene and other related compounds in vitro. The cytosolic localization of the protein	terpene synthase 03 (TPS03); CONTAINS InterPro DOMAIN/s: Terpene synthase metal-binding domain (InterPro:IPR005630) Terpenoid synthase (InterPro:IPR008949) Terpenoid cylases/protein prenyltransferase alpha-alpha toroid (InterPro:IPR008930) Terpene synthase-like (InterPro:IPR001906); BEST Arabidopsis thaliana protein match is: terpene synthase-like sequence-18-cineole (TAIR:AT3G25820.1); Has 1726 …	233	19	643	124	-15.867	1.09497	1.79877e-05	1.14487e-05	2.44825e-05	0.23697	0.151104	1.18266e+07	0.135046	1	-11.3763	1.42492	6.86137	0.00880789	0.586065	1	0.330483	Chr4:9407767-9410877	OK	4.95896	15.2497	1.62067	-4.76989	1.84326e-06	0.0014314	0	0	1	1	0
at5g15190			unknown protein; FUNCTIONS IN: molecular_function unknown; INVOLVED IN: biological_process unknown; LOCATED IN: chloroplast; EXPRESSED IN: 17 plant structures; EXPRESSED DURING: LP.04 four leaves visible 4 anthesis petal differentiation and expansion stage E expanded cotyledon stage D bilateral stage; Has 7 Blast hits to 7 proteins in 3 species: Archae - 0; Bacteria - 0; Metazoa - 0; Fungi - 0; P…	376	341	371	121	-15.3753	-0.944116	2.47789e-05	3.26334e-05	1.69493e-05	0.11272	0.151104	1.18266e+07	0.0584553	1	-11.1091	-1.01198	6.83185	0.00895462	0.589987	1	0.332628	Chr5:4932819-4933577	OK	72.0492	32.3056	-1.1572	4.52261	6.10807e-06	0.00356892	0	0	1	1	0
at3g54500			BEST Arabidopsis thaliana protein match is: dentin sialophosphoprotein-related (TAIR:AT5G64170.1); Has 183 Blast hits to 175 proteins in 44 species: Archae - 0; Bacteria - 4; Metazoa - 38; Fungi - 11; Plants - 120; Viruses - 0; Other Eukaryotes - 10 (source: NCBI BLink).	1434	2149	1389	1056	-12.9504	-0.738067	0.000130513	0.000163172	9.7853e-05	0.100439	0.151104	1.18266e+07	0.112353	1	-10.0601	-0.799585	6.73363	0.00946118	0.596463	1	0.336633	Chr3:20173618-20179027	OK	97.3859	42.6962	-1.18961	4.5665	4.9593e-06	0.0031058	0	0	1	1	0
at5g06220	LETM1-like protein		LETM1-like protein; CONTAINS InterPro DOMAIN/s: LETM1-like (InterPro:IPR011685); BEST Arabidopsis thaliana protein match is: LETM1-like protein (TAIR:AT3G11560.4); Has 1807 Blast hits to 1807 proteins in 277 species: Archae - 0; Bacteria - 0; Metazoa - 736; Fungi - 347; Plants - 385; Viruses - 0; Other Eukaryotes - 339 (source: NCBI BLink).	655	718	634	364	-14.3268	-0.722137	5.01993e-05	6.25044e-05	3.79003e-05	0.100439	0.151104	1.18266e+07	0.123102	1	-10.0665	-0.780851	6.43327	0.0112002	0.635007	1	0.359935	Chr5:1879936-1887121	OK	23.5865	12.702	-0.892898	5.72396	1.04068e-08	2.02038e-05	0	0	1	1	0
at5g41900	alpha/beta-Hydrolases superfamily protein		alpha/beta-Hydrolases superfamily protein; FUNCTIONS IN: hydrolase activity; LOCATED IN: endomembrane system; EXPRESSED IN: 9 plant structures; EXPRESSED DURING: 4 anthesis C globular stage petal differentiation and expansion stage LP.08 eight leaves visible; CONTAINS InterPro DOMAIN/s: Alpha/beta hydrolase fold-1 (InterPro:IPR000073); BEST Arabidopsis thaliana protein match is: alpha/beta-Hydrol…	495	1512	646	366	-14.0437	-1.25455	6.48973e-05	9.14667e-05	3.83389e-05	0.131666	0.151104	1.18266e+07	0.0200124	1	-10.6462	-1.26099	6.27578	0.0122399	0.654914	1	0.372066	Chr5:16768952-16771696	OK	85.0168	24.0667	-1.82071	3.6977	0.000217561	0.0524648	0	0	1	1	0
at5g17230	PHYTOENE SYNTHASE	Encodes phytoene synthase.	PHYTOENE SYNTHASE (PSY); FUNCTIONS IN: phytoene synthase activity geranylgeranyl-diphosphate geranylgeranyltransferase activity; INVOLVED IN: carotenoid biosynthetic process; LOCATED IN: chloroplast; EXPRESSED IN: 23 plant structures; EXPRESSED DURING: 13 growth stages; CONTAINS InterPro DOMAIN/s: Squalene/phytoene synthase conserved site (InterPro:IPR019845) Terpenoid synthase (InterPro:IPR00894…	1931	2119	1835	1072	-12.7726	-0.735076	0.000147578	0.000184373	0.00011079	0.0766709	0.151104	1.18266e+07	0.0698939	1	-8.76728	-0.795	6.21206	0.0126883	0.6641	1	0.377056	Chr5:5659573-5662865	OK	125.089	63.3575	-0.981368	4.51774	6.2503e-06	0.00356892	0	0	1	1	0
at2g15390	fucosyltransferase 4	Predicted fucosyltransferase based on similarity to FUT1 but not functionally redundant with FUT1.	fucosyltransferase 4 (FUT4); FUNCTIONS IN: transferase activity transferring glycosyl groups fucosyltransferase activity; INVOLVED IN: cell wall biogenesis; LOCATED IN: endomembrane system membrane; EXPRESSED IN: 13 plant structures; EXPRESSED DURING: 8 growth stages; CONTAINS InterPro DOMAIN/s: Xyloglucan fucosyltransferase (InterPro:IPR004938); BEST Arabidopsis thaliana protein match is: fucosy…	532	626	2050	912	-13.6978	1.02693	8.00817e-05	5.27212e-05	0.000107425	0.088425	0.151104	1.18266e+07	0.0193122	1	-9.89621	0.98154	5.84911	0.015585	0.722389	1	0.411785	Chr2:6709259-6711156	OK	35.8877	60.1435	0.744918	-4.33922	1.42988e-05	0.00630904	0	0	1	1	0
at2g40520	Nucleotidyltransferase family protein		Nucleotidyltransferase family protein; FUNCTIONS IN: nucleotidyltransferase activity; INVOLVED IN: biological_process unknown; LOCATED IN: cellular_component unknown; CONTAINS InterPro DOMAIN/s: Nucleotidyl transferase domain (InterPro:IPR002934); BEST Arabidopsis thaliana protein match is: PAP/OAS1 substrate-binding domain superfamily (TAIR:AT3G56320.1); Has 333 Blast hits to 325 proteins in 98 …	103	107	104	37	-17.1506	-0.951816	7.24011e-06	9.55941e-06	4.94268e-06	0.157953	0.151104	1.18266e+07	0.116235	1	-11.5783	-0.955304	5.69147	0.0170476	0.748414	1	0.427019	Chr2:16922586-16925914	OK	6.30468	2.66001	-1.24499	3.97458	7.05025e-05	0.021726	0	0	1	1	0
at3g18750	with no lysine (K) kinase 6	Encodes a member of the WNK family (9 members in all) of protein kinases the structural design of which is clearly distinct from those of other known protein kinases such as receptor-like kinases and mitogen-activated protein kinases. Its transcription is	with no lysine (K) kinase 6 (WNK6); CONTAINS InterPro DOMAIN/s: Protein kinase catalytic domain (InterPro:IPR000719) Serine/threonine-protein kinase domain (InterPro:IPR002290) Tyrosine-protein kinase catalytic domain (InterPro:IPR020635) Serine/threonine-protein kinase-like domain (InterPro:IPR017442) Protein kinase-like domain (InterPro:IPR011009) Serine/threonine-protein kinase active site (In…	101	117	103	42	-17.0882	-0.93524	7.54865e-06	9.92479e-06	5.19056e-06	0.157953	0.151104	1.18266e+07	0.126397	1	-12.1117	-0.962637	5.11704	0.023692	0.835955	1	0.484379	Chr3:6454109-6457512	OK	6.09084	2.84359	-1.09893	4.93017	8.21576e-07	0.000752473	0	0	1	1	0
at3g23940	dehydratase family		dehydratase family; FUNCTIONS IN: copper ion binding catalytic activity; INVOLVED IN: pollen development; LOCATED IN: chloroplast stroma chloroplast; EXPRESSED IN: 23 plant structures; EXPRESSED DURING: 14 growth stages; CONTAINS InterPro DOMAIN/s: Dihydroxy-acid dehydratase (InterPro:IPR004404) Dihydroxy-acid/6-phosphogluconate dehydratase conserved site (InterPro:IPR020558) Dihydroxy-acid/6-pho…	348	591	313	407	-14.7304	-0.434527	3.7218e-05	4.27685e-05	3.16608e-05	0.131666	0.151104	1.18266e+07	0.419517	1	-9.85825	-0.606226	5.12019	0.0236491	0.835955	1	0.484379	Chr3:8648673-8652605	OK	34.076	17.5375	-0.958309	6.03032	1.63639e-09	4.70411e-06	0	0	1	1	0
at2g40540	potassium transporter 2	putative potassium transporter AtKT2p (AtKT2) mRNA	potassium transporter 2 (KT2); FUNCTIONS IN: potassium ion transmembrane transporter activity; INVOLVED IN: potassium ion transport; LOCATED IN: plasma membrane membrane; EXPRESSED IN: 23 plant structures; EXPRESSED DURING: 13 growth stages; CONTAINS InterPro DOMAIN/s: Potassium uptake protein kup (InterPro:IPR018519) K+ potassium transporter (InterPro:IPR003855); BEST Arabidopsis thaliana protei…	255	207	198	147	-15.8465	-0.617855	1.73669e-05	2.10247e-05	1.37098e-05	0.125279	0.151104	1.18266e+07	0.247465	1	-10.2941	-0.725077	4.82618	0.0280306	0.878624	1	0.509905	Chr2:16930863-16934588	OK	9.75344	6.02462	-0.695041	4.32468	1.52755e-05	0.00644692	0	0	1	1	0
at5g54130	Calcium-binding endonuclease/exonuclease/phosphatase family		Calcium-binding endonuclease/exonuclease/phosphatase family; FUNCTIONS IN: calcium ion binding; EXPRESSED IN: 24 plant structures; EXPRESSED DURING: 15 growth stages; CONTAINS InterPro DOMAIN/s: EF-Hand 1 calcium-binding site (InterPro:IPR018247) EF-HAND 2 (InterPro:IPR018249) EF-hand-like domain (InterPro:IPR011992) Endonuclease/exonuclease/phosphatase (InterPro:IPR005135); BEST Arabidopsis thal…	48	497	85	137	-15.9475	-1.30292	1.74577e-05	2.48556e-05	1.00363e-05	0.244691	0.151104	1.18266e+07	0.0833461	1	-11.634	-0.957379	4.42141	0.0354907	0.956413	1	0.56213	Chr5:21962599-21965604	OK	22.2625	4.88734	-2.18749	4.17906	2.9272e-05	0.0102934	0	0	1	1	0
at3g16670	Pollen Ole e 1 allergen and extensin family protein		Pollen Ole e 1 allergen and extensin family protein; FUNCTIONS IN: molecular_function unknown; INVOLVED IN: response to oxidative stress; LOCATED IN: endomembrane system; EXPRESSED IN: 9 plant structures; EXPRESSED DURING: 7 growth stages; CONTAINS InterPro DOMAIN/s: Pollen Ole e 1 allergen/extensin (InterPro:IPR006041); BEST Arabidopsis thaliana protein match is: Pollen Ole e 1 allergen and exte…	9	134	11	19	-18.3667	-2.28094	3.92015e-06	6.52169e-06	1.29999e-06	0.354617	0.151104	1.18266e+07	0.021116	1	-11.9691	-1.43379	4.0792	0.0434141	1	1	0.601995	Chr3:5681418-5682331	OK	23.0537	2.51675	-3.19536	4.40519	1.0569e-05	0.00526121	0	0	1	1	0
at1g62510	Bifunctional inhibitor/lipid-transfer protein/seed storage 2S albumin superfamily protein		Bifunctional inhibitor/lipid-transfer protein/seed storage 2S albumin superfamily protein; FUNCTIONS IN: lipid binding; INVOLVED IN: lipid transport; LOCATED IN: endomembrane system; EXPRESSED IN: shoot cotyledon leaf whorl leaf; EXPRESSED DURING: LP.04 four leaves visible LP.02 two leaves visible; CONTAINS InterPro DOMAIN/s: Bifunctional inhibitor/plant lipid transfer protein/seed storage (Inter…	232	383	183	143	-15.674	-1.10055	2.05416e-05	2.80103e-05	1.30725e-05	0.125279	0.151104	1.18266e+07	0.0394085	1	-11.5614	-1.13899	3.48436	0.0619513	1	1	0.680997	Chr1:23136368-23137191	OK	145.194	40.6812	-1.83555	3.51714	0.000436227	0.0882178	0	0	1	1	0
at1g04220	3-ketoacyl-CoA synthase 2	Encodes KCS2 a member of the 3-ketoacyl-CoA synthase family involved in the biosynthesis of VLCFA (very long chain fatty acids).	3-ketoacyl-CoA synthase 2 (KCS2); FUNCTIONS IN: fatty acid elongase activity; INVOLVED IN: response to wounding response to osmotic stress suberin biosynthetic process; LOCATED IN: membrane; EXPRESSED IN: 17 plant structures; EXPRESSED DURING: 6 growth stages; CONTAINS InterPro DOMAIN/s: Thiolase-like (InterPro:IPR016039) Very-long-chain 3-ketoacyl-CoA synthase (InterPro:IPR012392) 3-Oxoacyl-[acy…	199	318	170	132	-15.8553	-0.962195	1.78195e-05	2.3546e-05	1.20929e-05	0.131666	0.151104	1.18266e+07	0.07904	1	-11.6973	-1.01284	3.54539	0.0597111	1	1	0.673276	Chr1:1114404-1122526	OK	44.5994	11.5697	-1.94668	3.93833	8.20513e-05	0.0241355	0	0	1	1	0
at3g21890	B-box type zinc finger family protein		B-box type zinc finger family protein; FUNCTIONS IN: sequence-specific DNA binding transcription factor activity zinc ion binding; INVOLVED IN: response to UV-B regulation of transcription; LOCATED IN: intracellular; EXPRESSED IN: 18 plant structures; EXPRESSED DURING: 7 growth stages; CONTAINS InterPro DOMAIN/s: Zinc finger B-box (InterPro:IPR000315); BEST Arabidopsis thaliana protein match is: …	18	226	20	60	-17.209	-1.50724	7.50599e-06	1.11281e-05	3.84687e-06	0.336458	0.151104	1.18266e+07	0.0971292	1	-13.1947	-1.2914	3.34296	0.067493	1	1	0.692951	Chr3:7709112-7709733	OK	53.6362	10.8297	-2.30822	3.6636	0.000248695	0.0574782	0	0	1	1	0
at3g23280	XB3 ortholog 5 in Arabidopsis thaliana		XB3 ortholog 5 in Arabidopsis thaliana (XBAT35); FUNCTIONS IN: zinc ion binding; INVOLVED IN: N-terminal protein myristoylation; EXPRESSED IN: 23 plant structures; EXPRESSED DURING: 15 growth stages; CONTAINS InterPro DOMAIN/s: Zinc finger RING-type (InterPro:IPR001841) Ankyrin repeat-containing domain (InterPro:IPR020683) Ankyrin repeat (InterPro:IPR002110); BEST Arabidopsis thaliana protein mat…	830	612	1999	798	-13.595	0.601219	8.25777e-05	6.56149e-05	9.95281e-05	0.0943988	0.151104	1.18266e+07	0.182223	1	-8.6728	0.556511	2.79947	0.0942957	1	1	0.773133	Chr3:8321349-8324428	OK	42.8532	60.1863	0.490033	-3.65472	0.000257464	0.0588047	0	0	1	1	0
at1g26770	expansin A10	Encodes an expansin. Naming convention from the Expansin Working Group (Kende et al Plant Mol Bio). Involved in the formation of nematode-induced syncytia in roots of Arabidopsis thaliana.	expansin A10 (EXPA10); CONTAINS InterPro DOMAIN/s: Pollen allergen N-terminal (InterPro:IPR014734) Rare lipoprotein A (InterPro:IPR005132) Pollen allergen/expansin C-terminal (InterPro:IPR007117) Barwin-related endoglucanase (InterPro:IPR009009) Expansin (InterPro:IPR002963) Expansin/Lol pI (InterPro:IPR007118) Expansin 45 endoglucanase-like (InterPro:IPR007112); BEST Arabidopsis thaliana protein…	486	1030	719	443	-14.1355	-0.62771	5.68851e-05	6.90656e-05	4.47087e-05	0.11272	0.151104	1.18266e+07	0.20431	1	-8.08364	-0.640103	1.43455	0.231024	1	1	0.939524	Chr1:9259604-9261313	OK	111.186	48.844	-1.18672	4.46518	8.00019e-06	0.00419772	0	0	1	1	0
at5g53760	Seven transmembrane MLO family protein	A member of a large family of seven-transmembrane domain proteins specific to plants homologs of the barley mildew resistance locus o (MLO) protein. The Arabidopsis genome contains 15 genes encoding MLO proteins with localization in plasma membrane. Phylo	MILDEW RESISTANCE LOCUS O 11 (MLO11); FUNCTIONS IN: calmodulin binding; INVOLVED IN: cell death defense response; LOCATED IN: integral to membrane plasma membrane; EXPRESSED IN: 25 plant structures; EXPRESSED DURING: 10 growth stages; CONTAINS InterPro DOMAIN/s: Mlo-related protein (InterPro:IPR004326); BEST Arabidopsis thaliana protein match is: Seven transmembrane MLO family protein (TAIR:AT1G2…	884	826	1064	441	-13.9141	-0.529575	6.5866e-05	7.78313e-05	5.39109e-05	0.0943988	0.151104	1.18266e+07	0.240098	1	-10.1959	-0.580599	3.95835	0.0466394	1	1	0.623987	Chr5:21822485-21826451	OK	39.4126	24.3425	-0.69518	5.85809	4.68231e-09	1.13628e-05	0	0	1	1	0
at1g32200	phospholipid/glycerol acyltransferase family protein	Encodes a chloroplast glycerol-3-phosphate acyltransferase.Involved in the biosynthesis of chloroplast phosphatidylglycerol.	ATS1; FUNCTIONS IN: glycerol-3-phosphate O-acyltransferase activity; INVOLVED IN: phosphatidylglycerol biosynthetic process; LOCATED IN: chloroplast stroma chloroplast plastid; EXPRESSED IN: 22 plant structures; EXPRESSED DURING: 14 growth stages; CONTAINS InterPro DOMAIN/s: Phospholipid/glycerol acyltransferase (InterPro:IPR002123) Glycerol-3-phosphate O-acyltransferase (InterPro:IPR016222); Has…	395	430	458	228	-14.9832	-0.565327	3.14664e-05	3.7557e-05	2.53835e-05	0.106545	0.151104	1.18266e+07	0.241932	1	-10.3035	-0.602932	3.20732	0.0733097	1	1	0.71108	Chr1:11601780-11605060	OK	30.6712	16.2511	-0.916344	4.7198	2.36073e-06	0.00167061	0	0	1	1	0
at2g28930	protein kinase 1B		protein kinase 1B (PK1B); FUNCTIONS IN: protein serine/threonine kinase activity protein kinase activity kinase activity ATP binding; INVOLVED IN: protein amino acid phosphorylation N-terminal protein myristoylation; LOCATED IN: plasma membrane; EXPRESSED IN: 22 plant structures; EXPRESSED DURING: 13 growth stages; CONTAINS InterPro DOMAIN/s: Protein kinase ATP binding site (InterPro:IPR017441) P…	495	314	1177	358	-14.4772	0.505107	4.45206e-05	3.68055e-05	5.22208e-05	0.11272	0.151104	1.18266e+07	0.308387	1	-10.3482	0.458425	2.34668	0.12555	1	1	0.837289	Chr2:12424302-12426674	OK	25.6227	36.862	0.52471	-3.52798	0.00041875	0.0855749	0	0	1	1	0
at2g20050	protein serine/threonine phosphatases;protein kinases;catalytics;cAMP-dependent protein kinase regulators;ATP binding;protein serine/threonine phosphatases		protein serine/threonine phosphatases;protein kinases;catalytics;cAMP-dependent protein kinase regulators;ATP binding;protein serine/threonine phosphatases; FUNCTIONS IN: cAMP-dependent protein kinase regulator activity protein kinase activity protein serine/threonine phosphatase activity catalytic activity ATP binding; INVOLVED IN: protein amino acid phosphorylation protein amino acid dephosphor…	430	550	463	337	-14.6982	-0.49267	3.8176e-05	4.46215e-05	3.1731e-05	0.106545	0.151104	1.18266e+07	0.308771	1	-9.69148	-0.562115	4.17752	0.0409635	1	1	0.589382	Chr2:8649433-8654450	OK	15.2427	8.23223	-0.888762	4.31858	1.57034e-05	0.0064865	0	0	1	1	0
at4g34000	abscisic acid responsive elements-binding factor 3	Encodes an ABA-responsive element-binding protein with similarity to transcription factors that is expressed in response to stress and abscisic acid.	abscisic acid responsive elements-binding factor 3 (ABF3); FUNCTIONS IN: protein binding DNA binding transcription activator activity sequence-specific DNA binding transcription factor activity; INVOLVED IN: in 6 processes; EXPRESSED IN: 23 plant structures; EXPRESSED DURING: 12 growth stages; CONTAINS InterPro DOMAIN/s: Basic-leucine zipper (bZIP) transcription factor (InterPro:IPR004827) bZIP t…	196	404	195	230	-15.4467	-0.57546	2.28442e-05	2.73336e-05	1.83477e-05	0.144658	0.151104	1.18266e+07	0.312952	1	-10.2575	-0.662983	3.66362	0.0556128	1	1	0.660843	Chr4:16295429-16298255	OK	25.6431	13.8245	-0.891341	4.73926	2.14496e-06	0.00160162	0	0	1	1	0
at3g52050	5'-3' exonuclease family protein		5'-3' exonuclease family protein; FUNCTIONS IN: 5'-3' exonuclease activity DNA binding catalytic activity; LOCATED IN: mitochondrion; CONTAINS InterPro DOMAIN/s: 5&apos;-3&apos; exonuclease SAM-fold domain (InterPro:IPR020047) 5&apos;-3&apos; exonuclease N-terminal (InterPro:IPR002421) 5&apos;-3&apos; exonuclease C-terminal subdomain (InterPro:IPR020045) 5&apos;-3&apos; exonuclease N-terminal res…	119	159	126	91	-16.5514	-0.563761	1.06115e-05	1.26584e-05	8.56614e-06	0.144658	0.151104	1.18266e+07	0.33284	1	-11.3773	-0.623982	3.77868	0.0519095	1	1	0.64605	Chr3:19304990-19309580	OK	9.37291	5.27954	-0.828085	6.02452	1.69614e-09	4.70411e-06	0	0	1	1	0
at1g01320	Tetratricopeptide repeat (TPR)-like superfamily protein		Tetratricopeptide repeat (TPR)-like superfamily protein; FUNCTIONS IN: binding; LOCATED IN: cellular_component unknown; EXPRESSED IN: 24 plant structures; EXPRESSED DURING: 14 growth stages; CONTAINS InterPro DOMAIN/s: Tetratricopeptide-like helical (InterPro:IPR011990) Tetratricopeptide repeat-containing (InterPro:IPR013026) Tetratricopeptide repeat (InterPro:IPR019734); BEST Arabidopsis thalian…	1035	1819	960	1203	-13.1379	-0.457243	0.000112352	0.000129996	9.47009e-05	0.131666	0.151104	1.18266e+07	0.390317	1	-7.92794	-0.602603	2.56709	0.109108	1	1	0.804137	Chr1:120153-130577	OK	30.5703	15.7397	-0.957718	4.32943	1.49496e-05	0.00644692	0	0	1	1	0
at3g21110	purin 7	5'-phosphoribosyl-4-(N-succinocarboxamide)-5-aminoimidazole synthetase (PUR7 syn. SAICAR synthetase) catalyzes aspartate addition at the alpha-amino group to the growing purine backbone.	purin 7 (PUR7); FUNCTIONS IN: phosphoribosylaminoimidazolesuccinocarboxamide synthase activity; INVOLVED IN: response to auxin stimulus purine nucleotide biosynthetic process; LOCATED IN: chloroplast; EXPRESSED IN: 24 plant structures; EXPRESSED DURING: 13 growth stages; CONTAINS InterPro DOMAIN/s: SAICAR synthetase conserved site (InterPro:IPR018236) ATP-grasp fold subdomain 2 (InterPro:IPR01381…	72	151	64	90	-16.8758	-0.577826	8.47769e-06	1.01589e-05	6.78822e-06	0.192581	0.151104	1.18266e+07	0.396128	1	-11.7287	-0.702247	3.928	0.0474884	1	1	0.626799	Chr3:7402480-7405641	OK	9.29549	4.33868	-1.09928	3.47156	0.00051744	0.0975298	0	0	1	1	0
at5g36170	high chlorophyll fluorescent 109	Required for normal processing of polycistronic plastidial transcripts	high chlorophyll fluorescent 109 (HCF109); FUNCTIONS IN: translation release factor activity codon specific translation release factor activity; INVOLVED IN: translational termination plastid organization RNA processing; LOCATED IN: chloroplast; EXPRESSED IN: 22 plant structures; EXPRESSED DURING: 13 growth stages; CONTAINS InterPro DOMAIN/s: Class I peptide chain release factor (InterPro:IPR0003…	505	520	710	289	-14.5809	-0.386838	4.11642e-05	4.66586e-05	3.56776e-05	0.100439	0.151104	1.18266e+07	0.407089	1	-9.71811	-0.425644	2.27583	0.131404	1	1	0.847127	Chr5:14235875-14238026	OK	35.339	23.1184	-0.612223	5.01594	5.27744e-07	0.000512282	0	0	1	1	0
at2g46790	pseudo-response regulator 9	Pseudo-response regulator PRR9. Involved in clock function. PRR7 and PRR9 are partially redundant essential components of a temperature-sensitive circadian system. CCA1 and LHY had a positive effect on PRR9. Interact with TOC1 in a yeast two-hybrid assay.	pseudo-response regulator 9 (PRR9); CONTAINS InterPro DOMAIN/s: CheY-like (InterPro:IPR011006) Signal transduction response regulator receiver domain (InterPro:IPR001789) CCT domain (InterPro:IPR010402); BEST Arabidopsis thaliana protein match is: CCT motif family protein (TAIR:AT2G46670.1); Has 67918 Blast hits to 66591 proteins in 3038 species: Archae - 212; Bacteria - 59069; Metazoa - 375; Fun…	273	785	350	442	-14.5782	-0.476042	4.1443e-05	4.82142e-05	3.46647e-05	0.151267	0.151104	1.18266e+07	0.408836	1	-11.4119	-0.520139	1.89109	0.169079	1	1	0.893814	Chr2:19232648-19235087	OK	52.8012	23.6517	-1.15863	8.38038	0	0	0	0	1	1	0
at5g58330	lactate/malate dehydrogenase family protein		lactate/malate dehydrogenase family protein; FUNCTIONS IN: oxidoreductase activity binding malate dehydrogenase activity catalytic activity malate dehydrogenase (NADP+) activity; INVOLVED IN: oxidation reduction malate metabolic process carbohydrate metabolic process metabolic process; LOCATED IN: in 6 components; EXPRESSED IN: 23 plant structures; EXPRESSED DURING: 14 growth stages; CONTAINS Int…	2795	2309	3593	1539	-12.2365	-0.329234	0.000208572	0.000232276	0.000184874	0.0766709	0.151104	1.18266e+07	0.414174	1	-8.49516	-0.382064	1.0153	0.313637	1	1	0.983884	Chr5:23577438-23582395	OK	164.507	113.561	-0.534683	3.68125	0.000232094	0.0542876	0	0	1	1	0
at1g55810	uridine kinase-like 3	One of the homologous genes predicted to encode proteins with UPRT domains (Uracil phosphoribosyltransferase). Five of these genes (At5g40870 At3g27190 At1g55810 At4g26510 and At3g27440) show a high level of identity and are annotated as also containing a	uridine kinase-like 3 (UKL3); FUNCTIONS IN: uracil phosphoribosyltransferase activity phosphotransferase activity alcohol group as acceptor kinase activity ATP binding; INVOLVED IN: biosynthetic process metabolic process; LOCATED IN: cellular_component unknown; EXPRESSED IN: 22 plant structures; EXPRESSED DURING: 13 growth stages; CONTAINS InterPro DOMAIN/s: Phosphoribulokinase/uridine kinase (In…	79	225	126	114	-16.3839	-0.488973	1.18598e-05	1.3853e-05	9.86466e-06	0.17156	0.151104	1.18266e+07	0.43551	1	-11.036	-0.401162	0.980906	0.321975	1	1	0.98583	Chr1:20860608-20864266	OK	11.0797	5.28476	-1.06801	4.19448	2.73501e-05	0.0100184	0	0	1	1	0
at5g64460	Phosphoglycerate mutase family protein		Phosphoglycerate mutase family protein; CONTAINS InterPro DOMAIN/s: Histidine phosphatase superfamily clade-1 (InterPro:IPR013078); BEST Arabidopsis thaliana protein match is: Phosphoglycerate mutase family protein (TAIR:AT1G58280.1); Has 673 Blast hits to 673 proteins in 146 species: Archae - 0; Bacteria - 69; Metazoa - 2; Fungi - 310; Plants - 162; Viruses - 0; Other Eukaryotes - 130 (source: N…	515	452	540	349	-14.6477	-0.351871	3.92547e-05	4.40101e-05	3.45009e-05	0.100439	0.151104	1.18266e+07	0.452547	1	-10.0396	-0.457286	1.92991	0.164769	1	1	0.886258	Chr5:25772848-25775568	OK	54.9485	36.1525	-0.603984	6.15165	7.66827e-10	3.72179e-06	0	0	1	1	0
at1g67530	ARM repeat superfamily protein		ARM repeat superfamily protein; FUNCTIONS IN: ubiquitin-protein ligase activity binding; INVOLVED IN: protein ubiquitination; LOCATED IN: ubiquitin ligase complex; EXPRESSED IN: 24 plant structures; EXPRESSED DURING: 15 growth stages; CONTAINS InterPro DOMAIN/s: U box domain (InterPro:IPR003613) Armadillo-like helical (InterPro:IPR011989) Armadillo (InterPro:IPR000225) Armadillo-type fold (InterP…	355	601	600	321	-14.6547	-0.334912	3.90331e-05	4.35426e-05	3.45274e-05	0.106545	0.151104	1.18266e+07	0.487759	1	-10.4265	-0.325971	1.28309	0.257325	1	1	0.957803	Chr1:25307657-25312482	OK	22.3474	12.7267	-0.812243	6.45213	1.10292e-10	7.13738e-07	0	0	1	1	0
at3g58610	ketol-acid reductoisomerase		ketol-acid reductoisomerase; FUNCTIONS IN: copper ion binding ketol-acid reductoisomerase activity; INVOLVED IN: response to cadmium ion branched chain family amino acid biosynthetic process; LOCATED IN: in 6 components; EXPRESSED IN: 26 plant structures; EXPRESSED DURING: 15 growth stages; CONTAINS InterPro DOMAIN/s: Acetohydroxy acid isomeroreductase catalytic (InterPro:IPR013116) 6-phosphogluc…	2367	2486	2366	1981	-12.3036	-0.318745	0.000199036	0.000220917	0.000177153	0.100439	0.151104	1.18266e+07	0.490809	1	-8.13258	-0.451856	1.5605	0.211593	1	1	0.922724	Chr3:21671432-21675090	OK	135.844	90.1137	-0.592131	6.07585	1.23331e-09	4.70411e-06	0	0	1	1	0
at4g32520	serine hydroxymethyltransferase 3	Encodes a serine hydroxymethyltransferase SHMT3 located in the plastid.	serine hydroxymethyltransferase 3 (SHM3); FUNCTIONS IN: glycine hydroxymethyltransferase activity; INVOLVED IN: glycine metabolic process L-serine metabolic process; LOCATED IN: chloroplast plastid; EXPRESSED IN: 25 plant structures; EXPRESSED DURING: 14 growth stages; CONTAINS InterPro DOMAIN/s: Pyridoxal phosphate-dependent transferase major domain (InterPro:IPR015424) Serine hydroxymethyltrans…	470	571	617	374	-14.5243	-0.318834	4.27026e-05	4.73962e-05	3.80112e-05	0.100439	0.151104	1.18266e+07	0.495582	1	-9.7182	-0.372171	2.03034	0.154186	1	1	0.873344	Chr4:15689463-15692857	OK	31.8459	23.4824	-0.439525	3.59101	0.000329397	0.0735048	0	0	1	1	0
at1g30130			unknown protein; FUNCTIONS IN: molecular_function unknown; INVOLVED IN: biological_process unknown; LOCATED IN: endomembrane system; EXPRESSED IN: 23 plant structures; EXPRESSED DURING: 13 growth stages; CONTAINS InterPro DOMAIN/s: Protein of unknown function DUF1365 (InterPro:IPR010775); Has 1789 Blast hits to 1789 proteins in 449 species: Archae - 0; Bacteria - 824; Metazoa - 0; Fungi - 6; Plan…	195	360	322	196	-15.4455	-0.347678	2.25751e-05	2.52806e-05	1.98721e-05	0.125279	0.151104	1.18266e+07	0.509756	1	-10.7145	-0.333942	1.26451	0.2608	1	1	0.961501	Chr1:10587601-10589760	OK	30.2019	17.9663	-0.749348	4.19558	2.72178e-05	0.0100184	0	0	1	1	0
at1g62180	5'adenylylphosphosulfate reductase 2	encodes a adenosine 5'-phosphosulfate reductase involved in sulfate assimilation. Is a major effect locus for natural variation of shoot sulfate content in Arabidopsis.	5'adenylylphosphosulfate reductase 2 (APR2); FUNCTIONS IN: adenylyl-sulfate reductase activity phosphoadenylyl-sulfate reductase (thioredoxin) activity; INVOLVED IN: sulfate assimilation phosphoadenylyl sulfate reduction by phosphoadenylyl-sulfate reductase (thioredoxin) sulfate assimilation; LOCATED IN: chloroplast stroma chloroplast; EXPRESSED IN: 23 plant structures; EXPRESSED DURING: 13 growt…	596	4204	729	2037	-12.499	-0.682828	0.00017758	0.000218883	0.000136255	0.496995	0.151104	1.18266e+07	0.517631	1	-9.32809	-0.681325	1.88058	0.170268	1	1	0.895356	Chr1:22973839-22977625	OK	235.512	87.1837	-1.43367	4.24215	2.21392e-05	0.0085962	0	0	1	1	0
at3g45780	phototropin 1	Blue-light photoreceptor. Contains a light activated serine-threonine kinase domain and LOV1 and LOV2 repeats. Mutants are defective in blue-light response. Mediates blue light-induced growth enhancements. PHOT1 and PHOT2 mediate blue light-dependent act	phototropin 1 (PHOT1); FUNCTIONS IN: protein binding protein serine/threonine kinase activity FMN binding kinase activity blue light photoreceptor activity; INVOLVED IN: in 8 processes; LOCATED IN: internal side of plasma membrane vacuole cytoplasm; EXPRESSED IN: 23 plant structures; EXPRESSED DURING: 13 growth stages; CONTAINS InterPro DOMAIN/s: PAC motif (InterPro:IPR001610) Protein kinase ATP …	1265	1531	1388	1159	-13.0874	-0.295901	0.000115512	0.0001273	0.000103723	0.100439	0.151104	1.18266e+07	0.523775	1	-8.68128	-0.406135	1.62253	0.202739	1	1	0.916507	Chr3:16816865-16824210	OK	45.1484	29.8431	-0.597279	3.6038	0.000313601	0.0707937	0	0	1	1	0
at5g06980			unknown protein; BEST Arabidopsis thaliana protein match is: unknown protein (TAIR:AT3G12320.1); Has 30201 Blast hits to 17322 proteins in 780 species: Archae - 12; Bacteria - 1396; Metazoa - 17338; Fungi - 3422; Plants - 5037; Viruses - 0; Other Eukaryotes - 2996 (source: NCBI BLink).	904	1083	1704	511	-13.5656	-0.266756	8.28123e-05	9.04657e-05	7.51671e-05	0.0943988	0.151104	1.18266e+07	0.552139	1	-10.4659	-0.301578	0.885116	0.346804	1	1	0.993744	Chr5:2167467-2169391	OK	103.362	69.2299	-0.578237	4.36496	1.27145e-05	0.00591681	0	0	1	1	0
at1g19800	trigalactosyldiacylglycerol 1	Encodes a permease-like protein involved in lipid transfer from the ER to the chloroplast more specifically transfer of phosphatidate across the chloroplast inner membrane. Mutant leaves accumulate trigalactosyldiacylglycerol triacylglycerol and phosphat	trigalactosyldiacylglycerol 1 (TGD1); FUNCTIONS IN: lipid transporter activity; INVOLVED IN: lipid transport; LOCATED IN: chloroplast outer membrane chloroplast chloroplast inner membrane chloroplast envelope; EXPRESSED IN: 22 plant structures; EXPRESSED DURING: 13 growth stages; CONTAINS InterPro DOMAIN/s: Protein of unknown function DUF140 (InterPro:IPR003453); Has 5322 Blast hits to 5322 prote…	246	165	276	138	-15.8501	-0.28693	1.70122e-05	1.86998e-05	1.53285e-05	0.125279	0.151104	1.18266e+07	0.593353	1	-10.933	-0.326469	1.1648	0.280473	1	1	0.971524	Chr1:6846368-6848103	OK	16.6929	11.6726	-0.516104	3.76296	0.000167912	0.0428926	0	0	1	1	0
at3g14810	mechanosensitive channel of small conductance-like 5		mechanosensitive channel of small conductance-like 5 (MSL5); INVOLVED IN: transmembrane transport; LOCATED IN: membrane; CONTAINS InterPro DOMAIN/s: Membrane protein At2g17000 predicted (InterPro:IPR016688) Mechanosensitive ion channel MscS (InterPro:IPR006685) Like-Sm ribonucleoprotein (LSM)-related domain (InterPro:IPR010920); BEST Arabidopsis thaliana protein match is: mechanosensitive channel…	528	1616	638	1061	-13.4846	-0.326923	8.77985e-05	9.77105e-05	7.78793e-05	0.185491	0.151104	1.18266e+07	0.606266	1	-10.0784	-0.426177	1.99065	0.158273	1	1	0.87821	Chr3:4970989-4974534	OK	51.2807	26.6613	-0.943669	4.10429	4.05551e-05	0.0135748	0	0	1	1	0
at3g23900	RNA recognition motif (RRM)-containing protein		RNA recognition motif (RRM)-containing protein; FUNCTIONS IN: nucleotide binding zinc ion binding nucleic acid binding; INVOLVED IN: biological_process unknown; LOCATED IN: cellular_component unknown; EXPRESSED IN: 24 plant structures; EXPRESSED DURING: 14 growth stages; CONTAINS InterPro DOMAIN/s: Zinc finger CCCH-type (InterPro:IPR000571) Filamin/ABP280 repeat (InterPro:IPR001298) Immunoglobuli…	428	555	705	334	-14.5635	-0.232081	4.14319e-05	4.47589e-05	3.81084e-05	0.100439	0.151104	1.18266e+07	0.620128	1	-10.0845	-0.26082	0.846396	0.357574	1	1	0.994591	Chr3:8631583-8636059	OK	16.3485	11.0572	-0.564165	4.78633	1.69863e-06	0.00137405	0	0	1	1	0
at2g17033	pentatricopeptide (PPR) repeat-containing protein		pentatricopeptide (PPR) repeat-containing protein; CONTAINS InterPro DOMAIN/s: Pentatricopeptide repeat (InterPro:IPR002885) Smr protein/MutS2 C-terminal (InterPro:IPR002625); BEST Arabidopsis thaliana protein match is: Pentatricopeptide repeat (PPR) superfamily protein (TAIR:AT5G48730.1); Has 2021 Blast hits to 1571 proteins in 89 species: Archae - 0; Bacteria - 0; Metazoa - 2; Fungi - 0; Plants…	163	201	197	153	-16.0017	-0.241822	1.52979e-05	1.65729e-05	1.40228e-05	0.131666	0.151104	1.18266e+07	0.662023	1	-10.9114	-0.330878	1.13823	0.286028	1	1	0.97299	Chr2:7401137-7403646	OK	11.1419	7.37078	-0.596105	3.56974	0.000357337	0.0768418	0	0	1	1	0
at4g18740	Rho termination factor		Rho termination factor; FUNCTIONS IN: transcription termination factor activity; INVOLVED IN: transcription termination; EXPRESSED IN: 21 plant structures; EXPRESSED DURING: 12 growth stages; CONTAINS InterPro DOMAIN/s: Rho termination factor N-terminal (InterPro:IPR011112); Has 186 Blast hits to 184 proteins in 65 species: Archae - 0; Bacteria - 29; Metazoa - 45; Fungi - 8; Plants - 65; Viruses …	169	263	142	222	-15.7628	-0.258949	1.80611e-05	1.96742e-05	1.6443e-05	0.151267	0.151104	1.18266e+07	0.663557	1	-11.2871	-0.521505	1.50614	0.219729	1	1	0.92915	Chr4:10303413-10304576	OK	34.0706	21.8136	-0.6433	4.02263	5.75514e-05	0.0188834	0	0	1	1	0
at2g30500	Kinase interacting (KIP1-like) family protein		Kinase interacting (KIP1-like) family protein; CONTAINS InterPro DOMAIN/s: KIP1-like (InterPro:IPR011684); BEST Arabidopsis thaliana protein match is: Kinase interacting (KIP1-like) family protein (TAIR:AT5G58320.2); Has 35333 Blast hits to 34131 proteins in 2444 species: Archae - 798; Bacteria - 22429; Metazoa - 974; Fungi - 991; Plants - 531; Viruses - 0; Other Eukaryotes - 9610 (source: NCBI B…	274	413	457	264	-15.0598	-0.191401	2.93455e-05	3.12864e-05	2.74062e-05	0.11272	0.151104	1.18266e+07	0.70146	1	-10.8249	-0.218544	0.577948	0.447118	1	1	1	Chr2:12998158-13000464	OK	24.5971	15.5267	-0.663738	5.25813	1.45531e-07	0.000166197	0	0	1	1	0
at5g63530	farnesylated protein 3	Farnesylated protein that binds metals.	farnesylated protein 3 (FP3); FUNCTIONS IN: transition metal ion binding metal ion binding; INVOLVED IN: cellular transition metal ion homeostasis; LOCATED IN: plasma membrane; EXPRESSED IN: 22 plant structures; EXPRESSED DURING: 13 growth stages; CONTAINS InterPro DOMAIN/s: Heavy metal transport/detoxification protein (InterPro:IPR006121); BEST Arabidopsis thaliana protein match is: Heavy metal …	81	321	159	196	-15.8595	-0.247164	1.68771e-05	1.8324e-05	1.54271e-05	0.178484	0.151104	1.18266e+07	0.702436	1	-10.6507	-0.168543	0.294269	0.587498	1	1	1	Chr5:25433153-25435834	OK	35.7383	19.622	-0.865	3.98943	6.62313e-05	0.0207389	0	0	1	1	0
at1g29170	SCAR family protein	Encodes a member of the SCAR family.These proteins are part of a complex (WAVE) complex.The SCAR subunit activates the ARP2/3 complex which in turn act as a nucleator for actin filaments.	WAVE2; BEST Arabidopsis thaliana protein match is: SCAR family protein (TAIR:AT2G34150.2); Has 1242 Blast hits to 945 proteins in 214 species: Archae - 0; Bacteria - 272; Metazoa - 455; Fungi - 71; Plants - 226; Viruses - 5; Other Eukaryotes - 213 (source: NCBI BLink).	27	73	26	53	-17.8998	-0.312372	4.0945e-06	4.55633e-06	3.62673e-06	0.260427	0.151104	1.18266e+07	0.718304	1	-12.2874	-0.46465	1.05793	0.303689	1	1	0.980788	Chr1:10190213-10194900	OK	2.15245	0.982694	-1.13117	3.49906	0.000466899	0.0924937	0	0	1	1	0
at4g32250	Protein kinase superfamily protein		Protein kinase superfamily protein; FUNCTIONS IN: protein kinase activity kinase activity ATP binding; INVOLVED IN: protein amino acid phosphorylation; LOCATED IN: chloroplast; EXPRESSED IN: 26 plant structures; EXPRESSED DURING: 13 growth stages; CONTAINS InterPro DOMAIN/s: Protein kinase catalytic domain (InterPro:IPR000719) Serine-threonine/tyrosine-protein kinase (InterPro:IPR001245) Protein …	112	180	159	128	-16.2993	-0.201917	1.24317e-05	1.32986e-05	1.15646e-05	0.144658	0.151104	1.18266e+07	0.729153	1	-10.6149	-0.260159	0.695021	0.404462	1	1	1	Chr4:15570043-15573323	OK	7.92393	5.35608	-0.565038	5.67654	1.37448e-08	2.42583e-05	0	0	1	1	0
at3g20270	lipid-binding serum glycoprotein family protein		lipid-binding serum glycoprotein family protein; FUNCTIONS IN: lipid binding; INVOLVED IN: biological_process unknown; EXPRESSED IN: 19 plant structures; EXPRESSED DURING: 13 growth stages; CONTAINS InterPro DOMAIN/s: Bactericidal permeability-increasing protein alpha/beta domain (InterPro:IPR017943) F-box domain Skp2-like (InterPro:IPR022364) Lipid-binding serum glycoprotein N-terminal (InterPro…	61	156	32	132	-16.7491	-0.246357	9.08694e-06	9.88738e-06	8.27789e-06	0.25251	0.151104	1.18266e+07	0.754854	1	-11.6302	-0.703832	3.00857	0.0828254	1	1	0.739695	Chr3:7067056-7070946	OK	4.91497	2.78626	-0.818851	3.73517	0.00018759	0.0466907	0	0	1	1	0
at5g20490	Myosin family protein with Dil domain	Encodes a member of the type XI myosin protein family involved in root hair growth trichome development and organelle trafficking. This gene appears to be expressed at low levels throughout the plant.	XIK; FUNCTIONS IN: motor activity; INVOLVED IN: in 11 processes; LOCATED IN: endomembrane system myosin complex; EXPRESSED IN: 6 plant structures; EXPRESSED DURING: seedling growth; CONTAINS InterPro DOMAIN/s: Dil domain (InterPro:IPR018444) Dilute (InterPro:IPR002710) Myosin N-terminal SH3-like (InterPro:IPR004009) Myosin head motor domain (InterPro:IPR001609) IQ calmodulin-binding region (Inter…	1078	1792	1586	1322	-12.9728	-0.143151	0.000124555	0.000130717	0.000118393	0.106545	0.151104	1.18266e+07	0.765106	1	-9.14332	-0.202897	0.496757	0.480929	1	1	1	Chr5:6926622-6937506	OK	29.9475	21.1654	-0.500731	5.11177	3.19159e-07	0.000326113	0	0	1	1	0
at5g62470	myb domain protein 96	Encodes a R2R3 type Myb transcription factor whose expression is strongly induced by abscisic acid. Mediates abscisic acid signaling during drought stress response.	myb domain protein 96 (MYB96); CONTAINS InterPro DOMAIN/s: SANT DNA-binding (InterPro:IPR001005) Homeodomain-like (InterPro:IPR009057) Myb DNA-binding (InterPro:IPR014778) HTH transcriptional regulator Myb-type DNA-binding (InterPro:IPR017930) Homeodomain-related (InterPro:IPR012287) Myb transcription factor (InterPro:IPR015495); BEST Arabidopsis thaliana protein match is: myb domain protein 94 (…	1263	1783	2299	1142	-12.8776	-0.123892	0.000133002	0.000138707	0.000127298	0.082516	0.151104	1.18266e+07	0.768037	1	-9.59917	-0.166579	0.378278	0.538526	1	1	1	Chr5:25078990-25081101	OK	128.776	80.7217	-0.673831	3.87373	0.000107183	0.0293076	0	0	1	1	0
at5g64170	dentin sialophosphoprotein-related		dentin sialophosphoprotein-related; BEST Arabidopsis thaliana protein match is: unknown protein (TAIR:AT3G54500.2); Has 1807 Blast hits to 1807 proteins in 277 species: Archae - 0; Bacteria - 0; Metazoa - 736; Fungi - 347; Plants - 385; Viruses - 0; Other Eukaryotes - 339 (source: NCBI BLink).	625	1646	710	1268	-13.3255	-0.174494	9.75837e-05	0.000103484	9.1679e-05	0.178484	0.151104	1.18266e+07	0.779575	1	-10.4058	-0.326219	0.442277	0.506025	1	1	1	Chr5:25672465-25676746	OK	57.7789	33.7787	-0.774431	3.54108	0.00039849	0.0831858	0	0	1	1	0
at1g69800	Cystathionine beta-synthase (CBS) protein		Cystathionine beta-synthase (CBS) protein; CONTAINS InterPro DOMAIN/s: Cystathionine beta-synthase core (InterPro:IPR000644); BEST Arabidopsis thaliana protein match is: SNF1-related protein kinase regulatory subunit gamma 1 (TAIR:AT3G48530.1); Has 879 Blast hits to 799 proteins in 237 species: Archae - 117; Bacteria - 170; Metazoa - 187; Fungi - 63; Plants - 180; Viruses - 0; Other Eukaryotes - …	39	98	56	69	-17.3938	-0.208526	5.81209e-06	6.24197e-06	5.38006e-06	0.21437	0.151104	1.18266e+07	0.788435	1	-11.5389	-0.261257	0.512943	0.473868	1	1	1	Chr1:26274229-26276329	OK	6.16397	3.22982	-0.932408	3.47717	0.000506741	0.0964497	0	0	1	1	0
at1g70370	polygalacturonase 2		polygalacturonase 2 (PG2); FUNCTIONS IN: polygalacturonase activity; INVOLVED IN: biological_process unknown; LOCATED IN: endomembrane system; EXPRESSED IN: 23 plant structures; EXPRESSED DURING: 13 growth stages; CONTAINS InterPro DOMAIN/s: BURP (InterPro:IPR004873); BEST Arabidopsis thaliana protein match is: BURP domain-containing protein (TAIR:AT1G23760.1); Has 2933 Blast hits to 2085 protein…	626	1304	971	939	-13.5427	-0.138678	8.3904e-05	8.7925e-05	7.98819e-05	0.125279	0.151104	1.18266e+07	0.790784	1	-9.44099	-0.181148	0.384989	0.534945	1	1	1	Chr1:26512680-26515188	OK	54.5453	35.7172	-0.610836	4.54808	5.4138e-06	0.00328448	0	0	1	1	0
at3g07565	Protein of unknown function (DUF3755)		FUNCTIONS IN: DNA binding; INVOLVED IN: biological_process unknown; LOCATED IN: chloroplast; EXPRESSED IN: 23 plant structures; EXPRESSED DURING: 15 growth stages; CONTAINS InterPro DOMAIN/s: SANT DNA-binding (InterPro:IPR001005) Protein of unknown function DUF3755 (InterPro:IPR022228); BEST Arabidopsis thaliana protein match is: Protein of unknown function (DUF3755) (TAIR:AT1G10820.2); Has 164 B…	190	405	309	284	-15.2433	-0.144704	2.58187e-05	2.71067e-05	2.45299e-05	0.131666	0.151104	1.18266e+07	0.794196	1	-10.856	-0.174867	0.349986	0.554121	1	1	1	Chr3:2413639-2417790	OK	31.6209	20.9631	-0.593026	3.87517	0.000106551	0.0293076	0	0	1	1	0
at3g07700	Protein kinase superfamily protein		Protein kinase superfamily protein; LOCATED IN: chloroplast; EXPRESSED IN: 21 plant structures; EXPRESSED DURING: 12 growth stages; CONTAINS InterPro DOMAIN/s: ABC-1 (InterPro:IPR004147) Protein kinase-like domain (InterPro:IPR011009); BEST Arabidopsis thaliana protein match is: ABC2 homolog 13 (TAIR:AT5G64940.2); Has 10121 Blast hits to 10057 proteins in 1795 species: Archae - 124; Bacteria - 43…	1773	2279	3139	1520	-12.4566	-0.104894	0.00017803	0.000184498	0.000171563	0.0766709	0.151104	1.18266e+07	0.795213	1	-8.34115	-0.148105	0.178173	0.672948	1	1	1	Chr3:2457107-2463965	OK	92.5097	69.4387	-0.413864	3.93129	8.44899e-05	0.0244819	0	0	1	1	0
at1g02880	thiamin pyrophosphokinase1	Encodes a thiamine pyrophosphokinase capable of producing thiamine pyrophosphate from free thiamine.	thiamin pyrophosphokinase1 (TPK1); FUNCTIONS IN: thiamin diphosphokinase activity; INVOLVED IN: thiamin metabolic process; LOCATED IN: cytosol; EXPRESSED IN: 6 plant structures; CONTAINS InterPro DOMAIN/s: Thiamin pyrophosphokinase vitamin B1-binding domain (InterPro:IPR007373) Thiamin pyrophosphokinase (InterPro:IPR006282) Thiamin pyrophosphokinase catalytic domain (InterPro:IPR007371); BEST Ara…	171	172	316	102	-16.0259	-0.117984	1.49957e-05	1.56131e-05	1.43816e-05	0.131666	0.151104	1.18266e+07	0.832508	1	-10.9415	-0.165874	0.305171	0.580659	1	1	1	Chr1:642751-644903	OK	22.557	15.2311	-0.566559	3.56571	0.000362877	0.0768418	0	0	1	1	0
at1g10660			unknown protein; LOCATED IN: endomembrane system; EXPRESSED IN: 24 plant structures; EXPRESSED DURING: 15 growth stages; BEST Arabidopsis thaliana protein match is: unknown protein (TAIR:AT5G62960.1); Has 155 Blast hits to 154 proteins in 22 species: Archae - 0; Bacteria - 0; Metazoa - 10; Fungi - 4; Plants - 139; Viruses - 0; Other Eukaryotes - 2 (source: NCBI BLink).	117	158	198	109	-16.343	-0.115627	1.20399e-05	1.2522e-05	1.15591e-05	0.138125	0.151104	1.18266e+07	0.847893	1	-10.3463	-0.135235	0.185852	0.666392	1	1	1	Chr1:3532423-3535131	OK	12.1304	7.95635	-0.608454	3.56479	0.000364142	0.0768418	0	0	1	1	0
at4g32620	Enhancer of polycomb-like transcription factor protein		Enhancer of polycomb-like transcription factor protein; FUNCTIONS IN: nucleic acid binding; INVOLVED IN: biological_process unknown; LOCATED IN: cellular_component unknown; EXPRESSED IN: 25 plant structures; EXPRESSED DURING: 14 growth stages; CONTAINS InterPro DOMAIN/s: Tudor domain (InterPro:IPR002999) Enhancer of polycomb-like (InterPro:IPR019542); BEST Arabidopsis thaliana protein match is: E…	501	814	748	635	-14.07	-0.0854572	5.81792e-05	5.98913e-05	5.64668e-05	0.11272	0.151104	1.18266e+07	0.865182	1	-9.91226	-0.149686	0.295355	0.586809	1	1	1	Chr4:15731507-15737272	OK	14.5711	10.2015	-0.514324	3.78571	0.000153269	0.0396741	0	0	1	1	0
at2g41540	6-phosphogluconate dehydrogenase family protein	Encodes a protein with NAD-dependent glycerol-3-phosphate (G3P) dehydrogenase which was shown to complement an Escherichia coli strain: BB20-14 auxotrophic for glycerol/G3P due to a loss-of-function mutation in the gpsA gene.	GPDHC1; CONTAINS InterPro DOMAIN/s: 6-phosphogluconate dehydrogenase C-terminal-like (InterPro:IPR008927) Dehydrogenase multihelical (InterPro:IPR013328) NAD(P)-binding domain (InterPro:IPR016040) NAD-dependent glycerol-3-phosphate dehydrogenase C-terminal (InterPro:IPR006109) NAD-dependent glycerol-3-phosphate dehydrogenase N-terminal (InterPro:IPR011128) NAD-dependent glycerol-3-phosphate dehyd…	211	360	366	259	-15.2696	-0.0777885	2.53301e-05	2.60072e-05	2.46531e-05	0.118964	0.151104	1.18266e+07	0.883202	1	-10.8951	-0.116058	0.126422	0.722171	1	1	1	Chr2:17326092-17328902	OK	19.5602	13.7918	-0.504112	4.71565	2.40945e-06	0.00167061	0	0	1	1	0
at3g17609	HY5-homolog	Encodes a homolog of HY5 (HYH). Involved in phyB signaling pathway.	HY5-homolog (HYH); CONTAINS InterPro DOMAIN/s: Basic-leucine zipper (bZIP) transcription factor (InterPro:IPR004827) bZIP transcription factor bZIP-1 (InterPro:IPR011616); BEST Arabidopsis thaliana protein match is: Basic-leucine zipper (bZIP) transcription factor family protein (TAIR:AT5G11260.1); Has 1693 Blast hits to 1693 proteins in 216 species: Archae - 0; Bacteria - 0; Metazoa - 863; Fungi…	60	324	75	287	-15.7666	0.0700886	1.79124e-05	1.75071e-05	1.83201e-05	0.25251	0.151104	1.18266e+07	0.923586	1	-11.1976	-0.111507	0.0594979	0.807291	1	1	1	Chr3:6023865-6024698	OK	70.1918	48.9897	-0.518823	3.79875	0.000145428	0.0381531	0	0	1	1	0
at1g31420	Leucine-rich repeat protein kinase family protein	Encodes a plasma membrane localized leucine-rich repeat receptor kinase that is involved in cell wall elongation. Loss of function mutations of FEI1 and FEI2 exhibit defects in root and hypocotyl cell elongation. Double mutants are defective in cell wall	FEI 1 (FEI1); FUNCTIONS IN: protein serine/threonine kinase activity kinase activity ATP binding; INVOLVED IN: protein amino acid phosphorylation transmembrane receptor protein tyrosine kinase signaling pathway plant-type cell wall organization unidimensional cell growth; LOCATED IN: endomembrane system; EXPRESSED IN: 23 plant structures; EXPRESSED DURING: 13 growth stages; CONTAINS InterPro DOMA…	529	1098	801	963	-13.6955	0.0485669	7.53941e-05	7.41209e-05	7.6668e-05	0.138125	0.151104	1.18266e+07	0.928611	1	-9.36346	-0.0505976	0.0295692	0.863471	1	1	1	Chr1:11249599-11253915	OK	40.2218	28.51	-0.496507	3.73938	0.000184473	0.0465111	0	0	1	1	0
at2g46450	cyclic nucleotide-gated channel 12	Member of Cyclic nucleotide gated channel family.Positive regulator of resistance against avirulent fungal pathogen.Suppresses the phenotype conferred by cpr22 in a dosage-dependent manner.	cyclic nucleotide-gated channel 12 (CNGC12); CONTAINS InterPro DOMAIN/s: Cyclic nucleotide-binding (InterPro:IPR000595) Ion transport (InterPro:IPR005821) Cyclic nucleotide-binding-like (InterPro:IPR018490) RmlC-like jelly roll fold (InterPro:IPR014710) IQ calmodulin-binding region (InterPro:IPR000048); BEST Arabidopsis thaliana protein match is: cyclic nucleotide-gated channels (TAIR:AT2G46440.1…	333	1174	732	812	-13.8566	-0.053947	6.7425e-05	6.86879e-05	6.61615e-05	0.164717	0.151104	1.18266e+07	0.929994	1	-9.74553	-0.0100859	0.00105224	0.974123	1	1	1	Chr2:19065715-19069569	OK	42.0902	28.5893	-0.558008	3.68526	0.000228468	0.0540912	0	0	1	1	0
at1g19350	Brassinosteroid signalling positive regulator (BZR1) family protein	Encodes brassinosteroid (BR) signalling protein that accumulates in the nucleus as dephosphorylated form in response to BRs. Is phosphorylated by the BIN2 GSK3 kinase. It synergistically interacts with BIM1 to bind to E box sequences (CANNTG). The protein	BRI1-EMS-SUPPRESSOR 1 (BES1); CONTAINS InterPro DOMAIN/s: BZR1 transcriptional repressor (InterPro:IPR008540); BEST Arabidopsis thaliana protein match is: Brassinosteroid signalling positive regulator (BZR1) family protein (TAIR:AT1G75080.2); Has 2916 Blast hits to 477 proteins in 80 species: Archae - 0; Bacteria - 14; Metazoa - 122; Fungi - 71; Plants - 275; Viruses - 0; Other Eukaryotes - 2434 …	262	628	317	586	-14.5643	0.0511319	4.12781e-05	4.05512e-05	4.20062e-05	0.164717	0.151104	1.18266e+07	0.930989	1	-9.28773	-0.18828	0.368675	0.543727	1	1	1	Chr1:6688521-6690414	OK	64.0706	45.3562	-0.498363	4.34009	1.42425e-05	0.00630904	0	0	1	1	0
at5g09672	conserved peptide upstream open reading frame 21	Upstream open reading frames (uORFs) are small open reading frames found in the 5' UTR of a mature mRNA and can potentially mediate translational regulation of the largest or major ORF (mORF). CPuORF21 represents a conserved upstream opening reading frame	conserved peptide upstream open reading frame 21 (CPuORF21); Has 30201 Blast hits to 17322 proteins in 780 species: Archae - 12; Bacteria - 1396; Metazoa - 17338; Fungi - 3422; Plants - 5037; Viruses - 0; Other Eukaryotes - 2996 (source: NCBI BLink).	0	0	0	0	-50.0161	0	0.000132585	8.7835e-16	8.7835e-16	0.106545	0.151104	1.18266e+07	1	1	-19.5895	-0.0662206	-0.00294854	1	1	NA	1	Chr5:2995909-2998932	OK	0.121262	8.89727	6.19717	-4.9229	8.52705e-07	0.000752473	0	0	1	1	0
atcg00960		Chloroplast-encoded 4.5S ribosomal RNA which is a constituent of the 50S large subunit of plastidic ribosome.		0	0	0	0	-50.0161	0	0.000132585	8.7835e-16	8.7835e-16	0.106545	0.151104	1.18266e+07	1	1	#NAME?	-0.263114	1.55195e-14	1	1	NA	1	ChrC:107598-107701	OK	58243.8	12516.9	-2.21823	3.48173	0.000498178	0.0957588	0	0	1	1	0
atcg01170		chloroplast-encoded 4.5S ribosomal RNA which is part of the 50S large ribosomal subunit in plastids		0	0	0	0	-50.0161	0	0.000132585	8.7835e-16	8.7835e-16	0.106545	0.151104	1.18266e+07	1	1	#NAME?	-0.263114	1.55195e-14	1	1	NA	1	ChrC:130947-131050	OK	58243.8	12516.9	-2.21823	3.48173	0.000498178	0.0957588	0	0	1	1	0
at5g39410	Saccharopine dehydrogenase		Saccharopine dehydrogenase ; LOCATED IN: mitochondrion plasma membrane vacuole membrane chloroplast envelope; EXPRESSED IN: 25 plant structures; EXPRESSED DURING: 14 growth stages; CONTAINS InterPro DOMAIN/s: Saccharopine dehydrogenase / Homospermidine synthase (InterPro:IPR005097); Has 30201 Blast hits to 17322 proteins in 780 species: Archae - 12; Bacteria - 1396; Metazoa - 17338; Fungi - 3422;…	129	144	459	246	-15.7517	1.08864	1.94376e-05	1.24283e-05	2.64353e-05	0.118964	0.151104	1.18266e+07	0.0359106	1	-10.4516	1.04038	11.6223	0.000651655	0.185567	1	0.102569	Chr5:15766036-15770410	OK	9.35164	16.9165	0.855138	-1.80227	0.0715028	0.888475	0	0	0	0	0
at1g10070	branched-chain amino acid transaminase 2	Encodes a chloroplast branched-chain amino acid aminotransferase. Complements the yeast leu/iso-leu/val auxotrophy mutant.	branched-chain amino acid transaminase 2 (BCAT-2); FUNCTIONS IN: branched-chain-amino-acid transaminase activity catalytic activity; INVOLVED IN: branched chain family amino acid metabolic process metabolic process; LOCATED IN: chloroplast; EXPRESSED IN: 21 plant structures; EXPRESSED DURING: 14 growth stages; CONTAINS InterPro DOMAIN/s: Aminotransferase class IV (InterPro:IPR001544) Aminotransfe…	16	24	195	26	-18.1156	1.90181	4.36742e-06	1.82142e-06	6.83574e-06	0.221811	0.151104	1.18266e+07	0.0119341	1	-10.8605	1.6275	11.6026	0.000658586	0.185965	1	0.102789	Chr1:3288086-3296198	OK	1.65632	4.9479	1.57883	-3.24549	0.00117249	0.157776	0	0	0	0	0
at1g02920	glutathione S-transferase 7	Encodes glutathione transferase belonging to the phi class of GSTs. Naming convention according to Wagner et al. (2002).	glutathione S-transferase 7 (GSTF7); FUNCTIONS IN: glutathione transferase activity copper ion binding cobalt ion binding glutathione binding; INVOLVED IN: defense response to fungus incompatible interaction response to cadmium ion response to salt stress defense response to bacterium toxin catabolic process; LOCATED IN: nucleus vacuole cytoplasm; EXPRESSED IN: root cultured cell leaf; EXPRESSED …	1798	1952	8805	5542	-11.6663	1.69958	0.000362617	0.000170713	0.000554513	0.082516	0.151104	1.18266e+07	7.35406e-05	0.195124	-8.08478	1.63577	11.5573	0.000674844	0.187406	1	0.103586	Chr1:658656-659771	OK	253.432	664.781	1.39128	-2.77788	0.00547156	0.362666	0	0	0	0	0
at2g41150			unknown protein; FUNCTIONS IN: molecular_function unknown; INVOLVED IN: biological_process unknown; LOCATED IN: endomembrane system; EXPRESSED IN: leaf; BEST Arabidopsis thaliana protein match is: unknown protein (TAIR:AT3G56750.1); Has 57 Blast hits to 57 proteins in 12 species: Archae - 0; Bacteria - 0; Metazoa - 0; Fungi - 0; Plants - 56; Viruses - 0; Other Eukaryotes - 1 (source: NCBI BLink).	3	12	9	67	-19.2026	2.55579	2.2731e-06	6.83308e-07	3.9237e-06	0.402248	0.151104	1.18266e+07	0.0166746	1	-13.6828	2.20981	11.5679	0.000671016	0.187406	1	0.103586	Chr2:17153843-17155983	OK	0.667101	1.90379	1.5129	-1.90222	0.0571421	0.852486	0	0	0	0	0
at1g73810	Core-2/I-branching beta-16-N-acetylglucosaminyltransferase family protein		Core-2/I-branching beta-16-N-acetylglucosaminyltransferase family protein; CONTAINS InterPro DOMAIN/s: Core-2/I-Branching enzyme (InterPro:IPR021141); BEST Arabidopsis thaliana protein match is: Core-2/I-branching beta-16-N-acetylglucosaminyltransferase family protein (TAIR:AT1G68390.1); Has 580 Blast hits to 580 proteins in 21 species: Archae - 0; Bacteria - 5; Metazoa - 0; Fungi - 0; Plants - 5…	94	50	479	120	-16.4213	1.5974	1.32107e-05	6.55035e-06	1.98204e-05	0.151267	0.151104	1.18266e+07	0.00740517	1	-11.0236	1.54492	11.5238	0.00068711	0.18767	1	0.103732	Chr1:27752399-27755297	OK	6.09775	16.0741	1.39839	-2.78541	0.00534596	0.359123	0	0	0	0	0
at3g56290			unknown protein; Has 39 Blast hits to 39 proteins in 15 species: Archae - 0; Bacteria - 0; Metazoa - 0; Fungi - 0; Plants - 39; Viruses - 0; Other Eukaryotes - 0 (source: NCBI BLink).	351	454	215	197	-15.29	-1.10866	2.68372e-05	3.66539e-05	1.70146e-05	0.118964	0.151104	1.18266e+07	0.0320751	1	-11.0411	-1.18658	11.5026	0.000694996	0.18767	1	0.103732	Chr3:20878538-20879568	OK	90.5558	32.0701	-1.49758	3.06254	0.0021947	0.215587	0	0	0	0	0
at5g22640	MORN (Membrane Occupation and Recognition Nexus) repeat-containing protein	EMB1211 is a MORN (multiple membrane occupation and recognition nexus) motif containing protein involved in embryo development and chloroplast biogenesis.	embryo defective 1211 (emb1211); FUNCTIONS IN: molecular_function unknown; INVOLVED IN: chloroplast organization embryo development embryo development ending in seed dormancy; LOCATED IN: chloroplast thylakoid membrane chloroplast chloroplast envelope; EXPRESSED IN: 26 plant structures; EXPRESSED DURING: 13 growth stages; CONTAINS InterPro DOMAIN/s: MORN motif (InterPro:IPR003409); Has 30201 Blas…	370	446	244	202	-15.2359	-1.03942	2.76221e-05	3.71517e-05	1.809e-05	0.118964	0.151104	1.18266e+07	0.0443457	1	-9.34716	-1.16529	11.4942	0.000698134	0.18767	1	0.103732	Chr5:7529367-7533784	OK	18.8322	7.48903	-1.33035	2.78061	0.00542563	0.362666	0	0	0	0	0
at1g71000	Chaperone DnaJ-domain superfamily protein		Chaperone DnaJ-domain superfamily protein; FUNCTIONS IN: heat shock protein binding; INVOLVED IN: protein folding; LOCATED IN: cellular_component unknown; EXPRESSED IN: 7 plant structures; EXPRESSED DURING: 4 anthesis petal differentiation and expansion stage; CONTAINS InterPro DOMAIN/s: Molecular chaperone heat shock protein Hsp40 DnaJ (InterPro:IPR015609) Heat shock protein DnaJ N-terminal (Int…	0	7	10	19	-20.5587	2.04193	7.90463e-07	3.18898e-07	1.26869e-06	0.363882	0.151104	1.18266e+07	0.082868	1	-14.1252	1.96525	11.5289	0.000685216	0.18767	1	0.103732	Chr1:26769335-26770111	OK	7.20206	4.51401	-0.674	0.888741	0.374142	0.980084	0	0	0	0	0
at3g23120	receptor like protein 38		receptor like protein 38 (RLP38); FUNCTIONS IN: kinase activity; INVOLVED IN: signal transduction defense response; LOCATED IN: endomembrane system; CONTAINS InterPro DOMAIN/s: Leucine-rich repeat-containing N-terminal domain type 2 (InterPro:IPR013210) Leucine-rich repeat (InterPro:IPR001611); BEST Arabidopsis thaliana protein match is: receptor like protein 37 (TAIR:AT3G23110.1); Has 120242 Bla…	27	61	89	161	-17.1656	1.52535	7.74593e-06	4.0089e-06	1.15118e-05	0.207019	0.151104	1.18266e+07	0.03058	1	-10.8648	1.33121	11.4092	0.000730824	0.193929	1	0.107191	Chr3:8227221-8229576	OK	2.33007	4.68958	1.00908	-1.75027	0.0800724	0.909384	0	0	0	0	0
at3g11230	Yippee family putative zinc-binding protein		Yippee family putative zinc-binding protein; CONTAINS InterPro DOMAIN/s: Yippee-like protein (InterPro:IPR004910); BEST Arabidopsis thaliana protein match is: Yippee family putative zinc-binding protein (TAIR:AT2G40110.1); Has 985 Blast hits to 985 proteins in 208 species: Archae - 0; Bacteria - 0; Metazoa - 469; Fungi - 205; Plants - 238; Viruses - 0; Other Eukaryotes - 73 (source: NCBI BLink).	55	45	149	115	-17.1384	1.21402	7.55311e-06	4.55094e-06	1.05543e-05	0.164717	0.151104	1.18266e+07	0.0532671	1	-10.8878	1.14372	11.4037	0.000732961	0.193929	1	0.107191	Chr3:3516576-3518385	OK	10.2258	22.7751	1.15525	-3.08974	0.00200334	0.206877	0	0	0	0	0
at1g18570	myb domain protein 51	Encodes a member of the R2R3-MYB transcription family. Involved in indole glucosinolate biosynthesis.	myb domain protein 51 (MYB51); CONTAINS InterPro DOMAIN/s: SANT DNA-binding (InterPro:IPR001005) Homeodomain-like (InterPro:IPR009057) Myb DNA-binding (InterPro:IPR014778) HTH transcriptional regulator Myb-type DNA-binding (InterPro:IPR017930) Homeodomain-related (InterPro:IPR012287) Myb transcription factor (InterPro:IPR015495); BEST Arabidopsis thaliana protein match is: myb domain protein 122 …	149	295	732	562	-14.9144	1.35806	3.60427e-05	2.02259e-05	5.18603e-05	0.118964	0.151104	1.18266e+07	0.00861147	1	-10.2092	1.34704	11.3754	0.000744218	0.195369	1	0.107987	Chr1:6389410-6391267	OK	19.2846	35.3799	0.875482	-1.84879	0.0644883	0.873046	0	0	0	0	0
at5g51440	HSP20-like chaperones superfamily protein		HSP20-like chaperones superfamily protein; CONTAINS InterPro DOMAIN/s: Heat shock protein Hsp20 (InterPro:IPR002068) HSP20-like chaperone (InterPro:IPR008978); BEST Arabidopsis thaliana protein match is: mitochondrion-localized small heat shock protein 23.6 (TAIR:AT4G25200.1); Has 3995 Blast hits to 3995 proteins in 1037 species: Archae - 138; Bacteria - 2214; Metazoa - 5; Fungi - 114; Plants - 1…	4	81	27	301	-16.8725	2.20826	1.08004e-05	3.87638e-06	1.7805e-05	0.412179	0.151104	1.18266e+07	0.0287922	1	-12.2334	1.98316	11.3282	0.000763396	0.19885	1	0.109911	Chr5:20891162-20892211	OK	14.1122	31.1405	1.14185	-1.87233	0.0611613	0.864015	0	0	0	0	0
at4g21830	methionine sulfoxide reductase B7		methionine sulfoxide reductase B7 (MSRB7); CONTAINS InterPro DOMAIN/s: Methionine sulphoxide reductase B (InterPro:IPR002579) Mss4-like (InterPro:IPR011057); BEST Arabidopsis thaliana protein match is: methionine sulfoxide reductase B8 (TAIR:AT4G21840.1); Has 30201 Blast hits to 17322 proteins in 780 species: Archae - 12; Bacteria - 1396; Metazoa - 17338; Fungi - 3422; Plants - 5037; Viruses - 0;…	54	167	374	303	-15.878	1.44275	1.87237e-05	1.00713e-05	2.73784e-05	0.151267	0.151104	1.18266e+07	0.01416	1	-11.2116	1.5403	11.2948	0.000777254	0.200902	1	0.111046	Chr4:11584345-11585419	OK	26.1431	44.1929	0.757385	-3.10975	0.00187247	0.203709	0	0	0	0	0
at3g44730	kinesin-like protein 1		kinesin-like protein 1 (KP1); FUNCTIONS IN: microtubule motor activity ATP binding; INVOLVED IN: microtubule-based movement; EXPRESSED IN: 23 plant structures; EXPRESSED DURING: 14 growth stages; CONTAINS InterPro DOMAIN/s: Calponin-homology (InterPro:IPR016146) Calponin-like actin-binding (InterPro:IPR001715) Kinesin motor domain (InterPro:IPR001752); BEST Arabidopsis thaliana protein match is: …	42	64	228	110	-16.9778	1.36526	8.641e-06	4.82715e-06	1.24357e-05	0.157953	0.151104	1.18266e+07	0.0258369	1	-12.0587	1.34762	11.2643	0.000790115	0.201132	1	0.111173	Chr3:16285740-16291048	OK	1.88816	3.1673	0.746277	-1.3794	0.16777	0.980084	0	0	0	0	0
at2g32530	cellulose synthase-like B3	encodes a gene similar to cellulose synthase	cellulose synthase-like B3 (CSLB03); FUNCTIONS IN: cellulose synthase activity transferase activity transferring glycosyl groups transferase activity; INVOLVED IN: cellulose biosynthetic process polysaccharide biosynthetic process; LOCATED IN: membrane; CONTAINS InterPro DOMAIN/s: Cellulose synthase (InterPro:IPR005150); BEST Arabidopsis thaliana protein match is: cellulose synthase-like B4 (TAIR…	39	68	16	21	-18.4591	-1.6249	3.22151e-06	4.87335e-06	1.56154e-06	0.221811	0.151104	1.18266e+07	0.0363789	1	-12.111	-1.72889	11.2689	0.000788185	0.201132	1	0.111173	Chr2:13809215-13813570	OK	2.41466	0.611476	-1.98145	2.80317	0.00506031	0.344705	0	0	0	0	0
at1g66570	sucrose-proton symporter 7		sucrose-proton symporter 7 (SUC7); FUNCTIONS IN: carbohydrate transmembrane transporter activity sugar:hydrogen symporter activity sucrose:hydrogen symporter activity; INVOLVED IN: transport sucrose transport transmembrane transport; LOCATED IN: integral to membrane integral to plasma membrane membrane; EXPRESSED IN: sepal stamen; EXPRESSED DURING: 4 anthesis; CONTAINS InterPro DOMAIN/s: Sucrose/…	3	6	0	0	-35.6172	-28.7977	1.91289e-07	4.09803e-07	8.7835e-16	0.301564	0.151104	1.18266e+07	0.014979	1	-13.2985	-6.86557	11.2109	0.000813203	0.205453	NA	1	Chr1:24835250-24837322	NOTEST	0.322319	0.27459	-0.231211	0.218892	0.826734	1	0	0	0	0	0
at3g55150	exocyst subunit exo70 family protein H1	A member of EXO70 gene family putative exocyst subunits conserved in land plants. Arabidopsis thaliana contains 23 putative EXO70 genes which can be classified into eight clusters on the phylogenetic tree.	exocyst subunit exo70 family protein H1 (EXO70H1); INVOLVED IN: exocytosis vesicle docking involved in exocytosis; LOCATED IN: cytosol nucleus exocyst; EXPRESSED IN: sperm cell root pollen tube; CONTAINS InterPro DOMAIN/s: Exo70 exocyst complex subunit (InterPro:IPR004140); BEST Arabidopsis thaliana protein match is: exocyst subunit exo70 family protein H2 (TAIR:AT2G39380.1); Has 814 Blast hits t…	0	43	26	244	-17.5101	2.89897	8.19169e-06	1.96091e-06	1.45137e-05	0.47485	0.151104	1.18266e+07	0.00952142	1	-12.4873	3.02881	11.0921	0.000866949	0.217397	1	0.121066	Chr3:20440549-20442604	OK	3.64918	7.87031	1.10885	-1.97455	0.0483191	0.821222	0	0	0	0	0
at1g51850	Leucine-rich repeat protein kinase family protein		Leucine-rich repeat protein kinase family protein; FUNCTIONS IN: kinase activity; INVOLVED IN: protein amino acid phosphorylation; LOCATED IN: plasma membrane; EXPRESSED IN: root; CONTAINS InterPro DOMAIN/s: Protein kinase ATP binding site (InterPro:IPR017441) Serine/threonine-protein kinase domain (InterPro:IPR002290) Leucine-rich repeat (InterPro:IPR001611) Serine/threonine-protein kinase-like …	239	809	821	2010	-13.5924	1.52254	9.2455e-05	4.77652e-05	0.000137188	0.221811	0.151104	1.18266e+07	0.031033	1	-10.1729	1.32688	10.9713	0.000925363	0.230326	1	0.128259	Chr1:19252846-19256783	OK	26.9313	47.6484	0.823145	-1.57088	0.11621	0.980084	0	0	0	0	0
at2g30890	Cytochrome b561/ferric reductase transmembrane protein family		Cytochrome b561/ferric reductase transmembrane protein family; CONTAINS InterPro DOMAIN/s: Cytochrome b561 eukaryote (InterPro:IPR004877) Cytochrome b561/ferric reductase transmembrane (InterPro:IPR006593); BEST Arabidopsis thaliana protein match is: Cytochrome b561/ferric reductase transmembrane protein family (TAIR:AT4G18260.1); Has 487 Blast hits to 487 proteins in 83 species: Archae - 0; Bact…	5	11	2	0	-22.083	-3.38983	3.81468e-07	7.28663e-07	7.10004e-08	0.284791	0.151104	1.18266e+07	0.00810503	1	-14.0887	-3.23414	10.9171	0.000952819	0.233465	1	0.129972	Chr2:13147620-13152542	OK	0.921325	0.381053	-1.27372	1.28652	0.198263	0.980084	0	0	0	0	0
at1g79440	aldehyde dehydrogenase 5F1	Encodes a mitochondrial succinic semialdehyde dehydrogenase (SSADH). Nomenclature according to Kirch et al (2004).	aldehyde dehydrogenase 5F1 (ALDH5F1); FUNCTIONS IN: 3-chloroallyl aldehyde dehydrogenase activity NAD or NADH binding copper ion binding succinate-semialdehyde dehydrogenase activity; INVOLVED IN: in 6 processes; LOCATED IN: mitochondrion chloroplast mitochondrial matrix; EXPRESSED IN: 23 plant structures; EXPRESSED DURING: 13 growth stages; CONTAINS InterPro DOMAIN/s: Aldehyde/histidinol dehydro…	306	142	951	398	-14.9586	1.24845	3.44017e-05	2.03752e-05	4.84056e-05	0.118964	0.151104	1.18266e+07	0.0154519	1	-9.45	1.20589	10.8797	0.000972259	0.233465	1	0.129972	Chr1:29882209-29887412	OK	9.70142	25.243	1.37961	-3.0801	0.00206934	0.210336	0	0	0	0	0
at3g19480	D-3-phosphoglycerate dehydrogenase		D-3-phosphoglycerate dehydrogenase; FUNCTIONS IN: in 7 functions; INVOLVED IN: oxidation reduction L-serine biosynthetic process metabolic process; LOCATED IN: mitochondrion chloroplast; EXPRESSED IN: 19 plant structures; EXPRESSED DURING: 10 growth stages; CONTAINS InterPro DOMAIN/s: D-3-phosphoglycerate dehydrogenase (InterPro:IPR006236) D-isomer specific 2-hydroxyacid dehydrogenase catalytic d…	455	451	349	191	-15.0763	-1.02146	3.07756e-05	4.12398e-05	2.03217e-05	0.106545	0.151104	1.18266e+07	0.0361208	1	-10.3277	-1.08136	10.8994	0.000961977	0.233465	1	0.129972	Chr3:6752530-6758261	OK	27.8312	11.5819	-1.26484	2.69104	0.00712296	0.419046	0	0	0	0	0
at1g18460	alpha/beta-Hydrolases superfamily protein		alpha/beta-Hydrolases superfamily protein; FUNCTIONS IN: lipase activity; INVOLVED IN: glycerol biosynthetic process lipid metabolic process; EXPRESSED IN: 23 plant structures; EXPRESSED DURING: 13 growth stages; CONTAINS InterPro DOMAIN/s: AB-hydrolase-associated lipase region (InterPro:IPR006693); BEST Arabidopsis thaliana protein match is: alpha/beta-Hydrolases superfamily protein (TAIR:AT1G73…	554	418	439	189	-14.9472	-0.965252	3.34317e-05	4.42299e-05	2.26506e-05	0.106545	0.151104	1.18266e+07	0.0468762	1	-10.5047	-1.01336	10.9115	0.00095571	0.233465	1	0.129972	Chr1:6352469-6356113	OK	19.9775	10.4183	-0.93925	2.09444	0.0362208	0.78115	0	0	0	0	0
at5g67385	Phototropic-responsive NPH3 family protein		Phototropic-responsive NPH3 family protein; FUNCTIONS IN: signal transducer activity; INVOLVED IN: response to light stimulus; CONTAINS InterPro DOMAIN/s: NPH3 (InterPro:IPR004249) BTB/POZ fold (InterPro:IPR011333) BTB/POZ-like (InterPro:IPR000210); BEST Arabidopsis thaliana protein match is: Phototropic-responsive NPH3 family protein (TAIR:AT3G49970.1); Has 920 Blast hits to 899 proteins in 47 s…	108	395	62	197	-15.8295	-0.83386	1.78861e-05	2.29265e-05	1.28193e-05	0.221811	0.151104	1.18266e+07	0.241556	1	-9.90817	-1.11565	10.8788	0.000972712	0.233465	1	0.129972	Chr5:26884663-26887204	OK	19.5673	8.33249	-1.23162	2.22469	0.026102	0.696459	0	0	0	0	0
at4g15417	RNAse II-like 1		RNAse II-like 1 (RTL1); FUNCTIONS IN: RNA binding ribonuclease III activity; INVOLVED IN: RNA processing; LOCATED IN: cellular_component unknown; EXPRESSED IN: root; CONTAINS InterPro DOMAIN/s: Ribonuclease III (InterPro:IPR000999); BEST Arabidopsis thaliana protein match is: RNAse THREE-like protein 2 (TAIR:AT3G20420.1); Has 6428 Blast hits to 6386 proteins in 2315 species: Archae - 23; Bacteria…	1	3	23	17	-20.8349	3.10711	8.80027e-07	1.82126e-07	1.5597e-06	0.23697	0.151104	1.18266e+07	0.0021158	0.802038	-13.9692	3.0612	10.8583	0.000983514	0.234383	1	0.130477	Chr4:8821716-8823076	OK	0.64884	2.2831	1.81506	-2.05529	0.0398508	0.795686	0	0	0	0	0
at4g12470	azelaic acid induced 1	Encodes AZI1 (AZELAIC ACID INDUCED 1). Involved in the priming of salicylic acid induction and systemic immunity triggered by pathogen or azelaic acid.	azelaic acid induced 1 (AZI1); FUNCTIONS IN: lipid binding; INVOLVED IN: systemic acquired resistance defense response to fungus lipid transport; LOCATED IN: endomembrane system; EXPRESSED IN: 12 plant structures; EXPRESSED DURING: 6 growth stages; CONTAINS InterPro DOMAIN/s: Bifunctional inhibitor/plant lipid transfer protein/seed storage (InterPro:IPR016140) Plant lipid transfer protein/seed st…	212	252	740	492	-14.9377	1.18591	3.46026e-05	2.11251e-05	4.80756e-05	0.106545	0.151104	1.18266e+07	0.015007	1	-9.45046	1.11793	10.8247	0.00100156	0.237002	1	0.131929	Chr4:7401108-7401907	OK	58.7844	99.8765	0.764713	-1.63994	0.101019	0.947885	0	0	0	0	0
at2g35550	basic pentacysteine 7		basic pentacysteine 7 (BPC7); CONTAINS InterPro DOMAIN/s: GAGA binding-like (InterPro:IPR010409); BEST Arabidopsis thaliana protein match is: basic pentacysteine1 (TAIR:AT2G01930.2); Has 222 Blast hits to 222 proteins in 22 species: Archae - 0; Bacteria - 0; Metazoa - 2; Fungi - 0; Plants - 220; Viruses - 0; Other Eukaryotes - 0 (source: NCBI BLink).	6	5	34	23	-19.8583	2.14283	1.36014e-06	5.00658e-07	2.2039e-06	0.21437	0.151104	1.18266e+07	0.0128459	1	-12.8403	2.10465	10.7782	0.00102701	0.241326	1	0.134329	Chr2:14929280-14930892	OK	0.839023	2.04415	1.28472	-2.10735	0.0350875	0.776108	0	0	0	0	0
at2g35130	Tetratricopeptide repeat (TPR)-like superfamily protein		Tetratricopeptide repeat (TPR)-like superfamily protein; FUNCTIONS IN: molecular_function unknown; INVOLVED IN: biological_process unknown; LOCATED IN: endomembrane system; CONTAINS InterPro DOMAIN/s: Pentatricopeptide repeat (InterPro:IPR002885); BEST Arabidopsis thaliana protein match is: Pentatricopeptide repeat (PPR) superfamily protein (TAIR:AT5G02860.1); Has 54782 Blast hits to 14810 protei…	84	93	72	21	-17.5931	-1.34382	5.60078e-06	8.05778e-06	3.17932e-06	0.178484	0.151104	1.18266e+07	0.0400451	1	-11.6863	-1.37654	10.7468	0.00104457	0.243748	1	0.13567	Chr2:14807448-14810229	OK	4.77734	1.72913	-1.46616	2.47872	0.0131855	0.543018	0	0	0	0	0
at2g44370	Cysteine/Histidine-rich C1 domain family protein		Cysteine/Histidine-rich C1 domain family protein; CONTAINS InterPro DOMAIN/s: DC1 (InterPro:IPR004146) C1-like (InterPro:IPR011424); BEST Arabidopsis thaliana protein match is: Cysteine/Histidine-rich C1 domain family protein (TAIR:AT2G17740.1); Has 2013 Blast hits to 769 proteins in 36 species: Archae - 0; Bacteria - 0; Metazoa - 13; Fungi - 7; Plants - 1977; Viruses - 0; Other Eukaryotes - 16 (…	46	54	219	235	-16.7035	2.08279	1.19116e-05	4.55267e-06	1.92873e-05	0.151267	0.151104	1.18266e+07	0.000640171	0.495413	-12.109	1.91261	10.7129	0.00106391	0.24486	1	0.136276	Chr2:18321993-18323121	OK	7.5681	21.3879	1.49879	-2.84143	0.00449114	0.336645	0	0	0	0	0
at1g24580	RING/U-box superfamily protein		RING/U-box superfamily protein; FUNCTIONS IN: zinc ion binding; LOCATED IN: endomembrane system; CONTAINS InterPro DOMAIN/s: Zinc finger RING-type (InterPro:IPR001841) Zinc finger C3HC4 RING-type (InterPro:IPR018957); BEST Arabidopsis thaliana protein match is: RING/U-box superfamily protein (TAIR:AT1G67856.1); Has 35333 Blast hits to 34131 proteins in 2444 species: Archae - 798; Bacteria - 22429…	12	17	4	1	-20.98	-2.89901	7.29741e-07	1.32043e-06	1.78608e-07	0.23697	0.151104	1.18266e+07	0.00529118	1	-14.8562	-3.11058	10.7136	0.00106349	0.24486	1	0.136276	Chr1:8710179-8710824	OK	4.32102	0.480527	-3.16868	3.17079	0.00152026	0.184602	0	0	0	0	0
at5g48570	FKBP-type peptidyl-prolyl cis-trans isomerase family protein		FKBP-type peptidyl-prolyl cis-trans isomerase family protein; FUNCTIONS IN: FK506 binding peptidyl-prolyl cis-trans isomerase activity calmodulin binding; INVOLVED IN: protein folding; LOCATED IN: vacuole; EXPRESSED IN: 25 plant structures; EXPRESSED DURING: 14 growth stages; CONTAINS InterPro DOMAIN/s: Tetratricopeptide TPR-1 (InterPro:IPR001440) Tetratricopeptide-like helical (InterPro:IPR01199…	54	805	243	1935	-13.8477	1.5834	7.82093e-05	3.91814e-05	0.000117302	0.464021	0.151104	1.18266e+07	0.126819	1	-10.7247	1.45545	10.6983	0.00107235	0.245124	1	0.136417	Chr5:19690541-19693845	OK	34.213	56.5728	0.725563	-1.22539	0.220428	0.980084	0	0	0	0	0
at1g50840	polymerase gamma 2	DNA Polymerase gamma2. Dual targeting to mitochondria and plastids due to alternative translation initiation.	polymerase gamma 2 (POLGAMMA2); FUNCTIONS IN: DNA binding DNA-directed DNA polymerase activity; INVOLVED IN: DNA replication nucleobase nucleoside nucleotide and nucleic acid metabolic process; LOCATED IN: mitochondrion chloroplast; EXPRESSED IN: 21 plant structures; EXPRESSED DURING: 13 growth stages; CONTAINS InterPro DOMAIN/s: DNA-directed DNA polymerase family A palm domain (InterPro:IPR00109…	302	430	287	172	-15.3355	-0.92565	2.54416e-05	3.33336e-05	1.75564e-05	0.11272	0.151104	1.18266e+07	0.065743	1	-10.1407	-0.971236	10.6495	0.001101	0.249972	1	0.139108	Chr1:18839106-18844559	OK	12.8286	5.0393	-1.34806	2.79622	0.00517043	0.349751	0	0	0	0	0
at5g24780	vegetative storage protein 1	encodes an acid phosphatase similar to soybean vegetative storage proteins. Gene expression is induced by wounding and jasmonic acid.	vegetative storage protein 1 (VSP1); FUNCTIONS IN: transcription factor binding acid phosphatase activity; INVOLVED IN: response to jasmonic acid stimulus response to wounding defense response; LOCATED IN: vacuole; EXPRESSED IN: fruit gynoecium valve; CONTAINS InterPro DOMAIN/s: Acid phosphatase (Class B) (InterPro:IPR005519) Vegetative storage protein/acid phosphatase (InterPro:IPR014403) Acid p…	890	1351	4695	2432	-12.5682	1.38032	0.000183882	0.000102058	0.000265691	0.088425	0.151104	1.18266e+07	0.00173341	0.748711	-8.70872	1.32329	10.5785	0.00114413	0.254603	1	0.141666	Chr5:8507589-8508957	OK	173.979	318.66	0.873107	-1.7507	0.079998	0.909384	0	0	0	0	0
at4g09020	isoamylase 3	Encodes an isoamylase-like protein. Mutant studies show that the gene is strongly involved in starch breakdown. A GUS-protein fusion product was shown to localize to the surface of chloroplastic structures reminiscent of starch granules. In the mutants th	isoamylase 3 (ISA3); FUNCTIONS IN: isoamylase activity alpha-amylase activity; INVOLVED IN: carbohydrate metabolic process starch catabolic process; LOCATED IN: chloroplast chloroplast stroma chloroplast starch grain; EXPRESSED IN: 23 plant structures; EXPRESSED DURING: 13 growth stages; CONTAINS InterPro DOMAIN/s: Glycosyl hydrolase family 13 all-beta (InterPro:IPR013780) Immunoglobulin-like fol…	189	108	662	190	-15.6307	1.08964	2.11434e-05	1.35107e-05	2.87436e-05	0.125279	0.151104	1.18266e+07	0.0405617	1	-9.81912	1.04655	10.5969	0.00113278	0.254603	1	0.141666	Chr4:5784073-5789002	OK	5.47928	11.3621	1.05217	-2.20781	0.0272576	0.715108	0	0	0	0	0
at3g58570	P-loop containing nucleoside triphosphate hydrolases superfamily protein		P-loop containing nucleoside triphosphate hydrolases superfamily protein; FUNCTIONS IN: helicase activity ATP-dependent helicase activity ATP binding nucleic acid binding; LOCATED IN: chloroplast; EXPRESSED IN: 24 plant structures; EXPRESSED DURING: 15 growth stages; CONTAINS InterPro DOMAIN/s: RNA helicase DEAD-box type Q motif (InterPro:IPR014014) DNA/RNA helicase DEAD/DEAH box type N-terminal …	333	286	1087	410	-14.6626	0.905553	4.04762e-05	2.81713e-05	5.27612e-05	0.100439	0.151104	1.18266e+07	0.0542967	1	-9.80746	0.851401	10.5788	0.0011439	0.254603	1	0.141666	Chr3:21656503-21660532	OK	15.5913	27.4885	0.818092	-1.82646	0.0677817	0.881544	0	0	0	0	0
at1g76930	extensin 4	Encodes an Arabidopsis extensin gene that belongs to cell-wall hydroxyproline-rich glycoproteins. The cross-link of extensins enforces cell wall strength. Transgenic plants overexpressing this gene show an increase in stem thickness.	extensin 4 (EXT4); FUNCTIONS IN: structural constituent of cell wall; INVOLVED IN: response to jasmonic acid stimulus response to wounding response to abscisic acid stimulus response to salicylic acid stimulus; LOCATED IN: endomembrane system; EXPRESSED IN: 10 plant structures; EXPRESSED DURING: 6 growth stages; BEST Arabidopsis thaliana protein match is: extensin 3 (TAIR:AT1G21310.1); Has 70571 …	126	339	442	1137	-14.5959	1.86093	4.90387e-05	2.11889e-05	7.69396e-05	0.192581	0.151104	1.18266e+07	0.00516534	1	-8.31866	1.52102	10.5377	0.00116961	0.256871	1	0.142916	Chr1:28895300-28896883	OK	105.119	311.924	1.56918	-2.48274	0.0130376	0.543018	0	0	0	0	0
at3g46440	UDP-XYL synthase 5	encodes a protein similar to UDP-glucuronic acid decarboxylase. UDP-glucuronic acid decarboxylase produces UDP-xylose which is a substrate for many cell wall carbohydrates including hemicellulose and pectin. UDP-xylose is also known to feedback regulate s	UDP-XYL synthase 5 (UXS5); FUNCTIONS IN: UDP-glucuronate decarboxylase activity catalytic activity; INVOLVED IN: nucleotide-sugar metabolic process D-xylose metabolic process; LOCATED IN: chloroplast; EXPRESSED IN: 26 plant structures; EXPRESSED DURING: 15 growth stages; CONTAINS InterPro DOMAIN/s: NAD-dependent epimerase/dehydratase (InterPro:IPR001509) NAD(P)-binding domain (InterPro:IPR016040)…	134	103	422	191	-15.9765	1.0483	1.65524e-05	1.07848e-05	2.23032e-05	0.125279	0.151104	1.18266e+07	0.0490274	1	-10.2276	1.0094	10.5448	0.00116513	0.256871	1	0.142916	Chr3:17089044-17091875	OK	8.80233	16.1012	0.871209	-2.37523	0.0175382	0.610072	0	0	0	0	0
at1g07160	Protein phosphatase 2C family protein		Protein phosphatase 2C family protein; FUNCTIONS IN: protein serine/threonine phosphatase activity catalytic activity; INVOLVED IN: protein amino acid dephosphorylation; LOCATED IN: chloroplast protein serine/threonine phosphatase complex; EXPRESSED IN: sperm cell; CONTAINS InterPro DOMAIN/s: Protein phosphatase 2C manganese/magnesium aspartate binding site (InterPro:IPR000222) Protein phosphatas…	26	71	109	199	-16.9428	1.68951	9.307e-06	4.41966e-06	1.4227e-05	0.207019	0.151104	1.18266e+07	0.0165334	1	-12.2438	1.5294	10.4277	0.0012414	0.270866	1	0.150696	Chr1:2197907-2199748	OK	4.88865	10.8557	1.15094	-2.02396	0.0429739	0.806717	0	0	0	0	0
at3g22150	Tetratricopeptide repeat (TPR)-like superfamily protein		Tetratricopeptide repeat (TPR)-like superfamily protein; LOCATED IN: chloroplast; EXPRESSED IN: 18 plant structures; EXPRESSED DURING: 13 growth stages; CONTAINS InterPro DOMAIN/s: Pentatricopeptide repeat (InterPro:IPR002885); BEST Arabidopsis thaliana protein match is: Tetratricopeptide repeat (TPR)-like superfamily protein (TAIR:AT3G57430.1); Has 48288 Blast hits to 14244 proteins in 270 speci…	105	136	60	68	-16.9813	-1.01125	8.20921e-06	1.09733e-05	5.43655e-06	0.17156	0.151104	1.18266e+07	0.116809	1	-10.8738	-1.20072	10.3895	0.00126732	0.272977	1	0.151858	Chr3:7812943-7815928	OK	5.4408	2.17251	-1.32446	2.40637	0.016112	0.592905	0	0	0	0	0
at5g02830	Tetratricopeptide repeat (TPR)-like superfamily protein		Tetratricopeptide repeat (TPR)-like superfamily protein; INVOLVED IN: biological_process unknown; LOCATED IN: chloroplast; EXPRESSED IN: 22 plant structures; EXPRESSED DURING: 13 growth stages; CONTAINS InterPro DOMAIN/s: Pentatricopeptide repeat (InterPro:IPR002885); BEST Arabidopsis thaliana protein match is: Pentatricopeptide repeat (PPR-like) superfamily protein (TAIR:AT1G09900.1); Has 31969 …	189	462	143	217	-15.4779	-0.873671	2.29317e-05	2.9662e-05	1.61853e-05	0.157953	0.151104	1.18266e+07	0.144399	1	-10.4353	-1.00181	10.3996	0.00126044	0.272977	1	0.151858	Chr5:642557-648466	OK	14.3409	5.42642	-1.40207	2.8321	0.00462435	0.340065	0	0	0	0	0
at4g04540	cysteine-rich RLK (RECEPTOR-like protein kinase) 39	Encodes a cysteine-rich receptor-like protein kinase.	cysteine-rich RLK (RECEPTOR-like protein kinase) 39 (CRK39); FUNCTIONS IN: kinase activity; INVOLVED IN: protein amino acid phosphorylation; LOCATED IN: endomembrane system; CONTAINS InterPro DOMAIN/s: Protein kinase ATP binding site (InterPro:IPR017441) Protein kinase catalytic domain (InterPro:IPR000719) Protein of unknown function DUF26 (InterPro:IPR002902) Serine/threonine-protein kinase-like…	10	68	92	200	-17.1196	1.96324	8.6653e-06	3.55589e-06	1.38168e-05	0.260427	0.151104	1.18266e+07	0.013661	1	-10.999	1.98746	10.3623	0.00128612	0.27352	1	0.152147	Chr4:2259579-2262138	OK	3.6103	6.17731	0.774859	-1.31754	0.187656	0.980084	0	0	0	0	0
at2g43320	S-adenosyl-L-methionine-dependent methyltransferases superfamily protein		S-adenosyl-L-methionine-dependent methyltransferases superfamily protein; FUNCTIONS IN: molecular_function unknown; INVOLVED IN: biological_process unknown; EXPRESSED IN: 25 plant structures; EXPRESSED DURING: 13 growth stages; CONTAINS InterPro DOMAIN/s: Methyltransferase-16 putative (InterPro:IPR019410); BEST Arabidopsis thaliana protein match is: Putative methyltransferase family protein (TAIR…	179	307	779	450	-14.9244	1.07775	3.44373e-05	2.21358e-05	4.67299e-05	0.11272	0.151104	1.18266e+07	0.0313137	1	-9.99731	1.07105	10.3626	0.00128594	0.27352	1	0.152147	Chr2:17995900-17999927	OK	22.5925	32.4763	0.523543	-1.9998	0.045522	0.814304	0	0	0	0	0
at1g59720	Tetratricopeptide repeat (TPR)-like superfamily protein	Pentatricopeptide Repeat Protein containing the DYW motif. Required for editing of multiple plastid transcripts. Endonuclease activity.	CHLORORESPIRATORY REDUCTION28 (CRR28); CONTAINS InterPro DOMAIN/s: Pentatricopeptide repeat (InterPro:IPR002885); BEST Arabidopsis thaliana protein match is: Tetratricopeptide repeat (TPR)-like superfamily protein (TAIR:AT4G21065.1); Has 31527 Blast hits to 13136 proteins in 216 species: Archae - 0; Bacteria - 0; Metazoa - 40; Fungi - 37; Plants - 31097; Viruses - 0; Other Eukaryotes - 353 (sourc…	30	44	23	10	-18.9261	-1.49439	2.27115e-06	3.3697e-06	1.19702e-06	0.207019	0.151104	1.18266e+07	0.0467858	1	-12.3275	-1.4785	10.3181	0.00131733	0.276274	1	0.153661	Chr1:21938366-21941784	OK	2.39705	0.921412	-1.37934	2.0509	0.040277	0.797082	0	0	0	0	0
at1g04990	Zinc finger C-x8-C-x5-C-x3-H type family protein		Zinc finger C-x8-C-x5-C-x3-H type family protein; FUNCTIONS IN: zinc ion binding nucleic acid binding; INVOLVED IN: biological_process unknown; LOCATED IN: cellular_component unknown; EXPRESSED IN: 24 plant structures; EXPRESSED DURING: 15 growth stages; CONTAINS InterPro DOMAIN/s: Zinc finger CCCH-type (InterPro:IPR000571); BEST Arabidopsis thaliana protein match is: zinc finger nuclease 2 (TAIR…	108	131	433	185	-15.9714	1.03276	1.65803e-05	1.08814e-05	2.22606e-05	0.125279	0.151104	1.18266e+07	0.0533046	1	-10.2318	0.996006	10.3213	0.00131501	0.276274	1	0.153661	Chr1:1419079-1421789	OK	11.2098	16.6334	0.569319	-1.81353	0.0697498	0.883892	0	0	0	0	0
at5g57030	Lycopene beta/epsilon cyclase protein	Lutein-deficient 2 (LUT2) required for lutein biosynthesis member of the xanthophyll class of carotenoids. Encodes lycopene epsilon cyclase	LUTEIN DEFICIENT 2 (LUT2); CONTAINS InterPro DOMAIN/s: Lycopene beta/epsilon cyclase (InterPro:IPR008671) Lycopene cyclase beta/epsilon (InterPro:IPR010108); BEST Arabidopsis thaliana protein match is: lycopene cyclase (TAIR:AT3G10230.1); Has 1086 Blast hits to 1081 proteins in 157 species: Archae - 2; Bacteria - 176; Metazoa - 0; Fungi - 0; Plants - 363; Viruses - 0; Other Eukaryotes - 545 (sour…	583	890	416	511	-14.2299	-0.732358	5.37454e-05	6.70827e-05	4.03977e-05	0.125279	0.151104	1.18266e+07	0.161758	1	-9.9061	-0.922758	10.2966	0.00133278	0.276445	1	0.15375	Chr5:23077264-23080053	OK	44.8092	18.4178	-1.2827	2.74783	0.00599914	0.378141	0	0	0	0	0
at1g66130	NAD(P)-binding Rossmann-fold superfamily protein		NAD(P)-binding Rossmann-fold superfamily protein; FUNCTIONS IN: oxidoreductase activity binding catalytic activity; INVOLVED IN: metabolic process; EXPRESSED IN: 20 plant structures; EXPRESSED DURING: 13 growth stages; CONTAINS InterPro DOMAIN/s: Oxidoreductase N-terminal (InterPro:IPR000683) NAD(P)-binding domain (InterPro:IPR016040); BEST Arabidopsis thaliana protein match is: Oxidoreductase fa…	99	164	68	77	-16.8272	-0.955991	9.07687e-06	1.19782e-05	6.16705e-06	0.17156	0.151104	1.18266e+07	0.13443	1	-10.7865	-1.06363	10.2553	0.00136293	0.279941	1	0.155677	Chr1:24614961-24616930	OK	15.0225	5.92794	-1.34152	2.42594	0.015269	0.573368	0	0	0	0	0
at1g44000			unknown protein; BEST Arabidopsis thaliana protein match is: unknown protein (TAIR:AT4G11911.1); Has 216 Blast hits to 212 proteins in 76 species: Archae - 0; Bacteria - 96; Metazoa - 0; Fungi - 0; Plants - 118; Viruses - 0; Other Eukaryotes - 2 (source: NCBI BLink).	476	652	265	403	-14.6339	-0.770147	4.07542e-05	5.13644e-05	3.01291e-05	0.138125	0.151104	1.18266e+07	0.16264	1	-10.1566	-1.04666	10.2395	0.00137463	0.279941	1	0.155677	Chr1:16708067-16709713	OK	75.933	33.8337	-1.16626	2.38835	0.0169241	0.605833	0	0	0	0	0
at3g54150	S-adenosyl-L-methionine-dependent methyltransferases superfamily protein		S-adenosyl-L-methionine-dependent methyltransferases superfamily protein; FUNCTIONS IN: methyltransferase activity; INVOLVED IN: metabolic process; LOCATED IN: cellular_component unknown; EXPRESSED IN: 17 plant structures; EXPRESSED DURING: 9 growth stages; CONTAINS InterPro DOMAIN/s: Methyltransferase type 11 (InterPro:IPR013216); BEST Arabidopsis thaliana protein match is: S-adenosyl-L-methioni…	129	96	619	210	-15.8314	1.48842	1.94962e-05	1.02384e-05	2.87183e-05	0.118964	0.151104	1.18266e+07	0.00449216	1	-10.6637	1.43438	10.1743	0.00142411	0.287131	1	0.159664	Chr3:20050643-20052815	OK	10.164	26.1156	1.36143	-2.81134	0.00493364	0.34362	0	0	0	0	0
at2g40890	cytochrome P450 family 98 subfamily A polypeptide 3	encodes coumarate 3-hydroxylase (C3H) a P450-dependent monooxygenase. Involved in lignin biosynthesis and flavonoid biosynthesis. Also affects the biosynthesis of coumarins such as scopoletin and scopolin as a branching-out-pathway from the phenylpropano	cytochrome P450 family 98 subfamily A polypeptide 3 (CYP98A3); FUNCTIONS IN: monooxygenase activity p-coumarate 3-hydroxylase activity; INVOLVED IN: coumarin biosynthetic process lignin biosynthetic process phenylpropanoid biosynthetic process flavonoid biosynthetic process; LOCATED IN: mitochondrion endoplasmic reticulum plasma membrane microsome; EXPRESSED IN: 25 plant structures; EXPRESSED DUR…	1145	1540	4765	2095	-12.4868	1.02196	0.000185273	0.000122261	0.000248268	0.082516	0.151104	1.18266e+07	0.0155002	1	-8.93006	1.00034	10.1705	0.00142703	0.287131	1	0.159664	Chr2:17057401-17060652	OK	82.0833	134.51	0.712552	-1.47808	0.139387	0.980084	0	0	0	0	0
at3g09350	Fes1A	Encodes one of the Arabidopsis orthologs of the human Hsp70-binding protein 1 (HspBP-1) and yeast Fes1p: Fes1A (AT3G09350) Fes1B (AT3G53800) Fes1C (AT5G02150). Fes1A is cytosolic and associates with cytosolic Hsp70. Mutants showed increased heat-sensitiv	Fes1A (Fes1A); CONTAINS InterPro DOMAIN/s: Armadillo-like helical (InterPro:IPR011989) Armadillo-type fold (InterPro:IPR016024); BEST Arabidopsis thaliana protein match is: Fes1C (TAIR:AT5G02150.1); Has 622 Blast hits to 617 proteins in 204 species: Archae - 0; Bacteria - 0; Metazoa - 202; Fungi - 158; Plants - 182; Viruses - 0; Other Eukaryotes - 80 (source: NCBI BLink).	94	851	529	1669	-13.8271	1.34983	7.64122e-05	4.30968e-05	0.000109771	0.31878	0.151104	1.18266e+07	0.111171	1	-10.2477	1.39787	10.1457	0.00144642	0.289301	1	0.160864	Chr3:2871044-2873312	OK	49.8314	73.1622	0.554045	-1.10549	0.268949	0.980084	0	0	0	0	0
at4g38560	Arabidopsis phospholipase-like protein (PEARLI 4) family		Arabidopsis phospholipase-like protein (PEARLI 4) family; CONTAINS InterPro DOMAIN/s: Phospholipase-like arabidopsis (InterPro:IPR007942); BEST Arabidopsis thaliana protein match is: Arabidopsis phospholipase-like protein (PEARLI 4) family (TAIR:AT2G20960.1); Has 264 Blast hits to 246 proteins in 47 species: Archae - 11; Bacteria - 15; Metazoa - 37; Fungi - 3; Plants - 167; Viruses - 2; Other Euk…	19	28	76	126	-17.7826	2.10251	5.63526e-06	2.14016e-06	9.16213e-06	0.21437	0.151104	1.18266e+07	0.00465461	1	-11.1762	1.87761	10.1123	0.00147285	0.291122	1	0.161865	Chr4:18029195-18033741	OK	1.82016	5.87172	1.68972	-2.96514	0.00302548	0.261782	0	0	0	0	0
at1g64770	NDH-dependent cyclic electron flow 1	encodes a novel subunit of the chloroplast NAD(P)H dehydrogenase complex involved in cyclic electron flow around photosystem I to produce ATP.	NDH-dependent cyclic electron flow 1 (NDF2); FUNCTIONS IN: carbohydrate binding catalytic activity; INVOLVED IN: photosynthetic electron transport in photosystem I; LOCATED IN: chloroplast thylakoid membrane chloroplast NAD(P)H dehydrogenase complex (plastoquinone); EXPRESSED IN: 21 plant structures; EXPRESSED DURING: 13 growth stages; CONTAINS InterPro DOMAIN/s: Glycoside hydrolase-type carbohyd…	1491	1459	1329	670	-13.2909	-0.856842	0.000104207	0.000134278	7.41479e-05	0.088425	0.151104	1.18266e+07	0.0498887	1	-9.49166	-0.907709	10.1177	0.00146856	0.291122	1	0.161865	Chr1:24057062-24059561	OK	141.808	64.4457	-1.13779	2.51525	0.0118949	0.528437	0	0	0	0	0
at2g35980	Late embryogenesis abundant (LEA) hydroxyproline-rich glycoprotein family	Encodes a protein whose sequence is similar to tobacco hairpin-induced gene (HIN1) and Arabidopsis non-race specific disease resistance gene (NDR1). Expression of this gene is induced by cucumber mosaic virus spermine and during senescence. The gene produ	YELLOW-LEAF-SPECIFIC GENE 9 (YLS9); FUNCTIONS IN: molecular_function unknown; INVOLVED IN: defense response to virus leaf senescence response to other organism; LOCATED IN: chloroplast; EXPRESSED IN: 7 plant structures; EXPRESSED DURING: 4 anthesis 4 leaf senescence stage petal differentiation and expansion stage; CONTAINS InterPro DOMAIN/s: Late embryogenesis abundant protein group 2 (InterPro:I…	15	29	95	101	-17.9045	2.04826	5.13241e-06	2.00401e-06	8.27281e-06	0.199756	0.151104	1.18266e+07	0.00469848	1	-11.3464	1.97183	10.0852	0.00149463	0.291755	1	0.162201	Chr2:15110587-15111471	OK	3.93488	11.8274	1.58774	-2.58088	0.00985486	0.488325	0	0	0	0	0
at1g53100	Core-2/I-branching beta-16-N-acetylglucosaminyltransferase family protein		Core-2/I-branching beta-16-N-acetylglucosaminyltransferase family protein; FUNCTIONS IN: acetylglucosaminyltransferase activity; INVOLVED IN: carbohydrate biosynthetic process; LOCATED IN: membrane; EXPRESSED IN: 7 plant structures; EXPRESSED DURING: 4 anthesis petal differentiation and expansion stage; CONTAINS InterPro DOMAIN/s: Glycosyl transferase family 14 (InterPro:IPR003406) Core-2/I-Branc…	4	0	12	17	-20.9968	2.78697	7.03204e-07	1.81973e-07	1.22443e-06	0.310116	0.151104	1.18266e+07	0.0123513	1	-12.5953	2.79892	10.076	0.0015021	0.291755	1	0.162201	Chr1:19783351-19789029	OK	0.127033	0.891045	2.8103	-2.49754	0.0125059	0.533605	0	0	0	0	0
at1g17050	solanesyl diphosphate synthase 2	Encodes a protein with solanesyl diphosphate synthase activity.	solanesyl diphosphate synthase 2 (SPS2); FUNCTIONS IN: trans-octaprenyltranstransferase activity; INVOLVED IN: ubiquinone biosynthetic process; LOCATED IN: chloroplast plastid; EXPRESSED IN: 22 plant structures; EXPRESSED DURING: 13 growth stages; CONTAINS InterPro DOMAIN/s: Solanesyl diphosphate synthase (InterPro:IPR014120) Polyprenyl synthetase-related (InterPro:IPR017446) Terpenoid synthase (…	368	766	313	343	-14.6826	-0.884046	3.9838e-05	5.16614e-05	2.80051e-05	0.131666	0.151104	1.18266e+07	0.101461	1	-10.6133	-0.957289	10.0841	0.00149553	0.291755	1	0.162201	Chr1:5829079-5831343	OK	48.2951	17.3627	-1.47588	3.0414	0.00235483	0.222988	0	0	0	0	0
at1g48320	Thioesterase superfamily protein		Thioesterase superfamily protein; CONTAINS InterPro DOMAIN/s: Thioesterase superfamily (InterPro:IPR006683) Phenylacetic acid degradation-related protein (InterPro:IPR003736); BEST Arabidopsis thaliana protein match is: Thioesterase superfamily protein (TAIR:AT5G48950.1); Has 2845 Blast hits to 2845 proteins in 1040 species: Archae - 0; Bacteria - 2337; Metazoa - 4; Fungi - 0; Plants - 128; Virus…	79	76	236	204	-16.438	1.34984	1.25183e-05	7.05515e-06	1.79857e-05	0.144658	0.151104	1.18266e+07	0.0199122	1	-10.7359	1.27563	10.0527	0.00152121	0.293367	1	0.163081	Chr1:17854116-17855811	OK	15.5712	34.0247	1.1277	-2.25929	0.0238652	0.682081	0	0	0	0	0
at5g24850	cryptochrome 3	Binds flavin adenine dinucleotide and DNA. It does not have photolyase activity and it is likely to act as photoreceptor. Closely related to Synechocystis cryptochrome.	cryptochrome 3 (CRY3); FUNCTIONS IN: FMN binding DNA binding DNA photolyase activity; INVOLVED IN: DNA repair; LOCATED IN: mitochondrion chloroplast; EXPRESSED IN: 23 plant structures; EXPRESSED DURING: 13 growth stages; CONTAINS InterPro DOMAIN/s: Rossmann-like alpha/beta/alpha sandwich fold (InterPro:IPR014729) DNA photolyase N-terminal (InterPro:IPR006050) Cryptochrome DASH (InterPro:IPR014133…	45	66	40	11	-18.3641	-1.54036	3.38025e-06	5.05466e-06	1.74491e-06	0.199756	0.151104	1.18266e+07	0.0301369	1	-12.8414	-1.53261	10.0342	0.00153659	0.293367	1	0.163081	Chr5:8535281-8538107	OK	3.87387	1.46344	-1.40441	2.21698	0.0266246	0.705604	0	0	0	0	0
at4g31210	DNA topoisomerase type IA core		DNA topoisomerase type IA core; FUNCTIONS IN: DNA topoisomerase activity DNA topoisomerase type I activity DNA binding nucleic acid binding; INVOLVED IN: DNA topological change DNA unwinding involved in replication DNA metabolic process; LOCATED IN: chromosome; EXPRESSED IN: 22 plant structures; EXPRESSED DURING: 14 growth stages; CONTAINS InterPro DOMAIN/s: DNA topoisomerase type IA zn finger (I…	217	280	239	96	-15.8921	-0.921281	1.72787e-05	2.26296e-05	1.19462e-05	0.125279	0.151104	1.18266e+07	0.0823036	1	-10.5046	-0.959278	10.0389	0.0015327	0.293367	1	0.163081	Chr4:15165155-15172738	OK	6.41517	3.2815	-0.967131	1.99585	0.0459508	0.815673	0	0	0	0	0
at5g24110	WRKY DNA-binding protein 30	member of WRKY Transcription Factor; Group III	WRKY DNA-binding protein 30 (WRKY30); FUNCTIONS IN: sequence-specific DNA binding transcription factor activity; INVOLVED IN: regulation of transcription DNA-dependent regulation of transcription; EXPRESSED IN: stem stamen; EXPRESSED DURING: 4 anthesis; CONTAINS InterPro DOMAIN/s: DNA-binding WRKY (InterPro:IPR003657); BEST Arabidopsis thaliana protein match is: WRKY family transcription factor (…	17	40	54	256	-17.2416	2.62646	9.24575e-06	2.59662e-06	1.5971e-05	0.260427	0.151104	1.18266e+07	0.00137318	0.682664	-12.1495	1.97024	9.98237	0.00158046	0.298422	1	0.165875	Chr5:8153114-8154709	OK	3.57373	13.0671	1.87043	-3.07079	0.00213491	0.214163	0	0	0	0	0
at4g01700	Chitinase family protein		Chitinase family protein; FUNCTIONS IN: chitinase activity; INVOLVED IN: carbohydrate metabolic process cell wall macromolecule catabolic process; LOCATED IN: cell wall; EXPRESSED IN: 18 plant structures; EXPRESSED DURING: 13 growth stages; CONTAINS InterPro DOMAIN/s: Glycoside hydrolase family 19 (InterPro:IPR016283) Glycoside hydrolase family 19 catalytic (InterPro:IPR000726); BEST Arabidopsis …	484	686	1641	1336	-13.6065	1.17919	8.69766e-05	5.3279e-05	0.000120677	0.100439	0.151104	1.18266e+07	0.0119181	1	-9.65837	1.10124	9.97162	0.00158971	0.298422	1	0.165875	Chr4:729886-733510	OK	101.092	183.487	0.860019	-1.88319	0.0596747	0.864015	0	0	0	0	0
at2g30750	cytochrome P450 family 71 subfamily A polypeptide 12	putative cytochrome P450	cytochrome P450 family 71 subfamily A polypeptide 12 (CYP71A12); FUNCTIONS IN: electron carrier activity monooxygenase activity iron ion binding oxygen binding heme binding; INVOLVED IN: response to bacterium; LOCATED IN: endomembrane system; EXPRESSED IN: stem stamen; EXPRESSED DURING: 4 anthesis; CONTAINS InterPro DOMAIN/s: Cytochrome P450 (InterPro:IPR001128) Cytochrome P450 conserved site (In…	3	22	23	86	-18.6096	2.26679	3.24679e-06	1.13933e-06	5.40555e-06	0.354617	0.151104	1.18266e+07	0.0199683	1	-11.2066	2.11394	9.97834	0.00158392	0.298422	1	0.165875	Chr2:13099335-13101413	OK	1.47402	3.20435	1.12028	-1.58255	0.113525	0.980084	0	0	0	0	0
at1g72610	germin-like protein 1	germin-like protein (GLP1)	germin-like protein 1 (GER1); INVOLVED IN: biological_process unknown; LOCATED IN: extracellular matrix; EXPRESSED IN: 23 plant structures; EXPRESSED DURING: 13 growth stages; CONTAINS InterPro DOMAIN/s: Cupin RmlC-type (InterPro:IPR011051) Cupin 1 (InterPro:IPR006045) Germin (InterPro:IPR001929) RmlC-like jelly roll fold (InterPro:IPR014710) Germin manganese binding site (InterPro:IPR019780); BE…	798	526	502	269	-14.5486	-1.05936	4.45686e-05	6.02379e-05	2.89104e-05	0.106545	0.151104	1.18266e+07	0.0288432	1	-10.1342	-1.09901	9.90604	0.00164738	0.304361	1	0.169145	Chr1:27338124-27340328	OK	1737.05	1026.25	-0.75925	1.25431	0.209731	0.980084	0	0	0	0	0
at5g39530	Protein of unknown function (DUF1997)		Protein of unknown function (DUF1997); CONTAINS InterPro DOMAIN/s: Protein of unknown function DUF1997 (InterPro:IPR018971); BEST Arabidopsis thaliana protein match is: Protein of unknown function (DUF1997) (TAIR:AT5G39520.1); Has 204 Blast hits to 204 proteins in 68 species: Archae - 0; Bacteria - 103; Metazoa - 0; Fungi - 0; Plants - 48; Viruses - 0; Other Eukaryotes - 53 (source: NCBI BLink).	375	311	214	162	-15.4966	-1.05885	2.31086e-05	3.12192e-05	1.49982e-05	0.118964	0.151104	1.18266e+07	0.0409236	1	-10.8233	-1.19584	9.87859	0.00167213	0.304361	1	0.169145	Chr5:15826088-15828035	OK	24.9152	9.89549	-1.33219	2.80646	0.00500898	0.34362	0	0	0	0	0
at1g09710	Homeodomain-like superfamily protein		Homeodomain-like superfamily protein; FUNCTIONS IN: DNA binding; INVOLVED IN: regulation of transcription; CONTAINS InterPro DOMAIN/s: SANT DNA-binding (InterPro:IPR001005) Homeodomain-like (InterPro:IPR009057) Myb DNA-binding (InterPro:IPR014778) HTH transcriptional regulator Myb-type DNA-binding (InterPro:IPR017930) Homeodomain-related (InterPro:IPR012287) Myb transcription factor (InterPro:IPR…	26	31	24	2	-19.3906	-1.66953	1.68877e-06	2.59503e-06	8.36158e-07	0.25251	0.151104	1.18266e+07	0.0421439	1	-11.7856	-1.62691	9.87467	0.0016757	0.304361	1	0.169145	Chr1:3140867-3144370	OK	1.43796	0.432726	-1.73249	2.17223	0.0298381	0.739905	0	0	0	0	0
at1g72330	alanine aminotransferase 2	Encodes for alanine aminotransferase ALAAT2.	alanine aminotransferase 2 (ALAAT2); FUNCTIONS IN: copper ion binding L-alanine:2-oxoglutarate aminotransferase activity ATP binding; INVOLVED IN: glycolysis biosynthetic process L-alanine biosynthetic process from pyruvate L-alanine catabolic process by transamination; LOCATED IN: mitochondrion; CONTAINS InterPro DOMAIN/s: 1-aminocyclopropane-1-carboxylate synthase (InterPro:IPR001176) Pyridoxal…	126	89	417	150	-16.1311	1.02039	1.48232e-05	9.7828e-06	1.984e-05	0.131666	0.151104	1.18266e+07	0.0637396	1	-10.321	0.975249	9.91261	0.0016415	0.304361	1	0.169145	Chr1:27233474-27236789	OK	6.93114	11.3772	0.714977	-1.48645	0.137159	0.980084	0	0	0	0	0
at2g26150	heat shock transcription factor A2	member of Heat Stress Transcription Factor (Hsf) family. Involved in response to misfolded protein accumulation in the cytosol. Regulated by alternative splicing and non-sense-mediated decay.	heat shock transcription factor A2 (HSFA2); FUNCTIONS IN: DNA binding transcription activator activity sequence-specific DNA binding transcription factor activity; INVOLVED IN: in 7 processes; LOCATED IN: nucleus; EXPRESSED IN: 8 plant structures; EXPRESSED DURING: 4 anthesis C globular stage petal differentiation and expansion stage; CONTAINS InterPro DOMAIN/s: Winged helix-turn-helix transcript…	13	367	361	674	-15.0769	1.47818	3.27678e-05	1.73345e-05	4.82342e-05	0.31878	0.151104	1.18266e+07	0.0830318	1	-11.167	2.14166	9.89313	0.00165897	0.304361	1	0.169145	Chr2:11135681-11137396	OK	26.6209	39.6773	0.575753	-1.53518	0.12474	0.980084	0	0	0	0	0
at2g36990	RNApolymerase sigma-subunit F	Encodes a general sigma factor in chloroplasts and is probably responsible for the recognition of sigma 70 type standard bacteria-type multi-subunit RNA polymerase (PEP) promoters in young cotyledons. It is a substrate for regulatory phosphorylation by c	RNApolymerase sigma-subunit F (SIGF); CONTAINS InterPro DOMAIN/s: RNA polymerase sigma factor region 2 (InterPro:IPR013325) Winged helix-turn-helix transcription repressor DNA-binding (InterPro:IPR011991) RNA polymerase sigma-70 region 3 (InterPro:IPR007624) RNA polymerase sigma-70 (InterPro:IPR014284) RNA polymerase sigma factor region 3/4 (InterPro:IPR013324) RNA polymerase sigma factor SigB/Si…	452	625	328	346	-14.7056	-0.779917	3.8817e-05	4.90426e-05	2.85836e-05	0.118964	0.151104	1.18266e+07	0.127787	1	-9.70954	-0.942393	9.89833	0.00165429	0.304361	1	0.169145	Chr2:15537257-15540139	OK	29.4625	13.5387	-1.12179	2.39986	0.0164013	0.59614	0	0	0	0	0
at3g26125	cytochrome P450 family 86 subfamily C polypeptide 2	encodes a protein with cytochrome P450 domain	cytochrome P450 family 86 subfamily C polypeptide 2 (CYP86C2); FUNCTIONS IN: electron carrier activity monooxygenase activity iron ion binding oxygen binding heme binding; INVOLVED IN: oxidation reduction; LOCATED IN: endomembrane system; EXPRESSED IN: 15 plant structures; EXPRESSED DURING: 6 growth stages; CONTAINS InterPro DOMAIN/s: Cytochrome P450 (InterPro:IPR001128) Cytochrome P450 E-class g…	2	2	9	25	-20.8139	3.15009	8.61829e-07	1.82075e-07	1.56346e-06	0.327561	0.151104	1.18266e+07	0.00540136	1	-14.6343	2.85407	9.80549	0.00173992	0.307709	1	0.170981	Chr3:9551811-9553437	OK	0.167941	0.742031	2.14353	-2.08926	0.0366846	0.78115	0	0	0	0	0
at1g72416	Chaperone DnaJ-domain superfamily protein		Chaperone DnaJ-domain superfamily protein; FUNCTIONS IN: heat shock protein binding; INVOLVED IN: biological_process unknown; LOCATED IN: cellular_component unknown; CONTAINS InterPro DOMAIN/s: Molecular chaperone heat shock protein Hsp40 DnaJ (InterPro:IPR015609) Heat shock protein DnaJ N-terminal (InterPro:IPR001623) Heat shock protein DnaJ conserved site (InterPro:IPR018253); BEST Arabidopsis …	817	423	4390	598	-13.3966	1.43456	0.000104463	5.64012e-05	0.000152455	0.157953	0.151104	1.18266e+07	0.0154657	1	-9.88828	1.31607	9.84282	0.00170496	0.307709	1	0.170981	Chr1:27258828-27260291	OK	98.4843	228.458	1.21396	-3.31351	0.000921316	0.138703	0	0	0	0	0
at3g28930	AIG2-like (avirulence induced gene) family protein	avrRpt2-induced gene that exhibits RPS2- and avrRpt2-dependent induction early after infection with Pseudomonas syringae pv maculicola strain ES4326 carrying avrRpt2	AVRRPT2-INDUCED GENE 2 (AIG2); FUNCTIONS IN: molecular_function unknown; INVOLVED IN: response to bacterium; LOCATED IN: cellular_component unknown; EXPRESSED IN: 16 plant structures; EXPRESSED DURING: 10 growth stages; CONTAINS InterPro DOMAIN/s: Butirosin biosynthesis BtrG-like (InterPro:IPR013024) AIG2-like (InterPro:IPR009288); BEST Arabidopsis thaliana protein match is: AIG2-like (avirulence…	724	957	2467	1565	-13.1597	1.02745	0.000116296	7.65427e-05	0.000156044	0.0943988	0.151104	1.18266e+07	0.0231793	1	-9.38821	0.975953	9.83314	0.00171395	0.307709	1	0.170981	Chr3:10959685-10960808	OK	163.326	259.873	0.670053	-1.43657	0.150841	0.980084	0	0	0	0	0
at5g14610	DEAD box RNA helicase family protein		DEAD box RNA helicase family protein; FUNCTIONS IN: helicase activity nucleic acid binding ATP binding ATP-dependent helicase activity; LOCATED IN: cellular_component unknown; EXPRESSED IN: 22 plant structures; EXPRESSED DURING: 12 growth stages; CONTAINS InterPro DOMAIN/s: RNA helicase DEAD-box type Q motif (InterPro:IPR014014) DNA/RNA helicase DEAD/DEAH box type N-terminal (InterPro:IPR011545) …	53	57	39	17	-18.2593	-1.30373	3.5074e-06	5.00748e-06	2.02923e-06	0.185491	0.151104	1.18266e+07	0.0614079	1	-12.3969	-1.32933	9.80557	0.00173984	0.307709	1	0.170981	Chr5:4710562-4715069	OK	2.77475	1.75911	-0.657512	1.91565	0.0554101	0.851087	0	0	0	0	0
at2g25480	TPX2 (targeting protein for Xklp2) protein family		TPX2 (targeting protein for Xklp2) protein family; CONTAINS InterPro DOMAIN/s: Xklp2 targeting protein (InterPro:IPR009675); BEST Arabidopsis thaliana protein match is: TPX2 (targeting protein for Xklp2) protein family (TAIR:AT4G32330.2); Has 2143 Blast hits to 1757 proteins in 233 species: Archae - 0; Bacteria - 125; Metazoa - 980; Fungi - 165; Plants - 356; Viruses - 3; Other Eukaryotes - 514 (…	108	84	70	34	-17.3995	-1.19019	6.27461e-06	8.73721e-06	3.82886e-06	0.164717	0.151104	1.18266e+07	0.0619537	1	-11.7356	-1.24226	9.81564	0.00173034	0.307709	1	0.170981	Chr2:10842862-10845698	OK	6.69243	2.8858	-1.21356	2.17376	0.0297231	0.739905	0	0	0	0	0
at3g15518			unknown protein; FUNCTIONS IN: molecular_function unknown; INVOLVED IN: biological_process unknown; LOCATED IN: cellular_component unknown; Has 30201 Blast hits to 17322 proteins in 780 species: Archae - 12; Bacteria - 1396; Metazoa - 17338; Fungi - 3422; Plants - 5037; Viruses - 0; Other Eukaryotes - 2996 (source: NCBI BLink).	60	106	434	234	-16.1483	1.72949	1.63263e-05	7.5608e-06	2.50744e-05	0.131666	0.151104	1.18266e+07	0.0019138	0.787828	-11.1482	1.6996	9.71157	0.00183111	0.310533	1	0.172488	Chr3:5249111-5252506	OK	22.8222	64.169	1.49144	-3.05601	0.002243	0.215587	0	0	0	0	0
at1g26380	FAD-binding Berberine family protein		FAD-binding Berberine family protein; FUNCTIONS IN: electron carrier activity oxidoreductase activity FAD binding catalytic activity; LOCATED IN: endomembrane system; EXPRESSED IN: 9 plant structures; EXPRESSED DURING: LP.06 six leaves visible LP.04 four leaves visible 4 anthesis LP.08 eight leaves visible; CONTAINS InterPro DOMAIN/s: FAD-binding type 2 (InterPro:IPR016166) Berberine/berberine-li…	38	115	248	312	-16.2241	1.81181	1.57092e-05	6.97213e-06	2.44689e-05	0.17156	0.151104	1.18266e+07	0.00441247	1	-11.2016	1.7999	9.75365	0.00178967	0.310533	1	0.172488	Chr1:9126736-9128528	OK	6.96307	13.0319	0.904256	-1.72046	0.0853481	0.913037	0	0	0	0	0
at1g11770	FAD-binding Berberine family protein		FAD-binding Berberine family protein; FUNCTIONS IN: electron carrier activity oxidoreductase activity FAD binding catalytic activity; LOCATED IN: endomembrane system; EXPRESSED IN: 9 plant structures; EXPRESSED DURING: L mature pollen stage M germinated pollen stage 4 anthesis C globular stage petal differentiation and expansion stage; CONTAINS InterPro DOMAIN/s: FAD-binding type 2 (InterPro:IPR0…	0	0	0	14	-35.1811	29.6698	3.26188e-07	8.7835e-16	6.72227e-07	0.508318	0.151104	1.18266e+07	0.00576987	1	-16.8152	8.41817	9.72841	0.00181441	0.310533	1	0.172488	Chr1:3975678-3979195	NOTEST	0.0548802	0.279291	2.34741	-1.40892	0.15886	1	0	0	0	0	0
at4g23280	cysteine-rich RLK (RECEPTOR-like protein kinase) 20	Encodes a cysteine-rich receptor-like protein kinase.	cysteine-rich RLK (RECEPTOR-like protein kinase) 20 (CRK20); FUNCTIONS IN: kinase activity; INVOLVED IN: defense response to bacterium defense response programmed cell death response to salicylic acid stimulus; LOCATED IN: chloroplast; EXPRESSED IN: 18 plant structures; EXPRESSED DURING: 11 growth stages; CONTAINS InterPro DOMAIN/s: Protein kinase ATP binding site (InterPro:IPR017441) Serine/thre…	3	8	15	35	-19.8142	2.22873	1.38793e-06	5.00957e-07	2.29833e-06	0.301564	0.151104	1.18266e+07	0.0222756	1	-13.0635	2.07556	9.68389	0.00185891	0.310533	1	0.172488	Chr4:12174739-12177471	OK	0.402586	1.48479	1.88289	-2.30456	0.0211913	0.657693	0	0	0	0	0
at3g23200	Uncharacterised protein family (UPF0497)		Uncharacterised protein family (UPF0497); CONTAINS InterPro DOMAIN/s: Uncharacterised protein family UPF0497 trans-membrane plant (InterPro:IPR006702); BEST Arabidopsis thaliana protein match is: Uncharacterised protein family (UPF0497) (TAIR:AT3G53850.1); Has 208 Blast hits to 208 proteins in 15 species: Archae - 0; Bacteria - 0; Metazoa - 0; Fungi - 0; Plants - 208; Viruses - 0; Other Eukaryote…	14	35	12	5	-19.7039	-1.86189	1.40929e-06	2.23224e-06	6.15533e-07	0.23697	0.151104	1.18266e+07	0.0271172	1	-13.2499	-1.79929	9.70905	0.00183363	0.310533	1	0.172488	Chr3:8281362-8282778	OK	3.91489	1.51734	-1.36743	1.79875	0.0720587	0.890716	0	0	0	0	0
at2g39830	DA1-related protein 2		DA1-related protein 2 (DAR2); FUNCTIONS IN: zinc ion binding; LOCATED IN: chloroplast; EXPRESSED IN: 23 plant structures; EXPRESSED DURING: 13 growth stages; CONTAINS InterPro DOMAIN/s: Zinc finger LIM-type (InterPro:IPR001781) Protein of unknown function DUF3633 (InterPro:IPR022087); BEST Arabidopsis thaliana protein match is: LIM domain-containing protein (TAIR:AT4G36860.1); Has 1539 Blast hits…	7	11	23	46	-19.2381	1.96075	1.9718e-06	8.19593e-07	3.14751e-06	0.268445	0.151104	1.18266e+07	0.0280147	1	-12.7343	1.73532	9.70215	0.00184053	0.310533	1	0.172488	Chr2:16619761-16623791	OK	0.77539	1.6086	1.05281	-1.46727	0.142302	0.980084	0	0	0	0	0
at1g56150	SAUR-like auxin-responsive protein family		SAUR-like auxin-responsive protein family ; CONTAINS InterPro DOMAIN/s: Auxin responsive SAUR protein (InterPro:IPR003676); BEST Arabidopsis thaliana protein match is: SAUR-like auxin-responsive protein family (TAIR:AT3G12830.1); Has 1156 Blast hits to 1154 proteins in 26 species: Archae - 0; Bacteria - 0; Metazoa - 0; Fungi - 0; Plants - 1155; Viruses - 0; Other Eukaryotes - 1 (source: NCBI BLin…	12	9	77	19	-19.1255	1.743	2.10719e-06	9.55696e-07	3.21192e-06	0.21437	0.151104	1.18266e+07	0.0283307	1	-11.2363	1.63718	9.7617	0.00178185	0.310533	1	0.172488	Chr1:21017384-21017939	OK	3.12322	9.40344	1.59015	-2.32186	0.0202407	0.639988	0	0	0	0	0
at3g16180	Major facilitator superfamily protein		Major facilitator superfamily protein; FUNCTIONS IN: transporter activity; INVOLVED IN: oligopeptide transport; LOCATED IN: plasma membrane membrane; EXPRESSED IN: 22 plant structures; EXPRESSED DURING: 13 growth stages; CONTAINS InterPro DOMAIN/s: Oligopeptide transporter (InterPro:IPR000109) Major facilitator superfamily general substrate transporter (InterPro:IPR016196); BEST Arabidopsis thali…	83	113	407	144	-16.2199	1.10769	1.40898e-05	8.92479e-06	1.92286e-05	0.131666	0.151104	1.18266e+07	0.0436332	1	-11.1576	1.09954	9.67109	0.0018719	0.310533	1	0.172488	Chr3:5480463-5485094	OK	5.98605	10.1358	0.759782	-1.4967	0.134471	0.980084	0	0	0	0	0
at1g04010	phospholipid sterol acyl transferase 1		phospholipid sterol acyl transferase 1 (PSAT1); CONTAINS InterPro DOMAIN/s: Lecithin:cholesterol acyltransferase (InterPro:IPR003386); BEST Arabidopsis thaliana protein match is: phospholipid:diacylglycerol acyltransferase (TAIR:AT5G13640.1); Has 615 Blast hits to 606 proteins in 192 species: Archae - 0; Bacteria - 2; Metazoa - 241; Fungi - 118; Plants - 150; Viruses - 0; Other Eukaryotes - 104 (…	34	83	162	135	-16.9289	1.17676	8.68622e-06	5.33052e-06	1.20435e-05	0.178484	0.151104	1.18266e+07	0.0688461	1	-11.3726	1.15211	9.65966	0.00188358	0.310533	1	0.172488	Chr1:1031199-1036237	OK	3.40139	4.95407	0.542487	-0.994396	0.32003	0.980084	0	0	0	0	0
at5g16380	Protein of unknown function DUF538		Protein of unknown function DUF538; FUNCTIONS IN: molecular_function unknown; INVOLVED IN: biological_process unknown; LOCATED IN: endomembrane system; EXPRESSED IN: 23 plant structures; EXPRESSED DURING: 13 growth stages; CONTAINS InterPro DOMAIN/s: Protein of unknown function DUF538 (InterPro:IPR007493); BEST Arabidopsis thaliana protein match is: Protein of unknown function DUF538 (TAIR:AT3G07…	99	71	341	118	-16.4573	1.04551	1.18628e-05	7.7354e-06	1.59649e-05	0.144658	0.151104	1.18266e+07	0.0708679	1	-11.2782	0.994798	9.65802	0.00188527	0.310533	1	0.172488	Chr5:5359362-5360710	OK	9.96128	17.0511	0.775459	-1.52621	0.126957	0.980084	0	0	0	0	0
at1g15290	Tetratricopeptide repeat (TPR)-like superfamily protein		Tetratricopeptide repeat (TPR)-like superfamily protein; FUNCTIONS IN: binding; INVOLVED IN: biological_process unknown; LOCATED IN: cellular_component unknown; EXPRESSED IN: 24 plant structures; EXPRESSED DURING: 13 growth stages; CONTAINS InterPro DOMAIN/s: Tetratricopeptide-like helical (InterPro:IPR011990) Tetratricopeptide repeat-containing (InterPro:IPR013026) Tetratricopeptide repeat (Inte…	526	838	453	400	-14.3877	-0.826285	4.8591e-05	6.21216e-05	3.50565e-05	0.11272	0.151104	1.18266e+07	0.0966491	1	-9.13297	-0.908064	9.75166	0.00179161	0.310533	1	0.172488	Chr1:5257045-5264942	OK	14.8872	6.35354	-1.22844	2.61712	0.00886743	0.470812	0	0	0	0	0
at2g17972			unknown protein; FUNCTIONS IN: molecular_function unknown; INVOLVED IN: biological_process unknown; LOCATED IN: chloroplast thylakoid membrane chloroplast; EXPRESSED IN: 22 plant structures; EXPRESSED DURING: 14 growth stages; Has 34 Blast hits to 34 proteins in 17 species: Archae - 0; Bacteria - 0; Metazoa - 0; Fungi - 0; Plants - 34; Viruses - 0; Other Eukaryotes - 0 (source: NCBI BLink).	164	177	107	96	-16.4251	-0.899856	1.19248e-05	1.55234e-05	8.32291e-06	0.144658	0.151104	1.18266e+07	0.121991	1	-11.2837	-1.02194	9.72872	0.00181411	0.310533	1	0.172488	Chr2:7821584-7824005	OK	39.5171	22.1522	-0.835025	1.62968	0.103168	0.953548	0	0	0	0	0
at3g12580	heat shock protein 70		heat shock protein 70 (HSP70); FUNCTIONS IN: ATP binding; INVOLVED IN: in 9 processes; LOCATED IN: cytosol mitochondrion cell wall plasma membrane; EXPRESSED IN: 23 plant structures; EXPRESSED DURING: 11 growth stages; CONTAINS InterPro DOMAIN/s: Heat shock protein 70 conserved site (InterPro:IPR018181) Heat shock protein Hsp70 (InterPro:IPR001023) Heat shock protein 70 (InterPro:IPR013126); BEST…	207	4281	1265	9245	-11.5229	1.46208	0.000384288	0.000204732	0.000563904	0.860074	0.151104	1.18266e+07	0.30965	1	-8.67128	1.52829	9.70913	0.00183354	0.310533	1	0.172488	Chr3:3991260-3993792	OK	188.912	295.72	0.646516	-0.870147	0.38422	0.980084	0	0	0	0	0
at4g29700	Alkaline-phosphatase-like family protein		Alkaline-phosphatase-like family protein; FUNCTIONS IN: hydrolase activity catalytic activity; INVOLVED IN: metabolic process nucleotide metabolic process; LOCATED IN: vacuole; EXPRESSED IN: 21 plant structures; EXPRESSED DURING: 12 growth stages; CONTAINS InterPro DOMAIN/s: Alkaline phosphatase-like alpha/beta/alpha (InterPro:IPR017849) Type I phosphodiesterase/nucleotide pyrophosphatase/phospha…	416	368	1402	546	-14.2984	0.95217	5.23644e-05	3.56818e-05	6.9027e-05	0.100439	0.151104	1.18266e+07	0.0422088	1	-10.1234	0.89689	9.62152	0.00192311	0.313691	1	0.174234	Chr4:14543456-14545138	OK	26.5046	42.0587	0.666162	-1.46289	0.143498	0.980084	0	0	0	0	0
at5g02950	Tudor/PWWP/MBT superfamily protein		Tudor/PWWP/MBT superfamily protein; CONTAINS InterPro DOMAIN/s: PWWP (InterPro:IPR000313); BEST Arabidopsis thaliana protein match is: Tudor/PWWP/MBT superfamily protein (TAIR:AT3G09670.2); Has 1812 Blast hits to 1531 proteins in 231 species: Archae - 0; Bacteria - 88; Metazoa - 662; Fungi - 158; Plants - 279; Viruses - 11; Other Eukaryotes - 614 (source: NCBI BLink).	73	135	55	44	-17.3165	-1.25791	6.71433e-06	9.47431e-06	3.95585e-06	0.178484	0.151104	1.18266e+07	0.055743	1	-12.6541	-1.27459	9.6228	0.00192176	0.313691	1	0.174234	Chr5:690781-693010	OK	5.41065	1.93956	-1.48007	2.53619	0.0112065	0.518271	0	0	0	0	0
at2g45510	cytochrome P450 family 704 subfamily A polypeptide 2	member of CYP704A	cytochrome P450 family 704 subfamily A polypeptide 2 (CYP704A2); FUNCTIONS IN: electron carrier activity monooxygenase activity iron ion binding oxygen binding heme binding; INVOLVED IN: oxidation reduction; LOCATED IN: endoplasmic reticulum; EXPRESSED IN: callus; CONTAINS InterPro DOMAIN/s: Cytochrome P450 (InterPro:IPR001128) Cytochrome P450 E-class group I (InterPro:IPR002401) Cytochrome P450 …	56	26	148	72	-17.4726	1.11981	5.92516e-06	3.72974e-06	8.10487e-06	0.178484	0.151104	1.18266e+07	0.0866857	1	-10.9332	1.10983	9.59899	0.00194684	0.314508	1	0.17468	Chr2:18753073-18756302	OK	2.57014	4.96866	0.951012	-1.6553	0.0978641	0.939212	0	0	0	0	0
at5g25210			unknown protein; BEST Arabidopsis thaliana protein match is: unknown protein (TAIR:AT4G32030.1); Has 30201 Blast hits to 17322 proteins in 780 species: Archae - 12; Bacteria - 1396; Metazoa - 17338; Fungi - 3422; Plants - 5037; Viruses - 0; Other Eukaryotes - 2996 (source: NCBI BLink).	95	23	267	60	-17.0122	0.992201	8.04304e-06	5.36419e-06	1.06866e-05	0.207019	0.151104	1.18266e+07	0.154923	1	-11.4277	1.09661	9.60212	0.00194353	0.314508	1	0.17468	Chr5:8723957-8725771	OK	6.13181	13.7453	1.16455	-2.13088	0.0330988	0.755977	0	0	0	0	0
at1g21120	O-methyltransferase family protein		O-methyltransferase family protein; FUNCTIONS IN: methyltransferase activity O-methyltransferase activity protein dimerization activity; LOCATED IN: cytosol; EXPRESSED IN: 9 plant structures; EXPRESSED DURING: LP.04 four leaves visible LP.10 ten leaves visible LP.08 eight leaves visible; CONTAINS InterPro DOMAIN/s: Winged helix-turn-helix transcription repressor DNA-binding (InterPro:IPR011991) P…	314	332	987	852	-14.3751	1.35665	5.23678e-05	2.94072e-05	7.53342e-05	0.106545	0.151104	1.18266e+07	0.00535371	1	-10.3886	1.22585	9.56901	0.0019789	0.315141	1	0.175019	Chr1:7395227-7396773	OK	30.2601	61.7414	1.02882	-2.25949	0.0238527	0.682081	0	0	0	0	0
at1g66780	MATE efflux family protein		MATE efflux family protein; FUNCTIONS IN: antiporter activity drug transmembrane transporter activity transporter activity; INVOLVED IN: drug transmembrane transport transmembrane transport; LOCATED IN: membrane; EXPRESSED IN: 14 plant structures; EXPRESSED DURING: 9 growth stages; CONTAINS InterPro DOMAIN/s: Multi antimicrobial extrusion protein MatE (InterPro:IPR002528); BEST Arabidopsis thalia…	8	10	49	32	-19.2519	1.93383	1.97922e-06	8.19467e-07	3.12453e-06	0.207019	0.151104	1.18266e+07	0.0162168	1	-13.3995	1.87573	9.57631	0.00197104	0.315141	1	0.175019	Chr1:24909212-24911485	OK	0.645065	2.07433	1.68513	-2.31116	0.0208243	0.651018	0	0	0	0	0
at4g01010	cyclic nucleotide-gated channel 13	member of Cyclic nucleotide gated channel family	cyclic nucleotide-gated channel 13 (CNGC13); FUNCTIONS IN: ion channel activity cyclic nucleotide binding calmodulin binding; INVOLVED IN: ion transport transmembrane transport; LOCATED IN: membrane; EXPRESSED IN: 13 plant structures; EXPRESSED DURING: 9 growth stages; CONTAINS InterPro DOMAIN/s: Cyclic nucleotide-binding (InterPro:IPR000595) Ion transport (InterPro:IPR005821) Cyclic nucleotide-b…	139	310	663	396	-15.0843	0.985553	3.04872e-05	2.04561e-05	4.0511e-05	0.118964	0.151104	1.18266e+07	0.0550456	1	-10.3257	1.00629	9.57882	0.00196835	0.315141	1	0.175019	Chr4:434568-437242	OK	13.6811	19.9236	0.542299	-1.14055	0.254058	0.980084	0	0	0	0	0
at2g29100	glutamate receptor 2.9	member of Putative ligand-gated ion channel subunit family	glutamate receptor 2.9 (GLR2.9); FUNCTIONS IN: protein binding intracellular ligand-gated ion channel activity; INVOLVED IN: cellular calcium ion homeostasis response to light stimulus; LOCATED IN: endomembrane system membrane; EXPRESSED IN: central cell; CONTAINS InterPro DOMAIN/s: Extracellular solute-binding protein family 3 (InterPro:IPR001638) Ionotropic glutamate receptor (InterPro:IPR00132…	0	9	23	23	-20.1088	2.21631	1.14712e-06	4.1007e-07	1.88002e-06	0.31878	0.151104	1.18266e+07	0.0336302	1	-13.5735	2.37389	9.55173	0.00199761	0.316621	1	0.175837	Chr2:12501091-12504912	OK	0.336599	0.591222	0.812671	-1.0906	0.275449	0.980084	0	0	0	0	0
at4g11320	Papain family cysteine protease		Papain family cysteine protease; FUNCTIONS IN: cysteine-type endopeptidase activity cysteine-type peptidase activity; INVOLVED IN: proteolysis; LOCATED IN: endomembrane system; CONTAINS InterPro DOMAIN/s: Proteinase inhibitor I29 cathepsin propeptide (InterPro:IPR013201) Peptidase C1A papain (InterPro:IPR013128) Peptidase C1A papain C-terminal (InterPro:IPR000668) Peptidase cysteine peptidase act…	404	621	1989	827	-13.8306	1.11239	7.38095e-05	4.66803e-05	0.000100918	0.100439	0.151104	1.18266e+07	0.017673	1	-9.6702	1.07848	9.52839	0.00202317	0.317676	1	0.176415	Chr4:6887253-6889059	OK	48.8434	79.642	0.705367	-1.49123	0.1359	0.980084	0	0	0	0	0
at4g16410			unknown protein; CONTAINS InterPro DOMAIN/s: Protein of unknown function DUF751 (InterPro:IPR008470); Has 30201 Blast hits to 17322 proteins in 780 species: Archae - 12; Bacteria - 1396; Metazoa - 17338; Fungi - 3422; Plants - 5037; Viruses - 0; Other Eukaryotes - 2996 (source: NCBI BLink).	155	184	90	105	-16.4256	-0.884102	1.19018e-05	1.5434e-05	8.3603e-06	0.157953	0.151104	1.18266e+07	0.145177	1	-11.053	-1.08822	9.53693	0.00201378	0.317676	1	0.176415	Chr4:9260563-9266086	FAIL	143.266	82.8149	0	0	1	1	0	0	0	0	0
at5g52750	Heavy metal transport/detoxification superfamily protein		Heavy metal transport/detoxification superfamily protein ; FUNCTIONS IN: metal ion binding; INVOLVED IN: metal ion transport; LOCATED IN: cellular_component unknown; EXPRESSED IN: 20 plant structures; EXPRESSED DURING: 12 growth stages; CONTAINS InterPro DOMAIN/s: Heavy metal transport/detoxification protein (InterPro:IPR006121); BEST Arabidopsis thaliana protein match is: Copper transport protei…	91	128	378	230	-16.0008	1.22567	1.66542e-05	9.97247e-06	2.33274e-05	0.125279	0.151104	1.18266e+07	0.0220449	1	-10.4118	1.1932	9.51402	0.00203908	0.318685	1	0.176971	Chr5:21384042-21384924	OK	27.7435	50.5223	0.864772	-1.75319	0.0795697	0.909384	0	0	0	0	0
at2g45290	Transketolase		Transketolase; FUNCTIONS IN: catalytic activity transketolase activity; INVOLVED IN: response to cadmium ion; LOCATED IN: chloroplast stroma chloroplast; EXPRESSED IN: 25 plant structures; EXPRESSED DURING: 16 growth stages; CONTAINS InterPro DOMAIN/s: Transketolase bacterial-like (InterPro:IPR005478) Transketolase N-terminal (InterPro:IPR005474) Transketolase C-terminal (InterPro:IPR005476) Tran…	387	723	1453	921	-13.8411	0.861042	7.12091e-05	5.05623e-05	9.18513e-05	0.106545	0.151104	1.18266e+07	0.0732763	1	-9.847	0.871711	9.47718	0.00208043	0.323642	1	0.17972	Chr2:18672681-18675906	OK	26.1152	35.2704	0.433565	-0.928358	0.353222	0.980084	0	0	0	0	0
at3g24520	heat shock transcription factor C1	member of Heat Stress Transcription Factor (Hsf) family	heat shock transcription factor C1 (HSFC1); FUNCTIONS IN: DNA binding sequence-specific DNA binding transcription factor activity; INVOLVED IN: regulation of transcription DNA-dependent; LOCATED IN: nucleus; EXPRESSED IN: 14 plant structures; EXPRESSED DURING: LP.06 six leaves visible LP.04 four leaves visible 4 anthesis petal differentiation and expansion stage LP.08 eight leaves visible; CONTAI…	143	111	202	13	-16.8414	-0.881399	8.91057e-06	1.15585e-05	6.31334e-06	0.221811	0.151104	1.18266e+07	0.212083	1	-11.3608	-1.28546	9.45454	0.00210627	0.326151	1	0.18111	Chr3:8938105-8942874	OK	26.2276	13.1061	-1.00085	2.00506	0.0449567	0.811098	0	0	0	0	0
at5g55210			unknown protein; FUNCTIONS IN: molecular_function unknown; INVOLVED IN: biological_process unknown; LOCATED IN: chloroplast; EXPRESSED IN: 23 plant structures; EXPRESSED DURING: 13 growth stages; BEST Arabidopsis thaliana protein match is: unknown protein (TAIR:AT4G22320.1); Has 1807 Blast hits to 1807 proteins in 277 species: Archae - 0; Bacteria - 0; Metazoa - 736; Fungi - 347; Plants - 385; Vi…	167	187	140	88	-16.3592	-0.876117	1.24467e-05	1.61158e-05	8.78323e-06	0.138125	0.151104	1.18266e+07	0.120308	1	-10.8449	-0.936184	9.42565	0.00213971	0.32981	1	0.183138	Chr5:22394606-22397446	OK	29.9497	15.2148	-0.977064	1.90266	0.057085	0.852486	0	0	0	0	0
at1g77920	bZIP transcription factor family protein		bZIP transcription factor family protein; CONTAINS InterPro DOMAIN/s: Basic-leucine zipper (bZIP) transcription factor (InterPro:IPR004827) bZIP transcription factor bZIP-1 (InterPro:IPR011616); BEST Arabidopsis thaliana protein match is: TGA1A-related gene 3 (TAIR:AT1G22070.1); Has 1009 Blast hits to 1009 proteins in 97 species: Archae - 0; Bacteria - 11; Metazoa - 10; Fungi - 28; Plants - 845; …	93	146	585	198	-15.8287	1.31725	1.90165e-05	1.08845e-05	2.71161e-05	0.125279	0.151104	1.18266e+07	0.014111	1	-10.8249	1.17397	9.38339	0.0021896	0.335959	1	0.186548	Chr1:29298242-29300863	OK	7.9974	14.9877	0.906179	-1.82353	0.0682235	0.88268	0	0	0	0	0
at3g06690	acyl-CoA oxidases;oxidoreductases acting on the CH-CH group of donors;FAD binding;oxidoreductases;acyl-CoA oxidases		acyl-CoA oxidases;oxidoreductases acting on the CH-CH group of donors;FAD binding;oxidoreductases;acyl-CoA oxidases; FUNCTIONS IN: oxidoreductase activity acting on the CH-CH group of donors oxidoreductase activity FAD binding acyl-CoA oxidase activity; INVOLVED IN: oxidation reduction fatty acid beta-oxidation fatty acid metabolic process; LOCATED IN: peroxisome; CONTAINS InterPro DOMAIN/s: Acyl…	10	7	44	23	-19.4572	1.68943	1.64379e-06	7.73637e-07	2.49315e-06	0.207019	0.151104	1.18266e+07	0.032217	1	-13.4481	1.63495	9.37156	0.00220378	0.336598	1	0.186899	Chr3:2115425-2116825	OK	6.02919	5.11306	-0.237775	0.359123	0.719503	0.983983	0	0	0	0	0
at3g21560	UDP-Glycosyltransferase superfamily protein	Encodes a protein with sinapic acid:UDP-glucose glucosyltransferase activity. Mutants defective in this gene are hyper-fluorescent (which accumulate in their trichomes a compound that is likely to be 3'5'-dimethoxynaringenin chalcone or sinapoyltriacetic	UGT84A2; CONTAINS InterPro DOMAIN/s: UDP-glucuronosyl/UDP-glucosyltransferase (InterPro:IPR002213); BEST Arabidopsis thaliana protein match is: UDP-Glycosyltransferase superfamily protein (TAIR:AT4G15490.1); Has 7875 Blast hits to 7793 proteins in 474 species: Archae - 0; Bacteria - 315; Metazoa - 2199; Fungi - 84; Plants - 5106; Viruses - 112; Other Eukaryotes - 59 (source: NCBI BLink).	77	210	311	539	-15.4313	1.58233	2.60998e-05	1.30778e-05	3.91544e-05	0.164717	0.151104	1.18266e+07	0.0100124	1	-10.2154	1.46459	9.34567	0.00223513	0.336792	1	0.186995	Chr3:7595805-7597577	OK	15.0371	26.5471	0.820034	-1.58528	0.112903	0.980084	0	0	0	0	0
at4g34880	Amidase family protein		Amidase family protein; FUNCTIONS IN: amidase activity carbon-nitrogen ligase activity with glutamine as amido-N-donor; INVOLVED IN: acrylonitrile catabolic process aldoxime metabolic process; LOCATED IN: endomembrane system; EXPRESSED IN: root; CONTAINS InterPro DOMAIN/s: Amidase (InterPro:IPR000120); BEST Arabidopsis thaliana protein match is: Amidase family protein (TAIR:AT5G07360.2); Has 1539…	0	0	4	7	-35.5162	28.9996	2.30325e-07	8.7835e-16	4.50586e-07	0.327561	0.151104	1.18266e+07	0.0120711	1	-14.982	7.68914	9.3583	0.00221978	0.336792	1	0.186995	Chr4:16615548-16617424	NOTEST	0.315773	0.29306	-0.107694	0.107538	0.914362	1	0	0	0	0	0
at2g17630	Pyridoxal phosphate (PLP)-dependent transferases superfamily protein		Pyridoxal phosphate (PLP)-dependent transferases superfamily protein; FUNCTIONS IN: pyridoxal phosphate binding transaminase activity catalytic activity O-phospho-L-serine:2-oxoglutarate aminotransferase activity; INVOLVED IN: response to cadmium ion; LOCATED IN: chloroplast; EXPRESSED IN: 23 plant structures; EXPRESSED DURING: 13 growth stages; CONTAINS InterPro DOMAIN/s: Pyridoxal phosphate-dep…	20	44	63	111	-17.6611	1.45339	5.41995e-06	2.91539e-06	7.94932e-06	0.229344	0.151104	1.18266e+07	0.052208	1	-12.3375	1.27173	9.34804	0.00223224	0.336792	1	0.186995	Chr2:7666584-7668065	OK	4.21061	6.90573	0.713763	-1.20794	0.227072	0.980084	0	0	0	0	0
at5g35220	Peptidase M50 family protein	Membrane-associated and ATP-independent metalloprotease; EGY1 protein contains eight trans-membrane domains at its C-terminus and carries out beta-casein degradation in an ATP-independent manner. EGY1 is required for development of both thylakoid grana an	ETHYLENE-DEPENDENT GRAVITROPISM-DEFICIENT AND YELLOW-GREEN 1 (EGY1); FUNCTIONS IN: metalloendopeptidase activity; INVOLVED IN: in 9 processes; LOCATED IN: chloroplast membrane; EXPRESSED IN: hypocotyl endodermis flower peduncle leaf; EXPRESSED DURING: seedling growth; CONTAINS InterPro DOMAIN/s: Peptidase M50 (InterPro:IPR008915); BEST Arabidopsis thaliana protein match is: metalloendopeptidases;…	292	253	262	102	-15.7697	-0.941332	1.88479e-05	2.48037e-05	1.29118e-05	0.118964	0.151104	1.18266e+07	0.0687232	1	-10.4543	-0.980369	9.32944	0.00225501	0.338272	1	0.187813	Chr5:13484430-13487584	OK	16.8401	8.35646	-1.01093	2.1205	0.0339637	0.764045	0	0	0	0	0
at1g49720	abscisic acid responsive element-binding factor 1	Identified as a protein that binds to abscisic acid response elements. May mediate transcriptional regulation of ABA responses.	abscisic acid responsive element-binding factor 1 (ABF1); FUNCTIONS IN: protein binding DNA binding transcription activator activity sequence-specific DNA binding transcription factor activity; INVOLVED IN: abscisic acid mediated signaling pathway regulation of transcription DNA-dependent response to stress; LOCATED IN: nucleus; EXPRESSED IN: 23 plant structures; EXPRESSED DURING: 12 growth stage…	188	135	499	266	-15.5725	0.963233	2.16829e-05	1.46971e-05	2.86582e-05	0.118964	0.151104	1.18266e+07	0.0623145	1	-10.664	0.947821	9.31889	0.00226803	0.338713	1	0.188054	Chr1:18400091-18405681	OK	11.0437	19.9575	0.853713	-1.90096	0.0573073	0.852486	0	0	0	0	0
at2g40080	Protein of unknown function (DUF1313)	Encodes a novel nuclear 111 amino-acid phytochrome-regulated component of a negative feedback loop involving the circadian clock central oscillator components CCA1 and LHY. ELF4 is necessary for light-induced expression of both CCA1 and LHY and conversely	EARLY FLOWERING 4 (ELF4); FUNCTIONS IN: molecular_function unknown; INVOLVED IN: in 7 processes; LOCATED IN: nucleus; EXPRESSED IN: 22 plant structures; EXPRESSED DURING: 12 growth stages; CONTAINS InterPro DOMAIN/s: Protein of unknown function DUF1313 (InterPro:IPR009741); BEST Arabidopsis thaliana protein match is: ELF4-like 1 (TAIR:AT2G29950.1); Has 150 Blast hits to 149 proteins in 35 species…	15	7	40	29	-19.2112	1.4384	1.85598e-06	1.00087e-06	2.70259e-06	0.221811	0.151104	1.18266e+07	0.0771034	1	-9.82644	1.35806	9.29434	0.00229863	0.341763	1	0.189744	Chr2:16734293-16734912	OK	2.76551	8.6405	1.64357	-2.44473	0.0144961	0.568844	0	0	0	0	0
at5g25260	SPFH/Band 7/PHB domain-containing membrane-associated protein family		SPFH/Band 7/PHB domain-containing membrane-associated protein family; FUNCTIONS IN: molecular_function unknown; INVOLVED IN: biological_process unknown; LOCATED IN: plasma membrane; EXPRESSED IN: cultured cell; CONTAINS InterPro DOMAIN/s: Band 7 protein (InterPro:IPR001107); BEST Arabidopsis thaliana protein match is: SPFH/Band 7/PHB domain-containing membrane-associated protein family (TAIR:AT5G…	26	126	298	265	-16.2686	1.74066	1.5035e-05	6.92892e-06	2.31477e-05	0.178484	0.151104	1.18266e+07	0.00720638	1	-9.24135	1.86357	9.24636	0.00235964	0.349289	1	0.193919	Chr5:8752683-8754485	OK	7.65833	15.6984	1.03552	-1.97104	0.0487189	0.821222	0	0	0	0	0
at1g58520	lipases;hydrolases acting on ester bonds		RXW8; LOCATED IN: endomembrane system membrane; CONTAINS InterPro DOMAIN/s: Protein of unknown function DUF221 (InterPro:IPR003864); BEST Arabidopsis thaliana protein match is: Early-responsive to dehydration stress protein (ERD4) (TAIR:AT1G10090.1); Has 30201 Blast hits to 17322 proteins in 780 species: Archae - 12; Bacteria - 1396; Metazoa - 17338; Fungi - 3422; Plants - 5037; Viruses - 0; Othe…	151	295	134	96	-16.1692	-1.16437	1.46911e-05	2.03167e-05	9.06856e-06	0.138125	0.151104	1.18266e+07	0.0393643	1	-11.4323	-1.16914	9.21997	0.0023939	0.350047	1	0.194328	Chr1:21729912-21738652	OK	9.71889	3.20419	-1.60083	3.07007	0.00214008	0.214163	0	0	0	0	0
at5g17170	rubredoxin family protein		enhancer of sos3-1 (ENH1); FUNCTIONS IN: electron carrier activity metal ion binding; LOCATED IN: chloroplast thylakoid membrane chloroplast chloroplast envelope; EXPRESSED IN: 22 plant structures; EXPRESSED DURING: 14 growth stages; CONTAINS InterPro DOMAIN/s: Rubredoxin-type Fe(Cys)4 protein (InterPro:IPR004039) PDZ/DHR/GLGF (InterPro:IPR001478); BEST Arabidopsis thaliana protein match is: Rubr…	1072	1173	871	555	-13.7007	-0.888768	7.87057e-05	0.000102201	5.52147e-05	0.0943988	0.151104	1.18266e+07	0.0496914	1	-9.04018	-0.966845	9.2323	0.00237783	0.350047	1	0.194328	Chr5:5649192-5651158	OK	120.48	58.018	-1.05422	2.32449	0.0200993	0.639909	0	0	0	0	0
at4g30610	alpha/beta-Hydrolases superfamily protein	Encodes a secreted glycosylated serine carboxypeptidase with broad substrate preference that is involved in brassinosteroid signalling via BRI1. It is proteolytically processed in vivo by a separate as yet unidentified protease.	BRI1 SUPPRESSOR 1 (BRS1); CONTAINS InterPro DOMAIN/s: Peptidase S10 serine carboxypeptidase (InterPro:IPR001563) Peptidase S10 serine carboxypeptidase active site (InterPro:IPR018202); BEST Arabidopsis thaliana protein match is: serine carboxypeptidase-like 22 (TAIR:AT2G24000.1); Has 3492 Blast hits to 3440 proteins in 297 species: Archae - 0; Bacteria - 59; Metazoa - 632; Fungi - 854; Plants - 1…	48	78	23	27	-18.1318	-1.44183	3.92105e-06	5.73836e-06	2.09684e-06	0.207019	0.151104	1.18266e+07	0.0510809	1	-13.1576	-1.57387	9.21835	0.00239601	0.350047	1	0.194328	Chr4:14944128-14950072	OK	4.31195	1.39428	-1.62882	2.51579	0.0118767	0.528437	0	0	0	0	0
at3g01440	PsbQ-like 1	Encodes a subunit of the NAD(P)H complex located in the chloroplast thylakoid lumen.	PsbQ-like 1 (PQL1); FUNCTIONS IN: electron transporter transferring electrons within the cyclic electron transport pathway of photosynthesis activity; INVOLVED IN: photosynthesis light reaction photosynthetic electron transport chain; LOCATED IN: in 7 components; EXPRESSED IN: 20 plant structures; EXPRESSED DURING: 13 growth stages; CONTAINS InterPro DOMAIN/s: Photosystem II oxygen evolving compl…	124	161	105	56	-16.7874	-1.10746	9.49344e-06	1.29768e-05	6.02282e-06	0.151267	0.151104	1.18266e+07	0.0638718	1	-11.0724	-1.11783	9.19075	0.00243241	0.353826	1	0.196422	Chr3:168434-172022	OK	20.8627	9.44437	-1.1434	2.1318	0.0330237	0.755457	0	0	0	0	0
at1g67980	caffeoyl-CoA 3-O-methyltransferase	Encodes S-adenosyl-L-methionine: transcaffeoyl Coenzyme A 3-O-methyltransferase.	caffeoyl-CoA 3-O-methyltransferase (CCOAMT); CONTAINS InterPro DOMAIN/s: O-methyltransferase family 3 (InterPro:IPR002935); BEST Arabidopsis thaliana protein match is: S-adenosyl-L-methionine-dependent methyltransferases superfamily protein (TAIR:AT1G67990.1); Has 30201 Blast hits to 17322 proteins in 780 species: Archae - 12; Bacteria - 1396; Metazoa - 17338; Fungi - 3422; Plants - 5037; Viruses…	1	5	40	17	-20.3475	2.91117	1.18489e-06	2.7325e-07	2.0581e-06	0.23697	0.151104	1.18266e+07	0.00301973	0.95677	-12.6936	2.78428	9.1784	0.00244889	0.354687	1	0.196897	Chr1:25487713-25489231	OK	0.829751	1.78094	1.10189	-1.45812	0.144806	0.980084	0	0	0	0	0
at1g67810	sulfur E2	Encodes a protein capable of stimulating the cysteine desulfurase activity of CpNifS (AT1G08490) in vitro. SufE2:GFP localizes to the chloroplasts where it is likely to play a role in iron-sulfur cluster assembly. Transcript levels for this gene are high	sulfur E2 (SUFE2); CONTAINS InterPro DOMAIN/s: Fe-S metabolism associated SufE (InterPro:IPR003808); BEST Arabidopsis thaliana protein match is: quinolinate synthase (TAIR:AT5G50210.1); Has 2361 Blast hits to 2361 proteins in 734 species: Archae - 2; Bacteria - 1651; Metazoa - 0; Fungi - 0; Plants - 86; Viruses - 0; Other Eukaryotes - 622 (source: NCBI BLink).	44	48	333	48	-17.1186	1.49325	8.03049e-06	4.18813e-06	1.18071e-05	0.185491	0.151104	1.18266e+07	0.0254541	1	-10.293	1.24328	9.15841	0.00247578	0.356437	1	0.197861	Chr1:25426487-25427349	OK	16.9128	28.1696	0.73602	-1.42423	0.154379	0.980084	0	0	0	0	0
at1g07620	GTP-binding protein Obg/CgtA		ATOBGM; FUNCTIONS IN: magnesium ion binding GTP binding GTPase activity; INVOLVED IN: biological_process unknown; LOCATED IN: cellular_component unknown; CONTAINS InterPro DOMAIN/s: GTP-binding protein Obg/CgtA (InterPro:IPR014100); BEST Arabidopsis thaliana protein match is: Protein of unknown function (DUF3741) (TAIR:AT5G02390.1); Has 561 Blast hits to 511 proteins in 87 species: Archae - 0; Ba…	52	49	254	83	-17.0618	1.33811	8.12698e-06	4.59713e-06	1.16234e-05	0.157953	0.151104	1.18266e+07	0.0297335	1	-11.5467	1.24311	9.15368	0.00248218	0.356437	1	0.197861	Chr1:2344389-2346842	OK	2.77	5.54987	1.00257	-1.8443	0.0651398	0.874567	0	0	0	0	0
at1g10200	GATA type zinc finger transcription factor family protein		WLIM1; FUNCTIONS IN: sequence-specific DNA binding transcription factor activity zinc ion binding; INVOLVED IN: biological_process unknown; LOCATED IN: plasma membrane; EXPRESSED IN: 23 plant structures; EXPRESSED DURING: 13 growth stages; CONTAINS InterPro DOMAIN/s: Zinc finger LIM-type (InterPro:IPR001781); BEST Arabidopsis thaliana protein match is: GATA type zinc finger transcription factor f…	228	126	485	417	-15.3245	1.19555	2.64962e-05	1.6103e-05	3.68941e-05	0.125279	0.151104	1.18266e+07	0.0240478	1	-9.61257	1.04679	9.09244	0.00256669	0.367003	1	0.203722	Chr1:3346389-3347885	OK	22.704	42.8048	0.914824	-2.00624	0.044831	0.81038	0	0	0	0	0
at1g21130	O-methyltransferase family protein		O-methyltransferase family protein; FUNCTIONS IN: methyltransferase activity protein dimerization activity O-methyltransferase activity; LOCATED IN: cytosol; EXPRESSED IN: 15 plant structures; EXPRESSED DURING: 9 growth stages; CONTAINS InterPro DOMAIN/s: Winged helix-turn-helix transcription repressor DNA-binding (InterPro:IPR011991) Plant methyltransferase dimerisation (InterPro:IPR012967) O-me…	2104	1910	6323	3694	-11.8866	1.06338	0.000282259	0.000182692	0.000381817	0.0766709	0.151104	1.18266e+07	0.00893943	1	-8.63689	0.990828	9.08281	0.00258023	0.367376	1	0.203926	Chr1:7399061-7400605	OK	179.231	315.663	0.816564	-1.70826	0.0875887	0.918705	0	0	0	0	0
at4g28820	HIT-type Zinc finger family protein		HIT-type Zinc finger family protein; CONTAINS InterPro DOMAIN/s: Zinc finger HIT-type (InterPro:IPR007529); Has 375 Blast hits to 372 proteins in 152 species: Archae - 0; Bacteria - 2; Metazoa - 132; Fungi - 117; Plants - 47; Viruses - 0; Other Eukaryotes - 77 (source: NCBI BLink).	11	14	7	1	-20.7773	-2.06502	6.89014e-07	1.13819e-06	2.77039e-07	0.244691	0.151104	1.18266e+07	0.0337431	1	-12.9683	-2.05259	9.05721	0.00261661	0.367934	1	0.204225	Chr4:14230694-14232342	OK	2.35271	1.09459	-1.10393	1.51394	0.130041	0.980084	0	0	0	0	0
at2g34620	Mitochondrial transcription termination factor family protein		Mitochondrial transcription termination factor family protein; CONTAINS InterPro DOMAIN/s: Mitochodrial transcription termination factor-related (InterPro:IPR003690); BEST Arabidopsis thaliana protein match is: Mitochondrial transcription termination factor family protein (TAIR:AT2G03050.1); Has 1033 Blast hits to 730 proteins in 67 species: Archae - 0; Bacteria - 0; Metazoa - 21; Fungi - 0; Plan…	137	68	46	42	-17.3975	-1.37391	6.45807e-06	9.32434e-06	3.58896e-06	0.185491	0.151104	1.18266e+07	0.0430563	1	-11.383	-1.54717	9.06029	0.0026122	0.367934	1	0.204225	Chr2:14577173-14578288	OK	14.1332	6.0408	-1.22628	2.16782	0.0301723	0.740791	0	0	0	0	0
at4g37800	xyloglucan endotransglucosylase/hydrolase 7		xyloglucan endotransglucosylase/hydrolase 7 (XTH7); FUNCTIONS IN: hydrolase activity acting on glycosyl bonds xyloglucan:xyloglucosyl transferase activity hydrolase activity hydrolyzing O-glycosyl compounds; INVOLVED IN: carbohydrate metabolic process cellular glucan metabolic process; LOCATED IN: endomembrane system cell wall apoplast; EXPRESSED IN: 17 plant structures; EXPRESSED DURING: 10 grow…	214	329	117	181	-15.7443	-0.881829	1.90833e-05	2.47291e-05	1.34213e-05	0.151267	0.151104	1.18266e+07	0.132537	1	-10.1532	-1.12808	9.05694	0.002617	0.367934	1	0.204225	Chr4:17775473-17777397	OK	27.1141	12.9541	-1.06564	2.1227	0.0337792	0.76166	0	0	0	0	0
at2g46572	other RNA	Potential natural antisense gene locus overlaps with AT2G46570		1	0	12	5	-22.5126	3.75363	3.45563e-07	4.55111e-08	6.15533e-07	0.268445	0.151104	1.18266e+07	0.012061	1	-14.5474	3.69425	9.03273	0.00265188	0.369898	1	0.206081	Chr2:19126871-19129105	OK	0.527931	0.973271	0.882493	-0.917976	0.358631	0.980084	0	0	0	0	0
at1g02470	Polyketide cyclase/dehydrase and lipid transport superfamily protein		Polyketide cyclase/dehydrase and lipid transport superfamily protein; FUNCTIONS IN: molecular_function unknown; INVOLVED IN: biological_process unknown; LOCATED IN: chloroplast; EXPRESSED IN: 10 plant structures; EXPRESSED DURING: 4 anthesis C globular stage petal differentiation and expansion stage; CONTAINS InterPro DOMAIN/s: Streptomyces cyclase/dehydrase (InterPro:IPR005031); BEST Arabidopsis…	0	0	4	5	-35.6975	28.6372	1.84529e-07	8.7835e-16	3.54922e-07	0.310116	0.151104	1.18266e+07	0.0219981	1	-12.7707	5.84619	9.03197	0.00265298	0.369898	NA	1	Chr1:511764-513624	OK	0.187282	0.685939	1.87287	-1.07469	0.282513	0.980084	0	0	0	0	0
at4g22030	F-box family protein with a domain of unknown function (DUF295)		CONTAINS InterPro DOMAIN/s: F-box domain cyclin-like (InterPro:IPR001810) F-box domain Skp2-like (InterPro:IPR022364) Protein of unknown function DUF295 (InterPro:IPR005174); BEST Arabidopsis thaliana protein match is: unknown protein (TAIR:AT4G04480.1); Has 486 Blast hits to 359 proteins in 16 species: Archae - 0; Bacteria - 4; Metazoa - 0; Fungi - 0; Plants - 482; Viruses - 0; Other Eukaryotes …	0	0	4	8	-35.4382	29.1557	2.53719e-07	8.7835e-16	4.99807e-07	0.336458	0.151104	1.18266e+07	0.0069815	1	-15.6464	8.37356	8.99524	0.00270684	0.374891	1	0.208935	Chr4:11672395-11675575	NOTEST	0.0693133	0.448299	2.69326	-1.77143	0.0764885	1	0	0	0	0	0
at5g64510			unknown protein; FUNCTIONS IN: molecular_function unknown; INVOLVED IN: biological_process unknown; LOCATED IN: endomembrane system; EXPRESSED IN: 17 plant structures; EXPRESSED DURING: 10 growth stages; Has 35333 Blast hits to 34131 proteins in 2444 species: Archae - 798; Bacteria - 22429; Metazoa - 974; Fungi - 991; Plants - 531; Viruses - 0; Other Eukaryotes - 9610 (source: NCBI BLink).	7	91	54	277	-16.7969	1.9492	1.07887e-05	4.46893e-06	1.71723e-05	0.336458	0.151104	1.18266e+07	0.0305711	1	-12.056	1.88566	8.99236	0.00271111	0.374891	1	0.208935	Chr5:25784403-25786307	OK	5.22259	10.4363	0.99877	-1.64873	0.0992031	0.939251	0	0	0	0	0
at3g16620	translocon outer complex protein 120	component of TOC complex plastid protein import machinery.	translocon outer complex protein 120 (TOC120); FUNCTIONS IN: GTP binding; INVOLVED IN: protein targeting to chloroplast; LOCATED IN: chloroplast outer membrane; EXPRESSED IN: 23 plant structures; EXPRESSED DURING: 13 growth stages; CONTAINS InterPro DOMAIN/s: Chloroplast protein import component Toc86/159 (InterPro:IPR005690) AIG1 (InterPro:IPR006703); BEST Arabidopsis thaliana protein match is: …	17	31	72	54	-18.2064	1.19345	3.59054e-06	2.18611e-06	4.99081e-06	0.199756	0.151104	1.18266e+07	0.0979286	1	-11.3052	1.15129	8.98423	0.00272319	0.375019	1	0.208999	Chr3:5656370-5661963	OK	0.920551	1.28942	0.486153	-0.771221	0.440576	0.980084	0	0	0	0	0
at5g18130			unknown protein; BEST Arabidopsis thaliana protein match is: unknown protein (TAIR:AT3G03870.2); Has 1807 Blast hits to 1807 proteins in 277 species: Archae - 0; Bacteria - 0; Metazoa - 736; Fungi - 347; Plants - 385; Viruses - 0; Other Eukaryotes - 339 (source: NCBI BLink).	1099	561	4187	851	-13.1447	1.09677	0.000118509	7.55035e-05	0.000161471	0.131666	0.151104	1.18266e+07	0.0407051	1	-8.93821	0.989594	8.94135	0.00278787	0.375819	1	0.209403	Chr5:5995478-5997498	OK	63.8557	139.76	1.13007	-2.47676	0.013258	0.543018	0	0	0	0	0
at5g02490	Heat shock protein 70 (Hsp 70) family protein		Heat shock protein 70 (Hsp 70) family protein; FUNCTIONS IN: protein binding; INVOLVED IN: protein folding response to cadmium ion response to heat response to bacterium; LOCATED IN: cytosol cell wall plasma membrane; EXPRESSED IN: 19 plant structures; EXPRESSED DURING: 10 growth stages; CONTAINS InterPro DOMAIN/s: Heat shock protein 70 conserved site (InterPro:IPR018181) Heat shock protein Hsp70…	226	1838	4291	3427	-12.5109	1.72824	0.000202977	9.41256e-05	0.000311832	0.354617	0.151104	1.18266e+07	0.0557897	1	-8.32875	1.94128	8.93596	0.0027961	0.375819	1	0.209403	Chr5:550034-552647	OK	73.4567	145.441	0.985469	-1.80732	0.0707123	0.886147	0	0	0	0	0
at2g36470	Plant protein of unknown function (DUF868)		Plant protein of unknown function (DUF868); CONTAINS InterPro DOMAIN/s: Protein of unknown function DUF868 plant (InterPro:IPR008586); BEST Arabidopsis thaliana protein match is: Plant protein of unknown function (DUF868) (TAIR:AT2G27770.1); Has 289 Blast hits to 289 proteins in 19 species: Archae - 0; Bacteria - 0; Metazoa - 1; Fungi - 2; Plants - 285; Viruses - 0; Other Eukaryotes - 1 (source: …	99	120	313	213	-16.0908	1.04605	1.52844e-05	9.97082e-06	2.05942e-05	0.131666	0.151104	1.18266e+07	0.0563076	1	-11.1198	0.980411	8.93854	0.00279216	0.375819	1	0.209403	Chr2:15299361-15300990	OK	10.5197	16.204	0.623264	-1.27932	0.200784	0.980084	0	0	0	0	0
at5g62900			unknown protein; FUNCTIONS IN: molecular_function unknown; INVOLVED IN: N-terminal protein myristoylation; LOCATED IN: cellular_component unknown; EXPRESSED IN: 22 plant structures; EXPRESSED DURING: 12 growth stages; BEST Arabidopsis thaliana protein match is: unknown protein (TAIR:AT5G50090.1); Has 157 Blast hits to 157 proteins in 14 species: Archae - 0; Bacteria - 0; Metazoa - 0; Fungi - 0; P…	25	38	109	66	-17.7997	1.22277	4.78555e-06	2.86887e-06	6.69205e-06	0.185491	0.151104	1.18266e+07	0.0706985	1	-10.7651	1.18842	8.93745	0.00279382	0.375819	1	0.209403	Chr5:25248796-25249942	OK	5.84819	11.7006	1.00053	-1.71347	0.0866259	0.916488	0	0	0	0	0
at3g24760	Galactose oxidase/kelch repeat superfamily protein		Galactose oxidase/kelch repeat superfamily protein; CONTAINS InterPro DOMAIN/s: F-box domain cyclin-like (InterPro:IPR001810) Galactose oxidase/kelch beta-propeller (InterPro:IPR011043) Kelch-type beta propeller (InterPro:IPR015915); BEST Arabidopsis thaliana protein match is: Kelch repeat-containing F-box family protein (TAIR:AT1G23390.1); Has 250 Blast hits to 250 proteins in 21 species: Archae…	14	75	72	115	-17.3805	1.06116	6.23336e-06	4.05698e-06	8.42677e-06	0.25251	0.151104	1.18266e+07	0.168044	1	-11.2802	1.10907	8.94901	0.0027762	0.375819	1	0.209403	Chr3:9040087-9041834	OK	10.7202	13.5709	0.340185	-0.59856	0.549466	0.980115	0	0	0	0	0
at5g51560	Leucine-rich repeat protein kinase family protein		Leucine-rich repeat protein kinase family protein; FUNCTIONS IN: protein serine/threonine kinase activity protein kinase activity ATP binding; INVOLVED IN: transmembrane receptor protein tyrosine kinase signaling pathway protein amino acid phosphorylation; LOCATED IN: endomembrane system; EXPRESSED IN: 21 plant structures; EXPRESSED DURING: 14 growth stages; CONTAINS InterPro DOMAIN/s: Protein ki…	6	2	12	27	-20.2315	2.31677	1.05601e-06	3.63986e-07	1.76567e-06	0.310116	0.151104	1.18266e+07	0.0275042	1	-12.6675	2.02332	8.91996	0.00282071	0.377615	1	0.210398	Chr5:20945684-20948854	OK	0.238252	0.699068	1.55295	-1.84639	0.0648354	0.873046	0	0	0	0	0
at1g23465	Peptidase S24/S26A/S26B/S26C family protein		Peptidase S24/S26A/S26B/S26C family protein; FUNCTIONS IN: serine-type peptidase activity; INVOLVED IN: proteolysis; LOCATED IN: membrane; CONTAINS InterPro DOMAIN/s: Peptidase S24/S26A/S26B conserved region (InterPro:IPR019759) Peptidase S24/S26A/S26B/S26C (InterPro:IPR015927) Peptidase S26A signal peptidase I (InterPro:IPR000223); BEST Arabidopsis thaliana protein match is: Peptidase S24/S26A/S…	0	0	2	12	-35.2421	29.5479	3.135e-07	8.7835e-16	6.3553e-07	0.412179	0.151104	1.18266e+07	0.00412222	1	-15.5856	8.94547	8.87505	0.00289095	0.378311	1	0.210739	Chr1:8330054-8330938	OK	0.148242	2.27484	3.93974	-1.88284	0.0597226	0.864015	0	0	0	0	0
at1g64170	cation/H+ exchanger 16	member of Putative Na+/H+ antiporter family	cation/H+ exchanger 16 (CHX16); FUNCTIONS IN: monovalent cation:hydrogen antiporter activity sodium:hydrogen antiporter activity; INVOLVED IN: cation transport; LOCATED IN: integral to membrane; EXPRESSED IN: stem male gametophyte hypocotyl root leaf; EXPRESSED DURING: LP.04 four leaves visible; CONTAINS InterPro DOMAIN/s: Cation/H+ exchanger (InterPro:IPR006153); BEST Arabidopsis thaliana protei…	174	182	570	368	-15.3297	1.1669	2.63042e-05	1.62056e-05	3.63972e-05	0.11272	0.151104	1.18266e+07	0.0205463	1	-11.1925	1.11806	8.88629	0.0028732	0.378311	1	0.210739	Chr1:23815238-23818293	OK	8.1847	16.1885	0.983967	-2.14	0.0323546	0.747776	0	0	0	0	0
at4g34760	SAUR-like auxin-responsive protein family		SAUR-like auxin-responsive protein family ; CONTAINS InterPro DOMAIN/s: Auxin responsive SAUR protein (InterPro:IPR003676); BEST Arabidopsis thaliana protein match is: SAUR-like auxin-responsive protein family (TAIR:AT2G16580.1); Has 1475 Blast hits to 1458 proteins in 28 species: Archae - 0; Bacteria - 0; Metazoa - 0; Fungi - 0; Plants - 1474; Viruses - 0; Other Eukaryotes - 1 (source: NCBI BLin…	29	25	19	4	-19.4679	-1.66723	1.59974e-06	2.45768e-06	7.82295e-07	0.221811	0.151104	1.18266e+07	0.0402521	1	-12.4671	-1.62977	8.89905	0.00285319	0.378311	1	0.210739	Chr4:16582182-16582879	OK	6.73504	1.49438	-2.17214	2.70395	0.00685215	0.41313	0	0	0	0	0
at2g20900	diacylglycerol kinase 5		diacylglycerol kinase 5 (DGK5); FUNCTIONS IN: diacylglycerol kinase activity; INVOLVED IN: activation of protein kinase C activity by G-protein coupled receptor protein signaling pathway; LOCATED IN: cellular_component unknown; EXPRESSED IN: 25 plant structures; EXPRESSED DURING: 15 growth stages; CONTAINS InterPro DOMAIN/s: Diacylglycerol kinase catalytic domain (InterPro:IPR001206) Diacylglycer…	288	274	1000	388	-14.7833	0.942662	3.73788e-05	2.55802e-05	4.91574e-05	0.100439	0.151104	1.18266e+07	0.0450657	1	-10.1512	0.894537	8.88793	0.00287062	0.378311	1	0.210739	Chr2:8987665-8993114	OK	17.3898	31.1932	0.842995	-2.91515	0.00355518	0.284034	0	0	0	0	0
at2g31390	pfkB-like carbohydrate kinase family protein		pfkB-like carbohydrate kinase family protein; FUNCTIONS IN: kinase activity ribokinase activity; INVOLVED IN: D-ribose metabolic process acetate fermentation sucrose biosynthetic process sucrose catabolic process using beta-fructofuranosidase; LOCATED IN: plasma membrane; EXPRESSED IN: 27 plant structures; EXPRESSED DURING: 16 growth stages; CONTAINS InterPro DOMAIN/s: Carbohydrate/purine kinase …	210	404	769	588	-14.6468	0.957986	4.11577e-05	2.79694e-05	5.43464e-05	0.118964	0.151104	1.18266e+07	0.0609663	1	-10.1088	0.92933	8.86637	0.00290472	0.378311	1	0.210739	Chr2:13381909-13386209	OK	34.9278	47.7843	0.452163	-0.922349	0.356347	0.980084	0	0	0	0	0
at5g24120	sigma factor E	Encodes a specialized sigma factor that functions in regulation of plastid genes and is responsible for the light-dependent transcription at the psbD LRP. Activation of SIG5 is dependent upon blue light and mediated by cryptochromes.	sigma factor E (SIGE); CONTAINS InterPro DOMAIN/s: RNA polymerase sigma factor region 2 (InterPro:IPR013325) Winged helix-turn-helix transcription repressor DNA-binding (InterPro:IPR011991) RNA polymerase sigma-70 region 3 (InterPro:IPR007624) RNA polymerase sigma-70 (InterPro:IPR014284) RNA polymerase sigma factor region 3/4 (InterPro:IPR013324) RNA polymerase sigma-70 region 2 (InterPro:IPR0076…	295	1759	145	770	-13.8649	-0.965235	7.07874e-05	9.36544e-05	4.78822e-05	0.327561	0.151104	1.18266e+07	0.258569	1	-10.8441	-1.26377	8.87259	0.00289484	0.378311	1	0.210739	Chr5:8157550-8160229	OK	80.5384	24.398	-1.72291	3.08016	0.00206887	0.210336	0	0	0	0	0
at1g74310	heat shock protein 101	Encodes ClpB1 which belongs to the Casein lytic proteinase/heat shock protein 100 (Clp/Hsp100) family. Involved in refolding of proteins which form aggregates under heat stress. Also known as AtHsp101. AtHsp101 is a cytosolic heat shock protein required	heat shock protein 101 (HSP101); FUNCTIONS IN: protein binding ATPase activity ATP binding; INVOLVED IN: response to high light intensity response to hydrogen peroxide response to heat protein unfolding; EXPRESSED IN: 12 plant structures; EXPRESSED DURING: 6 growth stages; CONTAINS InterPro DOMAIN/s: Clp ATPase C-terminal (InterPro:IPR019489) ATPase AAA+ type core (InterPro:IPR003593) ATPase AAA-…	41	669	217	1334	-14.2419	1.34475	5.72415e-05	3.23856e-05	8.21506e-05	0.412179	0.151104	1.18266e+07	0.165292	1	-10.342	1.36536	8.844	0.00294053	0.381498	1	0.212508	Chr1:27935297-27940190	OK	18.2796	26.7704	0.550405	-0.997693	0.318428	0.980084	0	0	0	0	0
at2g36690	2-oxoglutarate (2OG) and Fe(II)-dependent oxygenase superfamily protein		2-oxoglutarate (2OG) and Fe(II)-dependent oxygenase superfamily protein; FUNCTIONS IN: oxidoreductase activity acting on paired donors with incorporation or reduction of molecular oxygen 2-oxoglutarate as one donor and incorporation of one atom each of oxygen into both donors oxidoreductase activity; INVOLVED IN: biosynthetic process; LOCATED IN: cellular_component unknown; EXPRESSED IN: hypocoty…	3	2	4	43	-20.3352	3.46445	1.29168e-06	2.27564e-07	2.41505e-06	0.432469	0.151104	1.18266e+07	0.00416524	1	-14.0143	2.7123	8.80383	0.00300599	0.384058	1	0.213909	Chr2:15379693-15381987	OK	0.268871	2.3017	3.09771	-3.31121	0.000928943	0.138703	0	0	0	0	0
at1g69520	S-adenosyl-L-methionine-dependent methyltransferases superfamily protein		S-adenosyl-L-methionine-dependent methyltransferases superfamily protein; FUNCTIONS IN: methyltransferase activity; INVOLVED IN: metabolic process; LOCATED IN: mitochondrion; CONTAINS InterPro DOMAIN/s: Methyltransferase type 11 (InterPro:IPR013216); BEST Arabidopsis thaliana protein match is: S-adenosyl-L-methionine-dependent methyltransferases superfamily protein (TAIR:AT1G69526.2); Has 9433 Bl…	44	80	184	157	-16.7844	1.29885	9.76955e-06	5.6479e-06	1.38941e-05	0.157953	0.151104	1.18266e+07	0.0334519	1	-11.6968	1.24202	8.81312	0.00299072	0.384058	1	0.213909	Chr1:26128287-26131292	OK	13.0561	22.8034	0.804519	-1.54645	0.121995	0.980084	0	0	0	0	0
at5g57630	CBL-interacting protein kinase 21	CBL-interacting protein kinase	CBL-interacting protein kinase 21 (CIPK21); FUNCTIONS IN: protein serine/threonine kinase activity protein kinase activity kinase activity ATP binding; INVOLVED IN: signal transduction protein amino acid phosphorylation N-terminal protein myristoylation; LOCATED IN: cellular_component unknown; EXPRESSED IN: 21 plant structures; EXPRESSED DURING: 13 growth stages; CONTAINS InterPro DOMAIN/s: Prote…	607	341	2018	518	-14.0198	0.96273	6.35916e-05	4.31235e-05	8.40271e-05	0.11272	0.151104	1.18266e+07	0.0522731	1	-9.51397	0.910866	8.80522	0.0030037	0.384058	1	0.213909	Chr5:23340846-23343258	OK	25.369	56.0342	1.14324	-2.52549	0.0115537	0.522167	0	0	0	0	0
at3g17040	high chlorophyll fluorescent 107	It is a RNA tetratricopeptide repeat-containing protein required for normal processing of transcripts from the polycistronic chloroplast psbB-psbT-psbH-petB-petD operon coding for proteins of the photosystem II and cytochrome b6/f complexes. Localizes to	high chlorophyll fluorescent 107 (HCF107); FUNCTIONS IN: binding; INVOLVED IN: plastid organization RNA processing regulation of translation; LOCATED IN: chloroplast plasma membrane chloroplast envelope; EXPRESSED IN: 22 plant structures; EXPRESSED DURING: 13 growth stages; CONTAINS InterPro DOMAIN/s: RNA-processing protein HAT helix (InterPro:IPR003107) Tetratricopeptide-like helical (InterPro:I…	774	858	645	447	-14.1122	-0.79173	5.86155e-05	7.42961e-05	4.29368e-05	0.100439	0.151104	1.18266e+07	0.0905525	1	-9.96015	-0.882503	8.82018	0.00297917	0.384058	1	0.213909	Chr3:5809265-5812678	OK	41.696	21.5302	-0.953545	2.64914	0.00806965	0.451076	0	0	0	0	0
at3g06260	galacturonosyltransferase-like 4	Encodes a protein with putative galacturonosyltransferase activity.	galacturonosyltransferase-like 4 (GATL4); FUNCTIONS IN: transferase activity transferring hexosyl groups polygalacturonate 4-alpha-galacturonosyltransferase activity transferase activity transferring glycosyl groups; INVOLVED IN: carbohydrate biosynthetic process; LOCATED IN: endomembrane system; EXPRESSED IN: 10 plant structures; EXPRESSED DURING: L mature pollen stage M germinated pollen stage …	1	0	3	26	-21.8606	5.05805	7.17264e-07	4.55111e-08	1.42994e-06	0.45335	0.151104	1.18266e+07	0.00166709	0.737211	-15.0473	4.40053	8.78773	0.00303264	0.384538	1	0.214164	Chr3:1893472-1894859	OK	0.108257	0.861404	2.99223	-2.28355	0.0223981	0.671056	0	0	0	0	0
at1g14700	purple acid phosphatase 3		purple acid phosphatase 3 (PAP3); FUNCTIONS IN: protein serine/threonine phosphatase activity acid phosphatase activity; LOCATED IN: vacuole; EXPRESSED IN: 22 plant structures; EXPRESSED DURING: 12 growth stages; CONTAINS InterPro DOMAIN/s: Metallophosphoesterase (InterPro:IPR004843); BEST Arabidopsis thaliana protein match is: purple acid phosphatase 8 (TAIR:AT2G01890.1); Has 1143 Blast hits to …	97	64	57	31	-17.6341	-1.15074	5.3049e-06	7.32524e-06	3.29766e-06	0.178484	0.151104	1.18266e+07	0.0821424	1	-11.358	-1.22596	8.79226	0.00302512	0.384538	1	0.214164	Chr1:5058679-5061136	OK	7.7042	2.98788	-1.36652	2.41309	0.015818	0.588572	0	0	0	0	0
at3g45330	Concanavalin A-like lectin protein kinase family protein		Concanavalin A-like lectin protein kinase family protein; FUNCTIONS IN: kinase activity; INVOLVED IN: protein amino acid phosphorylation; LOCATED IN: endomembrane system; EXPRESSED IN: stem leaf whorl cauline leaf root cultured cell; CONTAINS InterPro DOMAIN/s: Legume lectin beta chain (InterPro:IPR001220) Protein kinase ATP binding site (InterPro:IPR017441) Serine/threonine-protein kinase-like d…	0	0	0	13	-35.239	29.5541	3.0092e-07	8.7835e-16	6.18654e-07	0.496995	0.151104	1.18266e+07	0.00649267	1	-14.46	7.71112	8.75756	0.00308322	0.389482	1	0.216911	Chr3:16632439-16634488	OK	0.12555	0.635888	2.34051	-2.08641	0.0369417	0.78115	0	0	0	0	0
at5g37600	glutamine synthase clone R1	encodes a cytosolic glutamine synthetase the enzyme has high affinity with substrate ammonium	glutamine synthase clone R1 (GSR 1); FUNCTIONS IN: glutamate-ammonia ligase activity copper ion binding; INVOLVED IN: nitrate assimilation response to fructose stimulus response to light stimulus response to sucrose stimulus response to glucose stimulus; LOCATED IN: cytosol cytosolic ribosome cell wall plasma membrane; EXPRESSED IN: 24 plant structures; EXPRESSED DURING: 14 growth stages; CONTAIN…	3363	2640	11733	6613	-11.1647	1.34649	0.000483928	0.000273172	0.000694672	0.082516	0.151104	1.18266e+07	0.00150976	0.701019	-7.68963	1.32744	8.72937	0.00313125	0.390326	1	0.217815	Chr5:14933335-14935841	OK	252.075	528.874	1.06907	-2.02035	0.0433469	0.809037	0	0	0	0	0
at5g28335	transposable element gene		gypsy-like retrotransposon family has a 4.8e-178 P-value blast match to GB:AAD22153 polyprotein (Gypsy_Ty3-element) (Sorghum bicolor)	5	3	0	0	-35.7027	-28.6266	1.69388e-07	3.64068e-07	8.7835e-16	0.293123	0.151104	1.18266e+07	0.0206862	1	-15.0357	-7.59767	8.72639	0.00313637	0.390326	NA	1	NA	NA	NA	NA	NA	NA	NA	NA	0	0	0	0	0
at1g50732			unknown protein.	140	61	80	19	-17.4772	-1.47609	6.19587e-06	9.14125e-06	3.29564e-06	0.192581	0.151104	1.18266e+07	0.0299939	1	-11.8364	-1.50443	8.74073	0.0031118	0.390326	1	0.217709	Chr1:18802687-18803363	OK	22.369	9.73096	-1.20085	2.00739	0.0447081	0.81038	0	0	0	0	0
at5g48545	histidine triad nucleotide-binding 3	Encodes a protein that has adenylylsulfate sulfohydrolase activity (E.C. 3.6.2.1) in vitro.	histidine triad nucleotide-binding 3 (HINT3); CONTAINS InterPro DOMAIN/s: Histidine triad-like motif (InterPro:IPR011146) Histidine triad (HIT) protein (InterPro:IPR001310) Histidine triad conserved site (InterPro:IPR019808) Histidine triad motif (InterPro:IPR011151); BEST Arabidopsis thaliana protein match is: HISTIDINE TRIAD NUCLEOTIDE-BINDING 2 (TAIR:AT1G31160.1); Has 35333 Blast hits to 34131…	60	99	40	45	-17.5797	-1.00879	5.41578e-06	7.24145e-06	3.58351e-06	0.199756	0.151104	1.18266e+07	0.153313	1	-11.2072	-1.11677	8.7371	0.003118	0.390326	1	0.217709	Chr5:19676116-19678109	OK	15.5992	5.90465	-1.40155	2.37033	0.017772	0.611451	0	0	0	0	0
at5g58870	FTSH protease 9	encodes an FtsH protease that is localized to the chloroplast	FTSH protease 9 (ftsh9); FUNCTIONS IN: metallopeptidase activity ATP-dependent peptidase activity ATPase activity; INVOLVED IN: proteolysis protein catabolic process; LOCATED IN: chloroplast; EXPRESSED IN: 24 plant structures; EXPRESSED DURING: 13 growth stages; CONTAINS InterPro DOMAIN/s: Peptidase M41 FtsH (InterPro:IPR005936) ATPase AAA+ type core (InterPro:IPR003593) ATPase AAA-type core (Int…	1112	1173	1191	537	-13.5946	-0.727417	8.34139e-05	0.000104018	6.28222e-05	0.088425	0.151104	1.18266e+07	0.0956983	1	-9.55061	-0.774533	8.69743	0.00318659	0.395113	1	0.220837	Chr5:23769810-23773780	OK	44.7494	23.3466	-0.938656	2.06323	0.0390907	0.794668	0	0	0	0	0
at5g56030	heat shock protein 81-2	A member of heat shock protein 90 (HSP90) gene family. Expressed in all tissues and abundant in root apical meristem pollen and tapetum. Expression is NOT heat-induced but induced by IAA and NaCl. Interacts with HsfA1d in the cytosol and the nucleus and n	heat shock protein 81-2 (HSP81-2); FUNCTIONS IN: protein binding ATP binding; INVOLVED IN: in 9 processes; LOCATED IN: cytosol mitochondrion cell wall nucleus; EXPRESSED IN: 28 plant structures; EXPRESSED DURING: 14 growth stages; CONTAINS InterPro DOMAIN/s: Chaperone protein htpG (InterPro:IPR001404) Heat shock protein Hsp90 conserved site (InterPro:IPR019805) Heat shock protein Hsp90 C-terminal…	1263	6875	8039	11816	-10.7621	1.26806	0.000632289	0.000371044	0.000893557	0.327561	0.151104	1.18266e+07	0.138477	1	-7.93296	1.37831	8.68636	0.00320601	0.39606	1	0.221358	Chr5:22686801-22689650	OK	293.259	414.354	0.498691	-1.08696	0.277056	0.980084	0	0	0	0	0
at1g09080	Heat shock protein 70 (Hsp 70) family protein		BIP3; FUNCTIONS IN: ATP binding; INVOLVED IN: protein folding response to heat pollen tube growth; LOCATED IN: endoplasmic reticulum lumen; EXPRESSED IN: 10 plant structures; EXPRESSED DURING: 10 growth stages; CONTAINS InterPro DOMAIN/s: Heat shock protein 70 conserved site (InterPro:IPR018181) Heat shock protein Hsp70 (InterPro:IPR001023) Heat shock protein 70 (InterPro:IPR013126); BEST Arabido…	8	47	18	299	-17.2017	2.80741	9.92647e-06	2.50698e-06	1.74433e-05	0.382799	0.151104	1.18266e+07	0.00479401	1	-12.0406	2.04424	8.66841	0.00323774	0.397154	1	0.221942	Chr1:2929216-2931841	OK	2.07333	9.00338	2.11852	-3.29114	0.00099781	0.145347	0	0	0	0	0
at4g18250	receptor serine/threonine kinase putative		receptor serine/threonine kinase putative; FUNCTIONS IN: transmembrane receptor protein serine/threonine kinase activity kinase activity; INVOLVED IN: protein amino acid phosphorylation; EXPRESSED IN: 8 plant structures; EXPRESSED DURING: LP.06 six leaves visible LP.04 four leaves visible LP.10 ten leaves visible LP.02 two leaves visible LP.08 eight leaves visible; CONTAINS InterPro DOMAIN/s: Pro…	138	338	773	519	-14.883	1.21945	3.61014e-05	2.16882e-05	5.05101e-05	0.125279	0.151104	1.18266e+07	0.0209094	1	-10.0461	1.24916	8.66134	0.00325032	0.397154	1	0.221942	Chr4:10087342-10091963	OK	12.8933	21.0194	0.705104	-1.46933	0.141743	0.980084	0	0	0	0	0
at1g49230	RING/U-box superfamily protein		RING/U-box superfamily protein; FUNCTIONS IN: zinc ion binding; EXPRESSED IN: 17 plant structures; EXPRESSED DURING: 11 growth stages; CONTAINS InterPro DOMAIN/s: Zinc finger RING-type (InterPro:IPR001841) Zinc finger C3HC4 RING-type (InterPro:IPR018957); BEST Arabidopsis thaliana protein match is: RING/U-box superfamily protein (TAIR:AT1G49200.1); Has 9168 Blast hits to 9144 proteins in 279 spec…	13	9	79	16	-19.1174	1.62521	2.07906e-06	1.00114e-06	3.10744e-06	0.229344	0.151104	1.18266e+07	0.0469053	1	-12.1647	1.52995	8.6649	0.00324397	0.397154	1	0.221942	Chr1:18209260-18210128	OK	1.89045	5.3513	1.50116	-2.24954	0.0244784	0.682619	0	0	0	0	0
at3g57970	Emsy N Terminus (ENT)/ plant Tudor-like domains-containing protein		Emsy N Terminus (ENT)/ plant Tudor-like domains-containing protein; CONTAINS InterPro DOMAIN/s: ENT (InterPro:IPR005491) Tudor-like plant (InterPro:IPR014002); BEST Arabidopsis thaliana protein match is: Emsy N Terminus (ENT) domain-containing protein (TAIR:AT3G57960.1); Has 108 Blast hits to 108 proteins in 13 species: Archae - 0; Bacteria - 0; Metazoa - 0; Fungi - 0; Plants - 108; Viruses - 0; …	1	4	13	18	-20.7894	2.55355	7.68029e-07	2.27685e-07	1.30872e-06	0.284791	0.151104	1.18266e+07	0.0137104	1	-14.5177	2.58796	8.6368	0.0032944	0.398195	1	0.222498	Chr3:21464701-21466677	OK	0.810421	1.45187	0.841169	-0.937033	0.348742	0.980084	0	0	0	0	0
at4g12400	stress-inducible protein putative		stress-inducible protein putative; FUNCTIONS IN: binding; INVOLVED IN: response to high light intensity response to hydrogen peroxide response to heat response to stress; LOCATED IN: cellular_component unknown; EXPRESSED IN: 18 plant structures; EXPRESSED DURING: 7 growth stages; CONTAINS InterPro DOMAIN/s: Tetratricopeptide TPR-1 (InterPro:IPR001440) Tetratricopeptide-like helical (InterPro:IPR0…	49	822	178	1575	-13.9903	1.25813	6.72938e-05	3.973e-05	9.49112e-05	0.464021	0.151104	1.18266e+07	0.221412	1	-10.7035	1.13204	8.63986	0.00328887	0.398195	1	0.222498	Chr4:7338658-7341363	OK	41.2269	53.1266	0.365849	-0.721666	0.4705	0.980084	0	0	0	0	0
at3g57020	Calcium-dependent phosphotriesterase superfamily protein		Calcium-dependent phosphotriesterase superfamily protein; FUNCTIONS IN: strictosidine synthase activity; INVOLVED IN: alkaloid biosynthetic process biosynthetic process; LOCATED IN: endoplasmic reticulum vacuole; EXPRESSED IN: 20 plant structures; EXPRESSED DURING: 10 growth stages; CONTAINS InterPro DOMAIN/s: Strictosidine synthase conserved region (InterPro:IPR018119) Strictosidine synthase (In…	566	1490	428	848	-13.7029	-0.642185	7.6856e-05	9.36871e-05	6.00083e-05	0.185491	0.151104	1.18266e+07	0.312251	1	-10.4285	-0.854824	8.6397	0.00328916	0.398195	1	0.222498	Chr3:21098314-21100360	OK	114.276	53.7926	-1.08705	2.50069	0.012395	0.530037	0	0	0	0	0
at5g25250	SPFH/Band 7/PHB domain-containing membrane-associated protein family		SPFH/Band 7/PHB domain-containing membrane-associated protein family; FUNCTIONS IN: molecular_function unknown; INVOLVED IN: biological_process unknown; LOCATED IN: plasma membrane vacuole; EXPRESSED IN: cultured cell; CONTAINS InterPro DOMAIN/s: Band 7 protein (InterPro:IPR001107); BEST Arabidopsis thaliana protein match is: SPFH/Band 7/PHB domain-containing membrane-associated protein family (T…	587	490	2481	896	-13.6819	1.26918	8.35808e-05	4.90136e-05	0.000118119	0.0943988	0.151104	1.18266e+07	0.00535724	1	-8.77201	1.21322	8.6199	0.0033251	0.399035	1	0.22295	Chr5:8749726-8751636	OK	32.1859	75.771	1.23522	-2.7338	0.00626087	0.388334	0	0	0	0	0
at4g09350	Chaperone DnaJ-domain superfamily protein		Chaperone DnaJ-domain superfamily protein; FUNCTIONS IN: heat shock protein binding; INVOLVED IN: protein folding; LOCATED IN: chloroplast; EXPRESSED IN: 21 plant structures; EXPRESSED DURING: 13 growth stages; CONTAINS InterPro DOMAIN/s: Molecular chaperone heat shock protein Hsp40 DnaJ (InterPro:IPR015609) Heat shock protein DnaJ N-terminal (InterPro:IPR001623) Heat shock protein DnaJ conserved…	83	266	46	131	-16.3793	-0.878327	1.22712e-05	1.59053e-05	8.61196e-06	0.221811	0.151104	1.18266e+07	0.221144	1	-11.5572	-1.1373	8.62491	0.00331596	0.399035	1	0.22295	Chr4:5931250-5932152	OK	35.1419	12.5516	-1.48532	2.58109	0.00984901	0.488325	0	0	0	0	0
at1g65970	thioredoxin-dependent peroxidase 2	thioredoxin-dependent peroxidase 2	thioredoxin-dependent peroxidase 2 (TPX2); FUNCTIONS IN: oxidoreductase activity antioxidant activity; INVOLVED IN: cell redox homeostasis; LOCATED IN: cellular_component unknown; EXPRESSED IN: leaf; CONTAINS InterPro DOMAIN/s: Thioredoxin fold (InterPro:IPR012335) Thioredoxin-like (InterPro:IPR017936) Thioredoxin-like fold (InterPro:IPR012336) Redoxin (InterPro:IPR013740); BEST Arabidopsis thali…	2	1	3	16	-21.4112	2.78653	5.01923e-07	1.36536e-07	8.81979e-07	0.392456	0.151104	1.18266e+07	0.0291453	1	-11.9903	2.73674	8.61262	0.00333843	0.399209	1	0.223038	Chr1:24552002-24558322	OK	0.265251	1.50467	2.50401	-1.91051	0.0560673	0.851785	0	0	0	0	0
at1g30700	FAD-binding Berberine family protein		FAD-binding Berberine family protein; FUNCTIONS IN: electron carrier activity oxidoreductase activity FAD binding catalytic activity; LOCATED IN: endomembrane system; EXPRESSED IN: stem hypocotyl root stamen; EXPRESSED DURING: 4 anthesis; CONTAINS InterPro DOMAIN/s: FAD-binding type 2 (InterPro:IPR016166) Berberine/berberine-like (InterPro:IPR012951) FAD linked oxidase N-terminal (InterPro:IPR006…	57	177	254	503	-15.648	1.73776	2.30868e-05	1.06638e-05	3.55491e-05	0.178484	0.151104	1.18266e+07	0.00678858	1	-11.2337	1.5771	8.58141	0.00339612	0.404668	1	0.226079	Chr1:10892569-10894572	OK	11.0653	24.5758	1.15119	-2.19451	0.0281991	0.728984	0	0	0	0	0
at1g61550	S-locus lectin protein kinase family protein		S-locus lectin protein kinase family protein; FUNCTIONS IN: in 6 functions; INVOLVED IN: protein amino acid phosphorylation recognition of pollen; LOCATED IN: endomembrane system; EXPRESSED IN: sperm cell root; CONTAINS InterPro DOMAIN/s: Curculin-like (mannose-binding) lectin (InterPro:IPR001480) PAN-2 domain (InterPro:IPR013227) Apple-like (InterPro:IPR003609) S-locus receptor kinase C-terminal…	4	3	12	40	-20.0817	3.00035	1.38358e-06	3.18594e-07	2.48726e-06	0.31878	0.151104	1.18266e+07	0.00515194	1	-14.3216	2.59801	8.5268	0.00349955	0.412603	1	0.230486	Chr1:22704009-22707826	OK	0.256053	0.593897	1.21377	-1.46285	0.143508	0.980084	0	0	0	0	0
at5g12030	heat shock protein 17.6A	Encodes a cytosolic small heat shock protein with chaperone activity that is induced by heat and osmotic stress and is also expressed late in seed development.	heat shock protein 17.6A (HSP17.6A); FUNCTIONS IN: unfolded protein binding; INVOLVED IN: protein folding response to high light intensity response to hydrogen peroxide response to heat hyperosmotic response; LOCATED IN: cytosol; EXPRESSED IN: 10 plant structures; EXPRESSED DURING: M germinated pollen stage 4 anthesis C globular stage petal differentiation and expansion stage; CONTAINS InterPro D…	2	59	17	146	-17.6272	1.65601	5.69101e-06	2.78177e-06	8.65739e-06	0.45335	0.151104	1.18266e+07	0.115627	1	-12.3478	1.63749	8.5318	0.00348994	0.412603	1	0.230486	Chr5:3884106-3884737	OK	13.9321	28.8824	1.05178	-1.61119	0.107137	0.964901	0	0	0	0	0
at1g72645			unknown protein; FUNCTIONS IN: molecular_function unknown; INVOLVED IN: biological_process unknown; LOCATED IN: endomembrane system; Has 35333 Blast hits to 34131 proteins in 2444 species: Archae - 798; Bacteria - 22429; Metazoa - 974; Fungi - 991; Plants - 531; Viruses - 0; Other Eukaryotes - 9610 (source: NCBI BLink).	62	117	34	61	-17.36	-0.911677	6.23775e-06	8.15349e-06	4.30616e-06	0.21437	0.151104	1.18266e+07	0.210714	1	-11.6404	-1.1405	8.53444	0.00348488	0.412603	1	0.230486	Chr1:27348380-27349219	OK	17.229	6.6702	-1.36904	2.25897	0.023885	0.682081	0	0	0	0	0
at4g19810	Glycosyl hydrolase family protein with chitinase insertion domain		Glycosyl hydrolase family protein with chitinase insertion domain; FUNCTIONS IN: cation binding chitinase activity hydrolase activity hydrolyzing O-glycosyl compounds catalytic activity; INVOLVED IN: carbohydrate metabolic process; LOCATED IN: cell wall; EXPRESSED IN: 10 plant structures; EXPRESSED DURING: LP.04 four leaves visible 4 anthesis C globular stage; CONTAINS InterPro DOMAIN/s: Glycosid…	126	109	506	241	-15.8334	1.35845	1.90692e-05	1.06952e-05	2.7424e-05	0.118964	0.151104	1.18266e+07	0.00925018	1	-11.1096	1.31162	8.5181	0.00351632	0.41313	1	0.230772	Chr4:10763933-10765753	OK	10.1102	24.2474	1.26201	-2.65693	0.00788555	0.44503	0	0	0	0	0
at4g21550	VP1/ABI3-like 3		VP1/ABI3-like 3 (VAL3); FUNCTIONS IN: sequence-specific DNA binding transcription factor activity; INVOLVED IN: regulation of transcription DNA-dependent; EXPRESSED IN: 9 plant structures; EXPRESSED DURING: 6 growth stages; CONTAINS InterPro DOMAIN/s: Transcriptional factor B3 (InterPro:IPR003340); BEST Arabidopsis thaliana protein match is: high-level expression of sugar-inducible gene 2 (TAIR:A…	5	2	9	28	-20.3383	2.48826	1.01123e-06	3.18518e-07	1.72858e-06	0.336458	0.151104	1.18266e+07	0.0235958	1	-13.216	2.16795	8.51133	0.00352943	0.413226	1	0.230817	Chr4:11463103-11468679	OK	0.183012	0.588321	1.68467	-1.88598	0.059297	0.863636	0	0	0	0	0
at3g14770	Nodulin MtN3 family protein		Nodulin MtN3 family protein; FUNCTIONS IN: molecular_function unknown; INVOLVED IN: biological_process unknown; LOCATED IN: endomembrane system integral to membrane membrane; EXPRESSED IN: 22 plant structures; EXPRESSED DURING: 13 growth stages; CONTAINS InterPro DOMAIN/s: MtN3/saliva-related transmembrane protein conserved region (InterPro:IPR018169) RAG1-activating protein 1 homologue (InterPro…	244	620	245	186	-15.2299	-1.19462	2.8288e-05	3.93688e-05	1.72075e-05	0.131666	0.151104	1.18266e+07	0.0283129	1	-11.2056	-1.09557	8.46135	0.00362772	0.417556	1	0.233185	Chr3:4957333-4959704	OK	40.6388	12.6799	-1.68031	3.36088	0.000776949	0.123637	0	0	0	0	0
at3g28007	Nodulin MtN3 family protein		Nodulin MtN3 family protein; LOCATED IN: endomembrane system integral to membrane membrane; EXPRESSED IN: 15 plant structures; EXPRESSED DURING: 8 growth stages; CONTAINS InterPro DOMAIN/s: MtN3/saliva-related transmembrane protein conserved region (InterPro:IPR018169) RAG1-activating protein 1 homologue (InterPro:IPR018179) RAG1-activating protein-1-related (InterPro:IPR004316); BEST Arabidopsis…	146	109	401	232	-15.869	1.05205	1.78389e-05	1.16035e-05	2.40654e-05	0.118964	0.151104	1.18266e+07	0.0433543	1	-11.063	1.03378	8.45786	0.0036347	0.417556	1	0.233185	Chr3:10408091-10409745	OK	14.9	25.7326	0.788282	-1.65415	0.098096	0.939212	0	0	0	0	0
at4g39270	Leucine-rich repeat protein kinase family protein		Leucine-rich repeat protein kinase family protein; FUNCTIONS IN: protein serine/threonine kinase activity protein kinase activity ATP binding; INVOLVED IN: transmembrane receptor protein tyrosine kinase signaling pathway protein amino acid phosphorylation; LOCATED IN: endomembrane system; EXPRESSED IN: 18 plant structures; EXPRESSED DURING: 12 growth stages; CONTAINS InterPro DOMAIN/s: Protein ki…	208	289	632	457	-14.9659	0.930752	3.28946e-05	2.26316e-05	4.31565e-05	0.11272	0.151104	1.18266e+07	0.0623818	1	-10.2674	0.869752	8.4571	0.00363622	0.417556	1	0.233185	Chr4:18276504-18279848	OK	8.8886	13.7225	0.626514	-1.8577	0.0632114	0.873046	0	0	0	0	0
at1g10960	ferredoxin 1		ferredoxin 1 (FD1); FUNCTIONS IN: electron carrier activity iron-sulfur cluster binding 2 iron 2 sulfur cluster binding; INVOLVED IN: response to karrikin; LOCATED IN: chloroplast stroma chloroplast; EXPRESSED IN: 22 plant structures; EXPRESSED DURING: 13 growth stages; CONTAINS InterPro DOMAIN/s: 2Fe-2S ferredoxin iron-sulphur binding site (InterPro:IPR006058) Ferredoxin (InterPro:IPR001041) Fer…	1083	1163	850	625	-13.6569	-0.802485	8.04469e-05	0.000102244	5.86497e-05	0.0943988	0.151104	1.18266e+07	0.0760911	1	-9.10383	-0.902132	8.4652	0.00362006	0.417556	1	0.233185	Chr1:3664385-3665039	OK	437.168	208.843	-1.06577	2.19277	0.0283242	0.73026	0	0	0	0	0
at4g28730	Glutaredoxin family protein		Glutaredoxin family protein; FUNCTIONS IN: electron carrier activity protein disulfide oxidoreductase activity; INVOLVED IN: cell redox homeostasis; LOCATED IN: chloroplast; CONTAINS InterPro DOMAIN/s: Thioredoxin fold (InterPro:IPR012335) Glutaredoxin (InterPro:IPR002109) Glutaredoxin subgroup (InterPro:IPR014025) Glutaredoxin eukaryotic/virial (InterPro:IPR011899) Thioredoxin-like fold (InterPr…	194	137	171	49	-16.5261	-1.01453	1.12419e-05	1.50608e-05	7.4525e-06	0.144658	0.151104	1.18266e+07	0.0786494	1	-11.0628	-1.05318	8.46308	0.00362427	0.417556	1	0.233185	Chr4:14199095-14200901	OK	27.1605	15.2504	-0.832666	1.64962	0.0990198	0.939212	0	0	0	0	0
at5g50280	Pentatricopeptide repeat (PPR) superfamily protein		embryo defective 1006 (EMB1006); INVOLVED IN: embryo development ending in seed dormancy; LOCATED IN: chloroplast; EXPRESSED IN: 22 plant structures; EXPRESSED DURING: 13 growth stages; CONTAINS InterPro DOMAIN/s: Pentatricopeptide repeat (InterPro:IPR002885); BEST Arabidopsis thaliana protein match is: Pentatricopeptide repeat (PPR) superfamily protein (TAIR:AT5G02860.1); Has 1807 Blast hits to …	111	164	79	88	-16.6945	-0.818909	9.81232e-06	1.25232e-05	7.09413e-06	0.164717	0.151104	1.18266e+07	0.189564	1	-11.3638	-0.961635	8.45472	0.00364097	0.417556	1	0.233185	Chr5:20459237-20461504	OK	8.18973	4.15973	-0.977327	1.81597	0.069375	0.88268	0	0	0	0	0
at1g54050	HSP20-like chaperones superfamily protein		HSP20-like chaperones superfamily protein; CONTAINS InterPro DOMAIN/s: Heat shock protein Hsp20 (InterPro:IPR002068) HSP20-like chaperone (InterPro:IPR008978); BEST Arabidopsis thaliana protein match is: heat shock protein 17.6A (TAIR:AT5G12030.1); Has 4491 Blast hits to 4491 proteins in 1181 species: Archae - 166; Bacteria - 2520; Metazoa - 2; Fungi - 140; Plants - 1242; Viruses - 0; Other Eukar…	2	29	7	105	-18.3715	2.12127	3.68867e-06	1.41316e-06	6.03248e-06	0.48584	0.151104	1.18266e+07	0.0609421	1	-13.0311	1.76356	8.4435	0.0036635	0.41871	1	0.233822	Chr1:20179421-20180281	OK	6.33732	13.3378	1.07358	-1.50144	0.133242	0.980084	0	0	0	0	0
at4g22620	SAUR-like auxin-responsive protein family		SAUR-like auxin-responsive protein family ; CONTAINS InterPro DOMAIN/s: Auxin responsive SAUR protein (InterPro:IPR003676); BEST Arabidopsis thaliana protein match is: SAUR-like auxin-responsive protein family (TAIR:AT4G12410.1); Has 1178 Blast hits to 1169 proteins in 26 species: Archae - 0; Bacteria - 0; Metazoa - 0; Fungi - 0; Plants - 1177; Viruses - 0; Other Eukaryotes - 1 (source: NCBI BLin…	158	96	137	14	-17.0695	-1.33674	8.04462e-06	1.15554e-05	4.59817e-06	0.199756	0.151104	1.18266e+07	0.0495562	1	-12.5533	-1.50467	8.42958	0.00369166	0.420499	1	0.234812	Chr4:11907630-11908113	OK	58.3014	17.8352	-1.70881	2.95839	0.00309255	0.263987	0	0	0	0	0
at1g19150	photosystem I light harvesting complex gene 6	PSI type II chlorophyll a/b-binding protein (Lhca2*1) mRNA	photosystem I light harvesting complex gene 6 (LHCA6); FUNCTIONS IN: chlorophyll binding; INVOLVED IN: response to blue light response to red light response to far red light photosynthesis; LOCATED IN: light-harvesting complex chloroplast; EXPRESSED IN: 24 plant structures; EXPRESSED DURING: 13 growth stages; CONTAINS InterPro DOMAIN/s: Chlorophyll A-B binding protein (InterPro:IPR001344); BEST A…	1025	459	690	211	-14.423	-1.13612	4.90761e-05	6.74892e-05	3.06948e-05	0.118964	0.151104	1.18266e+07	0.0262501	1	-9.92931	-1.15565	8.42031	0.00371053	0.42122	1	0.235207	Chr1:6612748-6613972	OK	72.714	34.0606	-1.09413	2.43773	0.0147798	0.570225	0	0	0	0	0
at4g29520			LOCATED IN: endoplasmic reticulum plasma membrane; EXPRESSED IN: 23 plant structures; EXPRESSED DURING: 14 growth stages; CONTAINS InterPro DOMAIN/s: Saposin B (InterPro:IPR008139); Has 137 Blast hits to 137 proteins in 50 species: Archae - 2; Bacteria - 0; Metazoa - 41; Fungi - 10; Plants - 36; Viruses - 0; Other Eukaryotes - 48 (source: NCBI BLink).	52	127	120	378	-16.1018	1.604	1.64313e-05	8.15551e-06	2.47549e-05	0.207019	0.151104	1.18266e+07	0.0205669	1	-10.9612	1.27665	8.41208	0.00372735	0.421706	1	0.23547	Chr4:14491624-14495745	OK	10.8552	22.7249	1.06588	-2.13653	0.0326358	0.750702	0	0	0	0	0
at2g45300	RNA 3'-terminal phosphate cyclase/enolpyruvate transferase alpha/beta	encodes 3-phosphoshikimate 1-carboxyvinyltransferase / 5-enolpyruvylshikimate-3-phosphate / EPSP synthase involved in chorismate biosynthesis	RNA 3'-terminal phosphate cyclase/enolpyruvate transferase alpha/beta; FUNCTIONS IN: 3-phosphoshikimate 1-carboxyvinyltransferase activity; INVOLVED IN: glyphosate metabolic process chorismate biosynthetic process aromatic amino acid family biosynthetic process; LOCATED IN: chloroplast; EXPRESSED IN: guard cell; CONTAINS InterPro DOMAIN/s: 3-phosphoshikimate 1-carboxyvinyltransferase core (InterP…	1237	2130	5020	2474	-12.2447	0.852143	0.000215107	0.000153359	0.000276844	0.0943988	0.151104	1.18266e+07	0.0583888	1	-8.90869	0.86522	8.37952	0.00379473	0.424321	1	0.236898	Chr2:18677310-18680072	OK	105.165	146.599	0.479216	-0.951405	0.341399	0.980084	0	0	0	0	0
at5g24165			unknown protein; FUNCTIONS IN: molecular_function unknown; INVOLVED IN: biological_process unknown; LOCATED IN: chloroplast; EXPRESSED IN: 22 plant structures; EXPRESSED DURING: 13 growth stages; BEST Arabidopsis thaliana protein match is: unknown protein (TAIR:AT4G23885.1); Has 30201 Blast hits to 17322 proteins in 780 species: Archae - 12; Bacteria - 1396; Metazoa - 17338; Fungi - 3422; Plants …	643	410	439	275	-14.7489	-0.799058	3.77235e-05	4.79065e-05	2.75451e-05	0.106545	0.151104	1.18266e+07	0.0990085	1	-9.79157	-0.84019	8.37653	0.00380098	0.424321	1	0.236898	Chr5:8188559-8189276	OK	206.266	113.124	-0.866596	1.9528	0.0508431	0.832334	0	0	0	0	0
at5g02540	NAD(P)-binding Rossmann-fold superfamily protein		NAD(P)-binding Rossmann-fold superfamily protein; FUNCTIONS IN: oxidoreductase activity binding catalytic activity; INVOLVED IN: oxidation reduction metabolic process; EXPRESSED IN: 22 plant structures; EXPRESSED DURING: 13 growth stages; CONTAINS InterPro DOMAIN/s: NAD(P)-binding domain (InterPro:IPR016040) Glucose/ribitol dehydrogenase (InterPro:IPR002347) Short-chain dehydrogenase/reductase SD…	56	142	34	61	-17.2866	-1.05683	6.67301e-06	9.02155e-06	4.30616e-06	0.221811	0.151104	1.18266e+07	0.153086	1	-12.8562	-1.20909	8.38025	0.0037932	0.424321	1	0.236898	Chr5:568523-570920	OK	11.5977	3.38926	-1.77479	2.91932	0.00350799	0.281422	0	0	0	0	0
at3g47160	RING/U-box superfamily protein		RING/U-box superfamily protein; FUNCTIONS IN: zinc ion binding; EXPRESSED IN: 23 plant structures; EXPRESSED DURING: 13 growth stages; CONTAINS InterPro DOMAIN/s: Zinc finger RING-type conserved site (InterPro:IPR017907) Zinc finger RING-type (InterPro:IPR001841); BEST Arabidopsis thaliana protein match is: RING/U-box superfamily protein (TAIR:AT5G58787.1); Has 1132 Blast hits to 1132 proteins in…	313	76	751	178	-15.3949	0.784846	2.40882e-05	1.7682e-05	3.04662e-05	0.157953	0.151104	1.18266e+07	0.184578	1	-10.5431	0.915118	8.38781	0.00377746	0.424321	1	0.236898	Chr3:17359987-17362118	OK	13.6448	28.2874	1.05181	-2.30358	0.0212463	0.657693	0	0	0	0	0
at4g18430	RAB GTPase homolog A1E		RAB GTPase homolog A1E (RABA1e); FUNCTIONS IN: GTP binding; INVOLVED IN: protein transport small GTPase mediated signal transduction; LOCATED IN: plasma membrane; EXPRESSED IN: 23 plant structures; EXPRESSED DURING: 12 growth stages; CONTAINS InterPro DOMAIN/s: Ras GTPase (InterPro:IPR001806) Small GTP-binding protein (InterPro:IPR005225) Small GTPase (InterPro:IPR020851) Ras (InterPro:IPR013753)…	11	13	59	44	-18.8536	1.90034	2.58475e-06	1.0926e-06	4.06918e-06	0.207019	0.151104	1.18266e+07	0.0128053	1	-12.5801	1.83145	8.36559	0.00382393	0.424733	1	0.237089	Chr4:10183716-10185280	OK	1.29967	5.06575	1.96263	-2.83462	0.004588	0.338675	0	0	0	0	0
at4g34380	Transducin/WD40 repeat-like superfamily protein		Transducin/WD40 repeat-like superfamily protein; CONTAINS InterPro DOMAIN/s: WD40 repeat 2 (InterPro:IPR019782) WD40 repeat-like-containing domain (InterPro:IPR011046) WD40-repeat-containing domain (InterPro:IPR017986) WD40/YVTN repeat-like-containing domain (InterPro:IPR015943) WD40 repeat (InterPro:IPR001680) WD40 repeat subgroup (InterPro:IPR019781) G-protein beta WD-40 repeat region (InterPro…	2	5	22	20	-20.3715	2.41882	1.00822e-06	3.18746e-07	1.68911e-06	0.244691	0.151104	1.18266e+07	0.0130886	1	-13.2836	2.49742	8.34503	0.00386744	0.424733	1	0.237089	Chr4:16438523-16440641	OK	0.405747	0.844641	1.05776	-1.29712	0.19459	0.980084	0	0	0	0	0
at4g18470	negative regulator of systemic acquired resistance (SNI1)	Negative regulator of systemic acquired resistance (SAR) repressor of pathogenesis-related PR gene expression which is removed by NPR1 upon induction of SAR. Encodes leucine-rich nuclear protein. Conserved in plants with putative orthologs found in severa	SUPPRESSOR OF NPR1-1 INDUCIBLE 1 (SNI1); Has 30201 Blast hits to 17322 proteins in 780 species: Archae - 12; Bacteria - 1396; Metazoa - 17338; Fungi - 3422; Plants - 5037; Viruses - 0; Other Eukaryotes - 2996 (source: NCBI BLink).	3	1	12	11	-21.2171	2.34481	5.52917e-07	1.82024e-07	9.11544e-07	0.260427	0.151104	1.18266e+07	0.0298952	1	-14.1944	2.26096	8.35137	0.00385396	0.424733	1	0.237089	Chr4:10192908-10196796	OK	0.178978	0.662208	1.8875	-1.85095	0.0641767	0.873046	0	0	0	0	0
at5g02760	Protein phosphatase 2C family protein		Protein phosphatase 2C family protein; FUNCTIONS IN: protein serine/threonine phosphatase activity catalytic activity; INVOLVED IN: protein amino acid dephosphorylation; LOCATED IN: protein serine/threonine phosphatase complex; EXPRESSED IN: 15 plant structures; EXPRESSED DURING: 10 growth stages; CONTAINS InterPro DOMAIN/s: Protein phosphatase 2C manganese/magnesium aspartate binding site (Inter…	10	13	3	3	-20.9491	-2.16811	6.2888e-07	1.04714e-06	2.294e-07	0.244691	0.151104	1.18266e+07	0.0459014	1	-12.6263	-2.22059	8.34895	0.00385911	0.424733	1	0.237089	Chr5:625253-629255	OK	0.704657	0.184986	-1.92951	1.90261	0.057092	0.852486	0	0	0	0	0
at1g70250	receptor serine/threonine kinase putative	Encodes a Protease inhibitor/seed storage/LTP family protein	receptor serine/threonine kinase putative; FUNCTIONS IN: protein serine/threonine kinase activity transmembrane receptor protein serine/threonine kinase activity protein kinase activity ATP binding; INVOLVED IN: protein amino acid phosphorylation; LOCATED IN: endomembrane system; EXPRESSED IN: 20 plant structures; EXPRESSED DURING: 11 growth stages; CONTAINS InterPro DOMAIN/s: Protein kinase ATP …	45	117	25	50	-17.5931	-1.09095	5.41523e-06	7.38133e-06	3.42956e-06	0.23697	0.151104	1.18266e+07	0.156869	1	-11.3277	-1.2426	8.34483	0.00386787	0.424733	1	0.237089	Chr1:26452964-26456088	OK	5.13318	1.94549	-1.39972	2.24643	0.0246763	0.682619	0	0	0	0	0
at5g02020		Encodes a protein involved in salt tolerance names SIS (Salt Induced Serine rich).	unknown protein; FUNCTIONS IN: molecular_function unknown; INVOLVED IN: biological_process unknown; LOCATED IN: chloroplast; EXPRESSED IN: 13 plant structures; EXPRESSED DURING: 6 growth stages; BEST Arabidopsis thaliana protein match is: unknown protein (TAIR:AT5G59080.1); Has 77 Blast hits to 77 proteins in 14 species: Archae - 0; Bacteria - 0; Metazoa - 0; Fungi - 0; Plants - 77; Viruses - 0; …	137	141	122	44	-16.8293	-1.11871	9.22843e-06	1.26547e-05	5.82728e-06	0.151267	0.151104	1.18266e+07	0.0587723	1	-11.4193	-1.17831	8.32941	0.00390084	0.426397	1	0.238003	Chr5:386017-388123	OK	19.6549	7.57516	-1.37554	2.92339	0.00346241	0.278918	0	0	0	0	0
at1g19720	Pentatricopeptide repeat (PPR-like) superfamily protein		Pentatricopeptide repeat (PPR-like) superfamily protein; INVOLVED IN: biological_process unknown; LOCATED IN: nucleus chloroplast cytoplasm; CONTAINS InterPro DOMAIN/s: Pentatricopeptide repeat (InterPro:IPR002885); BEST Arabidopsis thaliana protein match is: Tetratricopeptide repeat (TPR)-like superfamily protein (TAIR:AT3G57430.1); Has 61333 Blast hits to 15549 proteins in 316 species: Archae -…	648	774	528	440	-14.2741	-0.718393	5.2058e-05	6.47417e-05	3.93719e-05	0.106545	0.151104	1.18266e+07	0.136374	1	-9.94362	-0.840792	8.32588	0.00390841	0.426397	1	0.238003	Chr1:6819563-6822711	OK	26.4935	11.9508	-1.14853	2.49011	0.0127704	0.538422	0	0	0	0	0
at1g04980	PDI-like 2-2	Encodes a protein disulfide isomerase-like (PDIL) protein a member of a multigene family within the thioredoxin (TRX) superfamily. Transcript levels for this gene are up-regulated in response to three different chemical inducers of ER stress (dithiothreit	PDI-like 2-2 (PDIL2-2); CONTAINS InterPro DOMAIN/s: Thioredoxin fold (InterPro:IPR012335) Disulphide isomerase (InterPro:IPR005788) Thioredoxin domain (InterPro:IPR013766) Thioredoxin conserved site (InterPro:IPR017937) Thioredoxin-like subdomain (InterPro:IPR006662) Thioredoxin-like (InterPro:IPR017936) Thioredoxin-like fold (InterPro:IPR012336); BEST Arabidopsis thaliana protein match is: PDI-l…	31	68	65	219	-16.9306	1.65558	9.31016e-06	4.50994e-06	1.41584e-05	0.23697	0.151104	1.18266e+07	0.0275508	1	-10.3978	1.30835	8.28003	0.00400835	0.435885	1	0.243291	Chr1:1413643-1416144	OK	4.8485	8.93863	0.882516	-1.52231	0.127931	0.980084	0	0	0	0	0
at5g44010			unknown protein; Has 28 Blast hits to 26 proteins in 11 species: Archae - 0; Bacteria - 0; Metazoa - 0; Fungi - 0; Plants - 28; Viruses - 0; Other Eukaryotes - 0 (source: NCBI BLink).	13	10	57	24	-19.1267	1.47807	1.9949e-06	1.04673e-06	2.91792e-06	0.207019	0.151104	1.18266e+07	0.0579697	1	-12.7425	1.42973	8.26361	0.00404477	0.438427	1	0.244702	Chr5:17706964-17709199	OK	1.05652	2.13776	1.01678	-1.47471	0.140292	0.980084	0	0	0	0	0
at5g57110	autoinhibited Ca2+ -ATPase isoform 8	Arabidopsis-autoinhibited Ca2+ -ATPase isoform 8 contains all of the characteristic motifs of Ca2+ -transporting P-type Ca2+ -ATPases and is localized to the plasma membrane.	autoinhibited Ca2+ -ATPase isoform 8 (ACA8); FUNCTIONS IN: protein self-association calcium-transporting ATPase activity calmodulin binding; INVOLVED IN: response to nematode; LOCATED IN: plasma membrane membrane; EXPRESSED IN: 26 plant structures; EXPRESSED DURING: 13 growth stages; CONTAINS InterPro DOMAIN/s: ATPase P-type ATPase-associated domain (InterPro:IPR008250) ATPase P-type calcium-tran…	457	561	2129	627	-13.8926	1.0089	6.98144e-05	4.63496e-05	9.32492e-05	0.100439	0.151104	1.18266e+07	0.0311859	1	-9.11929	1.00898	8.2358	0.00410721	0.442341	1	0.246871	Chr5:23109437-23117563	OK	14.9034	24.3175	0.706354	-1.52504	0.127249	0.980084	0	0	0	0	0
at1g68890	magnesium ion binding;thiamin pyrophosphate binding;hydro-lyases;catalytics;2-succinyl-5-enolpyruvyl-6-hydroxy-3-cyclohexene-1-carboxylic-acid synthases	Homologous to the four eubacterial men genes involved in menanoquinone biosynthesis. Studies of mutants defective in this gene demonstrated its involvement in phylloquinone biosynthesis in Arabidopsis.	magnesium ion binding;thiamin pyrophosphate binding;hydro-lyases;catalytics;2-succinyl-5-enolpyruvyl-6-hydroxy-3-cyclohexene-1-carboxylic-acid synthases; FUNCTIONS IN: 2-succinyl-5-enolpyruvyl-6-hydroxy-3-cyclohexene-1-carboxylic-acid synthase activity hydro-lyase activity magnesium ion binding thiamin pyrophosphate binding catalytic activity; INVOLVED IN: phylloquinone biosynthetic process photo…	467	401	329	246	-15.0212	-0.787132	3.12054e-05	3.95035e-05	2.29076e-05	0.11272	0.151104	1.18266e+07	0.115004	1	-10.0174	-0.906709	8.24037	0.00409689	0.442341	1	0.246871	Chr1:25896944-25906714	OK	8.02727	4.18318	-0.940308	2.0619	0.0392172	0.795057	0	0	0	0	0
at3g50010	Cysteine/Histidine-rich C1 domain family protein		Cysteine/Histidine-rich C1 domain family protein; FUNCTIONS IN: zinc ion binding; LOCATED IN: cellular_component unknown; EXPRESSED IN: stem root leaf; EXPRESSED DURING: LP.04 four leaves visible; CONTAINS InterPro DOMAIN/s: Zinc finger RING-type (InterPro:IPR001841) DC1 (InterPro:IPR004146) Zinc finger PHD-type (InterPro:IPR001965) C1-like (InterPro:IPR011424); BEST Arabidopsis thaliana protein …	5	4	29	17	-20.175	2.08839	1.08403e-06	4.09626e-07	1.73768e-06	0.221811	0.151104	1.18266e+07	0.0224906	1	-14.0629	2.03713	8.21434	0.00415607	0.443458	1	0.247457	Chr3:18537182-18539601	OK	0.297047	0.655903	1.14279	-1.42321	0.154674	0.980084	0	0	0	0	0
at3g01970	WRKY DNA-binding protein 45	member of WRKY Transcription Factor; Group I	WRKY DNA-binding protein 45 (WRKY45); CONTAINS InterPro DOMAIN/s: DNA-binding WRKY (InterPro:IPR003657); BEST Arabidopsis thaliana protein match is: WRKY DNA-binding protein 75 (TAIR:AT5G13080.1); Has 3497 Blast hits to 3049 proteins in 189 species: Archae - 0; Bacteria - 0; Metazoa - 0; Fungi - 0; Plants - 3482; Viruses - 0; Other Eukaryotes - 15 (source: NCBI BLink).	29	28	82	75	-17.8984	1.31548	4.5187e-06	2.59449e-06	6.44587e-06	0.192581	0.151104	1.18266e+07	0.060185	1	-11.185	1.22322	8.20293	0.00418227	0.443458	1	0.247457	Chr3:326396-327412	OK	5.68865	8.16923	0.522112	-0.887763	0.374668	0.980084	0	0	0	0	0
at3g58070	C2H2 and C2HC zinc fingers superfamily protein	Putative transcription factor contains C2H2 domain regulates aspects of shoot maturation in Arabidopsis thaliana. GIS loss-of-function mutations affect the epidermal differentiation of inflorescence organs causing a premature decrease in trichome producti	GLABROUS INFLORESCENCE STEMS (GIS); FUNCTIONS IN: sequence-specific DNA binding transcription factor activity zinc ion binding nucleic acid binding; INVOLVED IN: trichome differentiation trichome branching response to gibberellin stimulus regulation of transcription; LOCATED IN: intracellular; EXPRESSED IN: 12 plant structures; EXPRESSED DURING: 7 growth stages; CONTAINS InterPro DOMAIN/s: Zinc f…	0	6	6	21	-20.6689	2.26641	7.53272e-07	2.73319e-07	1.25036e-06	0.422251	0.151104	1.18266e+07	0.0767852	1	-13.7166	2.28175	8.22379	0.00413447	0.443458	1	0.247457	Chr3:21506612-21507654	OK	0.873666	1.12095	0.359564	-0.391425	0.695483	0.983983	0	0	0	0	0
at3g56630	cytochrome P450 family 94 subfamily D polypeptide 2	member of CYP94D	cytochrome P450 family 94 subfamily D polypeptide 2 (CYP94D2); FUNCTIONS IN: electron carrier activity monooxygenase activity iron ion binding oxygen binding heme binding; INVOLVED IN: oxidation reduction; LOCATED IN: endomembrane system; EXPRESSED IN: 22 plant structures; EXPRESSED DURING: 12 growth stages; CONTAINS InterPro DOMAIN/s: Cytochrome P450 (InterPro:IPR001128) Cytochrome P450 E-class …	258	273	261	121	-15.7324	-0.792256	1.90588e-05	2.41722e-05	1.39577e-05	0.118964	0.151104	1.18266e+07	0.124294	1	-10.6823	-0.83472	8.20237	0.00418357	0.443458	1	0.247457	Chr3:20978936-20980632	OK	17.8977	9.76443	-0.874169	1.82146	0.0685369	0.88268	0	0	0	0	0
at1g21100	O-methyltransferase family protein		O-methyltransferase family protein; FUNCTIONS IN: methyltransferase activity O-methyltransferase activity protein dimerization activity; LOCATED IN: cytosol; EXPRESSED IN: stem cotyledon hypocotyl root leaf; EXPRESSED DURING: LP.04 four leaves visible; CONTAINS InterPro DOMAIN/s: Winged helix-turn-helix transcription repressor DNA-binding (InterPro:IPR011991) Plant methyltransferase dimerisation …	94	10	208	64	-17.2037	0.974794	7.02706e-06	4.72586e-06	9.30195e-06	0.25251	0.151104	1.18266e+07	0.205479	1	-11.0836	1.24647	8.18718	0.00421875	0.445781	1	0.248745	Chr1:7386838-7388428	OK	4.64418	8.61115	0.890781	-1.71154	0.0869816	0.916754	0	0	0	0	0
at5g53110	RING/U-box superfamily protein		RING/U-box superfamily protein; FUNCTIONS IN: zinc ion binding; INVOLVED IN: biological_process unknown; LOCATED IN: endomembrane system; EXPRESSED IN: 8 plant structures; EXPRESSED DURING: 4 anthesis C globular stage petal differentiation and expansion stage; CONTAINS InterPro DOMAIN/s: Zinc finger RING-type (InterPro:IPR001841) Zinc finger C3HC4 RING-type (InterPro:IPR018957); BEST Arabidopsis …	36	45	94	140	-17.2957	1.50609	7.06057e-06	3.68788e-06	1.04556e-05	0.192581	0.151104	1.18266e+07	0.0267594	1	-11.9827	1.33949	8.14793	0.00431102	0.451274	1	0.251788	Chr5:21529021-21533159	OK	4.06711	12.3343	1.60061	-2.8066	0.00500679	0.34362	0	0	0	0	0
at5g05580	fatty acid desaturase 8	Encodes a temperature sensitive plastidic fatty acid desaturase.	fatty acid desaturase 8 (FAD8); FUNCTIONS IN: omega-3 fatty acid desaturase activity; INVOLVED IN: response to temperature stimulus fatty acid biosynthetic process; LOCATED IN: chloroplast chloroplast envelope; CONTAINS InterPro DOMAIN/s: Protein of unknown function DUF3474 (InterPro:IPR021863) Fatty acid desaturase type 1 (InterPro:IPR005804); BEST Arabidopsis thaliana protein match is: fatty ac…	380	378	342	157	-15.2842	-0.922642	2.63449e-05	3.45032e-05	1.8201e-05	0.106545	0.151104	1.18266e+07	0.0576545	1	-11.1445	-0.965391	8.14945	0.00430742	0.451274	1	0.251788	Chr5:1664084-1668352	OK	33.1603	16.1461	-1.03827	2.25779	0.0239586	0.682081	0	0	0	0	0
at5g51720	2 iron 2 sulfur cluster binding		2 iron 2 sulfur cluster binding; FUNCTIONS IN: 2 iron 2 sulfur cluster binding; INVOLVED IN: biological_process unknown; LOCATED IN: chloroplast stroma chloroplast; EXPRESSED IN: 20 plant structures; EXPRESSED DURING: 13 growth stages; CONTAINS InterPro DOMAIN/s: Iron sulphur-containing domain CDGSH-type (InterPro:IPR018967); Has 30201 Blast hits to 17322 proteins in 780 species: Archae - 12; Bac…	536	401	309	161	-15.1588	-1.28257	3.00765e-05	4.26369e-05	1.75307e-05	0.106545	0.151104	1.18266e+07	0.00889859	1	-10.5415	-1.32826	8.12115	0.00437517	0.455137	1	0.253921	Chr5:21009591-21010345	OK	208.83	85.9698	-1.28043	2.77984	0.00543855	0.362666	0	0	0	0	0
at3g20460	Major facilitator superfamily protein		Major facilitator superfamily protein; FUNCTIONS IN: carbohydrate transmembrane transporter activity sugar:hydrogen symporter activity; INVOLVED IN: transport transmembrane transport; LOCATED IN: integral to membrane membrane; EXPRESSED IN: 16 plant structures; EXPRESSED DURING: 10 growth stages; CONTAINS InterPro DOMAIN/s: Sugar transporter conserved site (InterPro:IPR005829) Major facilitator s…	0	1	5	9	-22.5181	3.74081	3.17755e-07	4.55266e-08	5.83615e-07	0.31878	0.151104	1.18266e+07	0.0161207	1	-15.3717	3.7912	8.12119	0.00437509	0.455137	1	0.253921	Chr3:7135049-7139472	OK	0.209282	0.536446	1.35798	-1.29129	0.196602	0.980084	0	0	0	0	0
at1g28010	P-glycoprotein 14		P-glycoprotein 14 (PGP14); FUNCTIONS IN: ATPase activity coupled to transmembrane movement of substances; INVOLVED IN: transport transmembrane transport; LOCATED IN: integral to membrane; EXPRESSED IN: 9 plant structures; EXPRESSED DURING: LP.04 four leaves visible LP.02 two leaves visible LP.12 twelve leaves visible; CONTAINS InterPro DOMAIN/s: ATPase AAA+ type core (InterPro:IPR003593) ABC tran…	455	955	420	368	-14.4217	-0.990857	4.82876e-05	6.42358e-05	3.2335e-05	0.125279	0.151104	1.18266e+07	0.0595001	1	-10.7825	-1.02326	8.11561	0.00438856	0.455137	1	0.253921	Chr1:9763435-9768068	OK	20.8931	8.41223	-1.31247	2.73616	0.00621604	0.388334	0	0	0	0	0
at2g04495			unknown protein; FUNCTIONS IN: molecular_function unknown; INVOLVED IN: biological_process unknown; LOCATED IN: endomembrane system; BEST Arabidopsis thaliana protein match is: unknown protein (TAIR:AT2G04515.1); Has 30201 Blast hits to 17322 proteins in 780 species: Archae - 12; Bacteria - 1396; Metazoa - 17338; Fungi - 3422; Plants - 5037; Viruses - 0; Other Eukaryotes - 2996 (source: NCBI BLin…	22	75	130	168	-17.006	1.56273	8.72005e-06	4.42043e-06	1.30387e-05	0.199756	0.151104	1.18266e+07	0.0240472	1	-11.7641	1.56295	8.10944	0.00440354	0.455286	1	0.253997	Chr2:1564165-1565106	OK	9.59897	18.4766	0.944746	-1.67578	0.0937819	0.932249	0	0	0	0	0
at2g40400	Protein of unknown function (DUF399 and DUF3411)		Protein of unknown function (DUF399 and DUF3411); CONTAINS InterPro DOMAIN/s: Protein of unknown function DUF399 (InterPro:IPR007314) Protein of unknown function DUF3411 (InterPro:IPR021825); BEST Arabidopsis thaliana protein match is: Protein of unknown function (DUF399 and DUF3411) (TAIR:AT3G56140.1); Has 496 Blast hits to 496 proteins in 118 species: Archae - 0; Bacteria - 198; Metazoa - 0; Fu…	628	1150	424	637	-13.972	-0.760249	6.44129e-05	8.09893e-05	4.78217e-05	0.144658	0.151104	1.18266e+07	0.176024	1	-10.1215	-1.02323	8.06531	0.00451208	0.465076	1	0.259451	Chr2:16869333-16873258	OK	45.467	19.5048	-1.22099	2.65849	0.00784912	0.444978	0	0	0	0	0
at2g43870	Pectin lyase-like superfamily protein		Pectin lyase-like superfamily protein; FUNCTIONS IN: polygalacturonase activity; INVOLVED IN: carbohydrate metabolic process; LOCATED IN: endomembrane system; EXPRESSED IN: sepal male gametophyte stamen; EXPRESSED DURING: 4 anthesis; CONTAINS InterPro DOMAIN/s: Pectin lyase fold/virulence factor (InterPro:IPR011050) Pectin lyase fold (InterPro:IPR012334) Glycoside hydrolase family 28 (InterPro:IP…	0	0	2	11	-35.303	29.4262	2.88876e-07	8.7835e-16	5.83349e-07	0.412179	0.151104	1.18266e+07	0.00632344	1	-15.5732	8.55965	8.00128	0.00467442	0.476193	1	0.265623	Chr2:18166614-18168264	NOTEST	0.126048	0.447391	1.82756	-1.16438	0.244272	1	0	0	0	0	0
at3g05120	alpha/beta-Hydrolases superfamily protein	Encodes a gibberellin (GA) receptor ortholog of the rice GA receptor gene (OsGID1). Has GA-binding activity showing higher affinity to GA4. Interacts with DELLA proteins in vivo in the presence of GA4. The DELLA region alone can interact with GID1A in GA-	GA INSENSITIVE DWARF1A (GID1A); FUNCTIONS IN: hydrolase activity; INVOLVED IN: floral organ morphogenesis raffinose family oligosaccharide biosynthetic process positive regulation of gibberellic acid mediated signaling pathway response to gibberellin stimulus gibberellin mediated signaling pathway; LOCATED IN: nucleus cytoplasm; EXPRESSED IN: 27 plant structures; EXPRESSED DURING: 15 growth stage…	90	150	307	248	-15.9632	1.0361	1.66764e-05	1.09308e-05	2.24236e-05	0.131666	0.151104	1.18266e+07	0.0579607	1	-10.4441	0.978235	8.00358	0.0046685	0.476193	1	0.265623	Chr3:1430470-1432778	OK	8.99133	13.2957	0.564357	-1.14258	0.253213	0.980084	0	0	0	0	0
at5g22800	Alanyl-tRNA synthetase class IIc	A locus involved in embryogenesis. Mutations in this locus result in embryo lethality.	EMBRYO DEFECTIVE 1030 (EMB1030); FUNCTIONS IN: alanine-tRNA ligase activity ligase activity forming aminoacyl-tRNA and related compounds nucleotide binding ATP binding nucleic acid binding; INVOLVED IN: alanyl-tRNA aminoacylation embryo development ending in seed dormancy; LOCATED IN: mitochondrion chloroplast stroma chloroplast membrane; EXPRESSED IN: cultured cell leaf; CONTAINS InterPro DOMAIN…	1038	1024	918	530	-13.7641	-0.769951	7.44536e-05	9.38588e-05	5.50548e-05	0.0943988	0.151104	1.18266e+07	0.0885732	1	-9.46585	-0.839679	8.00043	0.00467662	0.476193	1	0.265623	Chr5:7616072-7619981	OK	34.2196	18.2494	-0.906971	2.01639	0.0437587	0.809078	0	0	0	0	0
at5g26230			unknown protein; FUNCTIONS IN: molecular_function unknown; INVOLVED IN: biological_process unknown; LOCATED IN: chloroplast; EXPRESSED IN: 22 plant structures; EXPRESSED DURING: 13 growth stages; Has 1807 Blast hits to 1807 proteins in 277 species: Archae - 0; Bacteria - 0; Metazoa - 736; Fungi - 347; Plants - 385; Viruses - 0; Other Eukaryotes - 339 (source: NCBI BLink).	6	19	21	58	-18.8701	1.74719	2.43514e-06	1.1389e-06	3.76307e-06	0.310116	0.151104	1.18266e+07	0.0547116	1	-12.3146	1.53261	7.99265	0.00469676	0.476799	1	0.265954	Chr5:9173516-9174542	OK	6.07028	8.14188	0.423599	-0.64862	0.516584	0.980115	0	0	0	0	0
at5g39580	Peroxidase superfamily protein		Peroxidase superfamily protein; FUNCTIONS IN: peroxidase activity heme binding; INVOLVED IN: defense response to fungus N-terminal protein myristoylation; LOCATED IN: endomembrane system; EXPRESSED IN: 17 plant structures; EXPRESSED DURING: 12 growth stages; CONTAINS InterPro DOMAIN/s: Haem peroxidase (InterPro:IPR010255) Plant peroxidase (InterPro:IPR000823) Haem peroxidase plant/fungal/bacteria…	30	52	117	328	-16.7563	2.54849	1.27426e-05	3.73462e-06	2.18132e-05	0.207019	0.151104	1.18266e+07	0.00043526	0.475535	-10.7552	1.92951	7.97743	0.00473642	0.477937	1	0.266574	Chr5:15847077-15849108	OK	5.59627	21.4339	1.93735	-3.43934	0.000583138	0.103863	0	0	0	0	0
at4g38430	rho guanyl-nucleotide exchange factor 1	Member of the RopGEF (guanine nucleotide exchange factor) family containing the novel PRONE domain (plant-specific Rop nucleotide exchanger) which is exclusively active towards members of the Rop subfamily also known as DUF315). Interacts with ROP1 but th	rho guanyl-nucleotide exchange factor 1 (ROPGEF1); CONTAINS InterPro DOMAIN/s: Rop nucleotide exchanger PRONE (InterPro:IPR005512); BEST Arabidopsis thaliana protein match is: RHO guanyl-nucleotide exchange factor 7 (TAIR:AT5G02010.1); Has 308 Blast hits to 304 proteins in 16 species: Archae - 0; Bacteria - 0; Metazoa - 0; Fungi - 0; Plants - 308; Viruses - 0; Other Eukaryotes - 0 (source: NCBI B…	164	169	132	80	-16.4607	-0.902261	1.16322e-05	1.51584e-05	8.11289e-06	0.138125	0.151104	1.18266e+07	0.110689	1	-10.1178	-0.968204	7.97966	0.00473058	0.477937	1	0.266574	Chr4:17986465-17988807	OK	11.4119	5.67114	-1.00883	1.9959	0.0459446	0.815673	0	0	0	0	0
at1g30110	nudix hydrolase homolog 25		nudix hydrolase homolog 25 (NUDX25); CONTAINS InterPro DOMAIN/s: NUDIX hydrolase domain-like (InterPro:IPR015797) NUDIX hydrolase (InterPro:IPR020476) NUDIX hydrolase conserved site (InterPro:IPR020084) NUDIX hydrolase domain (InterPro:IPR000086); BEST Arabidopsis thaliana protein match is: nudix hydrolase homolog 26 (TAIR:AT3G10620.1); Has 5811 Blast hits to 5811 proteins in 1324 species: Archae…	10	44	76	72	-17.9739	1.31667	4.28363e-06	2.46101e-06	6.10983e-06	0.23697	0.151104	1.18266e+07	0.0847949	1	-13.0022	1.40315	7.93246	0.00485557	0.485586	1	0.270819	Chr1:10581734-10584080	OK	6.44091	9.09887	0.498422	-0.91145	0.362058	0.980084	0	0	0	0	0
at1g33410	SUPPRESSOR OF AUXIN RESISTANCE1		SUPPRESSOR OF AUXIN RESISTANCE1 (SAR1); CONTAINS InterPro DOMAIN/s: Nucleoporin Nup120/160 (InterPro:IPR021717); Has 209 Blast hits to 198 proteins in 81 species: Archae - 0; Bacteria - 0; Metazoa - 119; Fungi - 29; Plants - 47; Viruses - 0; Other Eukaryotes - 14 (source: NCBI BLink).	314	494	365	193	-15.1392	-0.8185	2.88296e-05	3.67987e-05	2.087e-05	0.11272	0.151104	1.18266e+07	0.101759	1	-10.3363	-0.854089	7.9346	0.00484984	0.485586	1	0.270819	Chr1:12109589-12118850	OK	9.61463	4.0426	-1.24995	2.61303	0.00897445	0.470812	0	0	0	0	0
at4g02520	glutathione S-transferase PHI 2	Encodes glutathione transferase belonging to the phi class of GSTs. Naming convention according to Wagner et al. (2002). The expression of this gene is upregulated by herbicide safeners such as benoxacor and fenclorim.	glutathione S-transferase PHI 2 (GSTF2); FUNCTIONS IN: glutathione transferase activity glutathione binding; INVOLVED IN: in 6 processes; LOCATED IN: in 7 components; EXPRESSED IN: phloem cotyledon root cultured cell leaf; EXPRESSED DURING: seedling growth; CONTAINS InterPro DOMAIN/s: Thioredoxin fold (InterPro:IPR012335) Glutathione S-transferase C-terminal (InterPro:IPR004046) Glutathione S-tra…	1513	1441	4949	3503	-12.2045	1.31215	0.000234177	0.000134455	0.000333897	0.088425	0.151104	1.18266e+07	0.0028372	0.954853	-7.44846	1.22805	7.91745	0.00489602	0.488178	1	0.272257	Chr4:1110451-1111660	OK	280.382	570.326	1.02439	-1.92238	0.0545582	0.851031	0	0	0	0	0
at4g29850	Eukaryotic protein of unknown function (DUF872)		Eukaryotic protein of unknown function (DUF872); CONTAINS InterPro DOMAIN/s: Uncharacterised protein family UPF0414 transmembrane (InterPro:IPR008590); BEST Arabidopsis thaliana protein match is: Eukaryotic protein of unknown function (DUF872) (TAIR:AT2G19350.1); Has 271 Blast hits to 271 proteins in 72 species: Archae - 0; Bacteria - 0; Metazoa - 167; Fungi - 0; Plants - 98; Viruses - 0; Other E…	2	6	27	14	-20.3561	2.064	9.5502e-07	3.64317e-07	1.52146e-06	0.23697	0.151104	1.18266e+07	0.0323041	1	-13.9766	2.12298	7.88586	0.00498228	0.493612	1	0.275251	Chr4:14601620-14605796	OK	3.04289	5.0222	0.722877	-0.958363	0.33788	0.980084	0	0	0	0	0
at1g75170	Sec14p-like phosphatidylinositol transfer family protein		Sec14p-like phosphatidylinositol transfer family protein; CONTAINS InterPro DOMAIN/s: Cellular retinaldehyde-binding/triple function C-terminal (InterPro:IPR001251) Cellular retinaldehyde-binding/triple function N-terminal (InterPro:IPR008273) Phosphatidylinositol transfer protein-like N-terminal (InterPro:IPR011074); BEST Arabidopsis thaliana protein match is: Sec14p-like phosphatidylinositol tr…	75	145	291	260	-16.0178	1.17744	1.63443e-05	1.00214e-05	2.26723e-05	0.138125	0.151104	1.18266e+07	0.0354825	1	-11.1885	1.12348	7.88206	0.00499277	0.493612	1	0.275251	Chr1:28213798-28218801	OK	10.4908	17.1724	0.710961	-2.97563	0.00292385	0.256849	0	0	0	0	0
at4g40000	S-adenosyl-L-methionine-dependent methyltransferases superfamily protein		S-adenosyl-L-methionine-dependent methyltransferases superfamily protein; FUNCTIONS IN: methyltransferase activity RNA binding; INVOLVED IN: biological_process unknown; LOCATED IN: cellular_component unknown; EXPRESSED IN: 17 plant structures; EXPRESSED DURING: 8 growth stages; CONTAINS InterPro DOMAIN/s: Bacterial Fmu (Sun)/eukaryotic nucleolar NOL1/Nop2p (InterPro:IPR001678) Bacterial Fmu (Sun)…	25	55	27	9	-18.8322	-1.53261	2.43866e-06	3.64433e-06	1.26511e-06	0.221811	0.151104	1.18266e+07	0.0447289	1	-13.3238	-1.57105	7.87079	0.00502397	0.493612	1	0.275251	Chr4:18542550-18547523	OK	1.64949	0.474221	-1.79839	2.50858	0.0121219	0.530037	0	0	0	0	0
at5g01015			unknown protein; FUNCTIONS IN: molecular_function unknown; INVOLVED IN: biological_process unknown; LOCATED IN: endomembrane system; EXPRESSED IN: 23 plant structures; EXPRESSED DURING: 13 growth stages; BEST Arabidopsis thaliana protein match is: unknown protein (TAIR:AT1G65295.1); Has 30201 Blast hits to 17322 proteins in 780 species: Archae - 12; Bacteria - 1396; Metazoa - 17338; Fungi - 3422;…	71	37	18	25	-18.3353	-1.4005	3.3807e-06	4.91275e-06	1.83851e-06	0.229344	0.151104	1.18266e+07	0.0749249	1	-12.3619	-1.7175	7.87629	0.00500871	0.493612	1	0.275251	Chr5:5255-5891	OK	16.9114	7.99542	-1.08075	1.79775	0.0722162	0.890942	0	0	0	0	0
at2g20560	DNAJ heat shock family protein		DNAJ heat shock family protein; FUNCTIONS IN: unfolded protein binding heat shock protein binding; INVOLVED IN: protein folding; LOCATED IN: cellular_component unknown; EXPRESSED IN: 10 plant structures; EXPRESSED DURING: M germinated pollen stage 4 anthesis C globular stage petal differentiation and expansion stage; CONTAINS InterPro DOMAIN/s: Molecular chaperone heat shock protein Hsp40 DnaJ (I…	35	278	189	569	-15.3973	1.39814	2.58964e-05	1.42728e-05	3.75627e-05	0.25251	0.151104	1.18266e+07	0.0650609	1	-11.2554	1.40694	7.86532	0.0050392	0.493665	1	0.275274	Chr2:8847444-8850010	OK	19.8074	28.2835	0.513921	-0.939293	0.347581	0.980084	0	0	0	0	0
at2g02810	UDP-galactose transporter 1	Encodes a multitransmembrane hydrophobic protein that functions as transporter of UDP-galactose and UDP-glucose into the Golgi. Localized in the ER. Involved in the unfolded protein response a mechanism that controls proper protein folding in the ER.	UDP-galactose transporter 1 (UTR1); CONTAINS InterPro DOMAIN/s: UAA transporter (InterPro:IPR013657); BEST Arabidopsis thaliana protein match is: UDP-galactose transporter 3 (TAIR:AT1G14360.1); Has 1052 Blast hits to 1046 proteins in 233 species: Archae - 0; Bacteria - 0; Metazoa - 503; Fungi - 150; Plants - 232; Viruses - 0; Other Eukaryotes - 167 (source: NCBI BLink).	69	143	178	346	-15.9878	1.34409	1.70663e-05	9.65762e-06	2.45055e-05	0.17156	0.151104	1.18266e+07	0.0319534	1	-10.4128	1.142	7.85858	0.005058	0.493992	1	0.275442	Chr2:801529-803436	OK	11.1879	19.4396	0.797063	-1.51374	0.130093	0.980084	0	0	0	0	0
at4g26200	1-amino-cyclopropane-1-carboxylate synthase 7	Member of a family of proteins in Arabidopsis that encode 1-Amino-cyclopropane-1-carboxylate synthase an enzyme involved in ethylene biosynthesis. Not expressed in response to IAA.	1-amino-cyclopropane-1-carboxylate synthase 7 (ACS7); CONTAINS InterPro DOMAIN/s: 1-aminocyclopropane-1-carboxylate synthase (InterPro:IPR001176) Pyridoxal phosphate-dependent transferase major domain (InterPro:IPR015424) Aminotransferase class I/classII (InterPro:IPR004839) Aminotransferases class-I pyridoxal-phosphate-binding site (InterPro:IPR004838) Pyridoxal phosphate-dependent transferase m…	0	15	13	40	-19.5176	1.92359	1.58614e-06	6.83658e-07	2.51715e-06	0.442834	0.151104	1.18266e+07	0.0814973	1	-13.4275	2.11828	7.85361	0.00507194	0.493992	1	0.275442	Chr4:13275306-13277188	OK	0.809513	2.51965	1.6381	-2.08557	0.0370175	0.78115	0	0	0	0	0
at4g18540			unknown protein; Has 209 Blast hits to 205 proteins in 54 species: Archae - 0; Bacteria - 17; Metazoa - 2; Fungi - 150; Plants - 40; Viruses - 0; Other Eukaryotes - 0 (source: NCBI BLink).	3	1	31	9	-20.932	2.91499	8.05478e-07	1.82024e-07	1.38235e-06	0.244691	0.151104	1.18266e+07	0.00494147	1	-14.506	2.86336	7.78207	0.00527673	0.49603	1	0.276464	Chr4:10221202-10223028	OK	0.126128	0.959806	2.92785	-2.63023	0.00853265	0.462718	0	0	0	0	0
at1g26420	FAD-binding Berberine family protein		FAD-binding Berberine family protein; FUNCTIONS IN: electron carrier activity oxidoreductase activity FAD binding catalytic activity; LOCATED IN: endomembrane system; EXPRESSED IN: stem stamen; EXPRESSED DURING: 4 anthesis; CONTAINS InterPro DOMAIN/s: FAD-binding type 2 (InterPro:IPR016166) Berberine/berberine-like (InterPro:IPR012951) FAD linked oxidase N-terminal (InterPro:IPR006094); BEST Arab…	66	111	190	350	-16.1021	1.63678	1.65439e-05	8.06143e-06	2.50608e-05	0.164717	0.151104	1.18266e+07	0.00830268	1	-11.0644	1.35123	7.77914	0.00528531	0.49603	1	0.276464	Chr1:9141566-9143304	OK	5.80613	14.6408	1.33435	-2.56927	0.0101914	0.495879	0	0	0	0	0
at5g45770	receptor like protein 55		receptor like protein 55 (RLP55); CONTAINS InterPro DOMAIN/s: Leucine-rich repeat (InterPro:IPR001611); BEST Arabidopsis thaliana protein match is: receptor like protein 51 (TAIR:AT4G18760.1); Has 93706 Blast hits to 31251 proteins in 1137 species: Archae - 18; Bacteria - 5828; Metazoa - 23619; Fungi - 1040; Plants - 57482; Viruses - 11; Other Eukaryotes - 5708 (source: NCBI BLink).	1	2	8	15	-21.3496	2.90807	5.63057e-07	1.36577e-07	9.92104e-07	0.301564	0.151104	1.18266e+07	0.0145676	1	-14.4968	2.76374	7.77438	0.00529925	0.49603	1	0.276464	Chr5:18563567-18564921	OK	0.650639	0.651063	0.000939021	-0.00103852	0.999171	0.999977	0	0	0	0	0
at5g22520			unknown protein; BEST Arabidopsis thaliana protein match is: unknown protein (TAIR:AT5G22530.1); Has 14 Blast hits to 14 proteins in 2 species: Archae - 0; Bacteria - 0; Metazoa - 0; Fungi - 0; Plants - 14; Viruses - 0; Other Eukaryotes - 0 (source: NCBI BLink).	34	64	180	139	-17.0153	1.51605	8.61418e-06	4.46374e-06	1.27636e-05	0.164717	0.151104	1.18266e+07	0.016209	1	-11.7623	1.48813	7.76761	0.00531913	0.49603	1	0.276464	Chr5:7478929-7479527	OK	17.6669	30.0938	0.768415	-1.4035	0.160468	0.980084	0	0	0	0	0
at1g35210			unknown protein; FUNCTIONS IN: molecular_function unknown; INVOLVED IN: biological_process unknown; LOCATED IN: chloroplast; EXPRESSED IN: 14 plant structures; EXPRESSED DURING: 9 growth stages; CONTAINS InterPro DOMAIN/s: Protein of unknown function DUF740 (InterPro:IPR008004); BEST Arabidopsis thaliana protein match is: unknown protein (TAIR:AT1G22470.1); Has 83 Blast hits to 83 proteins in 12 …	40	47	141	129	-17.2003	1.49098	7.5411e-06	3.96082e-06	1.11268e-05	0.17156	0.151104	1.18266e+07	0.020603	1	-11.6219	1.40412	7.76761	0.00531915	0.49603	1	0.276464	Chr1:12896651-12897402	OK	13.947	21.4137	0.618572	-1.13531	0.256246	0.980084	0	0	0	0	0
at4g27900	CCT motif family protein		CCT motif family protein; FUNCTIONS IN: molecular_function unknown; INVOLVED IN: biological_process unknown; LOCATED IN: cellular_component unknown; EXPRESSED IN: 23 plant structures; EXPRESSED DURING: 13 growth stages; CONTAINS InterPro DOMAIN/s: CCT domain (InterPro:IPR010402); BEST Arabidopsis thaliana protein match is: CCT motif family protein (TAIR:AT5G53420.1); Has 1589 Blast hits to 1589 p…	91	132	449	156	-16.0616	1.05182	1.56142e-05	1.0155e-05	2.1048e-05	0.131666	0.151104	1.18266e+07	0.0543643	1	-10.3355	0.977397	7.7676	0.00531916	0.49603	1	0.276464	Chr4:13890643-13893073	OK	12.004	18.9787	0.660872	-2.54737	0.0108538	0.513855	0	0	0	0	0
at2g31830	endonuclease/exonuclease/phosphatase family protein		endonuclease/exonuclease/phosphatase family protein; FUNCTIONS IN: inositol or phosphatidylinositol phosphatase activity; EXPRESSED IN: 21 plant structures; EXPRESSED DURING: 13 growth stages; CONTAINS InterPro DOMAIN/s: Inositol polyphosphate related phosphatase (InterPro:IPR000300) WD40 repeat (InterPro:IPR001680) WD40/YVTN repeat-like-containing domain (InterPro:IPR015943) Endonuclease/exonucl…	10	13	4	3	-20.8529	-1.97558	6.45442e-07	1.04714e-06	2.63845e-07	0.23697	0.151104	1.18266e+07	0.0665376	1	-13.5101	-2.00227	7.78329	0.00527316	0.49603	1	0.276464	Chr2:13532679-13537741	NOTEST	0.284006	0.113462	-1.32371	1.43764	0.150536	1	0	0	0	0	0
at3g23910			BEST Arabidopsis thaliana protein match is: RNA-directed DNA polymerase (reverse transcriptase)-related family protein (TAIR:AT3G24255.2); Has 562 Blast hits to 532 proteins in 147 species: Archae - 28; Bacteria - 51; Metazoa - 157; Fungi - 82; Plants - 85; Viruses - 6; Other Eukaryotes - 153 (source: NCBI BLink).	47	40	38	12	-18.542	-1.19157	2.83534e-06	3.95949e-06	1.73892e-06	0.199756	0.151104	1.18266e+07	0.100121	1	-12.3863	-1.23154	7.76321	0.0053321	0.49603	1	0.276464	Chr3:8636426-8639442	OK	3.16094	1.55108	-1.02708	1.56483	0.117622	0.980084	0	0	0	0	0
at1g64970	gamma-tocopherol methyltransferase	gamma-tocopherol methyltransferase (g-TMT) mRNA nuclear; mutant has Deficient in alpha and beta tocopherol; Accumulates gamma tocopherol in leaves	gamma-tocopherol methyltransferase (G-TMT); CONTAINS InterPro DOMAIN/s: Methyltransferase type 11 (InterPro:IPR013216); BEST Arabidopsis thaliana protein match is: S-adenosyl-L-methionine-dependent methyltransferases superfamily protein (TAIR:AT1G73600.1); Has 14618 Blast hits to 14609 proteins in 2288 species: Archae - 408; Bacteria - 10917; Metazoa - 203; Fungi - 466; Plants - 497; Viruses - 0;…	299	262	370	76	-15.6708	-0.826867	1.99408e-05	2.55322e-05	1.43822e-05	0.131666	0.151104	1.18266e+07	0.12447	1	-10.8235	-1.00782	7.76911	0.00531472	0.49603	1	0.276464	Chr1:24129917-24136109	OK	24.9191	13.9546	-0.836507	1.76157	0.0781428	0.909384	0	0	0	0	0
at5g52570	beta-carotene hydroxylase 2	Converts &#946;-carotene to zeaxanthin via cryptoxanthin.	beta-carotene hydroxylase 2 (BETA-OHASE 2); FUNCTIONS IN: carotene beta-ring hydroxylase activity; INVOLVED IN: xanthophyll biosynthetic process carotene metabolic process; LOCATED IN: endoplasmic reticulum chloroplast; EXPRESSED IN: 20 plant structures; EXPRESSED DURING: 11 growth stages; CONTAINS InterPro DOMAIN/s: Fatty acid hydroxylase (InterPro:IPR006694); BEST Arabidopsis thaliana protein m…	260	695	216	316	-14.9225	-0.868858	3.36797e-05	4.35174e-05	2.38264e-05	0.157953	0.151104	1.18266e+07	0.142287	1	-11.2436	-0.956719	7.79969	0.00522553	0.49603	1	0.276464	Chr5:21330638-21337002	OK	64.1748	26.0963	-1.29816	2.7179	0.00656971	0.398576	0	0	0	0	0
at4g21680	NITRATE TRANSPORTER 1.8	Encodes a nitrate transporter (NRT1.8). Functions in nitrate removal from the xylem sap. Mediates cadmium tolerance.	NITRATE TRANSPORTER 1.8 (NRT1.8); FUNCTIONS IN: transporter activity nitrate transmembrane transporter activity; INVOLVED IN: response to cadmium ion oligopeptide transport response to nitrate; LOCATED IN: plasma membrane membrane; EXPRESSED IN: 9 plant structures; EXPRESSED DURING: LP.04 four leaves visible 4 anthesis petal differentiation and expansion stage; CONTAINS InterPro DOMAIN/s: Oligope…	9	37	75	46	-18.2908	1.14568	3.36844e-06	2.09625e-06	4.63059e-06	0.23697	0.151104	1.18266e+07	0.142404	1	-11.2685	1.29654	7.77484	0.00529789	0.49603	1	0.276464	Chr4:11511114-11519765	OK	1.34381	1.78906	0.412871	-0.651808	0.514525	0.980115	0	0	0	0	0
at3g17170	Translation elongation factor EF1B/ribosomal protein S6 family protein		REGULATOR OF FATTY-ACID COMPOSITION 3 (RFC3); FUNCTIONS IN: structural constituent of ribosome rRNA binding; INVOLVED IN: translation ribosome biogenesis; LOCATED IN: ribosome chloroplast; EXPRESSED IN: 21 plant structures; EXPRESSED DURING: 13 growth stages; CONTAINS InterPro DOMAIN/s: Translation elongation factor EF1B/ribosomal protein S6 (InterPro:IPR014717) Ribosomal protein S6 (InterPro:IPR…	154	177	115	104	-16.3904	-0.744822	1.2034e-05	1.50692e-05	8.9958e-06	0.144658	0.151104	1.18266e+07	0.201273	1	-10.8222	-0.850754	7.75925	0.00534381	0.49603	1	0.276464	Chr3:5852151-5854906	OK	25.322	11.4774	-1.14159	2.20015	0.0277964	0.723376	0	0	0	0	0
at4g34830	Pentatricopeptide repeat (PPR) superfamily protein	Encodes MRL1 a conserved pentatricopeptide repeat protein required for stabilization of rbcL mRNA.	MATURATION OF RBCL 1 (MRL1); INVOLVED IN: mRNA stabilization; LOCATED IN: chloroplast; EXPRESSED IN: 21 plant structures; EXPRESSED DURING: 13 growth stages; CONTAINS InterPro DOMAIN/s: Pentatricopeptide repeat (InterPro:IPR002885); BEST Arabidopsis thaliana protein match is: genomes uncoupled 1 (TAIR:AT2G31400.1); Has 45662 Blast hits to 13867 proteins in 283 species: Archae - 3; Bacteria - 43; …	360	511	274	309	-14.9551	-0.666618	3.23379e-05	3.96633e-05	2.50047e-05	0.125279	0.151104	1.18266e+07	0.206708	1	-9.52926	-0.845173	7.82085	0.00516469	0.49603	1	0.276464	Chr4:16599604-16606027	OK	12.9299	5.99657	-1.1085	2.32857	0.019882	0.639909	0	0	0	0	0
at2g33330	plasmodesmata-located protein 3	Encodes a plasmodesmal protein that affects the intercellular movement of molecules through the plasmodesmata. The protein has two DUF26 domains and a single transmembrane domain.	plasmodesmata-located protein 3 (PDLP3); CONTAINS InterPro DOMAIN/s: Protein of unknown function DUF26 (InterPro:IPR002902); BEST Arabidopsis thaliana protein match is: plasmodesmata-located protein 2 (TAIR:AT1G04520.1); Has 999 Blast hits to 950 proteins in 29 species: Archae - 0; Bacteria - 0; Metazoa - 0; Fungi - 6; Plants - 993; Viruses - 0; Other Eukaryotes - 0 (source: NCBI BLink).	30	75	15	35	-18.1887	-1.03072	3.55003e-06	4.78385e-06	2.29833e-06	0.268445	0.151104	1.18266e+07	0.22717	1	-12.1142	-1.27526	7.77764	0.00528968	0.49603	1	0.276464	Chr2:14122889-14125137	OK	6.67277	3.01867	-1.14437	1.73506	0.0827309	0.909384	0	0	0	0	0
at3g26570	phosphate transporter 2;1	low affinity phosphate transporter	phosphate transporter 2;1 (PHT2;1); FUNCTIONS IN: low affinity phosphate transmembrane transporter activity; INVOLVED IN: phosphate transport; LOCATED IN: chloroplast chloroplast envelope; EXPRESSED IN: 22 plant structures; EXPRESSED DURING: 13 growth stages; CONTAINS InterPro DOMAIN/s: Phosphate transporter (InterPro:IPR001204); Has 12780 Blast hits to 5726 proteins in 1799 species: Archae - 502…	1539	2307	1331	1109	-12.8885	-0.818667	0.000137238	0.00017515	9.93235e-05	0.11272	0.151104	1.18266e+07	0.0968845	1	-9.06101	-0.906754	7.74577	0.00538385	0.498369	1	0.277762	Chr3:9756190-9758633	OK	161.307	66.1229	-1.28659	2.54035	0.011074	0.518271	0	0	0	0	0
at1g73260	kunitz trypsin inhibitor 1	Encodes a trypsin inhibitor involved in modulating programmed cell death in plant-pathogen interactions.	kunitz trypsin inhibitor 1 (KTI1); FUNCTIONS IN: endopeptidase inhibitor activity; INVOLVED IN: response to salt stress response to hydrogen peroxide defense response to bacterium programmed cell death response to salicylic acid stimulus; LOCATED IN: mitochondrion; EXPRESSED IN: 8 plant structures; EXPRESSED DURING: LP.06 six leaves visible LP.04 four leaves visible 4 anthesis petal differentiati…	0	2	1	28	-21.3286	4.11824	7.60496e-07	9.10666e-08	1.47766e-06	0.55538	0.151104	1.18266e+07	0.00743096	1	-12.732	4.32219	7.71454	0.0054778	0.503356	1	0.280509	Chr1:27547273-27548190	OK	0.71781	1.6894	1.23484	-1.36584	0.171989	0.980084	0	0	0	0	0
at3g28550	Proline-rich extensin-like family protein		Proline-rich extensin-like family protein; FUNCTIONS IN: structural constituent of cell wall; INVOLVED IN: plant-type cell wall organization; LOCATED IN: endomembrane system; CONTAINS InterPro DOMAIN/s: Extensin-like repeat (InterPro:IPR006706); BEST Arabidopsis thaliana protein match is: Proline-rich extensin-like family protein (TAIR:AT3G54580.1); Has 433536 Blast hits to 44790 proteins in 1795…	3	35	15	189	-17.794	2.68889	6.3529e-06	1.73231e-06	1.10612e-05	0.422251	0.151104	1.18266e+07	0.0107631	1	-12.1372	2.32873	7.70903	0.00549452	0.503356	1	0.280509	Chr3:10700706-10703929	OK	3.27984	8.06082	1.2973	-2.13035	0.0331425	0.756085	0	0	0	0	0
at3g46690	UDP-Glycosyltransferase superfamily protein		UDP-Glycosyltransferase superfamily protein; FUNCTIONS IN: UDP-glycosyltransferase activity transferase activity transferring glycosyl groups; INVOLVED IN: metabolic process; EXPRESSED IN: root; CONTAINS InterPro DOMAIN/s: UDP-glucuronosyl/UDP-glucosyltransferase (InterPro:IPR002213); BEST Arabidopsis thaliana protein match is: UDP-Glycosyltransferase superfamily protein (TAIR:AT3G46680.1); Has 7…	26	31	113	86	-17.7499	1.6118	5.26172e-06	2.59503e-06	7.92537e-06	0.178484	0.151104	1.18266e+07	0.0168026	1	-12.0833	1.53724	7.7031	0.00551262	0.503356	1	0.280509	Chr3:17197625-17199337	OK	2.60922	4.52198	0.793335	-1.35345	0.175912	0.980084	0	0	0	0	0
at5g55090	mitogen-activated protein kinase kinase kinase 15	member of MEKK subfamily	mitogen-activated protein kinase kinase kinase 15 (MAPKKK15); FUNCTIONS IN: protein serine/threonine kinase activity protein kinase activity kinase activity ATP binding; INVOLVED IN: protein amino acid phosphorylation; LOCATED IN: cellular_component unknown; CONTAINS InterPro DOMAIN/s: Protein kinase ATP binding site (InterPro:IPR017441) Protein kinase catalytic domain (InterPro:IPR000719) Serine…	59	146	191	284	-16.1125	1.19126	1.53191e-05	9.3403e-06	2.13184e-05	0.17156	0.151104	1.18266e+07	0.0565597	1	-11.6686	1.06872	7.70613	0.00550335	0.503356	1	0.280509	Chr5:22356851-22358198	OK	11.3004	18.2213	0.689249	-1.32226	0.18608	0.980084	0	0	0	0	0
at2g10940	Bifunctional inhibitor/lipid-transfer protein/seed storage 2S albumin superfamily protein		Bifunctional inhibitor/lipid-transfer protein/seed storage 2S albumin superfamily protein; FUNCTIONS IN: lipid binding; INVOLVED IN: lipid transport; LOCATED IN: chloroplast thylakoid membrane apoplast chloroplast membrane; EXPRESSED IN: 21 plant structures; EXPRESSED DURING: 13 growth stages; CONTAINS InterPro DOMAIN/s: Bifunctional inhibitor/plant lipid transfer protein/seed storage (InterPro:I…	3125	5932	1430	2836	-11.7619	-1.0376	0.000306767	0.000412571	0.000200936	0.23697	0.151104	1.18266e+07	0.150166	1	-8.46661	-1.53751	7.70419	0.00550929	0.503356	1	0.280509	Chr2:4310411-4312103	OK	852.182	304.249	-1.48591	2.11594	0.0343495	0.769159	0	0	0	0	0
at3g27010	TEOSINTE BRANCHED 1 cycloidea PCF (TCP)-domain family protein 20	Belongs to a TCP protein transcription factor family. Members of this family contain a predicted basic-helix-loop-helix domain involved in DNA binding. Related to rice PCF1 and PCF2 genes. Binds to the GCCCR element of CYCB1;1. Involved in regulation of e	TEOSINTE BRANCHED 1 cycloidea PCF (TCP)-domain family protein 20 (TCP20); CONTAINS InterPro DOMAIN/s: Transcription factor TCP (InterPro:IPR005333) Transcription factor TCP subgroup (InterPro:IPR017887); BEST Arabidopsis thaliana protein match is: TCP family transcription factor (TAIR:AT5G41030.1); Has 543 Blast hits to 539 proteins in 120 species: Archae - 0; Bacteria - 15; Metazoa - 2; Fungi - …	61	126	190	221	-16.3133	1.05536	1.31027e-05	8.51867e-06	1.76984e-05	0.164717	0.151104	1.18266e+07	0.086119	1	-11.5152	0.965973	7.69151	0.00554813	0.504726	1	0.28126	Chr3:9957375-9958898	OK	9.79643	12.3474	0.333881	-0.643714	0.519761	0.980115	0	0	0	0	0
at2g16800	high-affinity nickel-transport family protein		high-affinity nickel-transport family protein; FUNCTIONS IN: nickel ion transmembrane transporter activity metal ion binding; INVOLVED IN: nickel ion transport transmembrane transport metal ion transport; LOCATED IN: integral to membrane chloroplast; EXPRESSED IN: 22 plant structures; EXPRESSED DURING: 13 growth stages; CONTAINS InterPro DOMAIN/s: Nickel/cobalt transporter high-affinity (InterPro…	63	87	54	40	-17.5996	-0.880016	5.26672e-06	6.83026e-06	3.70637e-06	0.178484	0.151104	1.18266e+07	0.185941	1	-11.0042	-0.931812	7.68841	0.00555767	0.504726	1	0.28126	Chr2:7285735-7287365	OK	8.95322	3.98185	-1.16897	2.03279	0.0420736	0.806717	0	0	0	0	0
at5g42830	HXXXD-type acyl-transferase family protein		HXXXD-type acyl-transferase family protein; FUNCTIONS IN: transferase activity transferring acyl groups other than amino-acyl groups transferase activity; INVOLVED IN: biological_process unknown; LOCATED IN: cellular_component unknown; EXPRESSED IN: 17 plant structures; EXPRESSED DURING: 12 growth stages; CONTAINS InterPro DOMAIN/s: Transferase (InterPro:IPR003480); BEST Arabidopsis thaliana prot…	57	95	194	330	-16.2424	1.7957	1.54578e-05	6.9227e-06	2.4027e-05	0.164717	0.151104	1.18266e+07	0.00398879	1	-11.4152	1.56762	7.66624	0.00562636	0.509588	1	0.283963	Chr5:17176383-17178018	OK	7.59688	19.1575	1.33443	-2.56761	0.0102402	0.497009	0	0	0	0	0
at5g12930			unknown protein; Has 1807 Blast hits to 1807 proteins in 277 species: Archae - 0; Bacteria - 0; Metazoa - 736; Fungi - 347; Plants - 385; Viruses - 0; Other Eukaryotes - 339 (source: NCBI BLink).	58	93	232	185	-16.5057	1.28824	1.1836e-05	6.87688e-06	1.67961e-05	0.151267	0.151104	1.18266e+07	0.0298745	1	-11.5979	1.23555	7.65033	0.00567619	0.511344	1	0.284929	Chr5:4082889-4085297	OK	6.25403	12.4616	0.99463	-1.96728	0.0491514	0.824741	0	0	0	0	0
at5g23060	calcium sensing receptor	Encodes a chloroplast-localized protein that modulates cytoplasmic Ca2+ concentration and is crucial for proper stomatal regulation in response to elevations of external Ca2+.	calcium sensing receptor (CaS); INVOLVED IN: regulation of stomatal closure cellular response to calcium ion; LOCATED IN: thylakoid mitochondrion chloroplast thylakoid membrane chloroplast; EXPRESSED IN: 22 plant structures; EXPRESSED DURING: 14 growth stages; CONTAINS InterPro DOMAIN/s: Rhodanese-like (InterPro:IPR001763); BEST Arabidopsis thaliana protein match is: Rhodanese/Cell cycle control …	2113	2428	1777	1133	-12.6776	-0.875388	0.000159725	0.000206736	0.000112719	0.082516	0.151104	1.18266e+07	0.0378293	1	-8.88178	-0.946303	7.65183	0.00567148	0.511344	1	0.284929	Chr5:7736589-7738535	OK	173.835	79.2515	-1.13321	2.43011	0.0150942	0.573368	0	0	0	0	0
at4g37030			unknown protein; FUNCTIONS IN: molecular_function unknown; INVOLVED IN: biological_process unknown; LOCATED IN: endomembrane system; BEST Arabidopsis thaliana protein match is: unknown protein (TAIR:AT4G12680.1); Has 101 Blast hits to 99 proteins in 12 species: Archae - 0; Bacteria - 0; Metazoa - 0; Fungi - 0; Plants - 101; Viruses - 0; Other Eukaryotes - 0 (source: NCBI BLink).	11	23	46	59	-18.5209	1.55918	3.03623e-06	1.54859e-06	4.53606e-06	0.23697	0.151104	1.18266e+07	0.0500145	1	-12.9718	1.45531	7.62969	0.00574153	0.515652	1	0.287318	Chr4:17451927-17454760	OK	1.13661	1.82881	0.686169	-1.02947	0.30326	0.980084	0	0	0	0	0
at1g65610	Six-hairpin glycosidases superfamily protein		KORRIGAN 2 (KOR2); FUNCTIONS IN: hydrolase activity hydrolyzing O-glycosyl compounds catalytic activity; INVOLVED IN: carbohydrate metabolic process; LOCATED IN: cellular_component unknown; EXPRESSED IN: stem sepal root leaf stamen; EXPRESSED DURING: LP.06 six leaves visible 4 anthesis petal differentiation and expansion stage LP.08 eight leaves visible; CONTAINS InterPro DOMAIN/s: Six-hairpin gl…	28	67	139	105	-17.2341	1.16743	7.0221e-06	4.32804e-06	9.71413e-06	0.185491	0.151104	1.18266e+07	0.0810489	1	-11.0529	1.16548	7.62555	0.00575471	0.515652	1	0.287318	Chr1:24391678-24395360	OK	3.18664	4.83731	0.602168	-1.06544	0.286678	0.980084	0	0	0	0	0
at3g59660	C2 domain-containing protein / GRAM domain-containing protein		C2 domain-containing protein / GRAM domain-containing protein; FUNCTIONS IN: molecular_function unknown; INVOLVED IN: biological_process unknown; LOCATED IN: endomembrane system; EXPRESSED IN: 24 plant structures; EXPRESSED DURING: 15 growth stages; CONTAINS InterPro DOMAIN/s: C2 membrane targeting protein (InterPro:IPR018029) C2 calcium/lipid-binding domain CaLB (InterPro:IPR008973) GRAM (InterP…	633	925	1911	1371	-13.3464	0.872918	0.000100454	7.09502e-05	0.000129957	0.100439	0.151104	1.18266e+07	0.0609479	1	-9.38219	0.817781	7.61138	0.00580011	0.518339	1	0.288808	Chr3:22034170-22038658	OK	39.0116	53.5142	0.456017	-0.986659	0.32381	0.980084	0	0	0	0	0
at2g41050	PQ-loop repeat family protein / transmembrane family protein		PQ-loop repeat family protein / transmembrane family protein; FUNCTIONS IN: molecular_function unknown; INVOLVED IN: biological_process unknown; LOCATED IN: endomembrane system membrane; EXPRESSED IN: 8 plant structures; EXPRESSED DURING: 4 anthesis F mature embryo stage petal differentiation and expansion stage E expanded cotyledon stage D bilateral stage; CONTAINS InterPro DOMAIN/s: Cystinosin/…	11	26	8	5	-20.0678	-1.77893	1.07666e-06	1.68541e-06	4.88129e-07	0.244691	0.151104	1.18266e+07	0.056033	1	-13.5075	-1.6954	7.60128	0.00583269	0.51919	1	0.28927	Chr2:17121375-17126349	OK	1.5328	0.42034	-1.86654	2.25617	0.0240602	0.682081	0	0	0	0	0
at2g01340		Encodes a protein whose expression is responsive to nematode infection.	At17.1; FUNCTIONS IN: molecular_function unknown; INVOLVED IN: N-terminal protein myristoylation response to nematode; LOCATED IN: plasma membrane; BEST Arabidopsis thaliana protein match is: plastid movement impaired 2 (TAIR:AT1G66480.1); Has 110 Blast hits to 110 proteins in 13 species: Archae - 0; Bacteria - 0; Metazoa - 0; Fungi - 0; Plants - 107; Viruses - 0; Other Eukaryotes - 3 (source: NC…	44	29	201	40	-17.5877	1.22404	5.56991e-06	3.3215e-06	7.77312e-06	0.192581	0.151104	1.18266e+07	0.0766241	1	-11.4451	1.11947	7.59885	0.00584054	0.51919	1	0.28927	Chr2:163953-167259	OK	5.92557	13.708	1.20999	-2.15081	0.0314908	0.742951	0	0	0	0	0
at1g77510	PDI-like 1-2	Encodes a protein disulfide isomerase-like (PDIL) protein a member of a multigene family within the thioredoxin (TRX) superfamily. Transcript levels for this gene are up-regulated in response to three different chemical inducers of ER stress (dithiothreit	PDI-like 1-2 (PDIL1-2); FUNCTIONS IN: protein disulfide isomerase activity; INVOLVED IN: response to cadmium ion response to salt stress response to endoplasmic reticulum stress; LOCATED IN: endoplasmic reticulum plasma membrane chloroplast; EXPRESSED IN: 28 plant structures; EXPRESSED DURING: 15 growth stages; CONTAINS InterPro DOMAIN/s: Thioredoxin fold (InterPro:IPR012335) Disulphide isomerase…	146	206	316	525	-15.2972	1.26352	2.72461e-05	1.6029e-05	3.8489e-05	0.144658	0.151104	1.18266e+07	0.0264404	1	-9.56222	1.01067	7.58066	0.00589978	0.521696	1	0.290654	Chr1:29126649-29129612	OK	13.3896	25.6497	0.937828	-1.9122	0.0558508	0.851489	0	0	0	0	0
at1g50400	Eukaryotic porin family protein		Eukaryotic porin family protein; FUNCTIONS IN: voltage-gated anion channel activity; INVOLVED IN: anion transport transmembrane transport; LOCATED IN: mitochondrial outer membrane; EXPRESSED IN: 20 plant structures; EXPRESSED DURING: 13 growth stages; CONTAINS InterPro DOMAIN/s: Porin eukaryotic type (InterPro:IPR001925); BEST Arabidopsis thaliana protein match is: translocase of the outer mitoch…	0	2	12	5	-22.0121	2.75227	3.66706e-07	9.10666e-08	6.15533e-07	0.276566	0.151104	1.18266e+07	0.034234	1	-14.2176	2.60699	7.5837	0.00588985	0.521696	1	0.290654	Chr1:18668154-18670546	OK	0.20384	0.484707	1.24967	-1.09404	0.273938	0.980084	0	0	0	0	0
at4g01750	rhamnogalacturonan xylosyltransferase 2	Encodes a protein with UDP-xylose-dependent xylosyltransferase activity which transfers Xyl onto L-fucose and (albeit less efficiently) L-arabinose. The linkage to L-fucose was shown to be preferentially to the <i>O</i>-4 position. Analysis of mutant cont	rhamnogalacturonan xylosyltransferase 2 (RGXT2); CONTAINS InterPro DOMAIN/s: Reticulon (InterPro:IPR003388) Nucleotide-diphospho-sugar transferase predicted (InterPro:IPR005069); BEST Arabidopsis thaliana protein match is: rhamnogalacturonan xylosyltransferase 1 (TAIR:AT4G01770.1); Has 310 Blast hits to 306 proteins in 29 species: Archae - 0; Bacteria - 0; Metazoa - 2; Fungi - 0; Plants - 281; Vi…	655	711	2080	1095	-13.5067	0.932672	9.04515e-05	6.2185e-05	0.000118708	0.088425	0.151104	1.18266e+07	0.0331456	1	-9.82225	0.882294	7.56922	0.00593736	0.523641	1	0.291732	Chr4:756362-758590	OK	62.2048	89.8076	0.529811	-1.15266	0.249052	0.980084	0	0	0	0	0
at1g63180	UDP-D-glucose/UDP-D-galactose 4-epimerase 3	Encodes a protein with UDP-D-glucose 4-epimerase activity. Involved in pollen development.	UDP-D-glucose/UDP-D-galactose 4-epimerase 3 (UGE3); CONTAINS InterPro DOMAIN/s: NAD-dependent epimerase/dehydratase (InterPro:IPR001509) NAD(P)-binding domain (InterPro:IPR016040) UDP-glucose 4-epimerase (InterPro:IPR005886); BEST Arabidopsis thaliana protein match is: UDP-D-glucose/UDP-D-galactose 4-epimerase 1 (TAIR:AT1G12780.1); Has 41147 Blast hits to 41136 proteins in 2978 species: Archae - …	13	15	36	47	-18.8315	1.49992	2.42208e-06	1.27468e-06	3.57986e-06	0.229344	0.151104	1.18266e+07	0.0547554	1	-11.4709	1.33217	7.56148	0.00596289	0.524516	1	0.292213	Chr1:23427408-23429603	OK	1.21021	2.37197	0.97083	-1.42649	0.153727	0.980084	0	0	0	0	0
at2g39380	exocyst subunit exo70 family protein H2	A member of EXO70 gene family putative exocyst subunits conserved in land plants. Arabidopsis thaliana contains 23 putative EXO70 genes which can be classified into eight clusters on the phylogenetic tree.	exocyst subunit exo70 family protein H2 (EXO70H2); INVOLVED IN: exocytosis vesicle docking involved in exocytosis; LOCATED IN: exocyst; EXPRESSED IN: leaf apex hypocotyl root stamen; EXPRESSED DURING: 4 anthesis; CONTAINS InterPro DOMAIN/s: Exo70 exocyst complex subunit (InterPro:IPR004140); BEST Arabidopsis thaliana protein match is: exocyst subunit exo70 family protein H1 (TAIR:AT3G55150.1); Ha…	31	70	76	196	-16.9699	1.51916	8.85533e-06	4.60118e-06	1.31482e-05	0.221811	0.151104	1.18266e+07	0.0364023	1	-11.9666	1.2271	7.54999	0.00600104	0.525122	1	0.292539	Chr2:16447005-16449083	OK	2.86204	6.99673	1.28964	-2.24286	0.0249057	0.684926	0	0	0	0	0
at1g07180	alternative NAD(P)H dehydrogenase 1	Internal NAD(P)H dehydrogenase in mitochondria. The predicted protein sequence has high homology with other designated NAD(P)H DHs from microorganisms; the capacity for matrix NAD(P)H oxidation via the rotenone-insensitive pathway is significantly reduced	alternative NAD(P)H dehydrogenase 1 (NDA1); FUNCTIONS IN: NADH dehydrogenase activity; INVOLVED IN: oxidation reduction; LOCATED IN: intrinsic to mitochondrial inner membrane mitochondrion; EXPRESSED IN: 20 plant structures; EXPRESSED DURING: 10 growth stages; CONTAINS InterPro DOMAIN/s: FAD-dependent pyridine nucleotide-disulphide oxidoreductase (InterPro:IPR013027) Pyridine nucleotide-disulphid…	1284	1606	1308	729	-13.2788	-0.774116	0.000104267	0.000131585	7.69561e-05	0.088425	0.151104	1.18266e+07	0.076181	1	-10.2396	-0.819986	7.55026	0.00600015	0.525122	1	0.292539	Chr1:2204319-2206934	OK	105.281	50.8899	-1.0488	2.25387	0.0242047	0.682619	0	0	0	0	0
at4g11690	Pentatricopeptide repeat (PPR-like) superfamily protein		Pentatricopeptide repeat (PPR-like) superfamily protein; INVOLVED IN: biological_process unknown; LOCATED IN: endomembrane system; EXPRESSED IN: sperm cell; CONTAINS InterPro DOMAIN/s: Pentatricopeptide repeat (InterPro:IPR002885); BEST Arabidopsis thaliana protein match is: Tetratricopeptide repeat (TPR)-like superfamily protein (TAIR:AT5G39710.1); Has 58414 Blast hits to 14966 proteins in 309 s…	14	14	10	1	-20.4878	-1.81235	8.03527e-07	1.27453e-06	3.71868e-07	0.25251	0.151104	1.18266e+07	0.052953	1	-13.8471	-1.92208	7.54028	0.00603348	0.52659	1	0.29335	Chr4:7056253-7057954	OK	0.878054	0.297521	-1.56132	1.75809	0.0787324	0.909384	0	0	0	0	0
at3g47480	Calcium-binding EF-hand family protein		Calcium-binding EF-hand family protein; FUNCTIONS IN: calcium ion binding; INVOLVED IN: biological_process unknown; LOCATED IN: endomembrane system; EXPRESSED IN: 10 plant structures; EXPRESSED DURING: 9 growth stages; CONTAINS InterPro DOMAIN/s: EF-Hand 1 calcium-binding site (InterPro:IPR018247) EF-HAND 2 (InterPro:IPR018249) EF-hand-like domain (InterPro:IPR011992) Calcium-binding EF-hand (Int…	21	64	130	126	-17.2472	1.46155	7.26013e-06	3.87317e-06	1.06542e-05	0.192581	0.151104	1.18266e+07	0.0319697	1	-10.4232	1.4382	7.52305	0.00609144	0.53027	1	0.295395	Chr3:17496353-17496947	OK	28.379	41.7796	0.557978	-1.00703	0.313918	0.980084	0	0	0	0	0
at3g04420	NAC domain containing protein 48		NAC domain containing protein 48 (NAC048); FUNCTIONS IN: sequence-specific DNA binding transcription factor activity; INVOLVED IN: multicellular organismal development regulation of transcription; LOCATED IN: cellular_component unknown; EXPRESSED IN: stem; CONTAINS InterPro DOMAIN/s: No apical meristem (NAM) protein (InterPro:IPR003441); BEST Arabidopsis thaliana protein match is: NAC domain cont…	12	10	112	16	-18.9322	1.99503	2.54653e-06	1.00128e-06	4.02038e-06	0.23697	0.151104	1.18266e+07	0.0156898	1	-12.8334	1.69668	7.50238	0.00616175	0.534655	1	0.297825	Chr3:1172745-1174467	OK	1.18103	3.42742	1.53708	-2.19893	0.0278825	0.724648	0	0	0	0	0
at4g20310	Peptidase M50 family protein		Peptidase M50 family protein; FUNCTIONS IN: metalloendopeptidase activity; INVOLVED IN: proteolysis; LOCATED IN: membrane; EXPRESSED IN: 21 plant structures; EXPRESSED DURING: 12 growth stages; CONTAINS InterPro DOMAIN/s: Peptidase M50 mammalian sterol-regulatory element binding protein (InterPro:IPR001193) Peptidase M50 (InterPro:IPR008915); Has 349 Blast hits to 349 proteins in 137 species: Arc…	56	71	46	27	-17.931	-1.06216	4.26914e-06	5.7824e-06	2.7665e-06	0.185491	0.151104	1.18266e+07	0.121581	1	-12.319	-1.09673	7.49891	0.00617362	0.534655	1	0.297825	Chr4:10961611-10964056	OK	3.70416	1.85299	-0.999293	2.80991	0.00495559	0.34362	0	0	0	0	0
at2g47130	NAD(P)-binding Rossmann-fold superfamily protein		NAD(P)-binding Rossmann-fold superfamily protein; FUNCTIONS IN: oxidoreductase activity binding catalytic activity; INVOLVED IN: oxidation reduction metabolic process; LOCATED IN: cellular_component unknown; EXPRESSED IN: 18 plant structures; EXPRESSED DURING: 11 growth stages; CONTAINS InterPro DOMAIN/s: NAD(P)-binding domain (InterPro:IPR016040) Glucose/ribitol dehydrogenase (InterPro:IPR002347…	242	96	796	229	-15.4044	1.17025	2.4994e-05	1.53701e-05	3.45833e-05	0.131666	0.151104	1.18266e+07	0.0316076	1	-9.6982	1.21375	7.48825	0.00621029	0.535072	1	0.298046	Chr2:19349535-19350539	OK	22.9512	51.458	1.16483	-2.50412	0.0122757	0.530037	0	0	0	0	0
at1g06240	Protein of unknown function DUF455		Protein of unknown function DUF455; CONTAINS InterPro DOMAIN/s: Protein of unknown function DUF455 (InterPro:IPR007402); BEST Arabidopsis thaliana protein match is: Protein of unknown function DUF455 (TAIR:AT5G04520.1); Has 954 Blast hits to 954 proteins in 412 species: Archae - 0; Bacteria - 697; Metazoa - 13; Fungi - 46; Plants - 75; Viruses - 0; Other Eukaryotes - 123 (source: NCBI BLink).	43	43	49	8	-18.5113	-1.0972	2.86201e-06	3.91463e-06	1.84759e-06	0.221811	0.151104	1.18266e+07	0.137956	1	-11.4942	-1.12095	7.49118	0.0062002	0.535072	1	0.298046	Chr1:1911121-1913205	OK	3.69576	1.97023	-0.907511	1.43896	0.150161	0.980084	0	0	0	0	0
at1g17745	D-3-phosphoglycerate dehydrogenase	encodes a 3-Phosphoglycerate dehydrogenase	3-phosphoglycerate dehydrogenase (PGDH); FUNCTIONS IN: phosphoglycerate dehydrogenase activity protein binding; INVOLVED IN: L-serine biosynthetic process; LOCATED IN: cytosol nucleus chloroplast; EXPRESSED IN: 24 plant structures; EXPRESSED DURING: 14 growth stages; CONTAINS InterPro DOMAIN/s: D-3-phosphoglycerate dehydrogenase (InterPro:IPR006236) D-isomer specific 2-hydroxyacid dehydrogenase c…	442	539	1900	900	-13.8499	1.20118	7.36894e-05	4.46646e-05	0.000102697	0.0943988	0.151104	1.18266e+07	0.0083498	1	-7.76594	1.12934	7.47364	0.00626087	0.536947	1	0.299078	Chr1:6100960-6105265	OK	32.6754	58.9763	0.851933	-1.83014	0.0672287	0.879418	0	0	0	0	0
at4g26660			INVOLVED IN: biological_process unknown; LOCATED IN: chloroplast; EXPRESSED IN: 13 plant structures; EXPRESSED DURING: 7 growth stages; CONTAINS InterPro DOMAIN/s: Kinesin-related protein (InterPro:IPR010544); BEST Arabidopsis thaliana protein match is: unknown protein (TAIR:AT5G55520.2); Has 1807 Blast hits to 1807 proteins in 277 species: Archae - 0; Bacteria - 0; Metazoa - 736; Fungi - 347; Pl…	2	4	10	18	-20.7069	2.19311	7.41556e-07	2.73182e-07	1.21509e-06	0.293123	0.151104	1.18266e+07	0.0467782	1	-14.0389	2.13751	7.47274	0.00626401	0.536947	1	0.299078	Chr4:13448683-13452016	OK	0.130992	0.498298	1.92753	-2.11258	0.0346366	0.771195	0	0	0	0	0
at5g65350	histone 3 11		histone 3 11 (HTR11); FUNCTIONS IN: DNA binding; INVOLVED IN: nucleosome assembly; LOCATED IN: nucleosome; EXPRESSED IN: 8 plant structures; EXPRESSED DURING: 6 growth stages; CONTAINS InterPro DOMAIN/s: Histone H3 (InterPro:IPR000164) Histone-fold (InterPro:IPR009072) Histone core (InterPro:IPR007125); BEST Arabidopsis thaliana protein match is: Histone superfamily protein (TAIR:AT5G10400.1); Ha…	1	3	8	18	-21.0322	2.71211	6.62471e-07	1.82126e-07	1.15183e-06	0.31878	0.151104	1.18266e+07	0.01731	1	-14.4588	2.55587	7.46391	0.00629483	0.538216	1	0.299779	Chr5:26119210-26119825	OK	0.839037	2.8545	1.76643	-1.76508	0.0775496	0.907445	0	0	0	0	0
at2g42485	other RNA	Unknown gene		21	34	13	9	-19.3894	-1.56499	1.66611e-06	2.50469e-06	8.41874e-07	0.21437	0.151104	1.18266e+07	0.0521339	1	-13.3547	-1.53433	7.44937	0.00634588	0.540434	1	0.301003	Chr2:17690530-17691018	OK	11.8442	3.78671	-1.64516	2.16428	0.0304429	0.740791	0	0	0	0	0
at1g78290	Protein kinase superfamily protein		Protein kinase superfamily protein; FUNCTIONS IN: protein serine/threonine kinase activity protein kinase activity kinase activity ATP binding; INVOLVED IN: response to karrikin; LOCATED IN: nucleus cytoplasm; EXPRESSED IN: 22 plant structures; EXPRESSED DURING: 12 growth stages; CONTAINS InterPro DOMAIN/s: Protein kinase ATP binding site (InterPro:IPR017441) Serine/threonine-protein kinase domai…	56	255	49	107	-16.5777	-0.94338	1.07653e-05	1.41772e-05	7.33121e-06	0.23697	0.151104	1.18266e+07	0.207066	1	-10.7124	-0.996264	7.44737	0.00635293	0.540434	1	0.301003	Chr1:29452554-29459400	OK	16.221	5.28302	-1.61843	3.2421	0.00118653	0.157776	0	0	0	0	0
at1g16040			FUNCTIONS IN: molecular_function unknown; INVOLVED IN: GPI anchor biosynthetic process; LOCATED IN: integral to membrane endoplasmic reticulum membrane; EXPRESSED IN: 24 plant structures; EXPRESSED DURING: 13 growth stages; CONTAINS InterPro DOMAIN/s: GPI biosynthesis protein Pig-F (InterPro:IPR009580); Has 280 Blast hits to 280 proteins in 133 species: Archae - 0; Bacteria - 0; Metazoa - 113; Fu…	46	34	97	98	-17.4843	1.16628	5.8963e-06	3.6404e-06	8.15879e-06	0.185491	0.151104	1.18266e+07	0.0796845	1	-11.6158	1.07952	7.43582	0.00639381	0.541179	1	0.3014	Chr1:5504734-5506611	OK	5.78481	9.4751	0.711871	-1.24114	0.214553	0.980084	0	0	0	0	0
at4g15810	P-loop containing nucleoside triphosphate hydrolases superfamily protein		P-loop containing nucleoside triphosphate hydrolases superfamily protein; FUNCTIONS IN: GTP binding; INVOLVED IN: biological_process unknown; LOCATED IN: chloroplast outer membrane; EXPRESSED IN: 7 plant structures; EXPRESSED DURING: F mature embryo stage petal differentiation and expansion stage E expanded cotyledon stage D bilateral stage; CONTAINS InterPro DOMAIN/s: AIG1 (InterPro:IPR006703); …	10	77	12	17	-18.7729	-1.65866	2.599e-06	3.9665e-06	1.22443e-06	0.31878	0.151104	1.18266e+07	0.080492	1	-12.5011	-1.4549	7.43316	0.00640328	0.541179	1	0.3014	Chr4:8989161-8992591	OK	2.54953	0.895181	-1.50998	2.15076	0.0314952	0.742951	0	0	0	0	0
at1g20310			unknown protein; FUNCTIONS IN: molecular_function unknown; INVOLVED IN: biological_process unknown; LOCATED IN: chloroplast; EXPRESSED IN: 16 plant structures; EXPRESSED DURING: 9 growth stages; BEST Arabidopsis thaliana protein match is: unknown protein (TAIR:AT1G76070.1); Has 46 Blast hits to 46 proteins in 12 species: Archae - 0; Bacteria - 0; Metazoa - 0; Fungi - 0; Plants - 46; Viruses - 0; …	19	55	100	86	-17.5938	1.16842	5.46784e-06	3.37174e-06	7.56524e-06	0.207019	0.151104	1.18266e+07	0.0984318	1	-12.3001	1.21551	7.43127	0.00641001	0.541179	1	0.3014	Chr1:7032289-7033208	OK	7.73851	9.51012	0.297409	-0.504783	0.613711	0.981501	0	0	0	0	0
at5g38300			unknown protein; FUNCTIONS IN: molecular_function unknown; INVOLVED IN: biological_process unknown; LOCATED IN: cellular_component unknown; EXPRESSED IN: 12 plant structures; EXPRESSED DURING: 6 growth stages; BEST Arabidopsis thaliana protein match is: unknown protein (TAIR:AT1G67035.2); Has 1807 Blast hits to 1807 proteins in 277 species: Archae - 0; Bacteria - 0; Metazoa - 736; Fungi - 347; Pl…	0	2	2	20	-21.5604	3.6549	5.64739e-07	9.10666e-08	1.06617e-06	0.47485	0.151104	1.18266e+07	0.0133529	1	-15.152	3.47732	7.41303	0.0064753	0.543714	1	0.302784	Chr5:15305931-15307008	OK	0.625843	1.41408	1.17599	-1.24384	0.21356	0.980084	0	0	0	0	0
at2g37040	PHE ammonia lyase 1	Encodes PAL1 a phenylalanine ammonia-lyase. Arabidopsis has four PALs: AT2G37040 (PAL1) AT3G53260 (PAL2) AT5G04230 (PAL3) and AT3G10340 (PAL4).	PHE ammonia lyase 1 (PAL1); FUNCTIONS IN: phenylalanine ammonia-lyase activity; INVOLVED IN: in 10 processes; LOCATED IN: cytoplasm; EXPRESSED IN: 22 plant structures; EXPRESSED DURING: 13 growth stages; CONTAINS InterPro DOMAIN/s: Phenylalanine/histidine ammonia-lyase (InterPro:IPR001106) Phenylalanine/histidine ammonia-lyases active site (InterPro:IPR022313) L-Aspartase-like (InterPro:IPR008948…	5257	10879	28751	14365	-9.85018	1.11916	0.00116596	0.000735107	0.00159681	0.11272	0.151104	1.18266e+07	0.0234624	1	-7.53762	1.17139	7.4004	0.00652094	0.543714	1	0.302784	Chr2:15557375-15560363	OK	441.038	689.114	0.643839	-0.935587	0.349486	0.980084	0	0	0	0	0
at5g54960	pyruvate decarboxylase-2	pyruvate decarboxylase-2	pyruvate decarboxylase-2 (PDC2); FUNCTIONS IN: pyruvate decarboxylase activity magnesium ion binding carboxy-lyase activity thiamin pyrophosphate binding catalytic activity; INVOLVED IN: response to hypoxia; LOCATED IN: cellular_component unknown; EXPRESSED IN: 24 plant structures; EXPRESSED DURING: 13 growth stages; CONTAINS InterPro DOMAIN/s: Thiamine pyrophosphate enzyme central domain (InterP…	1355	1730	4796	2339	-12.3449	0.905257	0.00020178	0.000140467	0.000263081	0.0766709	0.151104	1.18266e+07	0.0257447	1	-8.69876	0.875223	7.41825	0.00645657	0.543714	1	0.302784	Chr5:22310686-22312761	OK	86.2506	133.333	0.628433	-1.28893	0.197423	0.980084	0	0	0	0	0
at2g47550	Plant invertase/pectin methylesterase inhibitor superfamily		Plant invertase/pectin methylesterase inhibitor superfamily; FUNCTIONS IN: enzyme inhibitor activity pectinesterase activity; INVOLVED IN: cell wall modification; LOCATED IN: endomembrane system cell wall plant-type cell wall; EXPRESSED IN: 20 plant structures; EXPRESSED DURING: 9 growth stages; CONTAINS InterPro DOMAIN/s: Pectinesterase active site (InterPro:IPR018040) Pectin lyase fold/virulenc…	59	177	195	387	-15.8318	1.34564	1.90176e-05	1.07547e-05	2.73119e-05	0.185491	0.151104	1.18266e+07	0.0387038	1	-11.7145	1.17248	7.4055	0.00650248	0.543714	1	0.302784	Chr2:19508979-19512728	OK	10.1403	16.847	0.732386	-1.39767	0.162211	0.980084	0	0	0	0	0
at4g24000	cellulose synthase like G2	encodes a protein similar to cellulose synthase	cellulose synthase like G2 (CSLG2); FUNCTIONS IN: cellulose synthase activity transferase activity transferring glycosyl groups transferase activity; INVOLVED IN: cellulose biosynthetic process polysaccharide biosynthetic process; LOCATED IN: membrane; EXPRESSED IN: 19 plant structures; EXPRESSED DURING: 12 growth stages; CONTAINS InterPro DOMAIN/s: Cellulose synthase (InterPro:IPR005150); BEST A…	1	1	1	13	-21.8994	2.97915	3.66286e-07	9.10376e-08	6.53674e-07	0.442834	0.151104	1.18266e+07	0.0459857	1	-11.8343	2.70927	7.40114	0.00651824	0.543714	1	0.302784	Chr4:12462029-12465625	NOTEST	0.0527261	0.354047	2.74735	-1.87077	0.0613764	1	0	0	0	0	0
at3g20680	Domain of unknown function (DUF1995)		FUNCTIONS IN: molecular_function unknown; INVOLVED IN: biological_process unknown; LOCATED IN: chloroplast; EXPRESSED IN: 22 plant structures; EXPRESSED DURING: 13 growth stages; CONTAINS InterPro DOMAIN/s: Domain of unknown function DUF1995 (InterPro:IPR018962); Has 37 Blast hits to 37 proteins in 14 species: Archae - 0; Bacteria - 0; Metazoa - 0; Fungi - 0; Plants - 37; Viruses - 0; Other Eukar…	109	85	85	31	-17.3456	-1.11224	6.44453e-06	8.82824e-06	4.08507e-06	0.164717	0.151104	1.18266e+07	0.0747739	1	-11.4564	-1.14377	7.38516	0.00657641	0.544895	1	0.303419	Chr3:7229406-7231194	OK	21.4159	8.27786	-1.37135	2.6171	0.00886817	0.470812	0	0	0	0	0
at5g43060	Granulin repeat cysteine protease family protein		Granulin repeat cysteine protease family protein; FUNCTIONS IN: cysteine-type peptidase activity cysteine-type endopeptidase activity; INVOLVED IN: response to salt stress; LOCATED IN: vacuole; EXPRESSED IN: 24 plant structures; EXPRESSED DURING: 15 growth stages; CONTAINS InterPro DOMAIN/s: Peptidase C1A papain (InterPro:IPR013128) Proteinase inhibitor I29 cathepsin propeptide (InterPro:IPR01320…	138	217	480	286	-15.4882	0.856654	2.27286e-05	1.61676e-05	2.92831e-05	0.118964	0.151104	1.18266e+07	0.0965607	1	-10.6339	0.832095	7.38291	0.00658465	0.544895	1	0.303419	Chr5:17269506-17272164	OK	13.6182	18.6583	0.454274	-0.953689	0.340241	0.980084	0	0	0	0	0
at2g38465			unknown protein; FUNCTIONS IN: molecular_function unknown; INVOLVED IN: biological_process unknown; LOCATED IN: plasma membrane; EXPRESSED IN: 21 plant structures; EXPRESSED DURING: 11 growth stages; Has 16 Blast hits to 16 proteins in 8 species: Archae - 0; Bacteria - 0; Metazoa - 0; Fungi - 0; Plants - 16; Viruses - 0; Other Eukaryotes - 0 (source: NCBI BLink).	15	5	88	6	-19.2639	1.60883	1.90395e-06	9.0972e-07	2.82944e-06	0.31878	0.151104	1.18266e+07	0.0972671	1	-12.2621	1.44286	7.38173	0.00658898	0.544895	1	0.303419	Chr2:16106262-16106913	OK	3.44905	12.2071	1.82345	-2.63967	0.00829874	0.456861	0	0	0	0	0
at2g14880	SWIB/MDM2 domain superfamily protein		SWIB/MDM2 domain superfamily protein; FUNCTIONS IN: molecular_function unknown; INVOLVED IN: biological_process unknown; LOCATED IN: chloroplast; EXPRESSED IN: 22 plant structures; EXPRESSED DURING: 13 growth stages; CONTAINS InterPro DOMAIN/s: SWIB/MDM2 domain (InterPro:IPR003121) SWIB domain (InterPro:IPR019835); BEST Arabidopsis thaliana protein match is: SWIB/MDM2 domain superfamily protein (…	143	177	91	118	-16.4041	-0.674817	1.18514e-05	1.45696e-05	9.12413e-06	0.157953	0.151104	1.18266e+07	0.2647	1	-10.9343	-0.888602	7.37171	0.00662581	0.545687	1	0.303855	Chr2:6393331-6394938	OK	43.6296	20.6612	-1.07838	2.07541	0.0379481	0.783964	0	0	0	0	0
at4g20230	Terpenoid cyclases/Protein prenyltransferases superfamily protein		Terpenoid cyclases/Protein prenyltransferases superfamily protein; FUNCTIONS IN: lyase activity magnesium ion binding; INVOLVED IN: metabolic process; EXPRESSED IN: hypocotyl root; CONTAINS InterPro DOMAIN/s: Terpene synthase metal-binding domain (InterPro:IPR005630) Terpenoid synthase (InterPro:IPR008949) Terpenoid cylases/protein prenyltransferase alpha-alpha toroid (InterPro:IPR008930) Terpene…	4	8	2	0	-22.2906	-2.97461	2.93414e-07	5.46436e-07	7.10004e-08	0.284791	0.151104	1.18266e+07	0.0227	1	-14.5314	-2.99563	7.35837	0.00667514	0.545737	1	0.304613	Chr4:10924120-10926758	NOTEST	0.408366	0.496639	0.282335	-0.304727	0.760574	1	0	0	0	0	0
at2g33750	purine permease 2	Member of a family of proteins related to PUP1 a purine transporter. May be involved in the transport of purine and purine derivatives such as cytokinins across the plasma membrane.	purine permease 2 (PUP2); CONTAINS InterPro DOMAIN/s: Protein of unknown function DUF6 transmembrane (InterPro:IPR000620) Protein of unknown function DUF250 (InterPro:IPR004853); BEST Arabidopsis thaliana protein match is: purine permease 3 (TAIR:AT1G28220.1); Has 847 Blast hits to 837 proteins in 139 species: Archae - 0; Bacteria - 196; Metazoa - 8; Fungi - 11; Plants - 388; Viruses - 0; Other E…	2	4	0	0	-35.9097	-28.2126	1.26076e-07	2.73182e-07	8.7835e-16	0.310116	0.151104	1.18266e+07	0.0714596	1	-15.1813	-7.30152	7.35941	0.00667127	0.545737	NA	1	Chr2:14269580-14273385	NOTEST	0.284015	0.0578173	-2.29639	1.05728	0.290384	1	0	0	0	0	0
at4g04960	Concanavalin A-like lectin protein kinase family protein		Concanavalin A-like lectin protein kinase family protein; FUNCTIONS IN: kinase activity; INVOLVED IN: protein amino acid phosphorylation; LOCATED IN: endomembrane system; EXPRESSED IN: 21 plant structures; EXPRESSED DURING: 12 growth stages; CONTAINS InterPro DOMAIN/s: Legume lectin beta chain (InterPro:IPR001220) Protein kinase ATP binding site (InterPro:IPR017441) Serine/threonine-protein kinas…	62	141	215	218	-16.2336	0.977597	1.37254e-05	9.24844e-06	1.82099e-05	0.157953	0.151104	1.18266e+07	0.103171	1	-11.0051	0.934022	7.36224	0.00666077	0.545737	1	0.304613	Chr4:2533055-2535386	OK	7.35133	9.8093	0.416144	-0.806581	0.419908	0.980084	0	0	0	0	0
at1g42550	plastid movement impaired1	Encodes a plant-specific protein of unknown function that appears to be conserved among angiosperms.	PLASTID MOVEMENT IMPAIRED1 (PMI1); FUNCTIONS IN: molecular_function unknown; INVOLVED IN: chloroplast relocation; LOCATED IN: plasma membrane; EXPRESSED IN: 25 plant structures; EXPRESSED DURING: 13 growth stages; BEST Arabidopsis thaliana protein match is: unknown protein (TAIR:AT5G20610.1); Has 1448 Blast hits to 1079 proteins in 174 species: Archae - 4; Bacteria - 103; Metazoa - 395; Fungi - 1…	393	1011	322	524	-14.2965	-0.728847	5.12926e-05	6.39754e-05	3.85945e-05	0.164717	0.151104	1.18266e+07	0.225159	1	-9.28813	-0.859523	7.3493	0.00670889	0.547165	1	0.305402	Chr1:15977013-15979952	OK	40.9327	17.7188	-1.20797	2.33281	0.0196583	0.638224	0	0	0	0	0
at4g24110			unknown protein; Has 76 Blast hits to 76 proteins in 13 species: Archae - 0; Bacteria - 0; Metazoa - 1; Fungi - 0; Plants - 75; Viruses - 0; Other Eukaryotes - 0 (source: NCBI BLink).	81	330	620	293	-15.2853	0.837251	2.61096e-05	1.87346e-05	3.3472e-05	0.151267	0.151104	1.18266e+07	0.147289	1	-11.0876	1.11958	7.34115	0.00673936	0.548319	1	0.306039	Chr4:12519931-12520813	OK	53.489	61.6105	0.203934	-0.4147	0.678361	0.983983	0	0	0	0	0
at4g01330	Protein kinase superfamily protein		Protein kinase superfamily protein; FUNCTIONS IN: protein serine/threonine kinase activity protein kinase activity kinase activity ATP binding; INVOLVED IN: protein amino acid phosphorylation; LOCATED IN: plasma membrane; EXPRESSED IN: 23 plant structures; EXPRESSED DURING: 13 growth stages; CONTAINS InterPro DOMAIN/s: Protein kinase ATP binding site (InterPro:IPR017441) Serine/threonine-protein …	60	82	53	32	-17.7369	-0.996312	4.84772e-06	6.46589e-06	3.23858e-06	0.178484	0.151104	1.18266e+07	0.134986	1	-11.0387	-1.00943	7.33607	0.00675845	0.548544	1	0.306158	Chr4:550232-553016	OK	4.62752	2.48301	-0.898147	3.05614	0.00224205	0.215587	0	0	0	0	0
at1g51680	4-coumarate:CoA ligase 1	encodes an isoform of 4-coumarate:CoA ligase (4CL) which is involved in the last step of the general phenylpropanoid pathway. In addition to 4-coumarate it also converts ferulate. The catalytic efficiency was in the following (descending) order: p-couma	4-coumarate:CoA ligase 1 (4CL1); CONTAINS InterPro DOMAIN/s: AMP-binding conserved site (InterPro:IPR020845) AMP-dependent synthetase/ligase (InterPro:IPR000873); BEST Arabidopsis thaliana protein match is: 4-coumarate:CoA ligase 2 (TAIR:AT3G21240.1); Has 83980 Blast hits to 76655 proteins in 3756 species: Archae - 1185; Bacteria - 53552; Metazoa - 3476; Fungi - 4550; Plants - 2810; Viruses - 1; …	2298	4192	9388	5793	-11.2321	0.983618	0.000440107	0.000295624	0.000584584	0.106545	0.151104	1.18266e+07	0.0400537	1	-8.35918	0.997889	7.32979	0.0067821	0.549138	1	0.306482	Chr1:19158751-19161552	OK	235.024	335.372	0.512952	-0.90696	0.364428	0.980084	0	0	0	0	0
at1g05880	RING/U-box superfamily protein		ARIADNE 12 (ARI12); FUNCTIONS IN: zinc ion binding nucleic acid binding; INVOLVED IN: biological_process unknown; EXPRESSED IN: stem root; CONTAINS InterPro DOMAIN/s: Zinc finger RING-type (InterPro:IPR001841) Zinc finger C6HC-type (InterPro:IPR002867) Zinc finger CCHC-type (InterPro:IPR001878); BEST Arabidopsis thaliana protein match is: IBR domain-containing protein (TAIR:AT2G31510.1); Has 1339…	0	0	2	5	-35.8353	28.3615	1.47059e-07	8.7835e-16	2.85044e-07	0.345476	0.151104	1.18266e+07	0.0511986	1	-12.5835	5.87986	7.31453	0.00683994	0.551165	NA	1	Chr1:1775642-1778553	NOTEST	0.077799	0.20943	1.42864	-0.799037	0.424269	1	0	0	0	0	0
at2g25730			unknown protein; Has 157 Blast hits to 144 proteins in 62 species: Archae - 0; Bacteria - 0; Metazoa - 101; Fungi - 0; Plants - 35; Viruses - 0; Other Eukaryotes - 21 (source: NCBI BLink).	403	388	1071	669	-14.3122	0.898516	5.15702e-05	3.6004e-05	6.71313e-05	0.100439	0.151104	1.18266e+07	0.0551198	1	-8.92804	0.825531	7.30826	0.00686383	0.551767	1	0.308673	Chr2:10956300-10972927	OK	4.8442	7.22407	0.576552	-1.65202	0.0985295	0.939212	0	0	0	0	0
at5g38310			unknown protein; Has 1807 Blast hits to 1807 proteins in 277 species: Archae - 0; Bacteria - 0; Metazoa - 736; Fungi - 347; Plants - 385; Viruses - 0; Other Eukaryotes - 339 (source: NCBI BLink).	3	9	20	35	-19.7097	2.18643	1.4885e-06	5.4654e-07	2.44726e-06	0.284791	0.151104	1.18266e+07	0.0203104	1	-14.1905	2.08592	7.28144	0.00696706	0.552186	1	0.308835	Chr5:15310404-15311321	OK	1.45295	3.01582	1.05357	-1.3569	0.174812	0.980084	0	0	0	0	0
at1g69140			pseudogene hypothetical protein	12	13	5	2	-20.8286	-2.16726	6.81497e-07	1.13805e-06	2.54027e-07	0.229344	0.151104	1.18266e+07	0.0301349	1	-13.6511	-2.11849	7.28129	0.00696765	0.552186	1	0.308835	Chr1:25991519-25991872	OK	38.5592	28.4468	-0.438809	0.632624	0.526979	0.980115	0	0	0	0	0
at5g66320	GATA transcription factor 5	Encodes GATA transcription factor gene GNC involved in regulating carbon and nitrogen metabolism. Expression occurs in aerial tissue at an early stage of development and is inducible by nitrate.	GATA transcription factor 5 (GATA5); FUNCTIONS IN: sequence-specific DNA binding transcription factor activity; INVOLVED IN: regulation of transcription DNA-dependent; EXPRESSED IN: 21 plant structures; EXPRESSED DURING: 13 growth stages; CONTAINS InterPro DOMAIN/s: Zinc finger NHR/GATA-type (InterPro:IPR013088) Transcription factor GATA plant (InterPro:IPR016679) Zinc finger GATA-type (InterPro:…	123	86	348	143	-16.2392	0.885832	1.35485e-05	9.50969e-06	1.75703e-05	0.131666	0.151104	1.18266e+07	0.105617	1	-10.7189	0.846945	7.29712	0.00690652	0.552186	1	0.308835	Chr5:26495954-26497855	OK	9.03568	14.7462	0.706638	-1.54895	0.121394	0.980084	0	0	0	0	0
at1g13030	sphere organelles protein-related		sphere organelles protein-related; Has 14464 Blast hits to 9695 proteins in 837 species: Archae - 14; Bacteria - 1320; Metazoa - 4989; Fungi - 1376; Plants - 652; Viruses - 103; Other Eukaryotes - 6010 (source: NCBI BLink).	47	104	49	34	-17.6925	-1.08625	5.05352e-06	6.87908e-06	3.23399e-06	0.192581	0.151104	1.18266e+07	0.114706	1	-11.9626	-1.09824	7.28944	0.00693611	0.552186	1	0.308835	Chr1:4444042-4447406	OK	4.46651	1.89254	-1.23882	2.07252	0.038217	0.788464	0	0	0	0	0
at3g45638	other RNA	Unknown gene		18	17	20	0	-19.9685	-1.41741	1.0878e-06	1.59308e-06	6.28521e-07	0.327561	0.151104	1.18266e+07	0.128468	1	-13.5582	-1.95188	7.29772	0.0069042	0.552186	1	0.308835	Chr3:16755214-16756290	OK	2.88664	0.946472	-1.60876	2.06625	0.0388046	0.792785	0	0	0	0	0
at3g14200	Chaperone DnaJ-domain superfamily protein		Chaperone DnaJ-domain superfamily protein; FUNCTIONS IN: heat shock protein binding; INVOLVED IN: protein folding; LOCATED IN: cellular_component unknown; EXPRESSED IN: 19 plant structures; EXPRESSED DURING: 11 growth stages; CONTAINS InterPro DOMAIN/s: Molecular chaperone heat shock protein Hsp40 DnaJ (InterPro:IPR015609) Heat shock protein DnaJ N-terminal (InterPro:IPR001623); BEST Arabidopsis …	125	1139	921	1390	-13.654	0.856892	8.09942e-05	5.76453e-05	0.00010436	0.268445	0.151104	1.18266e+07	0.264296	1	-10.3788	1.29726	7.28915	0.00693722	0.552186	1	0.308835	Chr3:4712573-4714653	OK	98.8249	104.424	0.079503	-0.149862	0.880873	0.990804	0	0	0	0	0
at4g21850	methionine sulfoxide reductase B9		methionine sulfoxide reductase B9 (MSRB9); FUNCTIONS IN: peptide-methionine-(S)-S-oxide reductase activity; INVOLVED IN: oxidation reduction; LOCATED IN: cytosol; EXPRESSED IN: 18 plant structures; EXPRESSED DURING: 12 growth stages; CONTAINS InterPro DOMAIN/s: Methionine sulphoxide reductase B (InterPro:IPR002579) Mss4-like (InterPro:IPR011057); BEST Arabidopsis thaliana protein match is: methio…	252	671	1433	804	-14.033	1.00847	6.33428e-05	4.2059e-05	8.46171e-05	0.125279	0.151104	1.18266e+07	0.053919	1	-9.42995	1.14211	7.27203	0.00700366	0.552197	1	0.308835	Chr4:11591115-11592238	OK	98.9336	135.697	0.455862	-0.961551	0.336275	0.980084	0	0	0	0	0
at1g19370			unknown protein; LOCATED IN: endoplasmic reticulum; EXPRESSED IN: 22 plant structures; EXPRESSED DURING: 13 growth stages; BEST Arabidopsis thaliana protein match is: unknown protein (TAIR:AT1G75140.1); Has 45 Blast hits to 43 proteins in 15 species: Archae - 0; Bacteria - 0; Metazoa - 0; Fungi - 0; Plants - 44; Viruses - 0; Other Eukaryotes - 1 (source: NCBI BLink).	263	232	743	370	-15.0027	0.870425	3.18648e-05	2.25286e-05	4.11895e-05	0.106545	0.151104	1.18266e+07	0.0728609	1	-10.5504	0.814007	7.27096	0.00700783	0.552197	1	0.308835	Chr1:6692763-6694934	OK	13.601	21.0095	0.627327	-1.38346	0.166523	0.980084	0	0	0	0	0
at3g17820	glutamine synthetase 1.3	encodes a cytosolic glutamine synthetase the enzyme has low affinity with substrate ammonium	glutamine synthetase 1.3 (GLN1.3); FUNCTIONS IN: glutamate-ammonia ligase activity copper ion binding; INVOLVED IN: in 6 processes; LOCATED IN: cytosol cytosolic ribosome chloroplast plasma membrane; EXPRESSED IN: 24 plant structures; EXPRESSED DURING: 17 growth stages; CONTAINS InterPro DOMAIN/s: Glutamine synthetase catalytic domain (InterPro:IPR008146) Glutamine synthetase beta-Grasp (InterPro…	114	142	367	198	-15.9569	0.8634	1.64368e-05	1.16558e-05	2.12085e-05	0.125279	0.151104	1.18266e+07	0.104671	1	-9.86433	0.81302	7.26859	0.00701708	0.552197	1	0.308835	Chr3:6097413-6099595	OK	14.0405	20.7267	0.561898	-1.1618	0.245318	0.980084	0	0	0	0	0
at5g61160	anthocyanin 5-aromatic acyltransferase 1		anthocyanin 5-aromatic acyltransferase 1 (AACT1); FUNCTIONS IN: transferase activity transferring acyl groups other than amino-acyl groups transferase activity; INVOLVED IN: biological_process unknown; LOCATED IN: cellular_component unknown; EXPRESSED IN: stem leaf; EXPRESSED DURING: LP.04 four leaves visible; CONTAINS InterPro DOMAIN/s: Transferase (InterPro:IPR003480); BEST Arabidopsis thaliana…	38	23	122	79	-17.7149	1.48799	5.28246e-06	2.77531e-06	7.78063e-06	0.178484	0.151104	1.18266e+07	0.0265238	1	-12.6411	1.40152	7.26354	0.00703685	0.55238	1	0.30892	Chr5:24608723-24610304	OK	1.89121	5.05973	1.41975	-2.47687	0.0132541	0.543018	0	0	0	0	0
at5g35790	glucose-6-phosphate dehydrogenase 1	Encodes a plastidic glucose-6-phosphate dehydrogenase that is sensitive to reduction by DTT and whose mRNA is more prevalent in developing organs but absent in the root.	glucose-6-phosphate dehydrogenase 1 (G6PD1); FUNCTIONS IN: glucose-6-phosphate dehydrogenase activity protein binding; INVOLVED IN: pentose-phosphate shunt oxidative branch glucose metabolic process; LOCATED IN: chloroplast; EXPRESSED IN: 22 plant structures; EXPRESSED DURING: 13 growth stages; CONTAINS InterPro DOMAIN/s: Glucose-6-phosphate dehydrogenase C-terminal (InterPro:IPR022675) Glucose-6…	468	343	354	224	-15.0885	-0.725115	2.96164e-05	3.69026e-05	2.23343e-05	0.11272	0.151104	1.18266e+07	0.14684	1	-9.82706	-0.821486	7.2596	0.00705229	0.55238	1	0.30892	Chr5:13956689-13959753	OK	20.4704	10.6645	-0.940715	2.06846	0.0385969	0.792785	0	0	0	0	0
at2g31141			unknown protein; Has 30201 Blast hits to 17322 proteins in 780 species: Archae - 12; Bacteria - 1396; Metazoa - 17338; Fungi - 3422; Plants - 5037; Viruses - 0; Other Eukaryotes - 2996 (source: NCBI BLink).	41	2	14	0	-20.0814	-2.23171	1.1723e-06	1.95406e-06	4.51211e-07	0.496995	0.151104	1.18266e+07	0.0593831	1	-12.3673	-2.3029	7.24585	0.00710651	0.554044	1	0.309834	Chr2:13269925-13274578	OK	2.94225	0.814278	-1.85333	2.05959	0.0394375	0.795057	0	0	0	0	0
at5g05330	HMG-box (high mobility group) DNA-binding family protein	Encodes a protein with a putative HMG-box domain. The high-mobility group (HMG) proteins are chromatin-associated proteins that act as architectural factors in various nucleoprotein structures which regulate DNA-dependent processes such as transcription	HMG-box (high mobility group) DNA-binding family protein; FUNCTIONS IN: DNA binding; LOCATED IN: nucleus; CONTAINS InterPro DOMAIN/s: High mobility group superfamily (InterPro:IPR009071) High mobility group HMG1/HMG2 (InterPro:IPR000910); BEST Arabidopsis thaliana protein match is: high-mobility group box 6 (TAIR:AT5G23420.1); Has 68 Blast hits to 68 proteins in 20 species: Archae - 0; Bacteria -…	32	17	12	8	-19.5465	-1.54272	1.48733e-06	2.22914e-06	7.6079e-07	0.221811	0.151104	1.18266e+07	0.0595691	1	-13.8209	-1.60616	7.24832	0.00709673	0.554044	1	0.309834	Chr5:1576981-1578754	OK	2.84654	1.01637	-1.48579	2.1715	0.0298933	0.739905	0	0	0	0	0
at1g63100	GRAS family transcription factor		GRAS family transcription factor; CONTAINS InterPro DOMAIN/s: Transcription factor GRAS (InterPro:IPR005202); BEST Arabidopsis thaliana protein match is: GRAS family transcription factor (TAIR:AT3G54220.1); Has 2506 Blast hits to 2453 proteins in 309 species: Archae - 0; Bacteria - 4; Metazoa - 16; Fungi - 0; Plants - 2441; Viruses - 0; Other Eukaryotes - 45 (source: NCBI BLink).	2	0	4	16	-21.6812	3.41738	4.96325e-07	9.10087e-08	9.15146e-07	0.392456	0.151104	1.18266e+07	0.0142147	1	-14.6021	3.02674	7.23471	0.00715075	0.556202	1	0.311032	Chr1:23399390-23401367	NOTEST	0.180351	0.470916	1.38466	-1.38012	0.16755	1	0	0	0	0	0
at4g39800	myo-inositol-1-phosphate synthase 1	** Referred to as MIPS2 in Mitsuhashi et al 2008. myo-inositol-1-phosphate synthase isoform 1.Expressed in leaf root and silique. Immunolocalization experiments with an antibody recognizing MIPS1 MIPS2 and MIPS3 showed endosperm localization.	myo-inositol-1-phosphate synthase 1 (MIPS1); CONTAINS InterPro DOMAIN/s: Myo-inositol-1-phosphate synthase (InterPro:IPR002587) Myo-inositol-1-phosphate synthase GAPDH-like (InterPro:IPR013021) NAD(P)-binding domain (InterPro:IPR016040); BEST Arabidopsis thaliana protein match is: myo-inositol-1-phosphate synthase 2 (TAIR:AT2G22240.1); Has 1863 Blast hits to 1859 proteins in 511 species: Archae -…	2045	3125	1814	960	-12.6431	-1.18155	0.000169626	0.000235451	0.000103813	0.088425	0.151104	1.18266e+07	0.00708023	1	-9.17514	-1.22178	7.22178	0.00720243	0.556359	1	0.311095	Chr4:18469347-18471967	OK	172.48	58.2664	-1.5657	3.17057	0.00152139	0.184602	0	0	0	0	0
at2g20142	Toll-Interleukin-Resistance (TIR) domain family protein		Toll-Interleukin-Resistance (TIR) domain family protein; FUNCTIONS IN: transmembrane receptor activity; INVOLVED IN: signal transduction innate immune response; LOCATED IN: intrinsic to membrane; EXPRESSED IN: 13 plant structures; EXPRESSED DURING: 9 growth stages; CONTAINS InterPro DOMAIN/s: Toll-Interleukin receptor (InterPro:IPR000157); BEST Arabidopsis thaliana protein match is: Disease resis…	58	108	246	172	-16.4527	1.12042	1.2002e-05	7.5612e-06	1.64393e-05	0.151267	0.151104	1.18266e+07	0.0579279	1	-10.5429	1.10556	7.22466	0.00719087	0.556359	1	0.311095	Chr2:8695373-8696643	OK	11.5471	17.0647	0.563483	-1.08574	0.277593	0.980084	0	0	0	0	0
at3g48200			unknown protein; FUNCTIONS IN: molecular_function unknown; INVOLVED IN: biological_process unknown; LOCATED IN: endomembrane system; EXPRESSED IN: 21 plant structures; EXPRESSED DURING: 13 growth stages; Has 210 Blast hits to 148 proteins in 42 species: Archae - 0; Bacteria - 118; Metazoa - 0; Fungi - 0; Plants - 48; Viruses - 0; Other Eukaryotes - 44 (source: NCBI BLink).	379	527	308	308	-14.9022	-0.674342	3.35667e-05	4.12561e-05	2.58717e-05	0.118964	0.151104	1.18266e+07	0.188654	1	-9.65205	-0.821386	7.2256	0.0071871	0.556359	1	0.311095	Chr3:17832772-17837514	OK	13.95	6.4601	-1.11064	2.36041	0.0182549	0.617422	0	0	0	0	0
at1g69440	Argonaute family protein	Encodes ARGONAUTE7 a member of the ARGONAUTE family characterised by the presence of PAZ and PIWI domains. Involved in the regulation of developmental timing. Required for the accumulation of TAS3 ta-siRNAs but not for accumulation of miR171 miR173 miR390	ARGONAUTE7 (AGO7); FUNCTIONS IN: nucleic acid binding; INVOLVED IN: production of ta-siRNAs involved in RNA interference vegetative phase change production of lsiRNA involved in RNA interference regulation of development heterochronic gene silencing by miRNA; LOCATED IN: cellular_component unknown; EXPRESSED IN: 18 plant structures; EXPRESSED DURING: 11 growth stages; CONTAINS InterPro DOMAIN/s: …	14	22	41	56	-18.5308	1.37525	2.92636e-06	1.63932e-06	4.2257e-06	0.229344	0.151104	1.18266e+07	0.0765679	1	-11.7504	1.2293	7.2099	0.00725027	0.55877	1	0.312435	Chr1:26101526-26105166	OK	0.944843	1.42985	0.597719	-0.932694	0.350978	0.980084	0	0	0	0	0
at2g37100	protamine P1 family protein		protamine P1 family protein; FUNCTIONS IN: DNA binding; INVOLVED IN: chromosome organization; LOCATED IN: chloroplast; BEST Arabidopsis thaliana protein match is: unknown protein (TAIR:AT5G03110.1); Has 306 Blast hits to 290 proteins in 70 species: Archae - 0; Bacteria - 11; Metazoa - 127; Fungi - 26; Plants - 97; Viruses - 12; Other Eukaryotes - 33 (source: NCBI BLink).	2	7	3	37	-20.0243	2.38681	1.20538e-06	4.09892e-07	2.04595e-06	0.464021	0.151104	1.18266e+07	0.0494036	1	-12.894	1.94476	7.19965	0.00729179	0.559404	1	0.312773	Chr2:15591100-15592104	OK	1.20005	2.17308	0.856642	-0.990451	0.321954	0.980084	0	0	0	0	0
at1g73870	B-box type zinc finger protein with CCT domain		B-box type zinc finger protein with CCT domain; FUNCTIONS IN: sequence-specific DNA binding transcription factor activity zinc ion binding; INVOLVED IN: regulation of transcription; LOCATED IN: intracellular; EXPRESSED IN: 14 plant structures; EXPRESSED DURING: 9 growth stages; CONTAINS InterPro DOMAIN/s: CCT domain (InterPro:IPR010402) Zinc finger B-box (InterPro:IPR000315); BEST Arabidopsis tha…	207	810	117	363	-14.8761	-0.958493	3.51018e-05	4.63577e-05	2.3815e-05	0.21437	0.151104	1.18266e+07	0.166056	1	-11.4602	-1.21822	7.20125	0.00728527	0.559404	1	0.312773	Chr1:27779165-27780676	OK	74.9552	25.5499	-1.55271	2.82906	0.0046685	0.340731	0	0	0	0	0
at1g78390	nine-cis-epoxycarotenoid dioxygenase 9	Encodes 9-cis-epoxycarotenoid dioxygenase a key enzyme in the biosynthesis of abscisic acid. The expression of this gene increases during the first 6h of imbibition.	nine-cis-epoxycarotenoid dioxygenase 9 (NCED9); CONTAINS InterPro DOMAIN/s: Carotenoid oxygenase (InterPro:IPR004294); BEST Arabidopsis thaliana protein match is: nine-cis-epoxycarotenoid dioxygenase 3 (TAIR:AT3G14440.1); Has 2892 Blast hits to 2853 proteins in 497 species: Archae - 16; Bacteria - 810; Metazoa - 240; Fungi - 201; Plants - 889; Viruses - 0; Other Eukaryotes - 736 (source: NCBI BLi…	0	10	0	0	-35.5404	-28.9514	2.13321e-07	4.55662e-07	8.7835e-16	0.442834	0.151104	1.18266e+07	0.0189772	1	-15.4242	-7.73911	7.17514	0.00739208	0.560326	NA	1	Chr1:29490894-29492875	NOTEST	0.433311	0.0549375	-2.97954	2.15152	0.0314353	1	0	0	0	0	0
at3g06520	agenet domain-containing protein		agenet domain-containing protein; FUNCTIONS IN: RNA binding; LOCATED IN: cellular_component unknown; EXPRESSED IN: 11 plant structures; EXPRESSED DURING: 6 growth stages; CONTAINS InterPro DOMAIN/s: Tudor-like plant (InterPro:IPR014002) Agenet (InterPro:IPR008395); BEST Arabidopsis thaliana protein match is: agenet domain-containing protein (TAIR:AT1G09320.1); Has 523 Blast hits to 271 proteins i…	4	20	6	1	-20.9002	-2.1961	6.509e-07	1.09358e-06	2.44703e-07	0.310116	0.151104	1.18266e+07	0.036869	1	-12.8986	-1.95438	7.18636	0.00734599	0.560326	1	0.313509	Chr3:2020283-2021955	OK	2.02406	0.564686	-1.84173	2.13733	0.032571	0.750702	0	0	0	0	0
at1g75460	ATP-dependent protease La (LON) domain protein		ATP-dependent protease La (LON) domain protein; FUNCTIONS IN: ATP-dependent peptidase activity; INVOLVED IN: proteolysis; LOCATED IN: chloroplast; EXPRESSED IN: 19 plant structures; EXPRESSED DURING: 11 growth stages; CONTAINS InterPro DOMAIN/s: Peptidase S16 lon N-terminal (InterPro:IPR003111); BEST Arabidopsis thaliana protein match is: ATP-dependent protease La (LON) domain protein (TAIR:AT1G1…	1484	857	1176	486	-13.6167	-0.839553	8.29897e-05	0.000106492	5.95033e-05	0.100439	0.151104	1.18266e+07	0.0715975	1	-9.28214	-0.880886	7.18925	0.00733418	0.560326	1	0.313509	Chr1:28327885-28329764	OK	74.997	41.6562	-0.848302	1.92446	0.0542974	0.851031	0	0	0	0	0
at3g11580	AP2/B3-like transcriptional factor family protein		AP2/B3-like transcriptional factor family protein; FUNCTIONS IN: sequence-specific DNA binding transcription factor activity; INVOLVED IN: regulation of transcription DNA-dependent; LOCATED IN: cellular_component unknown; EXPRESSED IN: 18 plant structures; EXPRESSED DURING: 9 growth stages; CONTAINS InterPro DOMAIN/s: Transcriptional factor B3 (InterPro:IPR003340); BEST Arabidopsis thaliana prote…	39	48	203	49	-17.4103	1.07073	6.16225e-06	3.96101e-06	8.32794e-06	0.178484	0.151104	1.18266e+07	0.105604	1	-10.9425	0.972468	7.17228	0.00740386	0.560326	1	0.313954	Chr3:3648923-3651332	OK	10.0219	16.5118	0.720349	-2.43934	0.0147139	0.570225	0	0	0	0	0
at5g08610	P-loop containing nucleoside triphosphate hydrolases superfamily protein		P-loop containing nucleoside triphosphate hydrolases superfamily protein; FUNCTIONS IN: helicase activity nucleic acid binding ATP binding ATP-dependent helicase activity; LOCATED IN: chloroplast; EXPRESSED IN: 25 plant structures; EXPRESSED DURING: 15 growth stages; CONTAINS InterPro DOMAIN/s: RNA helicase DEAD-box type Q motif (InterPro:IPR014014) DNA/RNA helicase DEAD/DEAH box type N-terminal …	594	1061	723	432	-14.0808	-0.770923	5.97837e-05	7.53844e-05	4.41886e-05	0.106545	0.151104	1.18266e+07	0.109171	1	-9.61363	-0.792478	7.18139	0.00736638	0.560326	1	0.313509	Chr5:2790294-2794215	OK	40.5276	18.251	-1.15093	2.43984	0.0146939	0.570225	0	0	0	0	0
at1g31920	Tetratricopeptide repeat (TPR)-like superfamily protein		Tetratricopeptide repeat (TPR)-like superfamily protein; CONTAINS InterPro DOMAIN/s: Pentatricopeptide repeat (InterPro:IPR002885); BEST Arabidopsis thaliana protein match is: Tetratricopeptide repeat (TPR)-like superfamily protein (TAIR:AT5G66520.1); Has 36071 Blast hits to 13961 proteins in 258 species: Archae - 0; Bacteria - 3; Metazoa - 83; Fungi - 93; Plants - 35305; Viruses - 0; Other Eukar…	74	136	37	84	-17.0443	-0.741208	7.63609e-06	9.56535e-06	5.68956e-06	0.21437	0.151104	1.18266e+07	0.306652	1	-11.5742	-1.04719	7.17893	0.00737648	0.560326	1	0.313509	Chr1:11461854-11463848	OK	6.16933	2.3497	-1.39263	2.32253	0.0202042	0.639909	0	0	0	0	0
at1g70580	alanine-2-oxoglutarate aminotransferase 2	Encodes a protein with glyoxylate aminotransferase activity. It can act on a number of different small substrates and amino acids in vitro.	alanine-2-oxoglutarate aminotransferase 2 (AOAT2); FUNCTIONS IN: glycine:2-oxoglutarate aminotransferase activity L-alanine:2-oxoglutarate aminotransferase activity alanine-glyoxylate transaminase activity; INVOLVED IN: photorespiration; LOCATED IN: chloroplast stroma chloroplast peroxisome; EXPRESSED IN: 22 plant structures; EXPRESSED DURING: 11 growth stages; CONTAINS InterPro DOMAIN/s: 1-amino…	855	827	1095	242	-14.0822	-0.818295	5.99608e-05	7.656e-05	4.33932e-05	0.11272	0.151104	1.18266e+07	0.0973157	1	-10.0604	-0.973585	7.16374	0.0074392	0.561735	1	0.314734	Chr1:26612631-26616069	OK	51.4655	27.0929	-0.92569	2.38588	0.0170381	0.605833	0	0	0	0	0
at5g10510	AINTEGUMENTA-like 6	Encodes an AP2-domain transcription factor involved in root stem cell identity and root development.	AINTEGUMENTA-like 6 (AIL6); CONTAINS InterPro DOMAIN/s: DNA-binding integrase-type (InterPro:IPR016177) Pathogenesis-related transcriptional factor/ERF DNA-binding (InterPro:IPR001471); BEST Arabidopsis thaliana protein match is: AINTEGUMENTA-like 7 (TAIR:AT5G65510.1); Has 34181 Blast hits to 11297 proteins in 411 species: Archae - 14; Bacteria - 43; Metazoa - 1028; Fungi - 1178; Plants - 6969; V…	8	13	18	59	-19.0017	1.98855	2.3251e-06	9.56234e-07	3.73241e-06	0.301564	0.151104	1.18266e+07	0.0308264	1	-13.4279	1.58433	7.13918	0.00754178	0.565765	1	0.316963	Chr5:3315528-3320202	OK	0.81548	1.81514	1.15436	-1.95482	0.0506046	0.830463	0	0	0	0	0
at1g54820	Protein kinase superfamily protein		Protein kinase superfamily protein; FUNCTIONS IN: protein serine/threonine kinase activity protein kinase activity kinase activity ATP binding; INVOLVED IN: protein amino acid phosphorylation; EXPRESSED IN: 18 plant structures; EXPRESSED DURING: 13 growth stages; CONTAINS InterPro DOMAIN/s: Protein kinase catalytic domain (InterPro:IPR000719) Serine/threonine-protein kinase domain (InterPro:IPR00…	78	39	28	29	-18.1035	-1.16767	3.83937e-06	5.32191e-06	2.35349e-06	0.21437	0.151104	1.18266e+07	0.118803	1	-11.9719	-1.33487	7.14296	0.00752589	0.565765	1	0.316963	Chr1:20447315-20450861	OK	3.64379	2.34731	-0.634433	1.032	0.302074	0.980084	0	0	0	0	0
at2g23390			CONTAINS InterPro DOMAIN/s: Protein of unknown function DUF482 (InterPro:IPR007434) Acyl-CoA N-acyltransferase (InterPro:IPR016181); Has 2165 Blast hits to 2163 proteins in 543 species: Archae - 0; Bacteria - 1044; Metazoa - 0; Fungi - 0; Plants - 33; Viruses - 0; Other Eukaryotes - 1088 (source: NCBI BLink).	308	322	285	160	-15.4748	-0.770232	2.2746e-05	2.86785e-05	1.68208e-05	0.11272	0.151104	1.18266e+07	0.124877	1	-10.4351	-0.825913	7.13886	0.00754309	0.565765	1	0.316963	Chr2:9960371-9963623	OK	19.6921	10.1592	-0.954839	2.02315	0.0430572	0.806717	0	0	0	0	0
at5g38430	Ribulose bisphosphate carboxylase (small chain) family protein		Ribulose bisphosphate carboxylase (small chain) family protein; FUNCTIONS IN: ribulose-bisphosphate carboxylase activity; INVOLVED IN: carbon fixation response to blue light response to red light response to far red light; LOCATED IN: in 7 components; EXPRESSED IN: 14 plant structures; EXPRESSED DURING: seedling growth; CONTAINS InterPro DOMAIN/s: Ribulose bisphosphate carboxylase small chain (In…	10039	6209	6931	2713	-10.9578	-1.11204	0.000540558	0.000739177	0.000341962	0.0943988	0.151104	1.18266e+07	0.0138121	1	-6.77928	-1.16914	7.13405	0.00756336	0.566022	1	0.317089	Chr5:15384116-15385247	OK	3786.75	2015.61	-0.90974	1.35642	0.174966	0.980084	0	0	0	0	0
at3g26960	Pollen Ole e 1 allergen and extensin family protein		Pollen Ole e 1 allergen and extensin family protein; FUNCTIONS IN: molecular_function unknown; INVOLVED IN: biological_process unknown; LOCATED IN: endomembrane system; EXPRESSED IN: 21 plant structures; EXPRESSED DURING: 13 growth stages; CONTAINS InterPro DOMAIN/s: Pollen Ole e 1 allergen/extensin (InterPro:IPR006041); BEST Arabidopsis thaliana protein match is: Pollen Ole e 1 allergen and exte…	79	83	45	44	-17.5503	-1.00252	5.52455e-06	7.37449e-06	3.67117e-06	0.185491	0.151104	1.18266e+07	0.141992	1	-12.296	-1.17699	7.13006	0.00758022	0.566024	1	0.317089	Chr3:9944667-9945579	OK	13.664	6.06803	-1.17109	1.99739	0.0457825	0.815673	0	0	0	0	0
at3g18990	AP2/B3-like transcriptional factor family protein	Required for vernalization. Essential for the complete repression of FLC in vernalized plants. Required for the methylation of histone H3	REDUCED VERNALIZATION RESPONSE 1 (VRN1); CONTAINS InterPro DOMAIN/s: Transcriptional factor B3 (InterPro:IPR003340); BEST Arabidopsis thaliana protein match is: related to vernalization1 1 (TAIR:AT1G49480.1); Has 683 Blast hits to 597 proteins in 20 species: Archae - 0; Bacteria - 0; Metazoa - 1; Fungi - 0; Plants - 682; Viruses - 0; Other Eukaryotes - 0 (source: NCBI BLink).	85	132	263	184	-16.2112	0.831024	1.37347e-05	9.88245e-06	1.75844e-05	0.138125	0.151104	1.18266e+07	0.13839	1	-10.8915	0.787904	7.10898	0.00766988	0.571449	1	0.320114	Chr3:6548868-6551853	OK	12.817	14.2869	0.156634	-0.31332	0.754038	0.983983	0	0	0	0	0
at3g26500	plant intracellular ras group-related LRR 2	Encodes PIRL2 a member of the Plant Intracellular Ras-group-related LRRs (Leucine rich repeat proteins). PIRLs are a distinct plant-specific class of intracellular LRRs that likely mediate protein interactions possibly in the context of signal transductio	plant intracellular ras group-related LRR 2 (PIRL2); CONTAINS InterPro DOMAIN/s: Leucine-rich repeat typical subtype (InterPro:IPR003591) Leucine-rich repeat (InterPro:IPR001611); BEST Arabidopsis thaliana protein match is: plant intracellular ras group-related LRR 3 (TAIR:AT1G12970.1); Has 88229 Blast hits to 35961 proteins in 1363 species: Archae - 28; Bacteria - 8944; Metazoa - 35427; Fungi - …	357	447	1081	881	-14.178	1.11897	5.8067e-05	3.66069e-05	7.953e-05	0.106545	0.151104	1.18266e+07	0.0207379	1	-10.2079	1.03512	7.09296	0.00773873	0.571509	1	0.320114	Chr3:9708108-9709964	OK	36.3634	63.1904	0.797217	-1.73193	0.0832852	0.909384	0	0	0	0	0
at5g44380	FAD-binding Berberine family protein		FAD-binding Berberine family protein; FUNCTIONS IN: electron carrier activity oxidoreductase activity FAD binding catalytic activity; INVOLVED IN: response to oxidative stress; LOCATED IN: cell wall; EXPRESSED IN: shoot apex hypocotyl sepal root stamen; EXPRESSED DURING: 4 anthesis; CONTAINS InterPro DOMAIN/s: FAD-linked oxidase FAD-binding subdomain 2 (InterPro:IPR016168) FAD-binding type 2 (Int…	45	61	125	172	-16.938	1.44508	8.96764e-06	4.82657e-06	1.31288e-05	0.178484	0.151104	1.18266e+07	0.0261079	1	-11.6373	1.2659	7.10324	0.00769446	0.571509	1	0.320114	Chr5:17878721-17881440	OK	3.35528	7.69047	1.19664	-2.18193	0.0291149	0.738872	0	0	0	0	0
at4g34580	Sec14p-like phosphatidylinositol transfer family protein	Encodes COW1 (can of worms1) a phosphatidylinositol transfer protein essential for root hair tip growth. The N-terminus of the COW1 protein is 32% identical to an essential phosphatidylinositol transfer protein (PITP) the yeast Sec14 protein (sec14p) whil	CAN OF WORMS1 (COW1); FUNCTIONS IN: transporter activity phosphatidylinositol transporter activity; INVOLVED IN: root epidermal cell differentiation transport root hair cell tip growth cell tip growth; LOCATED IN: intracellular; EXPRESSED IN: 9 plant structures; CONTAINS InterPro DOMAIN/s: Cellular retinaldehyde-binding/triple function C-terminal (InterPro:IPR001251) Cellular retinaldehyde-bindin…	7	11	14	48	-19.2686	1.89974	1.89052e-06	8.19593e-07	2.99552e-06	0.310116	0.151104	1.18266e+07	0.0457541	1	-12.9866	1.52501	7.09481	0.00773075	0.571509	1	0.320114	Chr4:16515326-16519534	OK	0.451873	1.01501	1.1675	-1.53158	0.125625	0.980084	0	0	0	0	0
at1g31830	Amino acid permease family protein		Amino acid permease family protein; FUNCTIONS IN: cationic amino acid transmembrane transporter activity; INVOLVED IN: transport amino acid transport transmembrane transport; LOCATED IN: membrane; EXPRESSED IN: 24 plant structures; EXPRESSED DURING: 15 growth stages; CONTAINS InterPro DOMAIN/s: Amino acid/polyamine transporter I (InterPro:IPR002293) Amino acid permease domain (InterPro:IPR004841)…	145	148	384	235	-15.7774	0.833524	1.8559e-05	1.33374e-05	2.37749e-05	0.118964	0.151104	1.18266e+07	0.108038	1	-10.5668	0.771672	7.10078	0.00770503	0.571509	1	0.320114	Chr1:11418624-11420837	OK	8.89502	11.5708	0.379421	-1.49479	0.134969	0.980084	0	0	0	0	0
at5g25630	Tetratricopeptide repeat (TPR)-like superfamily protein		Tetratricopeptide repeat (TPR)-like superfamily protein; CONTAINS InterPro DOMAIN/s: Pentatricopeptide repeat (InterPro:IPR002885); BEST Arabidopsis thaliana protein match is: protein kinase family protein (TAIR:AT5G21222.1); Has 43023 Blast hits to 13141 proteins in 298 species: Archae - 3; Bacteria - 54; Metazoa - 633; Fungi - 665; Plants - 40141; Viruses - 0; Other Eukaryotes - 1527 (source: N…	453	538	322	334	-14.7875	-0.703057	3.64304e-05	4.51185e-05	2.77357e-05	0.118964	0.151104	1.18266e+07	0.170179	1	-9.3336	-0.833886	7.07869	0.00780061	0.574816	1	0.321957	Chr5:8947222-8949599	OK	33.5558	16.2093	-1.04974	2.25749	0.0239774	0.682081	0	0	0	0	0
at1g26665	Mediator complex subunit Med10		Mediator complex subunit Med10; FUNCTIONS IN: RNA polymerase II transcription mediator activity; INVOLVED IN: regulation of transcription from RNA polymerase II promoter; LOCATED IN: mediator complex; EXPRESSED IN: 24 plant structures; EXPRESSED DURING: 15 growth stages; CONTAINS InterPro DOMAIN/s: Mediator complex subunit Med10 (InterPro:IPR019145); BEST Arabidopsis thaliana protein match is: Me…	62	31	162	70	-17.358	0.985638	6.31267e-06	4.23031e-06	8.37773e-06	0.178484	0.151104	1.18266e+07	0.13154	1	-10.1686	0.96193	7.06792	0.00784765	0.575757	1	0.322465	Chr1:9214173-9215552	OK	8.00698	14.1424	0.820697	-1.51483	0.129815	0.980084	0	0	0	0	0
at5g56850			unknown protein; EXPRESSED IN: 21 plant structures; EXPRESSED DURING: 13 growth stages; Has 35333 Blast hits to 34131 proteins in 2444 species: Archae - 798; Bacteria - 22429; Metazoa - 974; Fungi - 991; Plants - 531; Viruses - 0; Other Eukaryotes - 9610 (source: NCBI BLink).	105	297	82	169	-16.0537	-0.634789	1.50543e-05	1.83189e-05	1.17742e-05	0.192581	0.151104	1.18266e+07	0.342498	1	-10.9411	-0.819608	7.07006	0.00783828	0.575757	1	0.322465	Chr5:22985192-22988013	OK	20.5841	9.3742	-1.13476	2.87729	0.00401113	0.314579	0	0	0	0	0
at2g39705	ROTUNDIFOLIA like 8		ROTUNDIFOLIA like 8 (RTFL8); FUNCTIONS IN: molecular_function unknown; INVOLVED IN: shoot development; LOCATED IN: chloroplast; EXPRESSED IN: 23 plant structures; EXPRESSED DURING: 13 growth stages; CONTAINS InterPro DOMAIN/s: DVL (InterPro:IPR012552); BEST Arabidopsis thaliana protein match is: ROTUNDIFOLIA like 7 (TAIR:AT3G55515.1); Has 171 Blast hits to 171 proteins in 12 species: Archae - 0; …	72	68	55	28	-17.7846	-1.04961	4.71792e-06	6.37226e-06	3.07758e-06	0.178484	0.151104	1.18266e+07	0.114475	1	-12.4765	-1.10014	7.06193	0.00787392	0.576426	1	0.322831	Chr2:16556855-16557577	OK	16.0412	7.38659	-1.1188	1.91743	0.0551833	0.851087	0	0	0	0	0
at2g39530	Uncharacterised protein family (UPF0497)		Uncharacterised protein family (UPF0497); CONTAINS InterPro DOMAIN/s: Uncharacterised protein family UPF0497 trans-membrane plant (InterPro:IPR006702) Uncharacterised protein family UPF0497 trans-membrane plant subgroup (InterPro:IPR006459); BEST Arabidopsis thaliana protein match is: Uncharacterised protein family (UPF0497) (TAIR:AT2G39518.1); Has 200 Blast hits to 200 proteins in 15 species: Ar…	5	23	25	84	-18.5364	2.08667	3.28933e-06	1.27587e-06	5.34896e-06	0.327561	0.151104	1.18266e+07	0.0245223	1	-11.829	1.88247	7.03491	0.0079936	0.577271	1	0.32324	Chr2:16498485-16499471	OK	3.37083	10.8031	1.68026	-2.38652	0.0170087	0.605833	0	0	0	0	0
at5g56960	basic helix-loop-helix (bHLH) DNA-binding family protein		basic helix-loop-helix (bHLH) DNA-binding family protein; FUNCTIONS IN: DNA binding sequence-specific DNA binding transcription factor activity; INVOLVED IN: response to chitin regulation of transcription; LOCATED IN: nucleus; CONTAINS InterPro DOMAIN/s: Helix-loop-helix DNA-binding domain (InterPro:IPR001092) Helix-loop-helix DNA-binding (InterPro:IPR011598); BEST Arabidopsis thaliana protein ma…	7	4	31	19	-19.9649	1.93031	1.21049e-06	5.00559e-07	1.90234e-06	0.221811	0.151104	1.18266e+07	0.0281181	1	-13.8608	1.86185	7.03409	0.00799725	0.577271	1	0.32324	Chr5:23038702-23041174	OK	0.665256	1.85444	1.479	-2.00733	0.0447147	0.81038	0	0	0	0	0
at1g48850	chorismate synthase putative / 5-enolpyruvylshikimate-3-phosphate phospholyase putative		embryo defective 1144 (EMB1144); FUNCTIONS IN: chorismate synthase activity; INVOLVED IN: aromatic amino acid family biosynthetic process embryo development ending in seed dormancy; LOCATED IN: nucleolus chloroplast; EXPRESSED IN: 25 plant structures; EXPRESSED DURING: 15 growth stages; CONTAINS InterPro DOMAIN/s: Chorismate synthase conserved site (InterPro:IPR020541) Chorismate synthase (InterP…	1279	1976	4666	2594	-12.2762	0.88719	0.00021122	0.00014824	0.000274192	0.088425	0.151104	1.18266e+07	0.041816	1	-8.62539	0.868568	7.0421	0.00796158	0.577271	1	0.32324	Chr1:18061520-18068090	OK	123.96	170.363	0.45873	-0.908797	0.363457	0.980084	0	0	0	0	0
at3g52720	alpha carbonic anhydrase 1	Encodes a putative alpha carbonic anhydrase (CAH1) located in the chloroplast stroma. Most chloroplast proteins are encoded by the nuclear genome and imported with the help of sorting signals that are intrinsic parts of the polypeptides. CAH1 takes an alt	alpha carbonic anhydrase 1 (ACA1); FUNCTIONS IN: carbonate dehydratase activity zinc ion binding; INVOLVED IN: one-carbon metabolic process; LOCATED IN: chloroplast stroma; EXPRESSED IN: 20 plant structures; EXPRESSED DURING: 11 growth stages; CONTAINS InterPro DOMAIN/s: Carbonic anhydrase alpha-class catalytic domain (InterPro:IPR001148) Carbonic anhydrase CAH1-like (InterPro:IPR018340) Carbonic…	96	71	52	36	-17.5788	-1.14619	5.51124e-06	7.59915e-06	3.42927e-06	0.178484	0.151104	1.18266e+07	0.0853772	1	-12.0097	-1.29231	7.03353	0.00799974	0.577271	1	0.32324	Chr3:19538689-19541284	OK	9.07595	4.01398	-1.17702	1.98855	0.0467513	0.818055	0	0	0	0	0
at4g14890	2Fe-2S ferredoxin-like superfamily protein		2Fe-2S ferredoxin-like superfamily protein; FUNCTIONS IN: electron carrier activity iron-sulfur cluster binding 2 iron 2 sulfur cluster binding; INVOLVED IN: electron transport chain; LOCATED IN: chloroplast; EXPRESSED IN: 23 plant structures; EXPRESSED DURING: 13 growth stages; CONTAINS InterPro DOMAIN/s: Ferredoxin (InterPro:IPR001041) Ferredoxin [2Fe-2S] plant (InterPro:IPR010241) Beta-grasp f…	185	204	138	110	-16.2	-0.829685	1.38392e-05	1.77089e-05	9.96906e-06	0.138125	0.151104	1.18266e+07	0.142097	1	-9.91202	-0.961463	7.04855	0.00793294	0.577271	1	0.32324	Chr4:8520831-8521456	OK	91.917	46.2778	-0.990011	1.96107	0.0498709	0.828932	0	0	0	0	0
at1g15510	Tetratricopeptide repeat (TPR)-like superfamily protein	Encodes a pentatricopeptide repeat protein required for chloroplast transcript accD RNA editing and early chloroplast biogenesis.	EARLY CHLOROPLAST BIOGENESIS2 (ECB2); CONTAINS InterPro DOMAIN/s: Pentatricopeptide repeat (InterPro:IPR002885); BEST Arabidopsis thaliana protein match is: Pentatricopeptide repeat (PPR) superfamily protein (TAIR:AT4G18750.1); Has 49765 Blast hits to 13993 proteins in 266 species: Archae - 0; Bacteria - 6; Metazoa - 64; Fungi - 140; Plants - 48782; Viruses - 0; Other Eukaryotes - 773 (source: NC…	45	83	63	21	-17.8865	-0.99692	4.36634e-06	5.83019e-06	2.92629e-06	0.192581	0.151104	1.18266e+07	0.147917	1	-11.408	-1.01886	7.03219	0.00800573	0.577271	1	0.32324	Chr1:5329110-5331711	OK	3.58099	1.34625	-1.41141	2.32606	0.0200156	0.639909	0	0	0	0	0
at1g15180	MATE efflux family protein		MATE efflux family protein; FUNCTIONS IN: antiporter activity drug transmembrane transporter activity transporter activity; INVOLVED IN: drug transmembrane transport transmembrane transport; LOCATED IN: membrane; EXPRESSED IN: 21 plant structures; EXPRESSED DURING: 13 growth stages; CONTAINS InterPro DOMAIN/s: MATE family transporter related protein (InterPro:IPR015521) Multi antimicrobial extrus…	131	144	85	82	-16.7126	-0.854258	9.72333e-06	1.25191e-05	6.92317e-06	0.157953	0.151104	1.18266e+07	0.162995	1	-10.7943	-1.03782	7.03381	0.00799849	0.577271	1	0.32324	Chr1:5224384-5226702	OK	9.7357	4.53134	-1.10335	2.0753	0.0379585	0.783964	0	0	0	0	0
at2g43370	RNA-binding (RRM/RBD/RNP motifs) family protein		RNA-binding (RRM/RBD/RNP motifs) family protein; FUNCTIONS IN: RNA binding nucleotide binding nucleic acid binding; INVOLVED IN: biological_process unknown; LOCATED IN: nucleus; CONTAINS InterPro DOMAIN/s: RNA recognition motif RNP-1 (InterPro:IPR000504) Nucleotide-binding alpha-beta plait (InterPro:IPR012677); BEST Arabidopsis thaliana protein match is: U1 small nuclear ribonucleoprotein-70K (TA…	24	39	30	5	-19.0772	-1.33248	1.99136e-06	2.86905e-06	1.15408e-06	0.229344	0.151104	1.18266e+07	0.0849459	1	-11.7722	-1.30498	7.0087	0.00811143	0.579916	1	0.324685	Chr2:18013369-18015454	OK	4.292	1.86139	-1.20527	1.77897	0.0752447	0.903526	0	0	0	0	0
at4g14770	TESMIN/TSO1-like CXC 2		TESMIN/TSO1-like CXC 2 (TCX2); FUNCTIONS IN: sequence-specific DNA binding transcription factor activity; INVOLVED IN: regulation of transcription; LOCATED IN: chloroplast; EXPRESSED IN: 16 plant structures; EXPRESSED DURING: 9 growth stages; CONTAINS InterPro DOMAIN/s: Tesmin/TSO1-like CXC (InterPro:IPR005172); BEST Arabidopsis thaliana protein match is: Tesmin/TSO1-like CXC domain-containing pr…	8	16	2	5	-20.7409	-1.87551	6.85832e-07	1.09302e-06	2.85044e-07	0.276566	0.151104	1.18266e+07	0.100123	1	-14.0967	-1.94558	7.01774	0.00807061	0.579916	1	0.324685	Chr4:8481369-8484825	NOTEST	0.555058	0.462114	-0.264392	0.304526	0.760727	1	0	0	0	0	0
at4g37925	subunit NDH-M of NAD(P)H:plastoquinone dehydrogenase complex	Encodes subunit NDH-M of NAD(P)H:plastoquinone dehydrogenase complex (Ndh complex) present in the thylakoid membrane of chloroplasts. This subunit is thought to be required for Ndh complex assembly.	subunit NDH-M of NAD(P)H:plastoquinone dehydrogenase complex (NDH-M); FUNCTIONS IN: oxidoreductase activity acting on NADH or NADPH quinone or similar compound as acceptor; INVOLVED IN: NADH dehydrogenase complex (plastoquinone) assembly; LOCATED IN: chloroplast thylakoid membrane chloroplast NAD(P)H dehydrogenase complex (plastoquinone); CONTAINS InterPro DOMAIN/s: NAD(P)H-quinone oxidoreductase…	245	206	177	124	-15.9701	-0.795678	1.61773e-05	2.0525e-05	1.18319e-05	0.125279	0.151104	1.18266e+07	0.136001	1	-10.0245	-0.900175	7.01389	0.00808796	0.579916	1	0.324685	Chr4:17830561-17831554	OK	34.5417	15.388	-1.16653	2.36784	0.0178922	0.611451	0	0	0	0	0
[truncated: 33,067 more rows]

## Sheet: CTL1_vs_VIR1
Gene	Short_Description	Curator_Summary	Computational_Description	A1.Cnt	A2.Cnt	B1.Cnt	B2.Cnt	ER_Class.logConc	ER_Class.logFC	ER_Class.Conc.Common	ER_Class.Conc.A	ER_Class.Conc.B	ER_Class.tagwise.disp	ER_Class.common.disp	ER_Class.common.lib.size	ER_Class.PValue	ER_Class.FDR	ER_GLM.logConc	ER_GLM.logFC	ER_GLM.LR	ER_GLM.P.Value	ER_GLM.adj.P.Val	ER_GLM.Expressed	ER_GLM.FDR	Cufflinks.locus	Cufflinks.status	Cufflinks.value_1	Cufflinks.value_2	Cufflinks.log2.fold_change.	Cufflinks.test_stat	Cufflinks.p_value	Cufflinks.q_value	ER_Class.Sig	ER_GLM.Sig	Cufflinks.Sig	Total.Sig	All.Sig
[truncated: 33,602 more rows]

[truncated: 6 more sheets: AVR1_vs_VIR1, Gene List, DEG GO Terms - Combined, GO Terms - CTL1 vs AVR1, GO Terms - CTL1 vs VIR1, GO Terms - AVR1 vs VIR1]
