# Supplementary material for: High-Throughput RNA Sequencing of Pseudomonas-Infected Arabidopsis Reveals Hidden Transcriptome Complexity and Novel Splice Variants
Source: PLoS One. 2013 Oct 1;8(10):e74183. doi: 10.1371/journal.pone.0074183 (PMC3788074; doi:10.1371/journal.pone.0074183)
Supplement: File S5 — DEG 6 hpi. (XLSX) [file pone.0074183.s005.xlsx]

## Sheet: CTL6_vs_AVR6
Gene	Short_Description	Curator_Summary	Computational_Description	A1.Cnt	A2.Cnt	B1.Cnt	B2.Cnt	ER_Class.logConc	ER_Class.logFC	ER_Class.Conc.Common	ER_Class.Conc.A	ER_Class.Conc.B	ER_Class.tagwise.disp	ER_Class.common.disp	ER_Class.common.lib.size	ER_Class.PValue	ER_Class.FDR	ER_GLM.logConc	ER_GLM.logFC	ER_GLM.LR	ER_GLM.P.Value	ER_GLM.adj.P.Val	ER_GLM.Expressed	ER_GLM.FDR	Cufflinks.locus	Cufflinks.status	Cufflinks.value_1	Cufflinks.value_2	Cufflinks.log2.fold_change.	Cufflinks.test_stat	Cufflinks.p_value	Cufflinks.q_value	ER_Class.Sig	ER_GLM.Sig	Cufflinks.Sig	Total.Sig	All.Sig
at5g42800	dihydroflavonol 4-reductase	dihydroflavonol reductase. Catalyzes the conversion of dihydroquercetin to leucocyanidin in the biosynthesis of anthocyanins.	dihydroflavonol 4-reductase (DFR); CONTAINS InterPro DOMAIN/s: NAD-dependent epimerase/dehydratase (InterPro:IPR001509) NAD(P)-binding domain (InterPro:IPR016040); BEST Arabidopsis thaliana protein match is: NAD(P)-binding Rossmann-fold superfamily protein (TAIR:AT2G45400.1); Has 1807 Blast hits to 1807 proteins in 277 species: Archae - 0; Bacteria - 0; Metazoa - 736; Fungi - 347; Plants - 385; V…	4	0	1190	0	-19.1016	8.07465	1.47167e-05	1.10609e-07	2.925e-05	0.519815	0.0825881	1.80558e+07	1.57241e-07	1.4955e-05	-11.6389	7.87571	92.3726	7.17998e-22	2.41262e-17	1	1.37942e-17	Chr5:17164140-17165918	OK	0.1827	48.8794	8.0636	-11.5197	0	0	1	1	1	3	1
at3g28580	P-loop containing nucleoside triphosphate hydrolases superfamily protein		P-loop containing nucleoside triphosphate hydrolases superfamily protein; FUNCTIONS IN: nucleoside-triphosphatase activity ATPase activity nucleotide binding ATP binding; INVOLVED IN: response to abscisic acid stimulus; LOCATED IN: endoplasmic reticulum; EXPRESSED IN: 10 plant structures; EXPRESSED DURING: LP.04 four leaves visible 4 anthesis petal differentiation and expansion stage; CONTAINS In…	22	25	1534	520	-16.8605	5.34778	2.7491e-05	1.31706e-06	5.36256e-05	0.0766709	0.0825881	1.80558e+07	6.83957e-26	1.0535e-21	-11.0233	5.1329	84.4996	3.84294e-20	6.45652e-16	1	3.69153e-16	Chr3:10715622-10717329	OK	1.0605	36.2201	5.09397	-10.7585	0	0	1	1	1	3	1
at3g13610	2-oxoglutarate (2OG) and Fe(II)-dependent oxygenase superfamily protein		2-oxoglutarate (2OG) and Fe(II)-dependent oxygenase superfamily protein; CONTAINS InterPro DOMAIN/s: Oxoglutarate/iron-dependent oxygenase (InterPro:IPR005123); BEST Arabidopsis thaliana protein match is: 2-oxoglutarate (2OG) and Fe(II)-dependent oxygenase superfamily protein (TAIR:AT1G55290.1); Has 8779 Blast hits to 8731 proteins in 1013 species: Archae - 0; Bacteria - 1145; Metazoa - 121; Fung…	12	26	4035	696	-16.4207	6.80057	6.07582e-05	1.07673e-06	0.000120374	0.131666	0.0825881	1.80558e+07	1.90401e-22	1.17257e-18	-10.3481	6.11481	74.1163	7.36489e-18	8.24916e-14	1	4.71647e-14	Chr3:4449373-4452624	OK	0.859752	103.334	6.90918	-12.7939	0	0	1	1	1	3	1
at1g72540	Protein kinase superfamily protein		Protein kinase superfamily protein; FUNCTIONS IN: protein serine/threonine kinase activity protein kinase activity kinase activity ATP binding; INVOLVED IN: protein amino acid phosphorylation; LOCATED IN: chloroplast; EXPRESSED IN: stem stamen; EXPRESSED DURING: 4 anthesis; CONTAINS InterPro DOMAIN/s: Protein kinase ATP binding site (InterPro:IPR017441) Protein kinase catalytic domain (InterPro:I…	15	9	715	100	-18.0433	4.95732	1.06851e-05	6.65242e-07	2.06556e-05	0.144658	0.0825881	1.80558e+07	8.55137e-13	4.69397e-10	-11.8558	4.55313	71.4063	2.90744e-17	2.4424e-13	1	1.39644e-13	Chr1:27314931-27316669	OK	0.591401	17.5595	4.89197	-8.99565	0	0	1	1	1	3	1
at5g60800	Heavy metal transport/detoxification superfamily protein		Heavy metal transport/detoxification superfamily protein ; FUNCTIONS IN: metal ion binding; INVOLVED IN: metal ion transport; EXPRESSED IN: 21 plant structures; EXPRESSED DURING: 12 growth stages; CONTAINS InterPro DOMAIN/s: Heavy metal transport/detoxification protein (InterPro:IPR006121); BEST Arabidopsis thaliana protein match is: Heavy metal transport/detoxification superfamily protein (TAIR:…	110	317	4109	2396	-14.3987	3.8269	9.33659e-05	1.22864e-05	0.00017441	0.100439	0.0825881	1.80558e+07	1.62978e-13	1.0797e-10	-9.6036	3.79173	69.1976	8.90751e-17	5.9862e-13	1	3.42262e-13	Chr5:24460782-24462541	OK	16.3348	201.924	3.6278	-8.85965	0	0	1	1	1	3	1
at4g22880	leucoanthocyanidin dioxygenase	encodes leucoanthocyanidin dioxygenase which is involved in proanthocyanin biosynthesis. Mutant analysis suggests that this gene is also involved in vacuole formation.	leucoanthocyanidin dioxygenase (LDOX); CONTAINS InterPro DOMAIN/s: Oxoglutarate/iron-dependent oxygenase (InterPro:IPR005123); BEST Arabidopsis thaliana protein match is: flavonol synthase 1 (TAIR:AT5G08640.2); Has 8356 Blast hits to 8311 proteins in 977 species: Archae - 0; Bacteria - 1058; Metazoa - 85; Fungi - 889; Plants - 4934; Viruses - 0; Other Eukaryotes - 1390 (source: NCBI BLink).	5	1	665	1	-19.2211	6.64139	8.32076e-06	1.66044e-07	1.64071e-05	0.432469	0.0825881	1.80558e+07	4.68513e-07	3.64416e-05	-12.27	6.50039	68.474	1.28564e-16	7.20003e-13	1	4.11663e-13	Chr4:12004767-12006209	OK	0.165773	15.2116	6.51982	-8.1967	2.22045e-16	4.02247e-14	1	1	1	3	1
at5g43910	pfkB-like carbohydrate kinase family protein		pfkB-like carbohydrate kinase family protein; FUNCTIONS IN: kinase activity ribokinase activity; INVOLVED IN: D-ribose metabolic process; LOCATED IN: cellular_component unknown; EXPRESSED IN: 19 plant structures; EXPRESSED DURING: 12 growth stages; CONTAINS InterPro DOMAIN/s: Carbohydrate/purine kinase (InterPro:IPR011611) Ribokinase (InterPro:IPR002139); BEST Arabidopsis thaliana protein match i…	194	150	3715	1117	-14.818	3.71495	6.75215e-05	9.55379e-06	0.000125455	0.082516	0.0825881	1.80558e+07	2.31147e-15	2.33726e-12	-10.2878	3.49235	67.8453	1.76836e-16	8.48864e-13	1	4.8534e-13	Chr5:17656893-17670239	OK	6.52498	92.1123	3.81935	-17.5898	0	0	1	1	1	3	1
at1g21740	Protein of unknown function (DUF630 and DUF632)		Protein of unknown function (DUF630 and DUF632); INVOLVED IN: N-terminal protein myristoylation; EXPRESSED IN: 10 plant structures; EXPRESSED DURING: F mature embryo stage petal differentiation and expansion stage E expanded cotyledon stage D bilateral stage; CONTAINS InterPro DOMAIN/s: Protein of unknown function DUF630 (InterPro:IPR006868) Protein of unknown function DUF632 (InterPro:IPR006867)…	28	25	730	209	-17.3468	4.04245	1.2936e-05	1.47793e-06	2.43574e-05	0.0943988	0.0825881	1.80558e+07	2.35499e-14	1.96713e-11	-11.9459	3.78365	67.5464	2.05783e-16	8.6434e-13	1	4.94188e-13	Chr1:7641579-7645078	OK	0.508216	8.46568	4.05811	-8.44346	0	0	1	1	1	3	1
at1g30850	root hair specific 4		root hair specific 4 (RSH4); BEST Arabidopsis thaliana protein match is: unknown protein (TAIR:AT2G34910.1); Has 45 Blast hits to 43 proteins in 9 species: Archae - 0; Bacteria - 0; Metazoa - 0; Fungi - 0; Plants - 45; Viruses - 0; Other Eukaryotes - 0 (source: NCBI BLink).	2	8	441	135	-18.8892	5.72612	7.66004e-06	2.8215e-07	1.49945e-05	0.118964	0.0825881	1.80558e+07	2.09806e-16	3.10062e-13	-12.0601	5.443	67.0749	2.61388e-16	9.75906e-13	1	5.57976e-13	Chr1:10985077-10986295	OK	0.385186	14.5172	5.23607	-8.32634	0	0	1	1	1	3	1
at1g19250	flavin-dependent monooxygenase 1	FMO1 is required for full expression of TIR-NB-LRR–conditioned resistance to avirulent pathogens and for basal resistance to invasive virulent pathogens. Functions in an EDS1-regulated but SA-independent mechanism that promotes resistance and cell death a	flavin-dependent monooxygenase 1 (FMO1); FUNCTIONS IN: NADP or NADPH binding oxidoreductase activity monooxygenase activity FAD binding flavin-containing monooxygenase activity; INVOLVED IN: in 7 processes; LOCATED IN: endomembrane system intrinsic to endoplasmic reticulum membrane; EXPRESSED IN: stem leaf whorl sepal root stamen; EXPRESSED DURING: 4 anthesis; CONTAINS InterPro DOMAIN/s: Dimethyl…	19	54	2355	784	-16.2228	5.29286	4.20051e-05	2.08668e-06	8.1871e-05	0.0943988	0.0825881	1.80558e+07	7.00482e-22	2.24658e-18	-11.2596	4.9669	66.7889	3.022e-16	1.01545e-12	1	5.80587e-13	Chr1:6650528-6653078	OK	1.41884	50.2811	5.14723	-10.6847	0	0	1	1	1	3	1
at3g26470	Powdery mildew resistance protein RPW8 domain		Powdery mildew resistance protein RPW8 domain; CONTAINS InterPro DOMAIN/s: Powdery mildew resistance protein RPW8 domain (InterPro:IPR008808); BEST Arabidopsis thaliana protein match is: ADR1-like 1 (TAIR:AT4G33300.2); Has 46 Blast hits to 46 proteins in 7 species: Archae - 0; Bacteria - 0; Metazoa - 0; Fungi - 0; Plants - 46; Viruses - 0; Other Eukaryotes - 0 (source: NCBI BLink).	47	69	1750	501	-16.1424	4.15466	3.08321e-05	3.27573e-06	5.83425e-05	0.082516	0.0825881	1.80558e+07	1.47639e-17	2.83644e-14	-11.3008	3.8063	66.2343	4.00382e-16	1.12114e-12	1	6.41012e-13	Chr3:9686097-9690827	OK	2.30729	42.9407	4.21808	-9.46754	0	0	1	1	1	3	1
at5g24910	cytochrome P450 family 714 subfamily A polypeptide 1	member of CYP714A	cytochrome P450 family 714 subfamily A polypeptide 1 (CYP714A1); FUNCTIONS IN: electron carrier activity monooxygenase activity iron ion binding oxygen binding heme binding; INVOLVED IN: oxidation reduction; LOCATED IN: endomembrane system; EXPRESSED IN: 10 plant structures; EXPRESSED DURING: 4 anthesis F mature embryo stage petal differentiation and expansion stage E expanded cotyledon stage D b…	13	27	564	201	-17.6787	4.14235	1.06038e-05	1.13296e-06	2.00348e-05	0.100439	0.0825881	1.80558e+07	8.95693e-14	6.32681e-11	-11.65	4.05415	66.2654	3.94116e-16	1.12114e-12	1	6.41012e-13	Chr5:8567580-8570358	OK	0.766154	11.8531	3.95149	-7.86601	3.55271e-15	5.3963e-13	1	1	1	3	1
at2g28570			unknown protein; Has 13 Blast hits to 13 proteins in 6 species: Archae - 0; Bacteria - 0; Metazoa - 0; Fungi - 0; Plants - 13; Viruses - 0; Other Eukaryotes - 0 (source: NCBI BLink).	58	49	775	469	-16.6124	3.48788	1.82116e-05	2.97972e-06	3.34287e-05	0.0651679	0.0825881	1.80558e+07	2.83348e-16	3.88835e-13	-11.6734	3.36571	64.8499	8.08272e-16	2.0892e-12	1	1.1945e-12	Chr2:12241769-12242729	OK	4.23171	47.6929	3.49446	-8.47081	0	0	1	1	1	3	1
at3g55500	expansin A16	expansin-like protein. Naming convention from the Expansin Working Group (Kende et al 2004. Plant Mol Bio). Involved in the formation of nematode-induced syncytia in roots of Arabidopsis thaliana.	expansin A16 (EXPA16); INVOLVED IN: plant-type cell wall modification involved in multidimensional cell growth syncytium formation unidimensional cell growth plant-type cell wall loosening; LOCATED IN: endomembrane system extracellular region; EXPRESSED IN: 19 plant structures; EXPRESSED DURING: 10 growth stages; CONTAINS InterPro DOMAIN/s: Barwin-related endoglucanase (InterPro:IPR009009) Pollen…	423	202	2097	1394	-14.6032	2.4608	5.56984e-05	1.71215e-05	9.42728e-05	0.0651679	0.0825881	1.80558e+07	4.38719e-10	8.96666e-08	-9.96854	2.44185	64.1815	1.1347e-15	2.72345e-12	1	1.55714e-12	Chr3:20574830-20576182	OK	17.2706	101.143	2.55002	-7.07706	1.47238e-12	1.46836e-10	1	1	1	3	1
at2g43570	chitinase putative		chitinase putative (CHI); FUNCTIONS IN: chitin binding chitinase activity; INVOLVED IN: carbohydrate metabolic process cell wall macromolecule catabolic process; LOCATED IN: apoplast plant-type cell wall; EXPRESSED IN: 15 plant structures; EXPRESSED DURING: 10 growth stages; CONTAINS InterPro DOMAIN/s: Chitin-binding type 1 conserved site (InterPro:IPR018371) Glycoside hydrolase family 19 (InterP…	356	290	7546	3155	-13.7781	3.97242	0.000150007	1.79666e-05	0.000282022	0.0708885	0.0825881	1.80558e+07	1.09725e-19	2.63504e-16	-9.1244	3.74005	63.0443	2.02112e-15	4.29667e-12	1	2.45663e-12	Chr2:18076223-18077463	OK	20.1079	345.49	4.10281	-9.58805	0	0	1	1	1	3	1
at3g13100	multidrug resistance-associated protein 7	member of MRP subfamily	multidrug resistance-associated protein 7 (MRP7); FUNCTIONS IN: ATPase activity coupled to transmembrane movement of substances; INVOLVED IN: response to other organism; LOCATED IN: plasma membrane; EXPRESSED IN: 10 plant structures; EXPRESSED DURING: 7 growth stages; CONTAINS InterPro DOMAIN/s: ATPase AAA+ type core (InterPro:IPR003593) ABC transporter-like (InterPro:IPR003439) ABC transporter t…	73	99	3177	720	-15.4699	4.36616	5.24857e-05	4.85073e-06	0.000100068	0.100439	0.0825881	1.80558e+07	3.97957e-16	5.09704e-13	-10.2782	4.08326	63.0203	2.04591e-15	4.29667e-12	1	2.45663e-12	Chr3:4208734-4214173	OK	0.94839	21.0213	4.47023	-9.90111	0	0	1	1	1	3	1
at2g13810	AGD2-like defense response protein 1		AGD2-like defense response protein 1 (ALD1); FUNCTIONS IN: transferase activity transferring nitrogenous groups pyridoxal phosphate binding transaminase activity catalytic activity; INVOLVED IN: asparagine catabolic process biosynthetic process glutamate catabolic process to oxaloacetate aspartate transamidation; LOCATED IN: chloroplast; EXPRESSED IN: sepal root stamen; EXPRESSED DURING: 4 anthes…	3	13	1409	236	-17.8053	6.52055	2.11838e-05	4.53673e-07	4.1849e-05	0.125279	0.0825881	1.80558e+07	1.21673e-20	3.3394e-17	-11.6248	5.84698	62.6616	2.45459e-15	4.8517e-12	1	2.77397e-12	Chr2:5768445-5772259	OK	0.30586	29.3787	6.58575	-10.3318	0	0	1	1	1	3	1
at1g66600	ABA overly sensitive mutant 3	A member of WRKY Transcription Factor; Group III. Involved in the regulation of plant responses to ABA and drought stress.	ABA overly sensitive mutant 3 (ABO3); CONTAINS InterPro DOMAIN/s: DNA-binding WRKY (InterPro:IPR003657); BEST Arabidopsis thaliana protein match is: WRKY DNA-binding protein 64 (TAIR:AT1G66560.1); Has 3139 Blast hits to 2726 proteins in 156 species: Archae - 0; Bacteria - 0; Metazoa - 0; Fungi - 0; Plants - 3128; Viruses - 0; Other Eukaryotes - 11 (source: NCBI BLink).	17	26	635	182	-17.5898	4.12734	1.12261e-05	1.21171e-06	2.11981e-05	0.100439	0.0825881	1.80558e+07	9.22084e-14	6.32681e-11	-11.9574	3.92225	62.3136	2.92888e-15	5.46758e-12	1	3.1261e-12	Chr1:24848319-24849364	OK	2.15028	33.4606	3.95986	-8.05845	6.66134e-16	1.16402e-13	1	1	1	3	1
at1g06040	B-box zinc finger family protein	Encodes salt tolerance protein (STO) which confers salt tolerance to yeast cells. Fully complements calcineurin deficient yeast but does not encode a phosphoprotein phosphatase. Sequence has similarities to CONSTANS. STO co-localizes with COP1 and plays a	SALT TOLERANCE (STO); CONTAINS InterPro DOMAIN/s: Zinc finger B-box (InterPro:IPR000315); BEST Arabidopsis thaliana protein match is: salt tolerance homologue (TAIR:AT2G31380.1); Has 1912 Blast hits to 1325 proteins in 114 species: Archae - 0; Bacteria - 0; Metazoa - 5; Fungi - 2; Plants - 1809; Viruses - 0; Other Eukaryotes - 96 (source: NCBI BLink).	797	1635	193	216	-15.1193	-2.613	4.04216e-05	6.94927e-05	1.13599e-05	0.0766709	0.0825881	1.80558e+07	1.49826e-09	2.69014e-07	-9.54149	-2.66299	61.7325	3.93423e-15	6.95779e-12	1	3.97813e-12	Chr1:1828412-1829890	OK	68.4218	10.4462	-2.71148	7.06335	1.62537e-12	1.60472e-10	1	1	1	3	1
at1g35230	arabinogalactan protein 5	Encodes arabinogalactan-protein (AGP5).	arabinogalactan protein 5 (AGP5); BEST Arabidopsis thaliana protein match is: arabinogalactan protein 10 (TAIR:AT4G09030.1); Has 52009 Blast hits to 24079 proteins in 1500 species: Archae - 200; Bacteria - 14022; Metazoa - 11286; Fungi - 4612; Plants - 7669; Viruses - 1962; Other Eukaryotes - 12258 (source: NCBI BLink).	194	143	5362	989	-14.6499	4.11466	8.56536e-05	9.34672e-06	0.000161915	0.118964	0.0825881	1.80558e+07	6.48766e-13	3.66591e-10	-10.197	3.51791	61.2509	5.02448e-15	8.44163e-12	1	4.82652e-12	Chr1:12917148-12917763	OK	25.4933	481.532	4.23944	-9.25023	0	0	1	1	1	3	1
at1g70690	Receptor-like protein kinase-related family protein	Encodes a plasmodesmal protein that may be involved in the intercellular movement of molecules through the plasmodesmata. The protein has two DUF26 domains and a single transmembrane domain.	HOPW1-1-INDUCED GENE1 (HWI1); CONTAINS InterPro DOMAIN/s: Protein of unknown function DUF26 (InterPro:IPR002902); BEST Arabidopsis thaliana protein match is: plasmodesmata-located protein 6 (TAIR:AT2G01660.1); Has 1576 Blast hits to 1438 proteins in 26 species: Archae - 0; Bacteria - 0; Metazoa - 0; Fungi - 0; Plants - 1576; Viruses - 0; Other Eukaryotes - 0 (source: NCBI BLink).	327	262	4036	1044	-14.3978	3.00105	7.37469e-05	1.63734e-05	0.000131086	0.0943988	0.0825881	1.80558e+07	5.66423e-10	1.12187e-07	-9.82869	2.65536	60.7074	6.62196e-15	1.05958e-11	1	6.05815e-12	Chr1:26652012-26653643	OK	13.9593	121.958	3.12709	-7.60134	2.93099e-14	4.01912e-12	1	1	1	3	1
at1g02390	glycerol-3-phosphate acyltransferase 2	Encodes a member of a family of proteins with glycerol-3-phosphate acyltransferase activity.	glycerol-3-phosphate acyltransferase 2 (GPAT2); FUNCTIONS IN: acyltransferase activity; INVOLVED IN: metabolic process; EXPRESSED IN: 13 plant structures; EXPRESSED DURING: 8 growth stages; CONTAINS InterPro DOMAIN/s: Phospholipid/glycerol acyltransferase (InterPro:IPR002123); BEST Arabidopsis thaliana protein match is: glycerol-3-phosphate acyltransferase 3 (TAIR:AT4G01950.1); Has 367 Blast hits…	40	24	631	177	-17.3262	3.56575	1.13733e-05	1.76924e-06	2.09469e-05	0.100439	0.0825881	1.80558e+07	2.42993e-11	7.35402e-09	-11.8013	3.33556	60.3814	7.8146e-15	1.19357e-11	1	6.82428e-12	Chr1:480851-483292	OK	0.915764	12.7593	3.80043	-7.98515	1.33227e-15	2.19225e-13	1	1	1	3	1
at2g04450	nudix hydrolase homolog 6	Encodes a protein with NADH pyrophosphatase activity. Although this protein was also shown to have ADP-ribose diphosphatase activity in vitro mutant analyses suggest that NUDX6 is involved in NADH metabolism in vivo.	nudix hydrolase homolog 6 (NUDT6); FUNCTIONS IN: hydrolase activity ADP-ribose diphosphatase activity NAD or NADH binding NADH pyrophosphatase activity; INVOLVED IN: response to other organism positive regulation of salicylic acid mediated signaling pathway; LOCATED IN: cytosol; EXPRESSED IN: 17 plant structures; EXPRESSED DURING: 12 growth stages; CONTAINS InterPro DOMAIN/s: NUDIX hydrolase doma…	394	426	16879	3974	-13.1367	4.54247	0.000279546	2.29997e-05	0.000536042	0.178484	0.0825881	1.80558e+07	2.01511e-10	4.58347e-08	-9.00577	4.03222	60.1211	8.91953e-15	1.3031e-11	1	7.45052e-12	Chr2:1543319-1545462	OK	18.3123	429.042	4.55023	-8.74645	0	0	1	1	1	3	1
at1g43910	P-loop containing nucleoside triphosphate hydrolases superfamily protein		P-loop containing nucleoside triphosphate hydrolases superfamily protein; FUNCTIONS IN: nucleoside-triphosphatase activity ATPase activity nucleotide binding ATP binding; LOCATED IN: endomembrane system; EXPRESSED IN: 23 plant structures; EXPRESSED DURING: 13 growth stages; CONTAINS InterPro DOMAIN/s: ATPase AAA-type core (InterPro:IPR003959) ATPase AAA+ type core (InterPro:IPR003593); BEST Arabi…	205	257	11400	3072	-13.8071	4.84454	0.000193519	1.30124e-05	0.000373976	0.164717	0.0825881	1.80558e+07	3.47501e-12	1.44319e-09	-8.81524	4.51049	59.4053	1.28324e-14	1.72947e-11	1	9.88827e-12	Chr1:16654029-16657658	OK	8.88594	249.279	4.81009	-10.1999	0	0	1	1	1	3	1
at3g13080	multidrug resistance-associated protein 3	encodes an ATP-dependent MRP-like ABC transporter able to transport glutathione-conjugates as well as chlorophyll catabolites. The expression of this gene is upregulated by herbicide safeners such as benoxacor and fenclorim.	multidrug resistance-associated protein 3 (MRP3); FUNCTIONS IN: chlorophyll catabolite transmembrane transporter activity ATPase activity coupled to transmembrane movement of substances glutathione S-conjugate-exporting ATPase activity; INVOLVED IN: transport transmembrane transport; LOCATED IN: apoplast vacuolar membrane plasma membrane plant-type vacuole; EXPRESSED IN: 6 plant structures; EXPRE…	819	820	11234	5074	-12.7954	3.23356	0.000238663	4.58682e-05	0.000431432	0.088425	0.0825881	1.80558e+07	6.4119e-12	2.4154e-09	-8.89609	3.06497	59.3999	1.28673e-14	1.72947e-11	1	9.88827e-12	Chr3:4195785-4201265	OK	9.07114	85.8274	3.24208	-7.5067	6.06182e-14	7.82331e-12	1	1	1	3	1
at5g41610	cation/H+ exchanger 18	member of Putative Na+/H+ antiporter family	cation/H+ exchanger 18 (CHX18); FUNCTIONS IN: monovalent cation:hydrogen antiporter activity sodium:hydrogen antiporter activity; INVOLVED IN: cation transport; LOCATED IN: integral to membrane; EXPRESSED IN: 10 plant structures; EXPRESSED DURING: 6 growth stages; CONTAINS InterPro DOMAIN/s: Cation/H+ exchanger (InterPro:IPR006153); BEST Arabidopsis thaliana protein match is: cation/H+ exchanger …	66	85	961	529	-16.2297	3.22854	2.20559e-05	4.25197e-06	3.9837e-05	0.0651679	0.0825881	1.80558e+07	1.00405e-14	8.76808e-12	-10.9565	3.11978	58.9521	1.61555e-14	2.08792e-11	1	1.19377e-11	Chr5:16638369-16641728	OK	2.36893	22.9448	3.27586	-10.7986	0	0	1	1	1	3	1
at3g28510	P-loop containing nucleoside triphosphate hydrolases superfamily protein		P-loop containing nucleoside triphosphate hydrolases superfamily protein; FUNCTIONS IN: nucleoside-triphosphatase activity ATPase activity nucleotide binding ATP binding; EXPRESSED IN: 7 plant structures; EXPRESSED DURING: LP.06 six leaves visible LP.04 four leaves visible 4 anthesis 4 leaf senescence stage; CONTAINS InterPro DOMAIN/s: ATPase AAA-type core (InterPro:IPR003959) ATPase AAA+ type co…	82	44	4163	690	-15.5617	5.15266	6.34219e-05	3.46914e-06	0.000123328	0.125279	0.0825881	1.80558e+07	1.09739e-16	1.75692e-13	-9.75472	4.6047	58.2969	2.25404e-14	2.80519e-11	1	1.60387e-11	Chr3:10685523-10687364	OK	2.12449	74.625	5.13447	-10.8285	0	0	1	1	1	3	1
at1g04490	Protein of unknown function (DUF3527)		Protein of unknown function (DUF3527); CONTAINS InterPro DOMAIN/s: Protein of unknown function DUF3527 (InterPro:IPR021916); BEST Arabidopsis thaliana protein match is: Protein of unknown function (DUF3527) (TAIR:AT2G33360.2); Has 121 Blast hits to 119 proteins in 11 species: Archae - 0; Bacteria - 0; Metazoa - 0; Fungi - 0; Plants - 121; Viruses - 0; Other Eukaryotes - 0 (source: NCBI BLink).	3	11	934	109	-18.2375	6.04352	1.33843e-05	3.95952e-07	2.63052e-05	0.157953	0.0825881	1.80558e+07	5.42092e-15	4.95937e-12	-11.6216	5.62725	57.3482	3.65098e-14	4.38144e-11	1	2.50509e-11	Chr1:1217947-1220137	OK	0.336853	20.3856	5.91928	-10.9212	0	0	1	1	1	3	1
at4g29905			unknown protein; BEST Arabidopsis thaliana protein match is: unknown protein (TAIR:AT5G57123.1); Has 73 Blast hits to 73 proteins in 13 species: Archae - 0; Bacteria - 0; Metazoa - 0; Fungi - 0; Plants - 73; Viruses - 0; Other Eukaryotes - 0 (source: NCBI BLink).	158	829	21	174	-16.2353	-2.30035	1.72855e-05	2.87519e-05	5.80735e-06	0.21437	0.0825881	1.80558e+07	0.00139629	0.0253549	-10.9114	-2.61508	57.1532	4.03142e-14	4.67116e-11	1	2.67075e-11	Chr4:14626920-14627631	OK	68.2382	11.9479	-2.51382	5.45357	4.93694e-08	2.20554e-06	1	1	1	3	1
at3g21700	Ras-related small GTP-binding family protein	Monomeric G protein. Expressed in root epidermal cells that are destined to become atrichoblasts. Also expressed during pollen development and in the pollen tube tip.	SGP2; FUNCTIONS IN: GTP binding; INVOLVED IN: small GTPase mediated signal transduction; LOCATED IN: intracellular; EXPRESSED IN: 22 plant structures; EXPRESSED DURING: 10 growth stages; CONTAINS InterPro DOMAIN/s: Ras GTPase (InterPro:IPR001806) Small GTPase (InterPro:IPR020851) Mitochondrial Rho-like (InterPro:IPR013684) GTPase Tem1 (InterPro:IPR017231); BEST Arabidopsis thaliana protein match …	101	93	1203	452	-15.993	3.00346	2.44293e-05	5.4147e-06	4.34164e-05	0.0708885	0.0825881	1.80558e+07	2.21541e-12	9.89825e-10	-10.422	2.86511	56.6264	5.26996e-14	5.90271e-11	1	3.37489e-11	Chr3:7644349-7646383	OK	4.99385	42.6836	3.09546	-7.76421	8.21565e-15	1.21975e-12	1	1	1	3	1
at1g71030	MYB-like 2	Encodes a putative myb family transcription factor. In contrast to most other myb-like proteins its myb domain consists of a single repeat. A proline-rich region potentially involved in transactivation is found in the C-terminal part of the protein. I	MYB-like 2 (MYBL2); CONTAINS InterPro DOMAIN/s: SANT DNA-binding (InterPro:IPR001005) Homeodomain-like (InterPro:IPR009057) Myb DNA-binding (InterPro:IPR014778) HTH transcriptional regulator Myb-type DNA-binding (InterPro:IPR017930) Homeodomain-related (InterPro:IPR012287) Myb transcription factor (InterPro:IPR015495); BEST Arabidopsis thaliana protein match is: myb domain protein 3 (TAIR:AT1G226…	454	1884	138	201	-15.2615	-2.82982	3.87023e-05	6.78741e-05	9.5416e-06	0.118964	0.0825881	1.80558e+07	1.80555e-07	1.68389e-05	-9.59827	-2.71478	56.4141	5.87086e-14	6.36363e-11	1	3.63842e-11	Chr1:26795122-26796364	OK	85.8089	10.8657	-2.98135	7.20997	5.59552e-13	5.97239e-11	1	1	1	3	1
at1g67810	sulfur E2	Encodes a protein capable of stimulating the cysteine desulfurase activity of CpNifS (AT1G08490) in vitro. SufE2:GFP localizes to the chloroplasts where it is likely to play a role in iron-sulfur cluster assembly. Transcript levels for this gene are high	sulfur E2 (SUFE2); CONTAINS InterPro DOMAIN/s: Fe-S metabolism associated SufE (InterPro:IPR003808); BEST Arabidopsis thaliana protein match is: quinolinate synthase (TAIR:AT5G50210.1); Has 2361 Blast hits to 2361 proteins in 734 species: Archae - 2; Bacteria - 1651; Metazoa - 0; Fungi - 0; Plants - 86; Viruses - 0; Other Eukaryotes - 622 (source: NCBI BLink).	292	227	4042	1164	-14.4688	3.22644	7.46834e-05	1.4415e-05	0.000134919	0.082516	0.0825881	1.80558e+07	1.78381e-12	8.35866e-10	-10.293	2.92711	55.9545	7.41665e-14	7.57424e-11	1	4.33058e-11	Chr1:25426487-25427349	OK	21.4413	210.457	3.29506	-8.10017	4.44089e-16	7.89999e-14	1	1	1	3	1
at1g21520			unknown protein; Has 9 Blast hits to 9 proteins in 2 species: Archae - 0; Bacteria - 0; Metazoa - 0; Fungi - 0; Plants - 9; Viruses - 0; Other Eukaryotes - 0 (source: NCBI BLink).	319	242	3630	1077	-14.485	2.9717	6.88714e-05	1.55702e-05	0.000122142	0.082516	0.0825881	1.80558e+07	5.04692e-11	1.36565e-08	-9.72881	2.7139	55.9487	7.43854e-14	7.57424e-11	1	4.33058e-11	Chr1:7534153-7534789	OK	31.4279	250.397	2.9941	-7.46717	8.19345e-14	1.0305e-11	1	1	1	3	1
at1g01680	plant U-box 54		plant U-box 54 (PUB54); FUNCTIONS IN: ubiquitin-protein ligase activity; INVOLVED IN: response to stress protein ubiquitination; LOCATED IN: ubiquitin ligase complex; CONTAINS InterPro DOMAIN/s: UspA (InterPro:IPR006016) U box domain (InterPro:IPR003613); BEST Arabidopsis thaliana protein match is: RING/U-box superfamily protein (TAIR:AT1G01660.1); Has 2251 Blast hits to 2122 proteins in 140 spec…	126	171	10318	1828	-14.2615	5.20462	0.00015883	8.38136e-06	0.000309218	0.144658	0.0825881	1.80558e+07	4.76718e-15	4.57936e-12	-9.46359	4.66162	55.7895	8.06617e-14	7.97175e-11	1	4.55786e-11	Chr1:246410-248367	OK	10.3453	380.308	5.20012	-10.2099	0	0	1	1	1	3	1
at4g26120	Ankyrin repeat family protein / BTB/POZ domain-containing protein		Ankyrin repeat family protein / BTB/POZ domain-containing protein; CONTAINS InterPro DOMAIN/s: BTB/POZ (InterPro:IPR013069) NPR1/NIM1 like C-terminal (InterPro:IPR021094) BTB/POZ fold (InterPro:IPR011333) Ankyrin repeat-containing domain (InterPro:IPR020683) BTB/POZ-like (InterPro:IPR000210) Ankyrin repeat (InterPro:IPR002110); BEST Arabidopsis thaliana protein match is: regulatory protein (NPR1)…	23	20	584	196	-17.6268	4.08723	1.0802e-05	1.19843e-06	2.03733e-05	0.0943988	0.0825881	1.80558e+07	2.57148e-14	2.05847e-11	-11.6269	3.88055	55.6767	8.54253e-14	8.20131e-11	1	4.68912e-11	Chr4:13236447-13238487	OK	0.649743	12.8411	4.30475	-8.66292	0	0	1	1	1	3	1
at5g17220	glutathione S-transferase phi 12	Encodes glutathione transferase belonging to the phi class of GSTs. Naming convention according to Wagner et al. (2002). Mutants display no pigments on leaves and stems.	glutathione S-transferase phi 12 (GSTF12); CONTAINS InterPro DOMAIN/s: Thioredoxin fold (InterPro:IPR012335) Glutathione S-transferase C-terminal (InterPro:IPR004046) Glutathione S-transferase C-terminal-like (InterPro:IPR010987) Glutathione S-transferase/chloride channel C-terminal (InterPro:IPR017933) Glutathione S-transferase N-terminal (InterPro:IPR004045) Thioredoxin-like fold (InterPro:IPR0…	8	0	623	0	-19.0753	6.15579	7.81492e-06	2.19863e-07	1.53467e-05	0.519815	0.0825881	1.80558e+07	1.16343e-05	0.000553264	-12.17	6.08907	54.5779	1.49403e-13	1.39451e-10	1	7.97315e-11	Chr5:5658459-5659386	OK	0.56375	50.2947	6.47921	-10.8548	0	0	1	1	1	3	1
at4g23150	cysteine-rich RLK (RECEPTOR-like protein kinase) 7	Encodes a cysteine-rich receptor-like protein kinase.	cysteine-rich RLK (RECEPTOR-like protein kinase) 7 (CRK7); FUNCTIONS IN: kinase activity; INVOLVED IN: protein amino acid phosphorylation; LOCATED IN: endomembrane system; EXPRESSED IN: 11 plant structures; EXPRESSED DURING: 9 growth stages; CONTAINS InterPro DOMAIN/s: Protein kinase ATP binding site (InterPro:IPR017441) Protein kinase catalytic domain (InterPro:IPR000719) Protein of unknown func…	48	48	2865	728	-15.9523	5.1091	4.76961e-05	2.68459e-06	9.26617e-05	0.088425	0.0825881	1.80558e+07	2.44133e-22	1.17257e-18	-10.5759	4.6192	54.4009	1.6349e-13	1.44898e-10	1	8.28455e-11	Chr4:12125730-12128332	OK	1.40504	49.5747	5.14092	-11.1212	0	0	1	1	1	3	1
at3g13910	Protein of unknown function (DUF3511)		Protein of unknown function (DUF3511); FUNCTIONS IN: molecular_function unknown; INVOLVED IN: biological_process unknown; LOCATED IN: plasma membrane; EXPRESSED IN: 22 plant structures; EXPRESSED DURING: 13 growth stages; CONTAINS InterPro DOMAIN/s: Protein of unknown function DUF3511 (InterPro:IPR021899); BEST Arabidopsis thaliana protein match is: Protein of unknown function (DUF3511) (TAIR:AT5…	469	473	3037	1693	-14.0796	2.26265	7.64503e-05	2.6367e-05	0.000126518	0.0595082	0.0825881	1.80558e+07	1.22614e-09	2.26506e-07	-9.73365	2.16354	54.3964	1.63863e-13	1.44898e-10	1	8.28455e-11	Chr3:4590918-4591483	OK	70.8168	327.528	2.20945	-6.04451	1.49863e-09	9.19002e-08	1	1	1	3	1
at4g02380	senescence-associated gene 21	Encodes AtLEA5 (late embryogenesis abundant like protein). Also known as SENESCENCE-ASSOCIATED GENE 21 (SAG21). Has a role on oxidative stress tolerance. mRNA levels are elevated in response to various stresses.	senescence-associated gene 21 (SAG21); CONTAINS InterPro DOMAIN/s: Late embryogenesis abundant protein group 3 (InterPro:IPR004926); BEST Arabidopsis thaliana protein match is: Late embryogenesis abundant 3 (LEA3) family protein (TAIR:AT1G02820.1); Has 181 Blast hits to 176 proteins in 36 species: Archae - 0; Bacteria - 0; Metazoa - 0; Fungi - 0; Plants - 181; Viruses - 0; Other Eukaryotes - 0 (s…	825	1121	14503	7610	-12.4397	3.42302	0.000322262	5.49632e-05	0.000589533	0.088425	0.0825881	1.80558e+07	5.43457e-13	3.16391e-10	-8.29738	3.25318	53.6588	2.3851e-13	2.05498e-10	1	1.17494e-10	Chr4:1046203-1046997	OK	134.161	1473.43	3.45714	-20.2987	0	0	1	1	1	3	1
at3g22910	ATPase E1-E2 type family protein / haloacid dehalogenase-like hydrolase family protein		ATPase E1-E2 type family protein / haloacid dehalogenase-like hydrolase family protein; FUNCTIONS IN: calcium-transporting ATPase activity calmodulin binding; INVOLVED IN: cation transport calcium ion transport metabolic process ATP biosynthetic process; LOCATED IN: membrane; EXPRESSED IN: 12 plant structures; EXPRESSED DURING: LP.04 four leaves visible 4 anthesis C globular stage petal different…	276	527	4963	2132	-13.8988	3.03197	0.000105085	2.28913e-05	0.000187243	0.088425	0.0825881	1.80558e+07	9.56141e-11	2.44925e-08	-9.70275	2.98354	53.1963	3.01821e-13	2.53545e-10	1	1.44965e-10	Chr3:8116334-8119388	OK	7.50083	59.839	2.99596	-7.40956	1.26787e-13	1.5454e-11	1	1	1	3	1
at3g62550	Adenine nucleotide alpha hydrolases-like superfamily protein		Adenine nucleotide alpha hydrolases-like superfamily protein; FUNCTIONS IN: molecular_function unknown; INVOLVED IN: response to stress; LOCATED IN: vacuole; EXPRESSED IN: 21 plant structures; EXPRESSED DURING: 13 growth stages; CONTAINS InterPro DOMAIN/s: UspA (InterPro:IPR006016) Rossmann-like alpha/beta/alpha sandwich fold (InterPro:IPR014729) Universal stress protein A (InterPro:IPR006015); B…	3314	5536	633	1397	-13.0099	-2.10563	0.000154969	0.000251501	5.84288e-05	0.106545	0.0825881	1.80558e+07	2.06964e-05	0.000883599	-9.69633	-2.27972	52.7087	3.86867e-13	3.17061e-10	1	1.8128e-10	Chr3:23135983-23137173	OK	437.155	88.3619	-2.30665	5.9465	2.73933e-09	1.56785e-07	1	1	1	3	1
at4g00700	C2 calcium/lipid-binding plant phosphoribosyltransferase family protein		C2 calcium/lipid-binding plant phosphoribosyltransferase family protein; CONTAINS InterPro DOMAIN/s: C2 membrane targeting protein (InterPro:IPR018029) C2 calcium/lipid-binding domain CaLB (InterPro:IPR008973) Phosphoribosyltransferase C-terminal (InterPro:IPR013583) C2 calcium-dependent membrane targeting (InterPro:IPR000008); BEST Arabidopsis thaliana protein match is: C2 calcium/lipid-binding …	65	86	5314	1048	-15.2144	5.2548	8.34312e-05	4.25495e-06	0.00016255	0.118964	0.0825881	1.80558e+07	4.97305e-18	1.06158e-14	-10.0025	4.43837	52.4358	4.44535e-13	3.55649e-10	1	2.03343e-10	Chr4:286050-289514	OK	1.24496	51.6372	5.37424	-11.1525	0	0	1	1	1	3	1
at3g48850	phosphate transporter 3;2		phosphate transporter 3;2 (PHT3;2); FUNCTIONS IN: binding; INVOLVED IN: transport transmembrane transport; LOCATED IN: mitochondrial inner membrane chloroplast membrane; EXPRESSED IN: stem sepal stamen; EXPRESSED DURING: 4 anthesis; CONTAINS InterPro DOMAIN/s: Mitochondrial substrate carrier (InterPro:IPR001993) Mitochondrial substrate/solute carrier (InterPro:IPR018108); BEST Arabidopsis thalian…	31	31	822	191	-17.1829	3.90981	1.39207e-05	1.73327e-06	2.60655e-05	0.106545	0.0825881	1.80558e+07	2.08118e-12	9.51989e-10	-12.0645	3.51018	52.3612	4.6176e-13	3.60838e-10	1	2.0631e-10	Chr3:18114525-18116499	OK	1.30566	20.5846	3.97872	-8.38345	0	0	1	1	1	3	1
at1g74710	ADC synthase superfamily protein	Encodes a protein with isochorismate synthase activity. Mutants fail to accumulate salicylic acid. Its function may be redundant with that of ICS2 (AT1G18870).	ENHANCED DISEASE SUSCEPTIBILITY TO ERYSIPHE ORONTII 16 (EDS16); CONTAINS InterPro DOMAIN/s: Chorismate binding C-terminal (InterPro:IPR015890) ADC synthase (InterPro:IPR005801) Isochorismate synthase (InterPro:IPR004561); BEST Arabidopsis thaliana protein match is: isochorismate synthase 2 (TAIR:AT1G18870.1); Has 14352 Blast hits to 14347 proteins in 2540 species: Archae - 246; Bacteria - 10586; …	183	620	14399	4644	-13.1861	4.41634	0.000259543	2.32036e-05	0.000495824	0.260427	0.0825881	1.80558e+07	2.90433e-07	2.49098e-05	-8.93767	4.26144	51.4513	7.33969e-13	5.60519e-10	1	3.20478e-10	Chr1:28070294-28074148	OK	12.843	259.793	4.33831	-8.67167	0	0	1	1	1	3	1
at3g49540			unknown protein; FUNCTIONS IN: molecular_function unknown; INVOLVED IN: N-terminal protein myristoylation; LOCATED IN: cellular_component unknown; Has 9244 Blast hits to 5308 proteins in 962 species: Archae - 18; Bacteria - 2665; Metazoa - 1953; Fungi - 964; Plants - 333; Viruses - 74; Other Eukaryotes - 3237 (source: NCBI BLink).	1	2	109	40	-20.7335	5.54392	2.0175e-06	8.38633e-08	3.92576e-06	0.131666	0.0825881	1.80558e+07	4.8444e-11	1.32958e-08	-13.7816	5.39804	51.2493	8.13513e-13	6.0746e-10	1	3.47316e-10	Chr3:18365677-18366565	OK	0.331274	7.18702	4.43929	-6.025	1.69109e-09	1.02117e-07	1	1	1	3	1
at4g03400	Auxin-responsive GH3 family protein	Encodes a GH3-related gene involved in red light-specific hypocotyl elongation. Analysis of sense and antisense transgenic plants suggests that DFL2 is located downstream of red light signal transduction and determines the degree of hypocotyl elongation.	DWARF IN LIGHT 2 (DFL2); INVOLVED IN: response to auxin stimulus response to light stimulus; LOCATED IN: chloroplast; EXPRESSED IN: 24 plant structures; EXPRESSED DURING: 14 growth stages; CONTAINS InterPro DOMAIN/s: GH3 auxin-responsive promoter (InterPro:IPR004993); BEST Arabidopsis thaliana protein match is: Auxin-responsive GH3 family protein (TAIR:AT2G46370.4); Has 1425 Blast hits to 1352 pr…	726	771	144	126	-15.7922	-2.50376	2.46816e-05	4.1969e-05	7.40065e-06	0.0595082	0.0825881	1.80558e+07	6.62885e-11	1.75781e-08	-9.10238	-2.62094	51.1312	8.63937e-13	6.31087e-10	1	3.60825e-10	Chr4:1497535-1499865	OK	20.7865	3.61873	-2.52209	6.45648	1.07169e-10	8.07692e-09	1	1	1	3	1
at5g24200	alpha/beta-Hydrolases superfamily protein		alpha/beta-Hydrolases superfamily protein; FUNCTIONS IN: triglyceride lipase activity; INVOLVED IN: lipid metabolic process; LOCATED IN: cellular_component unknown; CONTAINS InterPro DOMAIN/s: Lipase class 3 (InterPro:IPR002921); BEST Arabidopsis thaliana protein match is: alpha/beta-Hydrolases superfamily protein (TAIR:AT5G24210.1); Has 219 Blast hits to 218 proteins in 17 species: Archae - 0; B…	222	343	11862	3590	-13.6068	4.64681	0.000208642	1.60101e-05	0.000401224	0.164717	0.0825881	1.80558e+07	1.61577e-11	5.44599e-09	-8.76034	4.20068	51.0396	9.05216e-13	6.47172e-10	1	3.70022e-10	Chr5:8203002-8205793	OK	13.0755	328.537	4.65112	-9.53546	0	0	1	1	1	3	1
at1g08860	Calcium-dependent phospholipid-binding Copine family protein	Encodes a copine-like protein which is a member of a newly identified class of calcium-dependent phospholipid binding proteins that are present in a wide range of organisms. Overexpression of this gene suppresses bon1-1 phenotypes. Double mutant analyses	BONZAI 3 (BON3); FUNCTIONS IN: calcium-dependent phospholipid binding; INVOLVED IN: N-terminal protein myristoylation cellular homeostasis positive regulation of cellular defense response negative regulation of cell death; EXPRESSED IN: sperm cell male gametophyte flower pollen tube; EXPRESSED DURING: L mature pollen stage M germinated pollen stage 4 anthesis petal differentiation and expansion s…	4	11	378	122	-18.6969	4.94035	6.75631e-06	4.2345e-07	1.30485e-05	0.118964	0.0825881	1.80558e+07	6.80465e-14	5.02812e-11	-12.9693	4.75788	50.6971	1.07777e-12	7.54484e-10	1	4.31378e-10	Chr1:2842152-2846138	OK	0.312336	7.73753	4.6307	-7.4994	6.41709e-14	8.17496e-12	1	1	1	3	1
at1g57560	myb domain protein 50	Member of the R2R3 factor gene family.	myb domain protein 50 (MYB50); CONTAINS InterPro DOMAIN/s: SANT DNA-binding (InterPro:IPR001005) Homeodomain-like (InterPro:IPR009057) Myb DNA-binding (InterPro:IPR014778) HTH transcriptional regulator Myb-type DNA-binding (InterPro:IPR017930) Homeodomain-related (InterPro:IPR012287) Myb transcription factor (InterPro:IPR015495); BEST Arabidopsis thaliana protein match is: myb domain protein 61 (…	53	46	1070	265	-16.6471	3.64091	1.86085e-05	2.75883e-06	3.44193e-05	0.0943988	0.0825881	1.80558e+07	1.1051e-12	5.58715e-10	-11.3919	3.28112	50.6372	1.11117e-12	7.61993e-10	1	4.35671e-10	Chr1:21316827-21318064	OK	3.06841	38.0897	3.63384	-8.08813	6.66134e-16	1.16402e-13	1	1	1	3	1
at4g22070	WRKY DNA-binding protein 31	member of WRKY Transcription Factor; Group II-b	WRKY DNA-binding protein 31 (WRKY31); CONTAINS InterPro DOMAIN/s: DNA-binding WRKY (InterPro:IPR003657); BEST Arabidopsis thaliana protein match is: WRKY family transcription factor (TAIR:AT4G04450.1); Has 30201 Blast hits to 17322 proteins in 780 species: Archae - 12; Bacteria - 1396; Metazoa - 17338; Fungi - 3422; Plants - 5037; Viruses - 0; Other Eukaryotes - 2996 (source: NCBI BLink).	3	12	153	148	-19.0207	4.28309	4.36461e-06	4.2479e-07	8.29408e-06	0.11272	0.0825881	1.80558e+07	1.78488e-11	5.81204e-09	-12.6244	4.22102	50.0903	1.46829e-12	9.86752e-10	1	5.64177e-10	Chr4:11691377-11694392	OK	0.387412	5.11202	3.72195	-6.38051	1.76495e-10	1.28601e-08	1	1	1	3	1
at2g04430	nudix hydrolase homolog 5		nudix hydrolase homolog 5 (NUDT5); FUNCTIONS IN: hydrolase activity; LOCATED IN: cytosol; EXPRESSED IN: 12 plant structures; EXPRESSED DURING: 11 growth stages; CONTAINS InterPro DOMAIN/s: NUDIX hydrolase domain-like (InterPro:IPR015797) NUDIX hydrolase conserved site (InterPro:IPR020084) Nudix hydrolase 6-like (InterPro:IPR003293) NUDIX hydrolase domain (InterPro:IPR000086); BEST Arabidopsis tha…	113	94	2173	424	-15.6424	3.52562	3.60809e-05	5.76141e-06	6.63568e-05	0.100439	0.0825881	1.80558e+07	8.13548e-12	2.89442e-09	-10.9339	3.10923	49.6565	1.83159e-12	1.20677e-09	1	6.89972e-10	Chr2:1538900-1541094	OK	5.7942	74.8718	3.69174	-8.51693	0	0	1	1	1	3	1
at5g52810	NAD(P)-binding Rossmann-fold superfamily protein		NAD(P)-binding Rossmann-fold superfamily protein; FUNCTIONS IN: structural constituent of eye lens binding catalytic activity; INVOLVED IN: arginine catabolic process to glutamate nopaline catabolic process metabolic process octopine catabolic process; LOCATED IN: chloroplast; EXPRESSED IN: 22 plant structures; EXPRESSED DURING: 13 growth stages; CONTAINS InterPro DOMAIN/s: NAD(P)-binding domain …	930	757	7783	3339	-13.057	2.64518	0.000170212	4.69152e-05	0.000293488	0.0708885	0.0825881	1.80558e+07	1.23022e-10	2.95436e-08	-9.63593	2.44174	49.1187	2.40938e-12	1.55693e-09	1	8.90175e-10	Chr5:21395943-21400603	OK	40.0335	263.984	2.72117	-6.5637	5.24896e-11	4.21325e-09	1	1	1	3	1
at2g45760	BON association protein 2	encodes a protein that is similar to BONZAI1-binding protein BAP1.	BON association protein 2 (BAP2); CONTAINS InterPro DOMAIN/s: C2 calcium/lipid-binding domain CaLB (InterPro:IPR008973) C2 calcium-dependent membrane targeting (InterPro:IPR000008); BEST Arabidopsis thaliana protein match is: BON association protein 1 (TAIR:AT3G61190.2); Has 35333 Blast hits to 34131 proteins in 2444 species: Archae - 798; Bacteria - 22429; Metazoa - 974; Fungi - 991; Plants - 53…	34	70	4578	777	-15.6033	5.52164	6.96019e-05	2.95905e-06	0.000136177	0.138125	0.0825881	1.80558e+07	9.34836e-17	1.63273e-13	-10.2538	4.96423	48.9945	2.56687e-12	1.57186e-09	1	8.98715e-10	Chr2:18847006-18847821	OK	5.42141	212.259	5.29101	-10.6173	0	0	1	1	1	3	1
at3g60966	RING/U-box superfamily protein		RING/U-box superfamily protein; FUNCTIONS IN: zinc ion binding; INVOLVED IN: biological_process unknown; LOCATED IN: endomembrane system; CONTAINS InterPro DOMAIN/s: Zinc finger RING-type (InterPro:IPR001841) Zinc finger C3HC4 RING-type (InterPro:IPR018957); BEST Arabidopsis thaliana protein match is: RING/U-box superfamily protein (TAIR:AT2G44581.1); Has 35333 Blast hits to 34131 proteins in 244…	39	41	929	223	-16.9045	3.72722	1.59768e-05	2.23955e-06	2.96719e-05	0.100439	0.0825881	1.80558e+07	2.40616e-12	1.02727e-09	-11.4569	3.34939	48.9899	2.57284e-12	1.57186e-09	1	8.98715e-10	Chr3:22552619-22553668	OK	2.5552	35.1019	3.78004	-8.26357	2.22045e-16	4.02247e-14	1	1	1	3	1
at2g15890	maternal effect embryo arrest 14		maternal effect embryo arrest 14 (MEE14); FUNCTIONS IN: molecular_function unknown; INVOLVED IN: defense response to fungus embryo development ending in seed dormancy; LOCATED IN: chloroplast; EXPRESSED IN: 22 plant structures; EXPRESSED DURING: 13 growth stages; Has 87 Blast hits to 87 proteins in 44 species: Archae - 0; Bacteria - 0; Metazoa - 0; Fungi - 0; Plants - 85; Viruses - 0; Other Eukar…	7297	9519	1198	2220	-12.1821	-2.28133	0.000286018	0.000474442	9.75858e-05	0.131666	0.0825881	1.80558e+07	3.75879e-05	0.00142998	-8.93815	-2.47427	49.0502	2.49492e-12	1.57186e-09	1	8.98715e-10	Chr2:6920368-6922025	OK	337.483	64.1225	-2.39591	6.10356	1.03729e-09	6.56482e-08	1	1	1	3	1
at5g39670	Calcium-binding EF-hand family protein		Calcium-binding EF-hand family protein; FUNCTIONS IN: calcium ion binding; INVOLVED IN: biological_process unknown; LOCATED IN: cellular_component unknown; EXPRESSED IN: 21 plant structures; EXPRESSED DURING: 13 growth stages; CONTAINS InterPro DOMAIN/s: EF-Hand 1 calcium-binding site (InterPro:IPR018247) EF-HAND 2 (InterPro:IPR018249) EF-hand-like domain (InterPro:IPR011992) Calcium-binding EF-h…	115	296	4521	1735	-14.4716	3.79864	8.80243e-05	1.17955e-05	0.000164206	0.106545	0.0825881	1.80558e+07	1.09988e-12	5.58715e-10	-9.87519	3.60758	48.3493	3.56666e-12	2.06633e-09	1	1.18142e-09	Chr5:15883178-15886388	OK	17.606	221.07	3.65036	-8.75355	0	0	1	1	1	3	1
at1g13310	Endosomal targeting BRO1-like domain-containing protein		Endosomal targeting BRO1-like domain-containing protein; CONTAINS InterPro DOMAIN/s: BRO1 (InterPro:IPR004328); Has 30201 Blast hits to 17322 proteins in 780 species: Archae - 12; Bacteria - 1396; Metazoa - 17338; Fungi - 3422; Plants - 5037; Viruses - 0; Other Eukaryotes - 2996 (source: NCBI BLink).	7	4	502	44	-18.9017	5.48953	7.03943e-06	3.05429e-07	1.37181e-05	0.192581	0.0825881	1.80558e+07	6.67918e-11	1.75781e-08	-12.2173	5.00424	48.3516	3.56245e-12	2.06633e-09	1	1.18142e-09	Chr1:4561067-4563061	OK	0.246183	10.8211	5.45798	-8.42473	0	0	1	1	1	3	1
at3g60470	Plant protein of unknown function (DUF247)		Plant protein of unknown function (DUF247); CONTAINS InterPro DOMAIN/s: Protein of unknown function DUF247 plant (InterPro:IPR004158); BEST Arabidopsis thaliana protein match is: Plant protein of unknown function (DUF247) (TAIR:AT2G28580.1); Has 1401 Blast hits to 907 proteins in 17 species: Archae - 0; Bacteria - 0; Metazoa - 0; Fungi - 0; Plants - 1401; Viruses - 0; Other Eukaryotes - 0 (source…	12	7	289	101	-18.7186	4.27808	5.38568e-06	5.2682e-07	1.02181e-05	0.11272	0.0825881	1.80558e+07	4.83235e-12	1.85678e-09	-12.934	4.17574	48.0371	4.18223e-12	2.38189e-09	1	1.36185e-09	Chr3:22344812-22347121	OK	0.244089	5.80291	4.57129	-7.75285	8.88178e-15	1.29911e-12	1	1	1	3	1
at1g77500	Protein of unknown function (DUF630 and DUF632)		Protein of unknown function (DUF630 and DUF632); INVOLVED IN: N-terminal protein myristoylation; EXPRESSED IN: 20 plant structures; EXPRESSED DURING: 11 growth stages; CONTAINS InterPro DOMAIN/s: Protein of unknown function DUF630 (InterPro:IPR006868) Protein of unknown function DUF632 (InterPro:IPR006867); BEST Arabidopsis thaliana protein match is: Protein of unknown function (DUF630 and DUF632…	559	478	4243	1668	-13.8659	2.42712	9.21176e-05	2.88822e-05	0.00015533	0.0708885	0.0825881	1.80558e+07	2.79172e-09	4.4326e-07	-9.59147	2.23086	47.3626	5.89966e-12	3.30401e-09	1	1.88907e-09	Chr1:29121488-29125191	OK	8.84123	47.8828	2.43719	-6.31378	2.72305e-10	1.92033e-08	1	1	1	3	1
at5g17330	glutamate decarboxylase	Encodes one of two isoforms of glutamate decarboxylase.	glutamate decarboxylase (GAD); FUNCTIONS IN: calmodulin binding glutamate decarboxylase activity; INVOLVED IN: response to cadmium ion; EXPRESSED IN: 13 plant structures; EXPRESSED DURING: 6 growth stages; CONTAINS InterPro DOMAIN/s: Pyridoxal phosphate-dependent transferase major domain (InterPro:IPR015424) Pyridoxal phosphate-dependent decarboxylase (InterPro:IPR002129) Glutamate decarboxylase …	32	31	354	402	-17.3269	3.57839	1.13911e-05	1.76e-06	2.10241e-05	0.0766709	0.0825881	1.80558e+07	3.80566e-14	2.92457e-11	-11.474	3.48427	47.2675	6.19295e-12	3.4114e-09	1	1.95047e-09	Chr5:5711011-5715075	OK	0.999352	11.2704	3.4954	-7.68235	1.55431e-14	2.20802e-12	1	1	1	3	1
at3g14440	nine-cis-epoxycarotenoid dioxygenase 3	Encodes 9-<i>cis</i>-epoxycarotenoid dioxygenase a key enzyme in the biosynthesis of abscisic acid. Regulated in response to drought and salinity. Expressed in roots flowers and seeds. Localized to the chloroplast stroma and thylakoid membrane.	nine-cis-epoxycarotenoid dioxygenase 3 (NCED3); CONTAINS InterPro DOMAIN/s: Carotenoid oxygenase (InterPro:IPR004294); BEST Arabidopsis thaliana protein match is: nine-cis-epoxycarotenoid dioxygenase 9 (TAIR:AT1G78390.1); Has 2945 Blast hits to 2901 proteins in 493 species: Archae - 16; Bacteria - 796; Metazoa - 281; Fungi - 204; Plants - 893; Viruses - 0; Other Eukaryotes - 755 (source: NCBI BLi…	188	75	1368	452	-15.7253	2.72504	2.73318e-05	7.17958e-06	4.7466e-05	0.088425	0.0825881	1.80558e+07	5.81635e-09	8.6623e-07	-9.92435	2.60859	47.0841	6.80043e-12	3.68561e-09	1	2.10726e-09	Chr3:4831287-4833599	OK	3.31339	24.1353	2.86476	-7.20405	5.84421e-13	6.20429e-11	1	1	1	3	1
at5g41730	Protein kinase family protein		Protein kinase family protein; FUNCTIONS IN: protein serine/threonine/tyrosine kinase activity kinase activity; INVOLVED IN: protein amino acid phosphorylation; LOCATED IN: endomembrane system; EXPRESSED IN: flower; EXPRESSED DURING: 4 anthesis; CONTAINS InterPro DOMAIN/s: Protein kinase catalytic domain (InterPro:IPR000719) Protein of unknown function DUF1221 (InterPro:IPR010632) Serine-threonin…	2	4	195	71	-19.8149	5.37349	3.59397e-06	1.68089e-07	6.98916e-06	0.125279	0.0825881	1.80558e+07	4.59104e-13	2.75634e-10	-13.0522	5.21179	47.0437	6.94219e-12	3.70272e-09	1	2.11704e-09	Chr5:16684913-16687145	OK	0.064772	3.16883	5.61243	-6.59184	4.34396e-11	3.58895e-09	1	1	1	3	1
at4g12320	cytochrome P450 family 706 subfamily A polypeptide 6	member of CYP706A	cytochrome P450 family 706 subfamily A polypeptide 6 (CYP706A6); FUNCTIONS IN: electron carrier activity monooxygenase activity iron ion binding oxygen binding heme binding; INVOLVED IN: oxidation reduction; LOCATED IN: endomembrane system; CONTAINS InterPro DOMAIN/s: Cytochrome P450 (InterPro:IPR001128) Cytochrome P450 conserved site (InterPro:IPR017972) Cytochrome P450 E-class group I (InterPro…	1835	1747	255	454	-14.4417	-2.31063	6.0142e-05	0.000100092	2.01802e-05	0.0708885	0.0825881	1.80558e+07	1.6003e-08	2.0915e-06	-9.45022	-2.45478	47.0043	7.08307e-12	3.71883e-09	1	2.12625e-09	Chr4:7314777-7316669	OK	61.108	11.4655	-2.41406	6.82473	8.80873e-12	8.05265e-10	1	1	1	3	1
at1g02220	NAC domain containing protein 3		NAC domain containing protein 3 (NAC003); FUNCTIONS IN: sequence-specific DNA binding transcription factor activity; INVOLVED IN: multicellular organismal development regulation of transcription; LOCATED IN: cellular_component unknown; EXPRESSED IN: 17 plant structures; EXPRESSED DURING: LP.06 six leaves visible LP.04 four leaves visible 4 anthesis 4 leaf senescence stage petal differentiation an…	78	91	575	450	-16.4063	2.55716	1.63443e-05	4.74702e-06	2.79316e-05	0.0651679	0.0825881	1.80558e+07	3.41305e-10	7.36759e-08	-11.2975	2.45967	46.828	7.74991e-12	4.00634e-09	1	2.29063e-09	Chr1:428813-430647	OK	4.00321	22.0978	2.46467	-6.20861	5.34545e-10	3.50669e-08	1	1	1	3	1
at1g13340	Regulator of Vps4 activity in the MVB pathway protein		Regulator of Vps4 activity in the MVB pathway protein; CONTAINS InterPro DOMAIN/s: Protein of unknown function DUF292 eukaryotic (InterPro:IPR005061); BEST Arabidopsis thaliana protein match is: Regulator of Vps4 activity in the MVB pathway protein (TAIR:AT1G34220.2); Has 628 Blast hits to 628 proteins in 152 species: Archae - 0; Bacteria - 0; Metazoa - 164; Fungi - 130; Plants - 284; Viruses - 0…	210	309	6945	1654	-14.0988	3.9123	0.00011795	1.46857e-05	0.000221163	0.11272	0.0825881	1.80558e+07	1.23636e-12	6.0905e-10	-8.76253	3.69585	46.3568	9.85666e-12	5.01824e-09	1	2.86918e-09	Chr1:4567934-4571118	OK	11.8482	174.199	3.87799	-8.53059	0	0	1	1	1	3	1
at1g22770	gigantea protein (GI)	Together with CONSTANTS (CO) and FLOWERING LOCUS T (FT) GIGANTEA promotes flowering under long days in a circadian clock-controlled flowering pathway. GI acts earlier than CO and FT in the pathway by increasing CO and FT mRNA abundance. Located in the nuc	GIGANTEA (GI); Has 351 Blast hits to 349 proteins in 54 species: Archae - 0; Bacteria - 0; Metazoa - 0; Fungi - 0; Plants - 351; Viruses - 0; Other Eukaryotes - 0 (source: NCBI BLink).	1204	2799	522	256	-14.3251	-2.47209	6.77092e-05	0.000114764	2.06853e-05	0.088425	0.0825881	1.80558e+07	6.81688e-08	7.39921e-06	-9.74244	-2.55136	46.0035	1.18044e-11	5.92016e-09	1	3.38486e-09	Chr1:8061843-8067716	OK	27.7825	4.95048	-2.48854	6.51707	7.16922e-11	5.57336e-09	1	1	1	3	1
at5g22920	CHY-type/CTCHY-type/RING-type Zinc finger protein		CHY-type/CTCHY-type/RING-type Zinc finger protein; FUNCTIONS IN: zinc ion binding; EXPRESSED IN: 25 plant structures; EXPRESSED DURING: 14 growth stages; CONTAINS InterPro DOMAIN/s: Zinc finger CHY-type (InterPro:IPR008913) Zinc finger CTCHY-type (InterPro:IPR017921) Zinc finger RING-type (InterPro:IPR001841) Zinc finger C3HC4 RING-type (InterPro:IPR018957); BEST Arabidopsis thaliana protein matc…	854	3154	126	726	-14.1688	-2.19375	7.07396e-05	0.000116115	2.53508e-05	0.207019	0.0825881	1.80558e+07	0.00162759	0.0284842	-10.3234	-2.50846	45.8858	1.25349e-11	6.19409e-09	1	3.54148e-09	Chr5:7664990-7667265	OK	104.643	18.2423	-2.52012	5.98691	2.13866e-09	1.25685e-07	1	1	1	3	1
at1g02610	RING/FYVE/PHD zinc finger superfamily protein		RING/FYVE/PHD zinc finger superfamily protein; FUNCTIONS IN: zinc ion binding; CONTAINS InterPro DOMAIN/s: Protein of unknown function DUF3675 (InterPro:IPR022143) Zinc finger C3HC4 RING-type (InterPro:IPR018957) Zinc finger RING-CH-type (InterPro:IPR011016); BEST Arabidopsis thaliana protein match is: RING/FYVE/PHD zinc finger superfamily protein (TAIR:AT4G02075.1); Has 1637 Blast hits to 1605 p…	254	520	42	118	-16.5929	-2.25581	1.3366e-05	2.21044e-05	4.62004e-06	0.11272	0.0825881	1.80558e+07	1.77661e-05	0.000779812	-11.6664	-2.45157	45.4805	1.54169e-11	7.50782e-09	1	4.29261e-09	Chr1:553049-555994	OK	27.8888	5.03955	-2.46832	5.41501	6.12854e-08	2.63648e-06	1	1	1	3	1
at3g19680	Protein of unknown function (DUF1005)		Protein of unknown function (DUF1005); LOCATED IN: plasma membrane; EXPRESSED IN: 22 plant structures; EXPRESSED DURING: 13 growth stages; CONTAINS InterPro DOMAIN/s: Protein of unknown function DUF1005 (InterPro:IPR010410); BEST Arabidopsis thaliana protein match is: Protein of unknown function (DUF1005) (TAIR:AT1G50040.1); Has 782 Blast hits to 189 proteins in 38 species: Archae - 0; Bacteria -…	959	1582	208	203	-15.0938	-2.67117	4.17493e-05	7.21758e-05	1.13328e-05	0.0651679	0.0825881	1.80558e+07	2.29362e-11	7.20617e-09	-10.3669	-2.77748	45.1052	1.86726e-11	8.96338e-09	1	5.12483e-09	Chr3:6840280-6842856	OK	48.0363	7.25857	-2.72637	7.32961	2.30926e-13	2.6383e-11	1	1	1	3	1
at3g60420	Phosphoglycerate mutase family protein		Phosphoglycerate mutase family protein; CONTAINS InterPro DOMAIN/s: Histidine phosphatase superfamily clade-1 (InterPro:IPR013078) PRIB5 (InterPro:IPR012398); BEST Arabidopsis thaliana protein match is: Phosphoglycerate mutase family protein (TAIR:AT3G60450.1); Has 266 Blast hits to 264 proteins in 108 species: Archae - 0; Bacteria - 75; Metazoa - 4; Fungi - 55; Plants - 65; Viruses - 0; Other Eu…	3415	4776	76306	28181	-10.2947	3.56312	0.0014844	0.000231574	0.00273719	0.125279	0.0825881	1.80558e+07	3.80322e-10	8.06289e-08	-7.30057	3.31471	45.0586	1.91226e-11	9.05011e-09	1	5.17442e-09	Chr3:22334423-22337617	OK	306.522	3555.26	3.53589	-4.74402	2.09519e-06	6.21196e-05	1	1	1	3	1
at5g50450	HCP-like superfamily protein with MYND-type zinc finger		HCP-like superfamily protein with MYND-type zinc finger; FUNCTIONS IN: binding zinc ion binding; INVOLVED IN: biological_process unknown; LOCATED IN: cellular_component unknown; EXPRESSED IN: 23 plant structures; EXPRESSED DURING: 15 growth stages; CONTAINS InterPro DOMAIN/s: Zinc finger MYND-type (InterPro:IPR002893) Tetratricopeptide-like helical (InterPro:IPR011990) Sel1-like (InterPro:IPR0065…	684	961	132	128	-15.7417	-2.69875	2.68311e-05	4.65059e-05	7.16439e-06	0.0651679	0.0825881	1.80558e+07	2.32554e-11	7.20617e-09	-10.8629	-2.82509	44.9821	1.98848e-11	9.15299e-09	1	5.23324e-09	Chr5:20543309-20544753	OK	52.1462	7.47023	-2.80334	7.23894	4.52305e-13	4.88044e-11	1	1	1	3	1
at3g60450	Phosphoglycerate mutase family protein		Phosphoglycerate mutase family protein; CONTAINS InterPro DOMAIN/s: Histidine phosphatase superfamily clade-1 (InterPro:IPR013078) PRIB5 (InterPro:IPR012398); BEST Arabidopsis thaliana protein match is: Phosphoglycerate mutase family protein (TAIR:AT3G60440.1); Has 301 Blast hits to 297 proteins in 123 species: Archae - 0; Bacteria - 109; Metazoa - 16; Fungi - 49; Plants - 68; Viruses - 0; Other …	1197	1074	12963	3657	-12.5645	2.76395	0.000246828	6.33434e-05	0.00043028	0.151267	0.0825881	1.80558e+07	4.94668e-06	0.000272798	-8.89427	2.49476	44.9885	1.98193e-11	9.15299e-09	1	5.23324e-09	Chr3:22340956-22342315	OK	72.363	529.91	2.87242	-5.91023	3.41635e-09	1.91103e-07	1	1	1	3	1
at5g14760	L-aspartate oxidase	At5g14760 encodes for L-aspartate oxidase involved in the early steps of NAD biosynthesis. In contrary to the EC 1.4.3.16 (l-aspartate oxidase - deaminating) the enzyme catalyzes the reaction L-aspartate + O2 = iminoaspartate (alpha-iminosuccinate) + H2O	L-aspartate oxidase (AO); FUNCTIONS IN: electron carrier activity oxidoreductase activity L-aspartate oxidase activity; INVOLVED IN: NAD biosynthetic process; LOCATED IN: chloroplast; EXPRESSED IN: 24 plant structures; EXPRESSED DURING: 14 growth stages; CONTAINS InterPro DOMAIN/s: Fumarate reductase/succinate dehydrogenase flavoprotein-like C-terminal (InterPro:IPR015939) Fumarate reductase/succ…	65	42	638	195	-16.9302	2.87197	1.23278e-05	2.96006e-06	2.16694e-05	0.0943988	0.0825881	1.80558e+07	7.65368e-09	1.10558e-06	-11.0479	2.69675	44.8142	2.16646e-11	9.83751e-09	1	5.62461e-09	Chr5:4768467-4772153	OK	1.16629	9.01852	2.95096	-6.65604	2.81302e-11	2.39422e-09	1	1	1	3	1
at5g45080	phloem protein 2-A6		phloem protein 2-A6 (PP2-A6); FUNCTIONS IN: carbohydrate binding; INVOLVED IN: signal transduction defense response innate immune response; LOCATED IN: intrinsic to membrane; EXPRESSED IN: 9 plant structures; EXPRESSED DURING: 9 growth stages; CONTAINS InterPro DOMAIN/s: Toll-Interleukin receptor (InterPro:IPR000157); BEST Arabidopsis thaliana protein match is: phloem protein 2-A8 (TAIR:AT5G45070…	11	3	322	34	-19.0415	4.54785	4.71154e-06	3.85844e-07	8.99345e-06	0.199756	0.0825881	1.80558e+07	3.10832e-08	3.73231e-06	-12.8991	4.27348	44.7465	2.24266e-11	1.00477e-08	1	5.74481e-09	Chr5:18191574-18193207	OK	0.327535	8.62239	4.71837	-7.34645	2.03615e-13	2.36505e-11	1	1	1	3	1
at5g17760	P-loop containing nucleoside triphosphate hydrolases superfamily protein		P-loop containing nucleoside triphosphate hydrolases superfamily protein; FUNCTIONS IN: nucleoside-triphosphatase activity nucleotide binding ATP binding; LOCATED IN: plasma membrane; EXPRESSED IN: 23 plant structures; EXPRESSED DURING: 13 growth stages; CONTAINS InterPro DOMAIN/s: ATPase AAA+ type core (InterPro:IPR003593) ATPase AAA-type core (InterPro:IPR003959) ATPase AAA-type conserved site …	924	1098	14193	6066	-12.4856	3.23204	0.000295695	5.68821e-05	0.000534477	0.100439	0.0825881	1.80558e+07	1.1807e-10	2.87135e-08	-8.41038	3.0884	44.5281	2.50739e-11	1.10385e-08	1	6.31128e-09	Chr5:5860420-5862422	OK	33.5776	307.763	3.19625	-7.46133	8.57092e-14	1.07115e-11	1	1	1	3	1
at3g17420	glyoxysomal protein kinase 1	serine/threonine protein kinase-like protein	glyoxysomal protein kinase 1 (GPK1); FUNCTIONS IN: protein serine/threonine kinase activity protein kinase activity kinase activity ATP binding; INVOLVED IN: protein amino acid phosphorylation; LOCATED IN: plasma membrane; EXPRESSED IN: 23 plant structures; EXPRESSED DURING: 13 growth stages; CONTAINS InterPro DOMAIN/s: Protein kinase ATP binding site (InterPro:IPR017441) Protein kinase catalytic…	151	158	1387	546	-15.5411	2.55362	2.97491e-05	8.65648e-06	5.08159e-05	0.0708885	0.0825881	1.80558e+07	9.01441e-10	1.73185e-07	-10.7496	2.35586	44.5109	2.52951e-11	1.10385e-08	1	6.31128e-09	Chr3:5959211-5962179	OK	4.52094	26.1164	2.53026	-6.49633	8.23042e-11	6.29914e-09	1	1	1	3	1
at3g26440	Protein of unknown function (DUF707)		Protein of unknown function (DUF707); CONTAINS InterPro DOMAIN/s: Protein of unknown function DUF707 (InterPro:IPR007877); BEST Arabidopsis thaliana protein match is: Protein of unknown function (DUF707) (TAIR:AT1G13000.2); Has 327 Blast hits to 326 proteins in 27 species: Archae - 0; Bacteria - 15; Metazoa - 0; Fungi - 0; Plants - 307; Viruses - 0; Other Eukaryotes - 5 (source: NCBI BLink).	22	17	532	137	-17.8176	3.99457	9.20651e-06	1.08454e-06	1.72921e-05	0.11272	0.0825881	1.80558e+07	7.63174e-12	2.81963e-09	-11.8591	3.69018	43.8805	3.49045e-11	1.50367e-08	1	8.59725e-09	Chr3:9676563-9679900	OK	0.666693	11.4946	4.10778	-10.81	0	0	1	1	1	3	1
at4g39030	MATE efflux family protein	Encodes an orphan multidrug and toxin extrusion transporter. Essential component of salicylic acid-dependent signaling for disease resistance. Member of the MATE-transporter family. Expression induced by salicylic acid. Mutants are salicylic acid-deficien	ENHANCED DISEASE SUSCEPTIBILITY 5 (EDS5); FUNCTIONS IN: antiporter activity drug transmembrane transporter activity transporter activity; INVOLVED IN: salicylic acid biosynthetic process negative regulation of defense response defense response response to nematode; LOCATED IN: mitochondrion plastid membrane; EXPRESSED IN: 23 plant structures; EXPRESSED DURING: 10 growth stages; CONTAINS InterPro …	502	1040	24603	6229	-12.3834	4.17232	0.00041943	4.4067e-05	0.000794736	0.221811	0.0825881	1.80558e+07	9.94035e-08	1.00513e-05	-8.54697	3.74018	43.5738	4.08269e-11	1.73654e-08	1	9.9287e-09	Chr4:18185666-18190556	OK	23.5936	411.061	4.12288	-7.30585	2.75557e-13	3.10923e-11	1	1	1	3	1
at1g55610	BRI1 like	mutant has Altered vascular cell differentiation; LRR Receptor Kinase	BRI1 like (BRL1); FUNCTIONS IN: kinase activity; INVOLVED IN: protein amino acid phosphorylation; LOCATED IN: plasma membrane; EXPRESSED IN: 9 plant structures; EXPRESSED DURING: 4 anthesis petal differentiation and expansion stage; CONTAINS InterPro DOMAIN/s: Protein kinase ATP binding site (InterPro:IPR017441) Serine/threonine-protein kinase domain (InterPro:IPR002290) Leucine-rich repeat-conta…	122	70	738	279	-16.3604	2.33496	1.6003e-05	5.29138e-06	2.6697e-05	0.082516	0.0825881	1.80558e+07	2.1586e-07	1.95684e-05	-11.2379	2.19951	43.4076	4.44457e-11	1.86683e-08	1	1.06736e-08	Chr1:20779873-20784017	OK	1.27133	6.64543	2.38603	-6.50541	7.74827e-11	5.97646e-09	1	1	1	3	1
at3g57460	catalytics;metal ion binding		catalytics;metal ion binding; FUNCTIONS IN: catalytic activity metal ion binding; LOCATED IN: cellular_component unknown; EXPRESSED IN: 14 plant structures; EXPRESSED DURING: 12 growth stages; CONTAINS InterPro DOMAIN/s: Metalloenzyme LuxS/M16 peptidase-like metal-binding (InterPro:IPR011249); BEST Arabidopsis thaliana protein match is: Insulinase (Peptidase family M16) family protein (TAIR:AT3G5…	131	63	866	373	-16.2093	2.61983	1.90287e-05	5.32278e-06	3.27207e-05	0.0766709	0.0825881	1.80558e+07	2.23024e-09	3.69374e-07	-11.1449	2.52684	42.5629	6.84452e-11	2.83938e-08	1	1.62342e-08	Chr3:21263085-21265797	OK	5.35918	35.3453	2.72144	-6.77347	1.25731e-11	1.12849e-09	1	1	1	3	1
at2g26480	UDP-glucosyl transferase 76D1		UDP-glucosyl transferase 76D1 (UGT76D1); FUNCTIONS IN: UDP-glycosyltransferase activity quercetin 7-O-glucosyltransferase activity transferase activity transferring glycosyl groups; INVOLVED IN: metabolic process; EXPRESSED IN: 10 plant structures; EXPRESSED DURING: 4 anthesis LP.02 two leaves visible petal differentiation and expansion stage E expanded cotyledon stage D bilateral stage; CONTAINS…	0	0	162	15	-33.8964	32.2394	2.26548e-06	8.7835e-16	4.48441e-06	0.229344	0.0825881	1.80558e+07	1.92408e-10	4.45367e-08	-13.7007	10.6226	42.4748	7.15997e-11	2.89867e-08	1	1.65732e-08	Chr2:11263962-11265684	OK	0.0841713	3.48591	5.37206	-5.36248	8.2085e-08	3.39801e-06	1	1	1	3	1
at5g44570			unknown protein; FUNCTIONS IN: molecular_function unknown; INVOLVED IN: biological_process unknown; LOCATED IN: endomembrane system; EXPRESSED IN: leaf whorl hypocotyl sepal flower leaf; EXPRESSED DURING: petal differentiation and expansion stage LP.08 eight leaves visible; Has 7 Blast hits to 7 proteins in 2 species: Archae - 0; Bacteria - 0; Metazoa - 0; Fungi - 0; Plants - 7; Viruses - 0; Othe…	194	69	1311	333	-15.8087	2.5669	2.48e-05	7.16068e-06	4.2418e-05	0.106545	0.0825881	1.80558e+07	4.80042e-07	3.70384e-05	-11.0722	2.4033	42.4933	7.09245e-11	2.89867e-08	1	1.65732e-08	Chr5:17964415-17966496	OK	37.1272	291.197	2.97145	-12.6464	0	0	1	1	1	3	1
at1g51660	mitogen-activated protein kinase kinase 4	Encodes a mitogen-activated map kinase kinase (there are nine in Arabidopsis) involved in innate immunity. This protein activates MPK3/MPK6 and early-defense genes redundantly with MKK5. In plants with both MKK5 and MKK6 levels reduced by RNAi plants flor	mitogen-activated protein kinase kinase 4 (MKK4); CONTAINS InterPro DOMAIN/s: Protein kinase ATP binding site (InterPro:IPR017441) Protein kinase catalytic domain (InterPro:IPR000719) Serine/threonine-protein kinase domain (InterPro:IPR002290) Serine/threonine-protein kinase-like domain (InterPro:IPR017442) Protein kinase-like domain (InterPro:IPR011009) Serine/threonine-protein kinase active sit…	386	386	2844	1117	-14.3641	2.26865	6.2859e-05	2.16027e-05	0.000104091	0.0708885	0.0825881	1.80558e+07	2.6066e-08	3.25181e-06	-9.89711	2.07564	42.2632	7.97793e-11	3.19136e-08	1	1.82467e-08	Chr1:19154322-19155947	OK	14.3044	68.9734	2.26958	-6.01393	1.81083e-09	1.08354e-07	1	1	1	3	1
at2g15090	3-ketoacyl-CoA synthase 8	Encodes KCS8 a member of the 3-ketoacyl-CoA synthase family involved in the biosynthesis of VLCFA (very long chain fatty acids).	3-ketoacyl-CoA synthase 8 (KCS8); FUNCTIONS IN: transferase activity transferring acyl groups other than amino-acyl groups catalytic activity acyltransferase activity; INVOLVED IN: fatty acid elongation very long-chain fatty acid metabolic process response to osmotic stress; LOCATED IN: endoplasmic reticulum; EXPRESSED IN: 23 plant structures; EXPRESSED DURING: 13 growth stages; CONTAINS InterPro…	286	824	50	191	-16.0212	-2.17757	1.95164e-05	3.19719e-05	7.05187e-06	0.138125	0.0825881	1.80558e+07	0.000147452	0.0044966	-11.5895	-2.404	42.0671	8.81942e-11	3.48647e-08	1	1.9934e-08	Chr2:6542255-6543947	OK	20.7078	3.78156	-2.45312	5.54719	2.90304e-08	1.34879e-06	1	1	1	3	1
at3g57950			unknown protein; FUNCTIONS IN: molecular_function unknown; INVOLVED IN: biological_process unknown; LOCATED IN: chloroplast; EXPRESSED IN: 9 plant structures; EXPRESSED DURING: 4 anthesis C globular stage petal differentiation and expansion stage; BEST Arabidopsis thaliana protein match is: unknown protein (TAIR:AT2G42180.1); Has 81 Blast hits to 81 proteins in 11 species: Archae - 0; Bacteria - …	5	2	312	19	-19.595	5.41749	4.27036e-06	1.94169e-07	8.29317e-06	0.23697	0.0825881	1.80558e+07	1.34027e-08	1.80065e-06	-12.5334	4.96742	40.4589	2.008e-10	7.75549e-08	1	4.43421e-08	Chr3:21460422-21460968	OK	0.514795	28.7979	5.80582	-7.3599	1.84075e-13	2.16354e-11	1	1	1	3	1
at1g55330	arabinogalactan protein 21	Encodes a putative arabinogalactan-protein (AGP21).	arabinogalactan protein 21 (AGP21); BEST Arabidopsis thaliana protein match is: arabinogalactan protein 12 (TAIR:AT3G13520.1); Has 48 Blast hits to 48 proteins in 8 species: Archae - 0; Bacteria - 0; Metazoa - 0; Fungi - 0; Plants - 48; Viruses - 0; Other Eukaryotes - 0 (source: NCBI BLink).	1587	1313	250	515	-14.5371	-1.87971	5.13149e-05	8.06875e-05	2.19283e-05	0.0766709	0.0825881	1.80558e+07	7.2464e-06	0.000368301	-9.70928	-2.2391	40.3848	2.08556e-10	7.96354e-08	1	4.55316e-08	Chr1:20648464-20648891	OK	354.407	92.9839	-1.93035	5.42734	5.71988e-08	2.49878e-06	1	1	1	3	1
at5g61590	Integrase-type DNA-binding superfamily protein	encodes a member of the ERF (ethylene response factor) subfamily B-3 of ERF/AP2 transcription factor family. The protein contains one AP2 domain. There are 18 members in this subfamily including ATERF-1 ATERF-2 AND ATERF-5.	Integrase-type DNA-binding superfamily protein; CONTAINS InterPro DOMAIN/s: DNA-binding integrase-type (InterPro:IPR016177) Pathogenesis-related transcriptional factor/ERF DNA-binding (InterPro:IPR001471); BEST Arabidopsis thaliana protein match is: Integrase-type DNA-binding superfamily protein (TAIR:AT5G07580.1); Has 1807 Blast hits to 1807 proteins in 277 species: Archae - 0; Bacteria - 0; Met…	1925	2634	422	485	-14.0983	-2.35143	7.70215e-05	0.000128804	2.52423e-05	0.0651679	0.0825881	1.80558e+07	1.79896e-09	3.14196e-07	-9.70827	-2.44612	40.2656	2.21677e-10	8.36942e-08	1	4.78523e-08	Chr5:24764437-24765324	OK	173.269	31.7324	-2.44899	6.89091	5.54357e-12	5.16336e-10	1	1	1	3	1
at2g04070	MATE efflux family protein		MATE efflux family protein; FUNCTIONS IN: antiporter activity drug transmembrane transporter activity transporter activity; INVOLVED IN: transport drug transmembrane transport transmembrane transport; LOCATED IN: membrane; EXPRESSED IN: 10 plant structures; EXPRESSED DURING: 7 growth stages; CONTAINS InterPro DOMAIN/s: MATE family transporter related protein (InterPro:IPR015521) Multi antimicrobi…	6	3	292	40	-19.3981	5.07806	4.36634e-06	2.49779e-07	8.43799e-06	0.178484	0.0825881	1.80558e+07	5.46567e-10	1.09382e-07	-13.2249	4.74787	39.9407	2.61796e-10	9.77431e-08	1	5.58848e-08	Chr2:1353754-1355790	OK	0.167132	6.58372	5.29984	-7.82855	4.88498e-15	7.36327e-13	1	1	1	3	1
at1g01340	cyclic nucleotide gated channel 10	member of Cyclic nucleotide gated channel family	cyclic nucleotide gated channel 10 (CNGC10); FUNCTIONS IN: ion channel activity cyclic nucleotide binding calmodulin binding; INVOLVED IN: ion transport transmembrane transport; LOCATED IN: membrane; EXPRESSED IN: 14 plant structures; EXPRESSED DURING: 10 growth stages; CONTAINS InterPro DOMAIN/s: Cyclic nucleotide-binding (InterPro:IPR000595) Ion transport (InterPro:IPR005821) Cyclic nucleotide-…	330	221	2050	886	-14.8284	2.34691	4.63871e-05	1.52375e-05	7.75199e-05	0.0651679	0.0825881	1.80558e+07	2.42385e-09	3.94636e-07	-10.147	2.19162	39.7557	2.87796e-10	1.06269e-07	1	6.07596e-08	Chr1:132327-135831	OK	6.77366	36.488	2.42941	-6.60206	4.0548e-11	3.36412e-09	1	1	1	3	1
at1g05880	RING/U-box superfamily protein		ARIADNE 12 (ARI12); FUNCTIONS IN: zinc ion binding nucleic acid binding; INVOLVED IN: biological_process unknown; EXPRESSED IN: stem root; CONTAINS InterPro DOMAIN/s: Zinc finger RING-type (InterPro:IPR001841) Zinc finger C6HC-type (InterPro:IPR002867) Zinc finger CCHC-type (InterPro:IPR001878); BEST Arabidopsis thaliana protein match is: IBR domain-containing protein (TAIR:AT2G31510.1); Has 1339…	5	9	537	59	-18.648	5.24793	7.74382e-06	3.93394e-07	1.50344e-05	0.17156	0.0825881	1.80558e+07	1.41322e-11	4.84836e-09	-12.5835	4.6844	39.6955	2.96804e-10	1.07239e-07	1	6.1314e-08	Chr1:1775642-1778553	OK	0.279522	9.62517	5.10578	-9.18852	0	0	1	1	1	3	1
at3g52430	alpha/beta-Hydrolases superfamily protein	Encodes a lipase-like gene that is important for salicylic acid signaling and function in resistance (R) gene-mediated and basal plant disease resistance. PAD4 can interact directly with EDS1 another disease resistance signaling protein. Expressed at elev	PHYTOALEXIN DEFICIENT 4 (PAD4); CONTAINS InterPro DOMAIN/s: Lipase class 3 (InterPro:IPR002921); BEST Arabidopsis thaliana protein match is: senescence-associated gene 101 (TAIR:AT5G14930.2); Has 722 Blast hits to 622 proteins in 73 species: Archae - 0; Bacteria - 23; Metazoa - 17; Fungi - 11; Plants - 620; Viruses - 1; Other Eukaryotes - 50 (source: NCBI BLink).	919	1216	28093	6857	-12.0685	3.90001	0.000479957	6.02548e-05	0.00089961	0.178484	0.0825881	1.80558e+07	1.74075e-08	2.24452e-06	-8.14865	3.48254	39.6969	2.96603e-10	1.07239e-07	1	6.1314e-08	Chr3:19431370-19434403	OK	34.8429	505.737	3.85945	-6.51132	7.44915e-11	5.76827e-09	1	1	1	3	1
at5g44130	FASCICLIN-like arabinogalactan protein 13 precursor		FASCICLIN-like arabinogalactan protein 13 precursor (FLA13); FUNCTIONS IN: molecular_function unknown; LOCATED IN: anchored to plasma membrane plasma membrane anchored to membrane plant-type cell wall; EXPRESSED IN: 23 plant structures; EXPRESSED DURING: 14 growth stages; CONTAINS InterPro DOMAIN/s: FAS1 domain (InterPro:IPR000782); BEST Arabidopsis thaliana protein match is: FASCICLIN-like arabi…	2835	3508	443	1152	-13.4254	-1.94999	0.00011246	0.00017867	4.62346e-05	0.106545	0.0825881	1.80558e+07	7.48915e-05	0.00256473	-9.04997	-2.26854	39.6396	3.05431e-10	1.09182e-07	1	6.24248e-08	Chr5:17761089-17762003	OK	257.83	60.9194	-2.08145	5.60007	2.14263e-08	1.01703e-06	1	1	1	3	1
at5g56550	oxidative stress 3	Encodes OXIDATIVE STRESS 3 (OXS3)&#65292; involved in tolerance to heavy metals and oxidative stress.	OXIDATIVE STRESS 3 (OXS3); BEST Arabidopsis thaliana protein match is: unknown protein (TAIR:AT4G26288.1); Has 1807 Blast hits to 1807 proteins in 277 species: Archae - 0; Bacteria - 0; Metazoa - 736; Fungi - 347; Plants - 385; Viruses - 0; Other Eukaryotes - 339 (source: NCBI BLink).	188	658	46	117	-16.5084	-2.37992	1.45771e-05	2.44636e-05	4.68967e-06	0.131666	0.0825881	1.80558e+07	2.88929e-05	0.00115164	-11.6973	-2.4016	39.5053	3.27171e-10	1.15722e-07	1	6.61643e-08	Chr5:22894501-22896653	OK	35.2944	5.56829	-2.66413	5.83311	5.44048e-09	2.89562e-07	1	1	1	3	1
at4g38560	Arabidopsis phospholipase-like protein (PEARLI 4) family		Arabidopsis phospholipase-like protein (PEARLI 4) family; CONTAINS InterPro DOMAIN/s: Phospholipase-like arabidopsis (InterPro:IPR007942); BEST Arabidopsis thaliana protein match is: Arabidopsis phospholipase-like protein (PEARLI 4) family (TAIR:AT2G20960.1); Has 264 Blast hits to 246 proteins in 47 species: Archae - 11; Bacteria - 15; Metazoa - 37; Fungi - 3; Plants - 167; Viruses - 2; Other Euk…	24	78	1675	539	-16.231	4.29808	3.03248e-05	2.92824e-06	5.76683e-05	0.100439	0.0825881	1.80558e+07	1.89039e-15	2.13637e-12	-11.1762	3.85265	39.3744	3.49856e-10	1.22457e-07	1	7.00148e-08	Chr4:18029195-18033741	OK	1.90893	35.6985	4.22503	-11.698	0	0	1	1	1	3	1
at1g72416	Chaperone DnaJ-domain superfamily protein		Chaperone DnaJ-domain superfamily protein; FUNCTIONS IN: heat shock protein binding; INVOLVED IN: biological_process unknown; LOCATED IN: cellular_component unknown; CONTAINS InterPro DOMAIN/s: Molecular chaperone heat shock protein Hsp40 DnaJ (InterPro:IPR015609) Heat shock protein DnaJ N-terminal (InterPro:IPR001623) Heat shock protein DnaJ conserved site (InterPro:IPR018253); BEST Arabidopsis …	547	456	79	74	-16.494	-2.73072	1.60593e-05	2.7914e-05	4.20647e-06	0.0651679	0.0825881	1.80558e+07	2.9222e-11	8.50626e-09	-9.88828	-2.82174	39.3425	3.5561e-10	1.23188e-07	1	7.04328e-08	Chr1:27258828-27260291	OK	36.7063	5.38916	-2.7679	7.9236	2.22045e-15	3.50759e-13	1	1	1	3	1
at5g22630	arogenate dehydratase 5	Encodes a plastid-localized arogenate dehydratase involved in phenylalanine biosynthesis. Not less than six genes encoding ADT were identi&#64257;ed in the Arabidopsis genome: ADT1 [At1g11790]; ADT2 [At3g07630]; ADT3 [At2g27820]; ADT4 [At3g44720]; ADT5 [	arogenate dehydratase 5 (ADT5); FUNCTIONS IN: arogenate dehydratase activity prephenate dehydratase activity; INVOLVED IN: L-phenylalanine biosynthetic process; LOCATED IN: chloroplast; EXPRESSED IN: 22 plant structures; EXPRESSED DURING: 13 growth stages; CONTAINS InterPro DOMAIN/s: Prephenate dehydratase (InterPro:IPR001086) Prephenate dehydratase conserved site (InterPro:IPR018528); BEST Arabi…	589	729	9229	2267	-13.2198	2.99521	0.000166584	3.71205e-05	0.000296005	0.11272	0.0825881	1.80558e+07	1.30239e-08	1.76207e-06	-8.73144	2.62866	39.0386	4.15515e-10	1.42471e-07	1	8.14578e-08	Chr5:7524341-7526160	OK	23.1576	193.328	3.06149	-6.5005	8.00555e-11	6.15088e-09	1	1	1	3	1
at2g18660	plant natriuretic peptide A	Encodes PNP-A (Plant Natriuretic Peptide A). PNPs are a class of systemically mobile molecules distantly related to expansins; their biological role has remained elusive. PNP-A contains a signal peptide domain and is secreted into the extracellular space.	plant natriuretic peptide A (PNP-A); LOCATED IN: extracellular region cell wall; EXPRESSED IN: 19 plant structures; EXPRESSED DURING: 13 growth stages; CONTAINS InterPro DOMAIN/s: Barwin-related endoglucanase (InterPro:IPR009009) Pollen allergen N-terminal (InterPro:IPR014734) Rare lipoprotein A (InterPro:IPR005132) Expansin 45 endoglucanase-like (InterPro:IPR007112); BEST Arabidopsis thaliana pr…	56	68	2400	811	-15.8365	4.58778	4.36648e-05	3.48545e-06	8.38038e-05	0.0766709	0.0825881	1.80558e+07	7.01618e-22	2.24658e-18	-10.4265	4.23876	38.8928	4.47726e-10	1.50445e-07	1	8.60171e-08	Chr2:8090657-8091656	OK	5.02156	131.654	4.71247	-10.5892	0	0	1	1	1	3	1
at5g13320	Auxin-responsive GH3 family protein	Encodes an enzyme capable of conjugating amino acids to 4-substituted benzoates. 4-HBA (4-hydroxybenzoic acid) and pABA (4-aminobenzoate) may be targets of the enzyme in Arabidopsis leading to the production of pABA-Glu 4HBA-Glu or other related compounds	AVRPPHB SUSCEPTIBLE 3 (PBS3); CONTAINS InterPro DOMAIN/s: GH3 auxin-responsive promoter (InterPro:IPR004993); BEST Arabidopsis thaliana protein match is: Auxin-responsive GH3 family protein (TAIR:AT1G23160.1); Has 1807 Blast hits to 1807 proteins in 277 species: Archae - 0; Bacteria - 0; Metazoa - 736; Fungi - 347; Plants - 385; Viruses - 0; Other Eukaryotes - 339 (source: NCBI BLink).	238	764	22416	5774	-12.751	4.65084	0.00037806	2.89272e-05	0.000727128	0.284791	0.0825881	1.80558e+07	3.26324e-07	2.7079e-05	-8.34755	4.46612	38.8942	4.47412e-10	1.50445e-07	1	8.60171e-08	Chr5:4267509-4271051	OK	15.4427	384.391	4.63757	-8.18233	2.22045e-16	4.02247e-14	1	1	1	3	1
at2g43320	S-adenosyl-L-methionine-dependent methyltransferases superfamily protein		S-adenosyl-L-methionine-dependent methyltransferases superfamily protein; FUNCTIONS IN: molecular_function unknown; INVOLVED IN: biological_process unknown; EXPRESSED IN: 25 plant structures; EXPRESSED DURING: 13 growth stages; CONTAINS InterPro DOMAIN/s: Methyltransferase-16 putative (InterPro:IPR019410); BEST Arabidopsis thaliana protein match is: Putative methyltransferase family protein (TAIR…	241	316	2168	775	-14.8113	2.29341	4.63732e-05	1.57099e-05	7.70072e-05	0.0766709	0.0825881	1.80558e+07	7.15893e-08	7.64097e-06	-9.99731	2.13166	38.5278	5.398e-10	1.79588e-07	1	1.0268e-07	Chr2:17995900-17999927	OK	12.064	62.4849	2.3728	-11.1801	0	0	1	1	1	3	1
at1g32960	Subtilase family protein		SBT3.3; FUNCTIONS IN: identical protein binding serine-type endopeptidase activity; INVOLVED IN: proteolysis negative regulation of catalytic activity; LOCATED IN: apoplast plant-type cell wall; EXPRESSED IN: 7 plant structures; EXPRESSED DURING: 4 anthesis; CONTAINS InterPro DOMAIN/s: Protease-associated PA (InterPro:IPR003137) Proteinase inhibitor propeptide (InterPro:IPR009020) Peptidase S8/S5…	156	179	1937	789	-15.2318	2.93131	4.06041e-05	9.40995e-06	7.17696e-05	0.0708885	0.0825881	1.80558e+07	3.60571e-12	1.44319e-09	-10.7534	2.73716	38.3868	5.80238e-10	1.91149e-07	1	1.0929e-07	Chr1:11945306-11948650	OK	3.5956	27.356	2.92755	-7.50059	6.35048e-14	8.14263e-12	1	1	1	3	1
at1g30270	CBL-interacting protein kinase 23	Arabidopsis thaliana CBL-interacting protein kinase 23. CIPK23 serves as a positive regulator of the potassium transporter AKT1 by directly phosphorylating AKT1. CIPK23 is activated by the binding of two calcineurin B-like proteins CBL1 and CBL9.	CBL-interacting protein kinase 23 (CIPK23); CONTAINS InterPro DOMAIN/s: Protein kinase ATP binding site (InterPro:IPR017441) Serine/threonine-protein kinase domain (InterPro:IPR002290) NAF/FISL domain (InterPro:IPR018451) Serine/threonine-protein kinase-like domain (InterPro:IPR017442) Protein kinase-like domain (InterPro:IPR011009) Serine/threonine-protein kinase active site (InterPro:IPR008271)…	621	471	3745	1356	-13.9403	2.13958	8.19288e-05	3.03047e-05	0.000133532	0.0766709	0.0825881	1.80558e+07	3.59723e-07	2.91603e-05	-9.53091	1.9877	38.2082	6.35849e-10	2.07435e-07	1	1.18601e-07	Chr1:10654856-10658897	OK	12.9892	59.44	2.19412	-5.74649	9.11159e-09	4.64903e-07	1	1	1	3	1
at5g41180	leucine-rich repeat transmembrane protein kinase family protein		leucine-rich repeat transmembrane protein kinase family protein; FUNCTIONS IN: protein serine/threonine kinase activity protein kinase activity ATP binding; INVOLVED IN: transmembrane receptor protein tyrosine kinase signaling pathway protein amino acid phosphorylation; LOCATED IN: endomembrane system; EXPRESSED IN: 22 plant structures; EXPRESSED DURING: 13 growth stages; CONTAINS InterPro DOMAIN…	172	200	1299	686	-15.3753	2.34094	3.17124e-05	1.04538e-05	5.29518e-05	0.0651679	0.0825881	1.80558e+07	3.41311e-09	5.20418e-07	-10.8727	2.18488	38.125	6.63547e-10	2.1439e-07	1	1.22578e-07	Chr5:16483870-16487426	OK	4.44915	21.8727	2.29753	-6.17143	6.76747e-10	4.38133e-08	1	1	1	3	1
at1g22180	Sec14p-like phosphatidylinositol transfer family protein		Sec14p-like phosphatidylinositol transfer family protein; CONTAINS InterPro DOMAIN/s: Cellular retinaldehyde-binding/triple function C-terminal (InterPro:IPR001251); BEST Arabidopsis thaliana protein match is: Sec14p-like phosphatidylinositol transfer family protein (TAIR:AT4G08690.1); Has 2252 Blast hits to 2246 proteins in 222 species: Archae - 0; Bacteria - 0; Metazoa - 862; Fungi - 537; Plant…	111	86	574	272	-16.461	2.0367	1.39702e-05	5.47251e-06	2.24533e-05	0.0766709	0.0825881	1.80558e+07	2.38318e-06	0.00014628	-10.7231	1.896	37.7835	7.90487e-10	2.52971e-07	1	1.44637e-07	Chr1:7826288-7830392	OK	4.6199	18.6732	2.01504	-9.22622	0	0	1	1	1	3	1
at3g55240	Plant protein 1589 of unknown function	Overexpression leads to PEL (Pseudo-Etiolation in Light) phenotype.	FUNCTIONS IN: molecular_function unknown; INVOLVED IN: developmental process; LOCATED IN: endomembrane system; CONTAINS InterPro DOMAIN/s: Conserved hypothetical protein CHP01589 plant (InterPro:IPR006476); BEST Arabidopsis thaliana protein match is: Plant protein 1589 of unknown function (TAIR:AT3G28990.1); Has 220 Blast hits to 220 proteins in 21 species: Archae - 0; Bacteria - 0; Metazoa - 0; …	86	120	13	13	-18.9039	-3.02526	3.26024e-06	5.8154e-06	7.13946e-07	0.106545	0.0825881	1.80558e+07	1.7676e-07	1.65654e-05	-12.0437	-3.10513	37.7115	8.20202e-10	2.60004e-07	1	1.48658e-07	Chr3:20473540-20474763	OK	11.3823	1.64413	-2.79139	4.76845	1.8565e-06	5.57968e-05	1	1	1	3	1
at5g07650	Actin-binding FH2 protein		Actin-binding FH2 protein; FUNCTIONS IN: actin binding; INVOLVED IN: cellular component organization actin cytoskeleton organization; LOCATED IN: chloroplast; CONTAINS InterPro DOMAIN/s: Actin-binding FH2/DRF autoregulatory (InterPro:IPR003104) Actin-binding FH2 (InterPro:IPR015425); BEST Arabidopsis thaliana protein match is: formin homology 2 domain-containing protein / FH2 domain-containing pr…	2	5	161	33	-19.9438	4.65821	2.61811e-06	1.96486e-07	5.00085e-06	0.164717	0.0825881	1.80558e+07	7.16977e-09	1.04353e-06	-13.3308	4.38447	37.6158	8.61452e-10	2.70528e-07	1	1.54675e-07	Chr5:2416374-2421814	OK	0.0857061	2.15383	4.65136	-6.42039	1.35927e-10	1.00525e-08	1	1	1	3	1
at5g66890	Leucine-rich repeat (LRR) family protein		Leucine-rich repeat (LRR) family protein; BEST Arabidopsis thaliana protein match is: Disease resistance protein (CC-NBS-LRR class) family (TAIR:AT5G66900.1); Has 1807 Blast hits to 1807 proteins in 277 species: Archae - 0; Bacteria - 0; Metazoa - 736; Fungi - 347; Plants - 385; Viruses - 0; Other Eukaryotes - 339 (source: NCBI BLink).	0	2	165	17	-20.9063	6.34544	2.36095e-06	5.60385e-08	4.61832e-06	0.221811	0.0825881	1.80558e+07	4.17762e-09	6.31972e-07	-13.6262	5.90025	37.5587	8.87049e-10	2.75987e-07	1	1.57796e-07	Chr5:26710554-26714383	OK	0.0884273	4.69929	5.73181	-5.74263	9.32196e-09	4.73051e-07	1	1	1	3	1
at1g08050	Zinc finger (C3HC4-type RING finger) family protein		Zinc finger (C3HC4-type RING finger) family protein; FUNCTIONS IN: ubiquitin-protein ligase activity zinc ion binding; LOCATED IN: plasma membrane; EXPRESSED IN: 12 plant structures; EXPRESSED DURING: 4 anthesis LP.10 ten leaves visible petal differentiation and expansion stage LP.08 eight leaves visible; CONTAINS InterPro DOMAIN/s: Zinc finger RING-type (InterPro:IPR001841) Zinc finger C3HC4 RIN…	618	658	6448	3033	-13.3644	2.81271	0.000143573	3.57754e-05	0.000251346	0.0651679	0.0825881	1.80558e+07	1.38915e-12	6.67208e-10	-9.33126	2.65789	37.4535	9.36185e-10	2.85979e-07	1	1.63509e-07	Chr1:2498835-2501427	OK	16.6781	118.499	2.82885	-6.95357	3.5616e-12	3.38112e-10	1	1	1	3	1
at1g71000	Chaperone DnaJ-domain superfamily protein		Chaperone DnaJ-domain superfamily protein; FUNCTIONS IN: heat shock protein binding; INVOLVED IN: protein folding; LOCATED IN: cellular_component unknown; EXPRESSED IN: 7 plant structures; EXPRESSED DURING: 4 anthesis petal differentiation and expansion stage; CONTAINS InterPro DOMAIN/s: Molecular chaperone heat shock protein Hsp40 DnaJ (InterPro:IPR015609) Heat shock protein DnaJ N-terminal (Int…	12	69	4	11	-19.9284	-2.46542	1.3762e-06	2.34125e-06	4.19591e-07	0.229344	0.0825881	1.80558e+07	0.00392799	0.0532566	-14.1252	-2.51377	37.4634	9.31461e-10	2.85979e-07	1	1.63509e-07	Chr1:26769335-26770111	OK	8.52453	1.22373	-2.80033	3.75014	0.000176735	0.00299554	1	1	1	3	1
at3g48090	alpha/beta-Hydrolases superfamily protein	Component of R gene-mediated disease resistance in Arabidopsis thaliana with homology to eukaryotic lipases.	enhanced disease susceptibility 1 (EDS1); CONTAINS InterPro DOMAIN/s: Lipase class 3 (InterPro:IPR002921); BEST Arabidopsis thaliana protein match is: alpha/beta-Hydrolases superfamily protein (TAIR:AT3G48080.1); Has 536 Blast hits to 485 proteins in 45 species: Archae - 0; Bacteria - 4; Metazoa - 2; Fungi - 2; Plants - 491; Viruses - 0; Other Eukaryotes - 37 (source: NCBI BLink).	450	760	7775	2844	-13.32	3.01554	0.000156252	3.43856e-05	0.000278081	0.0943988	0.0825881	1.80558e+07	4.01915e-10	8.39303e-08	-9.44425	2.70888	37.2699	1.0286e-09	3.11379e-07	1	1.78032e-07	Chr3:17755373-17757780	OK	17.1663	135.01	2.97541	-6.90505	5.01865e-12	4.6966e-10	1	1	1	3	1
at5g16170	Core-2/I-branching beta-16-N-acetylglucosaminyltransferase family protein		Core-2/I-branching beta-16-N-acetylglucosaminyltransferase family protein; CONTAINS InterPro DOMAIN/s: Core-2/I-Branching enzyme (InterPro:IPR021141); BEST Arabidopsis thaliana protein match is: Core-2/I-branching beta-16-N-acetylglucosaminyltransferase family protein (TAIR:AT5G11730.1); Has 580 Blast hits to 580 proteins in 21 species: Archae - 0; Bacteria - 5; Metazoa - 0; Fungi - 0; Plants - 5…	113	67	773	302	-16.3651	2.50883	1.66223e-05	4.96527e-06	2.82612e-05	0.0766709	0.0825881	1.80558e+07	9.6833e-09	1.38833e-06	-11.2577	2.35239	37.2471	1.04072e-09	3.12235e-07	1	1.78521e-07	Chr5:5277866-5279818	OK	3.9709	23.5289	2.5669	-6.32646	2.50855e-10	1.78823e-08	1	1	1	3	1
at3g06890			unknown protein; Has 91 Blast hits to 91 proteins in 12 species: Archae - 0; Bacteria - 0; Metazoa - 0; Fungi - 0; Plants - 91; Viruses - 0; Other Eukaryotes - 0 (source: NCBI BLink).	78	106	1207	302	-16.1025	2.90613	2.20732e-05	5.18992e-06	3.89155e-05	0.0943988	0.0825881	1.80558e+07	3.05958e-09	4.75373e-07	-11.1727	2.61879	37.048	1.15258e-09	3.42736e-07	1	1.9596e-07	Chr3:2176855-2177586	OK	9.9895	85.2297	3.09287	-7.20279	5.89973e-13	6.22973e-11	1	1	1	3	1
at2g05100	photosystem II light harvesting complex gene 2.1	Lhcb2.1 protein encoding a subunit of the light harvesting complex II. Member of a gene family with high degree of sequence similarity. Initially LHCB2.3 was considered as a separate gene but appears to be an allele of LHCB2.1.	photosystem II light harvesting complex gene 2.1 (LHCB2.1); FUNCTIONS IN: chlorophyll binding; INVOLVED IN: response to salt stress response to blue light response to red light response to far red light photosynthesis; LOCATED IN: in 7 components; EXPRESSED IN: 12 plant structures; CONTAINS InterPro DOMAIN/s: Chlorophyll A-B binding protein (InterPro:IPR001344); BEST Arabidopsis thaliana protein …	1675	7143	227	588	-13.6499	-3.43906	0.000139901	0.000256197	2.36019e-05	0.185491	0.0825881	1.80558e+07	6.84071e-07	5.05476e-05	-7.54527	-3.51081	36.9793	1.19393e-09	3.51915e-07	1	2.01208e-07	Chr2:1823239-1824425	OK	326.435	24.3943	-3.74218	8.6659	0	0	1	1	1	3	1
at4g17670	Protein of unknown function (DUF581)		Protein of unknown function (DUF581); CONTAINS InterPro DOMAIN/s: Protein of unknown function DUF581 (InterPro:IPR007650); BEST Arabidopsis thaliana protein match is: Protein of unknown function (DUF581) (TAIR:AT5G47060.1); Has 30201 Blast hits to 17322 proteins in 780 species: Archae - 12; Bacteria - 1396; Metazoa - 17338; Fungi - 3422; Plants - 5037; Viruses - 0; Other Eukaryotes - 2996 (source…	57	20	704	104	-17.2182	3.28644	1.13236e-05	2.1046e-06	2.05078e-05	0.144658	0.0825881	1.80558e+07	1.42367e-07	1.38139e-05	-11.4898	2.95967	36.8994	1.24386e-09	3.63444e-07	1	2.078e-07	Chr4:9833660-9834727	OK	3.06753	34.0329	3.47178	-7.29538	2.97762e-13	3.34068e-11	1	1	1	3	1
at1g21240	wall associated kinase 3	encodes a wall-associated kinase	wall associated kinase 3 (WAK3); FUNCTIONS IN: protein serine/threonine kinase activity kinase activity; INVOLVED IN: protein amino acid phosphorylation; LOCATED IN: plasma membrane; EXPRESSED IN: 9 plant structures; EXPRESSED DURING: 9 growth stages; CONTAINS InterPro DOMAIN/s: EGF-like calcium-binding (InterPro:IPR001881) EGF-like type 3 (InterPro:IPR000742) Serine/threonine-protein kinase-like…	64	53	2406	434	-15.9913	4.47406	3.78422e-05	3.25649e-06	7.23788e-05	0.106545	0.0825881	1.80558e+07	1.1105e-15	1.33343e-12	-10.8468	3.86007	36.7823	1.32083e-09	3.82609e-07	1	2.18757e-07	Chr1:7434302-7436830	OK	1.89319	33.7254	4.15495	-9.27445	0	0	1	1	1	3	1
at5g26170	WRKY DNA-binding protein 50	member of WRKY Transcription Factor; Group II-c	WRKY DNA-binding protein 50 (WRKY50); CONTAINS InterPro DOMAIN/s: DNA-binding WRKY (InterPro:IPR003657); BEST Arabidopsis thaliana protein match is: WRKY DNA-binding protein 51 (TAIR:AT5G64810.1); Has 30201 Blast hits to 17322 proteins in 780 species: Archae - 12; Bacteria - 1396; Metazoa - 17338; Fungi - 3422; Plants - 5037; Viruses - 0; Other Eukaryotes - 2996 (source: NCBI BLink).	51	24	453	124	-17.4595	2.85903	8.51994e-06	2.06188e-06	1.49537e-05	0.11272	0.0825881	1.80558e+07	1.66336e-07	1.5665e-05	-12.219	2.66203	36.6622	1.40474e-09	4.03437e-07	1	2.30666e-07	Chr5:9147175-9148128	OK	5.59191	47.9758	3.10089	-6.60778	3.90137e-11	3.25048e-09	1	1	1	3	1
at4g01540	NAC with transmembrane motif1	Encodes a membrane-bound NAC (for NAM ATAF1/2 CUC2) transcription factor designated NTM1 (for NAC with transmembrane motif1). NTM1 regulates cell division in Arabidopsis.	NAC with transmembrane motif1 (NTM1); CONTAINS InterPro DOMAIN/s: No apical meristem (NAM) protein (InterPro:IPR003441); BEST Arabidopsis thaliana protein match is: NAC domain containing protein 67 (TAIR:AT4G01520.1); Has 2751 Blast hits to 2734 proteins in 73 species: Archae - 0; Bacteria - 0; Metazoa - 0; Fungi - 0; Plants - 2749; Viruses - 0; Other Eukaryotes - 2 (source: NCBI BLink).	78	92	635	375	-16.4233	2.50497	1.59504e-05	4.77653e-06	2.71075e-05	0.0708885	0.0825881	1.80558e+07	3.18521e-09	4.89555e-07	-11.1193	2.41712	36.4737	1.54741e-09	4.40644e-07	1	2.51939e-07	Chr4:670482-672789	OK	3.6499	20.0657	2.4588	-6.2201	4.96853e-10	3.30332e-08	1	1	1	3	1
at1g69140			pseudogene hypothetical protein	88	161	3	16	-18.9555	-3.69812	3.81148e-06	7.08124e-06	5.393e-07	0.144658	0.0825881	1.80558e+07	5.84835e-08	6.53248e-06	-13.6511	-3.92611	36.417	1.59304e-09	4.49827e-07	1	2.57189e-07	Chr1:25991519-25991872	OK	126.911	10.6802	-3.5708	6.36423	1.96278e-10	1.41449e-08	1	1	1	3	1
at1g35140	Phosphate-responsive 1 family protein	At1g35140 (At1g35140/T32G9_32) mRNA complete cds	PHOSPHATE-INDUCED 1 (PHI-1); CONTAINS InterPro DOMAIN/s: Phosphate-induced protein 1 (InterPro:IPR006766); BEST Arabidopsis thaliana protein match is: Phosphate-responsive 1 family protein (TAIR:AT4G08950.1); Has 400 Blast hits to 400 proteins in 24 species: Archae - 0; Bacteria - 2; Metazoa - 0; Fungi - 0; Plants - 398; Viruses - 0; Other Eukaryotes - 0 (source: NCBI BLink).	120	662	31	46	-17.1194	-3.39816	1.24659e-05	2.27917e-05	2.15665e-06	0.144658	0.0825881	1.80558e+07	5.63613e-08	6.33224e-06	-11.3685	-3.3505	36.1682	1.80998e-09	5.06826e-07	1	2.89778e-07	Chr1:12851996-12853128	OK	29.3567	2.25539	-3.70224	7.45009	9.32587e-14	1.15817e-11	1	1	1	3	1
at3g25010	receptor like protein 41		receptor like protein 41 (RLP41); FUNCTIONS IN: kinase activity; INVOLVED IN: signal transduction defense response; LOCATED IN: endomembrane system; EXPRESSED IN: 19 plant structures; EXPRESSED DURING: 12 growth stages; CONTAINS InterPro DOMAIN/s: Leucine-rich repeat (InterPro:IPR001611); BEST Arabidopsis thaliana protein match is: receptor like protein 40 (TAIR:AT3G24982.1); Has 100338 Blast hit…	112	70	946	415	-16.1821	2.83895	2.05087e-05	5.02723e-06	3.59727e-05	0.0708885	0.0825881	1.80558e+07	2.48809e-11	7.35402e-09	-10.7898	2.67612	36.1062	1.86855e-09	5.18901e-07	1	2.96683e-07	Chr3:9110102-9112748	OK	1.8434	13.4113	2.86301	-7.11873	1.08935e-12	1.12033e-10	1	1	1	3	1
at5g59220	highly ABA-induced PP2C gene 1		highly ABA-induced PP2C gene 1 (HAI1); FUNCTIONS IN: protein serine/threonine phosphatase activity catalytic activity; INVOLVED IN: response to water deprivation response to abscisic acid stimulus; LOCATED IN: chloroplast; EXPRESSED IN: 18 plant structures; EXPRESSED DURING: 11 growth stages; CONTAINS InterPro DOMAIN/s: Protein phosphatase 2C-related (InterPro:IPR001932) Protein phosphatase 2C (I…	345	297	2316	1143	-14.5899	2.36202	5.49196e-05	1.78846e-05	9.19374e-05	0.0595082	0.0825881	1.80558e+07	3.27713e-10	7.15456e-08	-9.22467	2.19904	36.0741	1.89959e-09	5.21661e-07	1	2.9826e-07	Chr5:23894403-23896619	OK	11.7378	63.5142	2.43592	-6.62459	3.48201e-11	2.92578e-09	1	1	1	3	1
at2g44600			unknown protein; FUNCTIONS IN: molecular_function unknown; INVOLVED IN: biological_process unknown; LOCATED IN: plasma membrane; BEST Arabidopsis thaliana protein match is: unknown protein (TAIR:AT3G60200.1); Has 56 Blast hits to 55 proteins in 11 species: Archae - 0; Bacteria - 0; Metazoa - 2; Fungi - 0; Plants - 52; Viruses - 0; Other Eukaryotes - 2 (source: NCBI BLink).	29	27	271	114	-17.9365	2.7014	5.87727e-06	1.563e-06	1.01706e-05	0.100439	0.0825881	1.80558e+07	3.07666e-07	2.61101e-05	-11.7899	2.53846	36.0639	1.90954e-09	5.21661e-07	1	2.9826e-07	Chr2:18408694-18410053	OK	1.6494	8.49204	2.36417	-5.0171	5.24573e-07	1.81723e-05	1	1	1	3	1
at3g50770	calmodulin-like 41		calmodulin-like 41 (CML41); FUNCTIONS IN: calcium ion binding; INVOLVED IN: biological_process unknown; LOCATED IN: chloroplast; EXPRESSED IN: 17 plant structures; EXPRESSED DURING: 11 growth stages; CONTAINS InterPro DOMAIN/s: EF-Hand 1 calcium-binding site (InterPro:IPR018247) EF-HAND 2 (InterPro:IPR018249) EF-hand-like domain (InterPro:IPR011992) Calcium-binding EF-hand (InterPro:IPR002048) EF…	228	502	2840	1986	-14.2244	2.64561	7.5797e-05	2.08857e-05	0.000130686	0.0766709	0.0825881	1.80558e+07	7.59384e-10	1.47367e-07	-9.94345	2.73237	35.7866	2.20153e-09	5.9658e-07	1	3.41095e-07	Chr3:18873957-18874780	OK	34.051	198.104	2.54049	-6.77069	1.28171e-11	1.14003e-09	1	1	1	3	1
at3g17690	cyclic nucleotide gated channel 19	member of Cyclic nucleotide gated channel family	cyclic nucleotide gated channel 19 (CNGC19); FUNCTIONS IN: ion channel activity cyclic nucleotide binding calmodulin binding; INVOLVED IN: ion transport transmembrane transport; LOCATED IN: membrane; EXPRESSED IN: hypocotyl root; CONTAINS InterPro DOMAIN/s: Cyclic nucleotide-binding (InterPro:IPR000595) Ion transport (InterPro:IPR005821) Cyclic nucleotide-binding-like (InterPro:IPR018490) RmlC-li…	35	61	965	226	-16.7404	3.49227	1.67081e-05	2.72055e-06	3.06474e-05	0.106545	0.0825881	1.80558e+07	1.00082e-10	2.49711e-08	-11.5252	3.25505	35.7123	2.28711e-09	6.14811e-07	1	3.51519e-07	Chr3:6045001-6048488	OK	0.958198	12.0883	3.65714	-7.9923	1.33227e-15	2.19225e-13	1	1	1	3	1
at5g20960	aldehyde oxidase 1	Encodes aldehyde oxidase AA01.	aldehyde oxidase 1 (AO1); CONTAINS InterPro DOMAIN/s: Aldehyde oxidase/xanthine dehydrogenase (InterPro:IPR016208) Ferredoxin (InterPro:IPR001041) Molybdopterin dehydrogenase FAD-binding (InterPro:IPR002346) Beta-grasp fold ferredoxin-type (InterPro:IPR012675) [2Fe-2S]-binding (InterPro:IPR002888) FAD-binding type 2 (InterPro:IPR016166) CO dehydrogenase flavoprotein C-terminal (InterPro:IPR005107…	197	316	1987	1130	-14.8086	2.52044	4.90199e-05	1.45507e-05	8.34662e-05	0.0651679	0.0825881	1.80558e+07	2.02787e-10	4.58347e-08	-10.5157	2.42733	35.5011	2.54902e-09	6.79779e-07	1	3.88665e-07	Chr5:7116737-7122774	OK	3.1633	17.7924	2.49176	-20.1984	0	0	1	1	1	3	1
at1g17750	PEP1 receptor 2	Encodes PEPR2 a plasma membrane leucine-rich repeat receptor kinase functioning as a receptor for the Pep1 and Pep2 peptides. Pep1 and Pep2 are amino acids that induce the transcription of defense-related genes.	PEP1 receptor 2 (PEPR2); FUNCTIONS IN: protein serine/threonine kinase activity peptide binding kinase activity ATP binding; INVOLVED IN: response to jasmonic acid stimulus protein amino acid phosphorylation transmembrane receptor protein tyrosine kinase signaling pathway defense response to bacterium response to wounding; LOCATED IN: plasma membrane; EXPRESSED IN: 17 plant structures; EXPRESSED …	94	83	522	354	-16.4971	2.26313	1.43151e-05	4.93454e-06	2.36864e-05	0.0708885	0.0825881	1.80558e+07	6.65945e-08	7.2694e-06	-11.2183	2.15501	35.3343	2.77695e-09	7.34732e-07	1	4.20084e-07	Chr1:6106655-6116617	OK	1.41553	6.70262	2.24339	-5.63408	1.75999e-08	8.43512e-07	1	1	1	3	1
at2g14620	xyloglucan endotransglucosylase/hydrolase 10		xyloglucan endotransglucosylase/hydrolase 10 (XTH10); FUNCTIONS IN: hydrolase activity acting on glycosyl bonds xyloglucan:xyloglucosyl transferase activity hydrolase activity hydrolyzing O-glycosyl compounds; INVOLVED IN: carbohydrate metabolic process cellular glucan metabolic process; LOCATED IN: endomembrane system apoplast cell wall; EXPRESSED IN: 9 plant structures; EXPRESSED DURING: 4 anth…	9	8	299	53	-18.8863	4.2446	4.76038e-06	4.73984e-07	9.00458e-06	0.151267	0.0825881	1.80558e+07	1.92205e-09	3.26782e-07	-11.3954	3.82171	35.1374	3.07245e-09	8.00315e-07	1	4.57581e-07	Chr2:6244780-6246233	OK	0.42645	8.38914	4.29808	-7.07261	1.52056e-12	1.50879e-10	1	1	1	3	1
at1g66130	NAD(P)-binding Rossmann-fold superfamily protein		NAD(P)-binding Rossmann-fold superfamily protein; FUNCTIONS IN: oxidoreductase activity binding catalytic activity; INVOLVED IN: metabolic process; EXPRESSED IN: 20 plant structures; EXPRESSED DURING: 13 growth stages; CONTAINS InterPro DOMAIN/s: Oxidoreductase N-terminal (InterPro:IPR000683) NAD(P)-binding domain (InterPro:IPR016040); BEST Arabidopsis thaliana protein match is: Oxidoreductase fa…	639	722	214	196	-15.5564	-1.76265	2.47448e-05	3.82272e-05	1.1267e-05	0.0595082	0.0825881	1.80558e+07	2.21144e-06	0.000137052	-10.7865	-1.85666	35.1383	3.07105e-09	8.00315e-07	1	4.57581e-07	Chr1:24614961-24616930	OK	31.5387	9.05687	-1.80004	4.8786	1.06844e-06	3.43048e-05	1	1	1	3	1
at1g26390	FAD-binding Berberine family protein		FAD-binding Berberine family protein; FUNCTIONS IN: electron carrier activity oxidoreductase activity FAD binding catalytic activity; LOCATED IN: endomembrane system; EXPRESSED IN: 10 plant structures; EXPRESSED DURING: LP.06 six leaves visible LP.04 four leaves visible 4 anthesis LP.02 two leaves visible petal differentiation and expansion stage; CONTAINS InterPro DOMAIN/s: FAD-binding type 2 (I…	2	6	230	57	-19.5597	5.03628	3.84676e-06	2.24967e-07	7.42755e-06	0.144658	0.0825881	1.80558e+07	2.45881e-11	7.35402e-09	-12.8535	4.66956	35.104	3.12553e-09	8.07877e-07	1	4.61905e-07	Chr1:9130016-9131779	OK	0.136309	4.78336	5.13307	-7.35707	1.88072e-13	2.19744e-11	1	1	1	3	1
at2g05940	Protein kinase superfamily protein		Protein kinase superfamily protein; FUNCTIONS IN: protein serine/threonine kinase activity protein kinase activity kinase activity ATP binding; INVOLVED IN: protein amino acid phosphorylation; LOCATED IN: cellular_component unknown; EXPRESSED IN: 22 plant structures; EXPRESSED DURING: 13 growth stages; CONTAINS InterPro DOMAIN/s: Protein kinase catalytic domain (InterPro:IPR000719) Serine-threoni…	508	556	4788	1489	-13.8064	2.45054	9.65423e-05	2.98556e-05	0.000163197	0.082516	0.0825881	1.80558e+07	2.74518e-08	3.4026e-06	-9.55335	2.16225	35.0765	3.1701e-09	8.13144e-07	1	4.64916e-07	Chr2:2287237-2289307	OK	18.1581	100.425	2.46744	-6.10768	1.01092e-09	6.41853e-08	1	1	1	3	1
at4g21903	MATE efflux family protein		MATE efflux family protein; FUNCTIONS IN: antiporter activity drug transmembrane transporter activity; INVOLVED IN: drug transmembrane transport transmembrane transport; LOCATED IN: membrane; CONTAINS InterPro DOMAIN/s: Multi antimicrobial extrusion protein MatE (InterPro:IPR002528); BEST Arabidopsis thaliana protein match is: MATE efflux family protein (TAIR:AT4G21910.3); Has 30201 Blast hits to…	91	49	770	178	-16.6548	2.66199	1.41366e-05	3.85412e-06	2.4391e-05	0.106545	0.0825881	1.80558e+07	2.84415e-07	2.4553e-05	-11.692	2.37126	34.9575	3.36988e-09	8.57839e-07	1	4.90471e-07	Chr4:11620997-11623797	OK	2.37972	16.812	2.82063	-9.51648	0	0	1	1	1	3	1
at3g26830	Cytochrome P450 superfamily protein	Mutations in pad3 are defective in biosynthesis of the indole derived phytoalexin camalexin. Encodes a cytochrome P450 enzyme that catalyzes the conversion of dihydrocamalexic acid to camalexin.	PHYTOALEXIN DEFICIENT 3 (PAD3); FUNCTIONS IN: dihydrocamalexic acid decarboxylase activity monooxygenase activity oxygen binding; INVOLVED IN: in 6 processes; LOCATED IN: endoplasmic reticulum microsome; EXPRESSED IN: 15 plant structures; EXPRESSED DURING: 9 growth stages; CONTAINS InterPro DOMAIN/s: Cytochrome P450 (InterPro:IPR001128) Cytochrome P450 E-class group I (InterPro:IPR002401) Cytochr…	245	883	6275	3922	-13.3669	3.07107	0.000153551	3.26452e-05	0.000274423	0.125279	0.0825881	1.80558e+07	3.64693e-08	4.32499e-06	-9.47588	3.01062	34.6345	3.97789e-09	1.005e-06	1	5.74611e-07	Chr3:9887947-9889705	OK	23.0042	175.558	2.93197	-7.10642	1.19083e-12	1.1997e-10	1	1	1	3	1
at1g69260	ABI five binding protein		ABI five binding protein (AFP1); CONTAINS InterPro DOMAIN/s: Protein of unknown function DUF1675 (InterPro:IPR012463); BEST Arabidopsis thaliana protein match is: ABI five binding protein 2 (TAIR:AT1G13740.1); Has 267 Blast hits to 267 proteins in 42 species: Archae - 0; Bacteria - 6; Metazoa - 29; Fungi - 9; Plants - 184; Viruses - 0; Other Eukaryotes - 39 (source: NCBI BLink).	90	67	712	223	-16.5672	2.48203	1.43631e-05	4.35717e-06	2.43439e-05	0.088425	0.0825881	1.80558e+07	1.25613e-07	1.23126e-05	-10.8558	2.32977	34.5544	4.14506e-09	1.03942e-06	1	5.94291e-07	Chr1:26039047-26042702	OK	3.30417	19.276	2.54445	-6.21724	5.05961e-10	3.35259e-08	1	1	1	3	1
at5g22530			unknown protein; BEST Arabidopsis thaliana protein match is: unknown protein (TAIR:AT5G22520.1); Has 30201 Blast hits to 17322 proteins in 780 species: Archae - 12; Bacteria - 1396; Metazoa - 17338; Fungi - 3422; Plants - 5037; Viruses - 0; Other Eukaryotes - 2996 (source: NCBI BLink).	13	38	648	210	-17.4179	3.93913	1.19374e-05	1.455e-06	2.2374e-05	0.11272	0.0825881	1.80558e+07	7.79021e-12	2.82388e-09	-12.0156	3.68432	34.4872	4.29056e-09	1.06794e-06	1	6.10595e-07	Chr5:7480526-7481194	OK	3.52956	51.258	3.86022	-7.90446	2.66454e-15	4.17571e-13	1	1	1	3	1
at5g64870	SPFH/Band 7/PHB domain-containing membrane-associated protein family		SPFH/Band 7/PHB domain-containing membrane-associated protein family; FUNCTIONS IN: molecular_function unknown; INVOLVED IN: biological_process unknown; LOCATED IN: plasma membrane vacuole; EXPRESSED IN: 18 plant structures; EXPRESSED DURING: 11 growth stages; CONTAINS InterPro DOMAIN/s: Band 7 protein (InterPro:IPR001107); BEST Arabidopsis thaliana protein match is: SPFH/Band 7/PHB domain-contai…	79	87	1019	288	-16.2811	2.86293	1.92815e-05	4.65548e-06	3.38723e-05	0.088425	0.0825881	1.80558e+07	1.63126e-09	2.90184e-07	-11.6065	2.56089	34.4395	4.39719e-09	1.08643e-06	1	6.21167e-07	Chr5:25929537-25931384	OK	3.1486	21.7491	2.78818	-6.71732	1.85103e-11	1.62446e-09	1	1	1	3	1
at2g44940	Integrase-type DNA-binding superfamily protein	encodes a member of the DREB subfamily A-4 of ERF/AP2 transcription factor family. The protein contains one AP2 domain. There are 17 members in this subfamily including TINY.	Integrase-type DNA-binding superfamily protein; FUNCTIONS IN: DNA binding sequence-specific DNA binding transcription factor activity; INVOLVED IN: regulation of transcription DNA-dependent; LOCATED IN: nucleus chloroplast; EXPRESSED IN: 22 plant structures; EXPRESSED DURING: 13 growth stages; CONTAINS InterPro DOMAIN/s: DNA-binding integrase-type (InterPro:IPR016177) Pathogenesis-related transcr…	84	41	505	158	-16.9871	2.3305	1.03617e-05	3.43404e-06	1.72702e-05	0.100439	0.0825881	1.80558e+07	3.39864e-06	0.000200981	-10.6853	2.16122	34.275	4.78497e-09	1.17361e-06	1	6.71013e-07	Chr2:18537256-18538418	OK	3.62649	19.484	2.42565	-5.69963	1.20068e-08	5.97035e-07	1	1	1	3	1
at5g64530	xylem NAC domain 1		xylem NAC domain 1 (XND1); CONTAINS InterPro DOMAIN/s: No apical meristem (NAM) protein (InterPro:IPR003441); BEST Arabidopsis thaliana protein match is: NAC domain containing protein 25 (TAIR:AT1G61110.1); Has 2741 Blast hits to 2738 proteins in 73 species: Archae - 0; Bacteria - 0; Metazoa - 0; Fungi - 0; Plants - 2741; Viruses - 0; Other Eukaryotes - 0 (source: NCBI BLink).	13	13	381	57	-18.4243	3.93555	5.9573e-06	7.26297e-07	1.1142e-05	0.157953	0.0825881	1.80558e+07	1.39323e-08	1.8588e-06	-12.2041	3.52746	34.1733	5.04164e-09	1.21927e-06	1	6.97119e-07	Chr5:25795232-25796938	OK	1.34467	18.1727	3.75645	-7.0233	2.16693e-12	2.1078e-10	1	1	1	3	1
at2g36580	Pyruvate kinase family protein		Pyruvate kinase family protein; FUNCTIONS IN: pyruvate kinase activity potassium ion binding magnesium ion binding catalytic activity; INVOLVED IN: glycolysis; LOCATED IN: plasma membrane; EXPRESSED IN: guard cell; CONTAINS InterPro DOMAIN/s: Pyruvate/Phosphoenolpyruvate kinase catalytic core (InterPro:IPR015813) Pyruvate kinase alpha/beta (InterPro:IPR015794) Pyruvate kinase beta-barrel-like (In…	948	719	3630	2263	-13.5112	1.77731	0.000102421	4.62603e-05	0.000158575	0.0539082	0.0825881	1.80558e+07	3.27e-07	2.7079e-05	-9.47249	1.67465	34.1725	5.0437e-09	1.21927e-06	1	6.97119e-07	Chr2:15339121-15345337	OK	22.1569	78.9611	1.83339	-5.11452	3.14542e-07	1.16967e-05	1	1	1	3	1
at1g73750	Uncharacterised conserved protein UCP031088 alpha/beta hydrolase		Uncharacterised conserved protein UCP031088 alpha/beta hydrolase; CONTAINS InterPro DOMAIN/s: Uncharacterised conserved protein UCP031088 alpha/beta hydrolase At1g15070 (InterPro:IPR016969) Alpha/beta hydrolase fold-1 (InterPro:IPR000073); BEST Arabidopsis thaliana protein match is: Uncharacterised conserved protein UCP031088 alpha/beta hydrolase (TAIR:AT1G15060.1); Has 187 Blast hits to 154 prot…	407	557	146	144	-16.0483	-1.76739	1.76111e-05	2.72288e-05	7.99884e-06	0.0708885	0.0825881	1.80558e+07	1.52321e-05	0.000686947	-10.813	-1.86554	34.143	5.12062e-09	1.22902e-06	1	7.02695e-07	Chr1:27736629-27739079	OK	20.9936	5.87615	-1.83701	4.75459	1.98854e-06	5.94936e-05	1	1	1	3	1
at5g54700	Ankyrin repeat family protein		Ankyrin repeat family protein; CONTAINS InterPro DOMAIN/s: Ankyrin repeat-containing domain (InterPro:IPR020683) Ankyrin repeat (InterPro:IPR002110); BEST Arabidopsis thaliana protein match is: Ankyrin repeat family protein (TAIR:AT5G54710.1); Has 1807 Blast hits to 1807 proteins in 277 species: Archae - 0; Bacteria - 0; Metazoa - 736; Fungi - 347; Plants - 385; Viruses - 0; Other Eukaryotes - 33…	0	1	58	63	-21.6388	6.9042	1.68932e-06	2.79519e-08	3.34901e-06	0.118964	0.0825881	1.80558e+07	2.27576e-12	9.9368e-10	-14.3692	6.80989	34.1211	5.17864e-09	1.23413e-06	1	7.05617e-07	Chr5:22223095-22225509	OK	0.0587428	2.73886	5.54302	-4.53198	5.84334e-06	0.000154876	1	1	1	3	1
at2g23130	arabinogalactan protein 17	AGP17 is a lysine-rich arabinogalactan-protein (AGP) and part of a multi-gene family of glycoproteins with approx. 50 members. It falls into one subclass with AGP18 and AGP19 other lysine-rich AGPs. 84% of its proline residues are hydroxylated to hydropro	arabinogalactan protein 17 (AGP17); BEST Arabidopsis thaliana protein match is: arabinogalactan protein 18 (TAIR:AT4G37450.1); Has 67144 Blast hits to 32658 proteins in 1837 species: Archae - 189; Bacteria - 18272; Metazoa - 17078; Fungi - 7544; Plants - 7608; Viruses - 2133; Other Eukaryotes - 14320 (source: NCBI BLink).	270	126	10	34	-18.0411	-3.09601	6.06467e-06	1.08459e-05	1.25906e-06	0.131666	0.0825881	1.80558e+07	4.34778e-07	3.43743e-05	-11.8949	-3.47091	34.1034	5.22589e-09	1.23662e-06	1	7.07041e-07	Chr2:9844298-9845385	OK	23.663	2.5785	-3.19803	7.00923	2.39631e-12	2.30817e-10	1	1	1	3	1
at5g52730	Copper transport protein family		Copper transport protein family; BEST Arabidopsis thaliana protein match is: Copper transport protein family (TAIR:AT5G52720.1); Has 1807 Blast hits to 1807 proteins in 277 species: Archae - 0; Bacteria - 0; Metazoa - 736; Fungi - 347; Plants - 385; Viruses - 0; Other Eukaryotes - 339 (source: NCBI BLink).	0	2	117	26	-21.0658	6.03304	1.8972e-06	5.60385e-08	3.70355e-06	0.17156	0.0825881	1.80558e+07	9.57812e-10	1.78655e-07	-13.914	5.76824	34.042	5.39358e-09	1.25858e-06	1	7.19593e-07	Chr5:21380173-21380865	OK	0.257904	10.362	5.32832	-5.07677	3.83908e-07	1.38525e-05	1	1	1	3	1
at4g17660	Protein kinase superfamily protein		Protein kinase superfamily protein; FUNCTIONS IN: protein serine/threonine kinase activity protein kinase activity kinase activity ATP binding; INVOLVED IN: protein amino acid phosphorylation; LOCATED IN: cellular_component unknown; EXPRESSED IN: 6 plant structures; EXPRESSED DURING: LP.06 six leaves visible 4 anthesis C globular stage; CONTAINS InterPro DOMAIN/s: Protein kinase ATP binding site …	2	2	60	29	-20.8901	4.41013	1.25171e-06	1.11578e-07	2.3769e-06	0.125279	0.0825881	1.80558e+07	4.63131e-08	5.32795e-06	-13.7225	4.33342	34.0455	5.38384e-09	1.25858e-06	1	7.19593e-07	Chr4:9831358-9833006	OK	0.0871978	2.388	4.77537	-4.5414	5.58822e-06	0.000148313	1	1	1	3	1
at5g51630	Disease resistance protein (TIR-NBS-LRR class) family		Disease resistance protein (TIR-NBS-LRR class) family; FUNCTIONS IN: transmembrane receptor activity nucleoside-triphosphatase activity nucleotide binding ATP binding; INVOLVED IN: signal transduction apoptosis defense response innate immune response; LOCATED IN: intrinsic to membrane; EXPRESSED IN: 9 plant structures; EXPRESSED DURING: 4 anthesis petal differentiation and expansion stage E expan…	98	101	785	311	-16.2677	2.37165	1.72134e-05	5.57152e-06	2.88316e-05	0.0766709	0.0825881	1.80558e+07	4.80592e-08	5.43126e-06	-11.251	2.24553	34.0091	5.48551e-09	1.2712e-06	1	7.26811e-07	Chr5:20969442-20974916	OK	1.42207	7.34684	2.36913	-7.93813	1.9984e-15	3.18229e-13	1	1	1	3	1
at2g25200	Plant protein of unknown function (DUF868)		Plant protein of unknown function (DUF868); CONTAINS InterPro DOMAIN/s: Protein of unknown function DUF868 plant (InterPro:IPR008586); BEST Arabidopsis thaliana protein match is: Plant protein of unknown function (DUF868) (TAIR:AT5G11000.1); Has 283 Blast hits to 283 proteins in 16 species: Archae - 0; Bacteria - 0; Metazoa - 0; Fungi - 0; Plants - 283; Viruses - 0; Other Eukaryotes - 0 (source: …	421	961	126	228	-15.6117	-1.97465	2.48309e-05	3.95911e-05	1.00705e-05	0.0943988	0.0825881	1.80558e+07	2.70319e-05	0.00110263	-11.1302	-2.03989	33.9072	5.78056e-09	1.3304e-06	1	7.60658e-07	Chr2:10736482-10737654	OK	41.8347	9.59658	-2.12411	5.38345	7.30717e-08	3.08967e-06	1	1	1	3	1
at1g76040	calcium-dependent protein kinase 29	member of Calcium Dependent Protein Kinase	calcium-dependent protein kinase 29 (CPK29); FUNCTIONS IN: calmodulin-dependent protein kinase activity protein kinase activity kinase activity calcium ion binding ATP binding; INVOLVED IN: protein amino acid phosphorylation; LOCATED IN: nucleus plasma membrane cytoplasm; EXPRESSED IN: 23 plant structures; EXPRESSED DURING: 13 growth stages; CONTAINS InterPro DOMAIN/s: EF-Hand 1 calcium-binding s…	289	338	3125	1066	-14.4749	2.63412	6.35379e-05	1.76262e-05	0.000109418	0.0766709	0.0825881	1.80558e+07	9.26046e-10	1.7615e-07	-9.81446	2.29385	33.8393	5.98577e-09	1.36826e-06	1	7.82304e-07	Chr1:28537672-28540637	OK	10.2159	63.538	2.63681	-7.22472	5.02043e-13	5.38768e-11	1	1	1	3	1
at5g63780	RING/FYVE/PHD zinc finger superfamily protein	Encodes SHA1 (shoot apical meristem arrest) a putative E3 ligase (a RING finger protein) required for post-embryonic SAM maintenance. The mutant sha1-1 shows a primary SAM-deficient phenotype at the adult stage.	shoot apical meristem arrest 1 (SHA1); FUNCTIONS IN: zinc ion binding; INVOLVED IN: maintenance of shoot apical meristem identity meristem development; EXPRESSED IN: 23 plant structures; EXPRESSED DURING: 13 growth stages; CONTAINS InterPro DOMAIN/s: Zinc finger RING-CH-type (InterPro:IPR011016); BEST Arabidopsis thaliana protein match is: RING/FYVE/PHD zinc finger superfamily protein (TAIR:AT5G0…	740	1438	209	313	-15.0128	-2.07744	3.8433e-05	6.21435e-05	1.47239e-05	0.082516	0.0825881	1.80558e+07	2.17375e-06	0.000136033	-10.7532	-2.16537	33.7829	6.16177e-09	1.39897e-06	1	7.99864e-07	Chr5:25523844-25528013	OK	38.509	8.54222	-2.17251	5.93562	2.9274e-09	1.66583e-07	1	1	1	3	1
at5g45090	phloem protein 2-A7		phloem protein 2-A7 (PP2-A7); FUNCTIONS IN: carbohydrate binding; INVOLVED IN: signal transduction defense response innate immune response; LOCATED IN: intrinsic to membrane; EXPRESSED IN: 7 plant structures; EXPRESSED DURING: 4 anthesis F mature embryo stage 4 leaf senescence stage; CONTAINS InterPro DOMAIN/s: Toll-Interleukin receptor (InterPro:IPR000157); BEST Arabidopsis thaliana protein matc…	1	2	182	42	-20.4533	6.1029	2.95617e-06	8.38633e-08	5.7904e-06	0.151267	0.0825881	1.80558e+07	4.30069e-12	1.68622e-09	-13.4488	5.82046	33.7484	6.27194e-09	1.405e-06	1	8.0331e-07	Chr5:18202752-18205000	OK	0.214117	7.33889	5.09909	-6.42136	1.35064e-10	1.00262e-08	1	1	1	3	1
at2g21188	other RNA	Unknown gene		15	3	159	32	-19.2993	3.32163	2.72008e-06	4.93907e-07	4.92138e-06	0.185491	0.0825881	1.80558e+07	9.20051e-06	0.000454396	-13.1023	3.19012	33.7564	6.24629e-09	1.405e-06	1	8.0331e-07	Chr2:9079041-9079538	OK	2.43516	28.8629	3.56713	-5.35844	8.39436e-08	3.46044e-06	1	1	1	3	1
at1g09932	Phosphoglycerate mutase family protein		Phosphoglycerate mutase family protein; CONTAINS InterPro DOMAIN/s: Histidine phosphatase superfamily clade-1 (InterPro:IPR013078); BEST Arabidopsis thaliana protein match is: Phosphoglycerate mutase family protein (TAIR:AT2G17280.2); Has 552 Blast hits to 552 proteins in 105 species: Archae - 0; Bacteria - 9; Metazoa - 0; Fungi - 272; Plants - 167; Viruses - 0; Other Eukaryotes - 104 (source: NC…	261	372	3622	1743	-14.2739	2.99231	8.01643e-05	1.78974e-05	0.000142403	0.0708885	0.0825881	1.80558e+07	9.9742e-13	5.3229e-10	-9.82328	2.74771	33.6188	6.70411e-09	1.49084e-06	1	8.5239e-07	Chr1:3230449-3233109	OK	18.4601	138.248	2.90477	-7.6337	2.28706e-14	3.1803e-12	1	1	1	3	1
at2g20110	Tesmin/TSO1-like CXC domain-containing protein		Tesmin/TSO1-like CXC domain-containing protein; FUNCTIONS IN: sequence-specific DNA binding transcription factor activity; LOCATED IN: cellular_component unknown; EXPRESSED IN: 23 plant structures; EXPRESSED DURING: 13 growth stages; CONTAINS InterPro DOMAIN/s: Tesmin/TSO1-like CXC (InterPro:IPR005172); BEST Arabidopsis thaliana protein match is: Tesmin/TSO1-like CXC domain-containing protein (TA…	38	19	354	98	-17.8316	2.901	6.66074e-06	1.57045e-06	1.17264e-05	0.118964	0.0825881	1.80558e+07	3.09863e-07	2.61101e-05	-12.2104	2.71514	33.6073	6.74387e-09	1.49084e-06	1	8.5239e-07	Chr2:8684495-8687218	OK	0.839727	6.52785	2.95861	-6.29271	3.11969e-10	2.18445e-08	1	1	1	3	1
at2g45560	cytochrome P450 family 76 subfamily C polypeptide 1	cytochrome P450 monooxygenase	cytochrome P450 family 76 subfamily C polypeptide 1 (CYP76C1); FUNCTIONS IN: electron carrier activity monooxygenase activity iron ion binding heme binding; INVOLVED IN: oxidation reduction; LOCATED IN: endomembrane system; EXPRESSED IN: 17 plant structures; EXPRESSED DURING: 10 growth stages; CONTAINS InterPro DOMAIN/s: Cytochrome P450 (InterPro:IPR001128) Cytochrome P450 E-class group I (InterP…	444	965	126	204	-15.6534	-2.1102	2.48248e-05	4.03147e-05	9.33626e-06	0.088425	0.0825881	1.80558e+07	4.00301e-06	0.000230948	-10.7781	-2.17108	33.5576	6.9184e-09	1.51943e-06	1	8.68734e-07	Chr2:18776051-18778510	OK	22.5515	4.87909	-2.20854	6.00305	1.93646e-09	1.15173e-07	1	1	1	3	1
at5g21940			unknown protein; BEST Arabidopsis thaliana protein match is: unknown protein (TAIR:AT3G43850.1); Has 30201 Blast hits to 17322 proteins in 780 species: Archae - 12; Bacteria - 1396; Metazoa - 17338; Fungi - 3422; Plants - 5037; Viruses - 0; Other Eukaryotes - 2996 (source: NCBI BLink).	1839	3158	599	1115	-13.5497	-1.53808	9.55231e-05	0.000142111	4.89317e-05	0.0943988	0.0825881	1.80558e+07	0.000778645	0.016401	-9.54591	-1.69024	33.4443	7.33326e-09	1.60008e-06	1	9.14848e-07	Chr5:7249267-7250539	OK	172.462	49.1275	-1.81168	4.80668	1.5346e-06	4.7053e-05	1	1	1	3	1
at1g30190			unknown protein; BEST Arabidopsis thaliana protein match is: unknown protein (TAIR:AT2G34610.1); Has 56 Blast hits to 56 proteins in 13 species: Archae - 0; Bacteria - 0; Metazoa - 0; Fungi - 0; Plants - 44; Viruses - 0; Other Eukaryotes - 12 (source: NCBI BLink).	4	3	138	46	-19.9775	4.62721	2.52283e-06	1.94937e-07	4.82458e-06	0.131666	0.0825881	1.80558e+07	4.28088e-10	8.84347e-08	-13.7879	4.49635	33.3832	7.56755e-09	1.64055e-06	1	9.37986e-07	Chr1:10618965-10619802	OK	0.357551	7.33119	4.35783	-6.33093	2.43695e-10	1.74348e-08	1	1	1	3	1
at5g54060	UDP-glucose:flavonoid 3-o-glucosyltransferase		UDP-glucose:flavonoid 3-o-glucosyltransferase (UF3GT); FUNCTIONS IN: transferase activity transferring glycosyl groups; INVOLVED IN: N-terminal protein myristoylation response to sucrose stimulus; LOCATED IN: cellular_component unknown; EXPRESSED IN: 14 plant structures; EXPRESSED DURING: LP.04 four leaves visible 4 anthesis C globular stage E expanded cotyledon stage D bilateral stage; CONTAINS …	17	2	637	0	-18.4339	4.9373	8.13369e-06	5.19356e-07	1.569e-05	0.496995	0.0825881	1.80558e+07	9.11325e-05	0.00300928	-12.2807	4.42754	33.3379	7.74582e-09	1.66843e-06	1	9.53927e-07	Chr5:21936878-21938369	OK	0.335817	12.3976	5.20625	-7.98582	1.33227e-15	2.19225e-13	1	1	1	3	1
at4g18250	receptor serine/threonine kinase putative		receptor serine/threonine kinase putative; FUNCTIONS IN: transmembrane receptor protein serine/threonine kinase activity kinase activity; INVOLVED IN: protein amino acid phosphorylation; EXPRESSED IN: 8 plant structures; EXPRESSED DURING: LP.06 six leaves visible LP.04 four leaves visible LP.10 ten leaves visible LP.02 two leaves visible LP.08 eight leaves visible; CONTAINS InterPro DOMAIN/s: Pro…	289	360	3421	1411	-14.3396	2.79984	7.27912e-05	1.82787e-05	0.000127274	0.0708885	0.0825881	1.80558e+07	1.72821e-11	5.72455e-09	-10.0461	2.54185	33.2874	7.94943e-09	1.70138e-06	1	9.72767e-07	Chr4:10087342-10091963	OK	7.41164	51.8151	2.80551	-7.19514	6.23945e-13	6.55342e-11	1	1	1	3	1
at2g14610	pathogenesis-related gene 1	PR1 gene expression is induced in response to a variety of pathogens. It is a useful molecular marker for the SAR response. Though the Genbank record for the cDNA associated to this gene is called 'PR-1-like' the sequence actually corresponds to PR1. E	pathogenesis-related gene 1 (PR1); FUNCTIONS IN: molecular_function unknown; INVOLVED IN: response to vitamin B1 response to jasmonic acid stimulus systemic acquired resistance defense response; LOCATED IN: extracellular region cell wall; EXPRESSED IN: 17 plant structures; EXPRESSED DURING: 9 growth stages; CONTAINS InterPro DOMAIN/s: Allergen V5/Tpx-1 related conserved site (InterPro:IPR018244) …	81	36	3007	1238	-15.6881	5.12287	5.75169e-05	3.20803e-06	0.000111806	0.0766709	0.0825881	1.80558e+07	1.09671e-25	1.0535e-21	-8.75749	5.08569	33.0772	8.85715e-09	1.88366e-06	1	1.07698e-06	Chr2:6241703-6242463	OK	5.14927	194.147	5.23663	-11.7769	0	0	1	1	1	3	1
at5g02810	pseudo-response regulator 7	PRR7 and PRR9 are partially redundant essential components of a temperature-sensitive circadian system. CCA1 and LHY had a positive effect on PRR7 expression levels. Acts as transcriptional repressor of CCA1 and LHY.	pseudo-response regulator 7 (PRR7); CONTAINS InterPro DOMAIN/s: CheY-like (InterPro:IPR011006) Signal transduction response regulator receiver domain (InterPro:IPR001789) CCT domain (InterPro:IPR010402); BEST Arabidopsis thaliana protein match is: pseudo-response regulator 3 (TAIR:AT5G60100.3); Has 30201 Blast hits to 17322 proteins in 780 species: Archae - 12; Bacteria - 1396; Metazoa - 17338; F…	1014	2007	417	473	-14.4017	-1.80097	5.54948e-05	8.62448e-05	2.47513e-05	0.0766709	0.0825881	1.80558e+07	1.58935e-05	0.000712256	-9.44701	-1.84273	33.0399	9.02871e-09	1.90807e-06	1	1.09094e-06	Chr5:637896-641977	OK	32.2829	8.34667	-1.9515	5.39847	6.72128e-08	2.86031e-06	1	1	1	3	1
at1g57630	Toll-Interleukin-Resistance (TIR) domain family protein		Toll-Interleukin-Resistance (TIR) domain family protein; FUNCTIONS IN: transmembrane receptor activity; INVOLVED IN: signal transduction defense response innate immune response; LOCATED IN: intrinsic to membrane; EXPRESSED IN: 7 plant structures; EXPRESSED DURING: 9 growth stages; CONTAINS InterPro DOMAIN/s: Toll-Interleukin receptor (InterPro:IPR000157); BEST Arabidopsis thaliana protein match i…	142	271	2927	957	-14.8226	3.10451	5.65116e-05	1.17665e-05	0.000101214	0.088425	0.0825881	1.80558e+07	4.77243e-11	1.32881e-08	-10.1015	2.83149	32.9539	9.43701e-09	1.97157e-06	1	1.12725e-06	Chr1:21345638-21346157	OK	44.1359	370.331	3.06879	-7.43433	1.05027e-13	1.29617e-11	1	1	1	3	1
at2g29300	NAD(P)-binding Rossmann-fold superfamily protein		NAD(P)-binding Rossmann-fold superfamily protein; FUNCTIONS IN: oxidoreductase activity binding catalytic activity; INVOLVED IN: oxidation reduction metabolic process; LOCATED IN: endomembrane system; EXPRESSED IN: 12 plant structures; EXPRESSED DURING: 8 growth stages; CONTAINS InterPro DOMAIN/s: NAD(P)-binding domain (InterPro:IPR016040) Glucose/ribitol dehydrogenase (InterPro:IPR002347) Short-…	81	321	11	63	-17.5963	-2.41498	6.90397e-06	1.16397e-05	2.16191e-06	0.199756	0.0825881	1.80558e+07	0.000718324	0.0154023	-12.2681	-2.6265	32.9519	9.44655e-09	1.97157e-06	1	1.12725e-06	Chr2:12588190-12589759	OK	14.6181	2.2914	-2.67346	4.95701	7.15854e-07	2.37169e-05	1	1	1	3	1
at5g59130	Subtilase family protein		Subtilase family protein; FUNCTIONS IN: identical protein binding serine-type endopeptidase activity; INVOLVED IN: proteolysis negative regulation of catalytic activity; LOCATED IN: endomembrane system; EXPRESSED IN: 17 plant structures; EXPRESSED DURING: 13 growth stages; CONTAINS InterPro DOMAIN/s: Protease-associated PA (InterPro:IPR003137) Peptidase S8/S53 subtilisin/kexin/sedolisin (InterPro…	474	605	174	118	-15.9773	-1.94472	1.91512e-05	3.04157e-05	7.8991e-06	0.0651679	0.0825881	1.80558e+07	7.82878e-07	5.67438e-05	-10.9246	-2.0711	32.8526	9.94188e-09	2.06214e-06	1	1.17903e-06	Chr5:23870097-23873720	OK	14.2251	3.52103	-2.01437	10.4961	0	0	1	1	1	3	1
at1g21525		pseudogene of unknown protein	expressed protein	98	215	3962	777	-14.8908	3.75746	6.50382e-05	8.94508e-06	0.000121071	0.131666	0.0825881	1.80558e+07	2.42134e-10	5.34699e-08	-9.25037	3.14451	32.6845	1.08398e-08	2.23459e-06	1	1.27763e-06	Chr1:7537086-7537649	OK	25.132	329.427	3.71236	-8.35551	0	0	1	1	1	3	1
at3g53800	Fes1B	Encodes one of the Arabidopsis orthologs of the human Hsp70-binding protein 1 (HspBP-1) and yeast Fes1p: Fes1A (AT3G09350) Fes1B (AT3G53800) Fes1C (AT5G02150).	Fes1B (Fes1B); FUNCTIONS IN: binding; INVOLVED IN: biological_process unknown; LOCATED IN: cellular_component unknown; EXPRESSED IN: 21 plant structures; EXPRESSED DURING: 13 growth stages; CONTAINS InterPro DOMAIN/s: Nucleotide exchange factor Fes1 (InterPro:IPR013918) Armadillo-like helical (InterPro:IPR011989) Armadillo-type fold (InterPro:IPR016024); BEST Arabidopsis thaliana protein match is…	874	897	163	235	-15.3731	-2.14749	3.04025e-05	4.95998e-05	1.11999e-05	0.0651679	0.0825881	1.80558e+07	4.78083e-08	5.43126e-06	-10.5073	-2.26263	32.6444	1.10659e-08	2.25356e-06	1	1.28848e-06	Chr3:19930860-19932892	OK	39.744	8.28087	-2.26288	6.0501	1.44753e-09	8.93216e-08	1	1	1	3	1
at1g80920	Chaperone DnaJ-domain superfamily protein	A nuclear encoded soluble protein found in the chloroplast stroma.	J8; FUNCTIONS IN: unfolded protein binding heat shock protein binding; INVOLVED IN: protein folding response to stress; LOCATED IN: nucleus; EXPRESSED IN: 24 plant structures; EXPRESSED DURING: 15 growth stages; CONTAINS InterPro DOMAIN/s: Molecular chaperone heat shock protein Hsp40 DnaJ (InterPro:IPR015609) Heat shock protein DnaJ N-terminal (InterPro:IPR001623) Heat shock protein DnaJ (InterPr…	2904	4647	787	1634	-13.0003	-1.62475	0.000141909	0.00021432	6.94918e-05	0.100439	0.0825881	1.80558e+07	0.000589917	0.0132246	-9.07442	-1.80712	32.6509	1.1029e-08	2.25356e-06	1	1.28848e-06	Chr1:30400733-30404690	OK	333.028	97.8205	-1.76744	4.76484	1.89007e-06	5.67193e-05	1	1	1	3	1
at1g30100	nine-cis-epoxycarotenoid dioxygenase 5	Encodes 9-cis-epoxycarotenoid dioxygenase a key enzyme in the biosynthesis of abscisic acid. The expression of this gene increases during the first 6h of imbibition.	nine-cis-epoxycarotenoid dioxygenase 5 (NCED5); CONTAINS InterPro DOMAIN/s: Carotenoid oxygenase (InterPro:IPR004294); BEST Arabidopsis thaliana protein match is: nine-cis-epoxycarotenoid dioxygenase 2 (TAIR:AT4G18350.1); Has 2882 Blast hits to 2845 proteins in 494 species: Archae - 16; Bacteria - 802; Metazoa - 232; Fungi - 202; Plants - 893; Viruses - 0; Other Eukaryotes - 737 (source: NCBI BLi…	1	0	82	9	-21.9159	6.3783	1.19542e-06	2.78156e-08	2.33073e-06	0.23697	0.0825881	1.80558e+07	3.88645e-07	3.12412e-05	-13.7325	6.26284	32.4769	1.2062e-08	2.42699e-06	1	1.38764e-06	Chr1:10571339-10573365	OK	0.0172569	1.35018	6.28984	-3.91342	9.09981e-05	0.00172474	1	1	1	3	1
at1g44446	Pheophorbide a oxygenase family protein with Rieske [2Fe-2S] domain	Encodes chlorophyllide <i>a</i> oxygenase which converts chlorophyllide <i>a</i> to chlorophyllide <i>b</i> by catalyzing two successive hydroxylations at the 7-methyl group of chlorophyllide <i>a</i> . Mutants are deficient in pigments that associate wi	CHLORINA 1 (CH1); CONTAINS InterPro DOMAIN/s: Rieske [2Fe-2S] iron-sulphur domain (InterPro:IPR017941) Aromatic-ring-hydroxylating dioxygenase 2Fe-2S-binding site (InterPro:IPR015881) Pheophorbide a oxygenase (InterPro:IPR013626); BEST Arabidopsis thaliana protein match is: translocon at the inner envelope membrane of chloroplasts 55-II (TAIR:AT2G24820.1); Has 6355 Blast hits to 6353 proteins in …	356	973	144	190	-15.6901	-2.03116	2.37922e-05	3.8238e-05	9.35383e-06	0.0943988	0.0825881	1.80558e+07	1.60654e-05	0.000716121	-10.0957	-2.02026	32.4525	1.22144e-08	2.44302e-06	1	1.3968e-06	Chr1:16848358-16851224	OK	20.4432	4.36102	-2.22889	5.84496	5.06692e-09	2.71906e-07	1	1	1	3	1
at3g22210			unknown protein; FUNCTIONS IN: molecular_function unknown; INVOLVED IN: biological_process unknown; LOCATED IN: endomembrane system; EXPRESSED IN: 21 plant structures; EXPRESSED DURING: 13 growth stages; Has 26 Blast hits to 26 proteins in 13 species: Archae - 0; Bacteria - 0; Metazoa - 0; Fungi - 0; Plants - 26; Viruses - 0; Other Eukaryotes - 0 (source: NCBI BLink).	913	795	255	275	-15.2067	-1.69594	3.11463e-05	4.75965e-05	1.46948e-05	0.0595082	0.0825881	1.80558e+07	4.53369e-06	0.000255214	-10.7631	-1.81354	32.2512	1.35471e-08	2.69355e-06	1	1.54004e-06	Chr3:7835143-7839467	OK	109.134	32.8031	-1.7342	4.76274	1.90979e-06	5.72242e-05	1	1	1	3	1
at5g25130	cytochrome P450 family 71 subfamily B polypeptide 12	putative cytochrome P450	cytochrome P450 family 71 subfamily B polypeptide 12 (CYP71B12); FUNCTIONS IN: electron carrier activity monooxygenase activity iron ion binding oxygen binding heme binding; INVOLVED IN: oxidation reduction; EXPRESSED IN: 9 plant structures; EXPRESSED DURING: LP.04 four leaves visible 4 anthesis LP.10 ten leaves visible LP.02 two leaves visible; CONTAINS InterPro DOMAIN/s: Cytochrome P450 (InterP…	97	185	7	32	-18.3377	-2.82544	4.57901e-06	8.02985e-06	1.1211e-06	0.157953	0.0825881	1.80558e+07	2.23846e-05	0.000943099	-12.5478	-3.06146	32.2317	1.36838e-08	2.70473e-06	1	1.54643e-06	Chr5:8668298-8670194	OK	5.27236	0.656741	-3.00505	5.10575	3.29488e-07	1.22065e-05	1	1	1	3	1
at1g67635			BEST Arabidopsis thaliana protein match is: phosphatidylinositol 3- and 4-kinase family protein (TAIR:AT1G27570.1); Has 50 Blast hits to 50 proteins in 8 species: Archae - 0; Bacteria - 0; Metazoa - 0; Fungi - 0; Plants - 50; Viruses - 0; Other Eukaryotes - 0 (source: NCBI BLink).	0	0	30	6	-35.0223	29.9875	4.80569e-07	8.7835e-16	9.45716e-07	0.185491	0.0825881	1.80558e+07	6.51299e-06	0.000337271	-14.2501	7.7547	32.1387	1.43546e-08	2.82071e-06	1	1.61275e-06	Chr1:25349341-25350384	OK	0	1.31405	1.79769e+308	1.79769e+308	0.00334779	0.0316446	1	1	1	3	1
at2g34500	cytochrome P450 family 710 subfamily A polypeptide 1	Encodes a protein with C22-sterol desaturase activity. The enzyme was shown to catalyze in the presence of NADPH the conversion of &beta;-sitosterol to stigmasterol but not that of 24-<i>epi</i>-campesterol to brassicasterol (unlike CYP710A2).	cytochrome P450 family 710 subfamily A polypeptide 1 (CYP710A1); FUNCTIONS IN: C-22 sterol desaturase activity oxygen binding; INVOLVED IN: oxidation reduction; LOCATED IN: endomembrane system; EXPRESSED IN: 14 plant structures; EXPRESSED DURING: LP.04 four leaves visible 4 anthesis petal differentiation and expansion stage; CONTAINS InterPro DOMAIN/s: Cytochrome P450 (InterPro:IPR001128) Cytochr…	114	276	3309	721	-14.8445	3.2079	5.7284e-05	1.11759e-05	0.000103337	0.125279	0.0825881	1.80558e+07	1.29747e-08	1.76207e-06	-10.5173	2.87746	32.0343	1.51471e-08	2.95914e-06	1	1.6919e-06	Chr2:14539478-14541406	OK	6.37197	57.5903	3.17601	-7.32941	2.31148e-13	2.6383e-11	1	1	1	3	1
at1g76980			BEST Arabidopsis thaliana protein match is: embryo defective 2170 (TAIR:AT1G21390.1); Has 65 Blast hits to 65 proteins in 23 species: Archae - 0; Bacteria - 8; Metazoa - 1; Fungi - 8; Plants - 40; Viruses - 3; Other Eukaryotes - 5 (source: NCBI BLink).	130	89	603	333	-16.3085	2.04578	1.55536e-05	6.06289e-06	2.50342e-05	0.0708885	0.0825881	1.80558e+07	7.88216e-07	5.67438e-05	-11.1424	1.93919	31.8834	1.6371e-08	3.17975e-06	1	1.81803e-06	Chr1:28925797-28927339	OK	7.43889	28.072	1.91597	-6.8588	6.944e-12	6.4073e-10	1	1	1	3	1
at2g29650	phosphate transporter 4;1	Encodes an inorganic phosphate transporter (PHT4;1) that is localized to the thylakoid membrane.	phosphate transporter 4;1 (PHT4;1); CONTAINS InterPro DOMAIN/s: Major facilitator superfamily (InterPro:IPR020846) Major facilitator superfamily MFS-1 (InterPro:IPR011701) Major facilitator superfamily general substrate transporter (InterPro:IPR016196); BEST Arabidopsis thaliana protein match is: Major facilitator superfamily protein (TAIR:AT4G00370.1); Has 36081 Blast hits to 35982 proteins in 2…	817	1203	296	340	-14.9402	-1.6925	3.74404e-05	5.7188e-05	1.76959e-05	0.0651679	0.0825881	1.80558e+07	1.11974e-05	0.000535138	-9.74737	-1.78892	31.8136	1.69697e-08	3.27711e-06	1	1.87369e-06	Chr2:12673382-12676049	OK	31.2224	9.18169	-1.76575	4.95565	7.20907e-07	2.38443e-05	1	1	1	3	1
at5g64810	WRKY DNA-binding protein 51	member of WRKY Transcription Factor; Group II-c	WRKY DNA-binding protein 51 (WRKY51); CONTAINS InterPro DOMAIN/s: DNA-binding WRKY (InterPro:IPR003657); BEST Arabidopsis thaliana protein match is: WRKY DNA-binding protein 50 (TAIR:AT5G26170.1); Has 30201 Blast hits to 17322 proteins in 780 species: Archae - 12; Bacteria - 1396; Metazoa - 17338; Fungi - 3422; Plants - 5037; Viruses - 0; Other Eukaryotes - 2996 (source: NCBI BLink).	55	172	2759	859	-15.2992	3.84669	5.03357e-05	6.5336e-06	9.40839e-05	0.11272	0.0825881	1.80558e+07	3.54813e-12	1.44319e-09	-10.5607	3.61702	31.6897	1.80875e-08	3.473e-06	1	1.98569e-06	Chr5:25908412-25909803	OK	14.2543	179.947	3.65811	-8.50876	0	0	1	1	1	3	1
at5g26920	Cam-binding protein 60-like G	Encodes a calmodulin-binding protein CBP60g (calmodulin binding protein 60-like.g). The calmodulin-binding domain is located near the N-terminus; calmodulin binding is dependent on Ca(2+). Inducible by both bacterial pathogen and MAMP (microbe-associated	Cam-binding protein 60-like G (CBP60G); CONTAINS InterPro DOMAIN/s: Calmodulin binding protein-like (InterPro:IPR012416); BEST Arabidopsis thaliana protein match is: Calmodulin-binding protein (TAIR:AT4G25800.2); Has 271 Blast hits to 271 proteins in 14 species: Archae - 0; Bacteria - 0; Metazoa - 0; Fungi - 0; Plants - 271; Viruses - 0; Other Eukaryotes - 0 (source: NCBI BLink).	246	557	9518	2619	-13.5228	3.77066	0.000168477	2.2992e-05	0.000313908	0.131666	0.0825881	1.80558e+07	1.74729e-10	4.09377e-08	-8.89484	3.35551	31.6568	1.83965e-08	3.51227e-06	1	2.00814e-06	Chr5:9475681-9478751	OK	12.2401	160.668	3.71439	-8.05334	8.88178e-16	1.53842e-13	1	1	1	3	1
at5g63225	Carbohydrate-binding X8 domain superfamily protein	glycosyl hydrolase family protein 17	Carbohydrate-binding X8 domain superfamily protein; FUNCTIONS IN: molecular_function unknown; INVOLVED IN: biological_process unknown; LOCATED IN: endomembrane system; CONTAINS InterPro DOMAIN/s: X8 (InterPro:IPR012946); BEST Arabidopsis thaliana protein match is: Carbohydrate-binding X8 domain superfamily protein (TAIR:AT5G63230.1); Has 1384 Blast hits to 1336 proteins in 39 species: Archae - 0;…	0	0	89	4	-34.3663	31.2996	1.19756e-06	8.7835e-16	2.3564e-06	0.310116	0.0825881	1.80558e+07	5.62992e-07	4.24165e-05	-13.2401	9.46922	31.6369	1.85861e-08	3.52841e-06	1	2.01738e-06	Chr5:25356132-25356740	OK	0	5.31374	1.79769e+308	1.79769e+308	0.00161231	0.0179463	1	1	1	3	1
at2g24580	FAD-dependent oxidoreductase family protein		FAD-dependent oxidoreductase family protein; FUNCTIONS IN: sarcosine oxidase activity; INVOLVED IN: tetrahydrofolate metabolic process oxidation reduction; LOCATED IN: cellular_component unknown; EXPRESSED IN: 23 plant structures; EXPRESSED DURING: 13 growth stages; CONTAINS InterPro DOMAIN/s: FAD dependent oxidoreductase (InterPro:IPR006076) Sarcosine oxidase monomeric (InterPro:IPR006281); Has …	377	448	87	140	-16.323	-1.85557	1.48116e-05	2.32051e-05	6.41357e-06	0.0766709	0.0825881	1.80558e+07	1.45318e-05	0.00066001	-11.4658	-2.00882	31.5356	1.95812e-08	3.69645e-06	1	2.11345e-06	Chr2:10444789-10446242	OK	18.6993	4.85244	-1.9462	4.82247	1.41791e-06	4.3884e-05	1	1	1	3	1
at3g13380	BRI1-like 3	Similar to BRI brassinosteroid receptor protein.	BRI1-like 3 (BRL3); FUNCTIONS IN: protein serine/threonine kinase activity protein kinase activity ATP binding; INVOLVED IN: protein amino acid phosphorylation; LOCATED IN: plasma membrane; EXPRESSED IN: 19 plant structures; EXPRESSED DURING: 8 growth stages; CONTAINS InterPro DOMAIN/s: Protein kinase ATP binding site (InterPro:IPR017441) Protein kinase catalytic domain (InterPro:IPR000719) Leuci…	450	380	1857	1122	-14.5051	1.79219	5.15745e-05	2.31084e-05	8.00307e-05	0.0595082	0.0825881	1.80558e+07	1.14011e-06	7.8228e-05	-9.9142	1.67433	31.4497	2.0467e-08	3.84208e-06	1	2.19672e-06	Chr3:4346556-4350923	OK	5.02271	17.4292	1.79497	-5.09897	3.41503e-07	1.2534e-05	1	1	1	3	1
at2g05070	photosystem II light harvesting complex gene 2.2	Encodes Lhcb2.2. Belongs to the Lhc super-gene family encodes the light-harvesting chlorophyll a/b-binding (LHC) proteins that constitute the antenna system of the photosynthetic apparatus.	photosystem II light harvesting complex gene 2.2 (LHCB2.2); FUNCTIONS IN: chlorophyll binding; INVOLVED IN: photosynthesis light harvesting photosynthesis; LOCATED IN: in 7 components; EXPRESSED IN: guard cell juvenile leaf cultured cell leaf; CONTAINS InterPro DOMAIN/s: Chlorophyll A-B binding protein (InterPro:IPR001344); BEST Arabidopsis thaliana protein match is: photosystem II light harvesti…	1973	8214	318	877	-13.268	-3.09033	0.000165282	0.000295845	3.4715e-05	0.192581	0.0825881	1.80558e+07	8.52979e-06	0.000425981	-7.72433	-3.16722	31.2974	2.21376e-08	4.10977e-06	1	2.34977e-06	Chr2:1799233-1800392	OK	378.936	36.5051	-3.37578	7.75115	9.10383e-15	1.3218e-12	1	1	1	3	1
at5g13730	sigma factor 4	Encodes sigma 4 factor involved in regulating the activity of the plastid-encoded RNA polymerase PEP. Regulates the overall quantity of NDH complexes and thus influences NDH activity.	sigma factor 4 (SIG4); FUNCTIONS IN: DNA-directed RNA polymerase activity sigma factor activity DNA binding sequence-specific DNA binding transcription factor activity; INVOLVED IN: regulation of transcription DNA-dependent transcription initiation; LOCATED IN: chloroplast; EXPRESSED IN: 20 plant structures; EXPRESSED DURING: 13 growth stages; CONTAINS InterPro DOMAIN/s: RNA polymerase sigma fact…	1307	1322	336	519	-14.5334	-1.60687	4.88865e-05	7.35982e-05	2.41687e-05	0.0651679	0.0825881	1.80558e+07	2.73743e-05	0.00111187	-10.579	-1.75206	31.2617	2.25486e-08	4.16306e-06	1	2.38024e-06	Chr5:4427782-4430837	OK	57.1637	17.5451	-1.70403	4.99368	5.92384e-07	2.00295e-05	1	1	1	3	1
at5g10380	RING/U-box superfamily protein	Encodes a RING finger domain protein with E3 ligase activity that is localized to the lipid rafts of the plasma membrane. Expression is increased in response to fungal pathogen. May be involved in regulation of programmed cell death by facilitating degred	RING1; CONTAINS InterPro DOMAIN/s: Zinc finger RING-type (InterPro:IPR001841) Zinc finger C3HC4 RING-type (InterPro:IPR018957); BEST Arabidopsis thaliana protein match is: RING/U-box superfamily protein (TAIR:AT1G72220.1); Has 1807 Blast hits to 1807 proteins in 277 species: Archae - 0; Bacteria - 0; Metazoa - 736; Fungi - 347; Plants - 385; Viruses - 0; Other Eukaryotes - 339 (source: NCBI BLink…	759	756	4463	2275	-13.4853	2.08122	0.000110891	4.23911e-05	0.000179374	0.0595082	0.0825881	1.80558e+07	1.72497e-08	2.2392e-06	-9.24445	1.88649	31.1017	2.44852e-08	4.4959e-06	1	2.57054e-06	Chr5:3267634-3268813	OK	43.8819	189.301	2.10899	-5.5061	3.66877e-08	1.68082e-06	1	1	1	3	1
at4g05390	root FNR 1	Encodes a root-type ferredoxin:NADP(H) oxidoreductase.	root FNR 1 (RFNR1); FUNCTIONS IN: oxidoreductase activity copper ion binding; INVOLVED IN: oxidation reduction; LOCATED IN: chloroplast thylakoid membrane; EXPRESSED IN: 22 plant structures; EXPRESSED DURING: 13 growth stages; CONTAINS InterPro DOMAIN/s: Ferredoxin reductase-type FAD-binding domain (InterPro:IPR017927) Oxidoreductase FAD-binding domain (InterPro:IPR008333) Ferredoxin--NADP reduct…	220	262	775	869	-15.2942	1.75342	2.96295e-05	1.35559e-05	4.57021e-05	0.0595082	0.0825881	1.80558e+07	2.29403e-06	0.00014126	-10.8979	1.65122	31.05	2.51466e-08	4.59226e-06	1	2.62563e-06	Chr4:2738530-2740667	OK	10.1547	30.9716	1.6088	-5.36129	8.2628e-08	3.41333e-06	1	1	1	3	1
at4g23030	MATE efflux family protein		MATE efflux family protein; FUNCTIONS IN: antiporter activity drug transmembrane transporter activity transporter activity; INVOLVED IN: drug transmembrane transport transmembrane transport; LOCATED IN: membrane; EXPRESSED IN: stem male gametophyte flower; EXPRESSED DURING: 4 anthesis; CONTAINS InterPro DOMAIN/s: Multi antimicrobial extrusion protein MatE (InterPro:IPR002528); BEST Arabidopsis th…	77	64	540	220	-16.7834	2.35125	1.19854e-05	3.92466e-06	2.00262e-05	0.082516	0.0825881	1.80558e+07	2.45437e-07	2.19318e-05	-11.3409	2.14045	31.0051	2.57353e-08	4.67436e-06	1	2.67257e-06	Chr4:12072856-12074365	OK	3.28874	15.6916	2.25439	-5.50283	3.73753e-08	1.70442e-06	1	1	1	3	1
at5g55450	Bifunctional inhibitor/lipid-transfer protein/seed storage 2S albumin superfamily protein		Bifunctional inhibitor/lipid-transfer protein/seed storage 2S albumin superfamily protein; FUNCTIONS IN: lipid binding; INVOLVED IN: response to other organism lipid transport; LOCATED IN: endomembrane system; EXPRESSED IN: 15 plant structures; EXPRESSED DURING: 13 growth stages; CONTAINS InterPro DOMAIN/s: Bifunctional inhibitor/plant lipid transfer protein/seed storage (InterPro:IPR016140) Plan…	210	333	3972	2090	-14.291	3.39228	8.85372e-05	1.53974e-05	0.000161648	0.0708885	0.0825881	1.80558e+07	2.02471e-15	2.16104e-12	-10.1264	3.04883	30.9812	2.60546e-08	4.70692e-06	1	2.69119e-06	Chr5:22467429-22468263	OK	28.0452	283.335	3.33669	-8.55801	0	0	1	1	1	3	1
at3g06145			unknown protein; Has 15 Blast hits to 15 proteins in 7 species: Archae - 0; Bacteria - 0; Metazoa - 0; Fungi - 0; Plants - 15; Viruses - 0; Other Eukaryotes - 0 (source: NCBI BLink).	143	106	21	25	-18.3624	-2.4379	4.09184e-06	6.90795e-06	1.27354e-06	0.100439	0.0825881	1.80558e+07	4.54317e-06	0.000255214	-12.7019	-2.54109	30.9321	2.67218e-08	4.80163e-06	1	2.74534e-06	Chr3:1859923-1860650	OK	13.6816	2.32167	-2.559	4.78562	1.70462e-06	5.16249e-05	1	1	1	3	1
at4g12830	alpha/beta-Hydrolases superfamily protein		alpha/beta-Hydrolases superfamily protein; FUNCTIONS IN: hydrolase activity catalytic activity; LOCATED IN: chloroplast; EXPRESSED IN: 15 plant structures; EXPRESSED DURING: 9 growth stages; CONTAINS InterPro DOMAIN/s: Epoxide hydrolase-like (InterPro:IPR000639) Alpha/beta hydrolase fold-1 (InterPro:IPR000073); BEST Arabidopsis thaliana protein match is: alpha/beta-Hydrolases superfamily protein …	294	475	89	110	-16.4716	-1.97549	1.36837e-05	2.18219e-05	5.54897e-06	0.082516	0.0825881	1.80558e+07	9.74234e-06	0.000478695	-11.1435	-2.0611	30.8491	2.78895e-08	4.9848e-06	1	2.85007e-06	Chr4:7531140-7536263	OK	15.7554	3.63954	-2.11402	5.0159	5.27845e-07	1.82536e-05	1	1	1	3	1
at2g42890	MEI2-like 2	A member of mei2-like gene family predominantly plant-based family of genes encoding RNA binding proteins with characteristic presence of a highly conserved RNA binding motif first described in the mei2 gene of the fission yeast S. pombe. In silico analys	MEI2-like 2 (ML2); FUNCTIONS IN: RNA binding nucleotide binding nucleic acid binding; LOCATED IN: chloroplast; EXPRESSED IN: 25 plant structures; EXPRESSED DURING: 13 growth stages; CONTAINS InterPro DOMAIN/s: RNA recognition motif RNP-1 (InterPro:IPR000504) RNA recognition motif 2 (InterPro:IPR007201) Nucleotide-binding alpha-beta plait (InterPro:IPR012677); BEST Arabidopsis thaliana protein mat…	648	490	2878	1395	-14.028	1.84526	7.25277e-05	3.15783e-05	0.000113464	0.0595082	0.0825881	1.80558e+07	4.99193e-07	3.8362e-05	-9.44032	1.74833	30.8337	2.81116e-08	4.99792e-06	1	2.85757e-06	Chr2:17849818-17854553	OK	10.4066	37.1056	1.83414	-18.7631	0	0	1	1	1	3	1
at2g30750	cytochrome P450 family 71 subfamily A polypeptide 12	putative cytochrome P450	cytochrome P450 family 71 subfamily A polypeptide 12 (CYP71A12); FUNCTIONS IN: electron carrier activity monooxygenase activity iron ion binding oxygen binding heme binding; INVOLVED IN: response to bacterium; LOCATED IN: endomembrane system; EXPRESSED IN: stem stamen; EXPRESSED DURING: 4 anthesis; CONTAINS InterPro DOMAIN/s: Cytochrome P450 (InterPro:IPR001128) Cytochrome P450 conserved site (In…	12	142	760	751	-16.1527	3.20719	2.31199e-05	4.50281e-06	4.17116e-05	0.157953	0.0825881	1.80558e+07	5.49951e-07	4.17615e-05	-11.2066	3.54933	30.7993	2.8614e-08	5.06046e-06	1	2.89333e-06	Chr2:13099335-13101413	OK	3.3411	24.4019	2.86859	-6.76529	1.33042e-11	1.17805e-09	1	1	1	3	1
at4g25070			unknown protein; EXPRESSED IN: cultured cell; BEST Arabidopsis thaliana protein match is: unknown protein (TAIR:AT3G48860.2); Has 14837 Blast hits to 10961 proteins in 1163 species: Archae - 189; Bacteria - 1924; Metazoa - 7665; Fungi - 1127; Plants - 653; Viruses - 80; Other Eukaryotes - 3199 (source: NCBI BLink).	108	74	661	341	-16.3953	2.40571	1.58785e-05	5.03939e-06	2.67046e-05	0.0708885	0.0825881	1.80558e+07	1.06372e-08	1.50266e-06	-11.0779	2.28224	30.7682	2.90768e-08	5.11539e-06	1	2.92473e-06	Chr4:12872445-12876734	OK	1.96452	9.9476	2.34017	-11.7356	0	0	1	1	1	3	1
at5g45820	CBL-interacting protein kinase 20	Encodes a CBL-interacting serine/threonine protein kinase comprised of an N-terminal kinase catalytic domain similar to SNF1/AMPK and a unique C-terminal regulatory domain.	CBL-interacting protein kinase 20 (CIPK20); CONTAINS InterPro DOMAIN/s: Protein kinase ATP binding site (InterPro:IPR017441) Serine/threonine-protein kinase domain (InterPro:IPR002290) NAF/FISL domain (InterPro:IPR018451) Serine/threonine-protein kinase-like domain (InterPro:IPR017442) Protein kinase-like domain (InterPro:IPR011009) Serine/threonine-protein kinase active site (InterPro:IPR008271)…	7	59	1	2	-21.2536	-4.53711	9.87867e-07	1.91151e-06	8.22915e-08	0.260427	0.0825881	1.80558e+07	3.40017e-05	0.00131437	-10.7631	-4.45017	30.7413	2.94815e-08	5.15957e-06	1	2.94999e-06	Chr5:18586979-18588543	OK	1.59354	0.0686878	-4.53604	3.75217	0.000175313	0.002983	1	1	1	3	1
at4g26990			unknown protein; BEST Arabidopsis thaliana protein match is: unknown protein (TAIR:AT5G54920.1); Has 30201 Blast hits to 17322 proteins in 780 species: Archae - 12; Bacteria - 1396; Metazoa - 17338; Fungi - 3422; Plants - 5037; Viruses - 0; Other Eukaryotes - 2996 (source: NCBI BLink).	94	98	1164	256	-16.1243	2.7606	2.09332e-05	5.37715e-06	3.64505e-05	0.100439	0.0825881	1.80558e+07	3.6783e-08	4.33543e-06	-11.2878	2.29114	30.5733	3.21495e-08	5.59734e-06	1	3.20029e-06	Chr4:13550905-13554386	OK	3.56559	24.6023	2.78658	-6.64709	2.98948e-11	2.52266e-09	1	1	1	3	1
at5g22545			unknown protein; BEST Arabidopsis thaliana protein match is: unknown protein (TAIR:AT5G22530.1); Has 30201 Blast hits to 17322 proteins in 780 species: Archae - 12; Bacteria - 1396; Metazoa - 17338; Fungi - 3422; Plants - 5037; Viruses - 0; Other Eukaryotes - 2996 (source: NCBI BLink).	34	40	490	122	-17.4135	2.92608	8.9577e-06	2.07683e-06	1.5802e-05	0.11272	0.0825881	1.80558e+07	9.55517e-08	9.76457e-06	-11.7371	2.56547	30.5298	3.28779e-08	5.68136e-06	1	3.24833e-06	Chr5:7483252-7483811	OK	5.9279	39.9616	2.75302	-5.809	6.28483e-09	3.28975e-07	1	1	1	3	1
at5g53830	VQ motif-containing protein		VQ motif-containing protein; FUNCTIONS IN: molecular_function unknown; INVOLVED IN: biological_process unknown; LOCATED IN: cellular_component unknown; EXPRESSED IN: 19 plant structures; EXPRESSED DURING: 11 growth stages; CONTAINS InterPro DOMAIN/s: VQ (InterPro:IPR008889); BEST Arabidopsis thaliana protein match is: VQ motif-containing protein (TAIR:AT3G15300.1); Has 1807 Blast hits to 1807 pro…	51	65	488	181	-17.0113	2.42678	1.04232e-05	3.26426e-06	1.75553e-05	0.088425	0.0825881	1.80558e+07	3.13965e-07	2.63401e-05	-11.6678	2.22491	30.5244	3.29702e-08	5.68136e-06	1	3.24833e-06	Chr5:21857049-21857984	OK	4.71993	22.8931	2.27808	-5.23858	1.61814e-07	6.32711e-06	1	1	1	3	1
at3g10815	RING/U-box superfamily protein		RING/U-box superfamily protein; FUNCTIONS IN: zinc ion binding; INVOLVED IN: biological_process unknown; LOCATED IN: cellular_component unknown; CONTAINS InterPro DOMAIN/s: Zinc finger RING-type (InterPro:IPR001841) Zinc finger C3HC4 RING-type (InterPro:IPR018957); BEST Arabidopsis thaliana protein match is: RING-H2 finger C1A (TAIR:AT2G40830.3); Has 35333 Blast hits to 34131 proteins in 2444 spe…	7	11	188	43	-19.1349	3.55366	3.25514e-06	5.05597e-07	5.96858e-06	0.151267	0.0825881	1.80558e+07	2.80434e-07	2.43787e-05	-12.6545	3.2878	30.464	3.40119e-08	5.83096e-06	1	3.33386e-06	Chr3:3384806-3386327	OK	0.748716	8.27034	3.46546	-5.49673	3.86896e-08	1.76029e-06	1	1	1	3	1
at2g16365	F-box family protein		F-box family protein; CONTAINS InterPro DOMAIN/s: F-box domain cyclin-like (InterPro:IPR001810); BEST Arabidopsis thaliana protein match is: F-box family protein (TAIR:AT2G16300.1); Has 35333 Blast hits to 34131 proteins in 2444 species: Archae - 798; Bacteria - 22429; Metazoa - 974; Fungi - 991; Plants - 531; Viruses - 0; Other Eukaryotes - 9610 (source: NCBI BLink).	845	1172	287	392	-14.8887	-1.58011	3.80358e-05	5.70033e-05	1.90676e-05	0.0708885	0.0825881	1.80558e+07	7.93173e-05	0.00270579	-10.0387	-1.68887	30.2945	3.71186e-08	6.33127e-06	1	3.61991e-06	Chr2:7074361-7079519	OK	33.529	10.4174	-1.68642	4.72376	2.31521e-06	6.75084e-05	1	1	1	3	1
at5g24206	other RNA	Unknown gene		3	11	68	37	-19.8505	2.82115	1.61435e-06	3.95952e-07	2.81608e-06	0.138125	0.0825881	1.80558e+07	5.40722e-05	0.00193812	-14.2266	2.68324	30.2534	3.79122e-08	6.43397e-06	1	3.67863e-06	Chr5:8213625-8214689	OK	1.58806	10.499	2.72492	-3.92287	8.75006e-05	0.00166936	1	1	1	3	1
at1g68200	Zinc finger C-x8-C-x5-C-x3-H type family protein		Zinc finger C-x8-C-x5-C-x3-H type family protein; CONTAINS InterPro DOMAIN/s: Zinc finger CCCH-type (InterPro:IPR000571); BEST Arabidopsis thaliana protein match is: Zinc finger C-x8-C-x5-C-x3-H type family protein (TAIR:AT1G66810.1); Has 1124 Blast hits to 1011 proteins in 226 species: Archae - 0; Bacteria - 0; Metazoa - 463; Fungi - 91; Plants - 303; Viruses - 0; Other Eukaryotes - 267 (source:…	9	21	373	76	-18.2842	3.75398	6.21063e-06	8.49681e-07	1.15236e-05	0.144658	0.0825881	1.80558e+07	1.2632e-08	1.73347e-06	-12.5748	3.25464	30.2202	3.85677e-08	6.51232e-06	1	3.72343e-06	Chr1:25562117-25563948	OK	1.30585	16.5489	3.66368	-7.86931	3.55271e-15	5.3963e-13	1	1	1	3	1
at4g12500	Bifunctional inhibitor/lipid-transfer protein/seed storage 2S albumin superfamily protein		Bifunctional inhibitor/lipid-transfer protein/seed storage 2S albumin superfamily protein; FUNCTIONS IN: lipid binding; INVOLVED IN: lipid transport; EXPRESSED IN: hypocotyl leaf; EXPRESSED DURING: LP.04 four leaves visible; CONTAINS InterPro DOMAIN/s: Bifunctional inhibitor/plant lipid transfer protein/seed storage (InterPro:IPR016140) Plant lipid transfer protein/seed storage/trypsin-alpha amyl…	111	191	635	863	-15.6839	2.29455	2.53285e-05	8.57745e-06	4.20783e-05	0.0766709	0.0825881	1.80558e+07	9.1083e-08	9.39728e-06	-11.0506	2.19043	30.164	3.97017e-08	6.67029e-06	1	3.81375e-06	Chr4:7414149-7414927	OK	14.643	67.3935	2.2024	-5.82864	5.58806e-09	2.96618e-07	1	1	1	3	1
at3g51330	Eukaryotic aspartyl protease family protein		Eukaryotic aspartyl protease family protein; FUNCTIONS IN: aspartic-type endopeptidase activity; INVOLVED IN: proteolysis; LOCATED IN: anchored to membrane; EXPRESSED IN: 7 plant structures; EXPRESSED DURING: LP.06 six leaves visible LP.04 four leaves visible LP.10 ten leaves visible 4 leaf senescence stage LP.08 eight leaves visible; CONTAINS InterPro DOMAIN/s: Peptidase aspartic (InterPro:IPR02…	744	495	3932	1712	-13.7727	2.12164	9.166e-05	3.42504e-05	0.000149054	0.0708885	0.0825881	1.80558e+07	1.4831e-07	1.41758e-05	-9.77635	1.97183	30.139	4.02154e-08	6.72298e-06	1	3.84388e-06	Chr3:19053367-19056224	OK	20.0389	88.6876	2.14593	-5.68425	1.31388e-08	6.43769e-07	1	1	1	3	1
at1g70820	phosphoglucomutase putative / glucose phosphomutase putative		phosphoglucomutase putative / glucose phosphomutase putative; FUNCTIONS IN: intramolecular transferase activity phosphotransferases; INVOLVED IN: carbohydrate metabolic process; LOCATED IN: chloroplast; EXPRESSED IN: 20 plant structures; EXPRESSED DURING: 13 growth stages; CONTAINS InterPro DOMAIN/s: Alpha-D-phosphohexomutase alpha/beta/alpha domain III (InterPro:IPR005846) Alpha-D-phosphohexomut…	4863	6272	1478	2052	-12.4673	-1.66114	0.000206674	0.00031405	9.92961e-05	0.100439	0.0825881	1.80558e+07	0.000444073	0.0106778	-8.9277	-1.78039	30.0998	4.10373e-08	6.82642e-06	1	3.90301e-06	Chr1:26705517-26708264	OK	152.875	43.9428	-1.79866	4.72956	2.25005e-06	6.60172e-05	1	1	1	3	1
at3g12910	NAC (No Apical Meristem) domain transcriptional regulator superfamily protein		NAC (No Apical Meristem) domain transcriptional regulator superfamily protein; CONTAINS InterPro DOMAIN/s: No apical meristem (NAM) protein (InterPro:IPR003441); BEST Arabidopsis thaliana protein match is: NAC domain containing protein 42 (TAIR:AT2G43000.1); Has 2920 Blast hits to 2915 proteins in 75 species: Archae - 0; Bacteria - 0; Metazoa - 0; Fungi - 0; Plants - 2920; Viruses - 0; Other Euka…	1	4	56	18	-20.8664	3.78237	1.05541e-06	1.40376e-07	1.94994e-06	0.157953	0.0825881	1.80558e+07	7.48124e-06	0.000378236	-14.2796	3.64337	30.0553	4.19889e-08	6.9503e-06	1	3.97384e-06	Chr3:4109374-4110648	OK	0.231016	2.23557	3.27458	-3.88641	0.000101736	0.0018845	1	1	1	3	1
at5g60280	Concanavalin A-like lectin protein kinase family protein		Concanavalin A-like lectin protein kinase family protein; FUNCTIONS IN: kinase activity; INVOLVED IN: protein amino acid phosphorylation; LOCATED IN: endomembrane system; EXPRESSED IN: root; CONTAINS InterPro DOMAIN/s: Legume lectin beta chain (InterPro:IPR001220) Protein kinase ATP binding site (InterPro:IPR017441) Serine/threonine-protein kinase-like domain (InterPro:IPR017442) Concanavalin A-l…	102	90	723	268	-16.3714	2.27985	1.56834e-05	5.35261e-06	2.59917e-05	0.0766709	0.0825881	1.80558e+07	1.46065e-07	1.4031e-05	-11.339	2.05376	29.9733	4.38033e-08	7.21509e-06	1	4.12524e-06	Chr5:24260562-24262536	OK	2.7202	13.8004	2.34293	-5.7469	9.08944e-09	4.64903e-07	1	1	1	3	1
at1g32940	Subtilase family protein		SBT3.5; FUNCTIONS IN: identical protein binding serine-type endopeptidase activity; INVOLVED IN: proteolysis negative regulation of catalytic activity; LOCATED IN: apoplast; EXPRESSED IN: 12 plant structures; EXPRESSED DURING: LP.06 six leaves visible LP.04 four leaves visible 4 anthesis F mature embryo stage petal differentiation and expansion stage; CONTAINS InterPro DOMAIN/s: Protease-associat…	700	737	5558	1824	-13.4718	2.2559	0.000116339	4.02762e-05	0.000192373	0.082516	0.0825881	1.80558e+07	2.5131e-07	2.22595e-05	-9.67391	2.02543	29.8667	4.62798e-08	7.58582e-06	1	4.33721e-06	Chr1:11937595-11940978	OK	16.1579	79.0166	2.28992	-5.59078	2.2605e-08	1.06276e-06	1	1	1	3	1
at3g59940	Galactose oxidase/kelch repeat superfamily protein		Galactose oxidase/kelch repeat superfamily protein; CONTAINS InterPro DOMAIN/s: F-box domain cyclin-like (InterPro:IPR001810) Galactose oxidase/kelch beta-propeller (InterPro:IPR011043) Kelch repeat type 1 (InterPro:IPR006652) Kelch related (InterPro:IPR013089) Kelch-type beta propeller (InterPro:IPR015915); BEST Arabidopsis thaliana protein match is: Galactose oxidase/kelch repeat superfamily pr…	7694	10133	1371	3462	-11.8795	-1.84527	0.00032156	0.00050311	0.000139997	0.178484	0.0825881	1.80558e+07	0.00373807	0.0515547	-8.37899	-2.10445	29.8178	4.74605e-08	7.74159e-06	1	4.42627e-06	Chr3:22142899-22147691	OK	447.765	112.409	-1.99398	4.62894	3.67537e-06	0.000102505	1	1	1	3	1
at1g60730	NAD(P)-linked oxidoreductase superfamily protein		NAD(P)-linked oxidoreductase superfamily protein; FUNCTIONS IN: oxidoreductase activity aldo-keto reductase activity; INVOLVED IN: oxidation reduction; EXPRESSED IN: 7 plant structures; EXPRESSED DURING: LP.06 six leaves visible LP.04 four leaves visible 4 anthesis petal differentiation and expansion stage; CONTAINS InterPro DOMAIN/s: Aldo/keto reductase (InterPro:IPR001395); BEST Arabidopsis tha…	1196	1006	6305	3471	-12.9479	2.09181	0.000161305	6.1298e-05	0.000261299	0.0595082	0.0825881	1.80558e+07	1.40783e-08	1.86533e-06	-9.06022	2.00764	29.7969	4.79769e-08	7.78802e-06	1	4.45281e-06	Chr1:22358034-22360184	OK	43.6222	192.093	2.13867	-5.64159	1.68484e-08	8.11437e-07	1	1	1	3	1
at3g21080	ABC transporter-related		ABC transporter-related; BEST Arabidopsis thaliana protein match is: ABC-2 type transporter family protein (TAIR:AT3G21090.1); Has 247 Blast hits to 244 proteins in 18 species: Archae - 0; Bacteria - 0; Metazoa - 0; Fungi - 0; Plants - 247; Viruses - 0; Other Eukaryotes - 0 (source: NCBI BLink).	190	179	2072	699	-15.1607	2.81087	4.13277e-05	1.03066e-05	7.2319e-05	0.0766709	0.0825881	1.80558e+07	1.07717e-10	2.65316e-08	-10.373	2.62362	29.6852	5.08218e-08	8.21017e-06	1	4.69418e-06	Chr3:7388366-7389974	OK	10.6384	81.4565	2.93676	-7.40081	1.35447e-13	1.62093e-11	1	1	1	3	1
at3g47540	Chitinase family protein		Chitinase family protein; FUNCTIONS IN: chitinase activity; INVOLVED IN: carbohydrate metabolic process cell wall macromolecule catabolic process; LOCATED IN: endomembrane system; EXPRESSED IN: 22 plant structures; EXPRESSED DURING: 13 growth stages; CONTAINS InterPro DOMAIN/s: Glycoside hydrolase family 19 (InterPro:IPR016283) Glycoside hydrolase family 19 catalytic (InterPro:IPR000726); BEST Ar…	295	871	6286	2471	-13.4731	2.77523	0.000131875	3.36043e-05	0.000230105	0.118964	0.0825881	1.80558e+07	2.32501e-07	2.0873e-05	-9.29906	2.58626	29.665	5.13529e-08	8.25627e-06	1	4.72054e-06	Chr3:17521028-17522624	OK	45.2329	297.425	2.71708	-6.27372	3.52524e-10	2.42542e-08	1	1	1	3	1
at5g56100	glycine-rich protein / oleosin		glycine-rich protein / oleosin; FUNCTIONS IN: molecular_function unknown; INVOLVED IN: lipid storage; LOCATED IN: monolayer-surrounded lipid storage body integral to membrane membrane; EXPRESSED IN: 21 plant structures; EXPRESSED DURING: 12 growth stages; CONTAINS InterPro DOMAIN/s: Oleosin (InterPro:IPR000136); Has 1807 Blast hits to 1807 proteins in 277 species: Archae - 0; Bacteria - 0; Metazo…	99	136	7	31	-18.4959	-2.58928	3.86656e-06	6.63235e-06	1.0911e-06	0.151267	0.0825881	1.80558e+07	7.30403e-05	0.0025193	-12.9061	-2.99971	29.645	5.18866e-08	8.30235e-06	1	4.74688e-06	Chr5:22717114-22717751	OK	24.857	3.25261	-2.93398	5.08006	3.77321e-07	1.36692e-05	1	1	1	3	1
at4g05070	Wound-responsive family protein		Wound-responsive family protein; FUNCTIONS IN: molecular_function unknown; INVOLVED IN: biological_process unknown; LOCATED IN: chloroplast; EXPRESSED IN: 22 plant structures; EXPRESSED DURING: 13 growth stages; CONTAINS InterPro DOMAIN/s: Protein of unknown function wound-induced (InterPro:IPR022251); Has 30201 Blast hits to 17322 proteins in 780 species: Archae - 12; Bacteria - 1396; Metazoa - …	1808	1970	505	814	-13.9556	-1.504	7.16956e-05	0.000106006	3.7379e-05	0.0708885	0.0825881	1.80558e+07	0.00015031	0.00456925	-9.93524	-1.65589	29.6151	5.2693e-08	8.39142e-06	1	4.79781e-06	Chr4:2593594-2594119	OK	337.893	109.506	-1.62556	4.65711	3.20679e-06	9.07182e-05	1	1	1	3	1
at2g41835	zinc finger (C2H2 type AN1-like) family protein		zinc finger (C2H2 type AN1-like) family protein; FUNCTIONS IN: zinc ion binding nucleic acid binding; INVOLVED IN: biological_process unknown; LOCATED IN: intracellular; CONTAINS InterPro DOMAIN/s: Zinc finger C2H2-like (InterPro:IPR015880) Zinc finger AN1-type (InterPro:IPR000058) Zinc finger C2H2-type (InterPro:IPR007087); BEST Arabidopsis thaliana protein match is: zinc finger (C2H2 type AN1-l…	98	202	1443	487	-15.5553	2.55697	2.94889e-05	8.55987e-06	5.03801e-05	0.088425	0.0825881	1.80558e+07	3.78193e-08	4.43039e-06	-10.827	2.29775	29.5798	5.36609e-08	8.46532e-06	1	4.84006e-06	Chr2:17457785-17459568	OK	8.50569	46.1087	2.43854	-6.1026	1.04355e-09	6.58338e-08	1	1	1	3	1
at5g62150	peptidoglycan-binding LysM domain-containing protein		peptidoglycan-binding LysM domain-containing protein; FUNCTIONS IN: molecular_function unknown; INVOLVED IN: cell wall macromolecule catabolic process; LOCATED IN: endomembrane system; EXPRESSED IN: 15 plant structures; EXPRESSED DURING: 6 growth stages; BEST Arabidopsis thaliana protein match is: peptidoglycan-binding LysM domain-containing protein (TAIR:AT4G25433.1); Has 63 Blast hits to 63 pro…	7	13	221	40	-18.974	3.56051	3.64811e-06	5.63254e-07	6.69103e-06	0.164717	0.0825881	1.80558e+07	7.80413e-07	5.67438e-05	-12.5095	3.21893	29.583	5.35732e-08	8.46532e-06	1	4.84006e-06	Chr5:24958240-24958769	OK	2.31757	20.3817	3.13659	-5.28655	1.24642e-07	5.0228e-06	1	1	1	3	1
at2g37950	RING/FYVE/PHD zinc finger superfamily protein		RING/FYVE/PHD zinc finger superfamily protein; FUNCTIONS IN: zinc ion binding; EXPRESSED IN: 10 plant structures; EXPRESSED DURING: 6 growth stages; CONTAINS InterPro DOMAIN/s: Zinc finger C3HC4 RING-type (InterPro:IPR018957) Zinc finger RING-CH-type (InterPro:IPR011016); BEST Arabidopsis thaliana protein match is: RING/FYVE/PHD zinc finger superfamily protein (TAIR:AT5G05830.1); Has 598 Blast hi…	155	165	25	38	-17.9387	-2.3444	5.36781e-06	8.96917e-06	1.76387e-06	0.100439	0.0825881	1.80558e+07	6.28534e-06	0.000327247	-12.7683	-2.46194	29.4976	5.59856e-08	8.79079e-06	1	5.02615e-06	Chr2:15882487-15883979	OK	11.3767	2.23336	-2.3488	4.63835	3.51209e-06	9.83685e-05	1	1	1	3	1
at3g44830	Lecithin:cholesterol acyltransferase family protein		Lecithin:cholesterol acyltransferase family protein; FUNCTIONS IN: phosphatidylcholine-sterol O-acyltransferase activity; INVOLVED IN: lipid metabolic process; LOCATED IN: cellular_component unknown; CONTAINS InterPro DOMAIN/s: Lecithin:cholesterol acyltransferase (InterPro:IPR003386); BEST Arabidopsis thaliana protein match is: phospholipid:diacylglycerol acyltransferase (TAIR:AT5G13640.1); Has …	1	5	147	49	-20.0327	4.91888	2.66922e-06	1.6878e-07	5.13767e-06	0.138125	0.0825881	1.80558e+07	1.54096e-10	3.65493e-08	-14.019	4.95434	29.3585	6.01509e-08	9.40088e-06	1	5.37497e-06	Chr3:16368889-16372356	OK	0.147677	2.71396	4.19989	-5.72363	1.04272e-08	5.23906e-07	1	1	1	3	1
at2g39110	Protein kinase superfamily protein		Protein kinase superfamily protein; FUNCTIONS IN: protein kinase activity kinase activity ATP binding; INVOLVED IN: protein amino acid phosphorylation; LOCATED IN: cellular_component unknown; EXPRESSED IN: 11 plant structures; EXPRESSED DURING: 4 anthesis petal differentiation and expansion stage; CONTAINS InterPro DOMAIN/s: Protein kinase ATP binding site (InterPro:IPR017441) Protein kinase cata…	27	15	201	97	-18.3316	2.7723	4.55047e-06	1.16068e-06	7.927e-06	0.106545	0.0825881	1.80558e+07	5.13581e-07	3.91545e-05	-12.8611	2.67204	29.3165	6.14715e-08	9.5628e-06	1	5.46755e-06	Chr2:16319663-16321685	OK	0.717547	5.49177	2.93613	-5.6324	1.77721e-08	8.49705e-07	1	1	1	3	1
at5g66640	DA1-related protein 3		DA1-related protein 3 (DAR3); CONTAINS InterPro DOMAIN/s: Protein of unknown function DUF3633 (InterPro:IPR022087); BEST Arabidopsis thaliana protein match is: DA1-related protein 6 (TAIR:AT5G66620.1); Has 235 Blast hits to 233 proteins in 45 species: Archae - 0; Bacteria - 8; Metazoa - 9; Fungi - 11; Plants - 164; Viruses - 0; Other Eukaryotes - 43 (source: NCBI BLink).	74	72	858	257	-16.4889	2.82751	1.65414e-05	4.08077e-06	2.89701e-05	0.088425	0.0825881	1.80558e+07	2.74272e-09	4.3911e-07	-11.0861	2.50965	29.3039	6.18721e-08	9.58076e-06	1	5.47782e-06	Chr5:26599383-26601949	OK	2.73236	19.3946	2.82744	-8.23166	2.22045e-16	4.02247e-14	1	1	1	3	1
at4g04500	cysteine-rich RLK (RECEPTOR-like protein kinase) 37	Encodes a cysteine-rich receptor-like protein kinase.	cysteine-rich RLK (RECEPTOR-like protein kinase) 37 (CRK37); FUNCTIONS IN: kinase activity; INVOLVED IN: protein amino acid phosphorylation; LOCATED IN: endomembrane system; EXPRESSED IN: 20 plant structures; EXPRESSED DURING: 12 growth stages; CONTAINS InterPro DOMAIN/s: Protein kinase ATP binding site (InterPro:IPR017441) Protein kinase catalytic domain (InterPro:IPR000719) Protein of unknown f…	20	10	944	112	-17.7016	5.0088	1.37609e-05	8.28645e-07	2.66423e-05	0.144658	0.0825881	1.80558e+07	3.25455e-13	2.01698e-10	-11.7182	4.31911	28.9622	7.38045e-08	1.13241e-05	1	6.47457e-06	Chr4:2238410-2240865	OK	0.477995	14.4091	4.91384	-9.34079	0	0	1	1	1	3	1
at5g44005			unknown protein; FUNCTIONS IN: molecular_function unknown; INVOLVED IN: biological_process unknown; LOCATED IN: plasma membrane; Has 35333 Blast hits to 34131 proteins in 2444 species: Archae - 798; Bacteria - 22429; Metazoa - 974; Fungi - 991; Plants - 531; Viruses - 0; Other Eukaryotes - 9610 (source: NCBI BLink).	484	226	130	70	-16.5811	-1.86062	1.2392e-05	1.94369e-05	5.35213e-06	0.082516	0.0825881	1.80558e+07	2.86018e-05	0.00114479	-11.6483	-1.92525	28.9706	7.34859e-08	1.13241e-05	1	6.47457e-06	Chr5:17704902-17705558	OK	34.735	10.1521	-1.77462	4.13784	3.50593e-05	0.000751663	1	1	1	3	1
at2g20142	Toll-Interleukin-Resistance (TIR) domain family protein		Toll-Interleukin-Resistance (TIR) domain family protein; FUNCTIONS IN: transmembrane receptor activity; INVOLVED IN: signal transduction innate immune response; LOCATED IN: intrinsic to membrane; EXPRESSED IN: 13 plant structures; EXPRESSED DURING: 9 growth stages; CONTAINS InterPro DOMAIN/s: Toll-Interleukin receptor (InterPro:IPR000157); BEST Arabidopsis thaliana protein match is: Disease resis…	174	364	1849	1109	-14.8048	2.36995	4.74136e-05	1.53683e-05	7.94352e-05	0.0766709	0.0825881	1.80558e+07	2.86155e-08	3.52411e-06	-10.5429	2.21157	28.8323	7.89218e-08	1.19456e-05	1	6.82994e-06	Chr2:8695373-8696643	OK	17.6068	86.2032	2.29161	-6.1435	8.07225e-10	5.17515e-08	1	1	1	3	1
at4g03510	RING membrane-anchor 1	RMA1 encodes a novel 28 kDa protein with a RING finger motif and a C-terminal membrane-anchoring domain that is involved in the secretory pathway. Has E3 ubiquitin ligase activity.	RING membrane-anchor 1 (RMA1); CONTAINS InterPro DOMAIN/s: Zinc finger RING-type conserved site (InterPro:IPR017907) Zinc finger RING-type (InterPro:IPR001841) Zinc finger C3HC4 RING-type (InterPro:IPR018957); BEST Arabidopsis thaliana protein match is: RING membrane-anchor 2 (TAIR:AT4G28270.1); Has 3991 Blast hits to 3981 proteins in 266 species: Archae - 0; Bacteria - 0; Metazoa - 2157; Fungi -…	272	733	110	149	-16.0748	-1.99294	1.8077e-05	2.89014e-05	7.25934e-06	0.0943988	0.0825881	1.80558e+07	2.55095e-05	0.00105395	-10.9059	-2.01184	28.8331	7.88929e-08	1.19456e-05	1	6.82994e-06	Chr4:1556887-1559428	OK	21.6392	4.62714	-2.22545	9.37014	0	0	1	1	1	3	1
at5g54585			unknown protein; Has 30201 Blast hits to 17322 proteins in 780 species: Archae - 12; Bacteria - 1396; Metazoa - 17338; Fungi - 3422; Plants - 5037; Viruses - 0; Other Eukaryotes - 2996 (source: NCBI BLink).	28	82	6	7	-19.8413	-3.14039	1.74831e-06	3.15313e-06	3.5729e-07	0.157953	0.0825881	1.80558e+07	1.9467e-05	0.000840449	-11.6299	-3.21794	28.6303	8.76019e-08	1.32e-05	1	7.54712e-06	Chr5:22175538-22176691	OK	7.76178	0.869538	-3.15807	4.8401	1.29776e-06	4.03551e-05	1	1	1	3	1
at1g30420	multidrug resistance-associated protein 12	member of MRP subfamily	multidrug resistance-associated protein 12 (MRP12); FUNCTIONS IN: ATPase activity coupled to transmembrane movement of substances; INVOLVED IN: transport transmembrane transport; LOCATED IN: integral to membrane; CONTAINS InterPro DOMAIN/s: ATPase AAA+ type core (InterPro:IPR003593) ABC transporter-like (InterPro:IPR003439) ABC transporter transmembrane domain type 1 (InterPro:IPR011527) ABC tran…	218	230	992	896	-15.2583	2.04648	3.221e-05	1.25549e-05	5.18604e-05	0.0595082	0.0825881	1.80558e+07	4.59256e-08	5.31519e-06	-10.6109	1.94305	28.5918	8.93597e-08	1.33586e-05	1	7.63779e-06	Chr1:10748815-10756316	OK	2.88545	10.9518	1.92429	-5.40878	6.34548e-08	2.71208e-06	1	1	1	3	1
at3g03310	lecithin:cholesterol acyltransferase 3		lecithin:cholesterol acyltransferase 3 (LCAT3); FUNCTIONS IN: phosphatidylcholine-sterol O-acyltransferase activity; INVOLVED IN: lipid metabolic process; LOCATED IN: cellular_component unknown; EXPRESSED IN: 22 plant structures; EXPRESSED DURING: 13 growth stages; CONTAINS InterPro DOMAIN/s: Lecithin:cholesterol acyltransferase (InterPro:IPR003386); BEST Arabidopsis thaliana protein match is: al…	158	143	710	375	-15.9688	1.78577	1.86803e-05	8.39741e-06	2.89503e-05	0.0651679	0.0825881	1.80558e+07	5.08268e-06	0.000277322	-10.7328	1.68486	28.5899	8.94494e-08	1.33586e-05	1	7.63779e-06	Chr3:778567-781580	OK	5.24956	18.595	1.82465	-4.79952	1.59046e-06	4.85397e-05	1	1	1	3	1
at1g02270	Calcium-binding endonuclease/exonuclease/phosphatase family		Calcium-binding endonuclease/exonuclease/phosphatase family; FUNCTIONS IN: catalytic activity calcium ion binding; INVOLVED IN: response to cold; LOCATED IN: nucleus; EXPRESSED IN: 22 plant structures; EXPRESSED DURING: 13 growth stages; CONTAINS InterPro DOMAIN/s: EF-HAND 2 (InterPro:IPR018249) EF-hand-like domain (InterPro:IPR011992) Endonuclease/exonuclease/phosphatase (InterPro:IPR005135); BE…	306	297	2696	689	-14.6698	2.3728	5.2105e-05	1.68581e-05	8.73191e-05	0.088425	0.0825881	1.80558e+07	2.15933e-07	1.95684e-05	-10.1292	2.05666	28.4591	9.5699e-08	1.419e-05	1	8.11313e-06	Chr1:443148-446235	OK	10.2234	57.1317	2.48242	-6.24196	4.32114e-10	2.90222e-08	1	1	1	3	1
at2g37750			unknown protein; Has 21 Blast hits to 21 proteins in 7 species: Archae - 0; Bacteria - 0; Metazoa - 0; Fungi - 0; Plants - 21; Viruses - 0; Other Eukaryotes - 0 (source: NCBI BLink).	21	17	175	68	-18.5524	2.59714	3.74071e-06	1.05768e-06	6.40445e-06	0.11272	0.0825881	1.80558e+07	4.60319e-06	0.000257083	-12.3678	2.43287	28.4558	9.58609e-08	1.419e-05	1	8.11313e-06	Chr2:15830988-15831558	OK	2.54999	16.4986	2.69378	-5.02254	5.09915e-07	1.7758e-05	1	1	1	3	1
at4g34135	UDP-glucosyltransferase 73B2	The At4g34135 gene encodes a flavonol 7-O-glucosyltransferase (EC 2.4.1.237) that glucosylates also with a 20 fold lower activity flavonols (kaempferol and quercetin) at the 3-O-position.	UDP-glucosyltransferase 73B2 (UGT73B2); FUNCTIONS IN: flavonol 3-O-glucosyltransferase activity UDP-glycosyltransferase activity quercetin 7-O-glucosyltransferase activity UDP-glucosyltransferase activity; INVOLVED IN: flavonol biosynthetic process response to other organism; LOCATED IN: endomembrane system; EXPRESSED IN: male gametophyte pollen tube; EXPRESSED DURING: M germinated pollen stage; …	727	585	3487	2077	-13.7258	2.03379	9.29187e-05	3.64743e-05	0.000149352	0.0539082	0.0825881	1.80558e+07	6.95251e-09	1.01963e-06	-9.84084	1.9438	28.4155	9.78787e-08	1.44251e-05	1	8.24757e-06	Chr4:16345280-16347133	OK	22.3977	93.1931	2.05687	-5.67269	1.40576e-08	6.85386e-07	1	1	1	3	1
at5g64170	dentin sialophosphoprotein-related		dentin sialophosphoprotein-related; BEST Arabidopsis thaliana protein match is: unknown protein (TAIR:AT3G54500.2); Has 1807 Blast hits to 1807 proteins in 277 species: Archae - 0; Bacteria - 0; Metazoa - 736; Fungi - 347; Plants - 385; Viruses - 0; Other Eukaryotes - 339 (source: NCBI BLink).	197	704	91	38	-16.6937	-2.93323	1.47231e-05	2.60664e-05	3.41888e-06	0.118964	0.0825881	1.80558e+07	1.14229e-07	1.143e-05	-10.4058	-2.97334	28.3642	1.00505e-07	1.47474e-05	1	8.43186e-06	Chr5:25672465-25676746	OK	10.9609	1.28097	-3.09705	13.3822	0	0	1	1	1	3	1
at5g11070			unknown protein; Has 1807 Blast hits to 1807 proteins in 277 species: Archae - 0; Bacteria - 0; Metazoa - 736; Fungi - 347; Plants - 385; Viruses - 0; Other Eukaryotes - 339 (source: NCBI BLink).	2047	1716	493	694	-14.0454	-1.64911	6.90739e-05	0.000104741	3.34006e-05	0.0651679	0.0825881	1.80558e+07	1.59045e-05	0.000712256	-10.1176	-1.84351	28.3172	1.02976e-07	1.50443e-05	1	8.6016e-06	Chr5:3516216-3516995	OK	164.185	50.663	-1.69632	4.96856	6.74508e-07	2.2498e-05	1	1	1	3	1
at2g24550			unknown protein; BEST Arabidopsis thaliana protein match is: unknown protein (TAIR:AT4G31510.1); Has 219 Blast hits to 219 proteins in 33 species: Archae - 0; Bacteria - 0; Metazoa - 16; Fungi - 2; Plants - 184; Viruses - 0; Other Eukaryotes - 17 (source: NCBI BLink).	692	1879	335	427	-14.6198	-1.79467	4.76483e-05	7.3981e-05	2.13227e-05	0.0943988	0.0825881	1.80558e+07	0.000107999	0.00346971	-10.1114	-1.7376	28.2943	1.04201e-07	1.51575e-05	1	8.66631e-06	Chr2:10427855-10429222	OK	85.2515	22.3622	-1.93066	5.21037	1.88466e-07	7.29695e-06	1	1	1	3	1
at4g01010	cyclic nucleotide-gated channel 13	member of Cyclic nucleotide gated channel family	cyclic nucleotide-gated channel 13 (CNGC13); FUNCTIONS IN: ion channel activity cyclic nucleotide binding calmodulin binding; INVOLVED IN: ion transport transmembrane transport; LOCATED IN: membrane; EXPRESSED IN: 13 plant structures; EXPRESSED DURING: 9 growth stages; CONTAINS InterPro DOMAIN/s: Cyclic nucleotide-binding (InterPro:IPR000595) Ion transport (InterPro:IPR005821) Cyclic nucleotide-b…	267	218	1356	574	-15.2195	1.91629	3.22107e-05	1.34901e-05	5.09141e-05	0.0651679	0.0825881	1.80558e+07	8.37053e-07	5.9561e-05	-10.3257	1.74082	28.2329	1.07561e-07	1.55788e-05	1	8.9072e-06	Chr4:434568-437242	OK	6.59862	25.4611	1.94806	-5.28391	1.26458e-07	5.07528e-06	1	1	1	3	1
at1g34420	leucine-rich repeat transmembrane protein kinase family protein		leucine-rich repeat transmembrane protein kinase family protein; FUNCTIONS IN: protein kinase activity ATP binding; INVOLVED IN: protein amino acid phosphorylation; LOCATED IN: cellular_component unknown; EXPRESSED IN: 17 plant structures; EXPRESSED DURING: 11 growth stages; CONTAINS InterPro DOMAIN/s: Protein kinase catalytic domain (InterPro:IPR000719) Leucine-rich repeat typical subtype (Inter…	210	176	1213	504	-15.4686	2.07464	2.80102e-05	1.07449e-05	4.52568e-05	0.0651679	0.0825881	1.80558e+07	1.24905e-07	1.2306e-05	-10.6177	1.85985	28.1824	1.10405e-07	1.5922e-05	1	9.10345e-06	Chr1:12584586-12587570	OK	3.66295	15.7223	2.10173	-5.59137	2.25287e-08	1.0617e-06	1	1	1	3	1
at1g69930	glutathione S-transferase TAU 11	Encodes glutathione transferase belonging to the tau class of GSTs. Naming convention according to Wagner et al. (2002).	glutathione S-transferase TAU 11 (GSTU11); CONTAINS InterPro DOMAIN/s: Thioredoxin fold (InterPro:IPR012335) Glutathione S-transferase C-terminal-like (InterPro:IPR010987) Glutathione S-transferase/chloride channel C-terminal (InterPro:IPR017933) Glutathione S-transferase N-terminal (InterPro:IPR004045) Thioredoxin-like fold (InterPro:IPR012336); BEST Arabidopsis thaliana protein match is: glutat…	22	186	695	603	-16.0524	2.54726	2.08359e-05	6.07364e-06	3.55732e-05	0.144658	0.0825881	1.80558e+07	1.84005e-05	0.000799796	-10.7303	2.66009	28.1566	1.11886e-07	1.60666e-05	1	9.18611e-06	Chr1:26337496-26338795	OK	7.95358	42.4064	2.4146	-5.93104	3.01013e-09	1.70799e-07	1	1	1	3	1
at4g05020	NAD(P)H dehydrogenase B2		NAD(P)H dehydrogenase B2 (NDB2); FUNCTIONS IN: disulfide oxidoreductase activity oxidoreductase activity FAD binding; INVOLVED IN: oxidation reduction; LOCATED IN: mitochondrion extrinsic to mitochondrial inner membrane; EXPRESSED IN: 26 plant structures; EXPRESSED DURING: 15 growth stages; CONTAINS InterPro DOMAIN/s: FAD-dependent pyridine nucleotide-disulphide oxidoreductase (InterPro:IPR013027…	613	584	3369	1587	-13.8807	1.97415	8.24351e-05	3.34476e-05	0.000131405	0.0595082	0.0825881	1.80558e+07	8.37533e-08	8.88988e-06	-9.2866	1.83055	28.1388	1.12922e-07	1.61463e-05	1	9.2317e-06	Chr4:2572620-2576595	OK	13.9646	57.5723	2.0436	-5.46344	4.67003e-08	2.09578e-06	1	1	1	3	1
at4g19170	nine-cis-epoxycarotenoid dioxygenase 4	chloroplast-targeted member of a family of enzymes similar to nine-cis-epoxycarotenoid dioxygenase	nine-cis-epoxycarotenoid dioxygenase 4 (NCED4); LOCATED IN: chloroplast plastoglobule; EXPRESSED IN: 16 plant structures; EXPRESSED DURING: 9 growth stages; CONTAINS InterPro DOMAIN/s: Carotenoid oxygenase (InterPro:IPR004294); BEST Arabidopsis thaliana protein match is: nine-cis-epoxycarotenoid dioxygenase 5 (TAIR:AT1G30100.1); Has 2918 Blast hits to 2864 proteins in 491 species: Archae - 16; Ba…	892	1306	362	249	-14.9282	-1.91161	3.93696e-05	6.2218e-05	1.65352e-05	0.0651679	0.0825881	1.80558e+07	8.21611e-07	5.86795e-05	-9.61614	-1.98312	28.1223	1.13884e-07	1.6215e-05	1	9.27093e-06	Chr4:10481785-10483857	OK	32.8609	8.91168	-1.8826	5.25508	1.4796e-07	5.90227e-06	1	1	1	3	1
at4g21870	HSP20-like chaperones superfamily protein		HSP20-like chaperones superfamily protein; CONTAINS InterPro DOMAIN/s: Heat shock protein Hsp20 (InterPro:IPR002068) HSP20-like chaperone (InterPro:IPR008978); BEST Arabidopsis thaliana protein match is: HSP20-like chaperones superfamily protein (TAIR:AT1G53540.1); Has 2331 Blast hits to 2331 proteins in 523 species: Archae - 47; Bacteria - 802; Metazoa - 2; Fungi - 44; Plants - 1239; Viruses - 0…	426	87	26	57	-17.4157	-2.53839	8.09325e-06	1.37962e-05	2.36192e-06	0.151267	0.0825881	1.80558e+07	4.41091e-05	0.00162653	-9.99818	-2.78698	28.0851	1.16096e-07	1.64601e-05	1	9.41112e-06	Chr4:11603567-11604331	OK	24.6054	4.79385	-2.35972	4.72153	2.3408e-06	6.80081e-05	1	1	1	3	1
at2g31020	OSBP(oxysterol binding protein)-related protein 1A		OSBP(oxysterol binding protein)-related protein 1A (ORP1A); FUNCTIONS IN: oxysterol binding; INVOLVED IN: steroid metabolic process; CONTAINS InterPro DOMAIN/s: Pleckstrin homology-type (InterPro:IPR011993) Oxysterol-binding protein (InterPro:IPR000648) Pleckstrin homology (InterPro:IPR001849); BEST Arabidopsis thaliana protein match is: OSBP(oxysterol binding protein)-related protein 1C (TAIR:AT…	185	104	983	402	-15.8408	2.19694	2.22271e-05	7.95662e-06	3.64826e-05	0.0766709	0.0825881	1.80558e+07	2.93969e-07	2.5101e-05	-10.8162	2.07994	28.0671	1.17184e-07	1.65446e-05	1	9.45938e-06	Chr2:13201667-13204821	OK	3.42053	16.1559	2.23977	-5.84494	5.06743e-09	2.71906e-07	1	1	1	3	1
at5g44480	NAD(P)-binding Rossmann-fold superfamily protein	mutant has Altered lateral root; UDP Glucose Epimerase	DEFECTIVE UGE IN ROOT (DUR); FUNCTIONS IN: coenzyme binding UDP-glucose 4-epimerase activity binding catalytic activity; INVOLVED IN: galactose metabolic process cellular metabolic process nucleotide-sugar metabolic process metabolic process; EXPRESSED IN: 14 plant structures; EXPRESSED DURING: 4 anthesis C globular stage petal differentiation and expansion stage; CONTAINS InterPro DOMAIN/s: NAD-…	5	8	157	48	-19.4486	3.86965	2.87501e-06	3.64727e-07	5.35459e-06	0.138125	0.0825881	1.80558e+07	2.27922e-08	2.86198e-06	-12.6806	3.63643	27.976	1.22827e-07	1.72687e-05	1	9.87342e-06	Chr5:17921514-17923643	OK	0.347284	4.94684	3.83232	-5.90052	3.62354e-09	2.0212e-07	1	1	1	3	1
at1g33950	Avirulence induced gene (AIG1) family protein		Avirulence induced gene (AIG1) family protein; FUNCTIONS IN: GTP binding; INVOLVED IN: response to bacterium; CONTAINS InterPro DOMAIN/s: AIG1 (InterPro:IPR006703); BEST Arabidopsis thaliana protein match is: P-loop containing nucleoside triphosphate hydrolases superfamily protein (TAIR:AT1G33960.1); Has 1793 Blast hits to 1635 proteins in 258 species: Archae - 6; Bacteria - 331; Metazoa - 871; F…	2	3	101	40	-20.4024	4.73231	1.94498e-06	1.39783e-07	3.72732e-06	0.131666	0.0825881	1.80558e+07	1.34326e-09	2.4346e-07	-13.2327	4.55778	27.9094	1.27132e-07	1.77257e-05	1	1.01347e-05	Chr1:12333045-12339182	OK	0.338	4.952	3.87291	-5.21604	1.82791e-07	7.10509e-06	1	1	1	3	1
at3g12830	SAUR-like auxin-responsive protein family		SAUR-like auxin-responsive protein family ; CONTAINS InterPro DOMAIN/s: Auxin responsive SAUR protein (InterPro:IPR003676); BEST Arabidopsis thaliana protein match is: SAUR-like auxin-responsive protein family (TAIR:AT1G56150.1); Has 1206 Blast hits to 1201 proteins in 26 species: Archae - 0; Bacteria - 0; Metazoa - 0; Fungi - 0; Plants - 1205; Viruses - 0; Other Eukaryotes - 1 (source: NCBI BLin…	137	52	398	260	-16.6732	1.78398	1.14579e-05	5.15727e-06	1.77578e-05	0.088425	0.0825881	1.80558e+07	0.000103985	0.00335194	-11.4254	1.79785	27.9137	1.26846e-07	1.77257e-05	1	1.01347e-05	Chr3:4078650-4079608	OK	6.09522	23.8097	1.9658	-4.8721	1.10421e-06	3.52241e-05	1	1	1	3	1
at4g10120	Sucrose-phosphate synthase family protein	Encodes a protein with putative sucrose-phosphate synthase activity.	ATSPS4F; FUNCTIONS IN: sucrose-phosphate synthase activity transferase activity transferring glycosyl groups; INVOLVED IN: biosynthetic process sucrose metabolic process; LOCATED IN: plasma membrane; EXPRESSED IN: 19 plant structures; EXPRESSED DURING: 10 growth stages; CONTAINS InterPro DOMAIN/s: Sucrose-phosphate synthase (InterPro:IPR006380) Sucrose synthase (InterPro:IPR000368) Sucrose phosph…	1622	2097	643	459	-14.1246	-1.8116	6.738e-05	0.000104892	2.98789e-05	0.0595082	0.0825881	1.80558e+07	7.88601e-07	5.67438e-05	-9.73005	-1.96805	27.8638	1.30162e-07	1.80731e-05	1	1.03333e-05	Chr4:6314786-6319936	OK	29.281	8.0628	-1.86061	11.2702	0	0	1	1	1	3	1
at5g42380	calmodulin like 37		calmodulin like 37 (CML37); FUNCTIONS IN: calcium ion binding; INVOLVED IN: response to ozone; LOCATED IN: chloroplast; EXPRESSED IN: 12 plant structures; EXPRESSED DURING: 8 growth stages; CONTAINS InterPro DOMAIN/s: EF-Hand 1 calcium-binding site (InterPro:IPR018247) EF-HAND 2 (InterPro:IPR018249) EF-hand-like domain (InterPro:IPR011992) Calcium-binding EF-hand (InterPro:IPR002048) EF-hand (Int…	59	155	1730	499	-15.6963	3.23458	3.1988e-05	6.13602e-06	5.77905e-05	0.100439	0.0825881	1.80558e+07	2.1784e-10	4.86645e-08	-10.9152	2.91412	27.7602	1.37323e-07	1.8989e-05	1	1.0857e-05	Chr5:16942575-16943366	OK	14.2611	117.513	3.04266	-7.26915	3.61711e-13	3.94604e-11	1	1	1	3	1
at1g30040	gibberellin 2-oxidase	Encodes a gibberellin 2-oxidase that acts on C-19 gibberellins. AtGA2OX2 expression is responsive to cytokinin and KNOX activities.	gibberellin 2-oxidase (GA2OX2); CONTAINS InterPro DOMAIN/s: Isopenicillin N synthase (InterPro:IPR002283) Oxoglutarate/iron-dependent oxygenase (InterPro:IPR005123); BEST Arabidopsis thaliana protein match is: gibberellin 2-oxidase 3 (TAIR:AT2G34555.1); Has 8540 Blast hits to 8490 proteins in 994 species: Archae - 0; Bacteria - 1137; Metazoa - 84; Fungi - 1033; Plants - 4909; Viruses - 0; Other E…	80	133	1056	346	-16.0381	2.59708	2.13173e-05	6.04101e-06	3.6558e-05	0.088425	0.0825881	1.80558e+07	3.00477e-08	3.67692e-06	-10.7782	2.36312	27.7379	1.38917e-07	1.91307e-05	1	1.0938e-05	Chr1:10537647-10539831	OK	5.58361	35.5232	2.66949	-6.54831	5.81899e-11	4.59607e-09	1	1	1	3	1
at4g04510	cysteine-rich RLK (RECEPTOR-like protein kinase) 38	Encodes a cysteine-rich receptor-like protein kinase.	cysteine-rich RLK (RECEPTOR-like protein kinase) 38 (CRK38); FUNCTIONS IN: kinase activity; INVOLVED IN: protein amino acid phosphorylation; LOCATED IN: endomembrane system; EXPRESSED IN: trichome stamen; EXPRESSED DURING: 4 anthesis; CONTAINS InterPro DOMAIN/s: Protein kinase ATP binding site (InterPro:IPR017441) Protein kinase catalytic domain (InterPro:IPR000719) Protein of unknown function DU…	18	21	298	152	-18.0751	3.45532	6.55454e-06	1.09306e-06	1.19946e-05	0.0943988	0.0825881	1.80558e+07	9.77325e-11	2.47057e-08	-12.4416	3.25813	27.7172	1.40407e-07	1.92569e-05	1	1.10102e-05	Chr4:2242121-2244930	OK	0.519007	5.38197	3.37431	-6.6756	2.46219e-11	2.11384e-09	1	1	1	3	1
at3g48020			unknown protein; FUNCTIONS IN: molecular_function unknown; INVOLVED IN: biological_process unknown; LOCATED IN: chloroplast; EXPRESSED IN: 11 plant structures; EXPRESSED DURING: LP.04 four leaves visible 4 anthesis; BEST Arabidopsis thaliana protein match is: unknown protein (TAIR:AT5G62865.1); Has 82 Blast hits to 82 proteins in 12 species: Archae - 0; Bacteria - 0; Metazoa - 0; Fungi - 0; Plant…	30	10	318	41	-18.2771	3.05651	5.1186e-06	1.09647e-06	9.10752e-06	0.185491	0.0825881	1.80558e+07	1.77779e-05	0.000779812	-12.3368	2.72268	27.6452	1.4573e-07	1.98837e-05	1	1.13686e-05	Chr3:17724589-17725198	OK	2.13633	23.2901	3.44651	-6.28551	3.26786e-10	2.28011e-08	1	1	1	3	1
at5g24470	pseudo-response regulator 5	Encodes a pseudo-response regulator whose mutation affects various circadian-associated biological events such as flowering time in the long-day photoperiod conditions red light sensitivity of seedlings during early photomorphogenesis and the period of fr	pseudo-response regulator 5 (PRR5); CONTAINS InterPro DOMAIN/s: CheY-like (InterPro:IPR011006) Signal transduction response regulator receiver domain (InterPro:IPR001789) CCT domain (InterPro:IPR010402); BEST Arabidopsis thaliana protein match is: pseudo-response regulator 9 (TAIR:AT2G46790.1); Has 30201 Blast hits to 17322 proteins in 780 species: Archae - 12; Bacteria - 1396; Metazoa - 17338; F…	328	863	122	169	-15.8677	-2.06722	2.11981e-05	3.42349e-05	8.16746e-06	0.0943988	0.0825881	1.80558e+07	1.26349e-05	0.000594954	-10.2143	-2.07838	27.6018	1.49037e-07	2.01933e-05	1	1.15455e-05	Chr5:8355950-8358873	OK	16.4177	3.57136	-2.2007	5.4388	5.36394e-08	2.36949e-06	1	1	1	3	1
at5g67340	ARM repeat superfamily protein		ARM repeat superfamily protein; FUNCTIONS IN: ubiquitin-protein ligase activity binding; INVOLVED IN: protein ubiquitination; LOCATED IN: endomembrane system ubiquitin ligase complex; EXPRESSED IN: 11 plant structures; EXPRESSED DURING: 7 growth stages; CONTAINS InterPro DOMAIN/s: U box domain (InterPro:IPR003613) Armadillo-like helical (InterPro:IPR011989) Armadillo (InterPro:IPR000225) Armadill…	323	350	3194	919	-14.4443	2.49744	6.27531e-05	1.88771e-05	0.000106596	0.082516	0.0825881	1.80558e+07	1.82043e-08	2.33161e-06	-9.9448	2.15942	27.5017	1.56953e-07	2.11805e-05	1	1.211e-05	Chr5:26864555-26867602	OK	7.46479	44.7406	2.58341	-6.52775	6.67644e-11	5.23147e-09	1	1	1	3	1
at3g47480	Calcium-binding EF-hand family protein		Calcium-binding EF-hand family protein; FUNCTIONS IN: calcium ion binding; INVOLVED IN: biological_process unknown; LOCATED IN: endomembrane system; EXPRESSED IN: 10 plant structures; EXPRESSED DURING: 9 growth stages; CONTAINS InterPro DOMAIN/s: EF-Hand 1 calcium-binding site (InterPro:IPR018247) EF-HAND 2 (InterPro:IPR018249) EF-hand-like domain (InterPro:IPR011992) Calcium-binding EF-hand (Int…	197	173	2573	754	-15.0327	3.06479	4.83223e-05	1.03135e-05	8.62976e-05	0.082516	0.0825881	1.80558e+07	1.85798e-11	5.94924e-09	-10.4232	2.76011	27.4579	1.60548e-07	2.1579e-05	1	1.23378e-05	Chr3:17496353-17496947	OK	29.5592	240.057	3.0217	-7.58332	3.37508e-14	4.59616e-12	1	1	1	3	1
at3g63380	ATPase E1-E2 type family protein / haloacid dehalogenase-like hydrolase family protein		ATPase E1-E2 type family protein / haloacid dehalogenase-like hydrolase family protein; FUNCTIONS IN: calcium-transporting ATPase activity calmodulin binding; INVOLVED IN: calcium ion transport cation transport metabolic process ATP biosynthetic process; LOCATED IN: membrane; EXPRESSED IN: 11 plant structures; EXPRESSED DURING: LP.06 six leaves visible LP.04 four leaves visible 4 anthesis petal d…	903	1365	6913	5084	-12.7548	2.34192	0.000195027	6.42593e-05	0.000325779	0.082516	0.0825881	1.80558e+07	9.14684e-08	9.39728e-06	-8.1578	2.23435	27.4087	1.64688e-07	2.196e-05	1	1.25557e-05	Chr3:23406610-23410360	OK	16.8991	83.7108	2.30846	-5.80866	6.29761e-09	3.28975e-07	1	1	1	3	1
at4g12720	MutT/nudix family protein	Encodes a protein with ADP-ribose hydrolase activity. Negatively regulates EDS1-conditioned plant defense and programmed cell death.	NUDT7; FUNCTIONS IN: in 6 functions; INVOLVED IN: in 8 processes; LOCATED IN: cytosol; EXPRESSED IN: 23 plant structures; EXPRESSED DURING: 14 growth stages; CONTAINS InterPro DOMAIN/s: NUDIX hydrolase domain-like (InterPro:IPR015797) NUDIX hydrolase conserved site (InterPro:IPR020084) Nudix hydrolase 6-like (InterPro:IPR003293) NUDIX hydrolase domain (InterPro:IPR000086); BEST Arabidopsis thalia…	1197	2146	13690	6146	-12.1277	2.46236	0.000309907	9.51821e-05	0.000524602	0.131666	0.0825881	1.80558e+07	9.91129e-06	0.000484518	-8.42454	2.26849	27.4087	1.6469e-07	2.196e-05	1	1.25557e-05	Chr4:7487300-7490077	OK	68.7512	371.032	2.43209	-10.708	0	0	1	1	1	3	1
at3g44350	NAC domain containing protein 61		NAC domain containing protein 61 (NAC061); CONTAINS InterPro DOMAIN/s: No apical meristem (NAM) protein (InterPro:IPR003441); BEST Arabidopsis thaliana protein match is: NAC domain containing protein 90 (TAIR:AT5G22380.1); Has 2643 Blast hits to 2638 proteins in 75 species: Archae - 0; Bacteria - 0; Metazoa - 0; Fungi - 0; Plants - 2643; Viruses - 0; Other Eukaryotes - 0 (source: NCBI BLink).	0	3	103	24	-20.8546	5.27444	1.70722e-06	8.42456e-08	3.29712e-06	0.17156	0.0825881	1.80558e+07	1.21091e-08	1.67368e-06	-14.042	4.97863	27.3836	1.66838e-07	2.21585e-05	1	1.26691e-05	Chr3:16022835-16024487	OK	0.390216	5.37302	3.78339	-4.79064	1.66252e-06	5.04274e-05	1	1	1	3	1
at2g36670	Eukaryotic aspartyl protease family protein		Eukaryotic aspartyl protease family protein; FUNCTIONS IN: aspartic-type endopeptidase activity; INVOLVED IN: proteolysis; LOCATED IN: endomembrane system; EXPRESSED IN: 22 plant structures; EXPRESSED DURING: 13 growth stages; CONTAINS InterPro DOMAIN/s: Peptidase aspartic (InterPro:IPR021109) Peptidase aspartic catalytic (InterPro:IPR009007) Peptidase A1 (InterPro:IPR001461) Twin-arginine transl…	221	268	1072	643	-15.2777	1.74338	2.99167e-05	1.37601e-05	4.60598e-05	0.0595082	0.0825881	1.80558e+07	2.56047e-06	0.000156165	-10.7105	1.64318	27.1859	1.84805e-07	2.44481e-05	1	1.39782e-05	Chr2:15364787-15368158	OK	8.10888	26.8025	1.7248	-16.4804	0	0	1	1	1	3	1
at5g03210			unknown protein; FUNCTIONS IN: molecular_function unknown; INVOLVED IN: biological_process unknown; LOCATED IN: endomembrane system; EXPRESSED IN: 11 plant structures; EXPRESSED DURING: 7 growth stages; Has 6 Blast hits to 6 proteins in 2 species: Archae - 0; Bacteria - 0; Metazoa - 0; Fungi - 0; Plants - 6; Viruses - 0; Other Eukaryotes - 0 (source: NCBI BLink).	56	140	1767	519	-15.7418	3.40073	3.24869e-05	5.61243e-06	5.93119e-05	0.100439	0.0825881	1.80558e+07	3.54266e-11	1.01584e-08	-9.99915	3.24242	27.1774	1.85612e-07	2.44585e-05	1	1.39842e-05	Chr5:762786-763321	OK	17.3153	160.661	3.2139	-7.50909	5.9508e-14	7.73055e-12	1	1	1	3	1
at3g21560	UDP-Glycosyltransferase superfamily protein	Encodes a protein with sinapic acid:UDP-glucose glucosyltransferase activity. Mutants defective in this gene are hyper-fluorescent (which accumulate in their trichomes a compound that is likely to be 3'5'-dimethoxynaringenin chalcone or sinapoyltriacetic	UGT84A2; CONTAINS InterPro DOMAIN/s: UDP-glucuronosyl/UDP-glucosyltransferase (InterPro:IPR002213); BEST Arabidopsis thaliana protein match is: UDP-Glycosyltransferase superfamily protein (TAIR:AT4G15490.1); Has 7875 Blast hits to 7793 proteins in 474 species: Archae - 0; Bacteria - 315; Metazoa - 2199; Fungi - 84; Plants - 5106; Viruses - 112; Other Eukaryotes - 59 (source: NCBI BLink).	257	258	4524	689	-14.484	3.19654	7.3306e-05	1.4412e-05	0.000132151	0.131666	0.0825881	1.80558e+07	3.07147e-08	3.71126e-06	-10.2154	2.63831	27.1103	1.92173e-07	2.52242e-05	1	1.4422e-05	Chr3:7595805-7597577	OK	8.90306	84.046	3.23881	-7.3211	2.46025e-13	2.79196e-11	1	1	1	3	1
at3g61190	BON association protein 1	Encodes a protein with a C2 domain that binds to BON1 in yeast two hybrid analyses. Its ability to bind to phospholipids is enhanced by calcium ions. Involved in maintaining cell homeostasis.	BON association protein 1 (BAP1); FUNCTIONS IN: phospholipid binding protein binding; INVOLVED IN: in 7 processes; LOCATED IN: membrane; EXPRESSED IN: 21 plant structures; EXPRESSED DURING: 13 growth stages; CONTAINS InterPro DOMAIN/s: C2 calcium/lipid-binding domain CaLB (InterPro:IPR008973) C2 calcium-dependent membrane targeting (InterPro:IPR000008); BEST Arabidopsis thaliana protein match is:…	61	187	1386	468	-15.7152	2.76071	2.77895e-05	7.13695e-06	4.83985e-05	0.100439	0.0825881	1.80558e+07	3.37089e-08	4.02246e-06	-10.4184	2.6166	27.0872	1.94484e-07	2.54282e-05	1	1.45386e-05	Chr3:22650158-22651488	OK	10.5946	66.3015	2.64571	-6.41368	1.42049e-10	1.04661e-08	1	1	1	3	1
at3g54150	S-adenosyl-L-methionine-dependent methyltransferases superfamily protein		S-adenosyl-L-methionine-dependent methyltransferases superfamily protein; FUNCTIONS IN: methyltransferase activity; INVOLVED IN: metabolic process; LOCATED IN: cellular_component unknown; EXPRESSED IN: 17 plant structures; EXPRESSED DURING: 9 growth stages; CONTAINS InterPro DOMAIN/s: Methyltransferase type 11 (InterPro:IPR013216); BEST Arabidopsis thaliana protein match is: S-adenosyl-L-methioni…	81	254	1433	684	-15.39	2.54067	3.29328e-05	9.65212e-06	5.61793e-05	0.0943988	0.0825881	1.80558e+07	1.09377e-07	1.10018e-05	-10.6637	2.44864	27.0745	1.95764e-07	2.54964e-05	1	1.45776e-05	Chr3:20050643-20052815	OK	9.16407	50.0342	2.44885	-6.25399	4.00098e-10	2.71489e-08	1	1	1	3	1
at3g03440	ARM repeat superfamily protein		ARM repeat superfamily protein; FUNCTIONS IN: binding; INVOLVED IN: biological_process unknown; LOCATED IN: chloroplast; EXPRESSED IN: 18 plant structures; EXPRESSED DURING: 13 growth stages; CONTAINS InterPro DOMAIN/s: Armadillo-like helical (InterPro:IPR011989) Armadillo (InterPro:IPR000225) Armadillo-type fold (InterPro:IPR016024); BEST Arabidopsis thaliana protein match is: ARM repeat superfa…	129	70	644	275	-16.4046	2.14765	1.48775e-05	5.47621e-06	2.42653e-05	0.082516	0.0825881	1.80558e+07	1.64996e-06	0.000107455	-10.8131	2.03224	27.0047	2.02957e-07	2.62299e-05	1	1.4997e-05	Chr3:815643-818834	OK	3.65756	18.0065	2.29956	-5.74224	9.34316e-09	4.73051e-07	1	1	1	3	1
at1g73805	Calmodulin binding protein-like		Calmodulin binding protein-like; CONTAINS InterPro DOMAIN/s: Calmodulin binding protein-like (InterPro:IPR012416); BEST Arabidopsis thaliana protein match is: Calmodulin-binding protein (TAIR:AT5G57580.1); Has 30201 Blast hits to 17322 proteins in 780 species: Archae - 12; Bacteria - 1396; Metazoa - 17338; Fungi - 3422; Plants - 5037; Viruses - 0; Other Eukaryotes - 2996 (source: NCBI BLink).	554	1266	7613	4134	-12.9325	2.58874	0.000182963	5.21459e-05	0.00031375	0.144658	0.0825881	1.80558e+07	1.05805e-05	0.000509453	-9.17255	2.42649	27.0086	2.02557e-07	2.62299e-05	1	1.4997e-05	Chr1:27745426-27749178	OK	35.1487	204.344	2.53946	-5.98705	2.13675e-09	1.25685e-07	1	1	1	3	1
at1g63720			BEST Arabidopsis thaliana protein match is: hydroxyproline-rich glycoprotein family protein (TAIR:AT5G52430.1); Has 490 Blast hits to 394 proteins in 96 species: Archae - 0; Bacteria - 2; Metazoa - 132; Fungi - 88; Plants - 175; Viruses - 14; Other Eukaryotes - 79 (source: NCBI BLink).	70	149	675	345	-16.2277	2.12021	1.67226e-05	6.24972e-06	2.71711e-05	0.082516	0.0825881	1.80558e+07	2.01956e-06	0.000128476	-10.8254	2.03096	26.9642	2.07262e-07	2.66836e-05	1	1.52564e-05	Chr1:23635855-23637529	OK	4.7047	19.7678	2.07098	-5.25034	1.51818e-07	6.0357e-06	1	1	1	3	1
at2g21470	SUMO-activating enzyme 2	Encodes one of the two subunits of the SUMO activation enzyme required during sumolation. Sumolation is a post-translational protein modification process similar to ubiquitination during which a polypeptide (SUMO) is covalently attached to a target prote	SUMO-activating enzyme 2 (SAE2); CONTAINS InterPro DOMAIN/s: Ubiquitin-activating enzyme repeat (InterPro:IPR000127) Ubiquitin-activating enzyme (InterPro:IPR019572) UBA/THIF-type NAD/FAD binding fold (InterPro:IPR000594) Molybdenum cofactor biosynthesis MoeB (InterPro:IPR009036) NAD(P)-binding domain (InterPro:IPR016040); BEST Arabidopsis thaliana protein match is: E1 C-terminal related 1 (TAIR:…	691	625	2746	1394	-13.9404	1.5857	7.34614e-05	3.67151e-05	0.000110195	0.0595082	0.0825881	1.80558e+07	1.34016e-05	0.000624929	-9.60308	1.47671	26.9138	2.12734e-07	2.72836e-05	1	1.55994e-05	Chr2:9198568-9202487	OK	15.6363	47.6786	1.60844	-4.87522	1.08688e-06	3.47838e-05	1	1	1	3	1
at2g43000	NAC domain containing protein 42		NAC domain containing protein 42 (NAC042); FUNCTIONS IN: sequence-specific DNA binding transcription factor activity; INVOLVED IN: multicellular organismal development regulation of transcription; LOCATED IN: cellular_component unknown; EXPRESSED IN: 9 plant structures; EXPRESSED DURING: 6 growth stages; CONTAINS InterPro DOMAIN/s: No apical meristem (NAM) protein (InterPro:IPR003441); BEST Arabi…	9	13	114	60	-19.1696	2.91033	2.64391e-06	6.17756e-07	4.65294e-06	0.11272	0.0825881	1.80558e+07	1.62363e-06	0.000106461	-13.1311	2.74843	26.8608	2.18649e-07	2.79355e-05	1	1.59722e-05	Chr2:17880614-17882636	OK	1.07289	6.74065	2.65138	-4.61056	4.01595e-06	0.000110753	1	1	1	3	1
at1g76620	Protein of unknown function DUF547		Protein of unknown function DUF547; FUNCTIONS IN: molecular_function unknown; INVOLVED IN: biological_process unknown; LOCATED IN: chloroplast; EXPRESSED IN: 22 plant structures; EXPRESSED DURING: 13 growth stages; CONTAINS InterPro DOMAIN/s: Protein of unknown function DUF547 (InterPro:IPR006869); BEST Arabidopsis thaliana protein match is: Protein of unknown function DUF547 (TAIR:AT1G21060.1); …	58	37	493	189	-17.1529	2.76991	1.02854e-05	2.62776e-06	1.79227e-05	0.088425	0.0825881	1.80558e+07	9.87394e-09	1.40517e-06	-11.5543	2.61456	26.7983	2.25833e-07	2.8744e-05	1	1.64345e-05	Chr1:28756520-28759297	OK	1.40927	9.12476	2.69484	-6.11841	9.45108e-10	6.02004e-08	1	1	1	3	1
at2g38490	CBL-interacting protein kinase 22	member of AtCIPKs	CBL-interacting protein kinase 22 (CIPK22); FUNCTIONS IN: protein serine/threonine kinase activity protein kinase activity kinase activity ATP binding; INVOLVED IN: signal transduction protein amino acid phosphorylation; LOCATED IN: endomembrane system; EXPRESSED IN: sperm cell stamen; EXPRESSED DURING: 4 anthesis; CONTAINS InterPro DOMAIN/s: Protein kinase ATP binding site (InterPro:IPR017441) S…	4	6	73	28	-20.1413	3.24747	1.4854e-06	2.80114e-07	2.67152e-06	0.131666	0.0825881	1.80558e+07	4.49772e-06	0.000254148	-13.1726	3.112	26.7306	2.33892e-07	2.96574e-05	1	1.69567e-05	Chr2:16113490-16115285	OK	0.233668	1.59314	2.76934	-4.14622	3.38008e-05	0.000727049	1	1	1	3	1
at2g23290	myb domain protein 70	Member of the R2R3 factor gene family.	myb domain protein 70 (MYB70); CONTAINS InterPro DOMAIN/s: SANT DNA-binding (InterPro:IPR001005) Homeodomain-like (InterPro:IPR009057) Myb DNA-binding (InterPro:IPR014778) HTH transcriptional regulator Myb-type DNA-binding (InterPro:IPR017930) Homeodomain-related (InterPro:IPR012287) Myb transcription factor (InterPro:IPR015495); BEST Arabidopsis thaliana protein match is: myb domain protein 73 (…	296	400	110	91	-16.5546	-1.83877	1.25669e-05	1.96494e-05	5.49311e-06	0.0766709	0.0825881	1.80558e+07	1.78662e-05	0.000780415	-11.7515	-1.89805	26.6243	2.47115e-07	3.12164e-05	1	1.78481e-05	Chr2:9904786-9905920	OK	21.3782	5.74818	-1.89496	4.58207	4.60397e-06	0.000124534	1	1	1	3	1
at3g25882	NIM1-interacting 2	encodes a kinase that physically interacts with NPR1/NIM1	NIM1-interacting 2 (NIMIN-2); Has 7 Blast hits to 7 proteins in 3 species: Archae - 0; Bacteria - 0; Metazoa - 0; Fungi - 0; Plants - 7; Viruses - 0; Other Eukaryotes - 0 (source: NCBI BLink).	362	319	3558	934	-14.3793	2.61102	6.75008e-05	1.89842e-05	0.000115984	0.088425	0.0825881	1.80558e+07	1.50472e-08	1.98005e-06	-10.1379	2.1956	26.5718	2.5392e-07	3.19558e-05	1	1.82708e-05	Chr3:9470416-9470950	OK	71.3937	385.328	2.43222	-6.03566	1.58313e-09	9.6186e-08	1	1	1	3	1
at2g30070	potassium transporter 1	Encodes a high affinity potassium transporter.	potassium transporter 1 (KT1); CONTAINS InterPro DOMAIN/s: Potassium uptake protein kup (InterPro:IPR018519) K+ potassium transporter (InterPro:IPR003855); BEST Arabidopsis thaliana protein match is: Potassium transporter family protein (TAIR:AT5G14880.1); Has 3625 Blast hits to 3386 proteins in 1031 species: Archae - 13; Bacteria - 2398; Metazoa - 1; Fungi - 100; Plants - 989; Viruses - 4; Other…	651	433	2009	1132	-14.2821	1.4882	5.70204e-05	2.99661e-05	8.40674e-05	0.0595082	0.0825881	1.80558e+07	4.32132e-05	0.00160583	-9.99682	1.38986	26.5005	2.63466e-07	3.30335e-05	1	1.88869e-05	Chr2:12834992-12838626	OK	12.4318	36.6204	1.55861	-4.44042	8.97831e-06	0.000226419	1	1	1	3	1
at4g31860	Protein phosphatase 2C family protein		Protein phosphatase 2C family protein; FUNCTIONS IN: protein serine/threonine phosphatase activity catalytic activity; INVOLVED IN: protein amino acid dephosphorylation N-terminal protein myristoylation; LOCATED IN: plasma membrane; EXPRESSED IN: 24 plant structures; EXPRESSED DURING: 15 growth stages; CONTAINS InterPro DOMAIN/s: Protein phosphatase 2C manganese/magnesium aspartate binding site (…	1244	961	4901	2619	-13.1391	1.71281	0.00013096	6.12231e-05	0.000200686	0.0595082	0.0825881	1.80558e+07	2.61085e-06	0.000158232	-9.18823	1.60544	26.3991	2.77672e-07	3.46853e-05	1	1.98314e-05	Chr4:15403019-15409000	OK	39.4233	134.995	1.77579	-4.74455	2.0897e-06	6.205e-05	1	1	1	3	1
at1g05100	mitogen-activated protein kinase kinase kinase 18	member of MEKK subfamily	mitogen-activated protein kinase kinase kinase 18 (MAPKKK18); FUNCTIONS IN: protein serine/threonine kinase activity protein kinase activity kinase activity ATP binding; INVOLVED IN: protein amino acid phosphorylation; EXPRESSED IN: 6 plant structures; EXPRESSED DURING: 4 anthesis petal differentiation and expansion stage; CONTAINS InterPro DOMAIN/s: Protein kinase ATP binding site (InterPro:IPR0…	55	53	381	194	-17.1662	2.34405	9.17748e-06	3.01755e-06	1.53209e-05	0.082516	0.0825881	1.80558e+07	3.5214e-07	2.87886e-05	-11.0465	2.19926	26.3527	2.84424e-07	3.53971e-05	1	2.02384e-05	Chr1:1469609-1470881	OK	2.81473	14.336	2.34857	-5.48358	4.16799e-08	1.88332e-06	1	1	1	3	1
at3g07310	Protein of unknown function (DUF760)		Protein of unknown function (DUF760); CONTAINS InterPro DOMAIN/s: Protein of unknown function DUF760 (InterPro:IPR008479); BEST Arabidopsis thaliana protein match is: Protein of unknown function (DUF760) (TAIR:AT5G48590.1); Has 147 Blast hits to 143 proteins in 27 species: Archae - 0; Bacteria - 10; Metazoa - 0; Fungi - 0; Plants - 134; Viruses - 0; Other Eukaryotes - 3 (source: NCBI BLink).	1334	1416	436	564	-14.3935	-1.4611	5.25557e-05	7.70993e-05	2.80098e-05	0.0595082	0.0825881	1.80558e+07	6.02002e-05	0.00213416	-10.1492	-1.58612	26.3227	2.88867e-07	3.58173e-05	1	2.04786e-05	Chr3:2327817-2329801	OK	60.9699	20.1936	-1.5942	4.64809	3.35016e-06	9.45032e-05	1	1	1	3	1
at4g37900	Protein of unknown function (duplicated DUF1399)		Protein of unknown function (duplicated DUF1399); CONTAINS InterPro DOMAIN/s: Protein of unknown function DUF1399 (InterPro:IPR009836); BEST Arabidopsis thaliana protein match is: Protein of unknown function (duplicated DUF1399) (TAIR:AT2G22660.2); Has 24258 Blast hits to 6156 proteins in 640 species: Archae - 4; Bacteria - 13513; Metazoa - 5207; Fungi - 694; Plants - 2964; Viruses - 274; Other E…	67	40	319	202	-17.2444	2.24848	8.49999e-06	2.95445e-06	1.4039e-05	0.082516	0.0825881	1.80558e+07	1.03959e-06	7.26275e-05	-11.8442	2.17101	26.0988	3.2438e-07	3.9926e-05	1	2.28278e-05	Chr4:17821736-17824627	OK	1.32114	5.90139	2.15927	-5.03016	4.90065e-07	1.71575e-05	1	1	1	3	1
at3g05360	receptor like protein 30		receptor like protein 30 (RLP30); FUNCTIONS IN: kinase activity; INVOLVED IN: defense response signaling pathway resistance gene-independent signal transduction response to cyclopentenone defense response; LOCATED IN: endomembrane system; EXPRESSED IN: 9 plant structures; EXPRESSED DURING: 4 anthesis petal differentiation and expansion stage E expanded cotyledon stage; CONTAINS InterPro DOMAIN/s:…	105	132	487	410	-16.254	1.87909	1.56109e-05	6.67267e-06	2.45417e-05	0.0708885	0.0825881	1.80558e+07	4.98963e-06	0.000273108	-11.1294	1.80641	26.1035	3.23592e-07	3.9926e-05	1	2.28278e-05	Chr3:1526962-1533867	OK	2.46399	9.06354	1.87908	-4.87475	1.08945e-06	3.48094e-05	1	1	1	3	1
at2g29750	UDP-glucosyl transferase 71C1		UDP-glucosyl transferase 71C1 (UGT71C1); FUNCTIONS IN: quercetin 3'-O-glucosyltransferase activity UDP-glycosyltransferase activity quercetin 7-O-glucosyltransferase activity UDP-glucosyltransferase activity transferase activity transferring glycosyl groups; INVOLVED IN: metabolic process; LOCATED IN: cellular_component unknown; EXPRESSED IN: inflorescence meristem hypocotyl root; CONTAINS InterP…	8	10	190	40	-19.1429	3.54913	3.23366e-06	5.04119e-07	5.92725e-06	0.151267	0.0825881	1.80558e+07	3.09176e-07	2.61101e-05	-13.1131	3.10992	26.0392	3.34551e-07	4.09564e-05	1	2.34169e-05	Chr2:12709726-12711696	OK	0.330603	3.33342	3.33383	-5.70984	1.13082e-08	5.65295e-07	1	1	1	3	1
at3g22160	VQ motif-containing protein		VQ motif-containing protein; FUNCTIONS IN: molecular_function unknown; INVOLVED IN: biological_process unknown; LOCATED IN: chloroplast; EXPRESSED IN: stem inflorescence meristem sepal leaf stamen; EXPRESSED DURING: LP.06 six leaves visible LP.04 four leaves visible 4 anthesis; CONTAINS InterPro DOMAIN/s: VQ (InterPro:IPR008889); BEST Arabidopsis thaliana protein match is: VQ motif-containing pro…	295	290	2503	638	-14.7454	2.30795	4.87064e-05	1.6361e-05	8.10194e-05	0.088425	0.0825881	1.80558e+07	4.32747e-07	3.43551e-05	-10.1076	1.92179	26.0355	3.35189e-07	4.09564e-05	1	2.34169e-05	Chr3:7817856-7818985	OK	16.7217	85.2158	2.3494	-5.92091	3.20168e-09	1.8063e-07	1	1	1	3	1
at4g21850	methionine sulfoxide reductase B9		methionine sulfoxide reductase B9 (MSRB9); FUNCTIONS IN: peptide-methionine-(S)-S-oxide reductase activity; INVOLVED IN: oxidation reduction; LOCATED IN: cytosol; EXPRESSED IN: 18 plant structures; EXPRESSED DURING: 12 growth stages; CONTAINS InterPro DOMAIN/s: Methionine sulphoxide reductase B (InterPro:IPR002579) Mss4-like (InterPro:IPR011057); BEST Arabidopsis thaliana protein match is: methio…	231	939	3683	2015	-13.7638	2.16497	9.31131e-05	3.394e-05	0.000152255	0.131666	0.0825881	1.80558e+07	8.83676e-05	0.00293603	-9.42995	2.26756	26.0079	3.40018e-07	4.13959e-05	1	2.36682e-05	Chr4:11591115-11592238	OK	61.6847	239.742	1.9585	-4.93342	8.08008e-07	2.65473e-05	1	1	1	3	1
at5g05580	fatty acid desaturase 8	Encodes a temperature sensitive plastidic fatty acid desaturase.	fatty acid desaturase 8 (FAD8); FUNCTIONS IN: omega-3 fatty acid desaturase activity; INVOLVED IN: response to temperature stimulus fatty acid biosynthetic process; LOCATED IN: chloroplast chloroplast envelope; CONTAINS InterPro DOMAIN/s: Protein of unknown function DUF3474 (InterPro:IPR021863) Fatty acid desaturase type 1 (InterPro:IPR005804); BEST Arabidopsis thaliana protein match is: fatty ac…	458	531	120	195	-15.9553	-1.64137	1.8358e-05	2.77987e-05	8.91245e-06	0.0766709	0.0825881	1.80558e+07	0.000104494	0.00336272	-11.1445	-1.76154	25.9011	3.59355e-07	4.35922e-05	1	2.49239e-05	Chr5:1664084-1668352	OK	18.3665	5.59286	-1.71542	5.06702	4.04084e-07	1.44026e-05	1	1	1	3	1
at1g61260	Protein of unknown function (DUF761)		Protein of unknown function (DUF761); FUNCTIONS IN: molecular_function unknown; INVOLVED IN: biological_process unknown; LOCATED IN: endomembrane system; EXPRESSED IN: 12 plant structures; EXPRESSED DURING: 7 growth stages; CONTAINS InterPro DOMAIN/s: Protein of unknown function DUF761 plant (InterPro:IPR008480); BEST Arabidopsis thaliana protein match is: Protein of unknown function (DUF761) (TA…	101	75	1308	183	-16.1689	2.9499	2.13369e-05	4.88382e-06	3.7747e-05	0.125279	0.0825881	1.80558e+07	1.6365e-07	1.54879e-05	-10.9292	2.29705	25.8704	3.65122e-07	4.38173e-05	1	2.50526e-05	Chr1:22593464-22595069	OK	3.40738	32.6785	3.26161	-7.40517	1.31006e-13	1.57735e-11	1	1	1	3	1
at1g27480	alpha/beta-Hydrolases superfamily protein		alpha/beta-Hydrolases superfamily protein; FUNCTIONS IN: phosphatidylcholine-sterol O-acyltransferase activity; INVOLVED IN: lipid metabolic process; LOCATED IN: plasma membrane vacuole; EXPRESSED IN: 21 plant structures; EXPRESSED DURING: 13 growth stages; CONTAINS InterPro DOMAIN/s: Lecithin:cholesterol acyltransferase (InterPro:IPR003386); Has 1076 Blast hits to 1070 proteins in 248 species: A…	1253	985	343	425	-14.7409	-1.53515	4.18175e-05	6.21722e-05	2.14584e-05	0.0595082	0.0825881	1.80558e+07	2.77242e-05	0.00112171	-10.4439	-1.65376	25.8758	3.64109e-07	4.38173e-05	1	2.50526e-05	Chr1:9544513-9546285	OK	47.7378	16.7179	-1.51374	4.43063	9.39564e-06	0.000235739	1	1	1	3	1
at4g37260	myb domain protein 73	Member of the R2R3 factor gene family.	myb domain protein 73 (MYB73); CONTAINS InterPro DOMAIN/s: SANT DNA-binding (InterPro:IPR001005) Homeodomain-like (InterPro:IPR009057) Myb DNA-binding (InterPro:IPR014778) HTH transcriptional regulator Myb-type DNA-binding (InterPro:IPR017930) Homeodomain-related (InterPro:IPR012287) Myb transcription factor (InterPro:IPR015495); BEST Arabidopsis thaliana protein match is: myb domain protein 70 (…	1565	3214	962	771	-13.6031	-1.53019	9.19256e-05	0.000136576	4.72868e-05	0.0766709	0.0825881	1.80558e+07	0.000205211	0.00585811	-9.68871	-1.61344	25.8803	3.63262e-07	4.38173e-05	1	2.50526e-05	Chr4:17540489-17546484	OK	158.034	48.7327	-1.69728	4.72414	2.31088e-06	6.75011e-05	1	1	1	3	1
at1g53620			unknown protein; FUNCTIONS IN: molecular_function unknown; INVOLVED IN: biological_process unknown; LOCATED IN: endomembrane system; BEST Arabidopsis thaliana protein match is: unknown protein (TAIR:AT1G53610.1); Has 5795 Blast hits to 2209 proteins in 338 species: Archae - 0; Bacteria - 1555; Metazoa - 2403; Fungi - 181; Plants - 1035; Viruses - 76; Other Eukaryotes - 545 (source: NCBI BLink).	3	8	197	49	-19.4396	4.35257	3.36032e-06	3.09747e-07	6.37193e-06	0.151267	0.0825881	1.80558e+07	3.0682e-09	4.75373e-07	-12.5139	4.11377	25.8099	3.76758e-07	4.50527e-05	1	2.5759e-05	Chr1:20011428-20011925	OK	1.51068	21.0406	3.79991	-6.04158	1.52611e-09	9.30077e-08	1	1	1	3	1
at1g66550	WRKY DNA-binding protein 67	member of WRKY Transcription Factor; Group III	WRKY DNA-binding protein 67 (WRKY67); FUNCTIONS IN: sequence-specific DNA binding transcription factor activity; INVOLVED IN: regulation of transcription DNA-dependent regulation of transcription; CONTAINS InterPro DOMAIN/s: DNA-binding WRKY (InterPro:IPR003657); BEST Arabidopsis thaliana protein match is: WRKY DNA-binding protein 64 (TAIR:AT1G66560.1); Has 3216 Blast hits to 2787 proteins in 184…	4	11	130	58	-19.3905	3.55198	2.71865e-06	4.2345e-07	4.989e-06	0.125279	0.0825881	1.80558e+07	8.52987e-08	8.95497e-06	-13.6208	3.34015	25.7611	3.86396e-07	4.59671e-05	1	2.62818e-05	Chr1:24828501-24829639	OK	0.503753	7.37127	3.87113	-5.74819	9.02014e-09	4.63381e-07	1	1	1	3	1
at5g67370	Protein of unknown function (DUF1230)		Protein of unknown function (DUF1230); CONTAINS InterPro DOMAIN/s: Protein of unknown function DUF1230 (InterPro:IPR009631); BEST Arabidopsis thaliana protein match is: Protein of unknown function (DUF1230) (TAIR:AT5G11840.1); Has 1807 Blast hits to 1807 proteins in 277 species: Archae - 0; Bacteria - 0; Metazoa - 736; Fungi - 347; Plants - 385; Viruses - 0; Other Eukaryotes - 339 (source: NCBI B…	557	621	213	193	-15.6684	-1.56867	2.21098e-05	3.30733e-05	1.11506e-05	0.0595082	0.0825881	1.80558e+07	2.37522e-05	0.000996346	-10.5004	-1.6667	25.7574	3.8714e-07	4.59671e-05	1	2.62818e-05	Chr5:26877552-26879542	OK	32.3706	10.953	-1.56335	4.24436	2.19216e-05	0.000504503	1	1	1	3	1
at1g48320	Thioesterase superfamily protein		Thioesterase superfamily protein; CONTAINS InterPro DOMAIN/s: Thioesterase superfamily (InterPro:IPR006683) Phenylacetic acid degradation-related protein (InterPro:IPR003736); BEST Arabidopsis thaliana protein match is: Thioesterase superfamily protein (TAIR:AT5G48950.1); Has 2845 Blast hits to 2845 proteins in 1040 species: Archae - 0; Bacteria - 2337; Metazoa - 4; Fungi - 0; Plants - 128; Virus…	120	156	801	480	-15.8996	2.1454	2.11e-05	7.77896e-06	3.44047e-05	0.0651679	0.0825881	1.80558e+07	6.1708e-08	6.8528e-06	-10.7359	2.02071	25.7276	3.93168e-07	4.65184e-05	1	2.6597e-05	Chr1:17854116-17855811	OK	15.9714	79.9474	2.32356	-6.08158	1.19001e-09	7.45967e-08	1	1	1	3	1
at3g11080	receptor like protein 35		receptor like protein 35 (RLP35); FUNCTIONS IN: kinase activity; INVOLVED IN: signal transduction defense response; LOCATED IN: endomembrane system; EXPRESSED IN: stem stamen; EXPRESSED DURING: 4 anthesis; CONTAINS InterPro DOMAIN/s: Leucine-rich repeat-containing N-terminal domain type 2 (InterPro:IPR013210) Leucine-rich repeat (InterPro:IPR001611); BEST Arabidopsis thaliana protein match is: re…	34	26	252	94	-17.9709	2.44662	5.39047e-06	1.66749e-06	9.09353e-06	0.106545	0.0825881	1.80558e+07	4.63669e-06	0.000258203	-12.3245	2.25511	25.7194	3.94837e-07	4.6552e-05	1	2.66162e-05	Chr3:3470439-3473312	OK	0.915989	4.90489	2.42082	-5.40409	6.51367e-08	2.77794e-06	1	1	1	3	1
at3g19910	RING/U-box superfamily protein		RING/U-box superfamily protein; FUNCTIONS IN: zinc ion binding; EXPRESSED IN: 24 plant structures; EXPRESSED DURING: 15 growth stages; CONTAINS InterPro DOMAIN/s: Zinc finger RING-type (InterPro:IPR001841) Zinc finger C3HC4 RING-type (InterPro:IPR018957); BEST Arabidopsis thaliana protein match is: RING/U-box superfamily protein (TAIR:AT3G63530.2); Has 15086 Blast hits to 12507 proteins in 429 sp…	1049	836	3847	2092	-13.4211	1.59851	0.000105521	5.23878e-05	0.000158643	0.0595082	0.0825881	1.80558e+07	1.10079e-05	0.000528711	-9.2906	1.49917	25.691	4.00692e-07	4.70772e-05	1	2.69164e-05	Chr3:6926307-6929567	OK	40.3031	127.4	1.66041	-4.48941	7.14219e-06	0.00018426	1	1	1	3	1
at2g26400	acireductone dioxygenase 3	Encodes a protein predicted to belong to the acireductone dioxygenase (ARD/ARD’)family.	acireductone dioxygenase 3 (ARD3); FUNCTIONS IN: heteroglycan binding acireductone dioxygenase [iron(II)-requiring] activity metal ion binding; INVOLVED IN: oxidation reduction L-methionine salvage from methylthioadenosine; LOCATED IN: cellular_component unknown; EXPRESSED IN: 22 plant structures; EXPRESSED DURING: 13 growth stages; CONTAINS InterPro DOMAIN/s: Acireductone dioxygenase ARD (InterP…	112	114	4523	574	-15.0976	4.34497	6.74895e-05	6.32562e-06	0.000128594	0.144658	0.0825881	1.80558e+07	1.14524e-11	4.00044e-09	-9.75119	3.29808	25.6219	4.15292e-07	4.84536e-05	1	2.77034e-05	Chr2:11231799-11233295	OK	8.06563	174.607	4.43618	-9.46308	0	0	1	1	1	3	1
at1g65690	Late embryogenesis abundant (LEA) hydroxyproline-rich glycoprotein family		Late embryogenesis abundant (LEA) hydroxyproline-rich glycoprotein family; CONTAINS InterPro DOMAIN/s: Late embryogenesis abundant protein group 2 (InterPro:IPR004864); BEST Arabidopsis thaliana protein match is: NDR1/HIN1-like 25 (TAIR:AT5G36970.1); Has 985 Blast hits to 984 proteins in 28 species: Archae - 0; Bacteria - 0; Metazoa - 0; Fungi - 0; Plants - 985; Viruses - 0; Other Eukaryotes - 0 …	71	103	953	313	-16.2603	2.74774	1.89844e-05	4.91587e-06	3.30181e-05	0.082516	0.0825881	1.80558e+07	1.9121e-09	3.26782e-07	-10.8773	2.36513	25.6227	4.15122e-07	4.84536e-05	1	2.77034e-05	Chr1:24431429-24432953	OK	5.86193	36.6305	2.6436	-6.30102	2.95685e-10	2.07779e-08	1	1	1	3	1
at2g25900	Zinc finger C-x8-C-x5-C-x3-H type family protein	putative Cys3His zinc finger protein (ATCTH) mRNA complete	ATCTH; CONTAINS InterPro DOMAIN/s: Zinc finger CCCH-type (InterPro:IPR000571); BEST Arabidopsis thaliana protein match is: CCCH-type zinc finger family protein (TAIR:AT2G19810.1); Has 796 Blast hits to 771 proteins in 136 species: Archae - 0; Bacteria - 0; Metazoa - 198; Fungi - 6; Plants - 407; Viruses - 0; Other Eukaryotes - 185 (source: NCBI BLink).	1249	2477	409	900	-13.9474	-1.49796	7.20224e-05	0.000106381	3.76593e-05	0.100439	0.0825881	1.80558e+07	0.00151556	0.0269097	-10.1319	-1.65892	25.4199	4.61127e-07	5.36151e-05	1	3.06546e-05	Chr2:11041330-11043209	OK	71.2089	22.0244	-1.69296	4.52227	6.11812e-06	0.000160863	1	1	1	3	1
at4g04540	cysteine-rich RLK (RECEPTOR-like protein kinase) 39	Encodes a cysteine-rich receptor-like protein kinase.	cysteine-rich RLK (RECEPTOR-like protein kinase) 39 (CRK39); FUNCTIONS IN: kinase activity; INVOLVED IN: protein amino acid phosphorylation; LOCATED IN: endomembrane system; CONTAINS InterPro DOMAIN/s: Protein kinase ATP binding site (InterPro:IPR017441) Protein kinase catalytic domain (InterPro:IPR000719) Protein of unknown function DUF26 (InterPro:IPR002902) Serine/threonine-protein kinase-like…	49	152	1844	595	-15.6706	3.45659	3.46827e-05	5.78214e-06	6.35333e-05	0.106545	0.0825881	1.80558e+07	7.14519e-11	1.85504e-08	-10.999	3.25616	25.3931	4.67582e-07	5.41782e-05	1	3.09765e-05	Chr4:2259579-2262138	OK	3.48438	33.957	3.28473	-7.75825	8.65974e-15	1.27608e-12	1	1	1	3	1
at2g24850	tyrosine aminotransferase 3	Encodes a tyrosine aminotransferase that is responsive to treatment with jasmonic acid.	tyrosine aminotransferase 3 (TAT3); CONTAINS InterPro DOMAIN/s: 1-aminocyclopropane-1-carboxylate synthase (InterPro:IPR001176) Aminotransferase class I/classII (InterPro:IPR004839) Pyridoxal phosphate-dependent transferase major domain (InterPro:IPR015424) Tyrosine transaminase (InterPro:IPR021178) Tyrosine/nicotianamine aminotransferase (InterPro:IPR005958) Pyridoxal phosphate-dependent transfe…	9643	10988	94704	32810	-9.49122	2.52239	0.00195515	0.000579696	0.00333057	0.118964	0.0825881	1.80558e+07	1.95417e-06	0.000125145	-6.52552	2.23658	25.2576	5.01617e-07	5.77238e-05	1	3.30037e-05	Chr2:10582829-10585216	OK	389.949	2260.86	2.53551	-2.96545	0.00302241	0.0293993	1	1	1	3	1
at3g21520	DUF679 domain membrane protein 1		DUF679 domain membrane protein 1 (DMP1); CONTAINS InterPro DOMAIN/s: Protein of unknown function DUF679 (InterPro:IPR007770); BEST Arabidopsis thaliana protein match is: DUF679 domain membrane protein 2 (TAIR:AT3G21550.1); Has 263 Blast hits to 255 proteins in 17 species: Archae - 0; Bacteria - 0; Metazoa - 0; Fungi - 0; Plants - 263; Viruses - 0; Other Eukaryotes - 0 (source: NCBI BLink).	31	26	672	94	-17.4595	3.61135	1.05256e-05	1.58733e-06	1.94167e-05	0.138125	0.0825881	1.80558e+07	6.49612e-09	9.60027e-07	-12.427	2.92752	25.2231	5.10676e-07	5.85657e-05	1	3.3485e-05	Chr3:7581958-7584583	OK	2.27055	30.1779	3.73238	-7.58161	3.41949e-14	4.62474e-12	1	1	1	3	1
at5g11210	glutamate receptor 2.5	member of Putative ligand-gated ion channel subunit family	glutamate receptor 2.5 (GLR2.5); FUNCTIONS IN: intracellular ligand-gated ion channel activity; INVOLVED IN: cellular calcium ion homeostasis response to light stimulus; LOCATED IN: integral to membrane membrane; EXPRESSED IN: stem stamen; EXPRESSED DURING: 4 anthesis; CONTAINS InterPro DOMAIN/s: Extracellular solute-binding protein family 3 (InterPro:IPR001638) Ionotropic glutamate receptor (Int…	17	23	145	142	-18.3544	2.81459	4.52124e-06	1.1243e-06	7.91309e-06	0.100439	0.0825881	1.80558e+07	1.95715e-07	1.79908e-05	-12.4565	2.7112	25.1867	5.20409e-07	5.94788e-05	1	3.40071e-05	Chr5:3571213-3574537	OK	0.477987	3.11299	2.70325	-5.24217	1.58702e-07	6.21776e-06	1	1	1	3	1
at3g50930	cytochrome BC1 synthesis		cytochrome BC1 synthesis (BCS1); FUNCTIONS IN: nucleoside-triphosphatase activity ATPase activity nucleotide binding ATP binding; LOCATED IN: mitochondrion; EXPRESSED IN: 24 plant structures; EXPRESSED DURING: 13 growth stages; CONTAINS InterPro DOMAIN/s: ATPase AAA-type core (InterPro:IPR003959) ATPase AAA+ type core (InterPro:IPR003593) ATPase AAA-type conserved site (InterPro:IPR003960); BEST …	276	766	4251	2167	-13.77	2.5102	0.000100438	2.99865e-05	0.000170857	0.100439	0.0825881	1.80558e+07	2.67789e-07	2.34921e-05	-9.35834	2.30895	25.1207	5.38527e-07	6.1341e-05	1	3.50718e-05	Chr3:18929525-18931839	OK	14.3495	76.8893	2.42178	-6.07831	1.21455e-09	7.58942e-08	1	1	1	3	1
at5g25250	SPFH/Band 7/PHB domain-containing membrane-associated protein family		SPFH/Band 7/PHB domain-containing membrane-associated protein family; FUNCTIONS IN: molecular_function unknown; INVOLVED IN: biological_process unknown; LOCATED IN: plasma membrane vacuole; EXPRESSED IN: cultured cell; CONTAINS InterPro DOMAIN/s: Band 7 protein (InterPro:IPR001107); BEST Arabidopsis thaliana protein match is: SPFH/Band 7/PHB domain-containing membrane-associated protein family (T…	1361	1590	13301	4483	-12.3153	2.48314	0.00027348	8.29764e-05	0.000463953	0.125279	0.0825881	1.80558e+07	4.96977e-06	0.000272798	-8.77201	2.14472	25.0668	5.53775e-07	6.28647e-05	1	3.5943e-05	Chr5:8749726-8751636	OK	51.8153	291.339	2.49125	-5.24985	1.52222e-07	6.0357e-06	1	1	1	3	1
at5g09290	Inositol monophosphatase family protein		Inositol monophosphatase family protein; FUNCTIONS IN: 3'(2')5'-bisphosphate nucleotidase activity inositol or phosphatidylinositol phosphatase activity; INVOLVED IN: sulfur metabolic process; EXPRESSED IN: 6 plant structures; EXPRESSED DURING: LP.06 six leaves visible LP.04 four leaves visible 4 anthesis; CONTAINS InterPro DOMAIN/s: Inositol monophosphatase (InterPro:IPR000760) 3(2)5 -bisphospha…	20	19	201	92	-18.3911	2.83518	4.4414e-06	1.08879e-06	7.77498e-06	0.106545	0.0825881	1.80558e+07	2.84995e-07	2.4553e-05	-12.3539	2.65631	25.057	5.56612e-07	6.2974e-05	1	3.60055e-05	Chr5:2882426-2886863	OK	1.01514	7.88162	2.95681	-5.68558	1.30368e-08	6.41957e-07	1	1	1	3	1
at2g28400	Protein of unknown function DUF584		Protein of unknown function DUF584; CONTAINS InterPro DOMAIN/s: Protein of unknown function DUF584 (InterPro:IPR007608); BEST Arabidopsis thaliana protein match is: Protein of unknown function DUF584 (TAIR:AT3G45210.1); Has 318 Blast hits to 318 proteins in 20 species: Archae - 0; Bacteria - 0; Metazoa - 0; Fungi - 0; Plants - 318; Viruses - 0; Other Eukaryotes - 0 (source: NCBI BLink).	204	293	1509	681	-15.0968	2.0442	3.60145e-05	1.40532e-05	5.79524e-05	0.0708885	0.0825881	1.80558e+07	5.08036e-07	3.8886e-05	-10.2607	1.84877	25.048	5.59201e-07	6.30546e-05	1	3.60516e-05	Chr2:12148303-12149052	OK	25.8841	103.815	2.00388	-5.36968	7.88759e-08	3.29975e-06	1	1	1	3	1
at1g48605	Flavoprotein	Encodes a protein similar to yeast HAL3 which regulates the cell cycle and tolerance to salt stress through inhibition of the PPZ1 type-1 protein phosphatase. AtHAL3b mRNA levels are induced by salt stress. HAL3B presumably encodes for phosphopantothenoy	ATHAL3B; CONTAINS InterPro DOMAIN/s: Flavoprotein (InterPro:IPR003382); BEST Arabidopsis thaliana protein match is: HAL3-like protein A (TAIR:AT3G18030.1); Has 35333 Blast hits to 34131 proteins in 2444 species: Archae - 798; Bacteria - 22429; Metazoa - 974; Fungi - 991; Plants - 531; Viruses - 0; Other Eukaryotes - 9610 (source: NCBI BLink).	23	14	128	89	-18.6368	2.52109	3.45452e-06	1.02456e-06	5.87882e-06	0.100439	0.0825881	1.80558e+07	3.39989e-06	0.000200981	-12.745	2.46981	24.9905	5.7614e-07	6.47474e-05	1	3.70194e-05	Chr1:17969394-17970282	OK	2.0545	10.7596	2.38877	-4.40186	1.07327e-05	0.000265908	1	1	1	3	1
at5g41550	Disease resistance protein (TIR-NBS-LRR class) family		Disease resistance protein (TIR-NBS-LRR class) family; FUNCTIONS IN: transmembrane receptor activity nucleoside-triphosphatase activity nucleotide binding ATP binding; INVOLVED IN: signal transduction defense response apoptosis innate immune response; LOCATED IN: intrinsic to membrane; EXPRESSED IN: root; CONTAINS InterPro DOMAIN/s: ATPase AAA+ type core (InterPro:IPR003593) NB-ARC (InterPro:IPR0…	2	5	76	20	-20.4427	3.66024	1.36481e-06	1.96486e-07	2.50782e-06	0.164717	0.0825881	1.80558e+07	5.80443e-06	0.000308905	-13.6925	3.41362	24.935	5.92956e-07	6.63247e-05	1	3.79212e-05	Chr5:16617231-16620785	OK	0.094027	0.761018	3.01678	-4.16444	3.12119e-05	0.000676521	1	1	1	3	1
at3g26840	Esterase/lipase/thioesterase family protein		Esterase/lipase/thioesterase family protein; FUNCTIONS IN: transferase activity transferring acyl groups other than amino-acyl groups catalytic activity acyltransferase activity; INVOLVED IN: metabolic process; LOCATED IN: plastoglobule; CONTAINS InterPro DOMAIN/s: Diacylglycerol acyltransferase (InterPro:IPR007130) Phospholipid/glycerol acyltransferase (InterPro:IPR002123); BEST Arabidopsis thal…	1550	1136	7588	2771	-12.7807	1.86509	0.000172865	7.44592e-05	0.000271252	0.11272	0.0825881	1.80558e+07	0.00021854	0.0061519	-8.89563	1.71699	24.9312	5.94123e-07	6.63247e-05	1	3.79212e-05	Chr3:9892793-9898006	OK	31.5139	121.761	1.94999	-4.6757	2.92951e-06	8.34721e-05	1	1	1	3	1
at1g75900	GDSL-like Lipase/Acylhydrolase superfamily protein		GDSL-like Lipase/Acylhydrolase superfamily protein; CONTAINS InterPro DOMAIN/s: Lipase GDSL active site (InterPro:IPR008265) Lipase GDSL (InterPro:IPR001087); BEST Arabidopsis thaliana protein match is: SGNH hydrolase-type esterase superfamily protein (TAIR:AT1G75880.2); Has 3444 Blast hits to 3405 proteins in 204 species: Archae - 0; Bacteria - 282; Metazoa - 0; Fungi - 26; Plants - 3125; Viruse…	391	336	115	107	-16.4569	-1.73049	1.31767e-05	2.02514e-05	6.10354e-06	0.0708885	0.0825881	1.80558e+07	2.72651e-05	0.00110978	-11.7465	-1.8312	24.8504	6.19569e-07	6.89363e-05	1	3.94144e-05	Chr1:28499059-28501138	OK	14.3918	4.43057	-1.69968	4.16472	3.11734e-05	0.000676429	1	1	1	3	1
at5g25820	Exostosin family protein		Exostosin family protein; FUNCTIONS IN: catalytic activity; LOCATED IN: membrane; EXPRESSED IN: stem root stamen; EXPRESSED DURING: 4 anthesis; CONTAINS InterPro DOMAIN/s: Exostosin-like (InterPro:IPR004263); BEST Arabidopsis thaliana protein match is: Exostosin family protein (TAIR:AT4G32790.1); Has 1807 Blast hits to 1807 proteins in 277 species: Archae - 0; Bacteria - 0; Metazoa - 736; Fungi -…	43	27	259	95	-17.8474	2.26295	5.62529e-06	1.93662e-06	9.29645e-06	0.11272	0.0825881	1.80558e+07	3.09177e-05	0.0012147	-12.1301	2.09635	24.6895	6.73504e-07	7.469e-05	1	4.27041e-05	Chr5:8997182-9000329	OK	0.862931	4.32582	2.32566	-4.84686	1.25429e-06	3.91887e-05	1	1	1	3	1
at3g25890	Integrase-type DNA-binding superfamily protein	encodes a member of the ERF (ethylene response factor) subfamily B-6 of ERF/AP2 transcription factor family. The protein contains one AP2 domain. There are 12 members in this subfamily including RAP2.11.	Integrase-type DNA-binding superfamily protein; FUNCTIONS IN: DNA binding sequence-specific DNA binding transcription factor activity; INVOLVED IN: regulation of transcription DNA-dependent; LOCATED IN: nucleus; EXPRESSED IN: 22 plant structures; EXPRESSED DURING: 13 growth stages; CONTAINS InterPro DOMAIN/s: DNA-binding integrase-type (InterPro:IPR016177) Pathogenesis-related transcriptional fac…	643	191	1703	768	-14.6678	1.53399	4.39838e-05	2.25798e-05	6.53833e-05	0.0943988	0.0825881	1.80558e+07	0.000844672	0.0173932	-9.97768	1.51332	24.6752	6.78516e-07	7.49983e-05	1	4.28804e-05	Chr3:9475349-9477460	OK	11.3904	37.1992	1.70745	-4.9224	8.54901e-07	2.79485e-05	1	1	1	3	1
at1g70090	glucosyl transferase family 8	Encodes a protein with putative galacturonosyltransferase activity.	glucosyl transferase family 8 (LGT8); FUNCTIONS IN: transferase activity transferring hexosyl groups polygalacturonate 4-alpha-galacturonosyltransferase activity transferase activity transferring glycosyl groups; INVOLVED IN: carbohydrate biosynthetic process; LOCATED IN: endomembrane system; EXPRESSED IN: 22 plant structures; EXPRESSED DURING: 13 growth stages; CONTAINS InterPro DOMAIN/s: Glycos…	960	693	214	333	-15.1979	-1.56751	3.06364e-05	4.58038e-05	1.546e-05	0.0651679	0.0825881	1.80558e+07	4.77582e-05	0.00174768	-10.5597	-1.74647	24.6596	6.84021e-07	7.5359e-05	1	4.30866e-05	Chr1:26400789-26402727	OK	30.5024	9.84863	-1.63093	4.64756	3.35891e-06	9.4615e-05	1	1	1	3	1
at1g63840	RING/U-box superfamily protein		RING/U-box superfamily protein; FUNCTIONS IN: zinc ion binding; INVOLVED IN: response to abscisic acid stimulus; LOCATED IN: endomembrane system; EXPRESSED IN: 22 plant structures; EXPRESSED DURING: 13 growth stages; CONTAINS InterPro DOMAIN/s: Zinc finger RING-type (InterPro:IPR001841) Zinc finger C3HC4 RING-type (InterPro:IPR018957); BEST Arabidopsis thaliana protein match is: RING/U-box superf…	384	279	1361	747	-14.9234	1.6164	3.73661e-05	1.83773e-05	5.63457e-05	0.0595082	0.0825881	1.80558e+07	1.10415e-05	0.000529001	-10.3293	1.50195	24.6203	6.98133e-07	7.66623e-05	1	4.38318e-05	Chr1:23689696-23690807	OK	19.6372	63.6766	1.69717	-4.85283	1.21711e-06	3.83302e-05	1	1	1	3	1
at2g31865	poly(ADP-ribose) glycohydrolase 2		poly(ADP-ribose) glycohydrolase 2 (PARG2); FUNCTIONS IN: poly(ADP-ribose) glycohydrolase activity; INVOLVED IN: defense response to fungus; LOCATED IN: cellular_component unknown; CONTAINS InterPro DOMAIN/s: Poly(ADP-ribose) glycohydrolase (InterPro:IPR007724); BEST Arabidopsis thaliana protein match is: Poly (ADP-ribose) glycohydrolase (PARG) (TAIR:AT2G31870.2); Has 350 Blast hits to 327 protein…	300	300	2226	723	-14.765	2.19427	4.68249e-05	1.67891e-05	7.68337e-05	0.0766709	0.0825881	1.80558e+07	2.21655e-07	1.99927e-05	-10.1887	1.88087	24.6075	7.02782e-07	7.67018e-05	1	4.38544e-05	Chr2:13546595-13549536	OK	9.18116	43.1194	2.23159	-7.06265	1.63358e-12	1.60481e-10	1	1	1	3	1
at3g25250	AGC (cAMP-dependent cGMP-dependent and protein kinase C) kinase family protein	Arabidopsis protein kinase	AGC2-1; FUNCTIONS IN: kinase activity; INVOLVED IN: protein amino acid phosphorylation; LOCATED IN: cellular_component unknown; EXPRESSED IN: hypocotyl root stamen pollen tube; EXPRESSED DURING: 4 anthesis petal differentiation and expansion stage; CONTAINS InterPro DOMAIN/s: Protein kinase catalytic domain (InterPro:IPR000719) Serine/threonine-protein kinase domain (InterPro:IPR002290) Serine/th…	26	78	444	236	-17.0516	2.60421	1.05827e-05	2.98164e-06	1.81552e-05	0.106545	0.0825881	1.80558e+07	6.11853e-07	4.55617e-05	-11.7273	2.59355	24.6067	7.03058e-07	7.67018e-05	1	4.38544e-05	Chr3:9195502-9197124	OK	2.59135	13.4118	2.37172	-5.37499	7.65877e-08	3.22722e-06	1	1	1	3	1
at2g29460	glutathione S-transferase tau 4	Encodes glutathione transferase belonging to the tau class of GSTs. Naming convention according to Wagner et al. (2002).	glutathione S-transferase tau 4 (GSTU4); CONTAINS InterPro DOMAIN/s: Thioredoxin fold (InterPro:IPR012335) Glutathione S-transferase C-terminal (InterPro:IPR004046) Glutathione S-transferase C-terminal-like (InterPro:IPR010987) Glutathione S-transferase/chloride channel C-terminal (InterPro:IPR017933) Glutathione S-transferase N-terminal (InterPro:IPR004045) Thioredoxin-like fold (InterPro:IPR012…	759	1155	4478	2587	-13.2686	1.80361	0.000121792	5.42381e-05	0.000189328	0.0651679	0.0825881	1.80558e+07	2.44009e-06	0.000149296	-9.18433	1.77932	24.5738	7.15167e-07	7.77704e-05	1	4.44654e-05	Chr2:12626535-12627678	OK	71.4793	232.375	1.70086	-4.49347	7.00735e-06	0.000181346	1	1	1	3	1
at3g46520	actin-12	Member of actin subclass composed of ACT12 and ACT4. RNA is expressed at very low levels in vegetative organs low levels in flowers and very high levels in pollen. Expression of an ACT12/GUS fusion was found in vascular tissues tapetum developing and mat	actin-12 (ACT12); FUNCTIONS IN: structural constituent of cytoskeleton; INVOLVED IN: cytoskeleton organization; LOCATED IN: mitochondrion cytoskeleton; EXPRESSED IN: 12 plant structures; EXPRESSED DURING: L mature pollen stage M germinated pollen stage 4 anthesis petal differentiation and expansion stage; CONTAINS InterPro DOMAIN/s: Actin conserved site (InterPro:IPR004001) Actin/actin-like (Inte…	0	5	227	17	-20.029	5.41582	3.1709e-06	1.40974e-07	6.14402e-06	0.260427	0.0825881	1.80558e+07	9.68864e-08	9.84857e-06	-13.5365	4.60054	24.5615	7.19771e-07	7.78497e-05	1	4.45107e-05	Chr3:17128262-17130210	OK	0.120549	4.88083	5.33943	-6.48206	9.04807e-11	6.87166e-09	1	1	1	3	1
at3g14470	NB-ARC domain-containing disease resistance protein		NB-ARC domain-containing disease resistance protein; FUNCTIONS IN: protein binding; INVOLVED IN: apoptosis defense response; LOCATED IN: endomembrane system; EXPRESSED IN: 23 plant structures; EXPRESSED DURING: 14 growth stages; CONTAINS InterPro DOMAIN/s: Leucine-rich repeat-containing protein (InterPro:IPR015766) NB-ARC (InterPro:IPR002182) Leucine-rich repeat (InterPro:IPR001611) Disease resis…	195	137	953	313	-15.8085	1.84424	2.11165e-05	9.19562e-06	3.30181e-05	0.082516	0.0825881	1.80558e+07	2.63485e-05	0.00108164	-11.0224	1.61685	24.5594	7.2053e-07	7.78497e-05	1	4.45107e-05	Chr3:4857939-4861247	OK	2.558	10.1313	1.98573	-5.03679	4.73413e-07	1.66631e-05	1	1	1	3	1
at4g29190	Zinc finger C-x8-C-x5-C-x3-H type family protein		Zinc finger C-x8-C-x5-C-x3-H type family protein; CONTAINS InterPro DOMAIN/s: Zinc finger CCCH-type (InterPro:IPR000571); BEST Arabidopsis thaliana protein match is: CCCH-type zinc finger family protein (TAIR:AT2G19810.1); Has 726 Blast hits to 700 proteins in 125 species: Archae - 0; Bacteria - 0; Metazoa - 157; Fungi - 3; Plants - 406; Viruses - 0; Other Eukaryotes - 160 (source: NCBI BLink).	1040	1503	657	302	-14.5132	-1.50146	4.86757e-05	7.1958e-05	2.54116e-05	0.0708885	0.0825881	1.80558e+07	0.000157668	0.00474784	-9.83119	-1.69935	24.4902	7.46874e-07	8.04374e-05	1	4.59902e-05	Chr4:14391937-14393373	OK	56.2761	19.7857	-1.50806	4.17814	2.93903e-05	0.000644822	1	1	1	3	1
at2g32140	transmembrane receptors		transmembrane receptors; FUNCTIONS IN: transmembrane receptor activity; INVOLVED IN: signal transduction defense response innate immune response; LOCATED IN: intrinsic to membrane chloroplast; EXPRESSED IN: 13 plant structures; EXPRESSED DURING: 8 growth stages; CONTAINS InterPro DOMAIN/s: Protein of unknown function DUF641 plant (InterPro:IPR006943) Toll-Interleukin receptor (InterPro:IPR000157)…	65	250	1721	729	-15.3304	2.82559	3.689e-05	9.11062e-06	6.46279e-05	0.106545	0.0825881	1.80558e+07	3.83634e-08	4.46689e-06	-10.609	2.57173	24.4717	7.5409e-07	8.05735e-05	1	4.60681e-05	Chr2:13655626-13657175	OK	8.24587	57.4686	2.80103	-6.91921	4.5417e-12	4.29093e-10	1	1	1	3	1
at1g52342			unknown protein; FUNCTIONS IN: molecular_function unknown; INVOLVED IN: biological_process unknown; LOCATED IN: cellular_component unknown; Has 30201 Blast hits to 17322 proteins in 780 species: Archae - 12; Bacteria - 1396; Metazoa - 17338; Fungi - 3422; Plants - 5037; Viruses - 0; Other Eukaryotes - 2996 (source: NCBI BLink).	203	425	47	74	-16.964	-2.39593	1.06728e-05	1.79422e-05	3.40634e-06	0.100439	0.0825881	1.80558e+07	2.0185e-06	0.000128476	-11.711	-2.43278	24.4778	7.51698e-07	8.05735e-05	1	4.60681e-05	Chr1:19492254-19492769	OK	62.4845	11.7105	-2.41569	5.43183	5.57787e-08	2.45302e-06	1	1	1	3	1
at5g06980			unknown protein; BEST Arabidopsis thaliana protein match is: unknown protein (TAIR:AT3G12320.1); Has 30201 Blast hits to 17322 proteins in 780 species: Archae - 12; Bacteria - 1396; Metazoa - 17338; Fungi - 3422; Plants - 5037; Viruses - 0; Other Eukaryotes - 2996 (source: NCBI BLink).	51	90	18	19	-18.9162	-1.97262	2.5066e-06	4.00143e-06	1.01901e-06	0.118964	0.0825881	1.80558e+07	0.000712248	0.0153062	-10.4659	-2.02007	24.4335	7.69213e-07	8.17946e-05	1	4.67662e-05	Chr5:2167467-2169391	OK	3.859	0.871469	-2.1467	5.17834	2.23875e-07	8.58374e-06	1	1	1	3	1
at5g35777	transposable element gene		copia-like retrotransposon family has a 2.0e-67 P-value blast match to GB:CAA72989 open reading frame 1 (Ty1_Copia-element) (Brassica oleracea)	308	397	1	89	-17.0484	-2.86033	1.13039e-05	1.98763e-05	2.69968e-06	0.25251	0.0825881	1.80558e+07	0.000393029	0.00974322	-12.2148	-3.71992	24.3551	8.01158e-07	8.49227e-05	1	4.85547e-05	Chr5:13949227-13953802	OK	4.2497	0.450674	-3.23721	5.81748	5.97397e-09	3.15406e-07	1	1	1	3	1
at4g17810	C2H2 and C2HC zinc fingers superfamily protein		C2H2 and C2HC zinc fingers superfamily protein; FUNCTIONS IN: sequence-specific DNA binding transcription factor activity zinc ion binding nucleic acid binding; INVOLVED IN: regulation of transcription; LOCATED IN: intracellular; EXPRESSED IN: 8 plant structures; EXPRESSED DURING: 7 growth stages; CONTAINS InterPro DOMAIN/s: Zinc finger C2H2-like (InterPro:IPR015880) Zinc finger C2H2-type (InterP…	203	179	41	52	-17.5385	-2.03931	6.62089e-06	1.06492e-05	2.59e-06	0.088425	0.0825881	1.80558e+07	1.98633e-05	0.000851817	-12.3827	-2.1484	24.3408	8.07102e-07	8.52838e-05	1	4.87612e-05	Chr4:9906847-9907657	OK	19.5575	4.93865	-1.98553	4.34024	1.4233e-05	0.00034232	1	1	1	3	1
at5g27610	DIRP ;Myb-like DNA-binding domain		ALWAYS EARLY 1 (ALY1); FUNCTIONS IN: DNA binding sequence-specific DNA binding transcription factor activity; INVOLVED IN: biological_process unknown; LOCATED IN: cellular_component unknown; EXPRESSED IN: sperm cell male gametophyte flower pollen tube; EXPRESSED DURING: L mature pollen stage M germinated pollen stage 4 anthesis petal differentiation and expansion stage; CONTAINS InterPro DOMAIN/s…	114	112	525	264	-16.4053	1.73305	1.36687e-05	6.31937e-06	2.10039e-05	0.0708885	0.0825881	1.80558e+07	2.4757e-05	0.00102949	-11.1633	1.60491	24.3296	8.11818e-07	8.55132e-05	1	4.88923e-05	Chr5:9764134-9769903	OK	1.98556	5.93352	1.57934	-4.02131	5.78745e-05	0.00116492	1	1	1	3	1
at3g46640	Homeodomain-like superfamily protein	Encodes a myb family transcription factor with a single Myb DNA-binding domain (type SHAQKYF) that is unique to plants and is essential for circadian rhythms specifically for transcriptional regulation within the circadian clock. LUX is required for nor	PHYTOCLOCK 1 (PCL1); CONTAINS InterPro DOMAIN/s: Homeodomain-like (InterPro:IPR009057) Myb DNA-binding (InterPro:IPR014778) Myb-like DNA-binding domain SHAQKYF class (InterPro:IPR006447) HTH transcriptional regulator Myb-type DNA-binding (InterPro:IPR017930) Homeodomain-related (InterPro:IPR012287); BEST Arabidopsis thaliana protein match is: Homeodomain-like superfamily protein (TAIR:AT5G59570.1…	1739	3620	782	1065	-13.4531	-1.56189	0.000102549	0.000153209	5.18919e-05	0.088425	0.0825881	1.80558e+07	0.00042303	0.0102617	-9.62717	-1.59756	24.323	8.14603e-07	8.55384e-05	1	4.89067e-05	Chr3:17183069-17185218	OK	125.908	37.2791	-1.75594	8.34696	0	0	1	1	1	3	1
at2g21510	DNAJ heat shock N-terminal domain-containing protein		DNAJ heat shock N-terminal domain-containing protein; FUNCTIONS IN: unfolded protein binding heat shock protein binding; INVOLVED IN: protein folding; LOCATED IN: cellular_component unknown; EXPRESSED IN: 8 plant structures; EXPRESSED DURING: 4 anthesis petal differentiation and expansion stage; CONTAINS InterPro DOMAIN/s: Molecular chaperone heat shock protein Hsp40 DnaJ (InterPro:IPR015609) Hea…	15	18	131	100	-18.6613	2.76417	3.61082e-06	9.25037e-07	6.28737e-06	0.100439	0.0825881	1.80558e+07	5.58358e-07	4.2233e-05	-13.0193	2.66181	24.3118	8.19374e-07	8.57714e-05	1	4.90399e-05	Chr2:9210654-9213058	OK	0.74376	5.06795	2.76849	-5.08211	3.73263e-07	1.35736e-05	1	1	1	3	1
at1g72700	ATPase E1-E2 type family protein / haloacid dehalogenase-like hydrolase family protein		ATPase E1-E2 type family protein / haloacid dehalogenase-like hydrolase family protein; FUNCTIONS IN: ATPase activity coupled to transmembrane movement of ions phosphorylative mechanism; INVOLVED IN: metabolic process ATP biosynthetic process phospholipid transport; LOCATED IN: integral to membrane membrane; EXPRESSED IN: 22 plant structures; EXPRESSED DURING: 13 growth stages; CONTAINS InterPro …	651	590	3612	1286	-13.874	1.88764	8.1383e-05	3.46247e-05	0.00012812	0.0766709	0.0825881	1.80558e+07	5.95493e-06	0.000315169	-9.53752	1.68028	24.2677	8.38346e-07	8.7214e-05	1	4.98647e-05	Chr1:27365895-27371733	OK	7.60816	29.2705	1.94383	-5.045	4.53526e-07	1.59917e-05	1	1	1	3	1
at3g26510	Octicosapeptide/Phox/Bem1p family protein		Octicosapeptide/Phox/Bem1p family protein; CONTAINS InterPro DOMAIN/s: Octicosapeptide/Phox/Bem1p (InterPro:IPR000270); BEST Arabidopsis thaliana protein match is: octicosapeptide/Phox/Bem1p (PB1) domain-containing protein (TAIR:AT1G70640.1); Has 35333 Blast hits to 34131 proteins in 2444 species: Archae - 798; Bacteria - 22429; Metazoa - 974; Fungi - 991; Plants - 531; Viruses - 0; Other Eukaryo…	978	1315	484	435	-14.5946	-1.35941	4.4987e-05	6.47453e-05	2.52343e-05	0.0595082	0.0825881	1.80558e+07	0.00018519	0.00543186	-10.4186	-1.43893	24.2375	8.51599e-07	8.83192e-05	1	5.04966e-05	Chr3:9710336-9712660	OK	86.5793	32.4916	-1.41395	4.59763	4.27318e-06	0.00011664	1	1	1	3	1
at3g48720	HXXXD-type acyl-transferase family protein		HXXXD-type acyl-transferase family protein; FUNCTIONS IN: transferase activity transferring acyl groups other than amino-acyl groups transferase activity; INVOLVED IN: biological_process unknown; LOCATED IN: cellular_component unknown; EXPRESSED IN: 17 plant structures; EXPRESSED DURING: 10 growth stages; CONTAINS InterPro DOMAIN/s: Transferase (InterPro:IPR003480); BEST Arabidopsis thaliana prot…	721	455	247	218	-15.5849	-1.34788	2.26066e-05	3.24589e-05	1.27537e-05	0.0651679	0.0825881	1.80558e+07	0.000465992	0.0110526	-10.4876	-1.43291	24.154	8.89327e-07	9.19482e-05	1	5.25715e-05	Chr3:18046322-18049463	OK	19.6129	8.12851	-1.27074	3.53447	0.000408596	0.00595435	1	1	1	3	1
at1g72610	germin-like protein 1	germin-like protein (GLP1)	germin-like protein 1 (GER1); INVOLVED IN: biological_process unknown; LOCATED IN: extracellular matrix; EXPRESSED IN: 23 plant structures; EXPRESSED DURING: 13 growth stages; CONTAINS InterPro DOMAIN/s: Cupin RmlC-type (InterPro:IPR011051) Cupin 1 (InterPro:IPR006045) Germin (InterPro:IPR001929) RmlC-like jelly roll fold (InterPro:IPR014710) Germin manganese binding site (InterPro:IPR019780); BE…	1239	1044	246	585	-14.6448	-1.40633	4.37734e-05	6.35562e-05	2.39778e-05	0.082516	0.0825881	1.80558e+07	0.0010463	0.0206593	-10.1342	-1.74853	24.1366	8.97391e-07	9.24974e-05	1	5.28855e-05	Chr1:27338124-27340328	OK	1497.15	598.089	-1.32379	2.79655	0.00516515	0.043586	1	1	1	3	1
at4g04490	cysteine-rich RLK (RECEPTOR-like protein kinase) 36	Encodes a cysteine-rich receptor-like protein kinase.	cysteine-rich RLK (RECEPTOR-like protein kinase) 36 (CRK36); FUNCTIONS IN: kinase activity; INVOLVED IN: protein amino acid phosphorylation; LOCATED IN: endomembrane system; EXPRESSED IN: 7 plant structures; EXPRESSED DURING: 7 growth stages; CONTAINS InterPro DOMAIN/s: Protein kinase ATP binding site (InterPro:IPR017441) Protein kinase catalytic domain (InterPro:IPR000719) Protein of unknown fun…	86	114	2358	382	-15.6233	3.62519	3.76493e-05	5.63807e-06	6.96057e-05	0.11272	0.0825881	1.80558e+07	3.90709e-11	1.10387e-08	-10.7607	2.90583	24.1233	9.03601e-07	9.28526e-05	1	5.30886e-05	Chr4:2231956-2234638	OK	2.97058	37.7699	3.66842	-8.23915	2.22045e-16	4.02247e-14	1	1	1	3	1
at3g48200			unknown protein; FUNCTIONS IN: molecular_function unknown; INVOLVED IN: biological_process unknown; LOCATED IN: endomembrane system; EXPRESSED IN: 21 plant structures; EXPRESSED DURING: 13 growth stages; Has 210 Blast hits to 148 proteins in 42 species: Archae - 0; Bacteria - 118; Metazoa - 0; Fungi - 0; Plants - 48; Viruses - 0; Other Eukaryotes - 44 (source: NCBI BLink).	1554	1901	564	779	-14.0103	-1.36571	6.75205e-05	9.72842e-05	3.77549e-05	0.0651679	0.0825881	1.80558e+07	0.00031674	0.00819638	-9.65205	-1.48583	24.0661	9.30831e-07	9.50693e-05	1	5.4356e-05	Chr3:17832772-17837514	OK	26.8685	9.46807	-1.50477	4.33654	1.44742e-05	0.000346853	1	1	1	3	1
at2g30550	alpha/beta-Hydrolases superfamily protein	Encodes a lipase that hydrolyzes phosphatidylcholine glycolipids as well as triacylglycerols.	alpha/beta-Hydrolases superfamily protein; FUNCTIONS IN: galactolipase activity triglyceride lipase activity phospholipase A1 activity; INVOLVED IN: lipid metabolic process; LOCATED IN: chloroplast; EXPRESSED IN: 23 plant structures; EXPRESSED DURING: 10 growth stages; CONTAINS InterPro DOMAIN/s: Lipase class 3 (InterPro:IPR002921); BEST Arabidopsis thaliana protein match is: alpha/beta-Hydrolase…	1729	1881	12251	4873	-12.1932	2.15205	0.000275752	0.000101288	0.000450192	0.106545	0.0825881	1.80558e+07	1.3703e-05	0.000634523	-8.3771	1.93373	24.0427	9.42243e-07	9.59432e-05	1	5.48557e-05	Chr2:13014847-13017153	OK	61.9379	282.432	2.18901	-4.71774	2.38476e-06	6.91474e-05	1	1	1	3	1
at5g01490	cation exchanger 4	Encodes a cation/proton antiporter a member of low affinity calcium antiporter CAX2 family. Involved in root development under metal stress.	cation exchanger 4 (CAX4); CONTAINS InterPro DOMAIN/s: Sodium/calcium exchanger membrane region (InterPro:IPR004837) Calcium/proton exchanger superfamily (InterPro:IPR004798) Calcium/proton exchanger (InterPro:IPR004713); BEST Arabidopsis thaliana protein match is: cation exchanger 1 (TAIR:AT2G38170.3); Has 3152 Blast hits to 2978 proteins in 994 species: Archae - 25; Bacteria - 1749; Metazoa - 6…	2	1	58	15	-21.261	4.51002	1.0076e-06	8.3484e-08	1.91124e-06	0.164717	0.0825881	1.80558e+07	1.38348e-06	9.26115e-05	-14.3163	4.35495	23.9983	9.64191e-07	9.75866e-05	1	5.57953e-05	Chr5:195540-198524	OK	0.0802727	1.49892	4.22287	-3.96967	7.19709e-05	0.00140152	1	1	1	3	1
at1g79450	ALA-interacting subunit 5		ALA-interacting subunit 5 (ALIS5); INVOLVED IN: biological_process unknown; LOCATED IN: chloroplast thylakoid lumen plasma membrane membrane; EXPRESSED IN: 12 plant structures; EXPRESSED DURING: L mature pollen stage M germinated pollen stage 4 anthesis petal differentiation and expansion stage; CONTAINS InterPro DOMAIN/s: Protein of unknown function DUF284 transmembrane eukaryotic (InterPro:IPR0…	179	115	641	341	-16.0643	1.69009	1.71727e-05	8.12345e-06	2.62131e-05	0.0708885	0.0825881	1.80558e+07	3.28567e-05	0.00127524	-11.2266	1.57954	24.0005	9.63122e-07	9.75866e-05	1	5.57953e-05	Chr1:29887688-29890179	OK	5.55697	18.2311	1.71403	-4.50961	6.49482e-06	0.000169639	1	1	1	3	1
at1g22570	Major facilitator superfamily protein		Major facilitator superfamily protein; FUNCTIONS IN: transporter activity; INVOLVED IN: oligopeptide transport; LOCATED IN: membrane; EXPRESSED IN: 17 plant structures; EXPRESSED DURING: 10 growth stages; CONTAINS InterPro DOMAIN/s: PTR2 family proton/oligopeptide symporter conserved site (InterPro:IPR018456) Oligopeptide transporter (InterPro:IPR000109) Major facilitator superfamily general subs…	789	804	143	244	-15.4638	-2.02272	2.77969e-05	4.46046e-05	1.09808e-05	0.0708885	0.0825881	1.80558e+07	7.31537e-07	5.36423e-05	-10.3306	-2.21588	23.9921	9.67304e-07	9.76077e-05	1	5.58073e-05	Chr1:7976619-7978573	OK	30.1248	6.62975	-2.18392	5.83966	5.23076e-09	2.7991e-07	1	1	1	3	1
at2g47950			unknown protein; FUNCTIONS IN: molecular_function unknown; INVOLVED IN: biological_process unknown; LOCATED IN: endomembrane system; EXPRESSED IN: root flower; EXPRESSED DURING: petal differentiation and expansion stage; BEST Arabidopsis thaliana protein match is: unknown protein (TAIR:AT3G62990.1); Has 22 Blast hits to 22 proteins in 5 species: Archae - 0; Bacteria - 0; Metazoa - 0; Fungi - 0; P…	27	19	132	86	-18.477	2.20532	3.58534e-06	1.27663e-06	5.88685e-06	0.100439	0.0825881	1.80558e+07	3.09841e-05	0.00121483	-11.9635	2.11129	23.9416	9.93017e-07	9.99023e-05	1	5.71193e-05	Chr2:19624209-19624809	OK	3.15598	14.0467	2.15407	-4.17709	2.95256e-05	0.000647072	1	1	1	3	1
at1g64770	NDH-dependent cyclic electron flow 1	encodes a novel subunit of the chloroplast NAD(P)H dehydrogenase complex involved in cyclic electron flow around photosystem I to produce ATP.	NDH-dependent cyclic electron flow 1 (NDF2); FUNCTIONS IN: carbohydrate binding catalytic activity; INVOLVED IN: photosynthetic electron transport in photosystem I; LOCATED IN: chloroplast thylakoid membrane chloroplast NAD(P)H dehydrogenase complex (plastoquinone); EXPRESSED IN: 21 plant structures; EXPRESSED DURING: 13 growth stages; CONTAINS InterPro DOMAIN/s: Glycoside hydrolase-type carbohyd…	1974	1903	761	833	-13.8179	-1.2924	7.63154e-05	0.000108377	4.42531e-05	0.0539082	0.0825881	1.80558e+07	0.00017298	0.00513648	-9.49166	-1.41006	23.9122	1.00829e-06	0.000101136	1	5.78249e-05	Chr1:24057062-24059561	OK	88.3414	34.1988	-1.36914	4.01689	5.89702e-05	0.00118216	1	1	1	3	1
at4g04293	transposable element gene		pseudogene similar to P0703B11.15 blastp match of 38% identity and 2.2e-25 P-value to GP|18844826|dbj|BAB85296.1||AP003302 P0703B11.15 {Oryza sativa (japonica cultivar-group)}	49	29	3	3	-20.6815	-3.71236	1.15859e-06	2.15465e-06	1.64086e-07	0.125279	0.0825881	1.80558e+07	1.18303e-06	8.05683e-05	-13.7039	-3.8064	23.8383	1.04777e-06	0.000104472	1	5.97323e-05	Chr4:2076831-2077361	OK	5.01499	1.07718	-2.21898	3.17031	0.00152275	0.0171328	1	1	1	3	1
at1g23390	Kelch repeat-containing F-box family protein		Kelch repeat-containing F-box family protein; CONTAINS InterPro DOMAIN/s: F-box domain cyclin-like (InterPro:IPR001810) F-box domain Skp2-like (InterPro:IPR022364) Galactose oxidase/kelch beta-propeller (InterPro:IPR011043) Kelch-type beta propeller (InterPro:IPR015915); BEST Arabidopsis thaliana protein match is: Galactose oxidase/kelch repeat superfamily protein (TAIR:AT3G24760.1); Has 146 Blas…	4260	10726	1464	2575	-12.1336	-1.90409	0.000272784	0.000430546	0.000115022	0.199756	0.0825881	1.80558e+07	0.00481625	0.0605079	-9.07704	-1.93347	23.8425	1.04549e-06	0.000104472	1	5.97323e-05	Chr1:8309111-8310649	OK	338.229	77.5619	-2.12458	4.92629	8.38059e-07	2.74433e-05	1	1	1	3	1
at2g30770	cytochrome P450 family 71 subfamily A polypeptide 13	putative cytochrome P450	cytochrome P450 family 71 subfamily A polypeptide 13 (CYP71A13); CONTAINS InterPro DOMAIN/s: Cytochrome P450 (InterPro:IPR001128) Cytochrome P450 E-class group I (InterPro:IPR002401) Cytochrome P450 conserved site (InterPro:IPR017972); BEST Arabidopsis thaliana protein match is: cytochrome P450 family 71 subfamily A polypeptide 12 (TAIR:AT2G30750.1); Has 35333 Blast hits to 34131 proteins in 2444…	38	52	511	365	-16.9756	3.22814	1.31521e-05	2.53579e-06	2.37529e-05	0.0708885	0.0825881	1.80558e+07	3.206e-13	2.01698e-10	-11.1542	3.05655	23.6883	1.13268e-06	0.000111942	1	6.40029e-05	Chr2:13109793-13112011	OK	1.66363	14.5171	3.12535	-7.12674	1.02784e-12	1.0682e-10	1	1	1	3	1
at5g48400	Glutamate receptor family protein	member of Putative ligand-gated ion channel subunit family	ATGLR1.2; FUNCTIONS IN: protein binding intracellular ligand-gated ion channel activity; INVOLVED IN: cellular calcium ion homeostasis response to light stimulus; LOCATED IN: endomembrane system membrane; EXPRESSED IN: 15 plant structures; EXPRESSED DURING: 7 growth stages; CONTAINS InterPro DOMAIN/s: Extracellular solute-binding protein family 3 (InterPro:IPR001638) Ionotropic glutamate receptor…	40	153	1797	471	-15.7555	3.39175	3.21023e-05	5.57304e-06	5.85752e-05	0.118964	0.0825881	1.80558e+07	1.23993e-09	2.26872e-07	-10.8303	3.15176	23.6939	1.12941e-06	0.000111942	1	6.40029e-05	Chr5:19616243-19619246	OK	2.25072	23.0894	3.35877	-7.67569	1.64313e-14	2.31752e-12	1	1	1	3	1
at1g18330	Homeodomain-like superfamily protein	EARLY-PHYTOCHROME-RESPONSIVE1	EARLY-PHYTOCHROME-RESPONSIVE1 (EPR1); CONTAINS InterPro DOMAIN/s: SANT DNA-binding (InterPro:IPR001005) Homeodomain-like (InterPro:IPR009057) Myb DNA-binding (InterPro:IPR014778) HTH transcriptional regulator Myb-type DNA-binding (InterPro:IPR017930) Myb-like DNA-binding domain SHAQKYF class (InterPro:IPR006447); BEST Arabidopsis thaliana protein match is: Homeodomain-like superfamily protein (TA…	28	200	10	28	-18.4987	-2.60813	3.85982e-06	6.6481e-06	1.07936e-06	0.229344	0.0825881	1.80558e+07	0.000906277	0.0183085	-12.1139	-2.4582	23.6759	1.14002e-06	0.000112337	1	6.42291e-05	Chr1:6305965-6308013	OK	5.51501	0.8614	-2.67861	4.8902	1.00735e-06	3.26083e-05	1	1	1	3	1
at4g11890	Protein kinase superfamily protein		Protein kinase superfamily protein; FUNCTIONS IN: protein serine/threonine kinase activity protein kinase activity kinase activity ATP binding; INVOLVED IN: protein amino acid phosphorylation; EXPRESSED IN: 22 plant structures; EXPRESSED DURING: 11 growth stages; CONTAINS InterPro DOMAIN/s: Protein kinase ATP binding site (InterPro:IPR017441) Protein kinase catalytic domain (InterPro:IPR000719) S…	1082	790	6673	2829	-13.0983	2.27185	0.000151252	5.18894e-05	0.000250596	0.0708885	0.0825881	1.80558e+07	2.0693e-08	2.6328e-06	-9.16835	2.06927	23.639	1.16209e-06	0.000114177	1	6.52808e-05	Chr4:7147864-7149921	OK	44.5262	221.592	2.31518	-7.72114	1.15463e-14	1.66419e-12	1	1	1	3	1
at5g57660	CONSTANS-like 5		CONSTANS-like 5 (COL5); FUNCTIONS IN: sequence-specific DNA binding transcription factor activity zinc ion binding; INVOLVED IN: regulation of transcription; LOCATED IN: intracellular; EXPRESSED IN: 23 plant structures; EXPRESSED DURING: 13 growth stages; CONTAINS InterPro DOMAIN/s: CCT domain (InterPro:IPR010402) Zinc finger B-box (InterPro:IPR000315); BEST Arabidopsis thaliana protein match is:…	787	2706	299	548	-14.3049	-2.06459	6.25949e-05	0.000101045	2.41475e-05	0.125279	0.0825881	1.80558e+07	0.000124076	0.003895	-8.68858	-2.04267	23.6125	1.17823e-06	0.000115425	1	6.59944e-05	Chr5:23355463-23356989	OK	97.6396	20.3549	-2.26209	5.81147	6.19251e-09	3.26073e-07	1	1	1	3	1
at2g16630	Pollen Ole e 1 allergen and extensin family protein		Pollen Ole e 1 allergen and extensin family protein; LOCATED IN: endomembrane system; EXPRESSED IN: 21 plant structures; EXPRESSED DURING: 13 growth stages; CONTAINS InterPro DOMAIN/s: Pollen Ole e 1 allergen/extensin (InterPro:IPR006041); Has 30201 Blast hits to 17322 proteins in 780 species: Archae - 12; Bacteria - 1396; Metazoa - 17338; Fungi - 3422; Plants - 5037; Viruses - 0; Other Eukaryote…	2835	1380	648	583	-13.9664	-1.77218	7.46344e-05	0.00011546	3.38047e-05	0.0651679	0.0825881	1.80558e+07	3.74789e-06	0.000220054	-9.84443	-1.81681	23.6013	1.18508e-06	0.000115759	1	6.61856e-05	Chr2:7209238-7211037	OK	94.1909	28.6403	-1.71754	5.09055	3.57019e-07	1.30068e-05	1	1	1	3	1
at3g44300	nitrilase 2	Encodes an enzyme that catalyzes the hydrolysis of indole-3-acetonitrile (IAN) to indole-3-acetic acid (IAA) (nitrile aminohydrolase EC 3.5.5.1) and IAN to indole-3-acetamide (IAM) at lower levels. Mutants have reduced sensitivity to IAN and are sensitive	nitrilase 2 (NIT2); FUNCTIONS IN: indole-3-acetonitrile nitrilase activity nitrilase activity indole-3-acetonitrile nitrile hydratase activity; INVOLVED IN: response to cadmium ion indoleacetic acid biosynthetic process response to bacterium; LOCATED IN: cellular_component unknown; EXPRESSED IN: cotyledon cultured cell; CONTAINS InterPro DOMAIN/s: Nitrilase/cyanide hydratase and apolipoprotein N-…	30	62	137	325	-17.3686	2.34628	7.96102e-06	2.61658e-06	1.33137e-05	0.125279	0.0825881	1.80558e+07	3.15536e-05	0.00123464	-11.1438	2.18708	23.5885	1.19301e-06	0.000116196	1	6.64351e-05	Chr3:15983310-15985535	OK	3.31452	9.85449	1.57198	-3.70895	0.000208119	0.00341322	1	1	1	3	1
at1g76110	HMG (high mobility group) box protein with ARID/BRIGHT DNA-binding domain		HMG (high mobility group) box protein with ARID/BRIGHT DNA-binding domain; FUNCTIONS IN: sequence-specific DNA binding transcription factor activity; INVOLVED IN: regulation of transcription; LOCATED IN: intracellular nucleus; EXPRESSED IN: 21 plant structures; EXPRESSED DURING: 14 growth stages; CONTAINS InterPro DOMAIN/s: High mobility group superfamily (InterPro:IPR009071) High mobility group …	228	272	57	99	-16.9527	-1.67015	9.24201e-06	1.4063e-05	4.41639e-06	0.0943988	0.0825881	1.80558e+07	0.000462016	0.0110127	-11.8369	-1.82842	23.5686	1.2054e-06	0.000117063	1	6.69311e-05	Chr1:28555041-28557586	OK	11.2637	3.489	-1.69079	3.85888	0.000113906	0.00207299	1	1	1	3	1
at5g41280	Receptor-like protein kinase-related family protein		Receptor-like protein kinase-related family protein; FUNCTIONS IN: molecular_function unknown; INVOLVED IN: biological_process unknown; LOCATED IN: anchored to plasma membrane anchored to membrane; EXPRESSED IN: hypocotyl root callus; CONTAINS InterPro DOMAIN/s: Protein of unknown function DUF26 (InterPro:IPR002902); BEST Arabidopsis thaliana protein match is: Receptor-like protein kinase-related…	5	3	104	23	-20.1612	3.88333	1.77076e-06	2.22393e-07	3.29199e-06	0.164717	0.0825881	1.80558e+07	1.02298e-06	7.17278e-05	-14.3575	3.69293	23.4968	1.2512e-06	0.000120813	1	6.90751e-05	Chr5:16509508-16510929	OK	0.225164	3.60851	4.00236	-5.16562	2.3964e-07	9.15268e-06	1	1	1	3	1
at5g05890	UDP-Glycosyltransferase superfamily protein		UDP-Glycosyltransferase superfamily protein; FUNCTIONS IN: UDP-glycosyltransferase activity transferase activity transferring glycosyl groups; INVOLVED IN: metabolic process; LOCATED IN: cellular_component unknown; EXPRESSED IN: 8 plant structures; EXPRESSED DURING: LP.06 six leaves visible LP.04 four leaves visible 4 leaf senescence stage petal differentiation and expansion stage; CONTAINS Inter…	142	212	35	45	-17.6908	-2.16788	6.12121e-06	1.00179e-05	2.22776e-06	0.100439	0.0825881	1.80558e+07	2.23239e-05	0.000942609	-12.6061	-2.25319	23.4981	1.2504e-06	0.000120813	1	6.90751e-05	Chr5:1772542-1774113	OK	7.49187	1.6106	-2.21773	4.51556	6.31497e-06	0.000165379	1	1	1	3	1
at3g15850	fatty acid desaturase 5	Chloroplastic enzyme responsible for the synthesis of 16:1 fatty acids from galactolipids and sulpholipids. Uses ferredoxin as electron donor.	fatty acid desaturase 5 (FAD5); CONTAINS InterPro DOMAIN/s: Fatty acid desaturase type 1 core (InterPro:IPR015876) Fatty acid desaturase type 1 (InterPro:IPR005804); BEST Arabidopsis thaliana protein match is: Fatty acid desaturase family protein (TAIR:AT3G15870.1); Has 3424 Blast hits to 3424 proteins in 822 species: Archae - 0; Bacteria - 1534; Metazoa - 801; Fungi - 236; Plants - 106; Viruses …	2794	2386	576	1370	-13.439	-1.35996	0.000100238	0.000144263	5.61992e-05	0.0943988	0.0825881	1.80558e+07	0.00283329	0.0428271	-9.19052	-1.71404	23.4684	1.26985e-06	0.000122262	1	6.99035e-05	Chr3:5359008-5361185	OK	115.555	41.862	-1.46486	4.05978	4.91198e-05	0.00100823	1	1	1	3	1
at2g32100	ovate family protein 16		ovate family protein 16 (OFP16); CONTAINS InterPro DOMAIN/s: Protein of unknown function DUF623 (InterPro:IPR006458); BEST Arabidopsis thaliana protein match is: ovate family protein 12 (TAIR:AT1G05420.1); Has 251 Blast hits to 251 proteins in 22 species: Archae - 0; Bacteria - 16; Metazoa - 0; Fungi - 0; Plants - 235; Viruses - 0; Other Eukaryotes - 0 (source: NCBI BLink).	162	204	43	42	-17.6354	-2.13936	6.32107e-06	1.03085e-05	2.33942e-06	0.0943988	0.0825881	1.80558e+07	1.60369e-05	0.000716121	-12.3843	-2.21668	23.4539	1.27946e-06	0.000122836	1	7.02316e-05	Chr2:13647851-13648785	OK	16.1265	3.68239	-2.13072	4.56612	4.9684e-06	0.000132755	1	1	1	3	1
at4g04840	methionine sulfoxide reductase B6		methionine sulfoxide reductase B6 (MSRB6); FUNCTIONS IN: peptide-methionine-(S)-S-oxide reductase activity; INVOLVED IN: oxidation reduction; LOCATED IN: cytosol; EXPRESSED IN: 11 plant structures; EXPRESSED DURING: 7 growth stages; CONTAINS InterPro DOMAIN/s: Methionine sulphoxide reductase B (InterPro:IPR002579) Mss4-like (InterPro:IPR011057); BEST Arabidopsis thaliana protein match is: methion…	617	647	178	281	-15.5095	-1.44892	2.42031e-05	3.54226e-05	1.29786e-05	0.0708885	0.0825881	1.80558e+07	0.000309871	0.00807598	-10.2063	-1.67314	23.3859	1.32548e-06	0.00012653	1	7.23438e-05	Chr4:2449559-2451589	OK	48.9715	16.1491	-1.60049	4.29565	1.74184e-05	0.000408969	1	1	1	3	1
at1g02520	P-glycoprotein 11		P-glycoprotein 11 (PGP11); FUNCTIONS IN: ATPase activity coupled to transmembrane movement of substances; INVOLVED IN: transport transmembrane transport; LOCATED IN: plasma membrane; EXPRESSED IN: callus; CONTAINS InterPro DOMAIN/s: ATPase AAA+ type core (InterPro:IPR003593) ABC transporter-like (InterPro:IPR003439) ABC transporter transmembrane domain type 1 (InterPro:IPR011527) ABC transporter …	82	64	545	160	-16.8241	2.17422	1.11978e-05	4.05709e-06	1.83143e-05	0.0943988	0.0825881	1.80558e+07	6.26968e-06	0.000327247	-11.838	1.93566	23.3445	1.35433e-06	0.000128555	1	7.35013e-05	Chr1:523650-528745	OK	1.00769	4.6162	2.19565	-5.12381	2.99424e-07	1.12404e-05	1	1	1	3	1
at1g22400	UDP-Glycosyltransferase superfamily protein		UGT85A1; FUNCTIONS IN: in 6 functions; INVOLVED IN: metabolic process; LOCATED IN: cellular_component unknown; EXPRESSED IN: 22 plant structures; EXPRESSED DURING: 10 growth stages; CONTAINS InterPro DOMAIN/s: UDP-glucuronosyl/UDP-glucosyltransferase (InterPro:IPR002213); BEST Arabidopsis thaliana protein match is: UDP-glucosyl transferase 85A3 (TAIR:AT1G22380.1); Has 7940 Blast hits to 7832 prot…	1999	3038	17168	8070	-11.6599	2.22853	0.000405896	0.000142749	0.000669018	0.106545	0.0825881	1.80558e+07	7.0487e-06	0.000359203	-8.13143	2.16555	23.3452	1.35383e-06	0.000128555	1	7.35013e-05	Chr1:7903659-7906673	OK	89.5719	410.364	2.19579	-4.46825	7.88612e-06	0.000201188	1	1	1	3	1
at5g25240			unknown protein; FUNCTIONS IN: molecular_function unknown; INVOLVED IN: biological_process unknown; LOCATED IN: cellular_component unknown; EXPRESSED IN: 23 plant structures; EXPRESSED DURING: 13 growth stages; Has 1807 Blast hits to 1807 proteins in 277 species: Archae - 0; Bacteria - 0; Metazoa - 736; Fungi - 347; Plants - 385; Viruses - 0; Other Eukaryotes - 339 (source: NCBI BLink).	41	41	3	2	-20.7715	-4.07488	1.21054e-06	2.29285e-06	1.36164e-07	0.118964	0.0825881	1.80558e+07	1.38114e-07	1.34692e-05	-14.4008	-4.13956	23.329	1.36525e-06	0.000129226	1	7.38852e-05	Chr5:8746604-8747197	OK	6.56813	0.596942	-3.45982	4.58239	4.59687e-06	0.000124513	1	1	1	3	1
at2g46400	WRKY DNA-binding protein 46	member of WRKY Transcription Factor; Group III	WRKY DNA-binding protein 46 (WRKY46); CONTAINS InterPro DOMAIN/s: DNA-binding WRKY (InterPro:IPR003657); BEST Arabidopsis thaliana protein match is: WRKY family transcription factor (TAIR:AT4G23810.1); Has 3385 Blast hits to 2951 proteins in 185 species: Archae - 0; Bacteria - 0; Metazoa - 0; Fungi - 0; Plants - 3370; Viruses - 0; Other Eukaryotes - 15 (source: NCBI BLink).	194	402	4788	1257	-14.2437	3.19622	8.65717e-05	1.70227e-05	0.000156071	0.11272	0.0825881	1.80558e+07	2.05999e-09	3.44144e-07	-9.82306	2.86538	23.2584	1.4163e-06	0.000133206	1	7.61606e-05	Chr2:19043413-19044826	OK	15.7929	141.073	3.1591	-7.37909	1.59428e-13	1.88507e-11	1	1	1	3	1
at1g73810	Core-2/I-branching beta-16-N-acetylglucosaminyltransferase family protein		Core-2/I-branching beta-16-N-acetylglucosaminyltransferase family protein; CONTAINS InterPro DOMAIN/s: Core-2/I-Branching enzyme (InterPro:IPR021141); BEST Arabidopsis thaliana protein match is: Core-2/I-branching beta-16-N-acetylglucosaminyltransferase family protein (TAIR:AT1G68390.1); Has 580 Blast hits to 580 proteins in 21 species: Archae - 0; Bacteria - 5; Metazoa - 0; Fungi - 0; Plants - 5…	92	150	1140	445	-15.8521	2.60215	2.42743e-05	6.86144e-06	4.16554e-05	0.0766709	0.0825881	1.80558e+07	2.34094e-09	3.84394e-07	-11.0236	2.22606	23.2487	1.42348e-06	0.000133206	1	7.61606e-05	Chr1:27752399-27755297	OK	5.66943	35.5796	2.64978	-6.61412	3.73765e-11	3.12728e-09	1	1	1	3	1
at3g22400	PLAT/LH2 domain-containing lipoxygenase family protein		LOX5; FUNCTIONS IN: oxidoreductase activity acting on single donors with incorporation of molecular oxygen incorporation of two atoms of oxygen lipoxygenase activity iron ion binding metal ion binding; INVOLVED IN: root development; LOCATED IN: chloroplast; EXPRESSED IN: 22 plant structures; EXPRESSED DURING: 13 growth stages; CONTAINS InterPro DOMAIN/s: Lipoxygenase LH2 (InterPro:IPR001024) Lipo…	46	85	729	180	-16.7079	2.65407	1.3604e-05	3.72098e-06	2.34455e-05	0.106545	0.0825881	1.80558e+07	3.33872e-07	2.75288e-05	-11.3	2.20627	23.2475	1.42434e-06	0.000133206	1	7.61606e-05	Chr3:7926878-7931351	OK	1.38177	8.38951	2.60207	-5.93713	2.90051e-09	1.6553e-07	1	1	1	3	1
at1g80110	phloem protein 2-B11		phloem protein 2-B11 (PP2-B11); FUNCTIONS IN: carbohydrate binding; LOCATED IN: nucleus; EXPRESSED IN: 10 plant structures; EXPRESSED DURING: 4 anthesis F mature embryo stage petal differentiation and expansion stage E expanded cotyledon stage D bilateral stage; CONTAINS InterPro DOMAIN/s: F-box domain cyclin-like (InterPro:IPR001810) F-box domain Skp2-like (InterPro:IPR022364); BEST Arabidopsis …	108	131	689	303	-16.2006	1.96426	1.64857e-05	6.72239e-06	2.62284e-05	0.0766709	0.0825881	1.80558e+07	4.49739e-06	0.000254148	-10.6353	1.90791	23.2434	1.42739e-06	0.000133206	1	7.61606e-05	Chr1:30135380-30136956	OK	8.83785	34.0331	1.94517	-5.03108	4.87732e-07	1.71061e-05	1	1	1	3	1
at5g39530	Protein of unknown function (DUF1997)		Protein of unknown function (DUF1997); CONTAINS InterPro DOMAIN/s: Protein of unknown function DUF1997 (InterPro:IPR018971); BEST Arabidopsis thaliana protein match is: Protein of unknown function (DUF1997) (TAIR:AT5G39520.1); Has 204 Blast hits to 204 proteins in 68 species: Archae - 0; Bacteria - 103; Metazoa - 0; Fungi - 0; Plants - 48; Viruses - 0; Other Eukaryotes - 53 (source: NCBI BLink).	383	724	154	173	-15.8503	-1.79687	2.03151e-05	3.15545e-05	9.08188e-06	0.0766709	0.0825881	1.80558e+07	2.1797e-05	0.000922388	-10.8233	-1.85193	23.2612	1.41424e-06	0.000133206	1	7.61606e-05	Chr5:15826088-15828035	OK	24.9045	6.45002	-1.94903	4.94232	7.71984e-07	2.54484e-05	1	1	1	3	1
at1g22630			unknown protein; LOCATED IN: chloroplast; EXPRESSED IN: 21 plant structures; EXPRESSED DURING: 13 growth stages; Has 87 Blast hits to 86 proteins in 34 species: Archae - 0; Bacteria - 13; Metazoa - 27; Fungi - 0; Plants - 40; Viruses - 0; Other Eukaryotes - 7 (source: NCBI BLink).	449	474	147	197	-15.9505	-1.42428	1.77575e-05	2.58706e-05	9.64202e-06	0.0708885	0.0825881	1.80558e+07	0.000434923	0.0104972	-11.046	-1.55576	23.2362	1.43277e-06	0.000133206	1	7.61606e-05	Chr1:8003314-8004304	OK	52.8452	18.9662	-1.47834	3.82841	0.000128975	0.00230683	1	1	1	3	1
at1g60800	NSP-interacting kinase 3		NSP-interacting kinase 3 (NIK3); FUNCTIONS IN: kinase activity; INVOLVED IN: protein amino acid phosphorylation; LOCATED IN: plasma membrane; EXPRESSED IN: 22 plant structures; EXPRESSED DURING: 13 growth stages; CONTAINS InterPro DOMAIN/s: Protein kinase ATP binding site (InterPro:IPR017441) Protein kinase catalytic domain (InterPro:IPR000719) Leucine-rich repeat-containing N-terminal domain typ…	977	952	394	414	-14.8131	-1.26959	3.8158e-05	5.39398e-05	2.23765e-05	0.0595082	0.0825881	1.80558e+07	0.000485274	0.0113974	-10.4	-1.3817	23.2331	1.43505e-06	0.000133206	1	7.61606e-05	Chr1:22383452-22387457	OK	21.3289	8.63205	-1.30504	3.81704	0.00013506	0.00239183	1	1	1	3	1
at4g35180	LYS/HIS transporter 7		LYS/HIS transporter 7 (LHT7); CONTAINS InterPro DOMAIN/s: Amino acid transporter transmembrane (InterPro:IPR013057); BEST Arabidopsis thaliana protein match is: Transmembrane amino acid transporter family protein (TAIR:AT1G47670.1); Has 1572 Blast hits to 1571 proteins in 189 species: Archae - 0; Bacteria - 36; Metazoa - 144; Fungi - 199; Plants - 1047; Viruses - 0; Other Eukaryotes - 146 (source…	275	463	2672	897	-14.4661	2.15092	5.70574e-05	2.09657e-05	9.31166e-05	0.088425	0.0825881	1.80558e+07	2.12248e-06	0.000134135	-9.85174	1.95115	23.2269	1.4397e-06	0.000133269	1	7.61969e-05	Chr4:16736756-16740465	OK	13.5964	59.1141	2.12027	-5.41286	6.2027e-08	2.66258e-06	1	1	1	3	1
at1g49050	Eukaryotic aspartyl protease family protein		Eukaryotic aspartyl protease family protein; FUNCTIONS IN: aspartic-type endopeptidase activity; INVOLVED IN: proteolysis; EXPRESSED IN: 24 plant structures; EXPRESSED DURING: 13 growth stages; CONTAINS InterPro DOMAIN/s: Peptidase aspartic (InterPro:IPR021109) Peptidase aspartic catalytic (InterPro:IPR009007) Peptidase A1 (InterPro:IPR001461) Peptidase aspartic active site (InterPro:IPR001969); …	635	524	2183	1293	-14.1542	1.53254	6.27676e-05	3.22454e-05	9.32809e-05	0.0539082	0.0825881	1.80558e+07	9.84701e-06	0.000482604	-9.69036	1.41749	23.2017	1.45865e-06	0.000134653	1	7.6988e-05	Chr1:18150537-18153361	OK	15.9564	47.0685	1.56062	-4.45379	8.43684e-06	0.000214407	1	1	1	3	1
at4g02550			unknown protein; BEST Arabidopsis thaliana protein match is: unknown protein (TAIR:AT4G02210.2); Has 370 Blast hits to 300 proteins in 18 species: Archae - 0; Bacteria - 0; Metazoa - 0; Fungi - 10; Plants - 354; Viruses - 0; Other Eukaryotes - 6 (source: NCBI BLink).	228	264	1014	600	-15.3185	1.64788	2.85775e-05	1.38259e-05	4.33164e-05	0.0595082	0.0825881	1.80558e+07	8.53647e-06	0.000425981	-10.8189	1.51677	23.1788	1.47613e-06	0.000135893	1	7.76969e-05	Chr4:1120420-1122223	OK	10.7973	33.621	1.63869	-9.96492	0	0	1	1	1	3	1
at1g22370	UDP-glucosyl transferase 85A5		UDP-glucosyl transferase 85A5 (UGT85A5); FUNCTIONS IN: transferase activity transferring glycosyl groups glucuronosyltransferase activity; INVOLVED IN: metabolic process; EXPRESSED IN: 15 plant structures; EXPRESSED DURING: 9 growth stages; CONTAINS InterPro DOMAIN/s: UDP-glucuronosyl/UDP-glucosyltransferase (InterPro:IPR002213); BEST Arabidopsis thaliana protein match is: UDP-glucosyl transferas…	511	555	228	168	-15.7668	-1.47492	2.03274e-05	2.99048e-05	1.07573e-05	0.0651679	0.0825881	1.80558e+07	0.000135679	0.00419079	-11.369	-1.59134	23.158	1.49219e-06	0.000136996	1	7.8328e-05	Chr1:7898012-7899879	OK	23.8627	8.73606	-1.4497	5.84711	5.0018e-09	2.69851e-07	1	1	1	3	1
at5g44569				79	37	303	126	-17.3461	1.83067	7.25987e-06	3.18441e-06	1.13246e-05	0.106545	0.0825881	1.80558e+07	0.000348605	0.00884728	-11.938	1.72992	23.1326	1.51202e-06	0.000138439	1	7.91525e-05	Chr5:17963285-17963990	OK	5.74837	20.3466	1.82356	-4.07798	4.54278e-05	0.00094027	1	1	1	3	1
at5g44990	Glutathione S-transferase family protein		Glutathione S-transferase family protein; CONTAINS InterPro DOMAIN/s: Glutathione S-transferase predicted (InterPro:IPR016639) Glutathione S-transferase C-terminal-like (InterPro:IPR010987) Glutathione S-transferase/chloride channel C-terminal (InterPro:IPR017933) Thioredoxin-like fold (InterPro:IPR012336); BEST Arabidopsis thaliana protein match is: Glutathione S-transferase family protein (TAIR…	6	8	195	56	-19.253	4.05415	3.47983e-06	3.92123e-07	6.5345e-06	0.131666	0.0825881	1.80558e+07	1.90218e-09	3.26782e-07	-13.2284	3.82698	23.0745	1.55844e-06	0.000142301	1	8.13608e-05	Chr5:18163131-18164768	OK	0.355526	7.10245	4.32029	-8.42452	0	0	1	1	1	3	1
at5g58310	methyl esterase 18	Encodes a protein shown to have methyl IAA esterase activity in vitro. This protein does not act on methyl JA MeSA MeGA4 or MEGA9 in vitro.	methyl esterase 18 (MES18); CONTAINS InterPro DOMAIN/s: Alpha/beta hydrolase fold-1 (InterPro:IPR000073); BEST Arabidopsis thaliana protein match is: methyl esterase 16 (TAIR:AT4G16690.1); Has 1807 Blast hits to 1807 proteins in 277 species: Archae - 0; Bacteria - 0; Metazoa - 736; Fungi - 347; Plants - 385; Viruses - 0; Other Eukaryotes - 339 (source: NCBI BLink).	361	381	106	55	-16.6896	-2.27248	1.25418e-05	2.07965e-05	4.3034e-06	0.0766709	0.0825881	1.80558e+07	1.93459e-07	1.78689e-05	-11.7046	-2.4999	23.0517	1.57701e-06	0.000143606	1	8.21071e-05	Chr5:23571878-23576084	OK	24.5459	5.22787	-2.23119	5.24997	1.5212e-07	6.0357e-06	1	1	1	3	1
at4g36430	Peroxidase superfamily protein		Peroxidase superfamily protein; FUNCTIONS IN: peroxidase activity heme binding; INVOLVED IN: response to other organism; LOCATED IN: cell wall; EXPRESSED IN: 8 plant structures; EXPRESSED DURING: 4 anthesis C globular stage 4 leaf senescence stage; CONTAINS InterPro DOMAIN/s: Haem peroxidase (InterPro:IPR010255) Plant peroxidase (InterPro:IPR000823) Peroxidases heam-ligand binding site (InterPro:…	1	9	50	107	-19.7508	3.97758	2.38062e-06	2.83175e-07	4.48489e-06	0.164717	0.0825881	1.80558e+07	3.56517e-07	2.90229e-05	-13.4089	3.89305	23.0105	1.61122e-06	0.000145931	1	8.34361e-05	Chr4:17204477-17205966	OK	0.45545	3.78137	3.05354	-4.74112	2.12536e-06	6.2638e-05	1	1	1	3	1
at1g73130			unknown protein; BEST Arabidopsis thaliana protein match is: unknown protein (TAIR:AT1G17780.2); Has 1447 Blast hits to 774 proteins in 215 species: Archae - 0; Bacteria - 679; Metazoa - 377; Fungi - 171; Plants - 42; Viruses - 6; Other Eukaryotes - 172 (source: NCBI BLink).	111	80	446	212	-16.6658	1.72205	1.13889e-05	5.29555e-06	1.74703e-05	0.082516	0.0825881	1.80558e+07	0.000103966	0.00335194	-11.4577	1.61175	23.0151	1.60737e-06	0.000145931	1	8.34361e-05	Chr1:27499034-27502055	OK	1.99316	6.81706	1.77409	-4.33916	1.43032e-05	0.000343589	1	1	1	3	1
at5g63380	AMP-dependent synthetase and ligase family protein	Encodes a peroxisomal protein involved in the activation of fatty acids through esterification with CoA. At5g63380 preferentially activates fatty acids with increased chain length (C9:0 to C8:0) and thus shares characteristics with long-chain fatty acyl-C	AMP-dependent synthetase and ligase family protein; CONTAINS InterPro DOMAIN/s: AMP-binding conserved site (InterPro:IPR020845) AMP-dependent synthetase/ligase (InterPro:IPR000873); BEST Arabidopsis thaliana protein match is: OPC-8:0 CoA ligase1 (TAIR:AT1G20510.1); Has 81844 Blast hits to 74712 proteins in 3773 species: Archae - 1219; Bacteria - 53606; Metazoa - 3425; Fungi - 4605; Plants - 2698;…	338	349	146	135	-16.3238	-1.31688	1.34819e-05	1.92422e-05	7.72442e-06	0.0708885	0.0825881	1.80558e+07	0.00117336	0.0223032	-10.8135	-1.41405	22.9944	1.62475e-06	0.000146761	1	8.39107e-05	Chr5:25387410-25390063	OK	11.3258	4.43153	-1.35374	3.47005	0.000520353	0.00725116	1	1	1	3	1
at5g28770	bZIP transcription factor family protein	bZIP protein BZO2H3 mRNA partial cds	BZO2H3; FUNCTIONS IN: DNA binding protein heterodimerization activity sequence-specific DNA binding transcription factor activity; INVOLVED IN: regulation of transcription DNA-dependent; EXPRESSED IN: 22 plant structures; EXPRESSED DURING: 13 growth stages; CONTAINS InterPro DOMAIN/s: Basic-leucine zipper (bZIP) transcription factor (InterPro:IPR004827) bZIP transcription factor bZIP-1 (InterPro:…	447	475	83	254	-15.9386	-1.39797	1.78308e-05	2.58477e-05	9.80139e-06	0.100439	0.0825881	1.80558e+07	0.00351859	0.0495709	-10.5417	-1.79101	22.9115	1.69631e-06	0.000152813	1	8.73712e-05	Chr5:10796458-10798222	OK	24.2444	8.29213	-1.54784	5.83487	5.38326e-09	2.87291e-07	1	1	1	3	1
at2g37980	O-fucosyltransferase family protein		O-fucosyltransferase family protein; FUNCTIONS IN: molecular_function unknown; INVOLVED IN: biological_process unknown; LOCATED IN: chloroplast; EXPRESSED IN: 13 plant structures; EXPRESSED DURING: L mature pollen stage M germinated pollen stage 4 anthesis petal differentiation and expansion stage; CONTAINS InterPro DOMAIN/s: GDP-fucose protein O-fucosyltransferase (InterPro:IPR019378); BEST Arab…	39	57	360	150	-17.3371	2.31153	8.09696e-06	2.70946e-06	1.346e-05	0.100439	0.0825881	1.80558e+07	4.96866e-06	0.000272798	-11.8545	2.11685	22.8915	1.71409e-06	0.000154002	1	8.80512e-05	Chr2:15894056-15897610	OK	1.48717	7.12217	2.25974	-5.15281	2.5661e-07	9.74428e-06	1	1	1	3	1
at3g45970	expansin-like A1	member of EXPANSIN-LIKE. Naming convention from the Expansin Working Group (Kende et al 2004. Plant Mol Bio)	expansin-like A1 (EXLA1); INVOLVED IN: unidimensional cell growth plant-type cell wall loosening; LOCATED IN: cell wall plant-type cell wall; EXPRESSED IN: 20 plant structures; EXPRESSED DURING: 10 growth stages; CONTAINS InterPro DOMAIN/s: Barwin-related endoglucanase (InterPro:IPR009009) Pollen allergen N-terminal (InterPro:IPR014734) Rare lipoprotein A (InterPro:IPR005132) Expansin/Lol pI (Int…	394	577	77	166	-16.1417	-1.98108	1.72233e-05	2.74803e-05	6.95895e-06	0.088425	0.0825881	1.80558e+07	1.58351e-05	0.000712256	-10.7943	-2.11733	22.8682	1.73501e-06	0.000155069	1	8.86612e-05	Chr3:16896165-16898013	OK	34.1415	7.64182	-2.15954	5.3174	1.05258e-07	4.28543e-06	1	1	1	3	1
at5g55740	Tetratricopeptide repeat (TPR)-like superfamily protein	Encodes a member of the E+ subgroup of the PPR protein family containing the E and E+ motifs following a tandem array of PPR motifs. It also contains an unknown motif consisting of 15 aa which is highly conserved in some PPR proteins including CRR4. CRR	chlororespiratory reduction 21 (CRR21); INVOLVED IN: mRNA modification; LOCATED IN: chloroplast; EXPRESSED IN: 21 plant structures; EXPRESSED DURING: 13 growth stages; CONTAINS InterPro DOMAIN/s: Pentatricopeptide repeat (InterPro:IPR002885); BEST Arabidopsis thaliana protein match is: Tetratricopeptide repeat (TPR)-like superfamily protein (TAIR:AT4G21300.1); Has 1807 Blast hits to 1807 proteins…	371	400	120	177	-16.1825	-1.37084	1.49945e-05	2.16232e-05	8.36229e-06	0.0766709	0.0825881	1.80558e+07	0.00115754	0.0221281	-11.3298	-1.51701	22.868	1.7352e-06	0.000155069	1	8.86612e-05	Chr5:22561940-22564433	OK	9.24603	2.97732	-1.63482	4.12025	3.78466e-05	0.000805301	1	1	1	3	1
at3g03610	ELMO/CED-12 family protein		ELMO/CED-12 family protein; FUNCTIONS IN: molecular_function unknown; INVOLVED IN: phagocytosis; LOCATED IN: cytoskeleton; EXPRESSED IN: 24 plant structures; EXPRESSED DURING: 15 growth stages; CONTAINS InterPro DOMAIN/s: Engulfment/cell motility ELMO (InterPro:IPR006816); BEST Arabidopsis thaliana protein match is: ELMO/CED-12 family protein (TAIR:AT1G03620.1); Has 825 Blast hits to 825 proteins…	292	255	1246	563	-15.1757	1.65118	3.15681e-05	1.52447e-05	4.78767e-05	0.0651679	0.0825881	1.80558e+07	1.89127e-05	0.000820207	-10.5311	1.52351	22.849	1.75243e-06	0.000156194	1	8.93044e-05	Chr3:868790-871812	OK	12.8382	40.1904	1.6464	-4.50295	6.70168e-06	0.000173892	1	1	1	3	1
at1g11905	B-cell receptor-associated protein 31-like		B-cell receptor-associated protein 31-like ; FUNCTIONS IN: molecular_function unknown; INVOLVED IN: intracellular protein transport; LOCATED IN: endomembrane system integral to membrane endoplasmic reticulum; CONTAINS InterPro DOMAIN/s: B-cell receptor-associated 31-like (InterPro:IPR008417); BEST Arabidopsis thaliana protein match is: B-cell receptor-associated 31-like (TAIR:AT5G42570.1); Has 27…	291	238	1264	497	-15.2255	1.65368	3.05125e-05	1.47146e-05	4.62939e-05	0.0708885	0.0825881	1.80558e+07	3.88302e-05	0.00147432	-10.7067	1.51115	22.8183	1.78059e-06	0.000158284	1	9.04992e-05	Chr1:4014846-4016540	OK	13.8854	46.7124	1.75024	-4.72593	2.2906e-06	6.7107e-05	1	1	1	3	1
at5g48410	glutamate receptor 1.3	member of Putative ligand-gated ion channel subunit family	glutamate receptor 1.3 (GLR1.3); FUNCTIONS IN: intracellular ligand-gated ion channel activity; INVOLVED IN: cellular calcium ion homeostasis response to light stimulus; LOCATED IN: endomembrane system membrane; EXPRESSED IN: 17 plant structures; EXPRESSED DURING: 7 growth stages; CONTAINS InterPro DOMAIN/s: Extracellular solute-binding protein family 3 (InterPro:IPR001638) Ionotropic glutamate r…	4	20	230	67	-18.7263	3.48523	4.22791e-06	6.84263e-07	7.73088e-06	0.157953	0.0825881	1.80558e+07	4.5471e-07	3.56567e-05	-12.4113	3.30917	22.811	1.78742e-06	0.000158472	1	9.06067e-05	Chr5:19620266-19623425	OK	0.294912	2.8956	3.2955	-5.60616	2.06866e-08	9.84282e-07	1	1	1	3	1
at3g52460	hydroxyproline-rich glycoprotein family protein		hydroxyproline-rich glycoprotein family protein; BEST Arabidopsis thaliana protein match is: Late embryogenesis abundant (LEA) hydroxyproline-rich glycoprotein family (TAIR:AT2G27260.1); Has 13276 Blast hits to 8377 proteins in 712 species: Archae - 22; Bacteria - 1322; Metazoa - 3676; Fungi - 1758; Plants - 4244; Viruses - 417; Other Eukaryotes - 1837 (source: NCBI BLink).	37	25	230	78	-18.0362	2.23002	4.90112e-06	1.7184e-06	8.06488e-06	0.11272	0.0825881	1.80558e+07	4.3729e-05	0.00161873	-12.3091	2.04931	22.7414	1.85329e-06	0.000163449	1	9.34523e-05	Chr3:19446969-19447872	OK	2.22287	11.8125	2.40981	-4.89469	9.84597e-07	3.19767e-05	1	1	1	3	1
at1g30620	NAD(P)-binding Rossmann-fold superfamily protein	encodes a type-II membrane protein that catalyzes 4-epimerization of UDP-D-Xylose to UDP-L-Arabinose in vitro the nucleotide sugar used by glycosyltransferases in the arabinosylation of cell wall polysaccharides and wall-resident proteoglycans.	MURUS 4 (MUR4); FUNCTIONS IN: UDP-arabinose 4-epimerase activity catalytic activity; INVOLVED IN: plant-type cell wall biogenesis arabinose biosynthetic process nucleotide-sugar metabolic process; LOCATED IN: Golgi apparatus; EXPRESSED IN: 24 plant structures; EXPRESSED DURING: 15 growth stages; CONTAINS InterPro DOMAIN/s: NAD-dependent epimerase/dehydratase (InterPro:IPR001509) NAD(P)-binding do…	269	359	1713	765	-14.8407	1.8869	4.16403e-05	1.77224e-05	6.55366e-05	0.0708885	0.0825881	1.80558e+07	2.93727e-06	0.000175251	-10.1558	1.71021	22.7332	1.86124e-06	0.000163548	1	9.35086e-05	Chr1:10854548-10858244	OK	9.44894	35.2365	1.89884	-5.69925	1.20338e-08	5.97035e-07	1	1	1	3	1
at2g45850	AT hook motif DNA-binding family protein		AT hook motif DNA-binding family protein; FUNCTIONS IN: DNA binding; INVOLVED IN: biological_process unknown; LOCATED IN: nucleus; EXPRESSED IN: 21 plant structures; EXPRESSED DURING: 13 growth stages; CONTAINS InterPro DOMAIN/s: Protein of unknown function DUF296 (InterPro:IPR005175) AT hook DNA-binding motif (InterPro:IPR017956); BEST Arabidopsis thaliana protein match is: AT hook motif DNA-bin…	443	434	130	209	-15.9929	-1.35522	1.70598e-05	2.45261e-05	9.58822e-06	0.0766709	0.0825881	1.80558e+07	0.00124332	0.0233482	-11.246	-1.50327	22.7302	1.86414e-06	0.000163548	1	9.35086e-05	Chr2:18869260-18873972	OK	14.4487	5.58615	-1.37102	5.91685	3.28169e-09	1.84092e-07	1	1	1	3	1
at3g52470	Late embryogenesis abundant (LEA) hydroxyproline-rich glycoprotein family		Late embryogenesis abundant (LEA) hydroxyproline-rich glycoprotein family; INVOLVED IN: biological_process unknown; LOCATED IN: endomembrane system; EXPRESSED IN: 22 plant structures; EXPRESSED DURING: 13 growth stages; CONTAINS InterPro DOMAIN/s: Late embryogenesis abundant protein group 2 (InterPro:IPR004864); BEST Arabidopsis thaliana protein match is: NDR1/HIN1-like 12 (TAIR:AT2G35960.1); Has…	1748	1322	9548	3309	-12.5295	1.97912	0.000210526	8.51844e-05	0.000335847	0.118964	0.0825881	1.80558e+07	0.000142467	0.00436536	-8.39501	1.74614	22.7011	1.89261e-06	0.000165613	1	9.46896e-05	Chr3:19450648-19451982	OK	105.431	434.404	2.04274	-4.62736	3.70351e-06	0.000103144	1	1	1	3	1
at3g29590	HXXXD-type acyl-transferase family protein	At3g29590 (At5MAT) encodes a malonyl-CoA:anthocyanidin 5-O-glucoside-6-O-malonyltransferase that is coordinately expressed with a epistatic 5-O-anthocyanidin glucosyltransferase (At4g14090). The enzyme is involved in the malonylation of anthocyanins in Ar	AT5MAT; CONTAINS InterPro DOMAIN/s: Transferase (InterPro:IPR003480); BEST Arabidopsis thaliana protein match is: HXXXD-type acyl-transferase family protein (TAIR:AT5G39050.1); Has 2262 Blast hits to 2246 proteins in 131 species: Archae - 0; Bacteria - 0; Metazoa - 0; Fungi - 36; Plants - 2224; Viruses - 0; Other Eukaryotes - 2 (source: NCBI BLink).	2	0	133	0	-21.1719	5.90233	1.71238e-06	5.55137e-08	3.32252e-06	0.47485	0.0825881	1.80558e+07	6.75976e-05	0.00236281	-13.7165	5.82527	22.6523	1.94123e-06	0.000169427	1	9.68699e-05	Chr3:11398916-11400266	OK	0.102204	6.45114	5.98003	-5.24532	1.56009e-07	6.1474e-06	1	1	1	3	1
at3g61198	other RNA	Unknown gene		20	27	142	118	-18.3153	2.42627	4.21865e-06	1.32163e-06	7.10748e-06	0.100439	0.0825881	1.80558e+07	4.83795e-06	0.000267894	-12.0614	2.32354	22.6223	1.97179e-06	0.000171204	1	9.78863e-05	Chr3:22655883-22656599	OK	3.5472	19.9472	2.49143	-5.0699	3.9802e-07	1.42668e-05	1	1	1	3	1
at4g33980			BEST Arabidopsis thaliana protein match is: cold regulated gene 27 (TAIR:AT5G42900.2); Has 30201 Blast hits to 17322 proteins in 780 species: Archae - 12; Bacteria - 1396; Metazoa - 17338; Fungi - 3422; Plants - 5037; Viruses - 0; Other Eukaryotes - 2996 (source: NCBI BLink).	890	1761	439	575	-14.3963	-1.41298	5.20487e-05	7.56793e-05	2.84211e-05	0.0766709	0.0825881	1.80558e+07	0.000612926	0.0136898	-10.6754	-1.47188	22.6226	1.97153e-06	0.000171204	1	9.78863e-05	Chr4:16282695-16285059	OK	90.1112	31.574	-1.51297	4.1844	2.85915e-05	0.000631508	1	1	1	3	1
at2g47130	NAD(P)-binding Rossmann-fold superfamily protein		NAD(P)-binding Rossmann-fold superfamily protein; FUNCTIONS IN: oxidoreductase activity binding catalytic activity; INVOLVED IN: oxidation reduction metabolic process; LOCATED IN: cellular_component unknown; EXPRESSED IN: 18 plant structures; EXPRESSED DURING: 11 growth stages; CONTAINS InterPro DOMAIN/s: NAD(P)-binding domain (InterPro:IPR016040) Glucose/ribitol dehydrogenase (InterPro:IPR002347…	559	453	8391	998	-13.5817	3.07078	0.000132327	2.81405e-05	0.000236465	0.17156	0.0825881	1.80558e+07	2.66485e-06	0.000160997	-9.6982	2.19785	22.6163	1.97801e-06	0.000171302	1	9.79419e-05	Chr2:19349535-19350539	OK	40.5284	370.623	3.19295	-6.40739	1.48031e-10	1.08663e-08	1	1	1	3	1
at5g39040	transporter associated with antigen processing protein 2	Encodes a member of TAP subfamily of ABC transporters that is located in the vacuole. Mutants are hypersensitive to aluminum and the gene product may be important for intracellular movement of some substrate possibly chelated Al as part of a mechanism of	transporter associated with antigen processing protein 2 (TAP2); FUNCTIONS IN: ATPase activity coupled to transmembrane movement of substances transporter activity; INVOLVED IN: response to aluminum ion; LOCATED IN: vacuolar membrane plasma membrane vacuole plant-type vacuole; EXPRESSED IN: 27 plant structures; EXPRESSED DURING: 13 growth stages; CONTAINS InterPro DOMAIN/s: ATPase AAA+ type core …	826	723	3090	1528	-13.7457	1.5076	8.29671e-05	4.31726e-05	0.000122749	0.0595082	0.0825881	1.80558e+07	3.30586e-05	0.00128049	-9.72814	1.372	22.5858	2.00967e-06	0.000173596	1	9.9254e-05	Chr5:15625577-15629802	OK	20.4655	58.6068	1.51787	-4.1478	3.35692e-05	0.000722853	1	1	1	3	1
at1g74100	sulfotransferase 16	encodes a desulfoglucosinolate sulfotransferase involved in the final step of glucosinolate core structure biosynthesis. Has a broad-substrate specificity with different desulfoglucosinolates the best substrate is indole-3-methyl-dsGS followed by benzyl-d	sulfotransferase 16 (SOT16); FUNCTIONS IN: sulfotransferase activity desulfoglucosinolate sulfotransferase activity; INVOLVED IN: glucosinolate biosynthetic process response to jasmonic acid stimulus involved in jasmonic acid and ethylene-dependent systemic resistance; LOCATED IN: cellular_component unknown; EXPRESSED IN: 22 plant structures; EXPRESSED DURING: 13 growth stages; CONTAINS InterPro …	888	1859	4681	5745	-12.6905	1.89123	0.000184949	7.85377e-05	0.000291355	0.138125	0.0825881	1.80558e+07	0.000727535	0.0155477	-8.47562	1.83012	22.5599	2.03693e-06	0.0001755	1	0.000100342	Chr1:27864344-27865694	OK	67.6911	221.628	1.7111	-4.31075	1.627e-05	0.000386139	1	1	1	3	1
at5g52760	Copper transport protein family		Copper transport protein family; BEST Arabidopsis thaliana protein match is: Heavy metal transport/detoxification superfamily protein (TAIR:AT5G52750.1); Has 1807 Blast hits to 1807 proteins in 277 species: Archae - 0; Bacteria - 0; Metazoa - 736; Fungi - 347; Plants - 385; Viruses - 0; Other Eukaryotes - 339 (source: NCBI BLink).	123	435	3829	1307	-14.3919	3.05444	7.51334e-05	1.61309e-05	0.000134087	0.125279	0.0825881	1.80558e+07	4.71145e-08	5.38788e-06	-10.1833	2.76971	22.5494	2.04812e-06	0.000175564	1	0.000100379	Chr5:21386823-21387703	OK	40.1718	286.281	2.83318	-6.79327	1.09617e-11	9.88353e-10	1	1	1	3	1
at1g66250	O-Glycosyl hydrolases family 17 protein		O-Glycosyl hydrolases family 17 protein; FUNCTIONS IN: cation binding hydrolase activity hydrolyzing O-glycosyl compounds catalytic activity; INVOLVED IN: carbohydrate metabolic process; LOCATED IN: anchored to plasma membrane plasma membrane anchored to membrane; EXPRESSED IN: 22 plant structures; EXPRESSED DURING: 13 growth stages; CONTAINS InterPro DOMAIN/s: X8 (InterPro:IPR012946) Glycoside h…	60	69	538	156	-16.9177	2.31434	1.08354e-05	3.62111e-06	1.80201e-05	0.100439	0.0825881	1.80558e+07	3.83403e-06	0.000223888	-11.8078	2.01319	22.5506	2.04676e-06	0.000175564	1	0.000100379	Chr1:24692893-24695515	OK	2.24506	10.8086	2.26735	-5.2245	1.74626e-07	6.81457e-06	1	1	1	3	1
at1g21910	Integrase-type DNA-binding superfamily protein	encodes a member of the DREB subfamily A-5 of ERF/AP2 transcription factor family. The protein contains one AP2 domain. There are 15 members in this subfamily including RAP2.1 RAP2.9 and RAP2.10.	Integrase-type DNA-binding superfamily protein; FUNCTIONS IN: DNA binding sequence-specific DNA binding transcription factor activity; INVOLVED IN: regulation of transcription DNA-dependent; LOCATED IN: nucleus chloroplast; EXPRESSED IN: 22 plant structures; EXPRESSED DURING: 13 growth stages; CONTAINS InterPro DOMAIN/s: DNA-binding integrase-type (InterPro:IPR016177) Pathogenesis-related transcr…	48	211	4	26	-18.5685	-3.0953	4.18336e-06	7.50425e-06	8.62802e-07	0.221811	0.0825881	1.80558e+07	8.64499e-05	0.00289351	-12.5166	-3.23463	22.4819	2.12137e-06	0.00018138	1	0.000103704	Chr1:7696535-7697699	OK	9.34418	0.863313	-3.43611	5.56004	2.69714e-08	1.25905e-06	1	1	1	3	1
at1g17500	ATPase E1-E2 type family protein / haloacid dehalogenase-like hydrolase family protein		ATPase E1-E2 type family protein / haloacid dehalogenase-like hydrolase family protein; FUNCTIONS IN: ATPase activity coupled to transmembrane movement of ions phosphorylative mechanism; INVOLVED IN: metabolic process ATP biosynthetic process phospholipid transport; LOCATED IN: integral to membrane membrane; EXPRESSED IN: 23 plant structures; EXPRESSED DURING: 13 growth stages; CONTAINS InterPro …	1263	1055	4910	2677	-13.0942	1.65163	0.000133607	6.45134e-05	0.000202689	0.0595082	0.0825881	1.80558e+07	5.62802e-06	0.000302026	-9.13126	1.53476	22.4658	2.13916e-06	0.000182436	1	0.000104308	Chr1:6018756-6023503	OK	14.9709	48.2185	1.68743	-4.47051	7.80321e-06	0.00019933	1	1	1	3	1
at2g29720	FAD/NAD(P)-binding oxidoreductase family protein	Encodes CTF2B.	CTF2B; FUNCTIONS IN: monooxygenase activity; INVOLVED IN: oxidation reduction; LOCATED IN: mitochondrion; EXPRESSED IN: pollen tube; CONTAINS InterPro DOMAIN/s: Monooxygenase FAD-binding (InterPro:IPR002938); BEST Arabidopsis thaliana protein match is: FAD/NAD(P)-binding oxidoreductase family protein (TAIR:AT2G35660.1); Has 10342 Blast hits to 10313 proteins in 1526 species: Archae - 25; Bacteria…	318	408	1846	809	-14.6878	1.7775	4.53185e-05	2.04658e-05	7.01508e-05	0.0651679	0.0825881	1.80558e+07	3.99694e-06	0.000230948	-9.90809	1.58852	22.4543	2.15206e-06	0.00018261	1	0.000104408	Chr2:12700400-12702341	OK	15.3955	50.7428	1.72069	-4.6742	2.95104e-06	8.39644e-05	1	1	1	3	1
at2g29360	NAD(P)-binding Rossmann-fold superfamily protein		NAD(P)-binding Rossmann-fold superfamily protein; FUNCTIONS IN: oxidoreductase activity binding catalytic activity; INVOLVED IN: oxidation reduction metabolic process; LOCATED IN: cellular_component unknown; EXPRESSED IN: 22 plant structures; EXPRESSED DURING: 14 growth stages; CONTAINS InterPro DOMAIN/s: Short-chain dehydrogenase/reductase conserved site (InterPro:IPR020904) NAD(P)-binding domai…	761	906	326	334	-15.0611	-1.36171	3.25727e-05	4.6897e-05	1.8251e-05	0.0595082	0.0825881	1.80558e+07	0.000197058	0.00572751	-10.3958	-1.46309	22.4553	2.1509e-06	0.00018261	1	0.000104408	Chr2:12603802-12605271	OK	47.9798	18.2466	-1.3948	3.94303	8.04578e-05	0.00154846	1	1	1	3	1
at3g18773	RING/U-box superfamily protein		RING/U-box superfamily protein; FUNCTIONS IN: zinc ion binding; CONTAINS InterPro DOMAIN/s: Zinc finger RING-type (InterPro:IPR001841) Zinc finger C3HC4 RING-type (InterPro:IPR018957); BEST Arabidopsis thaliana protein match is: RING/U-box superfamily protein (TAIR:AT1G49200.1); Has 8714 Blast hits to 8693 proteins in 277 species: Archae - 0; Bacteria - 0; Metazoa - 2221; Fungi - 538; Plants - 48…	154	303	39	103	-17.0618	-1.66951	8.56222e-06	1.30318e-05	4.08739e-06	0.125279	0.0825881	1.80558e+07	0.00234875	0.0376348	-12.187	-1.84967	22.4341	2.17481e-06	0.000184075	1	0.000105245	Chr3:6465824-6467175	OK	12.7523	3.31804	-1.94236	4.23085	2.32805e-05	0.000528387	1	1	1	3	1
at3g50760	galacturonosyltransferase-like 2	Encodes a protein with putative galacturonosyltransferase activity.	galacturonosyltransferase-like 2 (GATL2); FUNCTIONS IN: transferase activity transferring hexosyl groups polygalacturonate 4-alpha-galacturonosyltransferase activity transferase activity transferring glycosyl groups; INVOLVED IN: carbohydrate biosynthetic process; LOCATED IN: endomembrane system; EXPRESSED IN: 21 plant structures; EXPRESSED DURING: 11 growth stages; CONTAINS InterPro DOMAIN/s: Gl…	349	311	1433	699	-14.9186	1.62184	3.7529e-05	1.84049e-05	5.66397e-05	0.0651679	0.0825881	1.80558e+07	2.48102e-05	0.00102949	-9.78966	1.44874	22.3028	2.32871e-06	0.000196417	1	0.000112302	Chr3:18868064-18869384	OK	16.756	52.5126	1.64799	-4.59291	4.37109e-06	0.00011905	1	1	1	3	1
at1g23400	RNA-binding CRS1 / YhbY (CRM) domain-containing protein	Promotes the splicing of chloroplast group II introns.	CAF2; FUNCTIONS IN: RNA binding; INVOLVED IN: Group II intron splicing; LOCATED IN: chloroplast; EXPRESSED IN: 22 plant structures; EXPRESSED DURING: 13 growth stages; CONTAINS InterPro DOMAIN/s: RNA-binding CRM domain (InterPro:IPR001890); BEST Arabidopsis thaliana protein match is: RNA-binding CRS1 / YhbY (CRM) domain-containing protein (TAIR:AT2G20020.1); Has 265 Blast hits to 223 proteins in …	1875	1777	713	916	-13.8394	-1.16145	7.38294e-05	0.000102034	4.56219e-05	0.0595082	0.0825881	1.80558e+07	0.00127491	0.0236882	-9.95698	-1.28287	22.2998	2.33232e-06	0.000196417	1	0.000112302	Chr1:8312075-8314744	OK	57.4761	24.1733	-1.24955	3.67421	0.000238587	0.00382088	1	1	1	3	1
at1g13245	ROTUNDIFOLIA like 17		ROTUNDIFOLIA like 17 (RTFL17); CONTAINS InterPro DOMAIN/s: DVL (InterPro:IPR012552); BEST Arabidopsis thaliana protein match is: ROTUNDIFOLIA like 15 (TAIR:AT1G68825.2); Has 124 Blast hits to 124 proteins in 12 species: Archae - 0; Bacteria - 0; Metazoa - 0; Fungi - 0; Plants - 124; Viruses - 0; Other Eukaryotes - 0 (source: NCBI BLink).	290	474	135	150	-16.2205	-1.45525	1.47961e-05	2.1687e-05	7.90951e-06	0.0766709	0.0825881	1.80558e+07	0.000568875	0.0129187	-11.0287	-1.51878	22.1726	2.49201e-06	0.000208819	1	0.000119393	Chr1:4525485-4526064	OK	61.7481	19.2254	-1.68338	4.20431	2.61882e-05	0.000583649	1	1	1	3	1
at4g39950	cytochrome P450 family 79 subfamily B polypeptide 2	Belongs to cytochrome P450 and is involved in tryptophan metabolism. Converts Trp to indo-3-acetaldoxime (IAOx) a precursor to IAA and indole glucosinolates.	cytochrome P450 family 79 subfamily B polypeptide 2 (CYP79B2); FUNCTIONS IN: electron carrier activity monooxygenase activity iron ion binding oxygen binding heme binding; INVOLVED IN: in 8 processes; LOCATED IN: chloroplast; EXPRESSED IN: 25 plant structures; EXPRESSED DURING: 13 growth stages; CONTAINS InterPro DOMAIN/s: Cytochrome P450 (InterPro:IPR001128) Cytochrome P450 E-class group I (Inte…	686	765	2287	2513	-13.7281	1.71031	8.70254e-05	4.07393e-05	0.000133311	0.0595082	0.0825881	1.80558e+07	2.82456e-06	0.000169579	-9.22257	1.6072	22.1465	2.52611e-06	0.00021115	1	0.000120725	Chr4:18525245-18527579	OK	22.2748	72.1538	1.69567	-4.78482	1.71136e-06	5.17498e-05	1	1	1	3	1
at1g55370	NDH-dependent cyclic electron flow 5		NDH-dependent cyclic electron flow 5 (NDF5); FUNCTIONS IN: carbohydrate binding catalytic activity; EXPRESSED IN: 20 plant structures; EXPRESSED DURING: 13 growth stages; CONTAINS InterPro DOMAIN/s: Glycoside hydrolase-type carbohydrate-binding (InterPro:IPR011013); BEST Arabidopsis thaliana protein match is: NDH-dependent cyclic electron flow 1 (TAIR:AT1G64770.2); Has 58 Blast hits to 57 protein…	515	539	150	222	-15.7948	-1.49512	2.001e-05	2.95352e-05	1.04807e-05	0.0708885	0.0825881	1.80558e+07	0.000216937	0.00612912	-11.1668	-1.63529	22.121	2.55999e-06	0.000213451	1	0.000122041	Chr1:20674782-20676449	OK	21.9917	7.51262	-1.54957	4.33125	1.48266e-05	0.000354869	1	1	1	3	1
at3g27690	photosystem II light harvesting complex gene 2.3	Encodes Lhcb2.4. Belongs to the Lhc super-gene family encodes the light-harvesting chlorophyll a/b-binding (LHC) proteins that constitute the antenna system of the photosynthetic apparatus.	photosystem II light harvesting complex gene 2.3 (LHCB2.3); FUNCTIONS IN: chlorophyll binding; INVOLVED IN: response to blue light response to red light response to far red light photosynthesis; LOCATED IN: light-harvesting complex thylakoid chloroplast thylakoid membrane chloroplast envelope; EXPRESSED IN: 27 plant structures; EXPRESSED DURING: 13 growth stages; CONTAINS InterPro DOMAIN/s: Chlor…	175	709	50	82	-16.6415	-2.78095	1.46754e-05	2.56357e-05	3.72436e-06	0.125279	0.0825881	1.80558e+07	8.17296e-07	5.85892e-05	-8.66342	-2.92145	22.1098	2.57497e-06	0.000214169	1	0.000122451	Chr3:10255946-10257011	OK	38.4456	4.71904	-3.02625	6.52486	6.80651e-11	5.31231e-09	1	1	1	3	1
at4g12390	pectin methylesterase inhibitor 1		pectin methylesterase inhibitor 1 (PME1); FUNCTIONS IN: enzyme inhibitor activity pectinesterase inhibitor activity pectinesterase activity; INVOLVED IN: biological_process unknown; LOCATED IN: endomembrane system; EXPRESSED IN: 22 plant structures; EXPRESSED DURING: 13 growth stages; CONTAINS InterPro DOMAIN/s: Pectinesterase inhibitor (InterPro:IPR006501); BEST Arabidopsis thaliana protein matc…	564	270	143	131	-16.2185	-1.60159	1.51883e-05	2.28446e-05	7.52824e-06	0.0766709	0.0825881	1.80558e+07	0.000155686	0.00471774	-11.3838	-1.67525	22.0618	2.64017e-06	0.000219049	1	0.000125242	Chr4:7336496-7337356	OK	31.727	11.9038	-1.41429	3.66676	0.000245639	0.00390026	1	1	1	3	1
at4g12490	Bifunctional inhibitor/lipid-transfer protein/seed storage 2S albumin superfamily protein		Bifunctional inhibitor/lipid-transfer protein/seed storage 2S albumin superfamily protein; CONTAINS InterPro DOMAIN/s: Bifunctional inhibitor/plant lipid transfer protein/seed storage (InterPro:IPR016140) Plant lipid transfer protein/seed storage/trypsin-alpha amylase inhibitor (InterPro:IPR003612) Plant lipid transfer protein/hydrophobic protein helical domain (InterPro:IPR013770); BEST Arabidop…	393	846	1766	3214	-13.7826	2.00307	8.8753e-05	3.54398e-05	0.000142068	0.100439	0.0825881	1.80558e+07	2.90327e-05	0.00115304	-9.54534	1.89991	22.0478	2.65949e-06	0.000220109	1	0.000125848	Chr4:7409620-7410406	OK	61.489	211.292	1.78084	-4.68178	2.84399e-06	8.12697e-05	1	1	1	3	1
at2g23600	acetone-cyanohydrin lyase	Encodes a protein shown to have carboxylesterase activity methyl salicylate esterase activity methyl jasmonate esterase activity and methyl IAA esterase activity in vitro. MES2 appears to be involved in MeSA hydrolysis in planta. This protein does not act	acetone-cyanohydrin lyase (ACL); FUNCTIONS IN: hydrolase activity hydrolase activity acting on ester bonds methyl salicylate esterase activity methyl jasmonate esterase activity methyl indole-3-acetate esterase activity; INVOLVED IN: salicylic acid metabolic process; LOCATED IN: cellular_component unknown; EXPRESSED IN: guard cell leaf; EXPRESSED DURING: seedling growth; CONTAINS InterPro DOMAIN/…	4311	1898	1233	1026	-13.2541	-1.45731	0.000115691	0.000169611	6.17685e-05	0.0708885	0.0825881	1.80558e+07	0.00022626	0.00633661	-9.15494	-1.51655	22.027	2.68839e-06	0.000221954	1	0.000126903	Chr2:10042198-10043673	OK	186.092	71.8756	-1.37244	3.99995	6.33563e-05	0.00125493	1	1	1	3	1
at5g67080	mitogen-activated protein kinase kinase kinase 19	member of MEKK subfamily	mitogen-activated protein kinase kinase kinase 19 (MAPKKK19); FUNCTIONS IN: protein serine/threonine kinase activity protein kinase activity kinase activity ATP binding; INVOLVED IN: protein amino acid phosphorylation; LOCATED IN: cellular_component unknown; EXPRESSED IN: 10 plant structures; EXPRESSED DURING: L mature pollen stage LP.06 six leaves visible M germinated pollen stage LP.04 four lea…	53	236	664	392	-15.9854	1.75693	1.83716e-05	8.37802e-06	2.83411e-05	0.11272	0.0825881	1.80558e+07	0.000589241	0.0132246	-10.8655	1.99076	22.0015	2.72444e-06	0.000224379	1	0.000128289	Chr5:26772725-26773760	OK	10.1618	31.3367	1.6247	-4.09043	4.30566e-05	0.000897778	1	1	1	3	1
at5g46230	Protein of unknown function DUF538		Protein of unknown function DUF538; CONTAINS InterPro DOMAIN/s: Protein of unknown function DUF538 (InterPro:IPR007493); BEST Arabidopsis thaliana protein match is: Protein of unknown function DUF538 (TAIR:AT1G09310.1); Has 30201 Blast hits to 17322 proteins in 780 species: Archae - 12; Bacteria - 1396; Metazoa - 17338; Fungi - 3422; Plants - 5037; Viruses - 0; Other Eukaryotes - 2996 (source: NC…	237	177	1140	418	-15.4948	1.82977	2.61656e-05	1.14859e-05	4.08274e-05	0.0708885	0.0825881	1.80558e+07	6.53809e-06	0.000337661	-10.9231	1.59902	21.9512	2.79665e-06	0.000229763	1	0.000131367	Chr5:18742439-18743045	OK	23.6105	90.8253	1.94366	-5.09453	3.49609e-07	1.2784e-05	1	1	1	3	1
at3g21460	Glutaredoxin family protein		Glutaredoxin family protein; FUNCTIONS IN: electron carrier activity protein disulfide oxidoreductase activity; INVOLVED IN: cell redox homeostasis; CONTAINS InterPro DOMAIN/s: Glutaredoxin-like plant II (InterPro:IPR011905) Thioredoxin fold (InterPro:IPR012335) Glutaredoxin (InterPro:IPR002109) Thioredoxin-like fold (InterPro:IPR012336); BEST Arabidopsis thaliana protein match is: Thioredoxin su…	85	110	10	29	-18.6227	-2.29902	3.30431e-06	5.49341e-06	1.10924e-06	0.131666	0.0825881	1.80558e+07	0.000162342	0.00488092	-13.3012	-2.50967	21.9309	2.82645e-06	0.000231645	1	0.000132443	Chr3:7557383-7557958	OK	13.6444	2.93291	-2.2179	3.77875	0.000157618	0.00273229	1	1	1	3	1
at4g00165	Bifunctional inhibitor/lipid-transfer protein/seed storage 2S albumin superfamily protein		Bifunctional inhibitor/lipid-transfer protein/seed storage 2S albumin superfamily protein; FUNCTIONS IN: lipid binding; INVOLVED IN: N-terminal protein myristoylation lipid transport; LOCATED IN: endomembrane system; CONTAINS InterPro DOMAIN/s: Bifunctional inhibitor/plant lipid transfer protein/seed storage (InterPro:IPR016140) Plant lipid transfer protein/seed storage/trypsin-alpha amylase inhi…	1061	1331	314	398	-14.7364	-1.75908	4.36593e-05	6.74016e-05	1.99166e-05	0.0651679	0.0825881	1.80558e+07	5.09549e-06	0.000277322	-10.744	-1.86456	21.9159	2.84871e-06	0.000232901	1	0.000133162	Chr4:69272-69884	OK	166.472	45.4567	-1.87272	6.48986	8.59173e-11	6.55028e-09	1	1	1	3	1
at1g14345	NAD(P)-linked oxidoreductase superfamily protein		NAD(P)-linked oxidoreductase superfamily protein; FUNCTIONS IN: oxidoreductase activity; INVOLVED IN: oxidation reduction; LOCATED IN: chloroplast thylakoid membrane chloroplast membrane; EXPRESSED IN: 21 plant structures; EXPRESSED DURING: 13 growth stages; CONTAINS InterPro DOMAIN/s: Aldo/keto reductase (InterPro:IPR001395); Has 297 Blast hits to 297 proteins in 86 species: Archae - 0; Bacteria…	628	652	159	256	-15.5727	-1.61093	2.38049e-05	3.58602e-05	1.17437e-05	0.0708885	0.0825881	1.80558e+07	6.7414e-05	0.00236281	-10.8145	-1.756	21.9097	2.85782e-06	0.000233079	1	0.000133263	Chr1:4899144-4899979	OK	72.8482	21.4601	-1.76323	4.84341	1.27627e-06	3.97494e-05	1	1	1	3	1
at2g17230	EXORDIUM like 5		EXORDIUM like 5 (EXL5); FUNCTIONS IN: molecular_function unknown; INVOLVED IN: biological_process unknown; LOCATED IN: endomembrane system; EXPRESSED IN: 22 plant structures; EXPRESSED DURING: 13 growth stages; CONTAINS InterPro DOMAIN/s: Phosphate-induced protein 1 (InterPro:IPR006766); BEST Arabidopsis thaliana protein match is: EXORDIUM like 1 (TAIR:AT2G35150.1); Has 402 Blast hits to 401 prot…	686	460	132	184	-15.8641	-1.83685	2.02847e-05	3.16872e-05	8.87343e-06	0.0708885	0.0825881	1.80558e+07	6.94486e-06	0.000355799	-11.0605	-1.93465	21.8992	2.87361e-06	0.000233799	1	0.000133675	Chr2:7494535-7496016	OK	24.6654	6.65849	-1.88922	5.00188	5.67753e-07	1.9306e-05	1	1	1	3	1
at5g11030	aberrant lateral root formation 4	alf4-1 prevents initiation of lateral roots. Cannot be rescued by IAA. Protein belongs to a plant-specific gene family and is localized to the nucleus.	ABERRANT LATERAL ROOT FORMATION 4 (ALF4); CONTAINS InterPro DOMAIN/s: Uncharacterised protein family YAP/Alf4/glomulin (InterPro:IPR013877); Has 56 Blast hits to 55 proteins in 23 species: Archae - 0; Bacteria - 12; Metazoa - 4; Fungi - 0; Plants - 37; Viruses - 0; Other Eukaryotes - 3 (source: NCBI BLink).	310	220	1002	545	-15.3088	1.49338	2.80123e-05	1.46815e-05	4.13345e-05	0.0595082	0.0825881	1.80558e+07	4.90869e-05	0.00178948	-10.8262	1.37823	21.8645	2.926e-06	0.000237487	1	0.000135784	Chr5:3490831-3495132	OK	7.22099	20.8222	1.52785	-4.59773	4.27112e-06	0.00011664	1	1	1	3	1
at3g14060			unknown protein; BEST Arabidopsis thaliana protein match is: unknown protein (TAIR:AT1G54120.1); Has 30 Blast hits to 30 proteins in 8 species: Archae - 0; Bacteria - 0; Metazoa - 0; Fungi - 0; Plants - 30; Viruses - 0; Other Eukaryotes - 0 (source: NCBI BLink).	107	75	693	201	-16.4966	2.20205	1.41351e-05	5.04243e-06	2.32039e-05	0.0943988	0.0825881	1.80558e+07	4.30742e-06	0.000246292	-11.0136	1.96336	21.8351	2.97117e-06	0.000240572	1	0.000137547	Chr3:4657045-4657601	OK	13.8862	75.084	2.43485	-5.85889	4.65981e-09	2.54179e-07	1	1	1	3	1
at4g35600	Protein kinase superfamily protein	plant-type connexin (gap junction-type protein) a component of plasmodesmata	CONNEXIN 32; FUNCTIONS IN: protein serine/threonine kinase activity protein kinase activity kinase activity ATP binding; INVOLVED IN: protein amino acid phosphorylation N-terminal protein myristoylation; LOCATED IN: plasma membrane; EXPRESSED IN: 23 plant structures; EXPRESSED DURING: 13 growth stages; CONTAINS InterPro DOMAIN/s: Protein kinase ATP binding site (InterPro:IPR017441) Protein kinase…	634	536	2787	1188	-14.0624	1.68688	6.87325e-05	3.25752e-05	0.000104874	0.0651679	0.0825881	1.80558e+07	1.02567e-05	0.000496354	-9.56383	1.48214	21.8293	2.98011e-06	0.000240716	1	0.00013763	Chr4:16896201-16898876	OK	21.8785	71.2229	1.70283	-5.07973	3.77969e-07	1.36692e-05	1	1	1	3	1
at1g57650	ATP binding		ATP binding; FUNCTIONS IN: ATP binding; INVOLVED IN: apoptosis defense response; LOCATED IN: cellular_component unknown; EXPRESSED IN: stamen; EXPRESSED DURING: 4 anthesis; CONTAINS InterPro DOMAIN/s: NB-ARC (InterPro:IPR002182) Disease resistance protein (InterPro:IPR000767); BEST Arabidopsis thaliana protein match is: Disease resistance protein (TIR-NBS-LRR class) family (TAIR:AT2G14080.1); Has…	6	14	103	61	-19.2718	2.96032	2.49607e-06	5.64832e-07	4.41016e-06	0.118964	0.0825881	1.80558e+07	2.27547e-06	0.000140567	-12.5261	2.86694	21.8085	3.01267e-06	0.000242762	1	0.000138799	Chr1:21351290-21354311	OK	0.340979	2.17724	2.67475	-4.59238	4.38213e-06	0.000119187	1	1	1	3	1
at1g74070	Cyclophilin-like peptidyl-prolyl cis-trans isomerase family protein		Cyclophilin-like peptidyl-prolyl cis-trans isomerase family protein; FUNCTIONS IN: peptidyl-prolyl cis-trans isomerase activity; INVOLVED IN: protein folding; LOCATED IN: chloroplast thylakoid lumen chloroplast; EXPRESSED IN: 20 plant structures; EXPRESSED DURING: 13 growth stages; CONTAINS InterPro DOMAIN/s: Cyclophilin-like (InterPro:IPR015891) Peptidyl-prolyl cis-trans isomerase cyclophilin-ty…	688	1015	223	349	-15.1283	-1.57623	3.21945e-05	4.82145e-05	1.61723e-05	0.0708885	0.0825881	1.80558e+07	8.6688e-05	0.00289643	-10.7205	-1.69186	21.8014	3.02378e-06	0.000243075	1	0.000138978	Chr1:27851487-27852976	OK	49.5575	14.7712	-1.74632	4.81579	1.4662e-06	4.51664e-05	1	1	1	3	1
at1g07050	CCT motif family protein		CCT motif family protein; CONTAINS InterPro DOMAIN/s: CCT domain (InterPro:IPR010402); BEST Arabidopsis thaliana protein match is: CCT motif family protein (TAIR:AT4G25990.1); Has 1772 Blast hits to 1772 proteins in 105 species: Archae - 0; Bacteria - 0; Metazoa - 1; Fungi - 2; Plants - 1711; Viruses - 0; Other Eukaryotes - 58 (source: NCBI BLink).	787	1392	350	459	-14.7029	-1.45163	4.23418e-05	6.20125e-05	2.26732e-05	0.0766709	0.0825881	1.80558e+07	0.00045414	0.0108654	-10.8659	-1.522	21.7786	3.05997e-06	0.000245396	1	0.000140306	Chr1:2164187-2165239	OK	97.6909	32.0253	-1.60901	4.48375	7.33411e-06	0.000188567	1	1	1	3	1
at1g61140	SNF2 domain-containing protein / helicase domain-containing protein / zinc finger protein-related		embryo sac development arrest 16 (EDA16); FUNCTIONS IN: helicase activity DNA binding zinc ion binding nucleic acid binding ATP binding; INVOLVED IN: embryo sac development; EXPRESSED IN: 24 plant structures; EXPRESSED DURING: 15 growth stages; CONTAINS InterPro DOMAIN/s: Zinc finger RING-type conserved site (InterPro:IPR017907) Zinc finger RING-type (InterPro:IPR001841) Zinc finger C3HC4 RING-ty…	716	769	3658	1373	-13.7197	1.66346	8.67937e-05	4.16467e-05	0.00013192	0.0708885	0.0825881	1.80558e+07	2.91903e-05	0.00115392	-9.51304	1.47935	21.7675	3.07764e-06	0.000246226	1	0.00014078	Chr1:22534716-22540850	OK	8.96182	29.7078	1.72898	-5.19245	2.07548e-07	8.00437e-06	1	1	1	3	1
at1g35210			unknown protein; FUNCTIONS IN: molecular_function unknown; INVOLVED IN: biological_process unknown; LOCATED IN: chloroplast; EXPRESSED IN: 14 plant structures; EXPRESSED DURING: 9 growth stages; CONTAINS InterPro DOMAIN/s: Protein of unknown function DUF740 (InterPro:IPR008004); BEST Arabidopsis thaliana protein match is: unknown protein (TAIR:AT1G22470.1); Has 83 Blast hits to 83 proteins in 12 …	50	96	727	256	-16.562	2.63043	1.49548e-05	4.15205e-06	2.57225e-05	0.0943988	0.0825881	1.80558e+07	6.95379e-08	7.5054e-06	-11.6219	2.39116	21.759	3.09132e-06	0.000246407	1	0.000140884	Chr1:12896651-12897402	OK	6.91712	41.9949	2.60197	-6.0287	1.65288e-09	1.00116e-07	1	1	1	3	1
at5g01050	Laccase/Diphenol oxidase family protein	putative laccase a member of laccase family of genes (17 members in Arabidopsis).	Laccase/Diphenol oxidase family protein; FUNCTIONS IN: laccase activity; INVOLVED IN: oxidation reduction lignin catabolic process; LOCATED IN: endomembrane system apoplast; EXPRESSED IN: root flower; CONTAINS InterPro DOMAIN/s: Multicopper oxidase type 3 (InterPro:IPR011707) Laccase (InterPro:IPR017761) Multicopper oxidase type 2 (InterPro:IPR011706) Cupredoxin (InterPro:IPR008972) Multicopper o…	0	0	24	17	-34.8966	30.239	5.60213e-07	8.7835e-16	1.1138e-06	0.131666	0.0825881	1.80558e+07	2.5422e-07	2.2404e-05	-14.7861	9.54121	21.757	3.09457e-06	0.000246407	1	0.000140884	Chr5:18085-20812	OK	0.0718358	0.640208	3.15577	-3.38178	0.00072018	0.00942338	1	1	1	3	1
at5g02180	Transmembrane amino acid transporter family protein		Transmembrane amino acid transporter family protein; FUNCTIONS IN: amino acid transmembrane transporter activity; INVOLVED IN: amino acid transport; LOCATED IN: chloroplast membrane; EXPRESSED IN: 18 plant structures; EXPRESSED DURING: 12 growth stages; CONTAINS InterPro DOMAIN/s: Amino acid transporter transmembrane (InterPro:IPR013057); BEST Arabidopsis thaliana protein match is: Transmembrane …	70	124	30	22	-18.4505	-1.96356	3.45599e-06	5.51005e-06	1.41397e-06	0.11272	0.0825881	1.80558e+07	0.000377178	0.00943534	-11.7482	-2.04379	21.6843	3.21404e-06	0.000254786	1	0.000145675	Chr5:430876-433741	OK	3.07231	0.751891	-2.03073	3.74449	0.000180758	0.00304984	1	1	1	3	1
at1g66230	myb domain protein 20	Encodes a putative transcription factor (MYB20).	myb domain protein 20 (MYB20); CONTAINS InterPro DOMAIN/s: SANT DNA-binding (InterPro:IPR001005) Homeodomain-like (InterPro:IPR009057) Myb DNA-binding (InterPro:IPR014778) HTH transcriptional regulator Myb-type DNA-binding (InterPro:IPR017930) Homeodomain-related (InterPro:IPR012287) Myb transcription factor (InterPro:IPR015495); BEST Arabidopsis thaliana protein match is: myb domain protein 43 (…	123	240	35	63	-17.5089	-1.89792	6.55855e-06	1.03462e-05	2.77111e-06	0.118964	0.0825881	1.80558e+07	0.000498299	0.0116464	-12.0037	-1.9938	21.6838	3.21497e-06	0.000254786	1	0.000145675	Chr1:24677153-24678415	OK	9.45642	2.18372	-2.11451	4.25171	2.12142e-05	0.000490035	1	1	1	3	1
at5g65207			unknown protein; BEST Arabidopsis thaliana protein match is: unknown protein (TAIR:AT5G10040.1); Has 30201 Blast hits to 17322 proteins in 780 species: Archae - 12; Bacteria - 1396; Metazoa - 17338; Fungi - 3422; Plants - 5037; Viruses - 0; Other Eukaryotes - 2996 (source: NCBI BLink).	387	502	132	118	-16.2186	-1.8698	1.59616e-05	2.50704e-05	6.8598e-06	0.0708885	0.0825881	1.80558e+07	5.51459e-06	0.000297567	-11.5834	-1.91937	21.6572	3.25988e-06	0.000257737	1	0.000147362	Chr5:26052244-26052644	OK	170.244	48.7392	-1.80445	4.70741	2.50889e-06	7.24277e-05	1	1	1	3	1
at1g61340	F-box family protein		F-box family protein; CONTAINS InterPro DOMAIN/s: F-box domain cyclin-like (InterPro:IPR001810); BEST Arabidopsis thaliana protein match is: F-box family protein (TAIR:AT4G05010.1); Has 91 Blast hits to 91 proteins in 14 species: Archae - 0; Bacteria - 0; Metazoa - 0; Fungi - 0; Plants - 91; Viruses - 0; Other Eukaryotes - 0 (source: NCBI BLink).	40	61	319	193	-17.2836	2.26961	8.31739e-06	2.85382e-06	1.3764e-05	0.088425	0.0825881	1.80558e+07	1.795e-06	0.000116113	-10.5117	2.1423	21.6455	3.27984e-06	0.000258707	1	0.000147916	Chr1:22628264-22630009	OK	3.61975	15.4507	2.09371	-4.66703	3.05583e-06	8.68206e-05	1	1	1	3	1
at1g80440	Galactose oxidase/kelch repeat superfamily protein		Galactose oxidase/kelch repeat superfamily protein; CONTAINS InterPro DOMAIN/s: Galactose oxidase/kelch beta-propeller (InterPro:IPR011043) Kelch repeat type 1 (InterPro:IPR006652) Kelch related (InterPro:IPR013089) Kelch-type beta propeller (InterPro:IPR015915); BEST Arabidopsis thaliana protein match is: Galactose oxidase/kelch repeat superfamily protein (TAIR:AT1G15670.1); Has 30201 Blast hits…	3897	9905	2311	2390	-12.1039	-1.60789	0.000263365	0.000396619	0.00013012	0.157953	0.0825881	1.80558e+07	0.00677042	0.0773786	-9.16484	-1.54241	21.6177	3.3276e-06	0.000261859	1	0.000149718	Chr1:30241606-30243071	OK	316.002	95.6751	-1.72372	4.11162	3.92887e-05	0.000831506	1	1	1	3	1
at3g50480	homolog of RPW8 4	Homolog of RPW8	homolog of RPW8 4 (HR4); FUNCTIONS IN: molecular_function unknown; INVOLVED IN: response to other organism; LOCATED IN: endomembrane system; EXPRESSED IN: 20 plant structures; EXPRESSED DURING: 11 growth stages; CONTAINS InterPro DOMAIN/s: Powdery mildew resistance protein RPW8 domain (InterPro:IPR008808); BEST Arabidopsis thaliana protein match is: homolog of RPW8 3 (TAIR:AT3G50470.1); Has 106 B…	7545	8205	45534	24589	-10.1025	2.08296	0.00115711	0.000441915	0.00187229	0.0766709	0.0825881	1.80558e+07	6.1539e-07	4.56481e-05	-7.19137	1.95852	21.5926	3.37156e-06	0.000264699	1	0.000151342	Chr3:18733067-18734388	OK	503.872	2104.83	2.06257	-3.33017	0.000867942	0.0109231	1	1	1	3	1
at5g52720	Copper transport protein family		Copper transport protein family; BEST Arabidopsis thaliana protein match is: Copper transport protein family (TAIR:AT5G52670.1); Has 113 Blast hits to 106 proteins in 12 species: Archae - 0; Bacteria - 0; Metazoa - 0; Fungi - 0; Plants - 113; Viruses - 0; Other Eukaryotes - 0 (source: NCBI BLink).	2	8	160	57	-19.5865	4.3273	3.00745e-06	2.8215e-07	5.70078e-06	0.138125	0.0825881	1.80558e+07	2.88399e-09	4.54158e-07	-12.8681	4.12797	21.5568	3.43506e-06	0.000267307	1	0.000152833	Chr5:21378856-21379744	OK	0.714838	15.0179	4.39292	-6.1491	7.79251e-10	5.01208e-08	1	1	1	3	1
at5g19190			unknown protein; BEST Arabidopsis thaliana protein match is: unknown protein (TAIR:AT3G06070.1); Has 1807 Blast hits to 1807 proteins in 277 species: Archae - 0; Bacteria - 0; Metazoa - 736; Fungi - 347; Plants - 385; Viruses - 0; Other Eukaryotes - 339 (source: NCBI BLink).	376	579	75	136	-16.2607	-2.17514	1.65316e-05	2.70662e-05	5.99299e-06	0.082516	0.0825881	1.80558e+07	1.1868e-06	8.05683e-05	-11.2532	-2.33099	21.5587	3.43167e-06	0.000267307	1	0.000152833	Chr5:6457259-6458031	OK	56.8407	11.1608	-2.34849	5.59154	2.25059e-08	1.0617e-06	1	1	1	3	1
at3g48280	cytochrome P450 family 71 subfamily A polypeptide 25	putative cytochrome P450	cytochrome P450 family 71 subfamily A polypeptide 25 (CYP71A25); FUNCTIONS IN: electron carrier activity monooxygenase activity iron ion binding oxygen binding heme binding; INVOLVED IN: oxidation reduction; CONTAINS InterPro DOMAIN/s: Cytochrome P450 (InterPro:IPR001128) Cytochrome P450 conserved site (InterPro:IPR017972) Cytochrome P450 E-class group I (InterPro:IPR002401); BEST Arabidopsis tha…	245	305	67	103	-16.8251	-1.69346	1.01398e-05	1.54891e-05	4.78788e-06	0.088425	0.0825881	1.80558e+07	0.000253405	0.00696482	-11.9737	-1.82375	21.5426	3.46047e-06	0.000267307	1	0.000152833	Chr3:17879565-17881312	OK	10.0177	3.04855	-1.71636	3.99757	6.39968e-05	0.00126621	1	1	1	3	1
at1g07620	GTP-binding protein Obg/CgtA		ATOBGM; FUNCTIONS IN: magnesium ion binding GTP binding GTPase activity; INVOLVED IN: biological_process unknown; LOCATED IN: cellular_component unknown; CONTAINS InterPro DOMAIN/s: GTP-binding protein Obg/CgtA (InterPro:IPR014100); BEST Arabidopsis thaliana protein match is: Protein of unknown function (DUF3741) (TAIR:AT5G02390.1); Has 561 Blast hits to 511 proteins in 87 species: Archae - 0; Ba…	88	30	413	105	-17.2189	2.05806	8.31277e-06	3.21743e-06	1.33907e-05	0.131666	0.0825881	1.80558e+07	0.000290489	0.00771906	-11.5467	1.91167	21.5442	3.45764e-06	0.000267307	1	0.000152833	Chr1:2344389-2346842	OK	1.37495	6.92422	2.33227	-5.12703	2.94349e-07	1.10709e-05	1	1	1	3	1
at5g12950	Putative glycosyl hydrolase of unknown function (DUF1680)		FUNCTIONS IN: catalytic activity; LOCATED IN: vacuole plant-type cell wall; EXPRESSED IN: stem male gametophyte guard cell pollen tube; EXPRESSED DURING: L mature pollen stage M germinated pollen stage; CONTAINS InterPro DOMAIN/s: Protein of unknown function DUF1680 (InterPro:IPR012878) Six-hairpin glycosidase-like (InterPro:IPR008928); BEST Arabidopsis thaliana protein match is: Putative glycosy…	1244	1682	477	662	-14.2468	-1.36774	5.73305e-05	8.26348e-05	3.20251e-05	0.0651679	0.0825881	1.80558e+07	0.000316136	0.00819638	-10.3001	-1.48704	21.5576	3.43365e-06	0.000267307	1	0.000152833	Chr5:4092952-4096975	OK	29.8701	10.4092	-1.52084	4.34457	1.39551e-05	0.000336455	1	1	1	3	1
at5g25260	SPFH/Band 7/PHB domain-containing membrane-associated protein family		SPFH/Band 7/PHB domain-containing membrane-associated protein family; FUNCTIONS IN: molecular_function unknown; INVOLVED IN: biological_process unknown; LOCATED IN: plasma membrane; EXPRESSED IN: cultured cell; CONTAINS InterPro DOMAIN/s: Band 7 protein (InterPro:IPR001107); BEST Arabidopsis thaliana protein match is: SPFH/Band 7/PHB domain-containing membrane-associated protein family (TAIR:AT5G…	303	1145	11761	3170	-12.94	3.20043	0.000213925	4.19523e-05	0.00038584	0.310116	0.0825881	1.80558e+07	0.000325931	0.00841637	-9.24135	3.03038	21.5555	3.43731e-06	0.000267307	1	0.000152833	Chr5:8752683-8754485	OK	29.2555	253.259	3.11383	-6.24003	4.37485e-10	2.92833e-08	1	1	1	3	1
at2g03440	nodulin-related protein 1	Induced at the transcriptional level by Pseudomonas syringae pv. tomato infection.	nodulin-related protein 1 (NRP1); FUNCTIONS IN: molecular_function unknown; INVOLVED IN: response to cold response to heat abscisic acid mediated signaling pathway response to bacterium; LOCATED IN: cellular_component unknown; EXPRESSED IN: 8 plant structures; BEST Arabidopsis thaliana protein match is: unknown protein (TAIR:AT1G13930.2); Has 109 Blast hits to 108 proteins in 42 species: Archae -…	1652	1667	765	784	-13.9522	-1.11675	6.78775e-05	9.29086e-05	4.28473e-05	0.0539082	0.0825881	1.80558e+07	0.00113382	0.021783	-9.51388	-1.22041	21.5501	3.44699e-06	0.000267307	1	0.000152833	Chr2:1039204-1040118	OK	151.786	71.3584	-1.08888	3.20442	0.00135333	0.0155637	1	1	1	3	1
at2g23840	HNH endonuclease		HNH endonuclease; FUNCTIONS IN: endonuclease activity nucleic acid binding; INVOLVED IN: biological_process unknown; LOCATED IN: cellular_component unknown; EXPRESSED IN: 21 plant structures; EXPRESSED DURING: 13 growth stages; CONTAINS InterPro DOMAIN/s: HNH nuclease (InterPro:IPR003615) HNH endonuclease (InterPro:IPR002711); Has 4176 Blast hits to 4176 proteins in 656 species: Archae - 6; Bacte…	308	568	171	125	-16.1077	-1.63403	1.64878e-05	2.49504e-05	8.03813e-06	0.0766709	0.0825881	1.80558e+07	0.000109738	0.00351968	-10.6489	-1.6889	21.5054	3.52839e-06	0.000271929	1	0.000155476	Chr2:10153796-10155647	OK	26.3459	8.21103	-1.68195	4.19845	2.68751e-05	0.000597608	1	1	1	3	1
at3g07720	Galactose oxidase/kelch repeat superfamily protein		Galactose oxidase/kelch repeat superfamily protein; CONTAINS InterPro DOMAIN/s: Galactose oxidase/kelch beta-propeller (InterPro:IPR011043) Kelch repeat type 1 (InterPro:IPR006652) Kelch-type beta propeller (InterPro:IPR015915); BEST Arabidopsis thaliana protein match is: nitrile specifier protein 5 (TAIR:AT5G48180.1); Has 10920 Blast hits to 5857 proteins in 349 species: Archae - 8; Bacteria - 3…	2116	1251	9364	2942	-12.503	1.78701	0.000206409	9.2743e-05	0.000320057	0.144658	0.0825881	1.80558e+07	0.0017491	0.0298966	-9.01095	1.58467	21.4998	3.53875e-06	0.000272103	1	0.000155575	Chr3:2465364-2467233	OK	83.8392	306.947	1.87229	-4.1831	2.8756e-05	0.00063443	1	1	1	3	1
at3g10500	NAC domain containing protein 53		NAC domain containing protein 53 (NAC053); FUNCTIONS IN: sequence-specific DNA binding transcription factor activity; INVOLVED IN: multicellular organismal development regulation of transcription; LOCATED IN: cellular_component unknown; EXPRESSED IN: 22 plant structures; EXPRESSED DURING: 13 growth stages; CONTAINS InterPro DOMAIN/s: No apical meristem (NAM) protein (InterPro:IPR003441); BEST Ara…	368	377	1881	757	-14.6816	1.73451	4.51473e-05	2.08621e-05	6.94133e-05	0.0651679	0.0825881	1.80558e+07	6.66874e-06	0.000343485	-10.1602	1.5468	21.4621	3.60886e-06	0.00027623	1	0.000157935	Chr3:3271489-3274030	OK	10.2051	35.3637	1.79298	-4.86311	1.15558e-06	3.6509e-05	1	1	1	3	1
at3g47500	cycling DOF factor 3	Dof-type zinc finger domain-containing protein identical to H-protein promoter binding factor-2a GI:3386546 from (Arabidopsis thaliana). Interacts with LKP2 and FKF1 but its overexpression does not change flowering time under short or long day conditions.	cycling DOF factor 3 (CDF3); CONTAINS InterPro DOMAIN/s: Zinc finger Dof-type (InterPro:IPR003851); BEST Arabidopsis thaliana protein match is: cycling DOF factor 1 (TAIR:AT5G62430.1); Has 1160 Blast hits to 1145 proteins in 79 species: Archae - 0; Bacteria - 0; Metazoa - 13; Fungi - 10; Plants - 1084; Viruses - 0; Other Eukaryotes - 53 (source: NCBI BLink).	119	249	75	23	-17.5552	-2.03533	6.52559e-06	1.05074e-05	2.57221e-06	0.125279	0.0825881	1.80558e+07	0.000254916	0.00697641	-10.4035	-2.23452	21.4326	3.66494e-06	0.00027925	1	0.000159662	Chr3:17503999-17506058	OK	7.27583	1.7274	-2.07451	4.20891	2.56605e-05	0.000572533	1	1	1	3	1
at1g06180	myb domain protein 13	member of MYB3R- and R2R3- type MYB- encoding genes	myb domain protein 13 (MYB13); CONTAINS InterPro DOMAIN/s: SANT DNA-binding (InterPro:IPR001005) Homeodomain-like (InterPro:IPR009057) Myb DNA-binding (InterPro:IPR014778) HTH transcriptional regulator Myb-type DNA-binding (InterPro:IPR017930) Homeodomain-related (InterPro:IPR012287) Myb transcription factor (InterPro:IPR015495); BEST Arabidopsis thaliana protein match is: myb domain protein 14 (…	30	59	164	169	-17.6603	1.86356	5.87094e-06	2.52823e-06	9.20707e-06	0.106545	0.0825881	1.80558e+07	0.000336157	0.00861099	-12.1529	1.84616	21.4349	3.66049e-06	0.00027925	1	0.000159662	Chr1:1889407-1891158	OK	3.50407	11.1756	1.67325	-3.54427	0.000393703	0.00578427	1	1	1	3	1
at2g04040	MATE efflux family protein	AtDTX1 (At2g04040) has been identified as a detoxifying efflux carrier for plant-derived antibiotics and other toxic compounds including CD2+.	TX1; CONTAINS InterPro DOMAIN/s: MATE family transporter related protein (InterPro:IPR015521) Multi antimicrobial extrusion protein MatE (InterPro:IPR002528); BEST Arabidopsis thaliana protein match is: MATE efflux family protein (TAIR:AT2G04080.1); Has 9657 Blast hits to 9581 proteins in 1940 species: Archae - 182; Bacteria - 6693; Metazoa - 146; Fungi - 326; Plants - 1322; Viruses - 0; Other Eu…	15	54	197	180	-17.7506	2.38406	6.17608e-06	1.97931e-06	1.03585e-05	0.125279	0.0825881	1.80558e+07	2.9925e-05	0.00118053	-12.9067	2.46447	21.4154	3.69793e-06	0.000279261	1	0.000159668	Chr2:1333261-1336489	OK	1.36276	6.50227	2.25442	-4.76867	1.8545e-06	5.57968e-05	1	1	1	3	1
at3g55630	DHFS-FPGS homolog D		DHFS-FPGS homolog D (DFD); CONTAINS InterPro DOMAIN/s: Folylpolyglutamate synthetase conserved site (InterPro:IPR018109) Mur ligase central (InterPro:IPR013221) Mur ligase C-terminal (InterPro:IPR004101) Folylpolyglutamate synthetase (InterPro:IPR001645); BEST Arabidopsis thaliana protein match is: DHFS-FPGS homolog B (TAIR:AT5G05980.2); Has 7683 Blast hits to 7678 proteins in 2538 species: Archa…	649	889	205	311	-15.279	-1.57719	2.90071e-05	4.34481e-05	1.45639e-05	0.0708885	0.0825881	1.80558e+07	8.84844e-05	0.00293603	-10.7668	-1.69258	21.4175	3.69378e-06	0.000279261	1	0.000159668	Chr3:20636668-20639492	OK	27.6892	8.30247	-1.73771	5.74901	8.97697e-09	4.62818e-07	1	1	1	3	1
at2g43680	IQ-domain 14		IQ-domain 14 (IQD14); FUNCTIONS IN: calmodulin binding; LOCATED IN: plasma membrane; EXPRESSED IN: 23 plant structures; EXPRESSED DURING: 13 growth stages; CONTAINS InterPro DOMAIN/s: IQ calmodulin-binding region (InterPro:IPR000048); BEST Arabidopsis thaliana protein match is: IQ-domain 13 (TAIR:AT3G59690.1); Has 30201 Blast hits to 17322 proteins in 780 species: Archae - 12; Bacteria - 1396; Me…	3114	1781	12398	5363	-11.9583	1.79942	0.000301783	0.000134698	0.000468856	0.106545	0.0825881	1.80558e+07	0.00023347	0.00651952	-8.08127	1.6811	21.4172	3.69443e-06	0.000279261	1	0.000159668	Chr2:18108348-18111831	OK	55.4025	208.086	1.90916	-8.66533	0	0	1	1	1	3	1
at4g27310	B-box type zinc finger family protein		B-box type zinc finger family protein; FUNCTIONS IN: sequence-specific DNA binding transcription factor activity zinc ion binding; INVOLVED IN: regulation of transcription; LOCATED IN: intracellular; CONTAINS InterPro DOMAIN/s: Zinc finger B-box (InterPro:IPR000315); BEST Arabidopsis thaliana protein match is: B-box type zinc finger family protein (TAIR:AT5G54470.1); Has 1807 Blast hits to 1807 p…	54	160	22	37	-18.2524	-1.8878	3.90191e-06	6.15162e-06	1.6574e-06	0.151267	0.0825881	1.80558e+07	0.00243064	0.0385379	-10.4565	-1.9217	21.4152	3.69833e-06	0.000279261	1	0.000159668	Chr4:13675637-13676910	OK	7.64999	1.6245	-2.23546	4.22599	2.37897e-05	0.000538089	1	1	1	3	1
at4g12420	Cupredoxin superfamily protein	Encodes a protein of unknown function involved in directed root tip growth. It is a member of 19-member gene family and is distantly related structurally to the multiple-copper oxidases ascorbate oxidase and laccase though it lacks the copper-binding doma	SKU5; FUNCTIONS IN: oxidoreductase activity copper ion binding; INVOLVED IN: cell tip growth; LOCATED IN: in 7 components; EXPRESSED IN: 26 plant structures; EXPRESSED DURING: 14 growth stages; CONTAINS InterPro DOMAIN/s: Multicopper oxidase type 3 (InterPro:IPR011707) Cupredoxin (InterPro:IPR008972) Multicopper oxidase type 2 (InterPro:IPR011706) Multicopper oxidase type 1 (InterPro:IPR001117); …	1596	1665	395	989	-14.0128	-1.19002	6.57182e-05	9.1378e-05	4.00482e-05	0.088425	0.0825881	1.80558e+07	0.00684324	0.077927	-9.86328	-1.50987	21.364	3.79846e-06	0.000285539	1	0.000163257	Chr4:7349266-7353135	OK	40.5424	16.622	-1.28634	3.59824	0.000320376	0.00484762	1	1	1	3	1
at1g71390	receptor like protein 11		receptor like protein 11 (RLP11); INVOLVED IN: signal transduction defense response; LOCATED IN: endomembrane system; EXPRESSED IN: leaf whorl stamen; EXPRESSED DURING: 4 anthesis petal differentiation and expansion stage; CONTAINS InterPro DOMAIN/s: Leucine-rich repeat-containing N-terminal domain type 2 (InterPro:IPR013210) Leucine-rich repeat (InterPro:IPR001611); BEST Arabidopsis thaliana pro…	0	0	49	4	-34.7622	30.5077	6.94902e-07	8.7835e-16	1.36434e-06	0.260427	0.0825881	1.80558e+07	4.33839e-06	0.000247327	-14.8308	9.75515	21.336	3.85417e-06	0.00028908	1	0.000165282	Chr1:26906452-26908807	OK	0	0.567392	1.79769e+308	1.79769e+308	0.00355102	0.0330436	1	1	1	3	1
at2g18300	basic helix-loop-helix (bHLH) DNA-binding superfamily protein		basic helix-loop-helix (bHLH) DNA-binding superfamily protein; FUNCTIONS IN: sequence-specific DNA binding transcription factor activity; INVOLVED IN: response to cytokinin stimulus regulation of transcription; LOCATED IN: nucleus; EXPRESSED IN: 13 plant structures; EXPRESSED DURING: 8 growth stages; CONTAINS InterPro DOMAIN/s: Helix-loop-helix DNA-binding domain (InterPro:IPR001092) Helix-loop-h…	828	707	202	299	-15.313	-1.59851	2.84396e-05	4.27502e-05	1.41223e-05	0.0651679	0.0825881	1.80558e+07	3.53762e-05	0.00136475	-10.4404	-1.80818	21.3082	3.91046e-06	0.000292648	1	0.000167322	Chr2:7952441-7954739	OK	30.3994	9.42206	-1.68993	7.77456	7.54952e-15	1.12934e-12	1	1	1	3	1
at3g26210	cytochrome P450 family 71 subfamily B polypeptide 23	putative cytochrome P450	cytochrome P450 family 71 subfamily B polypeptide 23 (CYP71B23); FUNCTIONS IN: electron carrier activity monooxygenase activity iron ion binding oxygen binding heme binding; INVOLVED IN: oxidation reduction; LOCATED IN: endomembrane system; EXPRESSED IN: 20 plant structures; EXPRESSED DURING: 11 growth stages; CONTAINS InterPro DOMAIN/s: Cytochrome P450 (InterPro:IPR001128) Cytochrome P450 conser…	372	329	1864	1178	-14.6091	2.06762	5.07383e-05	1.95439e-05	8.19221e-05	0.0539082	0.0825881	1.80558e+07	5.35327e-09	8.03492e-07	-10.2009	1.9481	21.1791	4.18292e-06	0.000311651	1	0.000178187	Chr3:9593131-9595243	OK	11.2999	47.288	2.06516	-5.81025	6.23805e-09	3.27597e-07	1	1	1	3	1
at5g45110	NPR1-like protein 3	Encodes a paralog of NPR1. Involved in negative regulation of defense responses against bacterial and oomycete pathogens. npr3 mutants has elevated level of PR1 expression. Interacts with TGA2 TGA3 TGA5 and TGA6 in yeast two hybrid assays.	NPR1-like protein 3 (NPR3); INVOLVED IN: defense response to fungus incompatible interaction defense response to bacterium incompatible interaction; LOCATED IN: chloroplast; EXPRESSED IN: 23 plant structures; EXPRESSED DURING: 13 growth stages; CONTAINS InterPro DOMAIN/s: BTB/POZ (InterPro:IPR013069) NPR1/NIM1 like C-terminal (InterPro:IPR021094) BTB/POZ fold (InterPro:IPR011333) Ankyrin repeat-c…	522	1032	4910	2085	-13.4323	2.05639	0.000114442	4.43553e-05	0.0001845	0.088425	0.0825881	1.80558e+07	4.8386e-06	0.000267894	-9.18547	1.94868	21.1642	4.21575e-06	0.000313402	1	0.000179188	Chr5:18228909-18231522	OK	20.0897	81.6523	2.02303	-5.01972	5.17475e-07	1.79895e-05	1	1	1	3	1
at3g49790	Carbohydrate-binding protein		Carbohydrate-binding protein; FUNCTIONS IN: ATP binding; INVOLVED IN: biological_process unknown; EXPRESSED IN: 21 plant structures; EXPRESSED DURING: 11 growth stages; CONTAINS InterPro DOMAIN/s: ATPase-like ATP-binding domain (InterPro:IPR003594); BEST Arabidopsis thaliana protein match is: Carbohydrate-binding protein (TAIR:AT1G10150.1); Has 109 Blast hits to 107 proteins in 18 species: Archae…	311	552	116	225	-15.981	-1.33489	1.71442e-05	2.45545e-05	9.73108e-06	0.0943988	0.0825881	1.80558e+07	0.00398076	0.0537822	-11.3737	-1.48045	21.1457	4.25657e-06	0.000315738	1	0.000180524	Chr3:18468050-18469763	OK	18.1207	6.21468	-1.54388	3.9621	7.42941e-05	0.00144107	1	1	1	3	1
at5g35790	glucose-6-phosphate dehydrogenase 1	Encodes a plastidic glucose-6-phosphate dehydrogenase that is sensitive to reduction by DTT and whose mRNA is more prevalent in developing organs but absent in the root.	glucose-6-phosphate dehydrogenase 1 (G6PD1); FUNCTIONS IN: glucose-6-phosphate dehydrogenase activity protein binding; INVOLVED IN: pentose-phosphate shunt oxidative branch glucose metabolic process; LOCATED IN: chloroplast; EXPRESSED IN: 22 plant structures; EXPRESSED DURING: 13 growth stages; CONTAINS InterPro DOMAIN/s: Glucose-6-phosphate dehydrogenase C-terminal (InterPro:IPR022675) Glucose-6…	1704	1843	593	907	-13.9104	-1.23095	7.09517e-05	9.95021e-05	4.23971e-05	0.0651679	0.0825881	1.80558e+07	0.00112551	0.0216883	-9.82706	-1.3782	21.1232	4.3069e-06	0.000318768	1	0.000182256	Chr5:13956689-13959753	OK	50.0519	20.4014	-1.29476	3.75261	0.000175001	0.00298151	1	1	1	3	1
at3g55950	CRINKLY4 related 3		CRINKLY4 related 3 (CCR3); FUNCTIONS IN: kinase activity; INVOLVED IN: protein amino acid phosphorylation; LOCATED IN: endomembrane system; EXPRESSED IN: 23 plant structures; EXPRESSED DURING: 10 growth stages; CONTAINS InterPro DOMAIN/s: Protein kinase ATP binding site (InterPro:IPR017441) Regulator of chromosome condensation/beta-lactamase-inhibitor protein II (InterPro:IPR009091) Protein kinas…	136	192	1160	398	-15.6519	2.13501	2.50006e-05	9.26713e-06	4.0705e-05	0.082516	0.0825881	1.80558e+07	1.39515e-06	9.3068e-05	-10.5615	1.8357	21.1139	4.32776e-06	0.000319607	1	0.000182736	Chr3:20753690-20756395	OK	3.71277	15.302	2.04315	-5.27864	1.30149e-07	5.21284e-06	1	1	1	3	1
at3g52870	IQ calmodulin-binding motif family protein		IQ calmodulin-binding motif family protein; CONTAINS InterPro DOMAIN/s: IQ calmodulin-binding region (InterPro:IPR000048); BEST Arabidopsis thaliana protein match is: calmodulin-binding family protein (TAIR:AT3G58480.1); Has 341 Blast hits to 277 proteins in 58 species: Archae - 0; Bacteria - 26; Metazoa - 0; Fungi - 100; Plants - 209; Viruses - 0; Other Eukaryotes - 6 (source: NCBI BLink).	1433	2176	7028	5784	-12.3676	1.77538	0.000226198	0.000102274	0.000350112	0.082516	0.0825881	1.80558e+07	3.60512e-05	0.00137971	-8.67435	1.73495	21.0936	4.37398e-06	0.000322312	1	0.000184283	Chr3:19593172-19595822	OK	64.306	207.404	1.68942	-4.21869	2.4573e-05	0.000553901	1	1	1	3	1
at1g33800	Protein of unknown function (DUF579)		Protein of unknown function (DUF579); FUNCTIONS IN: molecular_function unknown; INVOLVED IN: biological_process unknown; LOCATED IN: endomembrane system; EXPRESSED IN: 20 plant structures; EXPRESSED DURING: 12 growth stages; CONTAINS InterPro DOMAIN/s: Protein of unknown function DUF579 (InterPro:IPR021148) Conserved hypothetical protein CHP01627 (InterPro:IPR006514); BEST Arabidopsis thaliana pr…	24	21	159	73	-18.457	2.29531	3.71523e-06	1.25432e-06	6.16067e-06	0.106545	0.0825881	1.80558e+07	2.43538e-05	0.0010175	-12.9376	2.14261	21.0615	4.44781e-06	0.000327036	1	0.000186983	Chr1:12261418-12262717	OK	1.20715	5.56919	2.20586	-4.21593	2.48747e-05	0.000559425	1	1	1	3	1
at1g75460	ATP-dependent protease La (LON) domain protein		ATP-dependent protease La (LON) domain protein; FUNCTIONS IN: ATP-dependent peptidase activity; INVOLVED IN: proteolysis; LOCATED IN: chloroplast; EXPRESSED IN: 19 plant structures; EXPRESSED DURING: 11 growth stages; CONTAINS InterPro DOMAIN/s: Peptidase S16 lon N-terminal (InterPro:IPR003111); BEST Arabidopsis thaliana protein match is: ATP-dependent protease La (LON) domain protein (TAIR:AT1G1…	2459	2966	936	1122	-13.3826	-1.41102	0.000105059	0.000152693	5.74243e-05	0.0595082	0.0825881	1.80558e+07	9.64277e-05	0.00314528	-9.28214	-1.51665	21.0322	4.51631e-06	0.000331347	1	0.000189448	Chr1:28327885-28329764	OK	89.3877	31.6225	-1.49913	4.26414	2.00678e-05	0.000466736	1	1	1	3	1
at2g18690			unknown protein; FUNCTIONS IN: molecular_function unknown; INVOLVED IN: biological_process unknown; LOCATED IN: membrane; EXPRESSED IN: 17 plant structures; EXPRESSED DURING: 9 growth stages; CONTAINS InterPro DOMAIN/s: Protein of unknown function DUF975 (InterPro:IPR010380); BEST Arabidopsis thaliana protein match is: unknown protein (TAIR:AT2G18680.1); Has 213 Blast hits to 211 proteins in 20 s…	506	1107	6257	2637	-13.2305	2.34466	0.000140345	4.61619e-05	0.000234494	0.100439	0.0825881	1.80558e+07	1.29218e-06	8.71065e-05	-8.9621	2.09396	20.9678	4.67074e-06	0.000341931	1	0.000195499	Chr2:8097419-8098827	OK	39.2265	191.621	2.28836	-5.44299	5.23937e-08	2.31966e-06	1	1	1	3	1
at3g13433			unknown protein; FUNCTIONS IN: molecular_function unknown; INVOLVED IN: biological_process unknown; LOCATED IN: endomembrane system; Has 0 Blast hits to 0 proteins in 0 species (source: NCBI BLink).	6	2	106	8	-20.2648	3.70216	1.5745e-06	2.21545e-07	2.89464e-06	0.25251	0.0825881	1.80558e+07	9.04444e-05	0.00299589	-13.9073	3.40957	20.9292	4.76568e-06	0.000347368	1	0.000198608	Chr3:4374235-4374712	OK	1.29445	13.5737	3.3904	-4.74234	2.11261e-06	6.24485e-05	1	1	1	3	1
at4g19530	disease resistance protein (TIR-NBS-LRR class) family	Encodes a TIR-NB-LRR resistance protein. Transient expression in tobacco induces cell death.	disease resistance protein (TIR-NBS-LRR class) family; FUNCTIONS IN: transmembrane receptor activity ATP binding; INVOLVED IN: defense response signaling pathway resistance gene-dependent defense response; LOCATED IN: intrinsic to membrane; EXPRESSED IN: 18 plant structures; EXPRESSED DURING: 9 growth stages; CONTAINS InterPro DOMAIN/s: NB-ARC (InterPro:IPR002182) Toll-Interleukin receptor (Inter…	2018	2235	592	1075	-13.6964	-1.32885	8.34662e-05	0.000119394	4.75313e-05	0.0766709	0.0825881	1.80558e+07	0.00120487	0.0227719	-9.73132	-1.5104	20.901	4.83632e-06	0.000351753	1	0.000201116	Chr4:10651743-10657282	OK	29.4091	10.7573	-1.45095	4.11461	3.87839e-05	0.00082347	1	1	1	3	1
at2g34620	Mitochondrial transcription termination factor family protein		Mitochondrial transcription termination factor family protein; CONTAINS InterPro DOMAIN/s: Mitochodrial transcription termination factor-related (InterPro:IPR003690); BEST Arabidopsis thaliana protein match is: Mitochondrial transcription termination factor family protein (TAIR:AT2G03050.1); Has 1033 Blast hits to 730 proteins in 67 species: Archae - 0; Bacteria - 0; Metazoa - 21; Fungi - 0; Plan…	186	697	65	123	-16.3826	-2.25565	1.5456e-05	2.55689e-05	5.34728e-06	0.125279	0.0825881	1.80558e+07	4.19979e-05	0.00156977	-11.383	-2.25677	20.8787	4.89305e-06	0.000355111	1	0.000203035	Chr2:14577173-14578288	OK	34.54	6.28977	-2.45719	5.63453	1.75532e-08	8.43322e-07	1	1	1	3	1
at4g20110	VACUOLAR SORTING RECEPTOR 7		VACUOLAR SORTING RECEPTOR 7 (VSR7); FUNCTIONS IN: calcium ion binding; INVOLVED IN: intracellular protein transport N-terminal protein myristoylation protein targeting to vacuole; LOCATED IN: trans-Golgi network integral to plasma membrane Golgi transport complex membrane; EXPRESSED IN: 18 plant structures; EXPRESSED DURING: 8 growth stages; CONTAINS InterPro DOMAIN/s: Protease-associated PA (Int…	813	534	2916	1367	-13.909	1.60895	7.53841e-05	3.72213e-05	0.000113536	0.0651679	0.0825881	1.80558e+07	2.43774e-05	0.0010175	-9.64683	1.4739	20.8358	5.00399e-06	0.000362379	1	0.000207191	Chr4:10875232-10878797	OK	15.3981	48.9078	1.66731	-4.57832	4.68726e-06	0.000126096	1	1	1	3	1
at4g34390	extra-large GTP-binding protein 2		extra-large GTP-binding protein 2 (XLG2); FUNCTIONS IN: guanyl nucleotide binding signal transducer activity; INVOLVED IN: in 7 processes; LOCATED IN: nucleus; EXPRESSED IN: 28 plant structures; EXPRESSED DURING: 13 growth stages; CONTAINS InterPro DOMAIN/s: Guanine nucleotide binding protein (G-protein) alpha subunit (InterPro:IPR001019) G protein alpha subunit helical insertion (InterPro:IPR011…	609	995	5129	1973	-13.4057	2.0333	0.000116001	4.55439e-05	0.000186429	0.082516	0.0825881	1.80558e+07	2.8107e-06	0.000169277	-9.44896	1.80996	20.8222	5.03959e-06	0.000364028	1	0.000208134	Chr4:16441178-16445005	OK	13.9133	57.956	2.05849	-5.10371	3.33054e-07	1.23155e-05	1	1	1	3	1
at1g12500	Nucleotide-sugar transporter family protein		Nucleotide-sugar transporter family protein; FUNCTIONS IN: organic anion transmembrane transporter activity; LOCATED IN: membrane; EXPRESSED IN: 22 plant structures; EXPRESSED DURING: 13 growth stages; CONTAINS InterPro DOMAIN/s: Protein of unknown function DUF6 transmembrane (InterPro:IPR000620) Protein of unknown function DUF250 (InterPro:IPR004853); BEST Arabidopsis thaliana protein match is: …	364	277	134	126	-16.4358	-1.3148	1.24723e-05	1.77918e-05	7.153e-06	0.0708885	0.0825881	1.80558e+07	0.00122528	0.0230334	-10.8605	-1.4265	20.8188	5.04843e-06	0.000364028	1	0.000208134	Chr1:4263149-4265044	OK	15.0779	6.08475	-1.30917	3.41926	0.000627918	0.00840602	1	1	1	3	1
at4g39670	Glycolipid transfer protein (GLTP) family protein		Glycolipid transfer protein (GLTP) family protein; FUNCTIONS IN: glycolipid transporter activity glycolipid binding; INVOLVED IN: glycolipid transport; LOCATED IN: cytoplasm; EXPRESSED IN: 16 plant structures; EXPRESSED DURING: 10 growth stages; CONTAINS InterPro DOMAIN/s: Glycolipid transfer protein GLTP (InterPro:IPR014830); BEST Arabidopsis thaliana protein match is: Glycolipid transfer protei…	200	531	3744	1240	-14.2241	2.62835	7.54982e-05	2.10091e-05	0.000129944	0.11272	0.0825881	1.80558e+07	4.46391e-07	3.51478e-05	-9.89126	2.30265	20.7768	5.16053e-06	0.000371315	1	0.0002123	Chr4:18410171-18411000	OK	32.8536	194.502	2.56566	-6.25258	4.03727e-10	2.72179e-08	1	1	1	3	1
at3g55470	Calcium-dependent lipid-binding (CaLB domain) family protein		Calcium-dependent lipid-binding (CaLB domain) family protein; CONTAINS InterPro DOMAIN/s: C2 membrane targeting protein (InterPro:IPR018029) C2 calcium/lipid-binding domain CaLB (InterPro:IPR008973) C2 calcium-dependent membrane targeting (InterPro:IPR000008); BEST Arabidopsis thaliana protein match is: Calcium-dependent lipid-binding (CaLB domain) family protein (TAIR:AT1G63220.1); Has 2395 Blas…	287	279	1260	590	-15.1314	1.63226	3.24441e-05	1.58243e-05	4.90487e-05	0.0651679	0.0825881	1.80558e+07	2.31972e-05	0.000975195	-10.7992	1.51817	20.7279	5.29384e-06	0.000380093	1	0.000217319	Chr3:20564235-20571248	OK	25.0945	76.7409	1.61262	-10.891	0	0	1	1	1	3	1
at1g15520	pleiotropic drug resistance 12	ABC transporter family involved in ABA transport and resistance to lead. Localizes to plasma membrane. Upregulated by lead. Expressed in leaves flowers stomata and roots.	pleiotropic drug resistance 12 (PDR12); CONTAINS InterPro DOMAIN/s: ATPase AAA+ type core (InterPro:IPR003593) ABC transporter-like (InterPro:IPR003439) Plant PDR ABC transporter associated (InterPro:IPR013581) ABC-2 type transporter (InterPro:IPR013525); BEST Arabidopsis thaliana protein match is: pleiotropic drug resistance 11 (TAIR:AT1G66950.1); Has 377983 Blast hits to 279992 proteins in 3946…	444	1634	25484	4614	-12.1844	3.67065	0.000413477	6.01848e-05	0.0007667	0.363882	0.0825881	1.80558e+07	0.00020187	0.00580589	-8.80916	3.23942	20.7125	5.33651e-06	0.00038234	1	0.000218604	Chr1:5331857-5338326	OK	13.6336	171.745	3.65503	-5.88549	3.96866e-09	2.1951e-07	1	1	1	3	1
at3g44720	arogenate dehydratase 4	Encodes a plastid-localized arogenate dehydratase involved in phenylalanine biosynthesis. Not less than six genes encoding ADT were identi&#64257;ed in the Arabidopsis genome: ADT1 [At1g11790]; ADT2 [At3g07630]; ADT3 [At2g27820]; ADT4 [At3g44720]; ADT5 [	arogenate dehydratase 4 (ADT4); CONTAINS InterPro DOMAIN/s: Prephenate dehydratase (InterPro:IPR001086) Prephenate dehydratase conserved site (InterPro:IPR018528); BEST Arabidopsis thaliana protein match is: arogenate dehydratase 5 (TAIR:AT5G22630.1); Has 7069 Blast hits to 7066 proteins in 2218 species: Archae - 179; Bacteria - 3950; Metazoa - 0; Fungi - 120; Plants - 261; Viruses - 0; Other Euk…	1160	1628	9014	3817	-12.5801	2.1018	0.000208606	7.88238e-05	0.000338364	0.11272	0.0825881	1.80558e+07	3.57141e-05	0.0013744	-8.50178	1.88631	20.6825	5.42099e-06	0.000387566	1	0.000221591	Chr3:16271651-16273344	OK	59.0235	255.134	2.11189	-4.69561	2.65812e-06	7.64005e-05	1	1	1	3	1
at5g01980	RING/U-box superfamily protein		RING/U-box superfamily protein; FUNCTIONS IN: zinc ion binding; EXPRESSED IN: 22 plant structures; EXPRESSED DURING: 15 growth stages; CONTAINS InterPro DOMAIN/s: Zinc finger RING-type (InterPro:IPR001841) Zinc finger C3HC4 RING-type (InterPro:IPR018957); BEST Arabidopsis thaliana protein match is: RING/U-box superfamily protein (TAIR:AT5G08139.1); Has 7827 Blast hits to 7813 proteins in 270 spec…	753	676	3345	1231	-13.8204	1.5887	7.98792e-05	3.98586e-05	0.000119882	0.0708885	0.0825881	1.80558e+07	6.36012e-05	0.00224203	-9.76018	1.37245	20.666	5.46775e-06	0.000390079	1	0.000223029	Chr5:375214-377208	OK	22.843	70.5112	1.6261	-4.29533	1.74437e-05	0.000409078	1	1	1	3	1
at5g39210	chlororespiratory reduction 7	Encodes a protein of the chloroplastic NAD(P)H dehydrogenase complex (NDH Complex) involved in respiration photosystem I (PSI) cyclic electron transport and CO2 uptake. The product of this gene appears to be essential for the stable formation of the NDH C	CHLORORESPIRATORY REDUCTION 7 (CRR7); FUNCTIONS IN: molecular_function unknown; INVOLVED IN: NAD(P)H dehydrogenase complex assembly; LOCATED IN: chloroplast NAD(P)H dehydrogenase complex (plastoquinone) membrane; EXPRESSED IN: 18 plant structures; EXPRESSED DURING: 13 growth stages; CONTAINS InterPro DOMAIN/s: Protein of unknown function DUF3571 (InterPro:IPR021954); Has 30201 Blast hits to 17322…	836	704	237	301	-15.2652	-1.51113	2.89613e-05	4.28714e-05	1.5047e-05	0.0595082	0.0825881	1.80558e+07	4.1247e-05	0.00154773	-11.0041	-1.63779	20.5652	5.76348e-06	0.000410306	1	0.000234593	Chr5:15703120-15704104	OK	83.0273	27.7216	-1.58257	4.45168	8.52011e-06	0.000216244	1	1	1	3	1
at4g01870	tolB protein-related		tolB protein-related; FUNCTIONS IN: molecular_function unknown; INVOLVED IN: response to cyclopentenone; LOCATED IN: membrane; EXPRESSED IN: 22 plant structures; EXPRESSED DURING: 13 growth stages; CONTAINS InterPro DOMAIN/s: WD40-like Beta Propeller (InterPro:IPR011659) Peptidase S9B dipeptidylpeptidase IV N-terminal (InterPro:IPR002469) Six-bladed beta-propeller TolB-like (InterPro:IPR011042); …	786	1948	2839	4308	-12.955	1.36361	0.000140257	7.85009e-05	0.000202012	0.106545	0.0825881	1.80558e+07	0.00481167	0.0604986	-8.81193	1.36585	20.5479	5.81581e-06	0.000413156	1	0.000236223	Chr4:808375-810446	OK	45.4356	105.813	1.21962	-3.05952	0.00221691	0.0231248	1	1	1	3	1
at5g22540	Plant protein of unknown function (DUF247)		Plant protein of unknown function (DUF247); CONTAINS InterPro DOMAIN/s: Protein of unknown function DUF247 plant (InterPro:IPR004158); BEST Arabidopsis thaliana protein match is: Plant protein of unknown function (DUF247) (TAIR:AT5G22550.2); Has 1140 Blast hits to 1020 proteins in 18 species: Archae - 0; Bacteria - 0; Metazoa - 0; Fungi - 0; Plants - 1140; Viruses - 0; Other Eukaryotes - 0 (sourc…	14	45	341	127	-17.7429	2.85956	7.0071e-06	1.68755e-06	1.22906e-05	0.125279	0.0825881	1.80558e+07	9.61857e-07	6.79382e-05	-11.6527	2.62532	20.541	5.83684e-06	0.000413776	1	0.000236577	Chr5:7481477-7482953	OK	1.2927	9.12453	2.81936	-5.64619	1.64046e-08	7.91993e-07	1	1	1	3	1
at4g19420	Pectinacetylesterase family protein		Pectinacetylesterase family protein; FUNCTIONS IN: carboxylesterase activity; INVOLVED IN: biological_process unknown; LOCATED IN: endomembrane system; EXPRESSED IN: 23 plant structures; EXPRESSED DURING: 13 growth stages; CONTAINS InterPro DOMAIN/s: Pectinacetylesterase (InterPro:IPR004963); BEST Arabidopsis thaliana protein match is: Pectinacetylesterase family protein (TAIR:AT4G19410.1); Has 3…	812	737	326	266	-15.2072	-1.4185	2.96927e-05	4.32202e-05	1.61689e-05	0.0595082	0.0825881	1.80558e+07	0.000110228	0.00352951	-10.5571	-1.51689	20.5191	5.9039e-06	0.000417648	1	0.000238791	Chr4:10587165-10590588	OK	28.5141	9.97483	-1.51531	10.3342	0	0	1	1	1	3	1
at4g26470	Calcium-binding EF-hand family protein		Calcium-binding EF-hand family protein; FUNCTIONS IN: calcium ion binding; INVOLVED IN: N-terminal protein myristoylation; LOCATED IN: cytoplasm; EXPRESSED IN: 8 plant structures; EXPRESSED DURING: L mature pollen stage M germinated pollen stage 4 anthesis petal differentiation and expansion stage; CONTAINS InterPro DOMAIN/s: EF-Hand 1 calcium-binding site (InterPro:IPR018247) EF-HAND 2 (InterPro…	9	18	187	52	-18.8084	3.01945	3.50589e-06	7.6249e-07	6.21608e-06	0.144658	0.0825881	1.80558e+07	4.24113e-06	0.000243225	-12.9178	2.75756	20.4803	6.0249e-06	0.000425312	1	0.000243173	Chr4:13371065-13375963	OK	0.83268	8.79974	3.40163	-6.73594	1.62876e-11	1.43578e-09	1	1	1	3	1
at4g28390	ADP/ATP carrier 3	Encodes a mitochondrial ADP/ATP carrier protein. Shown in heterologous systems to be located in the plasma membrane. Has comparable affinity for ADP and ATP (in E.coli).	ADP/ATP carrier 3 (AAC3); FUNCTIONS IN: binding ATP:ADP antiporter activity; INVOLVED IN: transport mitochondrial transport purine nucleotide transport; LOCATED IN: mitochondrion mitochondrial inner membrane membrane chloroplast envelope; EXPRESSED IN: 23 plant structures; EXPRESSED DURING: 14 growth stages; CONTAINS InterPro DOMAIN/s: Mitochondrial carrier protein (InterPro:IPR002067) Mitochondr…	462	411	1756	987	-14.5299	1.59248	4.88807e-05	2.43435e-05	7.34071e-05	0.0595082	0.0825881	1.80558e+07	1.35506e-05	0.000630351	-10.1921	1.44629	20.4673	6.066e-06	0.000427316	1	0.000244318	Chr4:14034653-14043278	OK	16.8936	54.2559	1.68331	-4.79356	1.63847e-06	4.97743e-05	1	1	1	3	1
at4g24026			unknown protein; FUNCTIONS IN: molecular_function unknown; INVOLVED IN: biological_process unknown; LOCATED IN: cellular_component unknown; BEST Arabidopsis thaliana protein match is: unknown protein (TAIR:AT4G10810.1); Has 30201 Blast hits to 17322 proteins in 780 species: Archae - 12; Bacteria - 1396; Metazoa - 17338; Fungi - 3422; Plants - 5037; Viruses - 0; Other Eukaryotes - 2996 (source: NC…	35	33	195	117	-17.935	2.14303	5.14866e-06	1.89859e-06	8.38748e-06	0.0943988	0.0825881	1.80558e+07	1.97656e-05	0.000851429	-12.6633	2.03542	20.4594	6.09111e-06	0.000428187	1	0.000244817	Chr4:12486201-12486855	OK	11.2138	58.252	2.37703	-5.5839	2.35185e-08	1.10047e-06	1	1	1	3	1
at1g51805	Leucine-rich repeat protein kinase family protein		Leucine-rich repeat protein kinase family protein; FUNCTIONS IN: protein serine/threonine kinase activity protein kinase activity kinase activity ATP binding; INVOLVED IN: protein amino acid phosphorylation; LOCATED IN: endomembrane system; EXPRESSED IN: 20 plant structures; EXPRESSED DURING: 13 growth stages; CONTAINS InterPro DOMAIN/s: Protein kinase ATP binding site (InterPro:IPR017441) Protei…	3763	2344	1171	770	-13.3778	-1.68511	0.000110425	0.000168467	5.23877e-05	0.0595082	0.0825881	1.80558e+07	3.75691e-06	0.000220054	-7.88487	-1.76073	20.4488	6.12494e-06	0.000429666	1	0.000245662	Chr1:19220976-19225690	OK	51.8672	16.511	-1.6514	4.80981	1.51075e-06	4.6394e-05	1	1	1	3	1
at4g29740	cytokinin oxidase 4	It encodes a protein whose sequence is similar to cytokinin oxidase/dehydrogenase which catalyzes the degradation of cytokinins.	cytokinin oxidase 4 (CKX4); FUNCTIONS IN: primary amine oxidase activity cytokinin dehydrogenase activity; INVOLVED IN: cytokinin catabolic process; LOCATED IN: endomembrane system; EXPRESSED IN: 15 plant structures; EXPRESSED DURING: 9 growth stages; CONTAINS InterPro DOMAIN/s: Cytokinin dehydrogenase 1 FAD/cytokinin binding domain (InterPro:IPR015345) FAD-binding type 2 (InterPro:IPR016166) FAD…	442	524	2796	1241	-14.1807	1.97393	6.69568e-05	2.71701e-05	0.000106722	0.0651679	0.0825881	1.80558e+07	3.15652e-07	2.63666e-05	-9.04834	1.77667	20.4399	6.15326e-06	0.000430754	1	0.000246284	Chr4:14566264-14569332	OK	17.9269	70.466	1.9748	-5.245	1.56285e-07	6.1474e-06	1	1	1	3	1
at1g14150	PsbQ-like 2	Encodes a subunit of the NAD(P)H dehydrogenase complex located in the chloroplast thylakoid lumen.	PsbQ-like 2 (PQL2); FUNCTIONS IN: electron transporter transferring electrons within the cyclic electron transport pathway of photosynthesis activity; INVOLVED IN: photosynthetic electron transport chain; LOCATED IN: in 6 components; EXPRESSED IN: 22 plant structures; EXPRESSED DURING: 13 growth stages; CONTAINS InterPro DOMAIN/s: Photosystem II oxygen evolving complex protein PsbQ (InterPro:IPR0…	1752	2048	588	809	-13.9143	-1.44445	7.30601e-05	0.000106852	3.92656e-05	0.0651679	0.0825881	1.80558e+07	0.000142799	0.00436855	-9.86289	-1.55655	20.4252	6.20066e-06	0.000433169	1	0.000247665	Chr1:4839852-4841848	OK	216.736	71.0216	-1.60961	4.61799	3.87469e-06	0.000107156	1	1	1	3	1
at1g03495	HXXXD-type acyl-transferase family protein		HXXXD-type acyl-transferase family protein; FUNCTIONS IN: transferase activity transferring acyl groups other than amino-acyl groups transferase activity; INVOLVED IN: biological_process unknown; CONTAINS InterPro DOMAIN/s: Transferase (InterPro:IPR003480); BEST Arabidopsis thaliana protein match is: HXXXD-type acyl-transferase family protein (TAIR:AT1G03940.1); Has 1920 Blast hits to 1905 protei…	149	141	906	279	-15.9496	1.92785	1.94737e-05	8.10079e-06	3.08225e-05	0.082516	0.0825881	1.80558e+07	1.25358e-05	0.000591738	-11.256	1.749	20.4139	6.23737e-06	0.000433428	1	0.000247813	Chr1:873183-874935	OK	5.56989	23.7344	2.09126	-5.35009	8.79094e-08	3.60886e-06	1	1	1	3	1
at4g09570	calcium-dependent protein kinase 4	Encodes a member of Calcium Dependent Protein Kinase (CDPK) gene family.Positive regulator of ABA signaling. Phosphorylates ABA responsive transcription factors ABF1 and ABF4.	calcium-dependent protein kinase 4 (CPK4); CONTAINS InterPro DOMAIN/s: Protein kinase ATP binding site (InterPro:IPR017441) EF-Hand 1 calcium-binding site (InterPro:IPR018247) Serine/threonine-protein kinase domain (InterPro:IPR002290) Calcium-binding EF-hand (InterPro:IPR002048) EF-hand-like domain (InterPro:IPR011992) EF-hand (InterPro:IPR018248) Serine/threonine-protein kinase-like domain (Int…	780	701	2558	1465	-13.8714	1.38339	7.45418e-05	4.13104e-05	0.000107764	0.0539082	0.0825881	1.80558e+07	6.03923e-05	0.00213675	-9.81697	1.25661	20.4122	6.24305e-06	0.000433428	1	0.000247813	Chr4:6049516-6052335	OK	25.6749	64.0595	1.31906	-3.69816	0.000217169	0.00354691	1	1	1	3	1
at5g46410	SCP1-like small phosphatase 4	Encodes a SCP1-like small phosphatase (SSP). Three SSPs form a unique group with long N-terminal extensions: AT5G46410 (SSP4) AT5G11860 (SSP5) AT4G18140 (SSP4b). SSP4 and SSP4b were localized exclusively in the nuclei whereas SSP5 accumulated in both nuc	SCP1-like small phosphatase 4 (SSP4); CONTAINS InterPro DOMAIN/s: Dullard-like phosphatase domain (InterPro:IPR011948) NLI interacting factor (InterPro:IPR004274); BEST Arabidopsis thaliana protein match is: SCP1-like small phosphatase 4b (TAIR:AT4G18140.2); Has 30201 Blast hits to 17322 proteins in 780 species: Archae - 12; Bacteria - 1396; Metazoa - 17338; Fungi - 3422; Plants - 5037; Viruses -…	443	347	1180	909	-14.7887	1.37383	3.94121e-05	2.19456e-05	5.68753e-05	0.0595082	0.0825881	1.80558e+07	0.000163596	0.00491093	-10.0367	1.27491	20.4152	6.23321e-06	0.000433428	1	0.000247813	Chr5:18825102-18829221	OK	8.26238	21.6002	1.38642	-4.77102	1.83293e-06	5.52566e-05	1	1	1	3	1
at1g76970	Target of Myb protein 1		Target of Myb protein 1; FUNCTIONS IN: protein transporter activity; INVOLVED IN: intracellular protein transport intra-Golgi vesicle-mediated transport; LOCATED IN: Golgi stack intracellular; EXPRESSED IN: 21 plant structures; EXPRESSED DURING: 13 growth stages; CONTAINS InterPro DOMAIN/s: VHS (InterPro:IPR002014) Target of Myb protein 1 (InterPro:IPR014645) GAT (InterPro:IPR004152) VHS subgroup…	430	335	2096	775	-14.6102	1.82426	4.82535e-05	2.12477e-05	7.52408e-05	0.0708885	0.0825881	1.80558e+07	5.67767e-06	0.000303842	-10.0448	1.57542	20.3828	6.33979e-06	0.000439236	1	0.000251134	Chr1:28922665-28925404	OK	12.8787	45.9143	1.83396	-4.97499	6.5252e-07	2.18015e-05	1	1	1	3	1
at4g21840	methionine sulfoxide reductase B8		methionine sulfoxide reductase B8 (MSRB8); FUNCTIONS IN: peptide-methionine-(S)-S-oxide reductase activity; INVOLVED IN: oxidation reduction; LOCATED IN: cytosol; EXPRESSED IN: root; CONTAINS InterPro DOMAIN/s: Methionine sulphoxide reductase B (InterPro:IPR002579) Mss4-like (InterPro:IPR011057); BEST Arabidopsis thaliana protein match is: methionine sulfoxide reductase B7 (TAIR:AT4G21830.2); Has…	36	128	1764	381	-15.9196	3.53823	2.98958e-05	4.72645e-06	5.50045e-05	0.125279	0.0825881	1.80558e+07	9.41338e-10	1.77304e-07	-11.1494	2.94682	20.3724	6.37433e-06	0.000440403	1	0.000251801	Chr4:11587048-11588272	OK	9.56746	102.632	3.4232	-7.62225	2.4869e-14	3.43401e-12	1	1	1	3	1
at5g60680	Protein of unknown function DUF584		Protein of unknown function DUF584; CONTAINS InterPro DOMAIN/s: Protein of unknown function DUF584 (InterPro:IPR007608); BEST Arabidopsis thaliana protein match is: Protein of unknown function DUF584 (TAIR:AT3G45210.1); Has 1807 Blast hits to 1807 proteins in 277 species: Archae - 0; Bacteria - 0; Metazoa - 736; Fungi - 347; Plants - 385; Viruses - 0; Other Eukaryotes - 339 (source: NCBI BLink).	376	540	167	202	-15.9025	-1.33249	1.80982e-05	2.59087e-05	1.02895e-05	0.0708885	0.0825881	1.80558e+07	0.000941904	0.0188892	-10.7054	-1.42742	20.3698	6.38284e-06	0.000440403	1	0.000251801	Chr5:24386144-24386976	OK	45.5406	16.0195	-1.50732	4.00539	6.19154e-05	0.00123244	1	1	1	3	1
at1g33420	RING/FYVE/PHD zinc finger superfamily protein		RING/FYVE/PHD zinc finger superfamily protein; FUNCTIONS IN: DNA binding zinc ion binding; INVOLVED IN: regulation of transcription DNA-dependent; EXPRESSED IN: 22 plant structures; EXPRESSED DURING: 13 growth stages; CONTAINS InterPro DOMAIN/s: Zinc finger PHD-type conserved site (InterPro:IPR019786) Zinc finger PHD-type (InterPro:IPR001965) Zinc finger FYVE/PHD-type (InterPro:IPR011011) Zinc fi…	182	167	992	329	-15.736	1.82321	2.2114e-05	9.74046e-06	3.44659e-05	0.0766709	0.0825881	1.80558e+07	1.61789e-05	0.000719513	-11.0449	1.57343	20.3316	6.51166e-06	0.000447919	1	0.000256098	Chr1:12118991-12126593	OK	4.44328	15.0202	1.75721	-4.64045	3.47653e-06	9.75108e-05	1	1	1	3	1
at4g25390	Protein kinase superfamily protein		Protein kinase superfamily protein; FUNCTIONS IN: protein serine/threonine kinase activity protein kinase activity kinase activity ATP binding; INVOLVED IN: protein amino acid phosphorylation; LOCATED IN: plasma membrane; EXPRESSED IN: 14 plant structures; EXPRESSED DURING: 6 growth stages; CONTAINS InterPro DOMAIN/s: Protein kinase ATP binding site (InterPro:IPR017441) Protein kinase catalytic d…	209	297	882	725	-15.2843	1.61841	2.91112e-05	1.43036e-05	4.39104e-05	0.0651679	0.0825881	1.80558e+07	2.77333e-05	0.00112171	-10.3187	1.52703	20.3244	6.53629e-06	0.000448229	1	0.000256276	Chr4:12977340-12979568	OK	7.692	21.287	1.46854	-4.1478	3.35691e-05	0.000722853	1	1	1	3	1
at3g47780	ABC2 homolog 6	member of ATH subfamily	ABC2 homolog 6 (ATH6); FUNCTIONS IN: ATPase activity coupled to transmembrane movement of substances transporter activity; INVOLVED IN: response to cyclopentenone; LOCATED IN: plasma membrane; EXPRESSED IN: 12 plant structures; EXPRESSED DURING: 8 growth stages; CONTAINS InterPro DOMAIN/s: ATPase AAA+ type core (InterPro:IPR003593) ABC transporter-like (InterPro:IPR003439) ABC transporter conserv…	231	242	1201	586	-15.2828	1.84117	3.03737e-05	1.3253e-05	4.74778e-05	0.0651679	0.0825881	1.80558e+07	2.16542e-06	0.000135954	-10.7375	1.66347	20.3126	6.5766e-06	0.000450075	1	0.000257331	Chr3:17624478-17629013	OK	4.55022	16.1503	1.82755	-4.9611	7.00934e-07	2.32646e-05	1	1	1	3	1
at4g03460	Ankyrin repeat family protein		Ankyrin repeat family protein; CONTAINS InterPro DOMAIN/s: Ankyrin repeat-containing domain (InterPro:IPR020683) Ankyrin repeat (InterPro:IPR002110); BEST Arabidopsis thaliana protein match is: Ankyrin repeat family protein (TAIR:AT4G03500.1); Has 31827 Blast hits to 15474 proteins in 712 species: Archae - 44; Bacteria - 2495; Metazoa - 17236; Fungi - 2457; Plants - 2857; Viruses - 141; Other Euk…	4	6	66	53	-19.9991	3.53353	1.76769e-06	2.80114e-07	3.2472e-06	0.11272	0.0825881	1.80558e+07	1.17411e-07	1.16274e-05	-12.6987	3.44608	20.2441	6.81636e-06	0.000464683	1	0.000265683	Chr4:1536403-1540111	OK	0.178935	1.57646	3.13918	-4.52769	5.9631e-06	0.000157416	1	1	1	3	1
at1g26130	ATPase E1-E2 type family protein / haloacid dehalogenase-like hydrolase family protein		ATPase E1-E2 type family protein / haloacid dehalogenase-like hydrolase family protein; FUNCTIONS IN: ATPase activity coupled to transmembrane movement of ions phosphorylative mechanism; INVOLVED IN: metabolic process ATP biosynthetic process phospholipid transport; LOCATED IN: plasma membrane chloroplast envelope; EXPRESSED IN: 24 plant structures; EXPRESSED DURING: 15 growth stages; CONTAINS In…	482	405	1937	859	-14.5146	1.58201	4.93122e-05	2.46916e-05	7.39185e-05	0.0651679	0.0825881	1.80558e+07	3.59278e-05	0.00137774	-10.2207	1.41116	20.2398	6.83154e-06	0.000464683	1	0.000265683	Chr1:9033217-9038577	OK	5.7571	17.2148	1.58024	-6.0103	1.85175e-09	1.10467e-07	1	1	1	3	1
at1g77810	Galactosyltransferase family protein		Galactosyltransferase family protein; FUNCTIONS IN: transferase activity transferring glycosyl groups beta-13-galactosyltransferase activity; INVOLVED IN: protein amino acid glycosylation; LOCATED IN: Golgi apparatus; EXPRESSED IN: 20 plant structures; EXPRESSED DURING: 13 growth stages; CONTAINS InterPro DOMAIN/s: Glycosyl transferase family 31 (InterPro:IPR002659); BEST Arabidopsis thaliana pro…	319	285	1696	604	-14.9388	1.83707	3.85217e-05	1.68446e-05	6.01782e-05	0.0708885	0.0825881	1.80558e+07	5.2091e-06	0.000282704	-10.6488	1.6388	20.2315	6.86145e-06	0.000465775	1	0.000266308	Chr1:29253395-29263113	OK	12.1142	43.547	1.84587	-7.28838	3.13749e-13	3.50016e-11	1	1	1	3	1
at1g66390	myb domain protein 90	production of anthocyanin pigment 2 protein (PAP2)	myb domain protein 90 (MYB90); CONTAINS InterPro DOMAIN/s: SANT DNA-binding (InterPro:IPR001005) Homeodomain-like (InterPro:IPR009057) Myb DNA-binding (InterPro:IPR014778) HTH transcriptional regulator Myb-type DNA-binding (InterPro:IPR017930) Homeodomain-related (InterPro:IPR012287) Myb transcription factor (InterPro:IPR015495); BEST Arabidopsis thaliana protein match is: production of anthocyan…	1	3	222	2	-20.2707	5.60756	2.8707e-06	1.12067e-07	5.56956e-06	0.382799	0.0825881	1.80558e+07	5.77332e-06	0.000308103	-12.9977	4.61762	20.2021	6.96777e-06	0.000472038	1	0.000269889	Chr1:24763956-24765541	OK	0.119698	6.6681	5.7998	-5.74323	9.28882e-09	4.72724e-07	1	1	1	3	1
at4g09820	basic helix-loop-helix (bHLH) DNA-binding superfamily protein	TT8 is a regulation factor that acts in a concerted action with TT1 PAP1 and TTG1 on the regulation of flavonoid pathways namely proanthocyanidin and anthocyanin biosynthesis. Affects dihydroflavonol 4-reductase gene expression. It is thought that a tern	TRANSPARENT TESTA 8 (TT8); FUNCTIONS IN: DNA binding sequence-specific DNA binding transcription factor activity; INVOLVED IN: trichome differentiation regulation of flavonoid biosynthetic process regulation of proanthocyanidin biosynthetic process; LOCATED IN: nucleus; EXPRESSED IN: stem hypocotyl micropylar endosperm; EXPRESSED DURING: C globular stage; CONTAINS InterPro DOMAIN/s: Helix-loop-he…	0	0	37	1	-35.0085	30.0152	4.99772e-07	8.7835e-16	9.78031e-07	0.31878	0.0825881	1.80558e+07	9.19712e-05	0.00303079	-14.3573	8.48993	20.1901	7.01138e-06	0.000474037	1	0.000271031	Chr4:6182022-6186493	OK	0.0237149	0.62208	4.71324	-2.513	0.0119709	0.0823615	1	1	1	3	1
at5g58570			unknown protein; Has 30201 Blast hits to 17322 proteins in 780 species: Archae - 12; Bacteria - 1396; Metazoa - 17338; Fungi - 3422; Plants - 5037; Viruses - 0; Other Eukaryotes - 2996 (source: NCBI BLink).	280	97	664	357	-15.8681	1.41136	1.87615e-05	1.02518e-05	2.72685e-05	0.082516	0.0825881	1.80558e+07	0.00112894	0.0217193	-10.7821	1.39101	20.1722	7.07734e-06	0.000477536	1	0.000273032	Chr5:23670394-23673287	OK	23.2527	66.2655	1.51086	-4.05583	4.99561e-05	0.00102407	1	1	1	3	1
at2g32480	ARABIDOPSIS SERIN PROTEASE	Metalloprotease essential for plastid development. Located in the inner membrane of chloroplasts.	ARABIDOPSIS SERIN PROTEASE (ARASP); FUNCTIONS IN: metalloendopeptidase activity; INVOLVED IN: proteolysis chloroplast organization; LOCATED IN: chloroplast plastid chloroplast inner membrane; EXPRESSED IN: 24 plant structures; EXPRESSED DURING: 13 growth stages; CONTAINS InterPro DOMAIN/s: Peptidase M50 (InterPro:IPR008915) PDZ/DHR/GLGF (InterPro:IPR001478) Peptidase M50 putative membrane-associa…	1475	1474	736	726	-14.0809	-1.03224	6.144e-05	8.25264e-05	4.03547e-05	0.0539082	0.0825881	1.80558e+07	0.00260168	0.0403526	-9.77141	-1.13548	20.1433	7.18517e-06	0.00048384	1	0.000276636	Chr2:13787171-13790073	OK	69.1285	31.6563	-1.12679	3.41351	0.000641328	0.00855652	1	1	1	3	1
at5g22520			unknown protein; BEST Arabidopsis thaliana protein match is: unknown protein (TAIR:AT5G22530.1); Has 14 Blast hits to 14 proteins in 2 species: Archae - 0; Bacteria - 0; Metazoa - 0; Fungi - 0; Plants - 14; Viruses - 0; Other Eukaryotes - 0 (source: NCBI BLink).	33	90	551	280	-16.7888	2.65051	1.28427e-05	3.5227e-06	2.21329e-05	0.0943988	0.0825881	1.80558e+07	7.15523e-08	7.64097e-06	-11.7623	2.47266	20.1364	7.21105e-06	0.000484611	1	0.000277077	Chr5:7478929-7479527	OK	8.84443	51.8425	2.5513	-5.78677	7.17527e-09	3.70898e-07	1	1	1	3	1
at4g26520	Aldolase superfamily protein		Aldolase superfamily protein; CONTAINS InterPro DOMAIN/s: Aldolase-type TIM barrel (InterPro:IPR013785) Fructose-bisphosphate aldolase class-I (InterPro:IPR000741); BEST Arabidopsis thaliana protein match is: Aldolase superfamily protein (TAIR:AT4G26530.2); Has 1807 Blast hits to 1807 proteins in 277 species: Archae - 0; Bacteria - 0; Metazoa - 736; Fungi - 347; Plants - 385; Viruses - 0; Other E…	1145	1023	324	479	-14.7222	-1.41712	4.15574e-05	6.04627e-05	2.26464e-05	0.0651679	0.0825881	1.80558e+07	0.000206167	0.00587668	-10.5378	-1.55797	20.1318	7.22863e-06	0.000484823	1	0.000277199	Chr4:13388385-13390374	OK	41.5505	14.4613	-1.52267	4.41132	1.02743e-05	0.000255511	1	1	1	3	1
at5g44585			unknown protein; FUNCTIONS IN: molecular_function unknown; INVOLVED IN: biological_process unknown; LOCATED IN: endomembrane system; Has 30201 Blast hits to 17322 proteins in 780 species: Archae - 12; Bacteria - 1396; Metazoa - 17338; Fungi - 3422; Plants - 5037; Viruses - 0; Other Eukaryotes - 2996 (source: NCBI BLink).	36	69	346	297	-17.0739	2.56132	1.0303e-05	2.98288e-06	1.76104e-05	0.088425	0.0825881	1.80558e+07	8.4797e-08	8.95121e-06	-11.8953	2.48944	20.0685	7.47188e-06	0.00050014	1	0.000285956	Chr5:17984615-17985473	OK	16.7456	76.1142	2.18439	-5.00664	5.53887e-07	1.89222e-05	1	1	1	3	1
at1g03130	photosystem I subunit D-2	Encodes a protein predicted by sequence similarity with spinach PsaD to be photosystem I reaction center subunit II (PsaD2)	photosystem I subunit D-2 (PSAD-2); FUNCTIONS IN: molecular_function unknown; INVOLVED IN: photosynthesis; LOCATED IN: in 6 components; EXPRESSED IN: 23 plant structures; EXPRESSED DURING: 14 growth stages; CONTAINS InterPro DOMAIN/s: Photosystem I protein PsaD (InterPro:IPR003685); BEST Arabidopsis thaliana protein match is: photosystem I subunit D-1 (TAIR:AT4G02770.1); Has 509 Blast hits to 509…	8891	14464	2953	4694	-11.3652	-1.61394	0.000439949	0.000663226	0.000216671	0.131666	0.0825881	1.80558e+07	0.00286358	0.043183	-7.59461	-1.72767	20.054	7.52865e-06	0.000502938	1	0.000287556	Chr1:753306-754198	OK	995.485	301.427	-1.72359	3.93429	8.34428e-05	0.00160278	1	1	1	3	1
at3g26690	nudix hydrolase homolog 13	Encodes AtNUDT13 a mitochondrial Nudix hydrolase specific for long-chain diadenosine polyphosphates.	nudix hydrolase homolog 13 (NUDX13); CONTAINS InterPro DOMAIN/s: NUDIX hydrolase domain-like (InterPro:IPR015797) NUDIX hydrolase conserved site (InterPro:IPR020084) NUDIX hydrolase domain (InterPro:IPR000086); BEST Arabidopsis thaliana protein match is: nudix hydrolase homolog 12 (TAIR:AT1G12880.1); Has 1216 Blast hits to 1215 proteins in 350 species: Archae - 0; Bacteria - 513; Metazoa - 242; F…	170	99	495	485	-16.108	1.86647	1.72239e-05	7.41348e-06	2.70378e-05	0.0708885	0.0825881	1.80558e+07	5.42835e-06	0.000293773	-11.4614	1.74437	20.0384	7.59036e-06	0.000505052	1	0.000288764	Chr3:9801213-9805715	OK	7.96216	30.7921	1.95133	-8.66152	0	0	1	1	1	3	1
at2g23810	tetraspanin8	Member of TETRASPANIN family	tetraspanin8 (TET8); FUNCTIONS IN: molecular_function unknown; INVOLVED IN: aging; LOCATED IN: plasma membrane membrane; EXPRESSED IN: 25 plant structures; EXPRESSED DURING: 14 growth stages; CONTAINS InterPro DOMAIN/s: Tetraspanin (InterPro:IPR018499) Tetraspanin conserved site (InterPro:IPR018503) Tetraspanin subgroup (InterPro:IPR000301); BEST Arabidopsis thaliana protein match is: tetraspanin…	920	1574	6218	3057	-12.885	1.79716	0.000158689	7.09134e-05	0.000246444	0.0766709	0.0825881	1.80558e+07	1.46984e-05	0.000664437	-9.14123	1.70344	20.0402	7.58327e-06	0.000505052	1	0.000288764	Chr2:10135604-10137561	OK	63.3654	208.153	1.71588	-4.2277	2.36094e-05	0.000534623	1	1	1	3	1
at1g51860	Leucine-rich repeat protein kinase family protein		Leucine-rich repeat protein kinase family protein; FUNCTIONS IN: kinase activity; INVOLVED IN: protein amino acid phosphorylation; LOCATED IN: endomembrane system; EXPRESSED IN: stem root stamen; EXPRESSED DURING: 4 anthesis; CONTAINS InterPro DOMAIN/s: Protein kinase ATP binding site (InterPro:IPR017441) Protein kinase catalytic domain (InterPro:IPR000719) Leucine-rich repeat (InterPro:IPR001611…	9	14	120	68	-19.0782	2.96075	2.85351e-06	6.46635e-07	5.04374e-06	0.11272	0.0825881	1.80558e+07	9.1526e-07	6.48855e-05	-12.5679	2.79455	20.0147	7.68489e-06	0.000510332	1	0.000291783	Chr1:19257633-19261479	OK	0.234754	1.8388	2.96954	-5.06292	4.12884e-07	1.46633e-05	1	1	1	3	1
at1g03050	ENTH/ANTH/VHS superfamily protein		ENTH/ANTH/VHS superfamily protein; FUNCTIONS IN: phospholipid binding clathrin binding binding phosphatidylinositol binding; INVOLVED IN: N-terminal protein myristoylation clathrin coat assembly; LOCATED IN: clathrin coat; EXPRESSED IN: 9 plant structures; EXPRESSED DURING: L mature pollen stage M germinated pollen stage 4 anthesis C globular stage petal differentiation and expansion stage; CONTA…	0	0	49	6	-34.7298	30.5726	7.2341e-07	8.7835e-16	1.42249e-06	0.229344	0.0825881	1.80558e+07	1.23155e-06	8.33115e-05	-14.5442	9.94396	19.9903	7.78378e-06	0.000515442	1	0.000294705	Chr1:707725-711803	OK	0	0.771834	1.79769e+308	1.79769e+308	0.00180699	0.0196805	1	1	1	3	1
at1g20030	Pathogenesis-related thaumatin superfamily protein		Pathogenesis-related thaumatin superfamily protein; CONTAINS InterPro DOMAIN/s: Thaumatin conserved site (InterPro:IPR017949) Thaumatin pathogenesis-related (InterPro:IPR001938); BEST Arabidopsis thaliana protein match is: Pathogenesis-related thaumatin superfamily protein (TAIR:AT1G75800.1); Has 1614 Blast hits to 1596 proteins in 182 species: Archae - 0; Bacteria - 45; Metazoa - 56; Fungi - 77;…	227	248	36	87	-17.1534	-1.91605	8.43022e-06	1.33254e-05	3.52481e-06	0.106545	0.0825881	1.80558e+07	0.000181943	0.00536927	-11.541	-2.09438	19.9783	7.83278e-06	0.000517086	1	0.000295645	Chr1:6945424-6947344	OK	10.6805	2.847	-1.90747	8.16392	2.22045e-16	4.02247e-14	1	1	1	3	1
at4g22530	S-adenosyl-L-methionine-dependent methyltransferases superfamily protein		S-adenosyl-L-methionine-dependent methyltransferases superfamily protein; FUNCTIONS IN: methyltransferase activity; INVOLVED IN: metabolic process; LOCATED IN: cellular_component unknown; EXPRESSED IN: 19 plant structures; EXPRESSED DURING: 11 growth stages; CONTAINS InterPro DOMAIN/s: Methyltransferase type 11 (InterPro:IPR013216); BEST Arabidopsis thaliana protein match is: S-adenosyl-L-methion…	768	815	3227	1946	-13.6365	1.64673	9.16707e-05	4.43792e-05	0.00013895	0.0539082	0.0825881	1.80558e+07	2.06546e-06	0.000130962	-9.78999	1.50388	19.9237	8.05965e-06	0.00053102	1	0.000303612	Chr4:11859003-11860208	OK	44.9579	138.218	1.6203	-4.48035	7.45219e-06	0.000191105	1	1	1	3	1
at5g45100	SBP (S-ribonuclease binding protein) family protein		SBP (S-ribonuclease binding protein) family protein; FUNCTIONS IN: zinc ion binding; CONTAINS InterPro DOMAIN/s: Zinc finger RING-type (InterPro:IPR001841) S-ribonuclease binding protein SBP1 pollen (InterPro:IPR017066); BEST Arabidopsis thaliana protein match is: SBP (S-ribonuclease binding protein) family protein (TAIR:AT4G19700.1); Has 499 Blast hits to 499 proteins in 82 species: Archae - 0; …	356	227	1110	521	-15.2096	1.4257	2.96795e-05	1.60995e-05	4.32499e-05	0.0651679	0.0825881	1.80558e+07	0.000199061	0.00575957	-10.6422	1.30186	19.9046	8.1403e-06	0.000534239	1	0.000305452	Chr5:18218585-18219960	OK	17.7948	46.7515	1.39355	-3.86423	0.00011144	0.00204127	1	1	1	3	1
at3g23880	F-box and associated interaction domains-containing protein		F-box and associated interaction domains-containing protein; FUNCTIONS IN: molecular_function unknown; INVOLVED IN: biological_process unknown; LOCATED IN: nucleus; EXPRESSED IN: 16 plant structures; EXPRESSED DURING: 10 growth stages; CONTAINS InterPro DOMAIN/s: F-box domain cyclin-like (InterPro:IPR001810) F-box domain Skp2-like (InterPro:IPR022364) F-box associated domain type 3 (InterPro:IPR0…	254	408	68	157	-16.4695	-1.53859	1.26234e-05	1.8781e-05	6.46e-06	0.100439	0.0825881	1.80558e+07	0.00149655	0.0266219	-12.0418	-1.73381	19.9052	8.13771e-06	0.000534239	1	0.000305452	Chr3:8621985-8623162	OK	17.8806	4.94654	-1.8539	4.26967	1.95758e-05	0.000456368	1	1	1	3	1
at1g20310			unknown protein; FUNCTIONS IN: molecular_function unknown; INVOLVED IN: biological_process unknown; LOCATED IN: chloroplast; EXPRESSED IN: 16 plant structures; EXPRESSED DURING: 9 growth stages; BEST Arabidopsis thaliana protein match is: unknown protein (TAIR:AT1G76070.1); Has 46 Blast hits to 46 proteins in 12 species: Archae - 0; Bacteria - 0; Metazoa - 0; Fungi - 0; Plants - 46; Viruses - 0; …	34	29	187	97	-18.0649	2.11056	4.67457e-06	1.75502e-06	7.58132e-06	0.100439	0.0825881	1.80558e+07	4.13833e-05	0.00154982	-12.3001	1.99035	19.7556	8.80057e-06	0.000576446	1	0.000329584	Chr1:7032289-7033208	OK	2.21568	9.82129	2.14816	-4.38307	1.17019e-05	0.000286068	1	1	1	3	1
at5g11920	6-&1-fructan exohydrolase	Encodes a protein with fructan exohydrolase (FEH) activity acting on both inulin and levan-type fructans (1- and 6-FEH). The enzyme does not have invertase activity.	6-&1-fructan exohydrolase (cwINV6); FUNCTIONS IN: inulinase activity hydrolase activity hydrolyzing O-glycosyl compounds levanase activity; INVOLVED IN: carbohydrate metabolic process; EXPRESSED IN: 10 plant structures; EXPRESSED DURING: 8 growth stages; CONTAINS InterPro DOMAIN/s: Glycoside hydrolase family 32 (InterPro:IPR001362) Glycoside hydrolase family 32 active site (InterPro:IPR018053) Gl…	32	38	423	116	-17.5422	2.82843	7.98531e-06	1.9648e-06	1.3972e-05	0.11272	0.0825881	1.80558e+07	2.51421e-07	2.22595e-05	-12.1812	2.46332	19.7072	9.02613e-06	0.00059007	1	0.000337374	Chr5:3839390-3842371	OK	1.13139	8.05456	2.83171	-5.99476	2.0379e-09	1.20842e-07	1	1	1	3	1
at5g02830	Tetratricopeptide repeat (TPR)-like superfamily protein		Tetratricopeptide repeat (TPR)-like superfamily protein; INVOLVED IN: biological_process unknown; LOCATED IN: chloroplast; EXPRESSED IN: 22 plant structures; EXPRESSED DURING: 13 growth stages; CONTAINS InterPro DOMAIN/s: Pentatricopeptide repeat (InterPro:IPR002885); BEST Arabidopsis thaliana protein match is: Pentatricopeptide repeat (PPR-like) superfamily protein (TAIR:AT1G09900.1); Has 31969 …	634	664	215	346	-15.3446	-1.19575	2.61309e-05	3.63741e-05	1.5883e-05	0.0708885	0.0825881	1.80558e+07	0.00270983	0.0417021	-10.4353	-1.35492	19.574	9.67782e-06	0.000631445	1	0.00036103	Chr5:642557-648466	OK	12.8398	5.37314	-1.25679	3.54333	0.000395102	0.00579902	1	1	1	3	1
at4g16980	arabinogalactan-protein family		arabinogalactan-protein family; INVOLVED IN: biological_process unknown; LOCATED IN: endomembrane system; EXPRESSED IN: 22 plant structures; EXPRESSED DURING: 13 growth stages; Has 61554 Blast hits to 29210 proteins in 1485 species: Archae - 170; Bacteria - 11775; Metazoa - 21955; Fungi - 6238; Plants - 10828; Viruses - 2421; Other Eukaryotes - 8167 (source: NCBI BLink).	2126	2053	728	793	-13.7977	-1.46873	7.95202e-05	0.000116825	4.22146e-05	0.0539082	0.0825881	1.80558e+07	2.13454e-05	0.000905272	-9.35126	-1.57357	19.5351	9.87687e-06	0.000643184	1	0.000367741	Chr4:9556977-9557812	OK	296.824	102.241	-1.53763	4.38881	1.13974e-05	0.000280266	1	1	1	3	1
at4g12120	Sec1/munc18-like (SM) proteins superfamily	member of KEULE Gene Family	SEC1B; FUNCTIONS IN: protein transporter activity; INVOLVED IN: protein secretion vesicle-mediated transport vesicle docking involved in exocytosis; LOCATED IN: plasma membrane; EXPRESSED IN: 25 plant structures; EXPRESSED DURING: 15 growth stages; CONTAINS InterPro DOMAIN/s: Sec1-like protein (InterPro:IPR001619); BEST Arabidopsis thaliana protein match is: Sec1/munc18-like (SM) proteins superfa…	198	226	987	419	-15.5378	1.63963	2.45148e-05	1.19094e-05	3.7102e-05	0.0708885	0.0825881	1.80558e+07	4.83133e-05	0.00176463	-10.4243	1.44959	19.5303	9.90188e-06	0.000643564	1	0.000367959	Chr4:7256537-7261180	OK	4.85969	15.1702	1.6423	-4.38681	1.15023e-05	0.000282142	1	1	1	3	1
at4g15630	Uncharacterised protein family (UPF0497)		Uncharacterised protein family (UPF0497); FUNCTIONS IN: molecular_function unknown; INVOLVED IN: biological_process unknown; LOCATED IN: plasma membrane; EXPRESSED IN: 23 plant structures; EXPRESSED DURING: 13 growth stages; CONTAINS InterPro DOMAIN/s: Uncharacterised protein family UPF0497 trans-membrane plant (InterPro:IPR006702) Uncharacterised protein family UPF0497 trans-membrane plant subgr…	1035	708	373	349	-14.9797	-1.27942	3.40443e-05	4.822e-05	1.98677e-05	0.0595082	0.0825881	1.80558e+07	0.0004568	0.0109019	-9.92095	-1.37597	19.5081	1.00172e-05	0.000649806	1	0.000371528	Chr4:8917429-8918852	OK	68.0251	28.5935	-1.25038	3.6518	0.000260408	0.00410049	1	1	1	3	1
at3g09010	Protein kinase superfamily protein		Protein kinase superfamily protein; FUNCTIONS IN: protein serine/threonine kinase activity protein kinase activity kinase activity ATP binding; INVOLVED IN: protein amino acid phosphorylation; LOCATED IN: cellular_component unknown; EXPRESSED IN: 20 plant structures; EXPRESSED DURING: 12 growth stages; CONTAINS InterPro DOMAIN/s: Protein kinase ATP binding site (InterPro:IPR017441) Protein kinase…	275	214	1228	489	-15.3011	1.73356	2.93818e-05	1.35823e-05	4.51649e-05	0.0708885	0.0825881	1.80558e+07	1.71043e-05	0.000755421	-11.0203	1.52023	19.4623	1.02606e-05	0.000664313	1	0.000379822	Chr3:2749952-2752276	OK	8.30537	27.0384	1.70289	-4.57973	4.65586e-06	0.000125422	1	1	1	3	1
at5g44460	calmodulin like 43		calmodulin like 43 (CML43); FUNCTIONS IN: calcium ion binding; INVOLVED IN: response to cadmium ion; EXPRESSED IN: root cultured cell; CONTAINS InterPro DOMAIN/s: EF-Hand 1 calcium-binding site (InterPro:IPR018247) EF-HAND 2 (InterPro:IPR018249) EF-hand-like domain (InterPro:IPR011992) Calcium-binding EF-hand (InterPro:IPR002048) EF-hand (InterPro:IPR018248); BEST Arabidopsis thaliana protein mat…	1	4	120	20	-20.4241	4.66203	1.88807e-06	1.40376e-07	3.59811e-06	0.192581	0.0825881	1.80558e+07	1.91713e-07	1.77932e-05	-13.7362	4.14327	19.3786	1.07204e-05	0.00069146	1	0.000395343	Chr5:17917225-17917983	OK	0.307078	5.66377	4.20509	-5.00397	5.61601e-07	1.91526e-05	1	1	1	3	1
at3g19000	2-oxoglutarate (2OG) and Fe(II)-dependent oxygenase superfamily protein		2-oxoglutarate (2OG) and Fe(II)-dependent oxygenase superfamily protein; FUNCTIONS IN: oxidoreductase activity acting on paired donors with incorporation or reduction of molecular oxygen 2-oxoglutarate as one donor and incorporation of one atom each of oxygen into both donors oxidoreductase activity iron ion binding; INVOLVED IN: oxidation reduction; LOCATED IN: cellular_component unknown; EXPRES…	167	280	63	76	-17.1225	-1.71406	8.27812e-06	1.26926e-05	3.86772e-06	0.0943988	0.0825881	1.80558e+07	0.00035532	0.00897124	-11.9197	-1.78941	19.3752	1.0739e-05	0.00069146	1	0.000395343	Chr3:6553528-6555657	OK	12.0748	3.58983	-1.75001	5.11487	3.1396e-07	1.16967e-05	1	1	1	3	1
at4g16563	Eukaryotic aspartyl protease family protein		Eukaryotic aspartyl protease family protein; FUNCTIONS IN: aspartic-type endopeptidase activity; INVOLVED IN: proteolysis; LOCATED IN: plant-type cell wall; EXPRESSED IN: 19 plant structures; EXPRESSED DURING: 11 growth stages; CONTAINS InterPro DOMAIN/s: Peptidase aspartic (InterPro:IPR021109) Peptidase aspartic catalytic (InterPro:IPR009007) Peptidase A1 (InterPro:IPR001461) Peptidase aspartic …	364	216	62	114	-16.7712	-1.67624	1.04973e-05	1.59841e-05	4.99808e-06	0.0943988	0.0825881	1.80558e+07	0.000416712	0.0101223	-11.8165	-1.95656	19.3704	1.07662e-05	0.00069146	1	0.000395343	Chr4:9329656-9331523	OK	10.893	3.3558	-1.69867	4.17909	2.92684e-05	0.000643579	1	1	1	3	1
at2g28120	Major facilitator superfamily protein		Major facilitator superfamily protein; INVOLVED IN: N-terminal protein myristoylation transmembrane transport; LOCATED IN: plasma membrane; EXPRESSED IN: 11 plant structures; EXPRESSED DURING: 6 growth stages; CONTAINS InterPro DOMAIN/s: Nodulin-like (InterPro:IPR010658) Major facilitator superfamily MFS-1 (InterPro:IPR011701) Major facilitator superfamily general substrate transporter (InterPro:…	337	505	144	169	-16.0824	-1.4526	1.62767e-05	2.38438e-05	8.71229e-06	0.0766709	0.0825881	1.80558e+07	0.000561343	0.0127897	-11.1364	-1.53189	19.3686	1.07767e-05	0.00069146	1	0.000395343	Chr2:11985686-11987738	OK	12.8362	4.27557	-1.58603	4.06334	4.83748e-05	0.000995948	1	1	1	3	1
at5g58620	zinc finger (CCCH-type) family protein		zinc finger (CCCH-type) family protein; FUNCTIONS IN: sequence-specific DNA binding transcription factor activity; INVOLVED IN: regulation of transcription; LOCATED IN: endomembrane system; EXPRESSED IN: 17 plant structures; EXPRESSED DURING: 7 growth stages; CONTAINS InterPro DOMAIN/s: Zinc finger CCCH-type (InterPro:IPR000571) Ankyrin repeat-containing domain (InterPro:IPR020683) Ankyrin repeat…	679	308	1536	917	-14.5335	1.28664	4.64281e-05	2.69945e-05	6.58591e-05	0.0708885	0.0825881	1.80558e+07	0.00114083	0.0218738	-9.66254	1.23293	19.3675	1.07828e-05	0.00069146	1	0.000395343	Chr5:23693339-23697452	OK	10.0544	26.9849	1.42432	-4.08925	4.32762e-05	0.000901406	1	1	1	3	1
at3g53150	UDP-glucosyl transferase 73D1		UDP-glucosyl transferase 73D1 (UGT73D1); FUNCTIONS IN: transferase activity transferring hexosyl groups UDP-glycosyltransferase activity; INVOLVED IN: metabolic process; LOCATED IN: endomembrane system; EXPRESSED IN: stem sepal stamen; EXPRESSED DURING: 4 anthesis; CONTAINS InterPro DOMAIN/s: UDP-glucuronosyl/UDP-glucosyltransferase (InterPro:IPR002213); BEST Arabidopsis thaliana protein match is…	51	87	705	303	-16.5802	2.76629	1.52822e-05	3.91288e-06	2.66215e-05	0.082516	0.0825881	1.80558e+07	2.03079e-09	3.42242e-07	-11.8277	2.55399	19.3468	1.09002e-05	0.000697657	1	0.000398886	Chr3:19697735-19699259	OK	2.99023	19.7274	2.72188	-6.46664	1.00203e-10	7.58086e-09	1	1	1	3	1
at1g33560	Disease resistance protein (CC-NBS-LRR class) family	Encodes a NBS-LRR disease resistance protein that possesses N-terminal kinase subdomains. Activation tagged mutant of ADR1 showed elevated levels of SA and reactive oxygen species in addition to number of defense gene transcripts. Exhibits resistance to	ACTIVATED DISEASE RESISTANCE 1 (ADR1); FUNCTIONS IN: kinase activity; INVOLVED IN: response to water deprivation response to karrikin response to other organism defense response; LOCATED IN: endomembrane system; EXPRESSED IN: 21 plant structures; EXPRESSED DURING: 13 growth stages; CONTAINS InterPro DOMAIN/s: NB-ARC (InterPro:IPR002182) Powdery mildew resistance protein RPW8 domain (InterPro:IPR0…	317	281	1197	692	-15.0708	1.60264	3.36579e-05	1.66734e-05	5.06321e-05	0.0595082	0.0825881	1.80558e+07	1.33647e-05	0.000624725	-10.6611	1.47337	19.3319	1.09858e-05	0.000701798	1	0.000401254	Chr1:12168767-12172005	OK	5.57701	17.2379	1.62802	-4.57308	4.80607e-06	0.000128941	1	1	1	3	1
at3g15990	sulfate transporter 3;4	Encodes sulfate transporter Sultr3;4.	sulfate transporter 3;4 (SULTR3;4); FUNCTIONS IN: sulfate transmembrane transporter activity; INVOLVED IN: sulfate transport transport transmembrane transport; LOCATED IN: integral to membrane membrane; EXPRESSED IN: 10 plant structures; EXPRESSED DURING: 4 anthesis C globular stage petal differentiation and expansion stage E expanded cotyledon stage D bilateral stage; CONTAINS InterPro DOMAIN/s:…	17	23	201	53	-18.4871	2.54667	3.87275e-06	1.1243e-06	6.59163e-06	0.138125	0.0825881	1.80558e+07	3.91758e-05	0.00148159	-12.3609	2.30434	19.267	1.13655e-05	0.000724677	1	0.000414335	Chr3:5426986-5430880	OK	0.464906	2.92922	2.65551	-4.8204	1.43272e-06	4.42038e-05	1	1	1	3	1
at1g55790	Domain of unknown function (DUF2431)		FUNCTIONS IN: metal ion binding; INVOLVED IN: metal ion transport; CONTAINS InterPro DOMAIN/s: Heavy metal transport/detoxification protein (InterPro:IPR006121) Domain of unknown function DUF2431 (InterPro:IPR019446); BEST Arabidopsis thaliana protein match is: Domain of unknown function (DUF2431) (TAIR:AT1G55800.1); Has 348 Blast hits to 344 proteins in 131 species: Archae - 0; Bacteria - 16; Me…	3	2	88	10	-20.6988	4.15978	1.33969e-06	1.39194e-07	2.5089e-06	0.221811	0.0825881	1.80558e+07	1.20828e-05	0.00057176	-13.9462	3.7906	19.2536	1.14451e-05	0.000727764	1	0.0004161	Chr1:20852323-20856122	OK	0.646553	5.49674	3.08774	-4.17637	2.96194e-05	0.000648408	1	1	1	3	1
at5g57887			unknown protein; FUNCTIONS IN: molecular_function unknown; INVOLVED IN: biological_process unknown; LOCATED IN: endomembrane system; Has 30201 Blast hits to 17322 proteins in 780 species: Archae - 12; Bacteria - 1396; Metazoa - 17338; Fungi - 3422; Plants - 5037; Viruses - 0; Other Eukaryotes - 2996 (source: NCBI BLink).	1352	1299	412	602	-14.4074	-1.37443	5.13439e-05	7.40976e-05	2.85853e-05	0.0651679	0.0825881	1.80558e+07	0.000300593	0.00791096	-9.95791	-1.48009	19.2516	1.14573e-05	0.000727764	1	0.0004161	Chr5:23443976-23447249	OK	236.707	84.7503	-1.48181	4.29891	1.71643e-05	0.000403965	1	1	1	3	1
at5g62360	Plant invertase/pectin methylesterase inhibitor superfamily protein		Plant invertase/pectin methylesterase inhibitor superfamily protein; FUNCTIONS IN: enzyme inhibitor activity pectinesterase inhibitor activity pectinesterase activity; INVOLVED IN: biological_process unknown; LOCATED IN: cellular_component unknown; EXPRESSED IN: 22 plant structures; EXPRESSED DURING: 13 growth stages; CONTAINS InterPro DOMAIN/s: Pectinesterase inhibitor (InterPro:IPR006501); BEST…	1992	1725	313	583	-14.2464	-2.01833	6.4571e-05	0.000103563	2.55662e-05	0.0766709	0.0825881	1.80558e+07	1.49981e-06	9.936e-05	-8.24331	-2.20311	19.2048	1.1742e-05	0.000744441	1	0.000425635	Chr5:25040648-25041462	OK	159.215	36.9423	-2.10763	6.04725	1.47336e-09	9.06324e-08	1	1	1	3	1
at5g16480	Phosphotyrosine protein phosphatases superfamily protein		Phosphotyrosine protein phosphatases superfamily protein; FUNCTIONS IN: phosphatase activity protein tyrosine phosphatase activity phosphoprotein phosphatase activity; INVOLVED IN: dephosphorylation; LOCATED IN: cellular_component unknown; EXPRESSED IN: 24 plant structures; EXPRESSED DURING: 15 growth stages; CONTAINS InterPro DOMAIN/s: Protein-tyrosine phosphatase active site (InterPro:IPR016130…	77	93	366	209	-16.8302	1.68894	1.01015e-05	4.77956e-06	1.54102e-05	0.082516	0.0825881	1.80558e+07	0.000156732	0.00473449	-11.6952	1.62465	19.1486	1.20929e-05	0.000765243	1	0.000437529	Chr5:5381112-5382897	OK	4.97101	15.1851	1.61105	-3.89139	9.96732e-05	0.00185246	1	1	1	3	1
at1g32870	NAC domain protein 13		NAC domain protein 13 (NAC13); CONTAINS InterPro DOMAIN/s: No apical meristem (NAM) protein (InterPro:IPR003441); BEST Arabidopsis thaliana protein match is: NAC domain containing protein 16 (TAIR:AT1G34180.1); Has 2951 Blast hits to 2946 proteins in 83 species: Archae - 0; Bacteria - 0; Metazoa - 2; Fungi - 2; Plants - 2931; Viruses - 0; Other Eukaryotes - 16 (source: NCBI BLink).	241	160	1132	386	-15.5414	1.83833	2.5378e-05	1.10881e-05	3.96498e-05	0.0766709	0.0825881	1.80558e+07	1.28861e-05	0.000603823	-10.4116	1.69991	19.1448	1.2117e-05	0.00076533	1	0.000437579	Chr1:11911678-11914735	OK	5.75435	21.4378	1.89743	-4.98766	6.11154e-07	2.05936e-05	1	1	1	3	1
at3g20250	pumilio 5	Encodes a member of the Arabidopsis Pumilio (APUM) proteins containing PUF domain (eight repeats of approximately 36 amino acids each). PUF proteins regulate both mRNA stability and translation through sequence-specific binding to the 3' UTR of target mRN	pumilio 5 (PUM5); FUNCTIONS IN: RNA binding binding; LOCATED IN: vacuole; EXPRESSED IN: 22 plant structures; EXPRESSED DURING: 13 growth stages; CONTAINS InterPro DOMAIN/s: Pumilio RNA-binding repeat (InterPro:IPR001313) Armadillo-like helical (InterPro:IPR011989) Armadillo-type fold (InterPro:IPR016024); BEST Arabidopsis thaliana protein match is: pumilio 6 (TAIR:AT4G25880.1); Has 4771 Blast hit…	1164	635	3359	1610	-13.5962	1.41523	9.06586e-05	4.94429e-05	0.000131866	0.0708885	0.0825881	1.80558e+07	0.000340817	0.00870714	-9.40549	1.31408	19.1301	1.22106e-05	0.000769793	1	0.00044013	Chr3:7058901-7063240	OK	13.9411	40.3233	1.53227	-4.18577	2.842e-05	0.000628423	1	1	1	3	1
at2g40080	Protein of unknown function (DUF1313)	Encodes a novel nuclear 111 amino-acid phytochrome-regulated component of a negative feedback loop involving the circadian clock central oscillator components CCA1 and LHY. ELF4 is necessary for light-induced expression of both CCA1 and LHY and conversely	EARLY FLOWERING 4 (ELF4); FUNCTIONS IN: molecular_function unknown; INVOLVED IN: in 7 processes; LOCATED IN: nucleus; EXPRESSED IN: 22 plant structures; EXPRESSED DURING: 12 growth stages; CONTAINS InterPro DOMAIN/s: Protein of unknown function DUF1313 (InterPro:IPR009741); BEST Arabidopsis thaliana protein match is: ELF4-like 1 (TAIR:AT2G29950.1); Has 150 Blast hits to 149 proteins in 35 species…	1902	4517	1231	1437	-13.0612	-1.30855	0.000129237	0.000184139	7.43412e-05	0.0943988	0.0825881	1.80558e+07	0.00398711	0.0538302	-9.82644	-1.27065	19.1077	1.23542e-05	0.000777392	1	0.000444475	Chr2:16734293-16734912	OK	440.648	161.507	-1.44803	3.8511	0.000117591	0.00212632	1	1	1	3	1
at3g01820	P-loop containing nucleoside triphosphate hydrolases superfamily protein		P-loop containing nucleoside triphosphate hydrolases superfamily protein; FUNCTIONS IN: nucleobase nucleoside nucleotide kinase activity nucleotide kinase activity ATP binding; INVOLVED IN: nucleobase nucleoside nucleotide and nucleic acid metabolic process anaerobic respiration nucleotide metabolic process; LOCATED IN: mitochondrion; EXPRESSED IN: 22 plant structures; EXPRESSED DURING: 15 growth…	671	368	1762	873	-14.4482	1.29426	4.93125e-05	2.85637e-05	7.00544e-05	0.0651679	0.0825881	1.80558e+07	0.000643213	0.0141713	-9.7873	1.19663	19.085	1.25021e-05	0.000783761	1	0.000448117	Chr3:293753-295458	OK	29.3096	74.3452	1.34287	-3.79855	0.000145547	0.00255011	1	1	1	3	1
at1g78450	SOUL heme-binding family protein		SOUL heme-binding family protein; FUNCTIONS IN: binding; INVOLVED IN: biological_process unknown; LOCATED IN: endomembrane system; EXPRESSED IN: 13 plant structures; EXPRESSED DURING: 9 growth stages; CONTAINS InterPro DOMAIN/s: SOUL haem-binding protein (InterPro:IPR006917); BEST Arabidopsis thaliana protein match is: SOUL heme-binding family protein (TAIR:AT1G17100.1); Has 640 Blast hits to 629…	634	853	199	408	-15.1756	-1.27169	2.96899e-05	4.19849e-05	1.7389e-05	0.082516	0.0825881	1.80558e+07	0.00308061	0.0452482	-11.0323	-1.48259	19.0881	1.2482e-05	0.000783761	1	0.000448117	Chr1:29516988-29517933	OK	71.6428	25.938	-1.46575	4.02562	5.68261e-05	0.0011485	1	1	1	3	1
at1g72000	Plant neutral invertase family protein		Plant neutral invertase family protein; FUNCTIONS IN: catalytic activity beta-fructofuranosidase activity; INVOLVED IN: biological_process unknown; LOCATED IN: cellular_component unknown; CONTAINS InterPro DOMAIN/s: Plant neutral invertase (InterPro:IPR006937) Six-hairpin glycosidase-like (InterPro:IPR008928); BEST Arabidopsis thaliana protein match is: Plant neutral invertase family protein (TAI…	10	3	63	15	-20.1668	2.50279	1.20489e-06	3.58731e-07	2.03595e-06	0.17156	0.0825881	1.80558e+07	0.00111068	0.0215539	-14.2524	2.54748	19.081	1.25285e-05	0.000783954	1	0.000448227	Chr1:27103276-27105663	OK	0.320058	1.77662	2.47273	-3.761	0.000169237	0.0028958	1	1	1	3	1
at1g68390	Core-2/I-branching beta-16-N-acetylglucosaminyltransferase family protein		Core-2/I-branching beta-16-N-acetylglucosaminyltransferase family protein; CONTAINS InterPro DOMAIN/s: Core-2/I-Branching enzyme (InterPro:IPR021141); BEST Arabidopsis thaliana protein match is: Core-2/I-branching beta-16-N-acetylglucosaminyltransferase family protein (TAIR:AT1G68380.1); Has 622 Blast hits to 618 proteins in 34 species: Archae - 0; Bacteria - 10; Metazoa - 12; Fungi - 1; Plants -…	5	12	138	30	-19.4014	3.1655	2.42833e-06	4.79706e-07	4.34274e-06	0.164717	0.0825881	1.80558e+07	1.45143e-05	0.00066001	-13.4647	2.86817	19.053	1.27135e-05	0.000794052	1	0.000454001	Chr1:25642733-25645607	OK	0.341356	3.55996	3.38251	-5.2993	1.16245e-07	4.70364e-06	1	1	1	3	1
at5g38900	Thioredoxin superfamily protein		Thioredoxin superfamily protein; FUNCTIONS IN: protein disulfide oxidoreductase activity; INVOLVED IN: defense response to fungus incompatible interaction; LOCATED IN: cellular_component unknown; EXPRESSED IN: 16 plant structures; EXPRESSED DURING: 10 growth stages; CONTAINS InterPro DOMAIN/s: DSBA oxidoreductase (InterPro:IPR001853) Thioredoxin-like fold (InterPro:IPR012336); Has 2126 Blast hits…	59	138	856	543	-16.0668	2.7425	2.16725e-05	5.63275e-06	3.76878e-05	0.0766709	0.0825881	1.80558e+07	4.62016e-10	9.34343e-08	-11.4122	2.67655	18.9931	1.31193e-05	0.000817875	1	0.000467622	Chr5:15571253-15575618	OK	7.19851	42.9468	2.57678	-6.55144	5.69833e-11	4.53707e-09	1	1	1	3	1
at2g41660	Protein of unknown function DUF617	Essential for hydrotropism in roots. Mutant roots are defective in hydrotropism and have slightly reduced phototropism and modified wavy growth response. Has normal gravitropism and root elongation.	mizu-kussei 1 (MIZ1); CONTAINS InterPro DOMAIN/s: Protein of unknown function DUF617 plant (InterPro:IPR006460); BEST Arabidopsis thaliana protein match is: Protein of unknown function DUF617 (TAIR:AT3G25640.1); Has 258 Blast hits to 256 proteins in 14 species: Archae - 0; Bacteria - 0; Metazoa - 0; Fungi - 0; Plants - 258; Viruses - 0; Other Eukaryotes - 0 (source: NCBI BLink).	81	40	299	151	-17.2734	1.85034	7.66098e-06	3.32531e-06	1.19887e-05	0.0943988	0.0825881	1.80558e+07	0.000126789	0.0039737	-12.2645	1.78901	18.9625	1.33311e-05	0.000829538	1	0.00047429	Chr2:17367821-17369189	OK	2.69929	10.7184	1.98943	-4.59931	4.23888e-06	0.00011609	1	1	1	3	1
at5g23160			unknown protein; BEST Arabidopsis thaliana protein match is: unknown protein (TAIR:AT5G08240.1); Has 1807 Blast hits to 1807 proteins in 277 species: Archae - 0; Bacteria - 0; Metazoa - 736; Fungi - 347; Plants - 385; Viruses - 0; Other Eukaryotes - 339 (source: NCBI BLink).	2	1	52	8	-21.4134	4.20681	8.30529e-07	8.3484e-08	1.55574e-06	0.199756	0.0825881	1.80558e+07	2.82317e-05	0.00113947	-14.5315	3.98722	18.9512	1.34107e-05	0.000831413	1	0.000475362	Chr5:7795255-7796346	OK	0.0912388	2.03912	4.48216	-3.15097	0.00162727	0.0181026	1	1	1	3	1
at5g27350	Major facilitator superfamily protein	Encodes a sugar-porter family protein that is induced during leaf senescence. The increase in its gene expression during leaf senescence is paralleled by an accumulation of monosaccharides.	SFP1; FUNCTIONS IN: carbohydrate transmembrane transporter activity sugar:hydrogen symporter activity; INVOLVED IN: response to nematode; LOCATED IN: integral to membrane membrane; EXPRESSED IN: 21 plant structures; EXPRESSED DURING: 10 growth stages; CONTAINS InterPro DOMAIN/s: Sugar transporter conserved site (InterPro:IPR005829) Major facilitator superfamily (InterPro:IPR020846) General substr…	908	1316	362	647	-14.5213	-1.13109	4.58375e-05	6.29354e-05	2.87361e-05	0.0766709	0.0825881	1.80558e+07	0.00584583	0.069274	-9.91977	-1.27477	18.9529	1.33983e-05	0.000831413	1	0.000475362	Chr5:9648666-9654426	OK	31.6209	13.1747	-1.2631	3.56719	0.000360826	0.00538133	1	1	1	3	1
at4g25780	CAP (Cysteine-rich secretory proteins Antigen 5 and Pathogenesis-related 1 protein) superfamily protein		CAP (Cysteine-rich secretory proteins Antigen 5 and Pathogenesis-related 1 protein) superfamily protein; FUNCTIONS IN: molecular_function unknown; INVOLVED IN: biological_process unknown; LOCATED IN: endomembrane system extracellular region; EXPRESSED IN: 14 plant structures; EXPRESSED DURING: 11 growth stages; CONTAINS InterPro DOMAIN/s: Allergen V5/Tpx-1 related conserved site (InterPro:IPR0182…	61	55	10	11	-19.4795	-2.48402	1.90542e-06	3.23566e-06	5.777e-07	0.106545	0.0825881	1.80558e+07	3.03069e-05	0.00119315	-13.0546	-2.589	18.9449	1.34549e-05	0.000832619	1	0.000476051	Chr4:13121067-13121955	OK	4.78844	0.791515	-2.59687	4.14278	3.43124e-05	0.000737251	1	1	1	3	1
at2g43100	isopropylmalate isomerase 2		isopropylmalate isomerase 2 (IPMI2); FUNCTIONS IN: hydro-lyase activity 3-isopropylmalate dehydratase activity; INVOLVED IN: leucine biosynthetic process metabolic process; LOCATED IN: plastid; EXPRESSED IN: 20 plant structures; EXPRESSED DURING: 10 growth stages; CONTAINS InterPro DOMAIN/s: 3-isopropylmalate dehydratase small subunit-like (InterPro:IPR012305) Aconitase A/isopropylmalate dehydrat…	1506	874	833	259	-14.5002	-1.20524	4.69643e-05	6.55237e-05	2.84175e-05	0.082516	0.0825881	1.80558e+07	0.00461111	0.0590591	-10.0647	-1.40899	18.9358	1.3519e-05	0.000835045	1	0.000477439	Chr2:17920659-17921689	OK	81.6533	39.2567	-1.05657	2.95166	0.00316074	0.0302677	1	1	1	3	1
at2g01850	endoxyloglucan transferase A3	EXGT-A3 has homology to xyloglucan endotransglucosylases/hydrolases (XTHs). Mutants in this gene show a lesion mimic phenotype associated with leaf maturation and a reduction in the number of tertiary veins. Individual tracheary elements in the mutants ar	endoxyloglucan transferase A3 (EXGT-A3); FUNCTIONS IN: hydrolase activity acting on glycosyl bonds xyloglucan:xyloglucosyl transferase activity; INVOLVED IN: phloem or xylem histogenesis; LOCATED IN: endomembrane system cell wall apoplast; EXPRESSED IN: 25 plant structures; EXPRESSED DURING: 13 growth stages; CONTAINS InterPro DOMAIN/s: Xyloglucan endotransglucosylase/hydrolase (InterPro:IPR01645…	4148	2385	1121	1534	-13.0757	-1.2688	0.000127212	0.000179796	7.46203e-05	0.0708885	0.0825881	1.80558e+07	0.00125466	0.023448	-9.24094	-1.44779	18.9236	1.36056e-05	0.000838857	1	0.000479618	Chr2:385198-387344	OK	133.562	55.0736	-1.27808	3.69675	0.000218379	0.00355785	1	1	1	3	1
at5g67350			unknown protein; Has 1807 Blast hits to 1807 proteins in 277 species: Archae - 0; Bacteria - 0; Metazoa - 736; Fungi - 347; Plants - 385; Viruses - 0; Other Eukaryotes - 339 (source: NCBI BLink).	138	88	427	251	-16.5174	1.54291	1.22235e-05	6.24458e-06	1.8196e-05	0.0766709	0.0825881	1.80558e+07	0.000278986	0.00746502	-11.1511	1.44808	18.8952	1.38097e-05	0.000849881	1	0.000485921	Chr5:26868289-26869486	OK	5.92309	18.0809	1.61005	-4.11069	3.94473e-05	0.000833967	1	1	1	3	1
at4g16600	Nucleotide-diphospho-sugar transferases superfamily protein		Nucleotide-diphospho-sugar transferases superfamily protein; FUNCTIONS IN: transferase activity transferring hexosyl groups transferase activity transferring glycosyl groups; INVOLVED IN: carbohydrate biosynthetic process biosynthetic process; LOCATED IN: endomembrane system; EXPRESSED IN: 17 plant structures; EXPRESSED DURING: 11 growth stages; CONTAINS InterPro DOMAIN/s: Glycosyl transferase fa…	0	0	37	3	-34.9626	30.1069	5.27974e-07	8.7835e-16	1.03544e-06	0.25251	0.0825881	1.80558e+07	1.80273e-05	0.000785353	-15.0479	9.31043	18.8891	1.38543e-05	0.00085027	1	0.000486143	Chr4:9350038-9352707	OK	0.0303585	0.862306	4.82803	-2.58632	0.00970064	0.0706114	1	1	1	3	1
at2g29310	NAD(P)-binding Rossmann-fold superfamily protein		NAD(P)-binding Rossmann-fold superfamily protein; FUNCTIONS IN: oxidoreductase activity binding catalytic activity; INVOLVED IN: oxidation reduction metabolic process; LOCATED IN: endomembrane system; EXPRESSED IN: 22 plant structures; EXPRESSED DURING: 13 growth stages; CONTAINS InterPro DOMAIN/s: NAD(P)-binding domain (InterPro:IPR016040) Glucose/ribitol dehydrogenase (InterPro:IPR002347) Short…	467	899	109	339	-15.436	-1.57695	2.60097e-05	3.89597e-05	1.30508e-05	0.106545	0.0825881	1.80558e+07	0.00137289	0.0250009	-11.1161	-1.80823	18.8874	1.38667e-05	0.00085027	1	0.000486143	Chr2:12590057-12591363	OK	50.4335	15.5934	-1.69345	5.99244	2.06721e-09	1.22213e-07	1	1	1	3	1
[truncated: 33,075 more rows]

## Sheet: CTL6_vs_VIR6
Gene	Short_Description	Curator_Summary	Computational_Description	A1.Cnt	A2.Cnt	B1.Cnt	B2.Cnt	ER_Class.logConc	ER_Class.logFC	ER_Class.Conc.Common	ER_Class.Conc.A	ER_Class.Conc.B	ER_Class.tagwise.disp	ER_Class.common.disp	ER_Class.common.lib.size	ER_Class.PValue	ER_Class.FDR	ER_GLM.logConc	ER_GLM.logFC	ER_GLM.LR	ER_GLM.P.Value	ER_GLM.adj.P.Val	ER_GLM.Expressed	ER_GLM.FDR	Cufflinks.locus	Cufflinks.status	Cufflinks.value_1	Cufflinks.value_2	Cufflinks.log2.fold_change.	Cufflinks.test_stat	Cufflinks.p_value	Cufflinks.q_value	ER_Class.Sig	ER_GLM.Sig	Cufflinks.Sig	Total.Sig	All.Sig
[truncated: 33,602 more rows]

[truncated: 6 more sheets: AVR6_vs_VIR6, Gene List, DEG GO Terms - Combined, GO Terms - CTL6_vs_AVR6, GO Terms - CTL6_vs_VIR6, GO Terms - AVR6_vs_VIR6]
