# Supplementary material for: High-Throughput RNA Sequencing of Pseudomonas-Infected Arabidopsis Reveals Hidden Transcriptome Complexity and Novel Splice Variants
Source: PLoS One. 2013 Oct 1;8(10):e74183. doi: 10.1371/journal.pone.0074183 (PMC3788074; doi:10.1371/journal.pone.0074183)
Supplement: File S6 — DEG 12 hpi. (XLSX) [file pone.0074183.s006.xlsx]

## Sheet: CTL12_vs_AVR12
Gene	Short_Description	Curator_Summary	Computational_Description	A1.Cnt	A2.Cnt	B1.Cnt	B2.Cnt	ER_Class.logConc	ER_Class.logFC	ER_Class.Conc.Common	ER_Class.Conc.A	ER_Class.Conc.B	ER_Class.tagwise.disp	ER_Class.common.disp	ER_Class.common.lib.size	ER_Class.PValue	ER_Class.FDR	ER_GLM.logConc	ER_GLM.logFC	ER_GLM.LR	ER_GLM.P.Value	ER_GLM.adj.P.Val	ER_GLM.Expressed	ER_GLM.FDR	Cufflinks.locus	Cufflinks.status	Cufflinks.value_1	Cufflinks.value_2	Cufflinks.log2.fold_change.	Cufflinks.test_stat	Cufflinks.p_value	Cufflinks.q_value	ER_Class.Sig	ER_GLM.Sig	Cufflinks.Sig	Total.Sig	All.Sig
at3g22910	ATPase E1-E2 type family protein / haloacid dehalogenase-like hydrolase family protein		ATPase E1-E2 type family protein / haloacid dehalogenase-like hydrolase family protein; FUNCTIONS IN: calcium-transporting ATPase activity calmodulin binding; INVOLVED IN: cation transport calcium ion transport metabolic process ATP biosynthetic process; LOCATED IN: membrane; EXPRESSED IN: 12 plant structures; EXPRESSED DURING: LP.04 four leaves visible 4 anthesis C globular stage petal different…	219	237	3402	4367	-14.096	3.3327	9.98186e-05	1.79622e-05	0.000181263	0.131666	0.116597	1.79896e+07	1.06545e-08	6.08464e-06	-9.70275	4.34732	81.2047	2.03507e-19	6.83824e-15	1	3.9515e-15	Chr3:8116334-8119388	OK	5.79138	54.304	3.22908	-7.68176	1.57652e-14	2.15493e-12	1	1	1	3	1
at4g21680	NITRATE TRANSPORTER 1.8	Encodes a nitrate transporter (NRT1.8). Functions in nitrate removal from the xylem sap. Mediates cadmium tolerance.	NITRATE TRANSPORTER 1.8 (NRT1.8); FUNCTIONS IN: transporter activity nitrate transmembrane transporter activity; INVOLVED IN: response to cadmium ion oligopeptide transport response to nitrate; LOCATED IN: plasma membrane membrane; EXPRESSED IN: 9 plant structures; EXPRESSED DURING: LP.04 four leaves visible 4 anthesis petal differentiation and expansion stage; CONTAINS InterPro DOMAIN/s: Oligope…	33	24	146	815	-17.0058	3.32609	1.33633e-05	2.30584e-06	2.40445e-05	0.21437	0.116597	1.79896e+07	1.65215e-05	0.00157254	-11.2685	4.50029	68.2464	1.44291e-16	2.42423e-12	1	1.40085e-12	Chr4:11511114-11519765	OK	0.895395	9.88299	3.46435	-5.98472	2.16759e-09	1.28217e-07	1	1	1	3	1
at4g36950	mitogen-activated protein kinase kinase kinase 21	member of MEKK subfamily	mitogen-activated protein kinase kinase kinase 21 (MAPKKK21); FUNCTIONS IN: protein serine/threonine kinase activity protein kinase activity ATP binding; INVOLVED IN: protein amino acid phosphorylation; CONTAINS InterPro DOMAIN/s: Protein kinase ATP binding site (InterPro:IPR017441) Protein kinase catalytic domain (InterPro:IPR000719) Serine/threonine-protein kinase-like domain (InterPro:IPR01744…	33	61	631	656	-16.6746	3.26242	1.65109e-05	3.09587e-06	2.96144e-05	0.100439	0.116597	1.79896e+07	6.97701e-10	9.67661e-07	-10.3286	3.53294	65.4366	6.00139e-16	6.72195e-12	1	3.8843e-12	Chr4:17422571-17423901	OK	3.85414	24.6694	2.67824	-5.43276	5.54893e-08	2.30031e-06	1	1	1	3	1
at5g41610	cation/H+ exchanger 18	member of Putative Na+/H+ antiporter family	cation/H+ exchanger 18 (CHX18); FUNCTIONS IN: monovalent cation:hydrogen antiporter activity sodium:hydrogen antiporter activity; INVOLVED IN: cation transport; LOCATED IN: integral to membrane; EXPRESSED IN: 10 plant structures; EXPRESSED DURING: 6 growth stages; CONTAINS InterPro DOMAIN/s: Cation/H+ exchanger (InterPro:IPR006153); BEST Arabidopsis thaliana protein match is: cation/H+ exchanger …	65	73	677	1120	-16.0264	3.01373	2.40947e-05	5.25391e-06	4.25749e-05	0.125279	0.116597	1.79896e+07	1.53926e-07	5.6392e-05	-10.9565	3.73001	62.0714	3.31224e-15	2.22596e-11	1	1.28627e-11	Chr5:16638369-16641728	OK	3.27298	22.8629	2.80433	-9.29303	0	0	1	1	1	3	1
at3g21700	Ras-related small GTP-binding family protein	Monomeric G protein. Expressed in root epidermal cells that are destined to become atrichoblasts. Also expressed during pollen development and in the pollen tube tip.	SGP2; FUNCTIONS IN: GTP binding; INVOLVED IN: small GTPase mediated signal transduction; LOCATED IN: intracellular; EXPRESSED IN: 22 plant structures; EXPRESSED DURING: 10 growth stages; CONTAINS InterPro DOMAIN/s: Ras GTPase (InterPro:IPR001806) Small GTPase (InterPro:IPR020851) Mitochondrial Rho-like (InterPro:IPR013684) GTPase Tem1 (InterPro:IPR017231); BEST Arabidopsis thaliana protein match …	118	75	1123	1022	-15.5704	2.50339	2.89448e-05	8.56515e-06	4.89349e-05	0.151267	0.116597	1.79896e+07	4.39015e-05	0.00312247	-10.422	3.6179	62.3033	2.94425e-15	2.22596e-11	1	1.28627e-11	Chr3:7644349-7646383	OK	7.31388	50.0996	2.77609	-6.55079	5.72331e-11	4.58541e-09	1	1	1	3	1
at5g24910	cytochrome P450 family 714 subfamily A polypeptide 1	member of CYP714A	cytochrome P450 family 714 subfamily A polypeptide 1 (CYP714A1); FUNCTIONS IN: electron carrier activity monooxygenase activity iron ion binding oxygen binding heme binding; INVOLVED IN: oxidation reduction; LOCATED IN: endomembrane system; EXPRESSED IN: 10 plant structures; EXPRESSED DURING: 4 anthesis F mature embryo stage petal differentiation and expansion stage E expanded cotyledon stage D b…	38	61	751	1071	-16.343	3.66062	2.32579e-05	3.3885e-06	4.27806e-05	0.106545	0.116597	1.79896e+07	2.60505e-11	8.43039e-08	-11.65	4.14718	60.1007	9.0128e-15	3.79656e-11	1	2.19385e-11	Chr5:8567580-8570358	OK	2.42063	23.6037	3.28555	-6.7427	1.55471e-11	1.38554e-09	1	1	1	3	1
at3g15500	NAC domain containing protein 3	Encodes an ATAF-like NAC-domain transcription factor that doesn't contain C-terminal sequences shared by CUC1 CUC2 and NAM. Note: this protein (AtNAC3) is not to be confused with the protein encoded by locus AT3G29035 which on occasion has also been refer	NAC domain containing protein 3 (NAC3); FUNCTIONS IN: sequence-specific DNA binding transcription factor activity; INVOLVED IN: multicellular organismal development response to water deprivation hyperosmotic salinity response response to abscisic acid stimulus jasmonic acid mediated signaling pathway; LOCATED IN: cellular_component unknown; EXPRESSED IN: 12 plant structures; EXPRESSED DURING: 4 a…	30	110	364	1009	-16.4162	3.09658	1.87783e-05	3.91061e-06	3.34407e-05	0.125279	0.116597	1.79896e+07	6.35058e-08	2.80248e-05	-10.7463	3.31493	60.095	9.03889e-15	3.79656e-11	1	2.19385e-11	Chr3:5234616-5236088	OK	6.66049	28.5938	2.102	-4.37548	1.21163e-05	0.000227167	1	1	1	3	1
at3g44300	nitrilase 2	Encodes an enzyme that catalyzes the hydrolysis of indole-3-acetonitrile (IAN) to indole-3-acetic acid (IAA) (nitrile aminohydrolase EC 3.5.5.1) and IAN to indole-3-acetamide (IAM) at lower levels. Mutants have reduced sensitivity to IAN and are sensitive	nitrilase 2 (NIT2); FUNCTIONS IN: indole-3-acetonitrile nitrilase activity nitrilase activity indole-3-acetonitrile nitrile hydratase activity; INVOLVED IN: response to cadmium ion indoleacetic acid biosynthetic process response to bacterium; LOCATED IN: cellular_component unknown; EXPRESSED IN: cotyledon cultured cell; CONTAINS InterPro DOMAIN/s: Nitrilase/cyanide hydratase and apolipoprotein N-…	96	152	1475	2370	-15.1175	3.38611	5.00064e-05	8.69964e-06	9.09596e-05	0.11272	0.116597	1.79896e+07	4.97806e-10	8.78718e-07	-11.1438	4.17503	59.8574	1.01985e-14	3.80767e-11	1	2.20027e-11	Chr3:15983310-15985535	OK	9.97158	65.8551	2.7234	-6.45769	1.06313e-10	7.99523e-09	1	1	1	3	1
at3g13610	2-oxoglutarate (2OG) and Fe(II)-dependent oxygenase superfamily protein		2-oxoglutarate (2OG) and Fe(II)-dependent oxygenase superfamily protein; CONTAINS InterPro DOMAIN/s: Oxoglutarate/iron-dependent oxygenase (InterPro:IPR005123); BEST Arabidopsis thaliana protein match is: 2-oxoglutarate (2OG) and Fe(II)-dependent oxygenase superfamily protein (TAIR:AT1G55290.1); Has 8779 Blast hits to 8731 proteins in 1013 species: Archae - 0; Bacteria - 1145; Metazoa - 121; Fung…	175	15	3735	1795	-14.7262	3.4293	6.63242e-05	1.09693e-05	0.000121105	0.432469	0.116597	1.79896e+07	0.00143203	0.0340338	-10.3481	6.1925	58.9044	1.65526e-14	5.562e-11	1	3.21402e-11	Chr3:4449373-4452624	OK	3.33888	102.957	4.94654	-9.87213	0	0	1	1	1	3	1
at4g37390	Auxin-responsive GH3 family protein	Encodes an IAA-amido synthase that conjugates Asp and other amino acids to auxin in vitro. Lines carrying insertions in this gene are hypersensitive to auxin. May function as a negative component in auxin signaling by regulating auxin activity.	BRU6; CONTAINS InterPro DOMAIN/s: GH3 auxin-responsive promoter (InterPro:IPR004993); BEST Arabidopsis thaliana protein match is: Auxin-responsive GH3 family protein (TAIR:AT1G59500.1); Has 1707 Blast hits to 1543 proteins in 239 species: Archae - 1; Bacteria - 597; Metazoa - 55; Fungi - 2; Plants - 674; Viruses - 0; Other Eukaryotes - 378 (source: NCBI BLink).	4	16	208	307	-18.5567	4.44628	6.44109e-06	5.56544e-07	1.21061e-05	0.138125	0.116597	1.79896e+07	7.42651e-11	1.80251e-07	-12.7466	4.97134	57.555	3.28657e-14	1.00396e-10	1	5.80139e-11	Chr4:17579656-17582022	OK	0.473477	5.64787	3.57634	-5.19839	2.01026e-07	7.30117e-06	1	1	1	3	1
at5g50760	SAUR-like auxin-responsive protein family		SAUR-like auxin-responsive protein family ; CONTAINS InterPro DOMAIN/s: Auxin responsive SAUR protein (InterPro:IPR003676); BEST Arabidopsis thaliana protein match is: SAUR-like auxin-responsive protein family (TAIR:AT3G43120.1); Has 1807 Blast hits to 1807 proteins in 277 species: Archae - 0; Bacteria - 0; Metazoa - 736; Fungi - 347; Plants - 385; Viruses - 0; Other Eukaryotes - 339 (source: NCB…	0	7	81	213	-19.7646	5.33488	3.73262e-06	1.83788e-07	7.12059e-06	0.199756	0.116597	1.79896e+07	6.48112e-10	9.67661e-07	-13.3479	5.86489	56.678	5.13349e-14	1.43746e-10	1	8.30642e-11	Chr5:20644660-20645469	OK	1.17434	10.077	3.10114	-4.44657	8.72543e-06	0.000174595	1	1	1	3	1
at1g21525		pseudogene of unknown protein	expressed protein	476	270	19663	9370	-12.7146	4.18924	0.00033536	3.47346e-05	0.000635436	0.17156	0.116597	1.79896e+07	1.18699e-09	1.28749e-06	-9.25037	4.98824	55.4975	9.35795e-14	2.41882e-10	1	1.39772e-10	Chr1:7537086-7537649	OK	75.1783	1838.72	4.61225	-9.16002	0	0	1	1	1	3	1
at1g13340	Regulator of Vps4 activity in the MVB pathway protein		Regulator of Vps4 activity in the MVB pathway protein; CONTAINS InterPro DOMAIN/s: Protein of unknown function DUF292 eukaryotic (InterPro:IPR005061); BEST Arabidopsis thaliana protein match is: Regulator of Vps4 activity in the MVB pathway protein (TAIR:AT1G34220.2); Has 628 Blast hits to 628 proteins in 152 species: Archae - 0; Bacteria - 0; Metazoa - 164; Fungi - 130; Plants - 284; Viruses - 0…	810	281	13787	13614	-12.3779	3.48432	0.000342542	5.60143e-05	0.00062854	0.207019	0.116597	1.79896e+07	2.02445e-06	0.000405245	-8.76253	5.00229	53.9356	2.07173e-13	4.4807e-10	1	2.58919e-10	Chr1:4567934-4571118	OK	25.0254	460.114	4.20053	-9.3473	0	0	1	1	1	3	1
at1g54570	Esterase/lipase/thioesterase family protein		Esterase/lipase/thioesterase family protein; FUNCTIONS IN: transferase activity transferring acyl groups other than amino-acyl groups catalytic activity; LOCATED IN: chloroplast plastoglobule; EXPRESSED IN: 22 plant structures; EXPRESSED DURING: 13 growth stages; CONTAINS InterPro DOMAIN/s: Diacylglycerol acyltransferase (InterPro:IPR007130); BEST Arabidopsis thaliana protein match is: Esterase/l…	197	217	2141	1719	-14.6974	2.42881	5.19491e-05	1.62098e-05	8.73407e-05	0.118964	0.116597	1.79896e+07	5.8111e-06	0.000794607	-10.3316	3.10289	53.7587	2.26689e-13	4.4807e-10	1	2.58919e-10	Chr1:20380477-20385125	OK	6.9748	37.5503	2.4286	-5.8577	4.69325e-09	2.55227e-07	1	1	1	3	1
at2g43570	chitinase putative		chitinase putative (CHI); FUNCTIONS IN: chitin binding chitinase activity; INVOLVED IN: carbohydrate metabolic process cell wall macromolecule catabolic process; LOCATED IN: apoplast plant-type cell wall; EXPRESSED IN: 15 plant structures; EXPRESSED DURING: 10 growth stages; CONTAINS InterPro DOMAIN/s: Chitin-binding type 1 conserved site (InterPro:IPR018371) Glycoside hydrolase family 19 (InterP…	812	321	14394	4728	-12.6754	2.84513	0.000233588	5.68787e-05	0.000409805	0.21437	0.116597	1.79896e+07	8.99107e-05	0.00524263	-9.1244	4.14122	53.9557	2.0506e-13	4.4807e-10	1	2.58919e-10	Chr2:18076223-18077463	OK	44.7778	536.697	3.58325	-7.2232	5.07816e-13	5.61373e-11	1	1	1	3	1
at2g28400	Protein of unknown function DUF584		Protein of unknown function DUF584; CONTAINS InterPro DOMAIN/s: Protein of unknown function DUF584 (InterPro:IPR007608); BEST Arabidopsis thaliana protein match is: Protein of unknown function DUF584 (TAIR:AT3G45210.1); Has 318 Blast hits to 318 proteins in 20 species: Archae - 0; Bacteria - 0; Metazoa - 0; Fungi - 0; Plants - 318; Viruses - 0; Other Eukaryotes - 0 (source: NCBI BLink).	126	99	1724	1055	-15.3275	2.69004	3.58576e-05	9.53041e-06	6.17838e-05	0.138125	0.116597	1.79896e+07	4.69699e-06	0.000680607	-10.2607	3.40761	53.223	2.97753e-13	5.55839e-10	1	3.21193e-10	Chr2:12148303-12149052	OK	16.7559	114.213	2.76899	-6.55258	5.65501e-11	4.5578e-09	1	1	1	3	1
at5g44480	NAD(P)-binding Rossmann-fold superfamily protein	mutant has Altered lateral root; UDP Glucose Epimerase	DEFECTIVE UGE IN ROOT (DUR); FUNCTIONS IN: coenzyme binding UDP-glucose 4-epimerase activity binding catalytic activity; INVOLVED IN: galactose metabolic process cellular metabolic process nucleotide-sugar metabolic process metabolic process; EXPRESSED IN: 14 plant structures; EXPRESSED DURING: 4 anthesis C globular stage petal differentiation and expansion stage; CONTAINS InterPro DOMAIN/s: NAD-…	16	5	410	285	-18.0023	4.06469	8.44333e-06	8.71722e-07	1.55805e-05	0.17156	0.116597	1.79896e+07	8.07014e-08	3.40648e-05	-12.6806	5.82619	53.0161	3.3083e-13	5.85081e-10	1	3.38091e-10	Chr5:17921514-17923643	OK	0.54319	13.6462	4.6509	-6.69591	2.14329e-11	1.83723e-09	1	1	1	3	1
at2g37750			unknown protein; Has 21 Blast hits to 21 proteins in 7 species: Archae - 0; Bacteria - 0; Metazoa - 0; Fungi - 0; Plants - 21; Viruses - 0; Other Eukaryotes - 0 (source: NCBI BLink).	16	23	614	285	-17.5813	3.89321	1.06622e-05	1.31432e-06	1.96576e-05	0.125279	0.116597	1.79896e+07	5.57128e-10	9.0148e-07	-12.3678	3.85065	52.4548	4.40268e-13	7.39694e-10	1	4.27434e-10	Chr2:15830988-15831558	OK	5.43116	55.9432	3.36463	-5.89932	3.65011e-09	2.04548e-07	1	1	1	3	1
at3g47540	Chitinase family protein		Chitinase family protein; FUNCTIONS IN: chitinase activity; INVOLVED IN: carbohydrate metabolic process cell wall macromolecule catabolic process; LOCATED IN: endomembrane system; EXPRESSED IN: 22 plant structures; EXPRESSED DURING: 13 growth stages; CONTAINS InterPro DOMAIN/s: Glycoside hydrolase family 19 (InterPro:IPR016283) Glycoside hydrolase family 19 catalytic (InterPro:IPR000726); BEST Ar…	372	437	6627	6030	-13.3606	3.2056	0.000160232	3.12909e-05	0.000288769	0.118964	0.116597	1.79896e+07	4.9045e-09	3.80923e-06	-9.29906	3.98454	51.6101	6.76911e-13	1.08312e-09	1	6.25884e-10	Chr3:17521028-17522624	OK	42.2752	360.185	3.09085	-7.13446	9.71667e-13	1.02915e-10	1	1	1	3	1
at2g34500	cytochrome P450 family 710 subfamily A polypeptide 1	Encodes a protein with C22-sterol desaturase activity. The enzyme was shown to catalyze in the presence of NADPH the conversion of &beta;-sitosterol to stigmasterol but not that of 24-<i>epi</i>-campesterol to brassicasterol (unlike CYP710A2).	cytochrome P450 family 710 subfamily A polypeptide 1 (CYP710A1); FUNCTIONS IN: C-22 sterol desaturase activity oxygen binding; INVOLVED IN: oxidation reduction; LOCATED IN: endomembrane system; EXPRESSED IN: 14 plant structures; EXPRESSED DURING: LP.04 four leaves visible 4 anthesis petal differentiation and expansion stage; CONTAINS InterPro DOMAIN/s: Cytochrome P450 (InterPro:IPR001128) Cytochr…	145	79	1858	1141	-15.2111	2.67773	3.87235e-05	1.0328e-05	6.66894e-05	0.17156	0.116597	1.79896e+07	4.17267e-05	0.00300646	-10.5173	4.20416	50.6559	1.10064e-12	1.68108e-09	1	9.71419e-10	Chr2:14539478-14541406	OK	4.06132	36.1463	3.15383	-7.30395	2.79332e-13	3.17466e-11	1	1	1	3	1
at1g02220	NAC domain containing protein 3		NAC domain containing protein 3 (NAC003); FUNCTIONS IN: sequence-specific DNA binding transcription factor activity; INVOLVED IN: multicellular organismal development regulation of transcription; LOCATED IN: cellular_component unknown; EXPRESSED IN: 17 plant structures; EXPRESSED DURING: LP.06 six leaves visible LP.04 four leaves visible 4 anthesis 4 leaf senescence stage petal differentiation an…	69	82	831	784	-16.0755	2.70124	2.14748e-05	5.67761e-06	3.69295e-05	0.11272	0.116597	1.79896e+07	5.4968e-07	0.000148238	-11.2975	3.13178	50.2545	1.35046e-12	1.97297e-09	1	1.14008e-09	Chr1:428813-430647	OK	4.94859	30.1962	2.60927	-5.71122	1.12172e-08	5.54826e-07	1	1	1	3	1
at5g60800	Heavy metal transport/detoxification superfamily protein		Heavy metal transport/detoxification superfamily protein ; FUNCTIONS IN: metal ion binding; INVOLVED IN: metal ion transport; EXPRESSED IN: 21 plant structures; EXPRESSED DURING: 12 growth stages; CONTAINS InterPro DOMAIN/s: Heavy metal transport/detoxification protein (InterPro:IPR006121); BEST Arabidopsis thaliana protein match is: Heavy metal transport/detoxification superfamily protein (TAIR:…	302	312	4314	4866	-13.7559	3.11015	0.000118694	2.45691e-05	0.000212412	0.131666	0.116597	1.79896e+07	6.65843e-08	2.87304e-05	-9.6036	3.78721	49.9862	1.54834e-12	2.16781e-09	1	1.25267e-09	Chr5:24460782-24462541	OK	33.9662	276.255	3.02383	-6.95318	3.57137e-12	3.44042e-10	1	1	1	3	1
at1g01340	cyclic nucleotide gated channel 10	member of Cyclic nucleotide gated channel family	cyclic nucleotide gated channel 10 (CNGC10); FUNCTIONS IN: ion channel activity cyclic nucleotide binding calmodulin binding; INVOLVED IN: ion transport transmembrane transport; LOCATED IN: membrane; EXPRESSED IN: 14 plant structures; EXPRESSED DURING: 10 growth stages; CONTAINS InterPro DOMAIN/s: Cyclic nucleotide-binding (InterPro:IPR000595) Ion transport (InterPro:IPR005821) Cyclic nucleotide-…	210	256	2567	1959	-14.5193	2.52227	6.00874e-05	1.77569e-05	0.00010207	0.118964	0.116597	1.79896e+07	2.58729e-06	0.000460894	-10.147	2.90009	49.4386	2.0468e-12	2.75106e-09	1	1.58971e-09	Chr1:132327-135831	OK	8.95765	45.9064	2.3575	-5.72406	1.04011e-08	5.1826e-07	1	1	1	3	1
at1g69930	glutathione S-transferase TAU 11	Encodes glutathione transferase belonging to the tau class of GSTs. Naming convention according to Wagner et al. (2002).	glutathione S-transferase TAU 11 (GSTU11); CONTAINS InterPro DOMAIN/s: Thioredoxin fold (InterPro:IPR012335) Glutathione S-transferase C-terminal-like (InterPro:IPR010987) Glutathione S-transferase/chloride channel C-terminal (InterPro:IPR017933) Glutathione S-transferase N-terminal (InterPro:IPR004045) Thioredoxin-like fold (InterPro:IPR012336); BEST Arabidopsis thaliana protein match is: glutat…	148	106	1870	1917	-14.9732	2.97172	4.92696e-05	1.10369e-05	8.70759e-05	0.151267	0.116597	1.79896e+07	1.61146e-06	0.000347664	-10.7303	4.31874	49.0058	2.55204e-12	3.29822e-09	1	1.90588e-09	Chr1:26337496-26338795	OK	10.7529	106.664	3.31027	-7.84995	4.21885e-15	6.22973e-13	1	1	1	3	1
at1g04490	Protein of unknown function (DUF3527)		Protein of unknown function (DUF3527); CONTAINS InterPro DOMAIN/s: Protein of unknown function DUF3527 (InterPro:IPR021916); BEST Arabidopsis thaliana protein match is: Protein of unknown function (DUF3527) (TAIR:AT2G33360.2); Has 121 Blast hits to 119 proteins in 11 species: Archae - 0; Bacteria - 0; Metazoa - 0; Fungi - 0; Plants - 121; Viruses - 0; Other Eukaryotes - 0 (source: NCBI BLink).	58	7	796	769	-16.4206	3.3054	1.99027e-05	3.45561e-06	3.58414e-05	0.23697	0.116597	1.79896e+07	3.97811e-05	0.00294571	-11.6216	5.70494	48.6092	3.12406e-12	3.88795e-09	1	2.24666e-09	Chr1:1217947-1220137	OK	1.13604	25.6201	4.49519	-8.58421	0	0	1	1	1	3	1
at5g59490	Haloacid dehalogenase-like hydrolase (HAD) superfamily protein		Haloacid dehalogenase-like hydrolase (HAD) superfamily protein; FUNCTIONS IN: hydrolase activity; LOCATED IN: cellular_component unknown; EXPRESSED IN: 9 plant structures; EXPRESSED DURING: L mature pollen stage M germinated pollen stage 4 anthesis petal differentiation and expansion stage; CONTAINS InterPro DOMAIN/s: Pyrimidine 5-nucleotidase (InterPro:IPR010237) HAD-superfamily hydrolase subfam…	0	3	81	89	-20.7634	5.6063	2.08287e-06	8.18099e-08	3.91834e-06	0.17156	0.116597	1.79896e+07	2.10328e-09	1.94474e-06	-13.364	6.09239	48.5179	3.27283e-12	3.92763e-09	1	2.26959e-09	Chr5:23982723-23984617	OK	0.309454	4.2359	3.77487	-4.2757	1.90533e-05	0.000328881	1	1	1	3	1
at1g61820	beta glucosidase 46		beta glucosidase 46 (BGLU46); FUNCTIONS IN: cation binding hydrolase activity hydrolyzing O-glycosyl compounds catalytic activity; INVOLVED IN: lignin biosynthetic process; LOCATED IN: endomembrane system; EXPRESSED IN: 12 plant structures; EXPRESSED DURING: 4 anthesis F mature embryo stage petal differentiation and expansion stage E expanded cotyledon stage D bilateral stage; CONTAINS InterPro D…	21	21	193	515	-17.5443	3.43558	9.54038e-06	1.5435e-06	1.71984e-05	0.17156	0.116597	1.79896e+07	1.3002e-06	0.000293558	-12.5088	4.71531	47.4026	5.78065e-12	6.69798e-09	1	3.87044e-09	Chr1:22835077-22838615	OK	0.878805	7.71914	3.13483	-6.72841	1.71523e-11	1.50212e-09	1	1	1	3	1
at1g19250	flavin-dependent monooxygenase 1	FMO1 is required for full expression of TIR-NB-LRRûconditioned resistance to avirulent pathogens and for basal resistance to invasive virulent pathogens. Functions in an EDS1-regulated but SA-independent mechanism that promotes resistance and cell death a	flavin-dependent monooxygenase 1 (FMO1); FUNCTIONS IN: NADP or NADPH binding oxidoreductase activity monooxygenase activity FAD binding flavin-containing monooxygenase activity; INVOLVED IN: in 7 processes; LOCATED IN: endomembrane system intrinsic to endoplasmic reticulum membrane; EXPRESSED IN: stem leaf whorl sepal root stamen; EXPRESSED DURING: 4 anthesis; CONTAINS InterPro DOMAIN/s: Dimethyl…	44	14	553	438	-16.933	2.97415	1.27933e-05	2.74542e-06	2.24028e-05	0.185491	0.116597	1.79896e+07	2.9248e-05	0.00232749	-11.2596	4.8114	47.1928	6.43358e-12	7.20603e-09	1	4.16402e-09	Chr1:6650528-6653078	OK	0.956476	13.3657	3.80467	-6.80071	1.04103e-11	9.52946e-10	1	1	1	3	1
at3g13910	Protein of unknown function (DUF3511)		Protein of unknown function (DUF3511); FUNCTIONS IN: molecular_function unknown; INVOLVED IN: biological_process unknown; LOCATED IN: plasma membrane; EXPRESSED IN: 22 plant structures; EXPRESSED DURING: 13 growth stages; CONTAINS InterPro DOMAIN/s: Protein of unknown function DUF3511 (InterPro:IPR021899); BEST Arabidopsis thaliana protein match is: Protein of unknown function (DUF3511) (TAIR:AT5…	226	633	3596	2978	-13.9779	2.53215	8.75431e-05	2.57831e-05	0.000149055	0.082516	0.116597	1.79896e+07	1.15035e-08	6.20452e-06	-9.73365	2.38715	46.5966	8.72101e-12	9.45301e-09	1	5.46244e-09	Chr3:4590918-4591483	OK	132.497	420.727	1.66692	-3.73793	0.00018554	0.00198387	1	1	1	3	1
at5g43910	pfkB-like carbohydrate kinase family protein		pfkB-like carbohydrate kinase family protein; FUNCTIONS IN: kinase activity ribokinase activity; INVOLVED IN: D-ribose metabolic process; LOCATED IN: cellular_component unknown; EXPRESSED IN: 19 plant structures; EXPRESSED DURING: 12 growth stages; CONTAINS InterPro DOMAIN/s: Carbohydrate/purine kinase (InterPro:IPR011611) Ribokinase (InterPro:IPR002139); BEST Arabidopsis thaliana protein match i…	224	191	2114	2124	-14.5656	2.47741	5.75502e-05	1.74085e-05	9.73186e-05	0.157953	0.116597	1.79896e+07	6.05629e-05	0.00397281	-10.2878	3.27364	45.9867	1.19061e-11	1.25022e-08	1	7.22442e-09	Chr5:17656893-17670239	OK	11.5106	66.7583	2.53599	-11.6342	0	0	1	1	1	3	1
at1g21520			unknown protein; Has 9 Blast hits to 9 proteins in 2 species: Archae - 0; Bacteria - 0; Metazoa - 0; Fungi - 0; Plants - 9; Viruses - 0; Other Eukaryotes - 0 (source: NCBI BLink).	288	873	6606	5339	-13.3466	2.98799	0.000152378	3.40919e-05	0.000270401	0.082516	0.116597	1.79896e+07	3.39214e-11	9.40931e-08	-9.72881	2.72788	45.8992	1.24497e-11	1.26768e-08	1	7.32532e-09	Chr1:7534153-7534789	OK	123.081	567.152	2.20413	-4.81629	1.4625e-06	4.08088e-05	1	1	1	3	1
at3g60966	RING/U-box superfamily protein		RING/U-box superfamily protein; FUNCTIONS IN: zinc ion binding; INVOLVED IN: biological_process unknown; LOCATED IN: endomembrane system; CONTAINS InterPro DOMAIN/s: Zinc finger RING-type (InterPro:IPR001841) Zinc finger C3HC4 RING-type (InterPro:IPR018957); BEST Arabidopsis thaliana protein match is: RING/U-box superfamily protein (TAIR:AT2G44581.1); Has 35333 Blast hits to 34131 proteins in 244…	64	32	962	572	-16.3145	2.94451	1.94196e-05	4.35675e-06	3.40453e-05	0.151267	0.116597	1.79896e+07	3.38477e-06	0.000561728	-11.4569	3.80727	45.7392	1.35094e-11	1.33512e-08	1	7.71503e-09	Chr3:22552619-22553668	OK	3.88144	40.7551	3.39231	-7.01306	2.33147e-12	2.29417e-10	1	1	1	3	1
at1g80110	phloem protein 2-B11		phloem protein 2-B11 (PP2-B11); FUNCTIONS IN: carbohydrate binding; LOCATED IN: nucleus; EXPRESSED IN: 10 plant structures; EXPRESSED DURING: 4 anthesis F mature embryo stage petal differentiation and expansion stage E expanded cotyledon stage D bilateral stage; CONTAINS InterPro DOMAIN/s: F-box domain cyclin-like (InterPro:IPR001810) F-box domain Skp2-like (InterPro:IPR022364); BEST Arabidopsis …	85	100	1054	1131	-15.699	2.84481	2.88789e-05	7.01291e-06	5.03869e-05	0.11272	0.116597	1.79896e+07	1.2319e-07	4.78398e-05	-10.6353	3.32793	45.2174	1.76334e-11	1.69291e-08	1	9.78252e-09	Chr1:30135380-30136956	OK	9.63412	63.8771	2.72907	-6.33135	2.43019e-10	1.67791e-08	1	1	1	3	1
at1g15125	S-adenosyl-L-methionine-dependent methyltransferases superfamily protein		S-adenosyl-L-methionine-dependent methyltransferases superfamily protein; FUNCTIONS IN: S-adenosylmethionine-dependent methyltransferase activity methyltransferase activity; INVOLVED IN: biological_process unknown; LOCATED IN: cellular_component unknown; CONTAINS InterPro DOMAIN/s: SAM dependent carboxyl methyltransferase (InterPro:IPR005299); BEST Arabidopsis thaliana protein match is: S-adenosy…	1355	3590	996	558	-13.7608	-2.13588	9.25836e-05	0.000151042	3.43609e-05	0.088425	0.116597	1.79896e+07	2.19723e-06	0.000430947	-9.64194	-2.5205	45.0331	1.93734e-11	1.80829e-08	1	1.04493e-08	Chr1:5204624-5205912	OK	256.345	36.646	-2.80636	5.76011	8.40586e-09	4.28339e-07	1	1	1	3	1
at5g59220	highly ABA-induced PP2C gene 1		highly ABA-induced PP2C gene 1 (HAI1); FUNCTIONS IN: protein serine/threonine phosphatase activity catalytic activity; INVOLVED IN: response to water deprivation response to abscisic acid stimulus; LOCATED IN: chloroplast; EXPRESSED IN: 18 plant structures; EXPRESSED DURING: 11 growth stages; CONTAINS InterPro DOMAIN/s: Protein phosphatase 2C-related (InterPro:IPR001932) Protein phosphatase 2C (I…	479	475	10213	2636	-13.2487	2.81024	0.000155627	3.87244e-05	0.000272109	0.164717	0.116597	1.79896e+07	9.57752e-06	0.00110039	-9.22467	3.0867	44.5032	2.53946e-11	2.24555e-08	1	1.2976e-08	Chr5:23894403-23896619	OK	27.3068	213.687	2.96817	-6.02736	1.66656e-09	1.01857e-07	1	1	1	3	1
at3g03310	lecithin:cholesterol acyltransferase 3		lecithin:cholesterol acyltransferase 3 (LCAT3); FUNCTIONS IN: phosphatidylcholine-sterol O-acyltransferase activity; INVOLVED IN: lipid metabolic process; LOCATED IN: cellular_component unknown; EXPRESSED IN: 22 plant structures; EXPRESSED DURING: 13 growth stages; CONTAINS InterPro DOMAIN/s: Lecithin:cholesterol acyltransferase (InterPro:IPR003386); BEST Arabidopsis thaliana protein match is: al…	171	278	1252	1472	-14.9534	2.00684	3.95951e-05	1.57385e-05	6.31911e-05	0.100439	0.116597	1.79896e+07	3.6229e-05	0.00275866	-10.7328	2.44129	44.5531	2.47545e-11	2.24555e-08	1	1.2976e-08	Chr3:778567-781580	OK	12.1366	38.2994	1.65796	-3.96072	7.47227e-05	0.000970867	1	1	1	3	1
at1g79450	ALA-interacting subunit 5		ALA-interacting subunit 5 (ALIS5); INVOLVED IN: biological_process unknown; LOCATED IN: chloroplast thylakoid lumen plasma membrane membrane; EXPRESSED IN: 12 plant structures; EXPRESSED DURING: L mature pollen stage M germinated pollen stage 4 anthesis petal differentiation and expansion stage; CONTAINS InterPro DOMAIN/s: Protein of unknown function DUF284 transmembrane eukaryotic (InterPro:IPR0…	68	89	795	433	-16.2887	2.23539	1.65814e-05	5.75589e-06	2.71071e-05	0.11272	0.116597	1.79896e+07	2.69766e-05	0.00220867	-11.2266	2.59924	44.4213	2.64787e-11	2.28138e-08	1	1.3183e-08	Chr1:29887688-29890179	OK	4.89409	21.033	2.10355	-4.58591	4.52023e-06	0.000101605	1	1	1	3	1
at3g14060			unknown protein; BEST Arabidopsis thaliana protein match is: unknown protein (TAIR:AT1G54120.1); Has 30 Blast hits to 30 proteins in 8 species: Archae - 0; Bacteria - 0; Metazoa - 0; Fungi - 0; Plants - 30; Viruses - 0; Other Eukaryotes - 0 (source: NCBI BLink).	116	56	1924	727	-15.4961	2.80761	3.28917e-05	8.06758e-06	5.72613e-05	0.185491	0.116597	1.79896e+07	4.19606e-05	0.00300646	-11.0136	3.57965	43.9552	3.35977e-11	2.82237e-08	1	1.63092e-08	Chr3:4657045-4657601	OK	20.375	199.197	3.28933	-7.36756	1.73861e-13	2.02138e-11	1	1	1	3	1
at2g13810	AGD2-like defense response protein 1		AGD2-like defense response protein 1 (ALD1); FUNCTIONS IN: transferase activity transferring nitrogenous groups pyridoxal phosphate binding transaminase activity catalytic activity; INVOLVED IN: asparagine catabolic process biosynthetic process glutamate catabolic process to oxaloacetate aspartate transamidation; LOCATED IN: chloroplast; EXPRESSED IN: sepal root stamen; EXPRESSED DURING: 4 anthes…	74	7	1040	246	-16.4401	2.54129	1.60384e-05	4.45451e-06	2.71518e-05	0.284791	0.116597	1.79896e+07	0.00289477	0.0527277	-11.6248	5.39435	43.8718	3.50608e-11	2.87345e-08	1	1.66043e-08	Chr2:5768445-5772259	OK	1.24883	19.8186	3.9882	-6.82153	9.00768e-12	8.28297e-10	1	1	1	3	1
at1g13310	Endosomal targeting BRO1-like domain-containing protein		Endosomal targeting BRO1-like domain-containing protein; CONTAINS InterPro DOMAIN/s: BRO1 (InterPro:IPR004328); Has 30201 Blast hits to 17322 proteins in 780 species: Archae - 12; Bacteria - 1396; Metazoa - 17338; Fungi - 3422; Plants - 5037; Viruses - 0; Other Eukaryotes - 2996 (source: NCBI BLink).	23	11	565	427	-17.4128	3.9279	1.21113e-05	1.42051e-06	2.23575e-05	0.151267	0.116597	1.79896e+07	1.13433e-08	6.20452e-06	-12.2173	4.8179	43.5803	4.06918e-11	3.25554e-08	1	1.88122e-08	Chr1:4561067-4563061	OK	0.870606	16.6456	4.25698	-7.01279	2.33613e-12	2.29417e-10	1	1	1	3	1
at5g62150	peptidoglycan-binding LysM domain-containing protein		peptidoglycan-binding LysM domain-containing protein; FUNCTIONS IN: molecular_function unknown; INVOLVED IN: cell wall macromolecule catabolic process; LOCATED IN: endomembrane system; EXPRESSED IN: 15 plant structures; EXPRESSED DURING: 6 growth stages; BEST Arabidopsis thaliana protein match is: peptidoglycan-binding LysM domain-containing protein (TAIR:AT4G25433.1); Has 63 Blast hits to 63 pro…	8	12	504	244	-18.2304	4.66838	8.68768e-06	6.40194e-07	1.63985e-05	0.125279	0.116597	1.79896e+07	3.43554e-12	2.2236e-08	-12.5095	4.46429	43.3423	4.59544e-11	3.50945e-08	1	2.02795e-08	Chr5:24958240-24958769	OK	3.8968	60.3474	3.95293	-6.35062	2.14448e-10	1.49082e-08	1	1	1	3	1
at5g13820	telomeric DNA binding protein 1	Encodes a protein that specifically binds plant telomeric DNA repeats. It has a single Myb telomeric DNA-binding domain in C-terminus that prefers the sequence TTTAGGG.	telomeric DNA binding protein 1 (TBP1); FUNCTIONS IN: DNA binding double-stranded telomeric DNA binding; INVOLVED IN: telomere maintenance; LOCATED IN: chromosome telomeric region nucleus; EXPRESSED IN: 16 plant structures; EXPRESSED DURING: L mature pollen stage M germinated pollen stage 4 anthesis petal differentiation and expansion stage; CONTAINS InterPro DOMAIN/s: SANT DNA-binding (InterPro:…	89	103	1129	820	-15.7692	2.58175	2.5738e-05	7.3176e-06	4.38124e-05	0.11272	0.116597	1.79896e+07	1.28603e-06	0.000293558	-10.8873	2.94305	43.3562	4.56299e-11	3.50945e-08	1	2.02795e-08	Chr5:4460893-4464666	OK	3.18107	16.9851	2.41669	-5.47713	4.32287e-08	1.86068e-06	1	1	1	3	1
at3g28580	P-loop containing nucleoside triphosphate hydrolases superfamily protein		P-loop containing nucleoside triphosphate hydrolases superfamily protein; FUNCTIONS IN: nucleoside-triphosphatase activity ATPase activity nucleotide binding ATP binding; INVOLVED IN: response to abscisic acid stimulus; LOCATED IN: endoplasmic reticulum; EXPRESSED IN: 10 plant structures; EXPRESSED DURING: LP.04 four leaves visible 4 anthesis petal differentiation and expansion stage; CONTAINS In…	58	69	1079	1110	-15.9809	3.40605	2.77376e-05	4.74825e-06	5.03408e-05	0.11272	0.116597	1.79896e+07	8.33831e-10	1.04404e-06	-11.0233	3.85516	43.184	4.98253e-11	3.72051e-08	1	2.14991e-08	Chr3:10715622-10717329	OK	3.86512	32.6446	3.07826	-6.88062	5.95946e-12	5.58147e-10	1	1	1	3	1
at3g61190	BON association protein 1	Encodes a protein with a C2 domain that binds to BON1 in yeast two hybrid analyses. Its ability to bind to phospholipids is enhanced by calcium ions. Involved in maintaining cell homeostasis.	BON association protein 1 (BAP1); FUNCTIONS IN: phospholipid binding protein binding; INVOLVED IN: in 7 processes; LOCATED IN: membrane; EXPRESSED IN: 21 plant structures; EXPRESSED DURING: 13 growth stages; CONTAINS InterPro DOMAIN/s: C2 calcium/lipid-binding domain CaLB (InterPro:IPR008973) C2 calcium-dependent membrane targeting (InterPro:IPR000008); BEST Arabidopsis thaliana protein match is:…	49	67	919	1011	-16.1645	3.42228	2.4554e-05	4.16533e-06	4.45773e-05	0.106545	0.116597	1.79896e+07	2.69939e-10	5.2414e-07	-10.4184	3.8976	42.9823	5.52366e-11	4.03491e-08	1	2.33158e-08	Chr3:22650158-22651488	OK	6.80524	58.9795	3.1155	-6.69603	2.14158e-11	1.83723e-09	1	1	1	3	1
at3g13100	multidrug resistance-associated protein 7	member of MRP subfamily	multidrug resistance-associated protein 7 (MRP7); FUNCTIONS IN: ATPase activity coupled to transmembrane movement of substances; INVOLVED IN: response to other organism; LOCATED IN: plasma membrane; EXPRESSED IN: 10 plant structures; EXPRESSED DURING: 7 growth stages; CONTAINS InterPro DOMAIN/s: ATPase AAA+ type core (InterPro:IPR003593) ABC transporter-like (InterPro:IPR003439) ABC transporter t…	242	120	2455	2258	-14.499	2.63405	6.26136e-05	1.71958e-05	0.0001076	0.21437	0.116597	1.79896e+07	0.000278604	0.0114611	-10.2782	3.86377	42.7548	6.20495e-11	4.43614e-08	1	2.56344e-08	Chr3:4208734-4214173	OK	2.44615	20.9721	3.09989	-7.63044	2.33147e-14	3.0627e-12	1	1	1	3	1
at3g10320	Glycosyltransferase family 61 protein		Glycosyltransferase family 61 protein; FUNCTIONS IN: transferase activity transferring glycosyl groups; INVOLVED IN: biological_process unknown; LOCATED IN: cellular_component unknown; EXPRESSED IN: 8 plant structures; EXPRESSED DURING: 4 anthesis petal differentiation and expansion stage; CONTAINS InterPro DOMAIN/s: Glycosyltransferase AER61 uncharacterised (InterPro:IPR007657); BEST Arabidopsis…	33	36	609	352	-17.0407	3.04281	1.211e-05	2.5685e-06	2.12931e-05	0.125279	0.116597	1.79896e+07	2.94312e-07	9.43214e-05	-12.4701	3.92229	42.5525	6.88092e-11	4.71863e-08	1	2.72667e-08	Chr3:3195313-3197346	OK	1.69378	12.164	2.8443	-5.46712	4.57412e-08	1.96047e-06	1	1	1	3	1
at2g23170	Auxin-responsive GH3 family protein	encodes an IAA-amido synthase that conjugates Asp and other amino acids to auxin in vitro.	GH3.3; CONTAINS InterPro DOMAIN/s: GH3 auxin-responsive promoter (InterPro:IPR004993); BEST Arabidopsis thaliana protein match is: Auxin-responsive GH3 family protein (TAIR:AT4G37390.1); Has 1734 Blast hits to 1530 proteins in 236 species: Archae - 0; Bacteria - 610; Metazoa - 53; Fungi - 2; Plants - 676; Viruses - 0; Other Eukaryotes - 393 (source: NCBI BLink).	15	82	570	448	-17.0041	3.19246	1.28468e-05	2.51025e-06	2.30017e-05	0.100439	0.116597	1.79896e+07	8.60312e-10	1.04404e-06	-11.9191	3.2758	42.4625	7.20507e-11	4.84209e-08	1	2.79802e-08	Chr2:9863854-9866562	OK	2.59653	11.0302	2.0868	-4.19615	2.71486e-05	0.00043554	1	1	1	3	1
at2g25460			CONTAINS InterPro DOMAIN/s: C2 calcium-dependent membrane targeting (InterPro:IPR000008); BEST Arabidopsis thaliana protein match is: unknown protein (TAIR:AT5G04860.1); Has 108 Blast hits to 69 proteins in 11 species: Archae - 0; Bacteria - 0; Metazoa - 0; Fungi - 0; Plants - 108; Viruses - 0; Other Eukaryotes - 0 (source: NCBI BLink).	19	33	254	285	-17.7229	2.86114	7.21391e-06	1.70367e-06	1.24582e-05	0.131666	0.116597	1.79896e+07	3.26131e-06	0.000545905	-11.7876	3.34585	41.879	9.71024e-11	6.39771e-08	1	3.69693e-08	Chr2:10832753-10835483	OK	1.74842	9.12936	2.38446	-4.42561	9.6169e-06	0.000189067	1	1	1	3	1
at1g43910	P-loop containing nucleoside triphosphate hydrolases superfamily protein		P-loop containing nucleoside triphosphate hydrolases superfamily protein; FUNCTIONS IN: nucleoside-triphosphatase activity ATPase activity nucleotide binding ATP binding; LOCATED IN: endomembrane system; EXPRESSED IN: 23 plant structures; EXPRESSED DURING: 13 growth stages; CONTAINS InterPro DOMAIN/s: ATPase AAA-type core (InterPro:IPR003959) ATPase AAA+ type core (InterPro:IPR003593); BEST Arabi…	668	273	10551	11624	-12.6532	3.44517	0.000279871	4.69013e-05	0.000512325	0.199756	0.116597	1.79896e+07	1.66269e-06	0.000354773	-8.81524	4.55349	41.3796	1.25356e-10	7.94758e-08	1	4.59253e-08	Chr1:16654029-16657658	OK	18.6295	329.464	4.14446	-8.9699	0	0	1	1	1	3	1
at1g47510	inositol polyphosphate 5-phosphatase 11	Encodes a phosphatidylinositol polyphosphate 5-phosphatase. It can dephosphorylate PI(45)P2 PI(35)P2 and PI(345)P3 but it is not active against PI(5)P or the water soluble inositol(145)P3 or inositol(1345)P4. The transcript levels for this gene rise in r	inositol polyphosphate 5-phosphatase 11 (5PTASE11); FUNCTIONS IN: hydrolase activity phosphatidylinositol-345-trisphosphate 5-phosphatase activity phosphatidylinositol-45-bisphosphate 5-phosphatase activity phosphatidylinositol-35-bisphosphate 5-phosphatase activity; INVOLVED IN: response to jasmonic acid stimulus response to auxin stimulus N-terminal protein myristoylation phosphoinositide depho…	49	58	421	686	-16.5763	2.71232	1.52506e-05	3.98135e-06	2.61963e-05	0.125279	0.116597	1.79896e+07	2.28348e-06	0.000433559	-11.1549	3.35653	41.4073	1.23596e-10	7.94758e-08	1	4.59253e-08	Chr1:17435564-17438396	OK	2.9349	17.7401	2.59563	-5.32364	1.01712e-07	3.94939e-06	1	1	1	3	1
at3g13380	BRI1-like 3	Similar to BRI brassinosteroid receptor protein.	BRI1-like 3 (BRL3); FUNCTIONS IN: protein serine/threonine kinase activity protein kinase activity ATP binding; INVOLVED IN: protein amino acid phosphorylation; LOCATED IN: plasma membrane; EXPRESSED IN: 19 plant structures; EXPRESSED DURING: 8 growth stages; CONTAINS InterPro DOMAIN/s: Protein kinase ATP binding site (InterPro:IPR017441) Protein kinase catalytic domain (InterPro:IPR000719) Leuci…	463	385	2956	2137	-13.9251	1.66417	7.53944e-05	3.60499e-05	0.000114451	0.151267	0.116597	1.79896e+07	0.00447449	0.070971	-9.9142	2.35976	40.6541	1.81701e-10	1.13065e-07	1	6.53351e-08	Chr3:4346556-4350923	OK	7.1557	25.1277	1.81211	-4.50402	6.66796e-06	0.000140367	1	1	1	3	1
at2g43320	S-adenosyl-L-methionine-dependent methyltransferases superfamily protein		S-adenosyl-L-methionine-dependent methyltransferases superfamily protein; FUNCTIONS IN: molecular_function unknown; INVOLVED IN: biological_process unknown; EXPRESSED IN: 25 plant structures; EXPRESSED DURING: 13 growth stages; CONTAINS InterPro DOMAIN/s: Methyltransferase-16 putative (InterPro:IPR019410); BEST Arabidopsis thaliana protein match is: Putative methyltransferase family protein (TAIR…	187	265	1863	1569	-14.7688	2.24161	4.73471e-05	1.64904e-05	7.79003e-05	0.100439	0.116597	1.79896e+07	4.61864e-06	0.000679394	-9.99731	2.58759	40.5685	1.89846e-10	1.15986e-07	1	6.70227e-08	Chr2:17995900-17999927	OK	16.3073	64.1287	1.97545	-7.75529	8.88178e-15	1.26534e-12	1	1	1	3	1
at1g57630	Toll-Interleukin-Resistance (TIR) domain family protein		Toll-Interleukin-Resistance (TIR) domain family protein; FUNCTIONS IN: transmembrane receptor activity; INVOLVED IN: signal transduction defense response innate immune response; LOCATED IN: intrinsic to membrane; EXPRESSED IN: 7 plant structures; EXPRESSED DURING: 9 growth stages; CONTAINS InterPro DOMAIN/s: Toll-Interleukin receptor (InterPro:IPR000157); BEST Arabidopsis thaliana protein match i…	117	87	1693	1425	-15.2911	3.00917	3.99666e-05	8.7373e-06	7.07702e-05	0.144658	0.116597	1.79896e+07	7.82139e-07	0.000194703	-10.1015	3.80542	40.5183	1.94785e-10	1.16878e-07	1	6.75381e-08	Chr1:21345638-21346157	OK	29.8187	268.774	3.17211	-7.40005	1.36113e-13	1.61028e-11	1	1	1	3	1
at2g04450	nudix hydrolase homolog 6	Encodes a protein with NADH pyrophosphatase activity. Although this protein was also shown to have ADP-ribose diphosphatase activity in vitro mutant analyses suggest that NUDX6 is involved in NADH metabolism in vivo.	nudix hydrolase homolog 6 (NUDT6); FUNCTIONS IN: hydrolase activity ADP-ribose diphosphatase activity NAD or NADH binding NADH pyrophosphatase activity; INVOLVED IN: response to other organism positive regulation of salicylic acid mediated signaling pathway; LOCATED IN: cytosol; EXPRESSED IN: 17 plant structures; EXPRESSED DURING: 12 growth stages; CONTAINS InterPro DOMAIN/s: NUDIX hydrolase doma…	563	484	10233	5720	-12.9672	2.99514	0.000198616	4.41808e-05	0.000352614	0.138125	0.116597	1.79896e+07	3.05652e-07	9.57232e-05	-9.00577	3.61824	40.238	2.2483e-10	1.3254e-07	1	7.65883e-08	Chr2:1543319-1545462	OK	32.718	296.414	3.17946	-7.16173	7.96696e-13	8.57296e-11	1	1	1	3	1
at4g01540	NAC with transmembrane motif1	Encodes a membrane-bound NAC (for NAM ATAF1/2 CUC2) transcription factor designated NTM1 (for NAC with transmembrane motif1). NTM1 regulates cell division in Arabidopsis.	NAC with transmembrane motif1 (NTM1); CONTAINS InterPro DOMAIN/s: No apical meristem (NAM) protein (InterPro:IPR003441); BEST Arabidopsis thaliana protein match is: NAC domain containing protein 67 (TAIR:AT4G01520.1); Has 2751 Blast hits to 2734 proteins in 73 species: Archae - 0; Bacteria - 0; Metazoa - 0; Fungi - 0; Plants - 2749; Viruses - 0; Other Eukaryotes - 2 (source: NCBI BLink).	57	125	552	660	-16.2573	2.28043	1.70894e-05	5.80045e-06	2.81398e-05	0.100439	0.116597	1.79896e+07	5.18163e-06	0.000739792	-11.1193	2.82799	40.0713	2.44857e-10	1.38143e-07	1	7.98266e-08	Chr4:670482-672789	OK	6.40257	20.476	1.67721	-3.71887	0.000200114	0.00210411	1	1	1	3	1
at1g30814			unknown protein; Has 35333 Blast hits to 34131 proteins in 2444 species: Archae - 798; Bacteria - 22429; Metazoa - 974; Fungi - 991; Plants - 531; Viruses - 0; Other Eukaryotes - 9610 (source: NCBI BLink).	5	2	51	203	-19.556	4.54818	3.38232e-06	2.35959e-07	6.25636e-06	0.25251	0.116597	1.79896e+07	7.91412e-06	0.00097878	-13.2406	5.8502	40.0569	2.4667e-10	1.38143e-07	1	7.98266e-08	Chr1:10942647-10944727	OK	0.21561	5.69917	4.72425	-5.25215	1.50336e-07	5.63205e-06	1	1	1	3	1
at1g57650	ATP binding		ATP binding; FUNCTIONS IN: ATP binding; INVOLVED IN: apoptosis defense response; LOCATED IN: cellular_component unknown; EXPRESSED IN: stamen; EXPRESSED DURING: 4 anthesis; CONTAINS InterPro DOMAIN/s: NB-ARC (InterPro:IPR002182) Disease resistance protein (InterPro:IPR000767); BEST Arabidopsis thaliana protein match is: Disease resistance protein (TIR-NBS-LRR class) family (TAIR:AT2G14080.1); Has…	13	2	139	152	-18.7933	3.21866	3.84232e-06	6.25281e-07	6.71113e-06	0.244691	0.116597	1.79896e+07	0.000372394	0.0142058	-12.5261	4.99933	40.0939	2.42041e-10	1.38143e-07	1	7.98266e-08	Chr1:21351290-21354311	OK	0.206128	3.22905	3.9695	-4.95647	7.17845e-07	2.22049e-05	1	1	1	3	1
at1g01680	plant U-box 54		plant U-box 54 (PUB54); FUNCTIONS IN: ubiquitin-protein ligase activity; INVOLVED IN: response to stress protein ubiquitination; LOCATED IN: ubiquitin ligase complex; CONTAINS InterPro DOMAIN/s: UspA (InterPro:IPR006016) U box domain (InterPro:IPR003613); BEST Arabidopsis thaliana protein match is: RING/U-box superfamily protein (TAIR:AT1G01660.1); Has 2251 Blast hits to 2122 proteins in 140 spec…	372	138	5982	4575	-13.6372	3.20231	0.00013217	2.57192e-05	0.000238114	0.21437	0.116597	1.79896e+07	1.47293e-05	0.00146666	-9.46359	4.53464	40.0071	2.53037e-10	1.39386e-07	1	8.05447e-08	Chr1:246410-248367	OK	18.5608	288.541	3.95845	-9.50335	0	0	1	1	1	3	1
at5g67340	ARM repeat superfamily protein		ARM repeat superfamily protein; FUNCTIONS IN: ubiquitin-protein ligase activity binding; INVOLVED IN: protein ubiquitination; LOCATED IN: endomembrane system ubiquitin ligase complex; EXPRESSED IN: 11 plant structures; EXPRESSED DURING: 7 growth stages; CONTAINS InterPro DOMAIN/s: U box domain (InterPro:IPR003613) Armadillo-like helical (InterPro:IPR011989) Armadillo (InterPro:IPR000225) Armadill…	174	226	2549	1716	-14.6924	2.67345	5.53502e-05	1.49445e-05	9.5401e-05	0.118964	0.116597	1.79896e+07	7.58958e-07	0.000191386	-9.9448	3.01902	39.4089	3.43722e-10	1.86286e-07	1	1.07646e-07	Chr5:26864555-26867602	OK	6.74219	38.1185	2.4992	-5.93393	2.95769e-09	1.67602e-07	1	1	1	3	1
at1g22400	UDP-Glycosyltransferase superfamily protein		UGT85A1; FUNCTIONS IN: in 6 functions; INVOLVED IN: metabolic process; LOCATED IN: cellular_component unknown; EXPRESSED IN: 22 plant structures; EXPRESSED DURING: 10 growth stages; CONTAINS InterPro DOMAIN/s: UDP-glucuronosyl/UDP-glucosyltransferase (InterPro:IPR002213); BEST Arabidopsis thaliana protein match is: UDP-glucosyl transferase 85A3 (TAIR:AT1G22380.1); Has 7940 Blast hits to 7832 prot…	738	1433	10414	10758	-12.3761	2.74528	0.000280036	7.26654e-05	0.000487097	0.0943988	0.116597	1.79896e+07	8.58087e-09	5.20671e-06	-8.13143	3.27579	39.2538	3.72135e-10	1.95382e-07	1	1.12902e-07	Chr1:7903659-7906673	OK	62.1449	295.968	2.25173	-4.63432	3.58118e-06	8.37744e-05	1	1	1	3	1
at2g45760	BON association protein 2	encodes a protein that is similar to BONZAI1-binding protein BAP1.	BON association protein 2 (BAP2); CONTAINS InterPro DOMAIN/s: C2 calcium/lipid-binding domain CaLB (InterPro:IPR008973) C2 calcium-dependent membrane targeting (InterPro:IPR000008); BEST Arabidopsis thaliana protein match is: BON association protein 1 (TAIR:AT3G61190.2); Has 35333 Blast hits to 34131 proteins in 2444 species: Archae - 798; Bacteria - 22429; Metazoa - 974; Fungi - 991; Plants - 53…	158	42	2306	2068	-14.907	3.22989	5.53156e-05	1.04245e-05	9.96943e-05	0.293123	0.116597	1.79896e+07	0.000217856	0.00979194	-10.2538	5.05292	39.2567	3.71595e-10	1.95382e-07	1	1.12902e-07	Chr2:18847006-18847821	OK	8.4513	146.223	4.11286	-9.21691	0	0	1	1	1	3	1
at3g60420	Phosphoglycerate mutase family protein		Phosphoglycerate mutase family protein; CONTAINS InterPro DOMAIN/s: Histidine phosphatase superfamily clade-1 (InterPro:IPR013078) PRIB5 (InterPro:IPR012398); BEST Arabidopsis thaliana protein match is: Phosphoglycerate mutase family protein (TAIR:AT3G60450.1); Has 266 Blast hits to 264 proteins in 108 species: Archae - 0; Bacteria - 75; Metazoa - 4; Fungi - 55; Plants - 65; Viruses - 0; Other Eu…	2039	2309	37623	29479	-10.9404	3.14966	0.000843561	0.000170804	0.0015159	0.118964	0.116597	1.79896e+07	7.29198e-09	4.88236e-06	-7.30057	3.61034	39.0181	4.19886e-10	2.17062e-07	1	1.2543e-07	Chr3:22334423-22337617	OK	232.502	1940.46	3.06109	-5.38757	7.14181e-08	2.90118e-06	1	1	1	3	1
at1g63720			BEST Arabidopsis thaliana protein match is: hydroxyproline-rich glycoprotein family protein (TAIR:AT5G52430.1); Has 490 Blast hits to 394 proteins in 96 species: Archae - 0; Bacteria - 2; Metazoa - 132; Fungi - 88; Plants - 175; Viruses - 14; Other Eukaryotes - 79 (source: NCBI BLink).	135	97	705	746	-15.7321	1.72707	2.18837e-05	1.00522e-05	3.34274e-05	0.138125	0.116597	1.79896e+07	0.00254645	0.0491007	-10.8254	2.90756	38.8839	4.49783e-10	2.28994e-07	1	1.32325e-07	Chr1:23635855-23637529	OK	6.00383	23.9108	1.99371	-4.64511	3.3989e-06	8.0704e-05	1	1	1	3	1
at1g52890	NAC domain containing protein 19	encodes a NAC transcription factor whose expression is induced by drought high salt and abscisic acid. This gene binds to ERD1 promoter in vitro.	NAC domain containing protein 19 (NAC019); CONTAINS InterPro DOMAIN/s: No apical meristem (NAM) protein (InterPro:IPR003441); BEST Arabidopsis thaliana protein match is: NAC domain containing protein 3 (TAIR:AT3G15500.1); Has 3041 Blast hits to 3033 proteins in 75 species: Archae - 0; Bacteria - 0; Metazoa - 0; Fungi - 0; Plants - 3041; Viruses - 0; Other Eukaryotes - 0 (source: NCBI BLink).	631	701	5501	7952	-12.922	2.59068	0.000184537	5.24694e-05	0.000316245	0.131666	0.116597	1.79896e+07	3.94217e-06	0.000613982	-8.43118	3.12915	38.8198	4.64794e-10	2.29705e-07	1	1.32736e-07	Chr1:19697003-19698482	OK	46.4335	261.209	2.49196	-5.73986	9.47535e-09	4.76832e-07	1	1	1	3	1
at4g36710	GRAS family transcription factor		GRAS family transcription factor; CONTAINS InterPro DOMAIN/s: Transcription factor GRAS (InterPro:IPR005202); BEST Arabidopsis thaliana protein match is: GRAS family transcription factor (TAIR:AT4G00150.1); Has 2023 Blast hits to 1999 proteins in 291 species: Archae - 0; Bacteria - 2; Metazoa - 0; Fungi - 0; Plants - 2019; Viruses - 0; Other Eukaryotes - 2 (source: NCBI BLink).	241	310	2781	1695	-14.427	2.26353	6.02575e-05	2.07086e-05	9.9483e-05	0.118964	0.116597	1.79896e+07	2.01209e-05	0.0018004	-10.5904	2.6802	38.8195	4.64851e-10	2.29705e-07	1	1.32736e-07	Chr4:17305757-17307643	OK	13.7132	66.3174	2.27383	-5.38227	7.35535e-08	2.97004e-06	1	1	1	3	1
at1g65610	Six-hairpin glycosidases superfamily protein		KORRIGAN 2 (KOR2); FUNCTIONS IN: hydrolase activity hydrolyzing O-glycosyl compounds catalytic activity; INVOLVED IN: carbohydrate metabolic process; LOCATED IN: cellular_component unknown; EXPRESSED IN: stem sepal root leaf stamen; EXPRESSED DURING: LP.06 six leaves visible 4 anthesis petal differentiation and expansion stage LP.08 eight leaves visible; CONTAINS InterPro DOMAIN/s: Six-hairpin gl…	57	124	810	579	-16.1861	2.4353	1.86166e-05	5.78086e-06	3.11922e-05	0.0943988	0.116597	1.79896e+07	5.7924e-07	0.00015407	-11.0529	2.92232	38.2993	6.0685e-10	2.9152e-07	1	1.68456e-07	Chr1:24391678-24395360	OK	4.24291	14.8543	1.80775	-3.99518	6.46458e-05	0.000863794	1	1	1	3	1
at5g40010	AAA-ATPase 1		AAA-ATPase 1 (AATP1); FUNCTIONS IN: nucleoside-triphosphatase activity ATPase activity nucleotide binding ATP binding; EXPRESSED IN: stem inflorescence meristem root flower stamen; EXPRESSED DURING: 4 anthesis petal differentiation and expansion stage; CONTAINS InterPro DOMAIN/s: ATPase AAA-type core (InterPro:IPR003959) ATPase AAA+ type core (InterPro:IPR003593) ATPase AAA-type conserved site (I…	72	49	910	620	-16.1876	2.70821	1.99234e-05	5.19792e-06	3.42522e-05	0.138125	0.116597	1.79896e+07	5.8721e-06	0.000797333	-11.8043	3.60695	38.2978	6.07298e-10	2.9152e-07	1	1.68456e-07	Chr5:16020217-16021762	OK	3.90929	25.7735	2.72091	-5.93331	2.96895e-09	1.67771e-07	1	1	1	3	1
at5g17760	P-loop containing nucleoside triphosphate hydrolases superfamily protein		P-loop containing nucleoside triphosphate hydrolases superfamily protein; FUNCTIONS IN: nucleoside-triphosphatase activity nucleotide binding ATP binding; LOCATED IN: plasma membrane; EXPRESSED IN: 23 plant structures; EXPRESSED DURING: 13 growth stages; CONTAINS InterPro DOMAIN/s: ATPase AAA+ type core (InterPro:IPR003593) ATPase AAA-type core (InterPro:IPR003959) ATPase AAA-type conserved site …	1451	1175	18968	14311	-11.7464	2.73095	0.000431635	0.000112915	0.00074994	0.138125	0.116597	1.79896e+07	2.25445e-06	0.000433412	-8.41038	3.49387	38.2619	6.18575e-10	2.92752e-07	1	1.69167e-07	Chr5:5860420-5862422	OK	57.0347	425.599	2.89958	-6.96208	3.35265e-12	3.24517e-10	1	1	1	3	1
at3g60450	Phosphoglycerate mutase family protein		Phosphoglycerate mutase family protein; CONTAINS InterPro DOMAIN/s: Histidine phosphatase superfamily clade-1 (InterPro:IPR013078) PRIB5 (InterPro:IPR012398); BEST Arabidopsis thaliana protein match is: Phosphoglycerate mutase family protein (TAIR:AT3G60440.1); Has 301 Blast hits to 297 proteins in 123 species: Archae - 0; Bacteria - 109; Metazoa - 16; Fungi - 49; Plants - 68; Viruses - 0; Other …	414	898	6980	4773	-13.2082	2.6329	0.000152951	4.24503e-05	0.000263156	0.088425	0.116597	1.79896e+07	1.05679e-08	6.08464e-06	-8.89427	2.6106	38.2015	6.38044e-10	2.97771e-07	1	1.72068e-07	Chr3:22340956-22342315	OK	71.5382	307.429	2.10347	-4.64001	3.48392e-06	8.20485e-05	1	1	1	3	1
at3g59100	glucan synthase-like 11	encodes a protein similar to callose synthase	glucan synthase-like 11 (GSL11); FUNCTIONS IN: transferase activity transferring glycosyl groups 13-beta-glucan synthase activity; INVOLVED IN: 13-beta-glucan biosynthetic process; LOCATED IN: 13-beta-glucan synthase complex membrane; EXPRESSED IN: 22 plant structures; EXPRESSED DURING: 13 growth stages; CONTAINS InterPro DOMAIN/s: Glycosyl transferase family 48 (InterPro:IPR003440) Protein of un…	213	376	1721	1485	-14.6711	1.85412	4.66617e-05	2.01932e-05	7.28865e-05	0.088425	0.116597	1.79896e+07	4.18354e-05	0.00300646	-10.7244	2.2645	38.0963	6.73371e-10	3.09954e-07	1	1.79107e-07	Chr3:21843406-21853860	OK	4.24394	11.519	1.44055	-3.43926	0.000583309	0.00482632	1	1	1	3	1
at1g21740	Protein of unknown function (DUF630 and DUF632)		Protein of unknown function (DUF630 and DUF632); INVOLVED IN: N-terminal protein myristoylation; EXPRESSED IN: 10 plant structures; EXPRESSED DURING: F mature embryo stage petal differentiation and expansion stage E expanded cotyledon stage D bilateral stage; CONTAINS InterPro DOMAIN/s: Protein of unknown function DUF630 (InterPro:IPR006868) Protein of unknown function DUF632 (InterPro:IPR006867)…	31	50	519	343	-17.0678	2.80787	1.11565e-05	2.75026e-06	1.92616e-05	0.11272	0.116597	1.79896e+07	4.17833e-07	0.000119518	-11.9459	3.03681	37.944	7.28037e-10	3.30588e-07	1	1.91031e-07	Chr1:7641579-7645078	OK	1.23072	6.93197	2.49376	-4.85653	1.1946e-06	3.42791e-05	1	1	1	3	1
at5g46230	Protein of unknown function DUF538		Protein of unknown function DUF538; CONTAINS InterPro DOMAIN/s: Protein of unknown function DUF538 (InterPro:IPR007493); BEST Arabidopsis thaliana protein match is: Protein of unknown function DUF538 (TAIR:AT1G09310.1); Has 30201 Blast hits to 17322 proteins in 780 species: Archae - 12; Bacteria - 1396; Metazoa - 17338; Fungi - 3422; Plants - 5037; Viruses - 0; Other Eukaryotes - 2996 (source: NC…	68	148	1250	693	-15.8271	2.6391	2.50639e-05	6.91246e-06	4.29321e-05	0.088425	0.116597	1.79896e+07	2.332e-08	1.13201e-05	-10.9231	2.47286	37.8156	7.77561e-10	3.43784e-07	1	1.98657e-07	Chr5:18742439-18743045	OK	24.2076	97.9992	2.01731	-4.47791	7.53777e-06	0.000154811	1	1	1	3	1
at5g67080	mitogen-activated protein kinase kinase kinase 19	member of MEKK subfamily	mitogen-activated protein kinase kinase kinase 19 (MAPKKK19); FUNCTIONS IN: protein serine/threonine kinase activity protein kinase activity kinase activity ATP binding; INVOLVED IN: protein amino acid phosphorylation; LOCATED IN: cellular_component unknown; EXPRESSED IN: 10 plant structures; EXPRESSED DURING: L mature pollen stage LP.06 six leaves visible M germinated pollen stage LP.04 four lea…	38	106	413	774	-16.4681	2.72049	1.64223e-05	4.29668e-06	2.832e-05	0.11272	0.116597	1.79896e+07	4.18563e-07	0.000119518	-10.8655	3.03358	37.7638	7.98509e-10	3.43993e-07	1	1.98777e-07	Chr5:26772725-26773760	OK	8.23257	31.4115	1.93188	-4.0749	4.60347e-05	0.000662834	1	1	1	3	1
at1g30040	gibberellin 2-oxidase	Encodes a gibberellin 2-oxidase that acts on C-19 gibberellins. AtGA2OX2 expression is responsive to cytokinin and KNOX activities.	gibberellin 2-oxidase (GA2OX2); CONTAINS InterPro DOMAIN/s: Isopenicillin N synthase (InterPro:IPR002283) Oxoglutarate/iron-dependent oxygenase (InterPro:IPR005123); BEST Arabidopsis thaliana protein match is: gibberellin 2-oxidase 3 (TAIR:AT2G34555.1); Has 8540 Blast hits to 8490 proteins in 994 species: Archae - 0; Bacteria - 1137; Metazoa - 84; Fungi - 1033; Plants - 4909; Viruses - 0; Other E…	95	89	870	1010	-15.7618	2.55126	2.56706e-05	7.41283e-06	4.35732e-05	0.125279	0.116597	1.79896e+07	5.37925e-06	0.000752295	-10.7782	3.24707	37.47	9.28295e-10	3.94843e-07	1	2.28161e-07	Chr1:10537647-10539831	OK	6.92075	38.0167	2.45763	-5.79267	6.92747e-09	3.62126e-07	1	1	1	3	1
at2g35730	Heavy metal transport/detoxification superfamily protein		Heavy metal transport/detoxification superfamily protein ; FUNCTIONS IN: metal ion binding; INVOLVED IN: metal ion transport; LOCATED IN: endomembrane system; EXPRESSED IN: 6 plant structures; EXPRESSED DURING: 4 anthesis petal differentiation and expansion stage; CONTAINS InterPro DOMAIN/s: Heavy metal transport/detoxification protein (InterPro:IPR006121) Heavy-metal-associated conserved site (I…	3	4	79	74	-20.1287	4.00405	1.95134e-06	2.1266e-07	3.49265e-06	0.164717	0.116597	1.79896e+07	3.82396e-06	0.00061244	-13.9563	4.79509	37.0554	1.14822e-09	4.82281e-07	1	2.78687e-07	Chr2:15020491-15021556	OK	1.15033	12.0311	3.38665	-3.80451	0.000142084	0.00161936	1	1	1	3	1
at3g17420	glyoxysomal protein kinase 1	serine/threonine protein kinase-like protein	glyoxysomal protein kinase 1 (GPK1); FUNCTIONS IN: protein serine/threonine kinase activity protein kinase activity kinase activity ATP binding; INVOLVED IN: protein amino acid phosphorylation; LOCATED IN: plasma membrane; EXPRESSED IN: 23 plant structures; EXPRESSED DURING: 13 growth stages; CONTAINS InterPro DOMAIN/s: Protein kinase ATP binding site (InterPro:IPR017441) Protein kinase catalytic…	190	211	1638	1090	-14.982	1.96116	3.84677e-05	1.56592e-05	6.09765e-05	0.11272	0.116597	1.79896e+07	0.000139596	0.00711428	-10.7496	2.49422	36.9129	1.23525e-09	5.12431e-07	1	2.9611e-07	Chr3:5959211-5962179	OK	8.22017	32.0039	1.96101	-4.70207	2.57533e-06	6.44717e-05	1	1	1	3	1
at1g30850	root hair specific 4		root hair specific 4 (RSH4); BEST Arabidopsis thaliana protein match is: unknown protein (TAIR:AT2G34910.1); Has 45 Blast hits to 43 proteins in 9 species: Archae - 0; Bacteria - 0; Metazoa - 0; Fungi - 0; Plants - 45; Viruses - 0; Other Eukaryotes - 0 (source: NCBI BLink).	26	8	357	265	-17.6805	3.11311	7.96947e-06	1.5226e-06	1.40026e-05	0.192581	0.116597	1.79896e+07	3.71209e-05	0.00280458	-12.0601	4.22953	36.7797	1.32257e-09	5.41963e-07	1	3.13175e-07	Chr1:10985077-10986295	OK	1.06694	13.5349	3.66514	-6.00939	1.8622e-09	1.1212e-07	1	1	1	3	1
at1g01480	1-amino-cyclopropane-1-carboxylate synthase 2	a member of the 1-aminocyclopropane-1-carboxylate (ACC) synthase (S-adenosyl-L-methionine methylthioadenosine-lyase EC 4.4.1.14) gene family isolated from a flower-specific cDNA library.	1-amino-cyclopropane-1-carboxylate synthase 2 (ACS2); CONTAINS InterPro DOMAIN/s: 1-aminocyclopropane-1-carboxylate synthase (InterPro:IPR001176) Aminotransferase class I/classII (InterPro:IPR004839) Pyridoxal phosphate-dependent transferase major domain (InterPro:IPR015424) Aminotransferases class-I pyridoxal-phosphate-binding site (InterPro:IPR004838) Pyridoxal phosphate-dependent transferase m…	56	45	382	682	-16.5671	2.59522	1.4899e-05	4.13663e-06	2.53129e-05	0.151267	0.116597	1.79896e+07	3.44735e-05	0.00265623	-11.3531	3.61348	36.723	1.36161e-09	5.51238e-07	1	3.18534e-07	Chr1:175781-178400	OK	2.09269	13.1653	2.65332	-8.11436	4.44089e-16	7.4866e-14	1	1	1	3	1
at4g25070			unknown protein; EXPRESSED IN: cultured cell; BEST Arabidopsis thaliana protein match is: unknown protein (TAIR:AT3G48860.2); Has 14837 Blast hits to 10961 proteins in 1163 species: Archae - 189; Bacteria - 1924; Metazoa - 7665; Fungi - 1127; Plants - 653; Viruses - 80; Other Eukaryotes - 3199 (source: NCBI BLink).	64	64	626	498	-16.4336	2.33941	1.53764e-05	5.01178e-06	2.54168e-05	0.118964	0.116597	1.79896e+07	2.23812e-05	0.0019229	-11.0779	2.97235	36.6642	1.40335e-09	5.61373e-07	1	3.24391e-07	Chr4:12872445-12876734	OK	1.97372	9.64828	2.28935	-9.52613	0	0	1	1	1	3	1
at4g21120	amino acid transporter 1	Encodes a member of the cationic amino acid transporter (CAT) subfamily of amino acid polyamine choline transporters. Mediates efficient uptake of Lys Arg and Glu in a yeast system.	amino acid transporter 1 (AAT1); FUNCTIONS IN: arginine transmembrane transporter activity L-lysine transmembrane transporter activity cationic amino acid transmembrane transporter activity L-glutamate transmembrane transporter activity; INVOLVED IN: basic amino acid transport L-arginine import L-glutamate import; LOCATED IN: plasma membrane membrane; EXPRESSED IN: 13 plant structures; EXPRESSED …	253	280	1395	1364	-14.7471	1.59672	4.21952e-05	2.08981e-05	6.32407e-05	0.118964	0.116597	1.79896e+07	0.00220586	0.045038	-10.0255	2.78551	36.3745	1.62823e-09	6.43667e-07	1	3.71945e-07	Chr4:11270044-11273973	OK	10.6576	30.819	1.53194	-3.78837	0.00015164	0.00170143	1	1	1	3	1
at3g06490	myb domain protein 108	putative transcription factor MYB108 (MYB108) mRNA	myb domain protein 108 (MYB108); CONTAINS InterPro DOMAIN/s: SANT DNA-binding (InterPro:IPR001005) Homeodomain-like (InterPro:IPR009057) Myb DNA-binding (InterPro:IPR014778) HTH transcriptional regulator Myb-type DNA-binding (InterPro:IPR017930) Homeodomain-related (InterPro:IPR012287) Myb transcription factor (InterPro:IPR015495); BEST Arabidopsis thaliana protein match is: myb domain protein 78…	6	23	87	378	-18.3232	3.83885	6.26054e-06	8.08856e-07	1.15185e-05	0.192581	0.116597	1.79896e+07	4.79152e-07	0.000131038	-11.7301	3.76426	36.1667	1.81135e-09	7.0061e-07	1	4.04849e-07	Chr3:2003392-2006624	OK	1.11816	6.36645	2.50937	-4.02787	5.6284e-05	0.000779486	1	1	1	3	1
at3g49540			unknown protein; FUNCTIONS IN: molecular_function unknown; INVOLVED IN: N-terminal protein myristoylation; LOCATED IN: cellular_component unknown; Has 9244 Blast hits to 5308 proteins in 962 species: Archae - 18; Bacteria - 2665; Metazoa - 1953; Fungi - 964; Plants - 333; Viruses - 74; Other Eukaryotes - 3237 (source: NCBI BLink).	4	3	100	66	-20.0327	3.98571	2.08215e-06	2.23861e-07	3.71188e-06	0.17156	0.116597	1.79896e+07	5.42418e-06	0.000752295	-13.7816	4.80963	36.1639	1.81397e-09	7.0061e-07	1	4.04849e-07	Chr3:18365677-18366565	OK	0.41316	6.43767	3.96177	-4.17912	2.92645e-05	0.000462516	1	1	1	3	1
at2g30750	cytochrome P450 family 71 subfamily A polypeptide 12	putative cytochrome P450	cytochrome P450 family 71 subfamily A polypeptide 12 (CYP71A12); FUNCTIONS IN: electron carrier activity monooxygenase activity iron ion binding oxygen binding heme binding; INVOLVED IN: response to bacterium; LOCATED IN: endomembrane system; EXPRESSED IN: stem stamen; EXPRESSED DURING: 4 anthesis; CONTAINS InterPro DOMAIN/s: Cytochrome P450 (InterPro:IPR001128) Cytochrome P450 conserved site (In…	47	64	668	1052	-16.2607	3.34738	2.24839e-05	3.9844e-06	4.06299e-05	0.118964	0.116597	1.79896e+07	4.30008e-09	3.47894e-06	-11.2066	4.44875	36.1073	1.86747e-09	7.13077e-07	1	4.12053e-07	Chr2:13099335-13101413	OK	2.71144	23.3973	3.10921	-6.43912	1.20165e-10	8.80778e-09	1	1	1	3	1
at1g61810	beta-glucosidase 45		beta-glucosidase 45 (BGLU45); FUNCTIONS IN: cation binding hydrolase activity hydrolyzing O-glycosyl compounds catalytic activity; INVOLVED IN: lignin biosynthetic process; LOCATED IN: endomembrane system; EXPRESSED IN: 18 plant structures; EXPRESSED DURING: 9 growth stages; CONTAINS InterPro DOMAIN/s: Glycoside hydrolase family 1 (InterPro:IPR001360) Glycoside hydrolase family 1 active site (Int…	8	6	118	164	-19.0529	3.68931	3.68329e-06	4.83704e-07	6.59851e-06	0.178484	0.116597	1.79896e+07	4.01585e-06	0.000613982	-13.4337	4.48248	35.8625	2.1175e-09	7.90579e-07	1	4.56838e-07	Chr1:22830014-22834728	OK	0.505858	3.81595	2.91524	-4.22543	2.3848e-05	0.000393437	1	1	1	3	1
at1g70690	Receptor-like protein kinase-related family protein	Encodes a plasmodesmal protein that may be involved in the intercellular movement of molecules through the plasmodesmata. The protein has two DUF26 domains and a single transmembrane domain.	HOPW1-1-INDUCED GENE1 (HWI1); CONTAINS InterPro DOMAIN/s: Protein of unknown function DUF26 (InterPro:IPR002902); BEST Arabidopsis thaliana protein match is: plasmodesmata-located protein 6 (TAIR:AT2G01660.1); Has 1576 Blast hits to 1438 proteins in 26 species: Archae - 0; Bacteria - 0; Metazoa - 0; Fungi - 0; Plants - 1576; Viruses - 0; Other Eukaryotes - 0 (source: NCBI BLink).	337	545	4233	2218	-13.8774	2.19161	8.67077e-05	3.1097e-05	0.000142021	0.106545	0.116597	1.79896e+07	1.10492e-05	0.00122525	-9.82869	2.25529	35.7852	2.20317e-09	8.13527e-07	1	4.70099e-07	Chr1:26652012-26653643	OK	38.5103	141.007	1.87245	-4.31049	1.62891e-05	0.000291361	1	1	1	3	1
at2g38250	Homeodomain-like superfamily protein		Homeodomain-like superfamily protein; FUNCTIONS IN: sequence-specific DNA binding transcription factor activity; INVOLVED IN: regulation of transcription; LOCATED IN: nucleolus; EXPRESSED IN: stamen; EXPRESSED DURING: 4 anthesis petal differentiation and expansion stage; CONTAINS InterPro DOMAIN/s: SANT DNA-binding (InterPro:IPR001005) MYB-like (InterPro:IPR017877); BEST Arabidopsis thaliana prot…	21	70	305	363	-17.2659	2.57721	9.14662e-06	2.59706e-06	1.54999e-05	0.118964	0.116597	1.79896e+07	4.00746e-06	0.000613982	-10.8257	2.39239	35.7124	2.28704e-09	8.35316e-07	1	4.82689e-07	Chr2:16018356-16019500	OK	8.80318	29.012	1.72055	-3.52241	0.00042764	0.00378275	1	1	1	3	1
at1g08860	Calcium-dependent phospholipid-binding Copine family protein	Encodes a copine-like protein which is a member of a newly identified class of calcium-dependent phospholipid binding proteins that are present in a wide range of organisms. Overexpression of this gene suppresses bon1-1 phenotypes. Double mutant analyses	BONZAI 3 (BON3); FUNCTIONS IN: calcium-dependent phospholipid binding; INVOLVED IN: N-terminal protein myristoylation cellular homeostasis positive regulation of cellular defense response negative regulation of cell death; EXPRESSED IN: sperm cell male gametophyte flower pollen tube; EXPRESSED DURING: L mature pollen stage M germinated pollen stage 4 anthesis petal differentiation and expansion s…	0	7	90	113	-20.0559	4.72762	2.52592e-06	1.83788e-07	4.71798e-06	0.178484	0.116597	1.79896e+07	5.68362e-09	4.24457e-06	-12.9693	4.64108	35.3681	2.72924e-09	9.86105e-07	1	5.69823e-07	Chr1:2842152-2846138	OK	0.281969	2.73366	3.27723	-4.02705	5.64803e-05	0.00078005	1	1	1	3	1
at1g05100	mitogen-activated protein kinase kinase kinase 18	member of MEKK subfamily	mitogen-activated protein kinase kinase kinase 18 (MAPKKK18); FUNCTIONS IN: protein serine/threonine kinase activity protein kinase activity kinase activity ATP binding; INVOLVED IN: protein amino acid phosphorylation; EXPRESSED IN: 6 plant structures; EXPRESSED DURING: 4 anthesis petal differentiation and expansion stage; CONTAINS InterPro DOMAIN/s: Protein kinase ATP binding site (InterPro:IPR0…	26	22	497	214	-17.4952	3.03169	8.85057e-06	1.85149e-06	1.54824e-05	0.151267	0.116597	1.79896e+07	4.27103e-06	0.000647895	-11.0465	3.29188	35.2663	2.87566e-09	1.02796e-06	1	5.94007e-07	Chr1:1469609-1470881	OK	2.13969	16.4978	2.9468	-5.53269	3.15363e-08	1.40215e-06	1	1	1	3	1
at1g15380	Lactoylglutathione lyase / glyoxalase I family protein		Lactoylglutathione lyase / glyoxalase I family protein; CONTAINS InterPro DOMAIN/s: Glyoxalase/bleomycin resistance protein/dioxygenase (InterPro:IPR004360); BEST Arabidopsis thaliana protein match is: Lactoylglutathione lyase / glyoxalase I family protein (TAIR:AT1G80160.1); Has 780 Blast hits to 780 proteins in 276 species: Archae - 1; Bacteria - 484; Metazoa - 4; Fungi - 2; Plants - 222; Virus…	7	16	20	264	-18.7489	3.34683	4.05006e-06	6.91412e-07	7.21194e-06	0.310116	0.116597	1.79896e+07	0.000460448	0.0161966	-13.6004	4.10483	35.1787	3.00788e-09	1.0639e-06	1	6.1478e-07	Chr1:5290744-5292535	OK	1.87925	8.80842	2.22872	-5.03165	4.86266e-07	1.57395e-05	1	1	1	3	1
at1g09500	NAD(P)-binding Rossmann-fold superfamily protein	similar to Eucalyptus gunnii alcohol dehydrogenase of unknown physiological function (GI:1143445) Vigna unguiculata (gi:1854445) NOT a cinnamyl-alcohol dehydrogenase	NAD(P)-binding Rossmann-fold superfamily protein; FUNCTIONS IN: alcohol dehydrogenase (NAD) activity cinnamyl-alcohol dehydrogenase activity; INVOLVED IN: lignin biosynthetic process cellular metabolic process metabolic process; LOCATED IN: endomembrane system; EXPRESSED IN: 9 plant structures; EXPRESSED DURING: LP.06 six leaves visible LP.04 four leaves visible 4 anthesis petal differentiation a…	19	53	207	626	-17.2087	3.25046	1.13628e-05	2.1341e-06	2.0359e-05	0.144658	0.116597	1.79896e+07	2.63508e-07	8.97638e-05	-11.8196	3.68652	35.116	3.10644e-09	1.08732e-06	1	6.28309e-07	Chr1:3066698-3068598	OK	3.54498	18.2929	2.36744	-4.67272	2.97233e-06	7.20123e-05	1	1	1	3	1
at4g35180	LYS/HIS transporter 7		LYS/HIS transporter 7 (LHT7); CONTAINS InterPro DOMAIN/s: Amino acid transporter transmembrane (InterPro:IPR013057); BEST Arabidopsis thaliana protein match is: Transmembrane amino acid transporter family protein (TAIR:AT1G47670.1); Has 1572 Blast hits to 1571 proteins in 189 species: Archae - 0; Bacteria - 36; Metazoa - 144; Fungi - 199; Plants - 1047; Viruses - 0; Other Eukaryotes - 146 (source…	127	121	1065	891	-15.5319	2.14412	2.73595e-05	1.0018e-05	4.43774e-05	0.125279	0.116597	1.79896e+07	9.59164e-05	0.00546161	-9.85174	2.88126	35.0703	3.18013e-09	1.10164e-06	1	6.36584e-07	Chr4:16736756-16740465	OK	5.85506	27.5594	2.23479	-5.15205	2.57656e-07	9.01794e-06	1	1	1	3	1
at1g77500	Protein of unknown function (DUF630 and DUF632)		Protein of unknown function (DUF630 and DUF632); INVOLVED IN: N-terminal protein myristoylation; EXPRESSED IN: 20 plant structures; EXPRESSED DURING: 11 growth stages; CONTAINS InterPro DOMAIN/s: Protein of unknown function DUF630 (InterPro:IPR006868) Protein of unknown function DUF632 (InterPro:IPR006867); BEST Arabidopsis thaliana protein match is: Protein of unknown function (DUF630 and DUF632…	272	528	2810	2066	-14.1738	2.03917	6.83306e-05	2.67097e-05	0.000109695	0.0943988	0.116597	1.79896e+07	1.28426e-05	0.00135525	-9.59147	2.17507	34.8743	3.51689e-09	1.20586e-06	1	6.96811e-07	Chr1:29121488-29125191	OK	10.8238	33.181	1.61616	-3.79147	0.00014976	0.00168594	1	1	1	3	1
at1g08050	Zinc finger (C3HC4-type RING finger) family protein		Zinc finger (C3HC4-type RING finger) family protein; FUNCTIONS IN: ubiquitin-protein ligase activity zinc ion binding; LOCATED IN: plasma membrane; EXPRESSED IN: 12 plant structures; EXPRESSED DURING: 4 anthesis LP.10 ten leaves visible petal differentiation and expansion stage LP.08 eight leaves visible; CONTAINS InterPro DOMAIN/s: Zinc finger RING-type (InterPro:IPR001841) Zinc finger C3HC4 RIN…	437	385	4045	3711	-13.644	2.36092	0.000105913	3.44133e-05	0.000177047	0.144658	0.116597	1.79896e+07	5.44126e-05	0.00363069	-9.33126	3.0923	34.8011	3.65162e-09	1.23941e-06	1	7.16197e-07	Chr1:2498835-2501427	OK	14.8301	81.5561	2.45927	-5.99701	2.00983e-09	1.20293e-07	1	1	1	3	1
at1g53620			unknown protein; FUNCTIONS IN: molecular_function unknown; INVOLVED IN: biological_process unknown; LOCATED IN: endomembrane system; BEST Arabidopsis thaliana protein match is: unknown protein (TAIR:AT1G53610.1); Has 5795 Blast hits to 2209 proteins in 338 species: Archae - 0; Bacteria - 1555; Metazoa - 2403; Fungi - 181; Plants - 1035; Viruses - 76; Other Eukaryotes - 545 (source: NCBI BLink).	10	6	280	667	-18.0307	5.23184	1.19272e-05	5.8117e-07	2.28838e-05	0.157953	0.116597	1.79896e+07	8.48178e-12	4.11727e-08	-12.5139	5.63588	34.7802	3.69099e-09	1.24025e-06	1	7.1668e-07	Chr1:20011428-20011925	OK	2.24797	71.9861	5.00102	-7.19319	6.32827e-13	6.88285e-11	1	1	1	3	1
at1g32940	Subtilase family protein		SBT3.5; FUNCTIONS IN: identical protein binding serine-type endopeptidase activity; INVOLVED IN: proteolysis negative regulation of catalytic activity; LOCATED IN: apoplast; EXPRESSED IN: 12 plant structures; EXPRESSED DURING: LP.06 six leaves visible LP.04 four leaves visible 4 anthesis F mature embryo stage petal differentiation and expansion stage; CONTAINS InterPro DOMAIN/s: Protease-associat…	497	480	3171	1998	-13.8472	1.52547	7.767e-05	3.995e-05	0.000115129	0.138125	0.116597	1.79896e+07	0.00615153	0.0860549	-9.67391	2.49384	34.7509	3.74711e-09	1.24664e-06	1	7.20372e-07	Chr1:11937595-11940978	OK	15.525	47.306	1.60743	-3.89593	9.78232e-05	0.00121483	1	1	1	3	1
at1g72940	Toll-Interleukin-Resistance (TIR) domain-containing protein		Toll-Interleukin-Resistance (TIR) domain-containing protein; FUNCTIONS IN: transmembrane receptor activity ATP binding; INVOLVED IN: signal transduction defense response apoptosis innate immune response; LOCATED IN: intrinsic to membrane; EXPRESSED IN: 22 plant structures; EXPRESSED DURING: 13 growth stages; CONTAINS InterPro DOMAIN/s: NB-ARC (InterPro:IPR002182) Toll-Interleukin receptor (InterP…	261	599	1595	4187	-13.9773	2.36133	8.40655e-05	2.73387e-05	0.000140548	0.138125	0.116597	1.79896e+07	3.55072e-05	0.00271434	-9.43379	2.70921	34.6221	4.00343e-09	1.30605e-06	1	7.54706e-07	Chr1:27442237-27443856	OK	27.2594	82.9786	1.60599	-3.65853	0.000253667	0.00252145	1	1	1	3	1
at1g05880	RING/U-box superfamily protein		ARIADNE 12 (ARI12); FUNCTIONS IN: zinc ion binding nucleic acid binding; INVOLVED IN: biological_process unknown; EXPRESSED IN: stem root; CONTAINS InterPro DOMAIN/s: Zinc finger RING-type (InterPro:IPR001841) Zinc finger C6HC-type (InterPro:IPR002867) Zinc finger CCHC-type (InterPro:IPR001878); BEST Arabidopsis thaliana protein match is: IBR domain-containing protein (TAIR:AT2G31510.1); Has 1339…	7	9	291	188	-18.6871	4.34719	5.75841e-06	5.1668e-07	1.06899e-05	0.138125	0.116597	1.79896e+07	1.25984e-09	1.28749e-06	-12.5835	4.58421	34.4617	4.3472e-09	1.40456e-06	1	8.11631e-07	Chr1:1775642-1778553	OK	0.46291	6.7964	3.87597	-5.52433	3.30748e-08	1.46092e-06	1	1	1	3	1
at3g04070	NAC domain containing protein 47		NAC domain containing protein 47 (NAC047); FUNCTIONS IN: sequence-specific DNA binding transcription factor activity; INVOLVED IN: multicellular organismal development regulation of transcription; LOCATED IN: cellular_component unknown; EXPRESSED IN: 16 plant structures; EXPRESSED DURING: 7 growth stages; CONTAINS InterPro DOMAIN/s: No apical meristem (NAM) protein (InterPro:IPR003441); BEST Arab…	75	75	624	753	-16.1484	2.43292	1.91139e-05	5.90497e-06	3.19911e-05	0.125279	0.116597	1.79896e+07	1.51761e-05	0.00148826	-11.6299	3.4085	34.357	4.58746e-09	1.46808e-06	1	8.48331e-07	Chr3:1061525-1063103	OK	5.28463	26.7221	2.33816	-5.15379	2.55273e-07	8.96557e-06	1	1	1	3	1
at3g12830	SAUR-like auxin-responsive protein family		SAUR-like auxin-responsive protein family ; CONTAINS InterPro DOMAIN/s: Auxin responsive SAUR protein (InterPro:IPR003676); BEST Arabidopsis thaliana protein match is: SAUR-like auxin-responsive protein family (TAIR:AT1G56150.1); Has 1206 Blast hits to 1201 proteins in 26 species: Archae - 0; Bacteria - 0; Metazoa - 0; Fungi - 0; Plants - 1205; Viruses - 0; Other Eukaryotes - 1 (source: NCBI BLin…	97	78	740	363	-16.1933	1.71642	1.58991e-05	7.32009e-06	2.41946e-05	0.138125	0.116597	1.79896e+07	0.0029408	0.0534658	-11.4254	2.36106	34.2967	4.73184e-09	1.49999e-06	1	8.66776e-07	Chr3:4078650-4079608	OK	10.8087	35.3428	1.70922	-3.80975	0.000139109	0.00159353	1	1	1	3	1
at3g46660	UDP-glucosyl transferase 76E12		UDP-glucosyl transferase 76E12 (UGT76E12); FUNCTIONS IN: quercetin 3-O-glucosyltransferase activity UDP-glycosyltransferase activity quercetin 7-O-glucosyltransferase activity transferase activity transferring glycosyl groups; INVOLVED IN: metabolic process; LOCATED IN: cellular_component unknown; EXPRESSED IN: 7 plant structures; EXPRESSED DURING: 4 anthesis petal differentiation and expansion s…	10	31	83	203	-18.4135	2.5419	4.12516e-06	1.18301e-06	6.90203e-06	0.178484	0.116597	1.79896e+07	0.000288689	0.0117269	-11.5713	2.76637	34.2001	4.97274e-09	1.56163e-06	1	9.02389e-07	Chr3:17188869-17191167	OK	12.0977	33.8678	1.48519	-3.41047	0.000648504	0.005254	1	1	1	3	1
at1g03850	Glutaredoxin family protein		Glutaredoxin family protein; FUNCTIONS IN: electron carrier activity protein disulfide oxidoreductase activity; INVOLVED IN: response to cytokinin stimulus; EXPRESSED IN: 14 plant structures; EXPRESSED DURING: 9 growth stages; CONTAINS InterPro DOMAIN/s: Glutaredoxin-like plant II (InterPro:IPR011905) Thioredoxin fold (InterPro:IPR012335) Glutaredoxin (InterPro:IPR002109) Thioredoxin-like fold (I…	62	140	888	1276	-15.7602	2.99281	2.87568e-05	6.39432e-06	5.08375e-05	0.100439	0.116597	1.79896e+07	4.08069e-09	3.44499e-06	-11.0699	3.38104	34.1337	5.14514e-09	1.60081e-06	1	9.25029e-07	Chr1:976096-977761	OK	23.8642	125.313	2.39261	-5.43832	5.37841e-08	2.24341e-06	1	1	1	3	1
at3g04060	NAC domain containing protein 46		NAC domain containing protein 46 (NAC046); FUNCTIONS IN: sequence-specific DNA binding transcription factor activity; INVOLVED IN: multicellular organismal development regulation of transcription; LOCATED IN: cellular_component unknown; EXPRESSED IN: 12 plant structures; EXPRESSED DURING: LP.06 six leaves visible LP.04 four leaves visible 4 anthesis petal differentiation and expansion stage; CONT…	47	42	692	448	-16.6835	2.84175	1.46704e-05	3.52931e-06	2.54389e-05	0.125279	0.116597	1.79896e+07	1.01038e-06	0.000239251	-11.7579	3.41805	34.0303	5.42613e-09	1.67274e-06	1	9.66597e-07	Chr3:1053365-1055163	OK	2.6284	19.4478	2.88735	-5.81857	5.93519e-09	3.14316e-07	1	1	1	3	1
at2g40610	expansin A8	member of Alpha-Expansin Gene Family. Naming convention from the Expansin Working Group (Kende et al 2004. Plant Mol Bio). Involved in the formation of nematode-induced syncytia in roots of Arabidopsis thaliana.	expansin A8 (EXPA8); INVOLVED IN: plant-type cell wall modification involved in multidimensional cell growth syncytium formation unidimensional cell growth plant-type cell wall loosening; LOCATED IN: endomembrane system extracellular region; EXPRESSED IN: 21 plant structures; EXPRESSED DURING: 10 growth stages; CONTAINS InterPro DOMAIN/s: Pollen allergen N-terminal (InterPro:IPR014734) Rare lipop…	520	1345	168	235	-15.3919	-2.60268	3.32599e-05	5.73312e-05	9.43949e-06	0.0943988	0.116597	1.79896e+07	5.69176e-08	2.57016e-05	-11.3231	-2.22784	33.9452	5.66858e-09	1.7316e-06	1	1.00061e-06	Chr2:16948862-16950557	OK	109.816	11.0863	-3.30823	6.8531	7.22644e-12	6.67538e-10	1	1	1	3	1
at3g57480	zinc finger (C2H2 type AN1-like) family protein		zinc finger (C2H2 type AN1-like) family protein; FUNCTIONS IN: zinc ion binding nucleic acid binding; INVOLVED IN: biological_process unknown; LOCATED IN: intracellular; EXPRESSED IN: 24 plant structures; EXPRESSED DURING: 15 growth stages; CONTAINS InterPro DOMAIN/s: Zinc finger C2H2-like (InterPro:IPR015880) Zinc finger AN1-type (InterPro:IPR000058) Zinc finger C2H2-type (InterPro:IPR007087); B…	49	144	567	589	-16.3111	2.2253	1.62474e-05	5.69264e-06	2.65979e-05	0.0943988	0.116597	1.79896e+07	3.97229e-06	0.000613982	-11.1798	2.34237	33.7684	6.20789e-09	1.87926e-06	1	1.08593e-06	Chr3:21277935-21279354	OK	9.54493	26.3915	1.46727	-3.20077	0.00137063	0.00928592	1	1	1	3	1
at1g15520	pleiotropic drug resistance 12	ABC transporter family involved in ABA transport and resistance to lead. Localizes to plasma membrane. Upregulated by lead. Expressed in leaves flowers stomata and roots.	pleiotropic drug resistance 12 (PDR12); CONTAINS InterPro DOMAIN/s: ATPase AAA+ type core (InterPro:IPR003593) ABC transporter-like (InterPro:IPR003439) Plant PDR ABC transporter associated (InterPro:IPR013581) ABC-2 type transporter (InterPro:IPR013525); BEST Arabidopsis thaliana protein match is: pleiotropic drug resistance 11 (TAIR:AT1G66950.1); Has 377983 Blast hits to 279992 proteins in 3946…	555	168	8075	3217	-13.3405	2.68604	0.00014144	3.78231e-05	0.000244573	0.244691	0.116597	1.79896e+07	0.000513583	0.0173733	-8.80916	4.81342	33.6674	6.53868e-09	1.96172e-06	1	1.13359e-06	Chr1:5331857-5338326	OK	4.26071	54.0519	3.66518	-8.22469	2.22045e-16	3.83928e-14	1	1	1	3	1
at1g57560	myb domain protein 50	Member of the R2R3 factor gene family.	myb domain protein 50 (MYB50); CONTAINS InterPro DOMAIN/s: SANT DNA-binding (InterPro:IPR001005) Homeodomain-like (InterPro:IPR009057) Myb DNA-binding (InterPro:IPR014778) HTH transcriptional regulator Myb-type DNA-binding (InterPro:IPR017930) Homeodomain-related (InterPro:IPR012287) Myb transcription factor (InterPro:IPR015495); BEST Arabidopsis thaliana protein match is: myb domain protein 61 (…	62	41	673	392	-16.5706	2.40036	1.41962e-05	4.42028e-06	2.3608e-05	0.144658	0.116597	1.79896e+07	8.4724e-05	0.0050618	-11.3919	3.06432	33.5745	6.85872e-09	2.03953e-06	1	1.17855e-06	Chr1:21316827-21318064	OK	4.02426	26.2022	2.70289	-5.56108	2.68106e-08	1.21338e-06	1	1	1	3	1
at4g21980	Ubiquitin-like superfamily protein	Encodes APG8 a component of autophagy conjugation pathway. Delivered to the lumens of vacuole under nitrogen-starvation condition. Highest expression in flowers. mRNA abundance increased during dark-induced carbon starvation. Predominantly cytoplasmic w	AUTOPHAGY 8A (APG8A); CONTAINS InterPro DOMAIN/s: Light chain 3 (LC3) (InterPro:IPR004241); BEST Arabidopsis thaliana protein match is: Ubiquitin-like superfamily protein (TAIR:AT4G04620.2); Has 30201 Blast hits to 17322 proteins in 780 species: Archae - 12; Bacteria - 1396; Metazoa - 17338; Fungi - 3422; Plants - 5037; Viruses - 0; Other Eukaryotes - 2996 (source: NCBI BLink).	281	859	3378	2358	-13.8975	1.94561	8.11005e-05	3.33958e-05	0.000128606	0.082516	0.116597	1.79896e+07	7.43243e-06	0.000947287	-10.004	1.78318	33.5263	7.03052e-09	2.07228e-06	1	1.19747e-06	Chr4:11655588-11659167	OK	86.2733	193.971	1.16886	-2.60899	0.00908104	0.0377459	1	1	1	3	1
at4g21850	methionine sulfoxide reductase B9		methionine sulfoxide reductase B9 (MSRB9); FUNCTIONS IN: peptide-methionine-(S)-S-oxide reductase activity; INVOLVED IN: oxidation reduction; LOCATED IN: cytosol; EXPRESSED IN: 18 plant structures; EXPRESSED DURING: 12 growth stages; CONTAINS InterPro DOMAIN/s: Methionine sulphoxide reductase B (InterPro:IPR002579) Mss4-like (InterPro:IPR011057); BEST Arabidopsis thaliana protein match is: methio…	232	440	2495	3271	-14.1467	2.57752	7.87866e-05	2.25731e-05	0.000134707	0.106545	0.116597	1.79896e+07	3.65105e-07	0.000109253	-9.42995	3.00408	33.431	7.38367e-09	2.15745e-06	1	1.24669e-06	Chr4:11591115-11592238	OK	50.2903	204.549	2.02409	-4.95901	7.08542e-07	2.19507e-05	1	1	1	3	1
at5g24200	alpha/beta-Hydrolases superfamily protein		alpha/beta-Hydrolases superfamily protein; FUNCTIONS IN: triglyceride lipase activity; INVOLVED IN: lipid metabolic process; LOCATED IN: cellular_component unknown; CONTAINS InterPro DOMAIN/s: Lipase class 3 (InterPro:IPR002921); BEST Arabidopsis thaliana protein match is: alpha/beta-Hydrolases superfamily protein (TAIR:AT5G24210.1); Has 219 Blast hits to 218 proteins in 17 species: Archae - 0; B…	1488	641	18084	12324	-11.865	2.68861	0.000393309	0.000105462	0.000680696	0.185491	0.116597	1.79896e+07	5.97206e-05	0.00393083	-8.76034	3.90584	33.1272	8.63229e-09	2.50054e-06	1	1.44494e-06	Chr5:8203002-8205793	OK	54.1862	542.219	3.32288	-7.02165	2.19269e-12	2.17442e-10	1	1	1	3	1
at2g29470	glutathione S-transferase tau 3	Encodes glutathione transferase belonging to the tau class of GSTs. Naming convention according to Wagner et al. (2002).	glutathione S-transferase tau 3 (GSTU3); CONTAINS InterPro DOMAIN/s: Thioredoxin fold (InterPro:IPR012335) Glutathione S-transferase C-terminal (InterPro:IPR004046) Glutathione S-transferase C-terminal-like (InterPro:IPR010987) Glutathione S-transferase/chloride channel C-terminal (InterPro:IPR017933) Glutathione S-transferase N-terminal (InterPro:IPR004045) Thioredoxin-like fold (InterPro:IPR012…	11	12	146	231	-18.5001	3.44474	4.98535e-06	7.8786e-07	8.89417e-06	0.17156	0.116597	1.79896e+07	3.52877e-06	0.000580663	-12.074	4.15056	33.0704	8.88802e-09	2.55261e-06	1	1.47503e-06	Chr2:12628540-12629543	OK	1.18623	11.4677	3.27312	-4.67241	2.97687e-06	7.20359e-05	1	1	1	3	1
at5g17330	glutamate decarboxylase	Encodes one of two isoforms of glutamate decarboxylase.	glutamate decarboxylase (GAD); FUNCTIONS IN: calmodulin binding glutamate decarboxylase activity; INVOLVED IN: response to cadmium ion; EXPRESSED IN: 13 plant structures; EXPRESSED DURING: 6 growth stages; CONTAINS InterPro DOMAIN/s: Pyridoxal phosphate-dependent transferase major domain (InterPro:IPR015424) Pyridoxal phosphate-dependent decarboxylase (InterPro:IPR002129) Glutamate decarboxylase …	71	96	751	1082	-15.9155	2.8249	2.4738e-05	6.07731e-06	4.30661e-05	0.11272	0.116597	1.79896e+07	1.64083e-07	5.89999e-05	-11.474	3.26148	32.9064	9.67058e-09	2.75382e-06	1	1.5913e-06	Chr5:5711011-5715075	OK	4.0481	23.1911	2.51825	-5.57916	2.41687e-08	1.10618e-06	1	1	1	3	1
at3g29575	ABI five binding protein 3		ABI five binding protein 3 (AFP3); CONTAINS InterPro DOMAIN/s: Protein of unknown function DUF1675 (InterPro:IPR012463); BEST Arabidopsis thaliana protein match is: ABI five binding protein (TAIR:AT1G69260.1); Has 196 Blast hits to 190 proteins in 23 species: Archae - 0; Bacteria - 0; Metazoa - 2; Fungi - 4; Plants - 184; Viruses - 0; Other Eukaryotes - 6 (source: NCBI BLink).	171	350	3364	1918	-14.4502	2.77556	6.71511e-05	1.70906e-05	0.000116901	0.0943988	0.116597	1.79896e+07	8.54189e-09	5.20671e-06	-9.89765	2.53307	32.8895	9.75469e-09	2.75443e-06	1	1.59165e-06	Chr3:11382213-11384004	OK	30.6539	151.032	2.30071	-18.4606	0	0	1	1	1	3	1
at3g19390	Granulin repeat cysteine protease family protein		Granulin repeat cysteine protease family protein; FUNCTIONS IN: cysteine-type endopeptidase activity cysteine-type peptidase activity; INVOLVED IN: proteolysis; LOCATED IN: endomembrane system; EXPRESSED IN: 9 plant structures; EXPRESSED DURING: 4 anthesis petal differentiation and expansion stage; CONTAINS InterPro DOMAIN/s: Peptidase C1A papain (InterPro:IPR013128) Proteinase inhibitor I29 cath…	18	70	183	565	-17.1948	2.91461	1.04544e-05	2.43112e-06	1.82954e-05	0.151267	0.116597	1.79896e+07	3.92115e-06	0.000613982	-12.4388	3.00729	32.6903	1.08077e-08	3.02635e-06	1	1.74878e-06	Chr3:6722988-6725027	OK	2.86016	10.5701	1.88583	-3.5754	0.000349689	0.00324356	1	1	1	3	1
at5g66170	sulfurtransferase 18	Encodes a thiosulfate sulfurtransferase/rhodanese.	sulfurtransferase 18 (STR18); CONTAINS InterPro DOMAIN/s: Rhodanese-like (InterPro:IPR001763); BEST Arabidopsis thaliana protein match is: Rhodanese/Cell cycle control phosphatase superfamily protein (TAIR:AT2G17850.1); Has 200 Blast hits to 200 proteins in 47 species: Archae - 2; Bacteria - 43; Metazoa - 0; Fungi - 0; Plants - 144; Viruses - 0; Other Eukaryotes - 11 (source: NCBI BLink).	85	123	1557	441	-15.7753	2.50745	2.51582e-05	7.46263e-06	4.25211e-05	0.125279	0.116597	1.79896e+07	7.09919e-06	0.000931385	-11.4617	2.45921	32.6357	1.11154e-08	3.08677e-06	1	1.7837e-06	Chr5:26447641-26448776	OK	15.0133	71.9422	2.2606	-4.86947	1.119e-06	3.24959e-05	1	1	1	3	1
at1g74710	ADC synthase superfamily protein	Encodes a protein with isochorismate synthase activity. Mutants fail to accumulate salicylic acid. Its function may be redundant with that of ICS2 (AT1G18870).	ENHANCED DISEASE SUSCEPTIBILITY TO ERYSIPHE ORONTII 16 (EDS16); CONTAINS InterPro DOMAIN/s: Chorismate binding C-terminal (InterPro:IPR015890) ADC synthase (InterPro:IPR005801) Isochorismate synthase (InterPro:IPR004561); BEST Arabidopsis thaliana protein match is: isochorismate synthase 2 (TAIR:AT1G18870.1); Has 14352 Blast hits to 14347 proteins in 2540 species: Archae - 246; Bacteria - 10586; …	775	406	6819	6412	-12.9046	2.4279	0.000179522	5.61109e-05	0.00030252	0.178484	0.116597	1.79896e+07	0.000192399	0.00899343	-8.93767	3.83179	32.5156	1.1824e-08	3.25665e-06	1	1.88186e-06	Chr1:28070294-28074148	OK	19.9383	147.044	2.88264	-7.20509	5.79981e-13	6.34217e-11	1	1	1	3	1
at3g57950			unknown protein; FUNCTIONS IN: molecular_function unknown; INVOLVED IN: biological_process unknown; LOCATED IN: chloroplast; EXPRESSED IN: 9 plant structures; EXPRESSED DURING: 4 anthesis C globular stage petal differentiation and expansion stage; BEST Arabidopsis thaliana protein match is: unknown protein (TAIR:AT2G42180.1); Has 81 Blast hits to 81 proteins in 11 species: Archae - 0; Bacteria - …	35	5	474	182	-17.4658	2.72107	8.3097e-06	1.99105e-06	1.41951e-05	0.25251	0.116597	1.79896e+07	0.00110696	0.0285823	-12.5334	4.37696	32.4155	1.2449e-08	3.40089e-06	1	1.96522e-06	Chr3:21460422-21460968	OK	3.44612	54.4544	3.982	-6.54252	6.04909e-11	4.7616e-09	1	1	1	3	1
at1g80160	Lactoylglutathione lyase / glyoxalase I family protein		Lactoylglutathione lyase / glyoxalase I family protein; CONTAINS InterPro DOMAIN/s: Glyoxalase/bleomycin resistance protein/dioxygenase (InterPro:IPR004360); BEST Arabidopsis thaliana protein match is: Lactoylglutathione lyase / glyoxalase I family protein (TAIR:AT1G15380.2); Has 30201 Blast hits to 17322 proteins in 780 species: Archae - 12; Bacteria - 1396; Metazoa - 17338; Fungi - 3422; Plants…	35	149	605	1205	-16.0568	3.12588	2.42508e-05	4.96349e-06	4.33438e-05	0.106545	0.116597	1.79896e+07	2.67343e-09	2.35955e-06	-11.3045	3.02249	32.3672	1.27623e-08	3.45838e-06	1	1.99843e-06	Chr1:30151002-30152190	OK	13.9366	59.755	2.10018	-4.8165	1.46096e-06	4.08088e-05	1	1	1	3	1
at2g32140	transmembrane receptors		transmembrane receptors; FUNCTIONS IN: transmembrane receptor activity; INVOLVED IN: signal transduction defense response innate immune response; LOCATED IN: intrinsic to membrane chloroplast; EXPRESSED IN: 13 plant structures; EXPRESSED DURING: 8 growth stages; CONTAINS InterPro DOMAIN/s: Protein of unknown function DUF641 plant (InterPro:IPR006943) Toll-Interleukin receptor (InterPro:IPR000157)…	86	45	976	556	-16.0904	2.48472	2.01458e-05	5.982e-06	3.39098e-05	0.157953	0.116597	1.79896e+07	8.29367e-05	0.0049857	-10.609	3.64485	32.1221	1.44785e-08	3.89204e-06	1	2.24903e-06	Chr2:13655626-13657175	OK	4.4749	30.576	2.77247	-6.0989	1.06799e-09	6.75169e-08	1	1	1	3	1
at1g32960	Subtilase family protein		SBT3.3; FUNCTIONS IN: identical protein binding serine-type endopeptidase activity; INVOLVED IN: proteolysis negative regulation of catalytic activity; LOCATED IN: apoplast plant-type cell wall; EXPRESSED IN: 7 plant structures; EXPRESSED DURING: 4 anthesis; CONTAINS InterPro DOMAIN/s: Protease-associated PA (InterPro:IPR003137) Proteinase inhibitor propeptide (InterPro:IPR009020) Peptidase S8/S5…	89	90	520	587	-16.1802	1.85426	1.64712e-05	7.0624e-06	2.56068e-05	0.125279	0.116597	1.79896e+07	0.000778563	0.0230447	-10.7534	2.8331	32.0707	1.48661e-08	3.96452e-06	1	2.29091e-06	Chr1:11945306-11948650	OK	2.7972	9.54476	1.77073	-3.97727	6.97111e-05	0.000921736	1	1	1	3	1
at2g32460	myb domain protein 101	Member of the R2R3 factor gene family.	myb domain protein 101 (MYB101); CONTAINS InterPro DOMAIN/s: SANT DNA-binding (InterPro:IPR001005) Homeodomain-like (InterPro:IPR009057) Myb DNA-binding (InterPro:IPR014778) HTH transcriptional regulator Myb-type DNA-binding (InterPro:IPR017930) Homeodomain-related (InterPro:IPR012287) Myb transcription factor (InterPro:IPR015495); BEST Arabidopsis thaliana protein match is: myb domain protein 33…	11	0	131	96	-19.177	3.19541	2.95147e-06	4.6039e-07	5.10679e-06	0.260427	0.116597	1.79896e+07	0.000923877	0.0257139	-14.1147	7.28591	31.914	1.61147e-08	4.26368e-06	1	2.46378e-06	Chr2:13782207-13784471	OK	0.210296	3.24979	3.94986	-4.49979	6.80199e-06	0.000142743	1	1	1	3	1
at4g24040	trehalase 1	Encodes a trehalase member of Glycoside Hydrolase Family 37.	trehalase 1 (TRE1); CONTAINS InterPro DOMAIN/s: Glycoside hydrolase family 37 (InterPro:IPR001661) Six-hairpin glycosidase-like (InterPro:IPR008928) Glycoside hydrolase family 37 conserved site (InterPro:IPR018232); Has 1925 Blast hits to 1909 proteins in 569 species: Archae - 2; Bacteria - 1056; Metazoa - 507; Fungi - 235; Plants - 71; Viruses - 0; Other Eukaryotes - 54 (source: NCBI BLink).	93	163	599	629	-15.9592	1.69808	1.86088e-05	8.72733e-06	2.82747e-05	0.100439	0.116597	1.79896e+07	0.000522344	0.0175473	-11.0715	2.12383	31.8944	1.62789e-08	4.27346e-06	1	2.46943e-06	Chr4:12488182-12491235	OK	5.43565	13.5628	1.31913	-2.98757	0.00281207	0.0158463	1	1	1	3	1
at3g21080	ABC transporter-related		ABC transporter-related; BEST Arabidopsis thaliana protein match is: ABC-2 type transporter family protein (TAIR:AT3G21090.1); Has 247 Blast hits to 244 proteins in 18 species: Archae - 0; Bacteria - 0; Metazoa - 0; Fungi - 0; Plants - 247; Viruses - 0; Other Eukaryotes - 0 (source: NCBI BLink).	205	262	1971	2310	-14.547	2.49819	5.85934e-05	1.75573e-05	9.92963e-05	0.125279	0.116597	1.79896e+07	5.59907e-06	0.000771044	-10.373	3.10767	31.748	1.75525e-08	4.5721e-06	1	2.642e-06	Chr3:7388366-7389974	OK	22.1708	110.658	2.31938	-5.60149	2.12514e-08	9.88312e-07	1	1	1	3	1
at5g13320	Auxin-responsive GH3 family protein	Encodes an enzyme capable of conjugating amino acids to 4-substituted benzoates. 4-HBA (4-hydroxybenzoic acid) and pABA (4-aminobenzoate) may be targets of the enzyme in Arabidopsis leading to the production of pABA-Glu 4HBA-Glu or other related compounds	AVRPPHB SUSCEPTIBLE 3 (PBS3); CONTAINS InterPro DOMAIN/s: GH3 auxin-responsive promoter (InterPro:IPR004993); BEST Arabidopsis thaliana protein match is: Auxin-responsive GH3 family protein (TAIR:AT1G23160.1); Has 1807 Blast hits to 1807 proteins in 277 species: Archae - 0; Bacteria - 0; Metazoa - 736; Fungi - 347; Plants - 385; Viruses - 0; Other Eukaryotes - 339 (source: NCBI BLink).	1307	401	17162	11544	-12.0241	2.83824	0.000366082	8.96198e-05	0.000642051	0.21437	0.116597	1.79896e+07	9.19534e-05	0.00531705	-8.34755	4.74281	31.6527	1.84361e-08	4.76531e-06	1	2.75365e-06	Chr5:4267509-4271051	OK	26.2517	336.111	3.67845	-8.01122	1.11022e-15	1.74107e-13	1	1	1	3	1
at1g13990			unknown protein; FUNCTIONS IN: molecular_function unknown; INVOLVED IN: biological_process unknown; LOCATED IN: chloroplast; EXPRESSED IN: 23 plant structures; EXPRESSED DURING: 13 growth stages; CONTAINS InterPro DOMAIN/s: Protein of unknown function DUF3110 (InterPro:IPR021503); Has 25 Blast hits to 25 proteins in 8 species: Archae - 0; Bacteria - 0; Metazoa - 0; Fungi - 0; Plants - 25; Viruses…	583	1649	6094	6436	-12.8133	2.11027	0.000177888	6.68716e-05	0.000288688	0.088425	0.116597	1.79896e+07	2.81884e-06	0.000488692	-8.94397	2.12919	31.4855	2.00935e-08	5.15406e-06	1	2.97829e-06	Chr1:4794755-4796597	OK	131.763	327.698	1.31442	-2.76372	0.00571457	0.026804	1	1	1	3	1
at5g48400	Glutamate receptor family protein	member of Putative ligand-gated ion channel subunit family	ATGLR1.2; FUNCTIONS IN: protein binding intracellular ligand-gated ion channel activity; INVOLVED IN: cellular calcium ion homeostasis response to light stimulus; LOCATED IN: endomembrane system membrane; EXPRESSED IN: 15 plant structures; EXPRESSED DURING: 7 growth stages; CONTAINS InterPro DOMAIN/s: Extracellular solute-binding protein family 3 (InterPro:IPR001638) Ionotropic glutamate receptor…	85	66	1530	1110	-15.65	3.21886	3.30575e-05	6.34072e-06	5.93408e-05	0.131666	0.116597	1.79896e+07	5.05528e-08	2.33711e-05	-10.8303	4.20987	31.3282	2.17886e-08	5.54653e-06	1	3.20508e-06	Chr5:19616243-19619246	OK	2.06679	22.1003	3.4186	-7.62858	2.37588e-14	3.1009e-12	1	1	1	3	1
at5g66890	Leucine-rich repeat (LRR) family protein		Leucine-rich repeat (LRR) family protein; BEST Arabidopsis thaliana protein match is: Disease resistance protein (CC-NBS-LRR class) family (TAIR:AT5G66900.1); Has 1807 Blast hits to 1807 proteins in 277 species: Archae - 0; Bacteria - 0; Metazoa - 736; Fungi - 347; Plants - 385; Viruses - 0; Other Eukaryotes - 339 (source: NCBI BLink).	1	2	108	70	-20.6975	5.51354	2.13236e-06	8.6446e-08	3.97575e-06	0.157953	0.116597	1.79896e+07	6.41905e-09	4.61625e-06	-13.6262	5.40725	31.2688	2.24663e-08	5.67603e-06	1	3.27991e-06	Chr5:26710554-26714383	OK	0.0956161	3.95996	5.37209	-4.23369	2.29883e-05	0.000382446	1	1	1	3	1
at3g63380	ATPase E1-E2 type family protein / haloacid dehalogenase-like hydrolase family protein		ATPase E1-E2 type family protein / haloacid dehalogenase-like hydrolase family protein; FUNCTIONS IN: calcium-transporting ATPase activity calmodulin binding; INVOLVED IN: calcium ion transport cation transport metabolic process ATP biosynthetic process; LOCATED IN: membrane; EXPRESSED IN: 11 plant structures; EXPRESSED DURING: LP.06 six leaves visible LP.04 four leaves visible 4 anthesis petal d…	463	701	3486	4473	-13.4688	2.14803	0.000113937	4.18952e-05	0.000185692	0.11272	0.116597	1.79896e+07	2.65427e-05	0.0022052	-8.1578	2.76265	31.2225	2.30085e-08	5.76963e-06	1	3.334e-06	Chr3:23406610-23410360	OK	13.1374	45.707	1.79874	-4.19762	2.69732e-05	0.000433069	1	1	1	3	1
at3g50260	cooperatively regulated by ethylene and jasmonate 1	Encodes a member of the DREB subfamily A-5 of ERF/AP2 transcription factor family. The protein contains one AP2 domain. Involved in defense and freezing stress responses. There are 16 members in this subfamily including RAP2.1 RAP2.9 and RAP2.10.	cooperatively regulated by ethylene and jasmonate 1 (CEJ1); CONTAINS InterPro DOMAIN/s: DNA-binding integrase-type (InterPro:IPR016177) Pathogenesis-related transcriptional factor/ERF DNA-binding (InterPro:IPR001471); BEST Arabidopsis thaliana protein match is: DREB and EAR motif protein 2 (TAIR:AT5G67190.1); Has 5544 Blast hits to 5466 proteins in 235 species: Archae - 0; Bacteria - 0; Metazoa -…	89	93	698	487	-16.1486	1.8974	1.69871e-05	7.1214e-06	2.65698e-05	0.118964	0.116597	1.79896e+07	0.000423897	0.0153847	-10.4214	2.28765	31.1818	2.34962e-08	5.84829e-06	1	3.37945e-06	Chr3:18634575-18635398	OK	15.036	54.3283	1.85328	-4.2647	2.00175e-05	0.0003426	1	1	1	3	1
at1g08630	threonine aldolase 1	Encodes a threonine aldolase involved in threonine degradation to glycine. Primarily expressed in seeds and seedlings.	threonine aldolase 1 (THA1); CONTAINS InterPro DOMAIN/s: Pyridoxal phosphate-dependent transferase major domain (InterPro:IPR015424) Aromatic amino acid beta-eliminating lyase/threonine aldolase (InterPro:IPR001597) Pyridoxal phosphate-dependent transferase major region subdomain 1 (InterPro:IPR015421) Pyridoxal phosphate-dependent transferase major region subdomain 2 (InterPro:IPR015422); BEST A…	6	77	207	383	-17.5606	2.8854	8.04067e-06	1.93661e-06	1.40555e-05	0.157953	0.116597	1.79896e+07	5.39503e-06	0.000752295	-12.5919	3.15724	31.0368	2.53177e-08	6.25534e-06	1	3.61467e-06	Chr1:2743760-2747967	OK	3.42482	9.70183	1.50223	-3.08048	0.00206665	0.0126095	1	1	1	3	1
at1g48320	Thioesterase superfamily protein		Thioesterase superfamily protein; CONTAINS InterPro DOMAIN/s: Thioesterase superfamily (InterPro:IPR006683) Phenylacetic acid degradation-related protein (InterPro:IPR003736); BEST Arabidopsis thaliana protein match is: Thioesterase superfamily protein (TAIR:AT5G48950.1); Has 2845 Blast hits to 2845 proteins in 1040 species: Archae - 0; Bacteria - 2337; Metazoa - 4; Fungi - 0; Plants - 128; Virus…	130	208	1212	1071	-15.2985	2.13384	3.20641e-05	1.18694e-05	5.19829e-05	0.0943988	0.116597	1.79896e+07	7.33356e-06	0.000943019	-10.7359	2.57443	30.9016	2.71447e-08	6.65779e-06	1	3.84722e-06	Chr1:17854116-17855811	OK	32.2685	105.456	1.70845	-4.07914	4.52035e-05	0.000653191	1	1	1	3	1
at3g26840	Esterase/lipase/thioesterase family protein		Esterase/lipase/thioesterase family protein; FUNCTIONS IN: transferase activity transferring acyl groups other than amino-acyl groups catalytic activity acyltransferase activity; INVOLVED IN: metabolic process; LOCATED IN: plastoglobule; CONTAINS InterPro DOMAIN/s: Diacylglycerol acyltransferase (InterPro:IPR007130) Phospholipid/glycerol acyltransferase (InterPro:IPR002123); BEST Arabidopsis thal…	919	1223	7331	5762	-12.6643	1.8828	0.000188173	8.02193e-05	0.000295844	0.11272	0.116597	1.79896e+07	0.000196681	0.00904964	-8.89563	2.28353	30.8858	2.73662e-08	6.66346e-06	1	3.8505e-06	Chr3:9892793-9898006	OK	39.9914	132.482	1.72803	-3.80143	0.000143862	0.00163409	1	1	1	3	1
at4g18670	Leucine-rich repeat (LRR) family protein		Leucine-rich repeat (LRR) family protein; FUNCTIONS IN: structural constituent of cell wall; LOCATED IN: endomembrane system; EXPRESSED IN: 22 plant structures; EXPRESSED DURING: 12 growth stages; CONTAINS InterPro DOMAIN/s: Leucine-rich repeat-containing N-terminal domain type 2 (InterPro:IPR013210); BEST Arabidopsis thaliana protein match is: Leucine-rich repeat (LRR) family protein (TAIR:AT3G2…	952	1351	222	326	-14.8864	-2.71648	4.85945e-05	8.46486e-05	1.28789e-05	0.11272	0.116597	1.79896e+07	2.18727e-07	7.72185e-05	-10.3735	-2.03494	30.8216	2.82868e-08	6.83809e-06	1	3.95141e-06	Chr4:10275461-10278491	OK	57.6486	7.0637	-3.02879	6.40974	1.45772e-10	1.0532e-08	1	1	1	3	1
at3g52430	alpha/beta-Hydrolases superfamily protein	Encodes a lipase-like gene that is important for salicylic acid signaling and function in resistance (R) gene-mediated and basal plant disease resistance. PAD4 can interact directly with EDS1 another disease resistance signaling protein. Expressed at elev	PHYTOALEXIN DEFICIENT 4 (PAD4); CONTAINS InterPro DOMAIN/s: Lipase class 3 (InterPro:IPR002921); BEST Arabidopsis thaliana protein match is: senescence-associated gene 101 (TAIR:AT5G14930.2); Has 722 Blast hits to 622 proteins in 73 species: Archae - 0; Bacteria - 23; Metazoa - 17; Fungi - 11; Plants - 620; Viruses - 1; Other Eukaryotes - 50 (source: NCBI BLink).	1970	1252	22324	15739	-11.4618	2.53648	0.000500736	0.000147109	0.000853944	0.157953	0.116597	1.79896e+07	3.53109e-05	0.00271001	-8.14865	3.50982	30.7042	3.0051e-08	7.21268e-06	1	4.16786e-06	Chr3:19431370-19434403	OK	64.1231	465.402	2.85956	-5.691	1.26294e-08	6.18629e-07	1	1	1	3	1
at1g05680	Uridine diphosphate glycosyltransferase 74E2	Encodes a UDP-glucosyltransferase UGT74E2 that acts on IBA (indole-3-butyric acid) and affects auxin homeostasis. The transcript and protein levels of this enzyme are strongly induced by H2O2 and may allow integration of ROS (reactive oxygen species) and	Uridine diphosphate glycosyltransferase 74E2 (UGT74E2); CONTAINS InterPro DOMAIN/s: UDP-glucuronosyl/UDP-glucosyltransferase (InterPro:IPR002213); BEST Arabidopsis thaliana protein match is: UDP-Glycosyltransferase superfamily protein (TAIR:AT1G05675.1); Has 8397 Blast hits to 8309 proteins in 513 species: Archae - 0; Bacteria - 605; Metazoa - 2499; Fungi - 31; Plants - 5061; Viruses - 123; Other…	24	266	484	944	-16.0317	2.38831	2.0384e-05	6.54794e-06	3.41512e-05	0.131666	0.116597	1.79896e+07	1.9153e-05	0.00173783	-11.0093	2.1517	30.6353	3.1137e-08	7.42031e-06	1	4.28785e-06	Chr1:1703091-1704691	OK	11.5805	22.5402	0.960803	-2.10106	0.0356353	0.0992173	1	1	1	3	1
at3g62590	alpha/beta-Hydrolases superfamily protein		alpha/beta-Hydrolases superfamily protein; FUNCTIONS IN: triglyceride lipase activity; INVOLVED IN: lipid metabolic process; LOCATED IN: cellular_component unknown; EXPRESSED IN: 19 plant structures; EXPRESSED DURING: 12 growth stages; CONTAINS InterPro DOMAIN/s: Lipase class 3 (InterPro:IPR002921); BEST Arabidopsis thaliana protein match is: alpha/beta-Hydrolases superfamily protein (TAIR:AT1G02…	46	54	438	176	-17.1098	1.82677	8.64714e-06	3.71904e-06	1.33205e-05	0.144658	0.116597	1.79896e+07	0.00260778	0.0497889	-11.3078	2.35471	30.4848	3.36498e-08	7.96267e-06	1	4.60125e-06	Chr3:23146827-23150352	OK	2.2933	7.57565	1.72394	-3.41831	0.00063011	0.00513583	1	1	1	3	1
at3g25882	NIM1-interacting 2	encodes a kinase that physically interacts with NPR1/NIM1	NIM1-interacting 2 (NIMIN-2); Has 7 Blast hits to 7 proteins in 3 species: Archae - 0; Bacteria - 0; Metazoa - 0; Fungi - 0; Plants - 7; Viruses - 0; Other Eukaryotes - 0 (source: NCBI BLink).	148	189	3077	1491	-14.7789	2.98491	5.655e-05	1.26248e-05	0.00010009	0.125279	0.116597	1.79896e+07	1.11883e-07	4.62218e-05	-10.1379	2.83702	30.4162	3.48597e-08	8.1913e-06	1	4.73336e-06	Chr3:9470416-9470950	OK	53.2351	349.852	2.7163	-6.11697	9.53726e-10	6.06726e-08	1	1	1	3	1
at3g06420	Ubiquitin-like superfamily protein		autophagy 8h (ATG8H); CONTAINS InterPro DOMAIN/s: Light chain 3 (LC3) (InterPro:IPR004241); BEST Arabidopsis thaliana protein match is: Ubiquitin-like superfamily protein (TAIR:AT3G15580.1); Has 1476 Blast hits to 1474 proteins in 273 species: Archae - 0; Bacteria - 0; Metazoa - 722; Fungi - 178; Plants - 301; Viruses - 3; Other Eukaryotes - 272 (source: NCBI BLink).	54	235	691	793	-15.9035	2.14969	2.11316e-05	7.73767e-06	3.43673e-05	0.0943988	0.116597	1.79896e+07	6.01856e-06	0.000805947	-11.0403	1.92052	30.2798	3.74001e-08	8.72722e-06	1	5.04304e-06	Chr3:1954989-1956397	OK	26.9494	61.9921	1.20183	-2.70263	0.00687942	0.0307695	1	1	1	3	1
at1g66600	ABA overly sensitive mutant 3	A member of WRKY Transcription Factor; Group III. Involved in the regulation of plant responses to ABA and drought stress.	ABA overly sensitive mutant 3 (ABO3); CONTAINS InterPro DOMAIN/s: DNA-binding WRKY (InterPro:IPR003657); BEST Arabidopsis thaliana protein match is: WRKY DNA-binding protein 64 (TAIR:AT1G66560.1); Has 3139 Blast hits to 2726 proteins in 156 species: Archae - 0; Bacteria - 0; Metazoa - 0; Fungi - 0; Plants - 3128; Viruses - 0; Other Eukaryotes - 11 (source: NCBI BLink).	21	35	344	309	-17.5334	2.99466	8.51401e-06	1.85855e-06	1.48816e-05	0.125279	0.116597	1.79896e+07	5.96279e-07	0.000154373	-11.9574	3.00996	30.1837	3.93002e-08	9.10735e-06	1	5.26271e-06	Chr1:24848319-24849364	OK	3.92766	23.377	2.57335	-4.73444	2.19657e-06	5.67516e-05	1	1	1	3	1
at1g48370	YELLOW STRIPE like 8	Arabidopsis thaliana metal-nicotianamine transporter YSL4	YELLOW STRIPE like 8 (YSL8); FUNCTIONS IN: oligopeptide transporter activity; INVOLVED IN: oligopeptide transport transmembrane transport; LOCATED IN: plasma membrane; EXPRESSED IN: 22 plant structures; EXPRESSED DURING: 13 growth stages; CONTAINS InterPro DOMAIN/s: Oligopeptide transporter OPT superfamily (InterPro:IPR004813); BEST Arabidopsis thaliana protein match is: YELLOW STRIPE like 5 (TAI…	104	147	849	433	-15.9305	1.63158	1.87585e-05	9.0957e-06	2.81853e-05	0.11272	0.116597	1.79896e+07	0.00160241	0.036476	-11.0017	1.94796	30.0682	4.17125e-08	9.60016e-06	1	5.54748e-06	Chr1:17874511-17877397	OK	4.93057	12.8043	1.3768	-3.11972	0.00181025	0.0114263	1	1	1	3	1
at1g53625			unknown protein; Has 29996 Blast hits to 6987 proteins in 655 species: Archae - 23; Bacteria - 6686; Metazoa - 10521; Fungi - 1178; Plants - 7439; Viruses - 681; Other Eukaryotes - 3468 (source: NCBI BLink).	31	64	995	1098	-16.3344	3.99657	2.58624e-05	3.04188e-06	4.83526e-05	0.0943988	0.116597	1.79896e+07	2.52653e-14	4.90576e-10	-10.3195	4.15808	30.0174	4.28194e-08	9.78786e-06	1	5.65594e-06	Chr1:20014409-20014923	OK	13.5877	148.758	3.45258	-7.05722	1.69864e-12	1.70116e-10	1	1	1	3	1
at2g45570	cytochrome P450 family 76 subfamily C polypeptide 2	member of CYP76C	cytochrome P450 family 76 subfamily C polypeptide 2 (CYP76C2); FUNCTIONS IN: electron carrier activity monooxygenase activity iron ion binding oxygen binding heme binding; INVOLVED IN: oxidation reduction; EXPRESSED IN: stem sepal male gametophyte carpel stamen; EXPRESSED DURING: 4 anthesis; CONTAINS InterPro DOMAIN/s: Cytochrome P450 (InterPro:IPR001128) Cytochrome P450 E-class group I (InterPro…	90	67	736	600	-16.0995	2.17446	1.86329e-05	6.66949e-06	3.02591e-05	0.131666	0.116597	1.79896e+07	0.000143359	0.0072679	-11.4323	3.70144	29.908	4.53042e-08	1.02859e-05	1	5.94373e-06	Chr2:18779792-18781958	OK	3.37982	18.1156	2.42222	-5.33882	9.35527e-08	3.68922e-06	1	1	1	3	1
at1g69480	EXS (ERD1/XPR1/SYG1) family protein		EXS (ERD1/XPR1/SYG1) family protein; FUNCTIONS IN: molecular_function unknown; INVOLVED IN: biological_process unknown; LOCATED IN: integral to membrane plasma membrane; EXPRESSED IN: stem sepal stamen seed; EXPRESSED DURING: 4 anthesis petal differentiation and expansion stage E expanded cotyledon stage; CONTAINS InterPro DOMAIN/s: EXS C-terminal (InterPro:IPR004342) SPX N-terminal (InterPro:IPR…	55	50	387	448	-16.7569	2.19845	1.19139e-05	4.17906e-06	1.93435e-05	0.138125	0.116597	1.79896e+07	0.000220366	0.0098591	-10.9558	3.13002	29.8549	4.65625e-08	1.05006e-05	1	6.06781e-06	Chr1:26114111-26117797	OK	1.53245	7.4757	2.28637	-4.64402	3.417e-06	8.10386e-05	1	1	1	3	1
at2g37950	RING/FYVE/PHD zinc finger superfamily protein		RING/FYVE/PHD zinc finger superfamily protein; FUNCTIONS IN: zinc ion binding; EXPRESSED IN: 10 plant structures; EXPRESSED DURING: 6 growth stages; CONTAINS InterPro DOMAIN/s: Zinc finger C3HC4 RING-type (InterPro:IPR018957) Zinc finger RING-CH-type (InterPro:IPR011016); BEST Arabidopsis thaliana protein match is: RING/FYVE/PHD zinc finger superfamily protein (TAIR:AT5G05830.1); Has 598 Blast hi…	26	118	13	7	-19.5474	-3.10434	2.06928e-06	3.83862e-06	4.45891e-07	0.157953	0.116597	1.79896e+07	1.01313e-05	0.00114372	-12.7683	-3.14325	29.8169	4.74843e-08	1.06371e-05	1	6.14668e-06	Chr2:15882487-15883979	OK	9.60007	0.862162	-3.47701	5.39151	6.98666e-08	2.84386e-06	1	1	1	3	1
at1g02470	Polyketide cyclase/dehydrase and lipid transport superfamily protein		Polyketide cyclase/dehydrase and lipid transport superfamily protein; FUNCTIONS IN: molecular_function unknown; INVOLVED IN: biological_process unknown; LOCATED IN: chloroplast; EXPRESSED IN: 10 plant structures; EXPRESSED DURING: 4 anthesis C globular stage petal differentiation and expansion stage; CONTAINS InterPro DOMAIN/s: Streptomyces cyclase/dehydrase (InterPro:IPR005031); BEST Arabidopsis…	32	25	490	226	-17.34	2.75294	9.1412e-06	2.26905e-06	1.56529e-05	0.157953	0.116597	1.79896e+07	3.00494e-05	0.00238151	-12.7707	3.29247	29.7391	4.94267e-08	1.09989e-05	1	6.35575e-06	Chr1:511764-513624	OK	3.22004	22.7009	2.8176	-5.14077	2.73614e-07	9.46342e-06	1	1	1	3	1
at5g25250	SPFH/Band 7/PHB domain-containing membrane-associated protein family		SPFH/Band 7/PHB domain-containing membrane-associated protein family; FUNCTIONS IN: molecular_function unknown; INVOLVED IN: biological_process unknown; LOCATED IN: plasma membrane vacuole; EXPRESSED IN: cultured cell; CONTAINS InterPro DOMAIN/s: Band 7 protein (InterPro:IPR001107); BEST Arabidopsis thaliana protein match is: SPFH/Band 7/PHB domain-containing membrane-associated protein family (T…	529	890	7794	4721	-13.0571	2.48936	0.000163942	4.95302e-05	0.000278036	0.100439	0.116597	1.79896e+07	3.35066e-07	0.00010327	-8.77201	2.66536	29.6894	5.0711e-08	1.12105e-05	1	6.478e-06	Chr5:8749726-8751636	OK	40.2717	181.225	2.16994	-4.75825	1.95276e-06	5.15722e-05	1	1	1	3	1
at3g48020			unknown protein; FUNCTIONS IN: molecular_function unknown; INVOLVED IN: biological_process unknown; LOCATED IN: chloroplast; EXPRESSED IN: 11 plant structures; EXPRESSED DURING: LP.04 four leaves visible 4 anthesis; BEST Arabidopsis thaliana protein match is: unknown protein (TAIR:AT5G62865.1); Has 82 Blast hits to 82 proteins in 12 species: Archae - 0; Bacteria - 0; Metazoa - 0; Fungi - 0; Plant…	23	20	870	72	-17.4094	3.48705	1.06531e-05	1.63353e-06	1.92566e-05	0.229344	0.116597	1.79896e+07	1.79685e-05	0.00165656	-12.3368	3.17655	29.6523	5.16925e-08	1.13528e-05	1	6.56022e-06	Chr3:17724589-17725198	OK	4.30392	58.3108	3.76004	-6.36138	1.99946e-10	1.3948e-08	1	1	1	3	1
at5g48410	glutamate receptor 1.3	member of Putative ligand-gated ion channel subunit family	glutamate receptor 1.3 (GLR1.3); FUNCTIONS IN: intracellular ligand-gated ion channel activity; INVOLVED IN: cellular calcium ion homeostasis response to light stimulus; LOCATED IN: endomembrane system membrane; EXPRESSED IN: 17 plant structures; EXPRESSED DURING: 7 growth stages; CONTAINS InterPro DOMAIN/s: Extracellular solute-binding protein family 3 (InterPro:IPR001638) Ionotropic glutamate r…	29	14	408	309	-17.4554	3.07671	9.20253e-06	1.84235e-06	1.61619e-05	0.17156	0.116597	1.79896e+07	1.15459e-05	0.00124548	-12.4113	4.36642	29.5434	5.46773e-08	1.19303e-05	1	6.89395e-06	Chr5:19620266-19623425	OK	0.543516	5.67969	3.38542	-5.86635	4.45491e-09	2.42919e-07	1	1	1	3	1
at1g59740	Major facilitator superfamily protein		Major facilitator superfamily protein; FUNCTIONS IN: transporter activity; INVOLVED IN: oligopeptide transport response to nematode; LOCATED IN: plasma membrane membrane; EXPRESSED IN: 19 plant structures; EXPRESSED DURING: 10 growth stages; CONTAINS InterPro DOMAIN/s: PTR2 family proton/oligopeptide symporter conserved site (InterPro:IPR018456) Oligopeptide transporter (InterPro:IPR000109) Major…	37	36	216	216	-17.5206	1.79673	6.47814e-06	2.80434e-06	9.911e-06	0.157953	0.116597	1.79896e+07	0.0051927	0.0771607	-11.6146	2.6844	29.356	6.02287e-08	1.30568e-05	1	7.54491e-06	Chr1:21968070-21972411	OK	1.57257	4.84425	1.62315	-3.04125	0.00235597	0.0138873	1	1	1	3	1
at3g51440	Calcium-dependent phosphotriesterase superfamily protein		Calcium-dependent phosphotriesterase superfamily protein; FUNCTIONS IN: strictosidine synthase activity; INVOLVED IN: alkaloid biosynthetic process biosynthetic process; LOCATED IN: endoplasmic reticulum; EXPRESSED IN: 19 plant structures; EXPRESSED DURING: 10 growth stages; CONTAINS InterPro DOMAIN/s: Strictosidine synthase conserved region (InterPro:IPR018119) Strictosidine synthase (InterPro:I…	111	202	1273	559	-15.5713	1.91727	2.53735e-05	1.05813e-05	3.99151e-05	0.100439	0.116597	1.79896e+07	8.75335e-05	0.00519767	-10.8002	2.08616	29.3386	6.07724e-08	1.30902e-05	1	7.56422e-06	Chr3:19089080-19090639	OK	14.5638	42.5639	1.54724	-3.54085	0.000398845	0.00359085	1	1	1	3	1
at4g22070	WRKY DNA-binding protein 31	member of WRKY Transcription Factor; Group II-b	WRKY DNA-binding protein 31 (WRKY31); CONTAINS InterPro DOMAIN/s: DNA-binding WRKY (InterPro:IPR003657); BEST Arabidopsis thaliana protein match is: WRKY family transcription factor (TAIR:AT4G04450.1); Has 30201 Blast hits to 17322 proteins in 780 species: Archae - 12; Bacteria - 1396; Metazoa - 17338; Fungi - 3422; Plants - 5037; Viruses - 0; Other Eukaryotes - 2996 (source: NCBI BLink).	16	11	192	194	-18.3029	3.03827	5.10468e-06	1.02649e-06	8.86075e-06	0.178484	0.116597	1.79896e+07	4.54164e-05	0.00319511	-12.6244	3.67432	29.1824	6.58758e-08	1.40099e-05	1	8.09563e-06	Chr4:11691377-11694392	OK	0.812855	6.01505	2.88751	-4.78376	1.72044e-06	4.64061e-05	1	1	1	3	1
at1g67635			BEST Arabidopsis thaliana protein match is: phosphatidylinositol 3- and 4-kinase family protein (TAIR:AT1G27570.1); Has 50 Blast hits to 50 proteins in 8 species: Archae - 0; Bacteria - 0; Metazoa - 0; Fungi - 0; Plants - 50; Viruses - 0; Other Eukaryotes - 0 (source: NCBI BLink).	11	2	88	66	-19.3963	2.51867	2.12402e-06	5.19781e-07	3.46957e-06	0.25251	0.116597	1.79896e+07	0.00779945	0.0995674	-14.2501	3.69979	29.1887	6.56603e-08	1.40099e-05	1	8.09563e-06	Chr1:25349341-25350384	OK	0.353253	4.66005	3.72157	-4.05405	5.03383e-05	0.000713625	1	1	1	3	1
at4g36700	RmlC-like cupins superfamily protein		RmlC-like cupins superfamily protein; FUNCTIONS IN: nutrient reservoir activity; INVOLVED IN: biological_process unknown; LOCATED IN: endomembrane system; EXPRESSED IN: seed; EXPRESSED DURING: seedling growth; CONTAINS InterPro DOMAIN/s: Cupin RmlC-type (InterPro:IPR011051) Cupin 1 (InterPro:IPR006045) RmlC-like jelly roll fold (InterPro:IPR014710); BEST Arabidopsis thaliana protein match is: Rml…	0	1	106	20	-21.8205	6.58655	1.43299e-06	2.79171e-08	2.6607e-06	0.23697	0.116597	1.79896e+07	1.34504e-07	5.12091e-05	-14.1531	6.42869	29.1661	6.64311e-08	1.40391e-05	1	8.11254e-06	Chr4:17298199-17300367	OK	0.0909856	1.92877	4.4059	-3.68929	0.000224882	0.00229998	1	1	1	3	1
at5g45110	NPR1-like protein 3	Encodes a paralog of NPR1. Involved in negative regulation of defense responses against bacterial and oomycete pathogens. npr3 mutants has elevated level of PR1 expression. Interacts with TGA2 TGA3 TGA5 and TGA6 in yeast two hybrid assays.	NPR1-like protein 3 (NPR3); INVOLVED IN: defense response to fungus incompatible interaction defense response to bacterium incompatible interaction; LOCATED IN: chloroplast; EXPRESSED IN: 23 plant structures; EXPRESSED DURING: 13 growth stages; CONTAINS InterPro DOMAIN/s: BTB/POZ (InterPro:IPR013069) NPR1/NIM1 like C-terminal (InterPro:IPR021094) BTB/POZ fold (InterPro:IPR011333) Ankyrin repeat-c…	466	580	3688	3924	-13.5456	2.13817	0.000107809	3.98487e-05	0.00017546	0.118964	0.116597	1.79896e+07	4.72393e-05	0.00326422	-9.18547	2.71552	29.0845	6.92894e-08	1.44613e-05	1	8.35648e-06	Chr5:18228909-18231522	OK	18.9755	72.4899	1.93364	-4.61888	3.85821e-06	8.86949e-05	1	1	1	3	1
at5g39670	Calcium-binding EF-hand family protein		Calcium-binding EF-hand family protein; FUNCTIONS IN: calcium ion binding; INVOLVED IN: biological_process unknown; LOCATED IN: cellular_component unknown; EXPRESSED IN: 21 plant structures; EXPRESSED DURING: 13 growth stages; CONTAINS InterPro DOMAIN/s: EF-Hand 1 calcium-binding site (InterPro:IPR018247) EF-HAND 2 (InterPro:IPR018249) EF-hand-like domain (InterPro:IPR011992) Calcium-binding EF-h…	302	226	3108	2305	-14.2041	2.40277	7.25952e-05	2.29612e-05	0.000121845	0.164717	0.116597	1.79896e+07	0.000128761	0.00670283	-9.87519	3.25897	29.0927	6.89955e-08	1.44613e-05	1	8.35648e-06	Chr5:15883178-15886388	OK	24.7822	164.715	2.7326	-6.66216	2.6984e-11	2.27452e-09	1	1	1	3	1
at5g64810	WRKY DNA-binding protein 51	member of WRKY Transcription Factor; Group II-c	WRKY DNA-binding protein 51 (WRKY51); CONTAINS InterPro DOMAIN/s: DNA-binding WRKY (InterPro:IPR003657); BEST Arabidopsis thaliana protein match is: WRKY DNA-binding protein 50 (TAIR:AT5G26170.1); Has 30201 Blast hits to 17322 proteins in 780 species: Archae - 12; Bacteria - 1396; Metazoa - 17338; Fungi - 3422; Plants - 5037; Viruses - 0; Other Eukaryotes - 2996 (source: NCBI BLink).	98	67	1519	1324	-15.4981	3.16342	3.61407e-05	7.16487e-06	6.46765e-05	0.144658	0.116597	1.79896e+07	2.75585e-07	9.06955e-05	-10.5607	4.07647	29.0559	7.03201e-08	1.45858e-05	1	8.42843e-06	Chr5:25908412-25909803	OK	11.5231	127.866	3.47203	-7.81794	5.32907e-15	7.75591e-13	1	1	1	3	1
at1g55610	BRI1 like	mutant has Altered vascular cell differentiation; LRR Receptor Kinase	BRI1 like (BRL1); FUNCTIONS IN: kinase activity; INVOLVED IN: protein amino acid phosphorylation; LOCATED IN: plasma membrane; EXPRESSED IN: 9 plant structures; EXPRESSED DURING: 4 anthesis petal differentiation and expansion stage; CONTAINS InterPro DOMAIN/s: Protein kinase ATP binding site (InterPro:IPR017441) Serine/threonine-protein kinase domain (InterPro:IPR002290) Leucine-rich repeat-conta…	112	183	1002	573	-15.6898	1.76427	2.26948e-05	1.02801e-05	3.48697e-05	0.100439	0.116597	1.79896e+07	0.000295457	0.0119022	-11.2379	2.0192	28.9262	7.51887e-08	1.54999e-05	1	8.95668e-06	Chr1:20779873-20784017	OK	3.26162	9.01331	1.46647	-3.7131	0.000204737	0.00213717	1	1	1	3	1
at1g73805	Calmodulin binding protein-like		Calmodulin binding protein-like; CONTAINS InterPro DOMAIN/s: Calmodulin binding protein-like (InterPro:IPR012416); BEST Arabidopsis thaliana protein match is: Calmodulin-binding protein (TAIR:AT5G57580.1); Has 30201 Blast hits to 17322 proteins in 780 species: Archae - 12; Bacteria - 1396; Metazoa - 17338; Fungi - 3422; Plants - 5037; Viruses - 0; Other Eukaryotes - 2996 (source: NCBI BLink).	602	749	5852	5307	-13.0921	2.30444	0.000153196	5.15273e-05	0.000254535	0.11272	0.116597	1.79896e+07	7.26015e-06	0.000943019	-9.17255	2.92648	28.8704	7.73885e-08	1.58561e-05	1	9.16251e-06	Chr1:27745426-27749178	OK	35.6912	166.881	2.22518	-5.14441	2.6836e-07	9.34409e-06	1	1	1	3	1
at4g08290	nodulin MtN21 /EamA-like transporter family protein		nodulin MtN21 /EamA-like transporter family protein; LOCATED IN: endomembrane system membrane; EXPRESSED IN: 22 plant structures; EXPRESSED DURING: 13 growth stages; CONTAINS InterPro DOMAIN/s: Protein of unknown function DUF6 transmembrane (InterPro:IPR000620); BEST Arabidopsis thaliana protein match is: nodulin MtN21 /EamA-like transporter family protein (TAIR:AT2G39510.1); Has 3333 Blast hits …	100	138	906	558	-15.8612	1.90964	2.07535e-05	8.67546e-06	3.25643e-05	0.106545	0.116597	1.79896e+07	0.000161698	0.00794858	-11.2408	2.18345	28.8168	7.95597e-08	1.61046e-05	1	9.30609e-06	Chr4:5238905-5241034	OK	7.5723	23.3747	1.62614	-3.76918	0.000163785	0.00180074	1	1	1	3	1
at1g08920	ERD (early response to dehydration) six-like 1	Encodes ESL1 a transporter for monosaccharides.	ERD (early response to dehydration) six-like 1 (ESL1); CONTAINS InterPro DOMAIN/s: Sugar transporter conserved site (InterPro:IPR005829) Major facilitator superfamily (InterPro:IPR020846) General substrate transporter (InterPro:IPR005828) Sugar/inositol transporter (InterPro:IPR003663) Major facilitator superfamily general substrate transporter (InterPro:IPR016196); BEST Arabidopsis thaliana prot…	245	369	1688	1492	-14.6117	1.71648	4.73576e-05	2.20617e-05	7.24099e-05	0.0943988	0.116597	1.79896e+07	0.000225013	0.00999789	-9.80077	2.22633	28.8191	7.94654e-08	1.61046e-05	1	9.30609e-06	Chr1:2867258-2870656	OK	14.6639	38.0792	1.37673	-4.16	3.18249e-05	0.000494105	1	1	1	3	1
at1g53100	Core-2/I-branching beta-16-N-acetylglucosaminyltransferase family protein		Core-2/I-branching beta-16-N-acetylglucosaminyltransferase family protein; FUNCTIONS IN: acetylglucosaminyltransferase activity; INVOLVED IN: carbohydrate biosynthetic process; LOCATED IN: membrane; EXPRESSED IN: 7 plant structures; EXPRESSED DURING: 4 anthesis petal differentiation and expansion stage; CONTAINS InterPro DOMAIN/s: Glycosyl transferase family 14 (InterPro:IPR003406) Core-2/I-Branc…	33	8	373	144	-17.6614	2.42666	6.75833e-06	1.94056e-06	1.11942e-05	0.23697	0.116597	1.79896e+07	0.0025786	0.0494074	-12.5953	4.14676	28.7891	8.07056e-08	1.62387e-05	1	9.3836e-06	Chr1:19783351-19789029	OK	0.644897	8.89858	3.78644	-5.77238	7.81616e-09	4.02343e-07	1	1	1	3	1
at5g53120	spermidine synthase 3	encodes a novel spermine synthase and is a paralog of previously characterized spermidine synthases SPDS1 and SPDS2. SPDS3 forms heterodimers with SDPS2 which in turn forms heterodimers with SDPS1 in vivo. The gene does not complement speDelta3 deficiency	spermidine synthase 3 (SPDS3); CONTAINS InterPro DOMAIN/s: Spermine synthase (InterPro:IPR001045); BEST Arabidopsis thaliana protein match is: spermidine synthase 1 (TAIR:AT1G23820.1); Has 5367 Blast hits to 5364 proteins in 1535 species: Archae - 174; Bacteria - 2998; Metazoa - 341; Fungi - 210; Plants - 426; Viruses - 0; Other Eukaryotes - 1218 (source: NCBI BLink).	384	581	4699	1643	-13.8268	1.9734	8.56918e-05	3.47134e-05	0.000136382	0.125279	0.116597	1.79896e+07	0.000236102	0.0103379	-9.77265	2.15192	28.728	8.32909e-08	1.65606e-05	1	9.56958e-06	Chr5:21534472-21541029	OK	30.924	106.869	1.78904	-12.6016	0	0	1	1	1	3	1
at4g23700	cation/H+ exchanger 17	member of Putative Na+/H+ antiporter family	cation/H+ exchanger 17 (CHX17); FUNCTIONS IN: monovalent cation:hydrogen antiporter activity sodium:hydrogen antiporter activity; INVOLVED IN: N-terminal protein myristoylation cation transport; LOCATED IN: integral to membrane; EXPRESSED IN: stem sepal root leaf stamen; EXPRESSED DURING: 4 anthesis; CONTAINS InterPro DOMAIN/s: Cation/H+ exchanger (InterPro:IPR006153); BEST Arabidopsis thaliana p…	99	134	669	1769	-15.4371	2.78973	3.40656e-05	8.53648e-06	5.9267e-05	0.144658	0.116597	1.79896e+07	3.71621e-06	0.000606367	-10.7595	3.64938	28.625	8.78396e-08	1.71604e-05	1	9.91617e-06	Chr4:12342427-12346043	OK	3.53585	18.9291	2.42048	-5.4158	6.10161e-08	2.51909e-06	1	1	1	3	1
at2g47950			unknown protein; FUNCTIONS IN: molecular_function unknown; INVOLVED IN: biological_process unknown; LOCATED IN: endomembrane system; EXPRESSED IN: root flower; EXPRESSED DURING: petal differentiation and expansion stage; BEST Arabidopsis thaliana protein match is: unknown protein (TAIR:AT3G62990.1); Has 22 Blast hits to 22 proteins in 5 species: Archae - 0; Bacteria - 0; Metazoa - 0; Fungi - 0; P…	3	11	75	87	-19.6513	3.25178	2.14705e-06	3.93975e-07	3.74553e-06	0.157953	0.116597	1.79896e+07	1.01313e-05	0.00114372	-11.9635	3.05491	28.6352	8.73805e-08	1.71604e-05	1	9.91617e-06	Chr2:19624209-19624809	OK	1.56564	10.6976	2.77247	-3.5145	0.000440577	0.00387348	1	1	1	3	1
at1g80450	VQ motif-containing protein		VQ motif-containing protein; FUNCTIONS IN: molecular_function unknown; INVOLVED IN: biological_process unknown; LOCATED IN: chloroplast; EXPRESSED IN: 14 plant structures; EXPRESSED DURING: 7 growth stages; CONTAINS InterPro DOMAIN/s: VQ (InterPro:IPR008889); BEST Arabidopsis thaliana protein match is: VQ motif-containing protein (TAIR:AT1G28280.2); Has 128 Blast hits to 128 proteins in 13 specie…	54	53	370	268	-16.9718	1.76436	9.38827e-06	4.18018e-06	1.43403e-05	0.144658	0.116597	1.79896e+07	0.00343708	0.0589557	-11.0613	2.40117	28.6348	8.73992e-08	1.71604e-05	1	9.91617e-06	Chr1:30243929-30244783	OK	8.04236	26.107	1.69874	-3.5652	0.000363584	0.00334879	1	1	1	3	1
at3g54150	S-adenosyl-L-methionine-dependent methyltransferases superfamily protein		S-adenosyl-L-methionine-dependent methyltransferases superfamily protein; FUNCTIONS IN: methyltransferase activity; INVOLVED IN: metabolic process; LOCATED IN: cellular_component unknown; EXPRESSED IN: 17 plant structures; EXPRESSED DURING: 9 growth stages; CONTAINS InterPro DOMAIN/s: Methyltransferase type 11 (InterPro:IPR013216); BEST Arabidopsis thaliana protein match is: S-adenosyl-L-methioni…	58	112	560	706	-16.2484	2.39822	1.76793e-05	5.60529e-06	2.94931e-05	0.100439	0.116597	1.79896e+07	1.83693e-06	0.00037633	-10.6637	2.84879	28.612	8.84308e-08	1.7176e-05	1	9.92521e-06	Chr3:20050643-20052815	OK	6.66622	24.8906	1.90066	-4.13247	3.58881e-05	0.000543425	1	1	1	3	1
at4g23885			unknown protein; BEST Arabidopsis thaliana protein match is: unknown protein (TAIR:AT5G24165.1); Has 30201 Blast hits to 17322 proteins in 780 species: Archae - 12; Bacteria - 1396; Metazoa - 17338; Fungi - 3422; Plants - 5037; Viruses - 0; Other Eukaryotes - 2996 (source: NCBI BLink).	62	94	773	313	-16.423	2.09914	1.46623e-05	5.49088e-06	2.35582e-05	0.118964	0.116597	1.79896e+07	0.000113436	0.00611827	-11.5171	2.17245	28.4632	9.54943e-08	1.84414e-05	1	1.06564e-05	Chr4:12419393-12421464	OK	27.9347	85.1403	1.60779	-3.43203	0.000599079	0.00493058	1	1	1	3	1
at4g37430	cytochrome P450 family 91 subfamily A polypeptide 2	Encodes a member of the CYP81F cytochrome P450 monooxygenase subfamily.	cytochrome P450 family 91 subfamily A polypeptide 2 (CYP91A2); FUNCTIONS IN: electron carrier activity monooxygenase activity iron ion binding oxygen binding heme binding; INVOLVED IN: oxidation reduction; LOCATED IN: endoplasmic reticulum; EXPRESSED IN: 16 plant structures; EXPRESSED DURING: 6 growth stages; CONTAINS InterPro DOMAIN/s: Cytochrome P450 (InterPro:IPR001128) Cytochrome P450 E-class…	76	76	905	535	-16.1406	2.41342	1.91381e-05	5.9862e-06	3.19479e-05	0.118964	0.116597	1.79896e+07	1.07918e-05	0.00120428	-11.5877	2.73137	28.4213	9.75848e-08	1.86309e-05	1	1.07659e-05	Chr4:17597109-17598958	OK	7.61869	36.4628	2.25881	-4.91895	8.70094e-07	2.62348e-05	1	1	1	3	1
at5g61390	Polynucleotidyl transferase ribonuclease H-like superfamily protein		Polynucleotidyl transferase ribonuclease H-like superfamily protein; FUNCTIONS IN: exonuclease activity nucleic acid binding; INVOLVED IN: biological_process unknown; LOCATED IN: intracellular; CONTAINS InterPro DOMAIN/s: Exonuclease (InterPro:IPR006055) Polynucleotidyl transferase ribonuclease H fold (InterPro:IPR012337) Exonuclease RNase T/DNA polymerase III (InterPro:IPR013520); BEST Arabidops…	66	83	504	349	-16.5704	1.79118	1.24409e-05	5.5148e-06	1.91173e-05	0.118964	0.116597	1.79896e+07	0.00093687	0.0259357	-11.2361	2.18823	28.4275	9.72723e-08	1.86309e-05	1	1.07659e-05	Chr5:24678661-24680944	OK	3.82402	11.7859	1.6239	-3.44267	0.000576011	0.00477962	1	1	1	3	1
at1g65970	thioredoxin-dependent peroxidase 2	thioredoxin-dependent peroxidase 2	thioredoxin-dependent peroxidase 2 (TPX2); FUNCTIONS IN: oxidoreductase activity antioxidant activity; INVOLVED IN: cell redox homeostasis; LOCATED IN: cellular_component unknown; EXPRESSED IN: leaf; CONTAINS InterPro DOMAIN/s: Thioredoxin fold (InterPro:IPR012335) Thioredoxin-like (InterPro:IPR017936) Thioredoxin-like fold (InterPro:IPR012336) Redoxin (InterPro:IPR013740); BEST Arabidopsis thali…	7	119	130	843	-16.9021	3.16722	1.36561e-05	2.80684e-06	2.44514e-05	0.221811	0.116597	1.79896e+07	2.5444e-05	0.00216687	-11.9903	2.80601	28.3195	1.02856e-07	1.94235e-05	1	1.12239e-05	Chr1:24552002-24558322	OK	12.854	42.5164	1.7258	-3.53089	0.000414169	0.00369429	1	1	1	3	1
at5g25820	Exostosin family protein		Exostosin family protein; FUNCTIONS IN: catalytic activity; LOCATED IN: membrane; EXPRESSED IN: stem root stamen; EXPRESSED DURING: 4 anthesis; CONTAINS InterPro DOMAIN/s: Exostosin-like (InterPro:IPR004263); BEST Arabidopsis thaliana protein match is: Exostosin family protein (TAIR:AT4G32790.1); Has 1807 Blast hits to 1807 proteins in 277 species: Archae - 0; Bacteria - 0; Metazoa - 736; Fungi -…	41	46	430	209	-17.1685	2.09084	8.77431e-06	3.25398e-06	1.40138e-05	0.144658	0.116597	1.79896e+07	0.000627736	0.0201801	-12.1301	2.5335	28.317	1.02986e-07	1.94235e-05	1	1.12239e-05	Chr5:8997182-9000329	OK	1.66874	6.99938	2.06847	-4.06205	4.8644e-05	0.000693005	1	1	1	3	1
at1g72680	cinnamyl-alcohol dehydrogenase		cinnamyl-alcohol dehydrogenase (CAD1); FUNCTIONS IN: oxidoreductase activity oxidoreductase activity acting on the CH-OH group of donors NAD or NADP as acceptor zinc ion binding cofactor binding; INVOLVED IN: lignin biosynthetic process; EXPRESSED IN: 25 plant structures; EXPRESSED DURING: 13 growth stages; CONTAINS InterPro DOMAIN/s: GroES-like (InterPro:IPR011032) D-isomer specific 2-hydroxyaci…	417	1207	3868	3837	-13.4015	1.87153	0.000112655	4.83257e-05	0.00017679	0.082516	0.116597	1.79896e+07	1.50431e-05	0.0014827	-9.51604	1.86901	28.2811	1.04914e-07	1.95852e-05	1	1.13173e-05	Chr1:27359231-27361016	OK	59.6353	125.037	1.06812	-2.39083	0.0168105	0.0587368	1	1	1	3	1
at1g72540	Protein kinase superfamily protein		Protein kinase superfamily protein; FUNCTIONS IN: protein serine/threonine kinase activity protein kinase activity kinase activity ATP binding; INVOLVED IN: protein amino acid phosphorylation; LOCATED IN: chloroplast; EXPRESSED IN: stem stamen; EXPRESSED DURING: 4 anthesis; CONTAINS InterPro DOMAIN/s: Protein kinase ATP binding site (InterPro:IPR017441) Protein kinase catalytic domain (InterPro:I…	77	26	750	263	-16.5242	2.07716	1.36071e-05	5.03692e-06	2.1804e-05	0.199756	0.116597	1.79896e+07	0.00325416	0.0570384	-11.8558	2.92589	28.116	1.14258e-07	2.12116e-05	1	1.22572e-05	Chr1:27314931-27316669	OK	3.01475	18.288	2.60079	-5.26178	1.42669e-07	5.39475e-06	1	1	1	3	1
at3g06890			unknown protein; Has 91 Blast hits to 91 proteins in 12 species: Archae - 0; Bacteria - 0; Metazoa - 0; Fungi - 0; Plants - 91; Viruses - 0; Other Eukaryotes - 0 (source: NCBI BLink).	65	66	721	337	-16.4845	2.17047	1.42846e-05	5.11311e-06	2.31416e-05	0.131666	0.116597	1.79896e+07	0.000161673	0.00794858	-11.1727	2.66343	27.9704	1.23187e-07	2.26192e-05	1	1.30706e-05	Chr3:2176855-2177586	OK	10.8608	52.5565	2.27474	-4.85906	1.17944e-06	3.39404e-05	1	1	1	3	1
at4g33467			unknown protein; Has 25 Blast hits to 25 proteins in 9 species: Archae - 0; Bacteria - 0; Metazoa - 0; Fungi - 0; Plants - 25; Viruses - 0; Other Eukaryotes - 0 (source: NCBI BLink).	5	17	57	211	-18.9099	3.40148	3.69156e-06	6.24021e-07	6.58476e-06	0.207019	0.116597	1.79896e+07	2.12356e-05	0.00186576	-10.8704	3.15497	27.9168	1.26646e-07	2.31281e-05	1	1.33646e-05	Chr4:16101463-16102196	OK	2.21849	13.7819	2.63512	-4.67151	2.98998e-06	7.22589e-05	1	1	1	3	1
at5g11920	6-&1-fructan exohydrolase	Encodes a protein with fructan exohydrolase (FEH) activity acting on both inulin and levan-type fructans (1- and 6-FEH). The enzyme does not have invertase activity.	6-&1-fructan exohydrolase (cwINV6); FUNCTIONS IN: inulinase activity hydrolase activity hydrolyzing O-glycosyl compounds levanase activity; INVOLVED IN: carbohydrate metabolic process; EXPRESSED IN: 10 plant structures; EXPRESSED DURING: 8 growth stages; CONTAINS InterPro DOMAIN/s: Glycoside hydrolase family 32 (InterPro:IPR001362) Glycoside hydrolase family 32 active site (InterPro:IPR018053) Gl…	32	43	493	398	-17.057	2.9187	1.15752e-05	2.66013e-06	2.0167e-05	0.118964	0.116597	1.79896e+07	3.65735e-07	0.000109253	-12.1812	3.31653	27.8949	1.2809e-07	2.32653e-05	1	1.34439e-05	Chr5:3839390-3842371	OK	1.94155	10.8991	2.48892	-4.93317	8.09037e-07	2.46266e-05	1	1	1	3	1
at5g07650	Actin-binding FH2 protein		Actin-binding FH2 protein; FUNCTIONS IN: actin binding; INVOLVED IN: cellular component organization actin cytoskeleton organization; LOCATED IN: chloroplast; CONTAINS InterPro DOMAIN/s: Actin-binding FH2/DRF autoregulatory (InterPro:IPR003104) Actin-binding FH2 (InterPro:IPR015425); BEST Arabidopsis thaliana protein match is: formin homology 2 domain-containing protein / FH2 domain-containing pr…	13	9	168	120	-18.6937	2.91097	3.78864e-06	8.14712e-07	6.4686e-06	0.178484	0.116597	1.79896e+07	0.000144898	0.00730775	-13.3308	3.85577	27.8568	1.30632e-07	2.35995e-05	1	1.3637e-05	Chr5:2416374-2421814	OK	0.374261	2.68073	2.84051	-4.08792	4.35266e-05	0.000635312	1	1	1	3	1
at2g01650	plant UBX domain-containing protein 2	encodes a peripheral membrane protein that contains UBX domain and interacts with AtCDC48 in vitro and co-fractionates with membrane-associated but not soluble AtCDC48 in vivo.	plant UBX domain-containing protein 2 (PUX2); CONTAINS InterPro DOMAIN/s: PUB domain (InterPro:IPR018997) UBX (InterPro:IPR001012) PUG domain (InterPro:IPR006567); BEST Arabidopsis thaliana protein match is: ubiquitin-associated (UBA)/TS-N domain-containing protein (TAIR:AT1G04850.1); Has 563 Blast hits to 563 proteins in 115 species: Archae - 0; Bacteria - 15; Metazoa - 269; Fungi - 22; Plants -…	332	849	2485	2653	-13.8948	1.7028	7.75262e-05	3.64038e-05	0.000118457	0.088425	0.116597	1.79896e+07	0.000136669	0.00700185	-9.84952	1.79576	27.5704	1.5148e-07	2.70746e-05	1	1.56451e-05	Chr2:284671-286493	OK	35.7668	70.5731	0.980498	-2.25377	0.0242105	0.075911	1	1	1	3	1
at1g22480	Cupredoxin superfamily protein		Cupredoxin superfamily protein; FUNCTIONS IN: electron carrier activity copper ion binding; LOCATED IN: anchored to membrane; EXPRESSED IN: shoot apex inflorescence meristem embryo flower seed; EXPRESSED DURING: F mature embryo stage petal differentiation and expansion stage E expanded cotyledon stage D bilateral stage; CONTAINS InterPro DOMAIN/s: Plastocyanin-like (InterPro:IPR003245) Cupredoxin…	4	13	128	161	-19.0785	3.79313	3.70363e-06	4.84485e-07	6.72227e-06	0.151267	0.116597	1.79896e+07	1.18971e-07	4.71442e-05	-13.5261	3.7634	27.4738	1.59236e-07	2.81817e-05	1	1.62848e-05	Chr1:7934161-7935382	OK	1.06664	8.74656	3.03565	-4.21423	2.50637e-05	0.000406792	1	1	1	3	1
at1g26930	Galactose oxidase/kelch repeat superfamily protein		Galactose oxidase/kelch repeat superfamily protein; FUNCTIONS IN: molecular_function unknown; INVOLVED IN: biological_process unknown; LOCATED IN: peroxisome; EXPRESSED IN: 18 plant structures; EXPRESSED DURING: 8 growth stages; CONTAINS InterPro DOMAIN/s: Galactose oxidase/kelch beta-propeller (InterPro:IPR011043) Kelch repeat type 1 (InterPro:IPR006652) Kelch related (InterPro:IPR013089) Kelch-…	134	267	1375	1584	-15.0203	2.37571	4.10289e-05	1.32348e-05	6.85535e-05	0.088425	0.116597	1.79896e+07	2.72927e-07	9.06955e-05	-10.718	2.37977	27.4668	1.59813e-07	2.81817e-05	1	1.62848e-05	Chr1:9336056-9337786	OK	15.4137	51.1368	1.73015	-4.06287	4.84734e-05	0.000691549	1	1	1	3	1
at2g18690			unknown protein; FUNCTIONS IN: molecular_function unknown; INVOLVED IN: biological_process unknown; LOCATED IN: membrane; EXPRESSED IN: 17 plant structures; EXPRESSED DURING: 9 growth stages; CONTAINS InterPro DOMAIN/s: Protein of unknown function DUF975 (InterPro:IPR010380); BEST Arabidopsis thaliana protein match is: unknown protein (TAIR:AT2G18680.1); Has 213 Blast hits to 211 proteins in 20 s…	462	321	2706	2470	-13.9272	1.75929	7.66106e-05	3.47995e-05	0.000118112	0.17156	0.116597	1.79896e+07	0.00492467	0.0753914	-8.9621	2.84066	27.4623	1.6019e-07	2.81817e-05	1	1.62848e-05	Chr2:8097419-8098827	OK	23.4105	93.5091	1.99795	-5.06708	4.03959e-07	1.3288e-05	1	1	1	3	1
at3g03440	ARM repeat superfamily protein		ARM repeat superfamily protein; FUNCTIONS IN: binding; INVOLVED IN: biological_process unknown; LOCATED IN: chloroplast; EXPRESSED IN: 18 plant structures; EXPRESSED DURING: 13 growth stages; CONTAINS InterPro DOMAIN/s: Armadillo-like helical (InterPro:IPR011989) Armadillo (InterPro:IPR000225) Armadillo-type fold (InterPro:IPR016024); BEST Arabidopsis thaliana protein match is: ARM repeat superfa…	155	82	1004	619	-15.6089	1.70258	2.37121e-05	1.10116e-05	3.61027e-05	0.157953	0.116597	1.79896e+07	0.0052018	0.0771607	-10.8131	2.56175	27.4358	1.62396e-07	2.84211e-05	1	1.64232e-05	Chr3:815643-818834	OK	5.7131	27.3289	2.25808	-5.24496	1.56313e-07	5.7916e-06	1	1	1	3	1
at1g23550	similar to RCD one 2	Encodes a protein with similarity to RCD1 but without the WWE domain. The protein does have a PARP signature upstream of the C-terminal protein interaction domain. The PARP signature may bind NAD+ and attach the ADP-ribose-moiety from NAD+ to the target m	similar to RCD one 2 (SRO2); FUNCTIONS IN: NAD+ ADP-ribosyltransferase activity; INVOLVED IN: biological_process unknown; EXPRESSED IN: 15 plant structures; EXPRESSED DURING: 8 growth stages; CONTAINS InterPro DOMAIN/s: Poly(ADP-ribose) polymerase catalytic domain (InterPro:IPR012317) RST domain of plant C-terminal (InterPro:IPR022003); BEST Arabidopsis thaliana protein match is: similar to RCD o…	29	39	202	188	-17.713	1.87295	5.76375e-06	2.40032e-06	8.90631e-06	0.151267	0.116597	1.79896e+07	0.00307252	0.0551378	-12.2388	2.55918	27.2602	1.77835e-07	3.09616e-05	1	1.78913e-05	Chr1:8350792-8354262	OK	2.93433	8.17097	1.47748	-2.69429	0.00705384	0.0313065	1	1	1	3	1
at1g30620	NAD(P)-binding Rossmann-fold superfamily protein	encodes a type-II membrane protein that catalyzes 4-epimerization of UDP-D-Xylose to UDP-L-Arabinose in vitro the nucleotide sugar used by glycosyltransferases in the arabinosylation of cell wall polysaccharides and wall-resident proteoglycans.	MURUS 4 (MUR4); FUNCTIONS IN: UDP-arabinose 4-epimerase activity catalytic activity; INVOLVED IN: plant-type cell wall biogenesis arabinose biosynthetic process nucleotide-sugar metabolic process; LOCATED IN: Golgi apparatus; EXPRESSED IN: 24 plant structures; EXPRESSED DURING: 15 growth stages; CONTAINS InterPro DOMAIN/s: NAD-dependent epimerase/dehydratase (InterPro:IPR001509) NAD(P)-binding do…	144	228	1025	978	-15.3166	1.80685	2.95984e-05	1.31167e-05	4.58368e-05	0.100439	0.116597	1.79896e+07	0.000194996	0.00899343	-10.1558	2.1787	27.1592	1.87368e-07	3.24533e-05	1	1.87532e-05	Chr1:10854548-10858244	OK	8.62369	22.8808	1.40776	-3.38032	0.000724026	0.00571258	1	1	1	3	1
at4g17670	Protein of unknown function (DUF581)		Protein of unknown function (DUF581); CONTAINS InterPro DOMAIN/s: Protein of unknown function DUF581 (InterPro:IPR007650); BEST Arabidopsis thaliana protein match is: Protein of unknown function (DUF581) (TAIR:AT5G47060.1); Has 30201 Blast hits to 17322 proteins in 780 species: Archae - 12; Bacteria - 1396; Metazoa - 17338; Fungi - 3422; Plants - 5037; Viruses - 0; Other Eukaryotes - 2996 (source…	120	39	997	376	-15.976	1.86923	1.90004e-05	7.98201e-06	2.96622e-05	0.199756	0.116597	1.79896e+07	0.00699823	0.0931994	-11.4898	2.9272	27.1465	1.88608e-07	3.25005e-05	1	1.87805e-05	Chr4:9833660-9834727	OK	7.18647	51.3763	2.83775	-6.08152	1.19048e-09	7.45614e-08	1	1	1	3	1
at5g06760	Late Embryogenesis Abundant 4-5	Encodes LEA4-5 a member of the Late Embryogenesis Abundant (LEA) proteins which typically accumulate in response to low water availability conditions imposed during development or by the environment. Most of thediverse set of LEA proteins can be grouped a	Late Embryogenesis Abundant 4-5 (LEA4-5); CONTAINS InterPro DOMAIN/s: Late embryogenesis abundant protein group 1 (InterPro:IPR005513); Has 1807 Blast hits to 1807 proteins in 277 species: Archae - 0; Bacteria - 0; Metazoa - 736; Fungi - 347; Plants - 385; Viruses - 0; Other Eukaryotes - 339 (source: NCBI BLink).	39	16	791	110	-17.127	2.83206	1.07921e-05	2.48615e-06	1.8663e-05	0.23697	0.116597	1.79896e+07	0.000392252	0.0146853	-11.7467	3.47468	26.9924	2.04255e-07	3.50131e-05	1	2.02324e-05	Chr5:2089491-2090430	OK	2.97546	36.4942	3.61649	-6.50436	7.8024e-11	6.04761e-09	1	1	1	3	1
at5g06750	Protein phosphatase 2C family protein		Protein phosphatase 2C family protein; FUNCTIONS IN: protein serine/threonine phosphatase activity catalytic activity; INVOLVED IN: protein amino acid dephosphorylation; LOCATED IN: mitochondrion protein serine/threonine phosphatase complex; EXPRESSED IN: 22 plant structures; EXPRESSED DURING: 13 growth stages; CONTAINS InterPro DOMAIN/s: Protein phosphatase 2C manganese/magnesium aspartate bindi…	170	316	1444	1032	-15.017	1.76488	3.61107e-05	1.63907e-05	5.56003e-05	0.088425	0.116597	1.79896e+07	9.83565e-05	0.00555171	-10.6718	1.86183	26.9714	2.06488e-07	3.50425e-05	1	2.02494e-05	Chr5:2086265-2089287	OK	14.772	36.9744	1.32366	-3.2722	0.00106714	0.00767989	1	1	1	3	1
at3g54920	Pectin lyase-like superfamily protein	Powdery mildew resistant mutant encodes a pectate lyase-like protein	powdery mildew resistant 6 (PMR6); CONTAINS InterPro DOMAIN/s: Pectin lyase fold/virulence factor (InterPro:IPR011050) AmbAllergen (InterPro:IPR018082) Pectate lyase/Amb allergen (InterPro:IPR002022) Pectin lyase fold (InterPro:IPR012334); BEST Arabidopsis thaliana protein match is: Pectin lyase-like superfamily protein (TAIR:AT5G04310.1); Has 2753 Blast hits to 2553 proteins in 415 species: Arch…	1415	4473	1041	903	-13.4897	-1.95121	0.000107488	0.00017096	4.42098e-05	0.082516	0.116597	1.79896e+07	6.56408e-06	0.000872978	-9.45372	-2.22114	26.7803	2.27948e-07	3.84901e-05	1	2.22416e-05	Chr3:20345081-20348582	OK	209.723	32.4012	-2.69437	5.10062	3.38543e-07	1.14719e-05	1	1	1	3	1
at3g53230	ATPase AAA-type CDC48 protein		ATPase AAA-type CDC48 protein; FUNCTIONS IN: hydrolase activity nucleoside-triphosphatase activity binding nucleotide binding ATP binding; INVOLVED IN: response to cadmium ion; LOCATED IN: cytosol nucleolus plasma membrane; EXPRESSED IN: 24 plant structures; EXPRESSED DURING: 13 growth stages; CONTAINS InterPro DOMAIN/s: ATPase AAA+ type core (InterPro:IPR003593) ATPase AAA-type core (InterPro:IP…	181	301	2225	1340	-14.7442	2.23932	4.81309e-05	1.67935e-05	7.91762e-05	0.0943988	0.116597	1.79896e+07	2.29987e-06	0.000433559	-10.1087	2.66178	26.7609	2.3025e-07	3.86365e-05	1	2.23262e-05	Chr3:19723350-19726672	OK	8.17518	30.0752	1.87925	-4.38581	1.15553e-05	0.00021888	1	1	1	3	1
at5g15870	glycosyl hydrolase family 81 protein		glycosyl hydrolase family 81 protein; FUNCTIONS IN: hydrolase activity acting on glycosyl bonds endo-13(4)-beta-glucanase activity; INVOLVED IN: response to cyclopentenone; EXPRESSED IN: 23 plant structures; EXPRESSED DURING: 13 growth stages; CONTAINS InterPro DOMAIN/s: Glycoside hydrolase family 81 (InterPro:IPR005200); BEST Arabidopsis thaliana protein match is: glycosyl hydrolase family 81 pr…	258	646	2551	2160	-14.1574	1.93371	6.76045e-05	2.80218e-05	0.00010697	0.082516	0.116597	1.79896e+07	8.80711e-06	0.0010556	-9.91491	2.13092	26.7536	2.31116e-07	3.86365e-05	1	2.23262e-05	Chr5:5182640-5184878	OK	22.4443	55.5579	1.30764	-3.01236	0.00259223	0.0149191	1	1	1	3	1
at2g31020	OSBP(oxysterol binding protein)-related protein 1A		OSBP(oxysterol binding protein)-related protein 1A (ORP1A); FUNCTIONS IN: oxysterol binding; INVOLVED IN: steroid metabolic process; CONTAINS InterPro DOMAIN/s: Pleckstrin homology-type (InterPro:IPR011993) Oxysterol-binding protein (InterPro:IPR000648) Pleckstrin homology (InterPro:IPR001849); BEST Arabidopsis thaliana protein match is: OSBP(oxysterol binding protein)-related protein 1C (TAIR:AT…	92	201	672	1102	-15.6197	2.16138	2.58175e-05	9.39458e-06	4.20078e-05	0.106545	0.116597	1.79896e+07	1.93455e-05	0.00173904	-10.8162	2.30834	26.6972	2.37963e-07	3.95844e-05	1	2.28739e-05	Chr2:13201667-13204821	OK	6.04106	16.8131	1.47671	-3.3696	0.000752784	0.00588895	1	1	1	3	1
at1g07620	GTP-binding protein Obg/CgtA		ATOBGM; FUNCTIONS IN: magnesium ion binding GTP binding GTPase activity; INVOLVED IN: biological_process unknown; LOCATED IN: cellular_component unknown; CONTAINS InterPro DOMAIN/s: GTP-binding protein Obg/CgtA (InterPro:IPR014100); BEST Arabidopsis thaliana protein match is: Protein of unknown function (DUF3741) (TAIR:AT5G02390.1); Has 561 Blast hits to 511 proteins in 87 species: Archae - 0; Ba…	64	68	787	371	-16.4231	2.30972	1.53791e-05	5.09248e-06	2.53404e-05	0.125279	0.116597	1.79896e+07	4.06498e-05	0.00296415	-11.5467	2.44483	26.6138	2.48468e-07	4.11282e-05	1	2.3766e-05	Chr1:2344389-2346842	OK	2.59829	12.9775	2.32038	-4.8109	1.50252e-06	4.16954e-05	1	1	1	3	1
at5g51830	pfkB-like carbohydrate kinase family protein		pfkB-like carbohydrate kinase family protein; FUNCTIONS IN: kinase activity ribokinase activity; INVOLVED IN: response to cadmium ion; LOCATED IN: cellular_component unknown; EXPRESSED IN: 23 plant structures; EXPRESSED DURING: 13 growth stages; CONTAINS InterPro DOMAIN/s: Carbohydrate/purine kinase (InterPro:IPR011611) Ribokinase (InterPro:IPR002139) Carbohydrate/puine kinase PfkB conserved site…	135	294	982	1068	-15.2571	1.77926	3.06647e-05	1.38059e-05	4.73144e-05	0.088425	0.116597	1.79896e+07	8.9709e-05	0.00524263	-9.68745	2.0329	26.5218	2.60578e-07	4.29213e-05	1	2.48022e-05	Chr5:21069571-21071735	OK	14.753	33.5388	1.18482	-2.79278	0.00522568	0.02498	1	1	1	3	1
at3g18250	Putative membrane lipoprotein		Putative membrane lipoprotein; Has 25 Blast hits to 25 proteins in 10 species: Archae - 0; Bacteria - 2; Metazoa - 2; Fungi - 1; Plants - 18; Viruses - 0; Other Eukaryotes - 2 (source: NCBI BLink).	79	105	2490	1467	-15.329	3.70587	4.7456e-05	6.74322e-06	8.77592e-05	0.100439	0.116597	1.79896e+07	1.61377e-12	1.56673e-08	-10.7733	3.8738	26.4552	2.69722e-07	4.40614e-05	1	2.5461e-05	Chr3:6255741-6258417	OK	56.4489	591.346	3.38898	-7.22079	5.1692e-13	5.68331e-11	1	1	1	3	1
at5g11210	glutamate receptor 2.5	member of Putative ligand-gated ion channel subunit family	glutamate receptor 2.5 (GLR2.5); FUNCTIONS IN: intracellular ligand-gated ion channel activity; INVOLVED IN: cellular calcium ion homeostasis response to light stimulus; LOCATED IN: integral to membrane membrane; EXPRESSED IN: stem stamen; EXPRESSED DURING: 4 anthesis; CONTAINS InterPro DOMAIN/s: Extracellular solute-binding protein family 3 (InterPro:IPR001638) Ionotropic glutamate receptor (Int…	31	27	334	199	-17.5472	2.36073	7.19897e-06	2.25466e-06	1.1835e-05	0.157953	0.116597	1.79896e+07	0.000322298	0.0127196	-12.4565	3.21438	26.4523	2.70122e-07	4.40614e-05	1	2.5461e-05	Chr5:3571213-3574537	OK	0.882374	4.90826	2.47575	-4.46315	8.07634e-06	0.000163849	1	1	1	3	1
at2g26400	acireductone dioxygenase 3	Encodes a protein predicted to belong to the acireductone dioxygenase (ARD/ARDÆ)family.	acireductone dioxygenase 3 (ARD3); FUNCTIONS IN: heteroglycan binding acireductone dioxygenase [iron(II)-requiring] activity metal ion binding; INVOLVED IN: oxidation reduction L-methionine salvage from methylthioadenosine; LOCATED IN: cellular_component unknown; EXPRESSED IN: 22 plant structures; EXPRESSED DURING: 13 growth stages; CONTAINS InterPro DOMAIN/s: Acireductone dioxygenase ARD (InterP…	431	107	11039	3213	-13.3781	3.38465	0.000166493	2.88608e-05	0.000303564	0.276566	0.116597	1.79896e+07	6.585e-05	0.00426159	-9.75119	4.17218	26.3695	2.81952e-07	4.57688e-05	1	2.64476e-05	Chr2:11231799-11233295	OK	18.9295	428.436	4.50037	-9.28868	0	0	1	1	1	3	1
at1g03290			unknown protein; BEST Arabidopsis thaliana protein match is: unknown protein (TAIR:AT4G02880.2); Has 13587 Blast hits to 10183 proteins in 1114 species: Archae - 257; Bacteria - 2402; Metazoa - 5637; Fungi - 960; Plants - 675; Viruses - 54; Other Eukaryotes - 3602 (source: NCBI BLink).	369	795	3073	2155	-13.8765	1.63688	7.75933e-05	3.77269e-05	0.000117251	0.088425	0.116597	1.79896e+07	0.000241662	0.0104507	-9.82841	1.66575	26.3568	2.83819e-07	4.58504e-05	1	2.64948e-05	Chr1:807360-810868	OK	27.7409	57.9935	1.06388	-6.63574	3.22868e-11	2.69076e-09	1	1	1	3	1
at1g06180	myb domain protein 13	member of MYB3R- and R2R3- type MYB- encoding genes	myb domain protein 13 (MYB13); CONTAINS InterPro DOMAIN/s: SANT DNA-binding (InterPro:IPR001005) Homeodomain-like (InterPro:IPR009057) Myb DNA-binding (InterPro:IPR014778) HTH transcriptional regulator Myb-type DNA-binding (InterPro:IPR017930) Homeodomain-related (InterPro:IPR012287) Myb transcription factor (InterPro:IPR015495); BEST Arabidopsis thaliana protein match is: myb domain protein 14 (…	27	111	324	405	-16.9342	2.17485	1.0442e-05	3.75804e-06	1.69686e-05	0.11272	0.116597	1.79896e+07	3.69146e-05	0.00279989	-12.1529	2.3183	26.2678	2.97203e-07	4.75553e-05	1	2.74799e-05	Chr1:1889407-1891158	OK	9.26146	21.5016	1.21513	-2.47678	0.0132572	0.0495645	1	1	1	3	1
at1g62300	WRKY family transcription factor	Encodes a transcription factor WRKY6. Regulates Phosphate1 (Pho1) expression in response to low phosphate (Pi) stress.	WRKY6; CONTAINS InterPro DOMAIN/s: DNA-binding WRKY (InterPro:IPR003657); BEST Arabidopsis thaliana protein match is: WRKY family transcription factor (TAIR:AT4G04450.1); Has 3824 Blast hits to 3363 proteins in 295 species: Archae - 0; Bacteria - 33; Metazoa - 119; Fungi - 43; Plants - 3509; Viruses - 0; Other Eukaryotes - 120 (source: NCBI BLink).	299	505	1631	1508	-14.4477	1.3595	4.99267e-05	2.79731e-05	7.16881e-05	0.088425	0.116597	1.79896e+07	0.00225604	0.045726	-9.87289	1.91737	26.2179	3.04985e-07	4.85692e-05	1	2.80658e-05	Chr1:23016682-23019279	OK	23.6803	43.8524	0.888965	-2.11644	0.0343076	0.0966035	1	1	1	3	1
at2g29460	glutathione S-transferase tau 4	Encodes glutathione transferase belonging to the tau class of GSTs. Naming convention according to Wagner et al. (2002).	glutathione S-transferase tau 4 (GSTU4); CONTAINS InterPro DOMAIN/s: Thioredoxin fold (InterPro:IPR012335) Glutathione S-transferase C-terminal (InterPro:IPR004046) Glutathione S-transferase C-terminal-like (InterPro:IPR010987) Glutathione S-transferase/chloride channel C-terminal (InterPro:IPR017933) Glutathione S-transferase N-terminal (InterPro:IPR004045) Thioredoxin-like fold (InterPro:IPR012…	206	563	2136	2435	-14.2999	2.18793	6.46469e-05	2.32384e-05	0.000105834	0.088425	0.116597	1.79896e+07	1.50777e-06	0.000328947	-9.18433	2.20463	26.1851	3.10213e-07	4.91688e-05	1	2.84123e-05	Chr2:12626535-12627678	OK	49.159	130.96	1.4136	-3.29179	0.000995522	0.00729689	1	1	1	3	1
at3g46080	C2H2-type zinc finger family protein		C2H2-type zinc finger family protein; FUNCTIONS IN: sequence-specific DNA binding transcription factor activity zinc ion binding nucleic acid binding; INVOLVED IN: response to chitin regulation of transcription; LOCATED IN: intracellular; CONTAINS InterPro DOMAIN/s: Zinc finger C2H2-like (InterPro:IPR015880) Zinc finger C2H2-type (InterPro:IPR007087); BEST Arabidopsis thaliana protein match is: C…	38	34	418	510	-16.9596	2.91837	1.23745e-05	2.82075e-06	2.1571e-05	0.138125	0.116597	1.79896e+07	2.09517e-06	0.000415122	-11.4335	3.92416	26.1308	3.19057e-07	5.03331e-05	1	2.90851e-05	Chr3:16922752-16923247	OK	12.1573	89.8126	2.88509	-5.79596	6.79312e-09	3.56023e-07	1	1	1	3	1
at1g33730	cytochrome P450 family 76 subfamily C polypeptide 5	member of CYP76C	cytochrome P450 family 76 subfamily C polypeptide 5 (CYP76C5); FUNCTIONS IN: electron carrier activity monooxygenase activity iron ion binding oxygen binding heme binding; INVOLVED IN: oxidation reduction; LOCATED IN: cellular_component unknown; CONTAINS InterPro DOMAIN/s: Cytochrome P450 (InterPro:IPR001128) Cytochrome P450 conserved site (InterPro:IPR017972) Cytochrome P450 E-class group I (Int…	10	1	118	131	-19.1444	3.47358	3.25834e-06	4.39128e-07	5.74662e-06	0.244691	0.116597	1.79896e+07	0.000203664	0.00923957	-13.4236	5.32009	26.0772	3.28032e-07	5.15071e-05	1	2.97635e-05	Chr1:12227278-12228460	OK	0.293431	5.28299	4.17026	-4.50284	6.70516e-06	0.000140857	1	1	1	3	1
at1g17020	senescence-related gene 1	Encodes a novel member of the Fe(II)/ascorbate oxidase gene family; senescence-related gene.	senescence-related gene 1 (SRG1); CONTAINS InterPro DOMAIN/s: Oxoglutarate/iron-dependent oxygenase (InterPro:IPR005123); BEST Arabidopsis thaliana protein match is: 2-oxoglutarate (2OG) and Fe(II)-dependent oxygenase superfamily protein (TAIR:AT1G17010.1); Has 8560 Blast hits to 8517 proteins in 996 species: Archae - 0; Bacteria - 1133; Metazoa - 115; Fungi - 988; Plants - 4970; Viruses - 0; Oth…	38	124	430	501	-16.6072	2.21398	1.32083e-05	4.6516e-06	2.15775e-05	0.100439	0.116597	1.79896e+07	9.31761e-06	0.00109649	-11.9683	2.32153	26.0165	3.38509e-07	5.2905e-05	1	3.05713e-05	Chr1:5820205-5822013	OK	5.71694	15.4079	1.43035	-3.01212	0.00259429	0.0149267	1	1	1	3	1
at4g39190			unknown protein; BEST Arabidopsis thaliana protein match is: unknown protein (TAIR:AT2G21560.1); Has 5536 Blast hits to 3562 proteins in 401 species: Archae - 12; Bacteria - 497; Metazoa - 1363; Fungi - 374; Plants - 149; Viruses - 22; Other Eukaryotes - 3119 (source: NCBI BLink).	55	160	658	519	-16.2308	2.06524	1.65808e-05	6.36141e-06	2.66006e-05	0.0943988	0.116597	1.79896e+07	1.61552e-05	0.0015529	-11.6925	1.96916	25.9967	3.42e-07	5.32032e-05	1	3.07436e-05	Chr4:18251810-18253073	OK	9.71913	24.472	1.33223	-2.968	0.00299749	0.0165907	1	1	1	3	1
at5g26731			unknown protein; Has 30201 Blast hits to 17322 proteins in 780 species: Archae - 12; Bacteria - 1396; Metazoa - 17338; Fungi - 3422; Plants - 5037; Viruses - 0; Other Eukaryotes - 2996 (source: NCBI BLink).	4	7	125	72	-19.6492	3.68894	2.45868e-06	3.32985e-07	4.3695e-06	0.157953	0.116597	1.79896e+07	2.47478e-06	0.000453328	-13.5259	3.59004	25.9821	3.44599e-07	5.33604e-05	1	3.08344e-05	Chr5:9295573-9296380	OK	1.63771	9.51531	2.53857	-3.75357	0.000174335	0.00188902	1	1	1	3	1
at1g10410	Protein of unknown function (DUF1336)		Protein of unknown function (DUF1336); INVOLVED IN: N-terminal protein myristoylation; LOCATED IN: chloroplast; EXPRESSED IN: 24 plant structures; EXPRESSED DURING: 15 growth stages; CONTAINS InterPro DOMAIN/s: Protein of unknown function DUF1336 (InterPro:IPR009769); BEST Arabidopsis thaliana protein match is: Protein of unknown function (DUF1336) (TAIR:AT1G59650.1); Has 292 Blast hits to 292 pr…	272	580	2038	1751	-14.3229	1.63902	5.69982e-05	2.76743e-05	8.61169e-05	0.088425	0.116597	1.79896e+07	0.000247338	0.0105551	-9.40013	1.81386	25.9649	3.4769e-07	5.35921e-05	1	3.09683e-05	Chr1:3416679-3419639	OK	19.7581	44.5529	1.17308	-2.75698	0.00583384	0.027256	1	1	1	3	1
at1g61800	glucose-6-phosphate/phosphate translocator 2	glucose6-Phosphate/phosphate transporter 2	glucose-6-phosphate/phosphate translocator 2 (GPT2); FUNCTIONS IN: antiporter activity glucose-6-phosphate transmembrane transporter activity; INVOLVED IN: in 7 processes; LOCATED IN: plasma membrane; EXPRESSED IN: 16 plant structures; EXPRESSED DURING: 10 growth stages; CONTAINS InterPro DOMAIN/s: Tpt phosphate/phosphoenolpyruvate translocator (InterPro:IPR004696) Protein of unknown function DUF…	106	54	1230	633	-15.8007	2.45143	2.43933e-05	7.4047e-06	4.09765e-05	0.164717	0.116597	1.79896e+07	0.000130401	0.00677004	-10.2884	3.82212	25.9359	3.52942e-07	5.3907e-05	1	3.11503e-05	Chr1:22824439-22826774	OK	3.518	27.8116	2.98286	-6.53487	6.36631e-11	4.99188e-09	1	1	1	3	1
at1g71100	Ribose 5-phosphate isomerase type A protein	Encodes a ribose 5-phosphate isomerase involved in the formation of uridine used for the synthesis of UDP-sugars. Mutants of this gene are affected in cellulose biosynthesis.	RADIAL SWELLING 10 (RSW10); FUNCTIONS IN: ribose-5-phosphate isomerase activity; INVOLVED IN: uridine biosynthetic process response to karrikin cellulose biosynthetic process; LOCATED IN: cytoplasm; EXPRESSED IN: 26 plant structures; EXPRESSED DURING: 14 growth stages; CONTAINS InterPro DOMAIN/s: Ribose 5-phosphate isomerase type A (InterPro:IPR004788); BEST Arabidopsis thaliana protein match is:…	173	315	1524	931	-15.0231	1.72342	3.56819e-05	1.65585e-05	5.45752e-05	0.088425	0.116597	1.79896e+07	0.000140657	0.00714958	-9.88185	1.7723	25.9404	3.52117e-07	5.3907e-05	1	3.11503e-05	Chr1:26814631-26815671	OK	31.6138	78.237	1.3073	-3.10329	0.0019138	0.0119274	1	1	1	3	1
at5g25260	SPFH/Band 7/PHB domain-containing membrane-associated protein family		SPFH/Band 7/PHB domain-containing membrane-associated protein family; FUNCTIONS IN: molecular_function unknown; INVOLVED IN: biological_process unknown; LOCATED IN: plasma membrane; EXPRESSED IN: cultured cell; CONTAINS InterPro DOMAIN/s: Band 7 protein (InterPro:IPR001107); BEST Arabidopsis thaliana protein match is: SPFH/Band 7/PHB domain-containing membrane-associated protein family (TAIR:AT5G…	408	320	4792	4193	-13.6063	2.70096	0.000118126	3.1381e-05	0.000204463	0.151267	0.116597	1.79896e+07	8.37764e-06	0.00102513	-9.24135	3.79658	25.8232	3.74166e-07	5.66338e-05	1	3.2726e-05	Chr5:8752683-8754485	OK	17.145	129.792	2.92034	-7.0656	1.59917e-12	1.61756e-10	1	1	1	3	1
at5g39520	Protein of unknown function (DUF1997)		Protein of unknown function (DUF1997); FUNCTIONS IN: molecular_function unknown; INVOLVED IN: biological_process unknown; LOCATED IN: chloroplast; EXPRESSED IN: 9 plant structures; EXPRESSED DURING: LP.06 six leaves visible LP.04 four leaves visible 4 anthesis 4 leaf senescence stage petal differentiation and expansion stage; CONTAINS InterPro DOMAIN/s: Protein of unknown function DUF1997 (InterP…	24	24	1261	362	-16.951	4.26129	1.83931e-05	1.78217e-06	3.45674e-05	0.131666	0.116597	1.79896e+07	2.44947e-11	8.43039e-08	-12.352	4.77016	25.8117	3.76402e-07	5.67168e-05	1	3.2774e-05	Chr5:15821441-15825492	OK	2.73248	44.7787	4.03453	-7.0699	1.55032e-12	1.57602e-10	1	1	1	3	1
at1g76980			BEST Arabidopsis thaliana protein match is: embryo defective 2170 (TAIR:AT1G21390.1); Has 65 Blast hits to 65 proteins in 23 species: Archae - 0; Bacteria - 8; Metazoa - 1; Fungi - 8; Plants - 40; Viruses - 3; Other Eukaryotes - 5 (source: NCBI BLink).	66	118	647	491	-16.2755	2.05027	1.60547e-05	6.20649e-06	2.56548e-05	0.100439	0.116597	1.79896e+07	3.80993e-05	0.00285146	-11.1424	2.07152	25.7051	3.97774e-07	5.92799e-05	1	3.4255e-05	Chr1:28925797-28927339	OK	9.97803	30.0203	1.58911	-5.54819	2.88648e-08	1.29764e-06	1	1	1	3	1
at5g26340	Major facilitator superfamily protein	Encodes a protein with high affinity hexose-specific/H+ symporter activity. The activity of the transporter appears to be negatively regulated by phosphorylation. Importantly microarray analysis as well as the study of the expression of this gene in mutan	MSS1; FUNCTIONS IN: carbohydrate transmembrane transporter activity high-affinity hydrogen:glucose symporter activity sugar:hydrogen symporter activity hexose:hydrogen symporter activity; INVOLVED IN: response to salt stress apoptosis phosphorylation; LOCATED IN: plasma membrane membrane; EXPRESSED IN: 22 plant structures; EXPRESSED DURING: 10 growth stages; CONTAINS InterPro DOMAIN/s: Sugar tran…	2095	2725	17816	15236	-11.4015	2.0453	0.000466626	0.000181947	0.000751003	0.11272	0.116597	1.79896e+07	5.56644e-05	0.00370149	-7.53449	2.56522	25.7006	3.98704e-07	5.92799e-05	1	3.4255e-05	Chr5:9243510-9247066	OK	109.569	393.792	1.84559	-3.50599	0.000454917	0.00397537	1	1	1	3	1
at4g26200	1-amino-cyclopropane-1-carboxylate synthase 7	Member of a family of proteins in Arabidopsis that encode 1-Amino-cyclopropane-1-carboxylate synthase an enzyme involved in ethylene biosynthesis. Not expressed in response to IAA.	1-amino-cyclopropane-1-carboxylate synthase 7 (ACS7); CONTAINS InterPro DOMAIN/s: 1-aminocyclopropane-1-carboxylate synthase (InterPro:IPR001176) Pyridoxal phosphate-dependent transferase major domain (InterPro:IPR015424) Aminotransferase class I/classII (InterPro:IPR004839) Aminotransferases class-I pyridoxal-phosphate-binding site (InterPro:IPR004838) Pyridoxal phosphate-dependent transferase m…	8	4	73	92	-19.5064	3.03088	2.25158e-06	4.28283e-07	3.83362e-06	0.207019	0.116597	1.79896e+07	0.000602592	0.0195661	-13.4275	4.47713	25.6459	4.10173e-07	6.07164e-05	1	3.50851e-05	Chr4:13275306-13277188	OK	0.289091	2.99456	3.37275	-4.15163	3.30116e-05	0.000509013	1	1	1	3	1
at4g12120	Sec1/munc18-like (SM) proteins superfamily	member of KEULE Gene Family	SEC1B; FUNCTIONS IN: protein transporter activity; INVOLVED IN: protein secretion vesicle-mediated transport vesicle docking involved in exocytosis; LOCATED IN: plasma membrane; EXPRESSED IN: 25 plant structures; EXPRESSED DURING: 15 growth stages; CONTAINS InterPro DOMAIN/s: Sec1-like protein (InterPro:IPR001619); BEST Arabidopsis thaliana protein match is: Sec1/munc18-like (SM) proteins superfa…	99	139	688	454	-16.0407	1.5647	1.71858e-05	8.6332e-06	2.55146e-05	0.106545	0.116597	1.79896e+07	0.00188314	0.0407182	-10.4243	1.97033	25.6144	4.1691e-07	6.14431e-05	1	3.5505e-05	Chr4:7256537-7261180	OK	4.33116	10.3216	1.25285	-2.83107	0.00463932	0.0227824	1	1	1	3	1
at3g12230	serine carboxypeptidase-like 14		serine carboxypeptidase-like 14 (scpl14); FUNCTIONS IN: serine-type carboxypeptidase activity; INVOLVED IN: proteolysis; LOCATED IN: endomembrane system; CONTAINS InterPro DOMAIN/s: Peptidase S10 serine carboxypeptidase (InterPro:IPR001563); BEST Arabidopsis thaliana protein match is: serine carboxypeptidase-like 15 (TAIR:AT3G12240.1); Has 3660 Blast hits to 3566 proteins in 378 species: Archae -…	12	12	140	228	-18.4695	3.31856	4.91317e-06	8.39019e-07	8.69598e-06	0.17156	0.116597	1.79896e+07	8.39444e-06	0.00102513	-13.3801	4.01839	25.532	4.35115e-07	6.3846e-05	1	3.68936e-05	Chr3:3899430-3901879	OK	0.730273	5.97428	3.03226	-4.37827	1.19628e-05	0.000225332	1	1	1	3	1
at4g27410	NAC (No Apical Meristem) domain transcriptional regulator superfamily protein	Encodes a NAC transcription factor induced in response to dessication. It is localized to the nucleus and acts as a transcriptional activator in ABA-mediated dehydration response.	RESPONSIVE TO DESICCATION 26 (RD26); CONTAINS InterPro DOMAIN/s: No apical meristem (NAM) protein (InterPro:IPR003441); BEST Arabidopsis thaliana protein match is: NAC domain containing protein 19 (TAIR:AT1G52890.1); Has 297 Blast hits to 297 proteins in 44 species: Archae - 0; Bacteria - 0; Metazoa - 0; Fungi - 0; Plants - 297; Viruses - 0; Other Eukaryotes - 0 (source: NCBI BLink).	397	527	3333	3440	-13.7348	2.17382	9.53226e-05	3.45302e-05	0.000155809	0.11272	0.116597	1.79896e+07	2.21589e-05	0.0019208	-8.81731	2.64311	25.513	4.39411e-07	6.4196e-05	1	3.70958e-05	Chr4:13707239-13709149	OK	40.0385	151.898	1.92365	-13.7017	0	0	1	1	1	3	1
at3g28510	P-loop containing nucleoside triphosphate hydrolases superfamily protein		P-loop containing nucleoside triphosphate hydrolases superfamily protein; FUNCTIONS IN: nucleoside-triphosphatase activity ATPase activity nucleotide binding ATP binding; EXPRESSED IN: 7 plant structures; EXPRESSED DURING: LP.06 six leaves visible LP.04 four leaves visible 4 anthesis 4 leaf senescence stage; CONTAINS InterPro DOMAIN/s: ATPase AAA-type core (InterPro:IPR003959) ATPase AAA+ type co…	530	369	9037	3685	-13.2156	2.78403	0.000158163	3.99739e-05	0.000275909	0.164717	0.116597	1.79896e+07	1.13962e-05	0.00123902	-9.75472	3.18059	25.4563	4.52515e-07	6.58243e-05	1	3.80367e-05	Chr3:10685523-10687364	OK	20.2342	168.721	3.05977	-6.73188	1.67488e-11	1.4796e-09	1	1	1	3	1
at5g39610	NAC domain containing protein 6	Encodes a NAC-domain transcription factor. Positively regulates aging-induced cell death and senescence in leaves. This gene is upregulated in response to salt stress in wildtype as well as NTHK1 transgenic lines although in the latter case the induction	NAC domain containing protein 6 (NAC6); CONTAINS InterPro DOMAIN/s: No apical meristem (NAM) protein (InterPro:IPR003441); BEST Arabidopsis thaliana protein match is: NAC domain containing protein 3 (TAIR:AT3G29035.1); Has 3041 Blast hits to 3034 proteins in 79 species: Archae - 0; Bacteria - 0; Metazoa - 0; Fungi - 0; Plants - 3041; Viruses - 0; Other Eukaryotes - 0 (source: NCBI BLink).	50	126	421	457	-16.5456	1.90863	1.29258e-05	5.40088e-06	2.02568e-05	0.100439	0.116597	1.79896e+07	0.000117856	0.0063216	-11.9846	2.12966	25.4312	4.58443e-07	6.61141e-05	1	3.82042e-05	Chr5:15858399-15859788	OK	8.75549	20.6936	1.24093	-2.65806	0.0078592	0.033966	1	1	1	3	1
at1g65690	Late embryogenesis abundant (LEA) hydroxyproline-rich glycoprotein family		Late embryogenesis abundant (LEA) hydroxyproline-rich glycoprotein family; CONTAINS InterPro DOMAIN/s: Late embryogenesis abundant protein group 2 (InterPro:IPR004864); BEST Arabidopsis thaliana protein match is: NDR1/HIN1-like 25 (TAIR:AT5G36970.1); Has 985 Blast hits to 984 proteins in 28 species: Archae - 0; Bacteria - 0; Metazoa - 0; Fungi - 0; Plants - 985; Viruses - 0; Other Eukaryotes - 0 …	94	50	798	338	-16.2503	1.89029	1.58075e-05	6.57876e-06	2.4705e-05	0.164717	0.116597	1.79896e+07	0.00286253	0.0525347	-10.8773	2.84014	25.4365	4.57197e-07	6.61141e-05	1	3.82042e-05	Chr1:24431429-24432953	OK	5.58359	29.6154	2.40708	-5.15851	2.48925e-07	8.80378e-06	1	1	1	3	1
at5g44990	Glutathione S-transferase family protein		Glutathione S-transferase family protein; CONTAINS InterPro DOMAIN/s: Glutathione S-transferase predicted (InterPro:IPR016639) Glutathione S-transferase C-terminal-like (InterPro:IPR010987) Glutathione S-transferase/chloride channel C-terminal (InterPro:IPR017933) Thioredoxin-like fold (InterPro:IPR012336); BEST Arabidopsis thaliana protein match is: Glutathione S-transferase family protein (TAIR…	3	1	56	80	-20.5335	4.54743	1.75816e-06	1.27302e-07	3.18038e-06	0.192581	0.116597	1.79896e+07	9.79475e-06	0.00111873	-13.2284	5.31318	25.215	5.12816e-07	7.30154e-05	1	4.21921e-05	Chr5:18163131-18164768	OK	0.258724	3.2989	3.6725	-4.01858	5.8549e-05	0.000800842	1	1	1	3	1
at2g17220	Protein kinase superfamily protein		Protein kinase superfamily protein; FUNCTIONS IN: protein serine/threonine kinase activity protein kinase activity kinase activity ATP binding; INVOLVED IN: protein amino acid phosphorylation; LOCATED IN: chloroplast; EXPRESSED IN: 22 plant structures; EXPRESSED DURING: 13 growth stages; CONTAINS InterPro DOMAIN/s: Protein kinase ATP binding site (InterPro:IPR017441) Protein kinase catalytic doma…	459	811	4685	2928	-13.505	1.95674	0.000106705	4.36731e-05	0.000169473	0.100439	0.116597	1.79896e+07	4.46184e-05	0.00316188	-9.46782	2.07881	25.1625	5.2698e-07	7.47155e-05	1	4.31745e-05	Chr2:7487653-7490176	OK	31.1748	93.6803	1.58736	-7.68732	1.5099e-14	2.07791e-12	1	1	1	3	1
at3g15760			unknown protein; FUNCTIONS IN: molecular_function unknown; INVOLVED IN: biological_process unknown; LOCATED IN: endomembrane system; EXPRESSED IN: 22 plant structures; EXPRESSED DURING: 10 growth stages; BEST Arabidopsis thaliana protein match is: unknown protein (TAIR:AT1G52565.1); Has 42 Blast hits to 42 proteins in 10 species: Archae - 0; Bacteria - 0; Metazoa - 0; Fungi - 0; Plants - 42; Viru…	46	142	416	534	-16.4707	2.01696	1.39046e-05	5.47537e-06	2.21534e-05	0.100439	0.116597	1.79896e+07	4.62208e-05	0.00322831	-11.3937	2.15195	25.0323	5.63794e-07	7.92661e-05	1	4.58041e-05	Chr3:5337546-5338467	OK	18.3791	36.5199	0.990615	-2.17165	0.0298819	0.0878393	1	1	1	3	1
at5g51060	NADPH/respiratory burst oxidase protein D	RHD2 (along with RHD3 and RHD4) is required for normal root hair elongation. Has NADPH oxidase activity. Gene is expressed in the elongation and differention zone in trichoblasts and elongating root hairs. RDH2 is localized to the growing tips of root hai	ROOT HAIR DEFECTIVE 2 (RHD2); CONTAINS InterPro DOMAIN/s: Ferredoxin reductase-type FAD-binding domain (InterPro:IPR017927) Cytochrome b245 heavy chain (InterPro:IPR000778) EF-Hand 1 calcium-binding site (InterPro:IPR018247) EF-hand-like domain (InterPro:IPR011992) Ferric reductase-like transmembrane component N-terminal (InterPro:IPR013130) NADPH oxidase Respiratory burst (InterPro:IPR013623) Fe…	6	20	51	127	-19.0957	2.5373	2.58457e-06	7.39723e-07	4.29007e-06	0.192581	0.116597	1.79896e+07	0.000783641	0.0230954	-11.9038	2.94017	25.0369	5.62447e-07	7.92661e-05	1	4.58041e-05	Chr5:20757283-20762431	OK	0.418348	1.17019	1.48397	-2.1797	0.0292796	0.0865711	1	1	1	3	1
at4g26060	Ribosomal protein L18ae family		Ribosomal protein L18ae family; BEST Arabidopsis thaliana protein match is: unknown protein (TAIR:AT5G57060.1); Has 82 Blast hits to 82 proteins in 12 species: Archae - 0; Bacteria - 0; Metazoa - 0; Fungi - 0; Plants - 82; Viruses - 0; Other Eukaryotes - 0 (source: NCBI BLink).	142	364	1480	1256	-14.9745	2.0004	3.89518e-05	1.55539e-05	6.2133e-05	0.0766709	0.116597	1.79896e+07	2.38932e-06	0.000441842	-10.2984	1.89216	24.9638	5.84184e-07	8.08269e-05	1	4.6706e-05	Chr4:13214745-13216461	OK	34.3179	85.9772	1.32499	-3.09159	0.00199089	0.0122764	1	1	1	3	1
at4g01895	systemic acquired resistance (SAR) regulator protein NIMIN-1-related		systemic acquired resistance (SAR) regulator protein NIMIN-1-related; BEST Arabidopsis thaliana protein match is: NIM1-interacting 1 (TAIR:AT1G02450.1); Has 7634 Blast hits to 2740 proteins in 217 species: Archae - 4; Bacteria - 24; Metazoa - 4803; Fungi - 436; Plants - 277; Viruses - 156; Other Eukaryotes - 1934 (source: NCBI BLink).	23	60	382	260	-17.3471	2.5217	8.55109e-06	2.50279e-06	1.43733e-05	0.11272	0.116597	1.79896e+07	4.48987e-06	0.000670614	-11.8367	2.54028	24.9665	5.83348e-07	8.08269e-05	1	4.6706e-05	Chr4:819956-821505	OK	29.3011	132.745	2.17963	-4.41183	1.02499e-05	0.00019919	1	1	1	3	1
at4g26270	phosphofructokinase 3		phosphofructokinase 3 (PFK3); CONTAINS InterPro DOMAIN/s: Pyrophosphate-dependent phosphofructokinase TP0108 (InterPro:IPR012004) Phosphofructokinase (InterPro:IPR000023); BEST Arabidopsis thaliana protein match is: phosphofructokinase 7 (TAIR:AT5G56630.1); Has 30201 Blast hits to 17322 proteins in 780 species: Archae - 12; Bacteria - 1396; Metazoa - 17338; Fungi - 3422; Plants - 5037; Viruses - …	371	602	4136	2155	-13.8253	2.014	8.65081e-05	3.42859e-05	0.00013845	0.106545	0.116597	1.79896e+07	4.80318e-05	0.00329094	-9.9305	2.07268	24.9473	5.89202e-07	8.08269e-05	1	4.6706e-05	Chr4:13300794-13304347	OK	19.5792	65.3312	1.73845	-3.98695	6.6929e-05	0.000889602	1	1	1	3	1
at5g16170	Core-2/I-branching beta-16-N-acetylglucosaminyltransferase family protein		Core-2/I-branching beta-16-N-acetylglucosaminyltransferase family protein; CONTAINS InterPro DOMAIN/s: Core-2/I-Branching enzyme (InterPro:IPR021141); BEST Arabidopsis thaliana protein match is: Core-2/I-branching beta-16-N-acetylglucosaminyltransferase family protein (TAIR:AT5G11730.1); Has 580 Blast hits to 580 proteins in 21 species: Archae - 0; Bacteria - 5; Metazoa - 0; Fungi - 0; Plants - 5…	65	87	515	413	-16.5014	1.9236	1.33934e-05	5.53368e-06	2.09954e-05	0.11272	0.116597	1.79896e+07	0.000280079	0.0114974	-11.2577	2.19632	24.9538	5.87221e-07	8.08269e-05	1	4.6706e-05	Chr5:5277866-5279818	OK	5.32944	17.9335	1.7506	-3.78412	0.000154255	0.00172218	1	1	1	3	1
at3g47780	ABC2 homolog 6	member of ATH subfamily	ABC2 homolog 6 (ATH6); FUNCTIONS IN: ATPase activity coupled to transmembrane movement of substances transporter activity; INVOLVED IN: response to cyclopentenone; LOCATED IN: plasma membrane; EXPRESSED IN: 12 plant structures; EXPRESSED DURING: 8 growth stages; CONTAINS InterPro DOMAIN/s: ATPase AAA+ type core (InterPro:IPR003593) ABC transporter-like (InterPro:IPR003439) ABC transporter conserv…	144	127	1004	450	-15.6937	1.49875	2.15835e-05	1.11913e-05	3.17201e-05	0.131666	0.116597	1.79896e+07	0.0068875	0.0925468	-10.7375	2.24584	24.9468	5.89328e-07	8.08269e-05	1	4.6706e-05	Chr3:17624478-17629013	OK	3.40402	10.9528	1.68598	-3.83219	0.000127006	0.00148088	1	1	1	3	1
at5g57510			unknown protein; Has 27 Blast hits to 27 proteins in 9 species: Archae - 0; Bacteria - 0; Metazoa - 0; Fungi - 0; Plants - 27; Viruses - 0; Other Eukaryotes - 0 (source: NCBI BLink).	10	6	43	110	-19.3058	2.52536	2.24385e-06	5.8117e-07	3.68879e-06	0.244691	0.116597	1.79896e+07	0.00481365	0.0744162	-13.3725	3.90791	24.9062	6.01878e-07	8.22127e-05	1	4.75068e-05	Chr5:23289163-23289556	OK	2.92515	25.4492	3.12104	-3.91769	8.94019e-05	0.0011278	1	1	1	3	1
at5g20960	aldehyde oxidase 1	Encodes aldehyde oxidase AA01.	aldehyde oxidase 1 (AO1); CONTAINS InterPro DOMAIN/s: Aldehyde oxidase/xanthine dehydrogenase (InterPro:IPR016208) Ferredoxin (InterPro:IPR001041) Molybdopterin dehydrogenase FAD-binding (InterPro:IPR002346) Beta-grasp fold ferredoxin-type (InterPro:IPR012675) [2Fe-2S]-binding (InterPro:IPR002888) FAD-binding type 2 (InterPro:IPR016166) CO dehydrogenase flavoprotein C-terminal (InterPro:IPR005107…	194	372	1531	1370	-14.7878	1.8061	4.26367e-05	1.89337e-05	6.61101e-05	0.088425	0.116597	1.79896e+07	6.47604e-05	0.00422232	-10.5157	2.29153	24.8706	6.13088e-07	8.34049e-05	1	4.81957e-05	Chr5:7116737-7122774	OK	5.51845	13.6896	1.31074	-5.09958	3.40415e-07	1.1516e-05	1	1	1	3	1
at5g47130	Bax inhibitor-1 family protein		Bax inhibitor-1 family protein; INVOLVED IN: negative regulation of apoptosis anti-apoptosis; LOCATED IN: integral to membrane; EXPRESSED IN: 6 plant structures; EXPRESSED DURING: 4 anthesis; CONTAINS InterPro DOMAIN/s: Inhibitor of apoptosis-promoting Bax1 related (InterPro:IPR006214) Bax inhibitor 1 conserved site (InterPro:IPR006213); BEST Arabidopsis thaliana protein match is: BAX inhibitor 1…	2	5	86	38	-20.3594	3.7325	1.54139e-06	2.0229e-07	2.71423e-06	0.17156	0.116597	1.79896e+07	1.48746e-05	0.00147357	-13.1736	3.76168	24.8569	6.17474e-07	8.36628e-05	1	4.83448e-05	Chr5:19141015-19142011	OK	1.96176	8.84558	2.17281	-2.76068	0.00576811	0.0270051	1	1	1	3	1
at5g13080	WRKY DNA-binding protein 75	WRKY75 is one of several transcription factors induced during Pi deprivation. It is nuclear localized and regulated differentially during Pi starvation. RNAi mediated suppression of WRKY75 made the plants more susceptible to Pi stress as indicated by the	WRKY DNA-binding protein 75 (WRKY75); CONTAINS InterPro DOMAIN/s: DNA-binding WRKY (InterPro:IPR003657); BEST Arabidopsis thaliana protein match is: WRKY DNA-binding protein 45 (TAIR:AT3G01970.1); Has 1807 Blast hits to 1807 proteins in 277 species: Archae - 0; Bacteria - 0; Metazoa - 736; Fungi - 347; Plants - 385; Viruses - 0; Other Eukaryotes - 339 (source: NCBI BLink).	14	35	396	452	-17.5023	3.73105	1.06885e-05	1.47796e-06	1.96272e-05	0.11272	0.116597	1.79896e+07	1.48612e-10	3.20621e-07	-12.0677	4.06559	24.7972	6.36885e-07	8.59462e-05	1	4.96642e-05	Chr5:4149739-4151150	OK	3.80211	31.0735	3.03081	-5.33105	9.76487e-08	3.83579e-06	1	1	1	3	1
at3g56891	Heavy metal transport/detoxification superfamily protein		Heavy metal transport/detoxification superfamily protein ; FUNCTIONS IN: metal ion binding; INVOLVED IN: metal ion transport; LOCATED IN: cellular_component unknown; CONTAINS InterPro DOMAIN/s: Heavy metal transport/detoxification protein (InterPro:IPR006121) Heavy-metal-associated conserved site (InterPro:IPR017969); BEST Arabidopsis thaliana protein match is: Heavy metal transport/detoxificatio…	1	4	54	86	-20.4876	4.55685	1.79584e-06	1.40585e-07	3.29399e-06	0.178484	0.116597	1.79896e+07	4.00327e-07	0.000117775	-14.2019	4.69653	24.7563	6.50571e-07	8.7442e-05	1	5.05286e-05	Chr3:21064198-21064922	OK	0.886022	11.368	3.6815	-3.6862	0.000227624	0.00232099	1	1	1	3	1
at2g47930	arabinogalactan protein 26		arabinogalactan protein 26 (AGP26); Has 1583 Blast hits to 406 proteins in 105 species: Archae - 2; Bacteria - 56; Metazoa - 101; Fungi - 52; Plants - 160; Viruses - 60; Other Eukaryotes - 1152 (source: NCBI BLink).	363	1658	251	421	-15.0682	-1.74127	3.45067e-05	5.32183e-05	1.5922e-05	0.100439	0.116597	1.79896e+07	0.000277421	0.0114611	-10.9236	-1.96745	24.6941	6.71902e-07	8.95923e-05	1	5.17711e-05	Chr2:19616974-19617681	OK	197.935	29.736	-2.73475	5.67865	1.3576e-08	6.63388e-07	1	1	1	3	1
at3g03470	cytochrome P450 family 87 subfamily A polypeptide 9	member of CYP89A	cytochrome P450 family 87 subfamily A polypeptide 9 (CYP89A9); FUNCTIONS IN: electron carrier activity monooxygenase activity iron ion binding oxygen binding heme binding; INVOLVED IN: response to cyclopentenone; LOCATED IN: endomembrane system; EXPRESSED IN: 22 plant structures; EXPRESSED DURING: 13 growth stages; CONTAINS InterPro DOMAIN/s: Cytochrome P450 (InterPro:IPR001128) Cytochrome P450 c…	1250	3647	13835	10951	-11.7743	1.94574	0.000352991	0.00014546	0.000560316	0.082516	0.116597	1.79896e+07	6.677e-06	0.000881955	-8.85406	2.08672	24.6008	7.0524e-07	9.35334e-05	1	5.40485e-05	Chr3:824551-826437	OK	157.873	353.896	1.16456	-2.09914	0.0358043	0.0995428	1	1	1	3	1
at5g26920	Cam-binding protein 60-like G	Encodes a calmodulin-binding protein CBP60g (calmodulin binding protein 60-like.g). The calmodulin-binding domain is located near the N-terminus; calmodulin binding is dependent on Ca(2+). Inducible by both bacterial pathogen and MAMP (microbe-associated	Cam-binding protein 60-like G (CBP60G); CONTAINS InterPro DOMAIN/s: Calmodulin binding protein-like (InterPro:IPR012416); BEST Arabidopsis thaliana protein match is: Calmodulin-binding protein (TAIR:AT4G25800.2); Has 271 Blast hits to 271 proteins in 14 species: Archae - 0; Bacteria - 0; Metazoa - 0; Fungi - 0; Plants - 271; Viruses - 0; Other Eukaryotes - 0 (source: NCBI BLink).	842	521	10254	5038	-12.7535	2.4225	0.000199095	6.2459e-05	0.000335317	0.164717	0.116597	1.79896e+07	0.000105544	0.00577283	-8.89484	3.41063	24.5883	7.0981e-07	9.35334e-05	1	5.40485e-05	Chr5:9475681-9478751	OK	24.3161	172.141	2.82361	-6.5505	5.73459e-11	4.58541e-09	1	1	1	3	1
at3g26830	Cytochrome P450 superfamily protein	Mutations in pad3 are defective in biosynthesis of the indole derived phytoalexin camalexin. Encodes a cytochrome P450 enzyme that catalyzes the conversion of dihydrocamalexic acid to camalexin.	PHYTOALEXIN DEFICIENT 3 (PAD3); FUNCTIONS IN: dihydrocamalexic acid decarboxylase activity monooxygenase activity oxygen binding; INVOLVED IN: in 6 processes; LOCATED IN: endoplasmic reticulum microsome; EXPRESSED IN: 15 plant structures; EXPRESSED DURING: 9 growth stages; CONTAINS InterPro DOMAIN/s: Cytochrome P450 (InterPro:IPR001128) Cytochrome P450 E-class group I (InterPro:IPR002401) Cytochr…	183	425	2180	2010	-14.5093	2.31558	5.75836e-05	1.92389e-05	9.56748e-05	0.088425	0.116597	1.79896e+07	4.39231e-07	0.000123602	-9.47588	2.776	24.5322	7.30795e-07	9.59225e-05	1	5.54291e-05	Chr3:9887947-9889705	OK	19.4493	66.12	1.76537	-4.13786	3.50558e-05	0.000535079	1	1	1	3	1
at4g39670	Glycolipid transfer protein (GLTP) family protein		Glycolipid transfer protein (GLTP) family protein; FUNCTIONS IN: glycolipid transporter activity glycolipid binding; INVOLVED IN: glycolipid transport; LOCATED IN: cytoplasm; EXPRESSED IN: 16 plant structures; EXPRESSED DURING: 10 growth stages; CONTAINS InterPro DOMAIN/s: Glycolipid transfer protein GLTP (InterPro:IPR014830); BEST Arabidopsis thaliana protein match is: Glycolipid transfer protei…	100	149	1610	883	-15.4657	2.63342	3.21328e-05	8.88784e-06	5.50454e-05	0.100439	0.116597	1.79896e+07	1.46701e-07	5.47785e-05	-9.89126	2.90099	24.4146	7.76789e-07	0.000100779	1	5.82352e-05	Chr4:18410171-18411000	OK	16.8016	86.0768	2.35703	-5.40967	6.31426e-08	2.60158e-06	1	1	1	3	1
at3g14050	RELA/SPOT homolog 2		RELA/SPOT homolog 2 (RSH2); CONTAINS InterPro DOMAIN/s: Metal-dependent phosphohydrolase HD subdomain (InterPro:IPR006674) Metal-dependent phosphohydrolase HD domain (InterPro:IPR003607) RelA/SpoT (InterPro:IPR007685); BEST Arabidopsis thaliana protein match is: RELA/SPOT homolog 3 (TAIR:AT1G54130.1); Has 12447 Blast hits to 12322 proteins in 2456 species: Archae - 4; Bacteria - 8610; Metazoa - 1…	654	977	7253	5384	-12.9143	2.26972	0.00017189	5.89991e-05	0.00028447	0.106545	0.116597	1.79896e+07	5.24922e-06	0.000743971	-8.52813	2.64394	24.4177	7.75537e-07	0.000100779	1	5.82352e-05	Chr3:4650756-4653914	OK	26.1575	102.407	1.96902	-4.37677	1.2045e-05	0.000226459	1	1	1	3	1
at5g45000	Disease resistance protein (TIR-NBS-LRR class) family		Disease resistance protein (TIR-NBS-LRR class) family; FUNCTIONS IN: transmembrane receptor activity; INVOLVED IN: signal transduction defense response innate immune response; LOCATED IN: intrinsic to membrane; EXPRESSED IN: 9 plant structures; EXPRESSED DURING: 7 growth stages; CONTAINS InterPro DOMAIN/s: Toll-Interleukin receptor (InterPro:IPR000157); BEST Arabidopsis thaliana protein match is:…	40	79	423	419	-16.8189	2.31753	1.17158e-05	3.8738e-06	1.93118e-05	0.11272	0.116597	1.79896e+07	1.69876e-05	0.0016012	-11.2863	2.39728	24.4208	7.74298e-07	0.000100779	1	5.82352e-05	Chr5:18165382-18167193	OK	3.96015	13.309	1.74878	-3.58939	0.000331448	0.00312015	1	1	1	3	1
at4g11655	Uncharacterised protein family (UPF0497)		Uncharacterised protein family (UPF0497); CONTAINS InterPro DOMAIN/s: Uncharacterised protein family UPF0497 trans-membrane plant (InterPro:IPR006702); BEST Arabidopsis thaliana protein match is: Uncharacterised protein family (UPF0497) (TAIR:AT2G36330.1); Has 35333 Blast hits to 34131 proteins in 2444 species: Archae - 798; Bacteria - 22429; Metazoa - 974; Fungi - 991; Plants - 531; Viruses - 0;…	13	3	157	98	-18.8936	2.935	3.33004e-06	6.53586e-07	5.68109e-06	0.23697	0.116597	1.79896e+07	0.000854767	0.0244592	-13.7285	4.49489	24.3825	7.89837e-07	0.000102077	1	5.89857e-05	Chr4:7038584-7039923	OK	0.75157	9.47078	3.6555	-4.68855	2.75152e-06	6.77168e-05	1	1	1	3	1
at1g01560	MAP kinase 11	member of MAP Kinase	MAP kinase 11 (MPK11); FUNCTIONS IN: MAP kinase activity kinase activity; INVOLVED IN: signal transduction response to abscisic acid stimulus; LOCATED IN: cellular_component unknown; EXPRESSED IN: 22 plant structures; EXPRESSED DURING: 13 growth stages; CONTAINS InterPro DOMAIN/s: Protein kinase ATP binding site (InterPro:IPR017441) Serine/threonine-protein kinase domain (InterPro:IPR002290) Seri…	115	124	1064	899	-15.5815	2.25561	2.71099e-05	9.33149e-06	4.4565e-05	0.11272	0.116597	1.79896e+07	1.70967e-05	0.0016037	-10.6255	2.86917	24.369	7.95386e-07	0.000102401	1	5.91725e-05	Chr1:202135-204335	OK	8.63544	36.7202	2.08823	-5.20861	1.9026e-07	6.93505e-06	1	1	1	3	1
at3g50770	calmodulin-like 41		calmodulin-like 41 (CML41); FUNCTIONS IN: calcium ion binding; INVOLVED IN: biological_process unknown; LOCATED IN: chloroplast; EXPRESSED IN: 17 plant structures; EXPRESSED DURING: 11 growth stages; CONTAINS InterPro DOMAIN/s: EF-Hand 1 calcium-binding site (InterPro:IPR018247) EF-HAND 2 (InterPro:IPR018249) EF-hand-like domain (InterPro:IPR011992) Calcium-binding EF-hand (InterPro:IPR002048) EF…	250	809	2399	3368	-13.9254	2.14781	8.30216e-05	3.05356e-05	0.000135312	0.0943988	0.116597	1.79896e+07	4.34086e-06	0.000653384	-9.94345	2.51192	24.2891	8.29055e-07	0.000105924	1	6.12082e-05	Chr3:18873957-18874780	OK	80.6599	203.34	1.33397	-3.02065	0.00252234	0.0146335	1	1	1	3	1
at2g02870	Galactose oxidase/kelch repeat superfamily protein		Galactose oxidase/kelch repeat superfamily protein; CONTAINS InterPro DOMAIN/s: Galactose oxidase/kelch beta-propeller (InterPro:IPR011043) Kelch repeat type 1 (InterPro:IPR006652) Kelch related (InterPro:IPR013089) Kelch-type beta propeller (InterPro:IPR015915); BEST Arabidopsis thaliana protein match is: Galactose oxidase/kelch repeat superfamily protein (TAIR:AT1G14330.1); Has 7278 Blast hits …	310	901	2112	2205	-14.0297	1.46604	6.77626e-05	3.59849e-05	9.93822e-05	0.082516	0.116597	1.79896e+07	0.000624138	0.020131	-9.70342	1.49643	24.0986	9.15284e-07	0.000115622	1	6.68123e-05	Chr2:837811-840153	OK	29.1484	45.4702	0.641504	-3.71977	0.0001994	0.00209879	1	1	1	3	1
at1g52190	Major facilitator superfamily protein		Major facilitator superfamily protein; FUNCTIONS IN: transporter activity; INVOLVED IN: oligopeptide transport; LOCATED IN: membrane; EXPRESSED IN: 22 plant structures; EXPRESSED DURING: 13 growth stages; CONTAINS InterPro DOMAIN/s: Oligopeptide transporter (InterPro:IPR000109) Major facilitator superfamily general substrate transporter (InterPro:IPR016196); BEST Arabidopsis thaliana protein matc…	714	3589	438	969	-13.9956	-1.70681	7.21922e-05	0.000110617	3.3881e-05	0.125279	0.116597	1.79896e+07	0.00130772	0.0316499	-9.97496	-1.78796	24.112	9.08908e-07	0.000115622	1	6.68123e-05	Chr1:19434508-19438971	OK	112.888	15.2014	-2.89261	5.57167	2.52312e-08	1.14703e-06	1	1	1	3	1
at2g30550	alpha/beta-Hydrolases superfamily protein	Encodes a lipase that hydrolyzes phosphatidylcholine glycolipids as well as triacylglycerols.	alpha/beta-Hydrolases superfamily protein; FUNCTIONS IN: galactolipase activity triglyceride lipase activity phospholipase A1 activity; INVOLVED IN: lipid metabolic process; LOCATED IN: chloroplast; EXPRESSED IN: 23 plant structures; EXPRESSED DURING: 10 growth stages; CONTAINS InterPro DOMAIN/s: Lipase class 3 (InterPro:IPR002921); BEST Arabidopsis thaliana protein match is: alpha/beta-Hydrolase…	1348	2364	17111	8425	-11.866	2.12742	0.00034424	0.000128183	0.000560009	0.100439	0.116597	1.79896e+07	9.43562e-06	0.00109707	-8.3771	2.26306	24.0615	9.33094e-07	0.00011743	1	6.78572e-05	Chr2:13014847-13017153	OK	116.259	374.884	1.68911	-3.04008	0.00236518	0.0139335	1	1	1	3	1
at3g17690	cyclic nucleotide gated channel 19	member of Cyclic nucleotide gated channel family	cyclic nucleotide gated channel 19 (CNGC19); FUNCTIONS IN: ion channel activity cyclic nucleotide binding calmodulin binding; INVOLVED IN: ion transport transmembrane transport; LOCATED IN: membrane; EXPRESSED IN: hypocotyl root; CONTAINS InterPro DOMAIN/s: Cyclic nucleotide-binding (InterPro:IPR000595) Ion transport (InterPro:IPR005821) Cyclic nucleotide-binding-like (InterPro:IPR018490) RmlC-li…	48	40	431	379	-16.9071	2.35992	1.1155e-05	3.54764e-06	1.84351e-05	0.144658	0.116597	1.79896e+07	0.000120692	0.00642048	-11.5252	3.06834	24.0478	9.39746e-07	0.000117826	1	6.8086e-05	Chr3:6045001-6048488	OK	1.21381	6.92073	2.51139	-4.98376	6.2361e-07	1.962e-05	1	1	1	3	1
at4g18360	Aldolase-type TIM barrel family protein		Aldolase-type TIM barrel family protein; FUNCTIONS IN: glycolate oxidase activity oxidoreductase activity FMN binding catalytic activity; INVOLVED IN: oxidation reduction metabolic process; LOCATED IN: peroxisome; EXPRESSED IN: 12 plant structures; EXPRESSED DURING: 4 anthesis F mature embryo stage petal differentiation and expansion stage E expanded cotyledon stage D bilateral stage; CONTAINS In…	6	31	203	156	-18.4352	3.04308	4.62793e-06	9.8766e-07	8.09978e-06	0.138125	0.116597	1.79896e+07	1.49893e-06	0.000328947	-13.0586	2.66939	23.8837	1.02334e-06	0.000127357	1	7.35933e-05	Chr4:10145918-10148682	OK	1.40862	6.40216	2.18428	-3.48554	0.000491149	0.00422087	1	1	1	3	1
at3g11340	UDP-Glycosyltransferase superfamily protein		UDP-Glycosyltransferase superfamily protein; FUNCTIONS IN: transferase activity transferring hexosyl groups UDP-glycosyltransferase activity; INVOLVED IN: metabolic process; LOCATED IN: endomembrane system; EXPRESSED IN: 8 plant structures; EXPRESSED DURING: 4 anthesis LP.02 two leaves visible petal differentiation and expansion stage; CONTAINS InterPro DOMAIN/s: UDP-glucuronosyl/UDP-glucosyltran…	536	574	6511	4787	-13.2043	2.52482	0.00014934	4.41431e-05	0.000254168	0.125279	0.116597	1.79896e+07	3.84805e-06	0.00061244	-8.71278	3.17427	23.8602	1.03592e-06	0.000128446	1	7.42231e-05	Chr3:3556704-3558269	OK	30.5824	177.67	2.53843	-5.97036	2.36732e-09	1.37614e-07	1	1	1	3	1
at2g23320	WRKY DNA-binding protein 15	Encodes WRKY DNA-binding protein 15 (WRKY15).	WRKY DNA-binding protein 15 (WRKY15); CONTAINS InterPro DOMAIN/s: DNA-binding WRKY (InterPro:IPR003657) Transcription factor WRKY Zn-cluster (InterPro:IPR018872); BEST Arabidopsis thaliana protein match is: WRKY DNA-binding protein 11 (TAIR:AT4G31550.1); Has 3350 Blast hits to 2896 proteins in 193 species: Archae - 0; Bacteria - 0; Metazoa - 11; Fungi - 1; Plants - 3315; Viruses - 0; Other Eukary…	312	412	1896	1218	-14.4939	1.36024	4.83601e-05	2.70598e-05	6.94462e-05	0.106545	0.116597	1.79896e+07	0.00539934	0.0789949	-9.6414	2.01644	23.8459	1.04361e-06	0.000128925	1	7.44994e-05	Chr2:9924932-9926372	OK	48.5701	91.2541	0.909822	-2.10432	0.0353503	0.0987759	1	1	1	3	1
at3g56170	Ca-2+ dependent nuclease	Encodes a calcium-dependent nuclease with similarity to staphylococcal nuclease.	Ca-2+ dependent nuclease (CAN); FUNCTIONS IN: nuclease activity; INVOLVED IN: N-terminal protein myristoylation; EXPRESSED IN: 22 plant structures; EXPRESSED DURING: 13 growth stages; CONTAINS InterPro DOMAIN/s: Staphylococcal nuclease (SNase-like) (InterPro:IPR006021) Staphylococcal nuclease (SNase-like) OB-fold (InterPro:IPR016071) Thermonuclease active site (InterPro:IPR002071); BEST Arabidops…	218	316	1508	887	-14.9284	1.45569	3.63579e-05	1.93829e-05	5.31141e-05	0.100439	0.116597	1.79896e+07	0.00234524	0.046617	-10.5103	1.8327	23.8123	1.06203e-06	0.00013072	1	7.55367e-05	Chr3:20842144-20844476	OK	17.4365	42.137	1.27297	-3.02367	0.00249733	0.0145258	1	1	1	3	1
at5g25190	Integrase-type DNA-binding superfamily protein	encodes a member of the ERF (ethylene response factor) subfamily B-6 of ERF/AP2 transcription factor family. The protein contains one AP2 domain. There are 12 members in this subfamily including RAP2.11.	Integrase-type DNA-binding superfamily protein; CONTAINS InterPro DOMAIN/s: DNA-binding integrase-type (InterPro:IPR016177) Pathogenesis-related transcriptional factor/ERF DNA-binding (InterPro:IPR001471); BEST Arabidopsis thaliana protein match is: Integrase-type DNA-binding superfamily protein (TAIR:AT1G15360.1); Has 1807 Blast hits to 1807 proteins in 277 species: Archae - 0; Bacteria - 0; Met…	37	182	8	20	-18.9702	-3.0978	3.12009e-06	5.71667e-06	6.60967e-07	0.17156	0.116597	1.79896e+07	1.53393e-05	0.0014967	-13.363	-2.93198	23.6802	1.13745e-06	0.000138984	1	8.03121e-05	Chr5:8706789-8707748	OK	17.5733	0.916942	-4.26041	6.44814	1.13228e-10	8.45241e-09	1	1	1	3	1
at3g03610	ELMO/CED-12 family protein		ELMO/CED-12 family protein; FUNCTIONS IN: molecular_function unknown; INVOLVED IN: phagocytosis; LOCATED IN: cytoskeleton; EXPRESSED IN: 24 plant structures; EXPRESSED DURING: 15 growth stages; CONTAINS InterPro DOMAIN/s: Engulfment/cell motility ELMO (InterPro:IPR006816); BEST Arabidopsis thaliana protein match is: ELMO/CED-12 family protein (TAIR:AT1G03620.1); Has 825 Blast hits to 825 proteins…	142	330	1156	1168	-15.1143	1.84194	3.42548e-05	1.49161e-05	5.33831e-05	0.082516	0.116597	1.79896e+07	2.70724e-05	0.00220867	-10.5311	1.82143	23.6717	1.14252e-06	0.000139098	1	8.0378e-05	Chr3:868790-871812	OK	18.322	44.0201	1.26459	-2.96372	0.00303945	0.0167318	1	1	1	3	1
at3g14440	nine-cis-epoxycarotenoid dioxygenase 3	Encodes 9-<i>cis</i>-epoxycarotenoid dioxygenase a key enzyme in the biosynthesis of abscisic acid. Regulated in response to drought and salinity. Expressed in roots flowers and seeds. Localized to the chloroplast stroma and thylakoid membrane.	nine-cis-epoxycarotenoid dioxygenase 3 (NCED3); CONTAINS InterPro DOMAIN/s: Carotenoid oxygenase (InterPro:IPR004294); BEST Arabidopsis thaliana protein match is: nine-cis-epoxycarotenoid dioxygenase 9 (TAIR:AT1G78390.1); Has 2945 Blast hits to 2901 proteins in 493 species: Archae - 16; Bacteria - 796; Metazoa - 281; Fungi - 204; Plants - 893; Viruses - 0; Other Eukaryotes - 755 (source: NCBI BLi…	255	298	2464	864	-14.6414	1.74281	4.66143e-05	2.13605e-05	7.15874e-05	0.131666	0.116597	1.79896e+07	0.00152426	0.03542	-9.92435	2.05962	23.5958	1.18845e-06	0.000143649	1	8.30079e-05	Chr3:4831287-4833599	OK	11.6291	38.347	1.72137	-3.96827	7.23975e-05	0.000946736	1	1	1	3	1
at3g26470	Powdery mildew resistance protein RPW8 domain		Powdery mildew resistance protein RPW8 domain; CONTAINS InterPro DOMAIN/s: Powdery mildew resistance protein RPW8 domain (InterPro:IPR008808); BEST Arabidopsis thaliana protein match is: ADR1-like 1 (TAIR:AT4G33300.2); Has 46 Blast hits to 46 proteins in 7 species: Archae - 0; Bacteria - 0; Metazoa - 0; Fungi - 0; Plants - 46; Viruses - 0; Other Eukaryotes - 0 (source: NCBI BLink).	83	91	800	430	-16.1761	2.0126	1.70687e-05	6.713e-06	2.71291e-05	0.118964	0.116597	1.79896e+07	0.000202142	0.00919827	-11.3008	2.46414	23.5312	1.22905e-06	0.000147495	1	8.52302e-05	Chr3:9686097-9690827	OK	5.05717	19.7459	1.96515	-4.25403	2.09959e-05	0.000356032	1	1	1	3	1
at1g77145	Protein of unknown function (DUF506)		Protein of unknown function (DUF506) ; FUNCTIONS IN: molecular_function unknown; INVOLVED IN: biological_process unknown; LOCATED IN: nucleus; CONTAINS InterPro DOMAIN/s: Protein of unknown function DUF506 plant (InterPro:IPR006502); BEST Arabidopsis thaliana protein match is: Protein of unknown function (DUF506) (TAIR:AT1G77160.1); Has 392 Blast hits to 390 proteins in 24 species: Archae - 0; Ba…	10	30	201	152	-18.3266	2.77421	4.65815e-06	1.16075e-06	7.9564e-06	0.138125	0.116597	1.79896e+07	1.1169e-05	0.00122525	-13.2318	2.62373	23.5083	1.24377e-06	0.00014873	1	8.59439e-05	Chr1:28989926-28991346	OK	2.3013	9.3648	2.0248	-3.39527	0.000685599	0.00547559	1	1	1	3	1
at5g09290	Inositol monophosphatase family protein		Inositol monophosphatase family protein; FUNCTIONS IN: 3'(2')5'-bisphosphate nucleotidase activity inositol or phosphatidylinositol phosphatase activity; INVOLVED IN: sulfur metabolic process; EXPRESSED IN: 6 plant structures; EXPRESSED DURING: LP.06 six leaves visible LP.04 four leaves visible 4 anthesis; CONTAINS InterPro DOMAIN/s: Inositol monophosphatase (InterPro:IPR000760) 3(2)5 -bisphospha…	36	61	539	356	-16.9157	2.61186	1.17782e-05	3.27102e-06	1.99981e-05	0.11272	0.116597	1.79896e+07	1.86062e-06	0.00037633	-12.3539	2.76078	23.4394	1.2891e-06	0.000153603	1	8.87602e-05	Chr5:2882426-2886863	OK	3.80874	19.9396	2.38825	-4.7004	2.5965e-06	6.47685e-05	1	1	1	3	1
at1g68200	Zinc finger C-x8-C-x5-C-x3-H type family protein		Zinc finger C-x8-C-x5-C-x3-H type family protein; CONTAINS InterPro DOMAIN/s: Zinc finger CCCH-type (InterPro:IPR000571); BEST Arabidopsis thaliana protein match is: Zinc finger C-x8-C-x5-C-x3-H type family protein (TAIR:AT1G66810.1); Has 1124 Blast hits to 1011 proteins in 226 species: Archae - 0; Bacteria - 0; Metazoa - 463; Fungi - 91; Plants - 303; Viruses - 0; Other Eukaryotes - 267 (source:…	14	22	325	143	-18.124	3.08737	5.83978e-06	1.18444e-06	1.02082e-05	0.144658	0.116597	1.79896e+07	2.99269e-06	0.000514239	-12.5748	3.10907	23.3999	1.31588e-06	0.000156241	1	9.02843e-05	Chr1:25562117-25563948	OK	2.51446	15.9924	2.66906	-4.72864	2.26029e-06	5.81751e-05	1	1	1	3	1
at5g22540	Plant protein of unknown function (DUF247)		Plant protein of unknown function (DUF247); CONTAINS InterPro DOMAIN/s: Protein of unknown function DUF247 plant (InterPro:IPR004158); BEST Arabidopsis thaliana protein match is: Plant protein of unknown function (DUF247) (TAIR:AT5G22550.2); Has 1140 Blast hits to 1020 proteins in 18 species: Archae - 0; Bacteria - 0; Metazoa - 0; Fungi - 0; Plants - 1140; Viruses - 0; Other Eukaryotes - 0 (sourc…	60	19	397	293	-16.96	1.97031	9.85231e-06	3.83723e-06	1.55276e-05	0.199756	0.116597	1.79896e+07	0.00561463	0.0808436	-11.6527	3.4428	23.346	1.35324e-06	0.000160111	1	9.25205e-05	Chr5:7481477-7482953	OK	1.64397	11.8639	2.85132	-5.38133	7.39373e-08	2.97958e-06	1	1	1	3	1
at1g10340	Ankyrin repeat family protein		Ankyrin repeat family protein; CONTAINS InterPro DOMAIN/s: Ankyrin repeat-containing domain (InterPro:IPR020683) Ankyrin repeat (InterPro:IPR002110); BEST Arabidopsis thaliana protein match is: Ankyrin repeat family protein (TAIR:AT2G24600.4); Has 23228 Blast hits to 12811 proteins in 577 species: Archae - 31; Bacteria - 1612; Metazoa - 12827; Fungi - 1604; Plants - 2793; Viruses - 138; Other Euk…	415	469	2864	2922	-13.8474	1.9423	8.39425e-05	3.4587e-05	0.000133002	0.125279	0.116597	1.79896e+07	0.000294905	0.0119022	-9.53026	2.62935	23.3312	1.36366e-06	0.000160778	1	9.29062e-05	Chr1:3390321-3392571	OK	20.1228	70.3682	1.80609	-4.39834	1.09083e-05	0.000208578	1	1	1	3	1
at3g28210	zinc finger (AN1-like) family protein	Encodes a putative zinc finger protein (PMZ).	PMZ; FUNCTIONS IN: zinc ion binding; INVOLVED IN: response to abscisic acid stimulus response to chitin; LOCATED IN: cellular_component unknown; EXPRESSED IN: 12 plant structures; EXPRESSED DURING: 10 growth stages; CONTAINS InterPro DOMAIN/s: Zinc finger AN1-type (InterPro:IPR000058); BEST Arabidopsis thaliana protein match is: zinc finger (C2H2 type AN1-like) family protein (TAIR:AT2G41835.1); …	32	86	274	350	-17.0866	2.03456	9.13843e-06	3.54766e-06	1.45424e-05	0.118964	0.116597	1.79896e+07	0.00020228	0.00919827	-10.8498	2.42028	23.1797	1.47548e-06	0.000172749	1	9.98236e-05	Chr3:10520508-10521532	OK	8.42762	24.6178	1.5465	-3.19198	0.00141299	0.00951357	1	1	1	3	1
at5g39050	HXXXD-type acyl-transferase family protein		HXXXD-type acyl-transferase family protein; FUNCTIONS IN: transferase activity transferring acyl groups other than amino-acyl groups transferase activity; INVOLVED IN: biological_process unknown; LOCATED IN: cellular_component unknown; EXPRESSED IN: 21 plant structures; EXPRESSED DURING: 13 growth stages; CONTAINS InterPro DOMAIN/s: Transferase (InterPro:IPR003480); BEST Arabidopsis thaliana prot…	562	988	3505	3116	-13.4439	1.49809	0.000102222	5.34102e-05	0.000150824	0.100439	0.116597	1.79896e+07	0.00153091	0.0354476	-8.95041	1.73707	23.1629	1.48844e-06	0.000173662	1	0.000100351	Chr5:15634585-15636065	OK	61.6847	126.651	1.03788	-2.33381	0.0196057	0.065417	1	1	1	3	1
at1g64610	Transducin/WD40 repeat-like superfamily protein		Transducin/WD40 repeat-like superfamily protein; CONTAINS InterPro DOMAIN/s: WD40 repeat 2 (InterPro:IPR019782) WD40 repeat-like-containing domain (InterPro:IPR011046) WD40-repeat-containing domain (InterPro:IPR017986) WD40/YVTN repeat-like-containing domain (InterPro:IPR015943) WD40 repeat (InterPro:IPR001680) WD40 repeat subgroup (InterPro:IPR019781) G-protein beta WD-40 repeat region (InterPro…	195	391	2145	1248	-14.6795	1.96089	4.73952e-05	1.93511e-05	7.51921e-05	0.082516	0.116597	1.79896e+07	7.7593e-06	0.000965784	-10.0686	2.09671	23.1425	1.50427e-06	0.000174902	1	0.000101067	Chr1:23998724-24001950	OK	12.6615	34.6399	1.45199	-6.03041	1.63548e-09	1.00565e-07	1	1	1	3	1
at2g39518	Uncharacterised protein family (UPF0497)		Uncharacterised protein family (UPF0497); FUNCTIONS IN: molecular_function unknown; INVOLVED IN: biological_process unknown; LOCATED IN: endomembrane system; CONTAINS InterPro DOMAIN/s: Uncharacterised protein family UPF0497 trans-membrane plant (InterPro:IPR006702) Uncharacterised protein family UPF0497 trans-membrane plant subgroup (InterPro:IPR006459); BEST Arabidopsis thaliana protein match i…	80	92	314	771	-16.214	1.99547	1.65398e-05	6.54861e-06	2.62629e-05	0.144658	0.116597	1.79896e+07	0.000767244	0.022814	-10.1568	2.8807	23.0474	1.5806e-06	0.000181888	1	0.000105105	Chr2:16495874-16497621	OK	12.963	44.4634	1.77821	-3.83347	0.000126348	0.00147598	1	1	1	3	1
at1g35910	Haloacid dehalogenase-like hydrolase (HAD) superfamily protein		Haloacid dehalogenase-like hydrolase (HAD) superfamily protein; FUNCTIONS IN: catalytic activity trehalose-phosphatase activity; INVOLVED IN: trehalose biosynthetic process metabolic process; EXPRESSED IN: 14 plant structures; EXPRESSED DURING: 4 anthesis C globular stage F mature embryo stage petal differentiation and expansion stage E expanded cotyledon stage; CONTAINS InterPro DOMAIN/s: HAD-su…	35	3	424	132	-17.599	2.47826	7.13188e-06	1.94356e-06	1.19039e-05	0.301564	0.116597	1.79896e+07	0.00596893	0.0841675	-12.9317	4.356	23.0496	1.57871e-06	0.000181888	1	0.000105105	Chr1:13363002-13365060	OK	0.776661	9.89544	3.67141	-5.51594	3.46928e-08	1.52242e-06	1	1	1	3	1
at1g61260	Protein of unknown function (DUF761)		Protein of unknown function (DUF761); FUNCTIONS IN: molecular_function unknown; INVOLVED IN: biological_process unknown; LOCATED IN: endomembrane system; EXPRESSED IN: 12 plant structures; EXPRESSED DURING: 7 growth stages; CONTAINS InterPro DOMAIN/s: Protein of unknown function DUF761 plant (InterPro:IPR008480); BEST Arabidopsis thaliana protein match is: Protein of unknown function (DUF761) (TA…	91	71	1440	365	-15.9129	2.47425	2.27071e-05	6.81066e-06	3.82164e-05	0.157953	0.116597	1.79896e+07	8.17863e-05	0.00494718	-10.9292	2.50897	23.0208	1.60259e-06	0.000183164	1	0.000105842	Chr1:22593464-22595069	OK	6.26228	37.2798	2.57364	-5.67388	1.39601e-08	6.77249e-07	1	1	1	3	1
at2g47190	myb domain protein 2	Encodes a MYB transcription factor that possesses an R2R3 MYB DNA binding domain and is known to regulate the expression of salt- and dehydration-responsive genes. Has been shown to bind calmodulin.	myb domain protein 2 (MYB2); FUNCTIONS IN: calmodulin binding DNA binding transcription activator activity sequence-specific DNA binding transcription factor activity; INVOLVED IN: in 6 processes; LOCATED IN: nucleus; EXPRESSED IN: 6 plant structures; EXPRESSED DURING: 4 anthesis; CONTAINS InterPro DOMAIN/s: SANT DNA-binding (InterPro:IPR001005) Homeodomain-like (InterPro:IPR009057) Myb DNA-bindi…	90	189	636	655	-15.8986	1.71759	1.94667e-05	9.04259e-06	2.96883e-05	0.0943988	0.116597	1.79896e+07	0.000281538	0.011533	-11.1854	2.01579	22.9912	1.62744e-06	0.000185373	1	0.000107118	Chr2:19376201-19377531	OK	13.4686	29.1938	1.11606	-2.56035	0.0104567	0.0419138	1	1	1	3	1
at3g57380	Glycosyltransferase family 61 protein		Glycosyltransferase family 61 protein; FUNCTIONS IN: transferase activity transferring glycosyl groups; INVOLVED IN: biological_process unknown; LOCATED IN: cellular_component unknown; EXPRESSED IN: stem flower stamen; EXPRESSED DURING: 4 anthesis; CONTAINS InterPro DOMAIN/s: Glycosyltransferase AER61 uncharacterised (InterPro:IPR007657); BEST Arabidopsis thaliana protein match is: Glycosyltransf…	3	14	75	78	-19.5787	2.92241	2.05863e-06	4.66787e-07	3.51433e-06	0.157953	0.116597	1.79896e+07	4.37971e-05	0.00312247	-13.8544	3.1662	22.9763	1.64009e-06	0.000186183	1	0.000107586	Chr3:21229801-21231729	OK	0.431667	1.96582	2.18714	-2.86924	0.00411463	0.0209196	1	1	1	3	1
at3g53150	UDP-glucosyl transferase 73D1		UDP-glucosyl transferase 73D1 (UGT73D1); FUNCTIONS IN: transferase activity transferring hexosyl groups UDP-glycosyltransferase activity; INVOLVED IN: metabolic process; LOCATED IN: endomembrane system; EXPRESSED IN: stem sepal stamen; EXPRESSED DURING: 4 anthesis; CONTAINS InterPro DOMAIN/s: UDP-glucuronosyl/UDP-glucosyltransferase (InterPro:IPR002213); BEST Arabidopsis thaliana protein match is…	34	47	400	352	-17.1213	2.57397	1.01359e-05	2.86174e-06	1.71157e-05	0.125279	0.116597	1.79896e+07	9.40734e-06	0.00109707	-11.8277	3.20056	22.9355	1.67528e-06	0.000188902	1	0.000109157	Chr3:19697735-19699259	OK	2.61169	12.4879	2.25748	-4.41886	9.92229e-06	0.000193566	1	1	1	3	1
at1g66550	WRKY DNA-binding protein 67	member of WRKY Transcription Factor; Group III	WRKY DNA-binding protein 67 (WRKY67); FUNCTIONS IN: sequence-specific DNA binding transcription factor activity; INVOLVED IN: regulation of transcription DNA-dependent regulation of transcription; CONTAINS InterPro DOMAIN/s: DNA-binding WRKY (InterPro:IPR003657); BEST Arabidopsis thaliana protein match is: WRKY DNA-binding protein 64 (TAIR:AT1G66560.1); Has 3216 Blast hits to 2787 proteins in 184…	0	2	61	15	-21.691	4.90686	9.0427e-07	5.51576e-08	1.62761e-06	0.229344	0.116597	1.79896e+07	1.44712e-05	0.00144838	-13.6208	4.8757	22.9411	1.67038e-06	0.000188902	1	0.000109157	Chr1:24828501-24829639	OK	0.327487	2.51625	2.94176	-3.09448	0.00197156	0.0121934	1	1	1	3	1
at5g51630	Disease resistance protein (TIR-NBS-LRR class) family		Disease resistance protein (TIR-NBS-LRR class) family; FUNCTIONS IN: transmembrane receptor activity nucleoside-triphosphatase activity nucleotide binding ATP binding; INVOLVED IN: signal transduction apoptosis defense response innate immune response; LOCATED IN: intrinsic to membrane; EXPRESSED IN: 9 plant structures; EXPRESSED DURING: 4 anthesis petal differentiation and expansion stage E expan…	91	190	655	630	-15.8988	1.69172	1.93718e-05	9.12297e-06	2.94194e-05	0.0943988	0.116597	1.79896e+07	0.000346923	0.0134455	-11.251	2.04074	22.8513	1.75029e-06	0.000195393	1	0.000112908	Chr5:20969442-20974916	OK	3.23181	6.8077	1.07483	-4.07611	4.57961e-05	0.000659869	1	1	1	3	1
at5g14930	senescence-associated gene 101	encodes an acyl hydrolase involved in senescence .	senescence-associated gene 101 (SAG101); Has 22 Blast hits to 22 proteins in 4 species: Archae - 0; Bacteria - 0; Metazoa - 0; Fungi - 0; Plants - 22; Viruses - 0; Other Eukaryotes - 0 (source: NCBI BLink).	235	415	1780	1367	-14.6185	1.67327	4.67606e-05	2.22947e-05	7.10001e-05	0.088425	0.116597	1.79896e+07	0.000198353	0.00908356	-10.0051	1.92231	22.8096	1.78869e-06	0.000197873	1	0.000114342	Chr5:4828639-4830955	OK	17.0644	42.5729	1.31895	-3.47598	0.000508985	0.00434279	1	1	1	3	1
at1g73810	Core-2/I-branching beta-16-N-acetylglucosaminyltransferase family protein		Core-2/I-branching beta-16-N-acetylglucosaminyltransferase family protein; CONTAINS InterPro DOMAIN/s: Core-2/I-Branching enzyme (InterPro:IPR021141); BEST Arabidopsis thaliana protein match is: Core-2/I-branching beta-16-N-acetylglucosaminyltransferase family protein (TAIR:AT1G68390.1); Has 580 Blast hits to 580 proteins in 21 species: Archae - 0; Bacteria - 5; Metazoa - 0; Fungi - 0; Plants - 5…	79	62	611	339	-16.4503	1.82141	1.35898e-05	5.89091e-06	2.09963e-05	0.144658	0.116597	1.79896e+07	0.00225939	0.0457462	-11.0236	2.58437	22.808	1.79018e-06	0.000197873	1	0.000114342	Chr1:27752399-27755297	OK	4.30357	18.1412	2.07567	-4.48885	7.16082e-06	0.000148883	1	1	1	3	1
at4g39030	MATE efflux family protein	Encodes an orphan multidrug and toxin extrusion transporter. Essential component of salicylic acid-dependent signaling for disease resistance. Member of the MATE-transporter family. Expression induced by salicylic acid. Mutants are salicylic acid-deficien	ENHANCED DISEASE SUSCEPTIBILITY 5 (EDS5); FUNCTIONS IN: antiporter activity drug transmembrane transporter activity transporter activity; INVOLVED IN: salicylic acid biosynthetic process negative regulation of defense response defense response response to nematode; LOCATED IN: mitochondrion plastid membrane; EXPRESSED IN: 23 plant structures; EXPRESSED DURING: 10 growth stages; CONTAINS InterPro …	1043	561	8031	4880	-12.7255	1.91658	0.000181565	7.58839e-05	0.000286891	0.178484	0.116597	1.79896e+07	0.00271629	0.0512061	-8.54697	3.0469	22.8082	1.79001e-06	0.000197873	1	0.000114342	Chr4:18185666-18190556	OK	26.6017	146.719	2.46347	-5.32869	9.89236e-08	3.85593e-06	1	1	1	3	1
at2g47000	ATP binding cassette subfamily B4	Multidrug resistance P-glycoprotein (MDR/PGP) subfamily of ABC transporters. Functions in the basipetal redirection of auxin from the root tip. Exhibits apolar plasma membrane localization in the root cap and polar localization in tissues above.	ATP binding cassette subfamily B4 (ABCB4); FUNCTIONS IN: xenobiotic-transporting ATPase activity ATPase activity coupled to transmembrane movement of substances; INVOLVED IN: in 8 processes; LOCATED IN: plasma membrane membrane; EXPRESSED IN: 14 plant structures; EXPRESSED DURING: 4 anthesis petal differentiation and expansion stage; CONTAINS InterPro DOMAIN/s: ATPase AAA+ type core (InterPro:IPR…	215	243	1688	865	-14.9478	1.65409	3.71121e-05	1.78249e-05	5.61344e-05	0.118964	0.116597	1.79896e+07	0.00157597	0.0361261	-10.0045	2.16095	22.6634	1.9301e-06	0.00021264	1	0.000122875	Chr2:19309867-19315241	OK	4.5358	13.4588	1.56912	-3.71172	0.000205853	0.00214771	1	1	1	3	1
at1g26130	ATPase E1-E2 type family protein / haloacid dehalogenase-like hydrolase family protein		ATPase E1-E2 type family protein / haloacid dehalogenase-like hydrolase family protein; FUNCTIONS IN: ATPase activity coupled to transmembrane movement of ions phosphorylative mechanism; INVOLVED IN: metabolic process ATP biosynthetic process phospholipid transport; LOCATED IN: plasma membrane chloroplast envelope; EXPRESSED IN: 24 plant structures; EXPRESSED DURING: 15 growth stages; CONTAINS In…	224	509	2077	1250	-14.5561	1.66375	4.87254e-05	2.33576e-05	7.38876e-05	0.0766709	0.116597	1.79896e+07	6.89975e-05	0.00439254	-10.2207	1.71141	22.5508	2.04659e-06	0.000224737	1	0.000129865	Chr1:9033217-9038577	OK	7.99227	16.9077	1.08101	-4.262	2.02605e-05	0.000346467	1	1	1	3	1
at2g41835	zinc finger (C2H2 type AN1-like) family protein		zinc finger (C2H2 type AN1-like) family protein; FUNCTIONS IN: zinc ion binding nucleic acid binding; INVOLVED IN: biological_process unknown; LOCATED IN: intracellular; CONTAINS InterPro DOMAIN/s: Zinc finger C2H2-like (InterPro:IPR015880) Zinc finger AN1-type (InterPro:IPR000058) Zinc finger C2H2-type (InterPro:IPR007087); BEST Arabidopsis thaliana protein match is: zinc finger (C2H2 type AN1-l…	79	115	654	478	-16.1999	1.87681	1.63244e-05	6.93919e-06	2.54576e-05	0.106545	0.116597	1.79896e+07	0.000228605	0.0100882	-10.827	2.28131	22.5132	2.08707e-06	0.000228436	1	0.000132002	Chr2:17457785-17459568	OK	7.87801	23.3135	1.56526	-3.45949	0.000541195	0.00456182	1	1	1	3	1
at5g18270	Arabidopsis NAC domain containing protein 87		Arabidopsis NAC domain containing protein 87 (ANAC087); FUNCTIONS IN: sequence-specific DNA binding transcription factor activity; INVOLVED IN: multicellular organismal development regulation of transcription; LOCATED IN: cellular_component unknown; EXPRESSED IN: 12 plant structures; EXPRESSED DURING: LP.06 six leaves visible LP.04 four leaves visible 4 anthesis C globular stage petal differentia…	20	18	293	127	-18.0587	2.64186	5.44049e-06	1.41737e-06	9.15485e-06	0.17156	0.116597	1.79896e+07	0.000173869	0.00834106	-12.6805	3.23923	22.4664	2.13857e-06	0.000231829	1	0.000133963	Chr5:6040918-6042938	OK	1.18275	7.38857	2.64315	-4.46501	8.00638e-06	0.00016262	1	1	1	3	1
at2g37980	O-fucosyltransferase family protein		O-fucosyltransferase family protein; FUNCTIONS IN: molecular_function unknown; INVOLVED IN: biological_process unknown; LOCATED IN: chloroplast; EXPRESSED IN: 13 plant structures; EXPRESSED DURING: L mature pollen stage M germinated pollen stage 4 anthesis petal differentiation and expansion stage; CONTAINS InterPro DOMAIN/s: GDP-fucose protein O-fucosyltransferase (InterPro:IPR019378); BEST Arab…	10	18	103	90	-18.9414	2.28757	2.72752e-06	8.84514e-07	4.38838e-06	0.157953	0.116597	1.79896e+07	0.00114101	0.0292983	-11.8545	2.62901	22.4662	2.13877e-06	0.000231829	1	0.000133963	Chr2:15894056-15897610	OK	0.773211	2.36343	1.61194	-2.54191	0.011025	0.0434742	1	1	1	3	1
at2g14610	pathogenesis-related gene 1	PR1 gene expression is induced in response to a variety of pathogens. It is a useful molecular marker for the SAR response. Though the Genbank record for the cDNA associated to this gene is called 'PR-1-like' the sequence actually corresponds to PR1. E	pathogenesis-related gene 1 (PR1); FUNCTIONS IN: molecular_function unknown; INVOLVED IN: response to vitamin B1 response to jasmonic acid stimulus systemic acquired resistance defense response; LOCATED IN: extracellular region cell wall; EXPRESSED IN: 17 plant structures; EXPRESSED DURING: 9 growth stages; CONTAINS InterPro DOMAIN/s: Allergen V5/Tpx-1 related conserved site (InterPro:IPR018244) …	1832	199	52660	4329	-11.3906	3.28344	0.000640996	0.000119096	0.0011623	0.412179	0.116597	1.79896e+07	0.00153167	0.0354476	-8.75749	4.81639	22.4743	2.12976e-06	0.000231829	1	0.000133963	Chr2:6241703-6242463	OK	86.38	2344.96	4.76272	-6.22155	4.92258e-10	3.2866e-08	1	1	1	3	1
at3g61390	RING/U-box superfamily protein		RING/U-box superfamily protein; BEST Arabidopsis thaliana protein match is: U-box domain-containing protein (TAIR:AT2G45920.1); Has 3020 Blast hits to 1988 proteins in 330 species: Archae - 23; Bacteria - 254; Metazoa - 666; Fungi - 294; Plants - 411; Viruses - 13; Other Eukaryotes - 1359 (source: NCBI BLink).	11	17	189	229	-18.3485	3.39225	5.44449e-06	9.10783e-07	9.7057e-06	0.144658	0.116597	1.79896e+07	5.89461e-07	0.000154373	-12.8416	3.77601	22.4328	2.17627e-06	0.000235135	1	0.000135873	Chr3:22716352-22718373	OK	0.978222	7.68267	2.97337	-5.33139	9.74646e-08	3.83579e-06	1	1	1	3	1
at1g68620	alpha/beta-Hydrolases superfamily protein		alpha/beta-Hydrolases superfamily protein; FUNCTIONS IN: hydrolase activity; INVOLVED IN: metabolic process; LOCATED IN: cellular_component unknown; EXPRESSED IN: 11 plant structures; EXPRESSED DURING: LP.06 six leaves visible LP.04 four leaves visible 4 anthesis C globular stage petal differentiation and expansion stage; CONTAINS InterPro DOMAIN/s: Lipase GDXG active site (InterPro:IPR002168) Al…	162	386	4027	1615	-14.4126	2.82965	6.98802e-05	1.72055e-05	0.000122254	0.100439	0.116597	1.79896e+07	1.30084e-08	6.64697e-06	-10.3554	2.6864	22.4108	2.20131e-06	0.000237078	1	0.000136996	Chr1:25765946-25767240	OK	25.3053	114.542	2.17836	-4.7968	1.61217e-06	4.40733e-05	1	1	1	3	1
at4g11890	Protein kinase superfamily protein		Protein kinase superfamily protein; FUNCTIONS IN: protein serine/threonine kinase activity protein kinase activity kinase activity ATP binding; INVOLVED IN: protein amino acid phosphorylation; EXPRESSED IN: 22 plant structures; EXPRESSED DURING: 11 growth stages; CONTAINS InterPro DOMAIN/s: Protein kinase ATP binding site (InterPro:IPR017441) Protein kinase catalytic domain (InterPro:IPR000719) S…	475	467	4268	2535	-13.6817	1.97619	9.4798e-05	3.83245e-05	0.000150951	0.138125	0.116597	1.79896e+07	0.000457347	0.0161731	-9.16835	2.39968	22.3848	2.23129e-06	0.000239539	1	0.000138418	Chr4:7147864-7149921	OK	33.1093	134.075	2.01773	-7.66584	1.77636e-14	2.36419e-12	1	1	1	3	1
at1g67070	Mannose-6-phosphate isomerase type I	Encodes a protein with phosphomannose isomerase activity that is involved in synthesis of ascorbic acid. Expression is induced after 24 hours of dark treatment in senescing leaves and treatment with exogenous photosynthesis inhibitor. Induction of gene ex	DARK INDUCIBLE 9 (DIN9); CONTAINS InterPro DOMAIN/s: Mannose-6-phosphate isomerase (InterPro:IPR016305) Cupin RmlC-type (InterPro:IPR011051) Mannose-6-phosphate isomerase type I (InterPro:IPR001250) RmlC-like jelly roll fold (InterPro:IPR014710) Phosphomannose isomerase type I conserved site (InterPro:IPR018050); BEST Arabidopsis thaliana protein match is: Mannose-6-phosphate isomerase type I (TA…	57	71	704	608	-16.3615	2.6571	1.7443e-05	4.72814e-06	2.98274e-05	0.11272	0.116597	1.79896e+07	9.32356e-07	0.000226295	-11.5264	3.17521	22.3624	2.25748e-06	0.000241144	1	0.000139346	Chr1:25042134-25044647	OK	3.11952	17.8807	2.51901	-5.34319	9.13263e-08	3.62261e-06	1	1	1	3	1
at5g63990	Inositol monophosphatase family protein		Inositol monophosphatase family protein; FUNCTIONS IN: 3'(2')5'-bisphosphate nucleotidase activity inositol or phosphatidylinositol phosphatase activity; INVOLVED IN: sulfur metabolic process; LOCATED IN: cellular_component unknown; EXPRESSED IN: 17 plant structures; EXPRESSED DURING: 6 growth stages; CONTAINS InterPro DOMAIN/s: Inositol monophosphatase (InterPro:IPR000760) 3(2)5 -bisphosphate nu…	38	62	408	179	-17.2047	1.90156	8.22012e-06	3.40912e-06	1.27983e-05	0.131666	0.116597	1.79896e+07	0.00103839	0.0274692	-11.8797	2.24159	22.2891	2.3454e-06	0.000249399	1	0.000144116	Chr5:25613257-25615880	OK	3.79163	11.4369	1.59281	-3.10243	0.00191937	0.011951	1	1	1	3	1
at3g26440	Protein of unknown function (DUF707)		Protein of unknown function (DUF707); CONTAINS InterPro DOMAIN/s: Protein of unknown function DUF707 (InterPro:IPR007877); BEST Arabidopsis thaliana protein match is: Protein of unknown function (DUF707) (TAIR:AT1G13000.2); Has 327 Blast hits to 326 proteins in 27 species: Archae - 0; Bacteria - 15; Metazoa - 0; Fungi - 0; Plants - 307; Viruses - 0; Other Eukaryotes - 5 (source: NCBI BLink).	79	57	835	427	-16.2622	2.25	1.69464e-05	5.79059e-06	2.77502e-05	0.138125	0.116597	1.79896e+07	0.000132178	0.00682592	-11.8591	2.82675	22.2365	2.41045e-06	0.000255508	1	0.000147646	Chr3:9676563-9679900	OK	3.56118	18.9643	2.41286	-9.88722	0	0	1	1	1	3	1
at1g12320	Protein of unknown function (DUF1442)		Protein of unknown function (DUF1442); CONTAINS InterPro DOMAIN/s: Protein of unknown function DUF1442 (InterPro:IPR009902); BEST Arabidopsis thaliana protein match is: Protein of unknown function (DUF1442) (TAIR:AT1G62840.1); Has 98 Blast hits to 98 proteins in 12 species: Archae - 0; Bacteria - 0; Metazoa - 0; Fungi - 0; Plants - 98; Viruses - 0; Other Eukaryotes - 0 (source: NCBI BLink).	48	137	491	570	-16.3929	2.16206	1.51419e-05	5.49678e-06	2.45863e-05	0.100439	0.116597	1.79896e+07	1.35026e-05	0.00139457	-11.3274	2.11471	22.1251	2.55448e-06	0.000269077	1	0.000155487	Chr1:4189354-4190342	OK	15.0124	39.1147	1.38155	-3.02749	0.00246591	0.0143969	1	1	1	3	1
at5g62020	heat shock transcription factor B2A	member of Heat Stress Transcription Factor (Hsf) family	heat shock transcription factor B2A (HSFB2A); FUNCTIONS IN: DNA binding sequence-specific DNA binding transcription factor activity; INVOLVED IN: response to chitin; LOCATED IN: nucleus; EXPRESSED IN: 18 plant structures; EXPRESSED DURING: 11 growth stages; CONTAINS InterPro DOMAIN/s: Winged helix-turn-helix transcription repressor DNA-binding (InterPro:IPR011991) Heat shock factor (HSF)-type DNA…	35	118	396	327	-16.8524	1.91088	1.04566e-05	4.35829e-06	1.63881e-05	0.106545	0.116597	1.79896e+07	0.000183042	0.00864751	-11.2562	2.06755	22.0964	2.59291e-06	0.000272271	1	0.000157333	Chr5:24916088-24917643	OK	5.2855	12.6486	1.25887	-2.61338	0.00896528	0.0374417	1	1	1	3	1
at2g29990	alternative NAD(P)H dehydrogenase 2		alternative NAD(P)H dehydrogenase 2 (NDA2); FUNCTIONS IN: NADH dehydrogenase activity oxidoreductase activity FAD binding; INVOLVED IN: oxidation reduction; LOCATED IN: intrinsic to mitochondrial inner membrane; EXPRESSED IN: 24 plant structures; EXPRESSED DURING: 13 growth stages; CONTAINS InterPro DOMAIN/s: FAD-dependent pyridine nucleotide-disulphide oxidoreductase (InterPro:IPR013027) Pyridin…	290	635	2771	1365	-14.2312	1.60592	6.03711e-05	2.98194e-05	9.07156e-05	0.0943988	0.116597	1.79896e+07	0.000497394	0.0169437	-9.96562	1.71915	22.0632	2.63821e-06	0.000276166	1	0.000159583	Chr2:12793339-12795913	OK	27.7113	60.3091	1.1219	-2.53688	0.0111845	0.0439344	1	1	1	3	1
at3g53232	ROTUNDIFOLIA like 1		ROTUNDIFOLIA like 1 (RTFL1); CONTAINS InterPro DOMAIN/s: DVL (InterPro:IPR012552); BEST Arabidopsis thaliana protein match is: DVL family protein (TAIR:AT2G36985.1); Has 35333 Blast hits to 34131 proteins in 2444 species: Archae - 798; Bacteria - 22429; Metazoa - 974; Fungi - 991; Plants - 531; Viruses - 0; Other Eukaryotes - 9610 (source: NCBI BLink).	19	24	386	154	-17.8507	2.9371	6.76301e-06	1.50114e-06	1.17124e-05	0.151267	0.116597	1.79896e+07	8.92618e-06	0.00106331	-11.8349	2.5583	22.0557	2.64854e-06	0.000276386	1	0.00015971	Chr3:19730977-19731423	OK	7.88229	48.6782	2.62659	-4.43865	9.05244e-06	0.000179364	1	1	1	3	1
at5g22530			unknown protein; BEST Arabidopsis thaliana protein match is: unknown protein (TAIR:AT5G22520.1); Has 30201 Blast hits to 17322 proteins in 780 species: Archae - 12; Bacteria - 1396; Metazoa - 17338; Fungi - 3422; Plants - 5037; Viruses - 0; Other Eukaryotes - 2996 (source: NCBI BLink).	39	11	278	228	-17.5091	2.1934	7.09294e-06	2.37338e-06	1.14638e-05	0.221811	0.116597	1.79896e+07	0.00424301	0.0685412	-12.0156	3.59209	21.9962	2.73189e-06	0.000284201	1	0.000164226	Chr5:7480526-7481194	OK	3.17947	26.2677	3.04644	-5.24592	1.55505e-07	5.78283e-06	1	1	1	3	1
at1g17500	ATPase E1-E2 type family protein / haloacid dehalogenase-like hydrolase family protein		ATPase E1-E2 type family protein / haloacid dehalogenase-like hydrolase family protein; FUNCTIONS IN: ATPase activity coupled to transmembrane movement of ions phosphorylative mechanism; INVOLVED IN: metabolic process ATP biosynthetic process phospholipid transport; LOCATED IN: integral to membrane membrane; EXPRESSED IN: 23 plant structures; EXPRESSED DURING: 13 growth stages; CONTAINS InterPro …	600	1104	3272	3639	-13.3437	1.46376	0.000108947	5.79348e-05	0.000159762	0.100439	0.116597	1.79896e+07	0.00193174	0.0413546	-9.13126	1.7591	21.9892	2.74188e-06	0.00028436	1	0.000164318	Chr1:6018756-6023503	OK	18.438	35.8823	0.960591	-2.21086	0.0270456	0.0819184	1	1	1	3	1
at3g15770			unknown protein; BEST Arabidopsis thaliana protein match is: unknown protein (TAIR:AT5G25360.2); Has 143 Blast hits to 143 proteins in 25 species: Archae - 0; Bacteria - 0; Metazoa - 0; Fungi - 0; Plants - 136; Viruses - 0; Other Eukaryotes - 7 (source: NCBI BLink).	121	342	890	979	-15.3206	1.64166	2.85915e-05	1.38438e-05	4.31678e-05	0.088425	0.116597	1.79896e+07	0.000277705	0.0114611	-10.8062	1.76186	21.9674	2.77327e-06	0.00028673	1	0.000165688	Chr3:5340073-5341339	OK	42.9872	77.403	0.848483	-5.79604	6.78994e-09	3.56023e-07	1	1	1	3	1
at1g33960	P-loop containing nucleoside triphosphate hydrolases superfamily protein	Identified as a gene that is induced by avirulence gene avrRpt2 and RPS2 after infection with Pseudomonas syringae pv maculicola strain ES4326 carrying avrRpt2	AVRRPT2-INDUCED GENE 1 (AIG1); FUNCTIONS IN: GTP binding; INVOLVED IN: response to bacterium; EXPRESSED IN: 11 plant structures; EXPRESSED DURING: 8 growth stages; CONTAINS InterPro DOMAIN/s: AIG1 (InterPro:IPR006703); BEST Arabidopsis thaliana protein match is: Avirulence induced gene (AIG1) family protein (TAIR:AT1G33950.1); Has 4495 Blast hits to 3349 proteins in 353 species: Archae - 20; Bact…	2499	1298	31884	24312	-11.026	2.80382	0.000724546	0.000181378	0.00126725	0.17156	0.116597	1.79896e+07	1.43628e-05	0.00144499	-7.97485	4.01961	21.8953	2.87935e-06	0.000295877	1	0.000170973	Chr1:12346231-12348513	OK	92.385	908.319	3.29747	-6.30026	2.97151e-10	2.03087e-08	1	1	1	3	1
at5g48180	nitrile specifier protein 5	Encodes a nitrile-specifier protein NSP5. NSP5 is one out of five (At3g16400/NSP1 At2g33070/NSP2 At3g16390/NSP3 At3g16410/NSP4 and At5g48180/NSP5) A. thaliana epithiospecifier protein (ESP) homologues that promote simple nitrile but not epithionitrile or	nitrile specifier protein 5 (NSP5); FUNCTIONS IN: molecular_function unknown; INVOLVED IN: glucosinolate catabolic process nitrile biosynthetic process; LOCATED IN: cellular_component unknown; EXPRESSED IN: 24 plant structures; EXPRESSED DURING: 15 growth stages; CONTAINS InterPro DOMAIN/s: Galactose oxidase/kelch beta-propeller (InterPro:IPR011043) Kelch repeat type 1 (InterPro:IPR006652) Kelch-…	1219	3455	16120	11609	-11.7255	2.15392	0.000381594	0.000139996	0.000622966	0.082516	0.116597	1.79896e+07	7.41069e-07	0.000189333	-8.36973	2.33975	21.8508	2.94687e-06	0.000301893	1	0.000174449	Chr5:19540936-19542426	OK	195.762	546.029	1.47987	-2.62791	0.00859115	0.036261	1	1	1	3	1
at2g32150	Haloacid dehalogenase-like hydrolase (HAD) superfamily protein		Haloacid dehalogenase-like hydrolase (HAD) superfamily protein; FUNCTIONS IN: hydrolase activity catalytic activity; INVOLVED IN: metabolic process; LOCATED IN: cellular_component unknown; EXPRESSED IN: 24 plant structures; EXPRESSED DURING: 13 growth stages; CONTAINS InterPro DOMAIN/s: Haloacid dehalogenase-like hydrolase (InterPro:IPR005834) Pyrimidine 5-nucleotidase (InterPro:IPR010237) HAD-su…	805	1328	6584	6084	-12.7295	1.94877	0.00018227	7.49597e-05	0.000289314	0.100439	0.116597	1.79896e+07	4.58383e-05	0.00321315	-8.59224	2.47413	21.8449	2.95605e-06	0.000301912	1	0.000174461	Chr2:13659005-13660764	OK	145.227	444.059	1.61245	-3.26724	0.001086	0.00777693	1	1	1	3	1
at1g29660	GDSL-like Lipase/Acylhydrolase superfamily protein		GDSL-like Lipase/Acylhydrolase superfamily protein; FUNCTIONS IN: hydrolase activity acting on ester bonds carboxylesterase activity; INVOLVED IN: lipid metabolic process; LOCATED IN: apoplast nucleus; EXPRESSED IN: 19 plant structures; EXPRESSED DURING: 10 growth stages; CONTAINS InterPro DOMAIN/s: Lipase GDSL (InterPro:IPR001087); BEST Arabidopsis thaliana protein match is: GDSL-like Lipase/Acy…	1636	4720	1134	1319	-13.2342	-1.73598	0.000123049	0.000189418	5.6864e-05	0.088425	0.116597	1.79896e+07	9.58046e-05	0.00546161	-9.76533	-1.43056	21.7678	3.0772e-06	0.000313333	1	0.000181061	Chr1:10371838-10373766	OK	245.686	42.917	-2.51719	5.02308	5.08498e-07	1.64066e-05	1	1	1	3	1
at5g05460	Glycosyl hydrolase family 85		Glycosyl hydrolase family 85 ; FUNCTIONS IN: hydrolase activity acting on glycosyl bonds mannosyl-glycoprotein endo-beta-N-acetylglucosaminidase activity; INVOLVED IN: biological_process unknown; LOCATED IN: chloroplast cytoplasm; EXPRESSED IN: 18 plant structures; EXPRESSED DURING: 12 growth stages; CONTAINS InterPro DOMAIN/s: Glycoside hydrolase family 85 (InterPro:IPR005201) Glycoside hydrolas…	146	352	1299	1182	-15.0407	1.86357	3.61937e-05	1.55767e-05	5.66004e-05	0.082516	0.116597	1.79896e+07	2.11318e-05	0.00186508	-10.5327	1.7982	21.6719	3.23491e-06	0.000328397	1	0.000189765	Chr5:1615528-1618902	OK	10.2547	23.1771	1.17641	-2.77137	0.00558201	0.0263398	1	1	1	3	1
at4g32870	Polyketide cyclase/dehydrase and lipid transport superfamily protein		Polyketide cyclase/dehydrase and lipid transport superfamily protein; CONTAINS InterPro DOMAIN/s: Polyketide cyclase/dehydrase (InterPro:IPR019587); BEST Arabidopsis thaliana protein match is: Polyketide cyclase/dehydrase and lipid transport superfamily protein (TAIR:AT2G25770.2); Has 254 Blast hits to 254 proteins in 94 species: Archae - 0; Bacteria - 125; Metazoa - 0; Fungi - 0; Plants - 118; V…	49	406	1538	1321	-15.2133	2.60718	3.78689e-05	1.06478e-05	6.49777e-05	0.100439	0.116597	1.79896e+07	1.15638e-07	4.6778e-05	-10.4924	2.04324	21.6373	3.29387e-06	0.000332374	1	0.000192063	Chr4:15862142-15862741	OK	62.2206	156.299	1.32885	-3.00728	0.00263594	0.0151093	1	1	1	3	1
at5g22060	DNAJ homologue 2	Co-chaperonin similar to E. coli DnaJ	DNAJ homologue 2 (J2); FUNCTIONS IN: unfolded protein binding heat shock protein binding ATP binding; INVOLVED IN: protein folding response to salt stress; LOCATED IN: plasma membrane; EXPRESSED IN: 24 plant structures; EXPRESSED DURING: 15 growth stages; CONTAINS InterPro DOMAIN/s: Molecular chaperone heat shock protein Hsp40 DnaJ (InterPro:IPR015609) HSP40/DnaJ peptide-binding (InterPro:IPR0089…	764	2227	9345	7976	-12.3849	2.14709	0.000241293	8.88545e-05	0.000393513	0.082516	0.116597	1.79896e+07	8.15177e-07	0.000200358	-8.47738	2.21658	21.5886	3.37848e-06	0.000339454	1	0.000196155	Chr5:7303621-7305797	OK	112.863	280.37	1.31276	-2.55799	0.0105278	0.0421563	1	1	1	3	1
at5g22630	arogenate dehydratase 5	Encodes a plastid-localized arogenate dehydratase involved in phenylalanine biosynthesis. Not less than six genes encoding ADT were identi&#64257;ed in the Arabidopsis genome: ADT1 [At1g11790]; ADT2 [At3g07630]; ADT3 [At2g27820]; ADT4 [At3g44720]; ADT5 [	arogenate dehydratase 5 (ADT5); FUNCTIONS IN: arogenate dehydratase activity prephenate dehydratase activity; INVOLVED IN: L-phenylalanine biosynthetic process; LOCATED IN: chloroplast; EXPRESSED IN: 22 plant structures; EXPRESSED DURING: 13 growth stages; CONTAINS InterPro DOMAIN/s: Prephenate dehydratase (InterPro:IPR001086) Prephenate dehydratase conserved site (InterPro:IPR018528); BEST Arabi…	757	876	6393	3420	-13.057	1.76481	0.000140112	6.36313e-05	0.000216309	0.125279	0.116597	1.79896e+07	0.000908914	0.0255404	-8.73144	2.1934	21.5854	3.38424e-06	0.000339454	1	0.000196155	Chr5:7524341-7526160	OK	44.2409	147.661	1.73883	-3.88014	0.000104398	0.00127457	1	1	1	3	1
at5g27610	DIRP ;Myb-like DNA-binding domain		ALWAYS EARLY 1 (ALY1); FUNCTIONS IN: DNA binding sequence-specific DNA binding transcription factor activity; INVOLVED IN: biological_process unknown; LOCATED IN: cellular_component unknown; EXPRESSED IN: sperm cell male gametophyte flower pollen tube; EXPRESSED DURING: L mature pollen stage M germinated pollen stage 4 anthesis petal differentiation and expansion stage; CONTAINS InterPro DOMAIN/s…	42	114	394	312	-16.8189	1.76731	1.04132e-05	4.69018e-06	1.59596e-05	0.106545	0.116597	1.79896e+07	0.000544118	0.0180526	-11.1633	1.76238	21.5792	3.39519e-06	0.00033954	1	0.000196204	Chr5:9764134-9769903	OK	2.2221	4.72081	1.08711	-2.28411	0.022365	0.0716812	1	1	1	3	1
at1g33720	cytochrome P450 family 76 subfamily C polypeptide 6	member of CYP76C	cytochrome P450 family 76 subfamily C polypeptide 6 (CYP76C6); FUNCTIONS IN: electron carrier activity monooxygenase activity iron ion binding oxygen binding heme binding; INVOLVED IN: oxidation reduction; LOCATED IN: endomembrane system; CONTAINS InterPro DOMAIN/s: Cytochrome P450 (InterPro:IPR001128) Cytochrome P450 E-class group I (InterPro:IPR002401) Cytochrome P450 conserved site (InterPro:I…	158	121	1087	815	-15.4289	1.83677	2.75501e-05	1.19494e-05	4.28444e-05	0.138125	0.116597	1.79896e+07	0.00128652	0.0314219	-11.0204	2.69216	21.5367	3.47116e-06	0.000345083	1	0.000199407	Chr1:12220896-12224000	OK	6.98937	28.8406	2.04486	-4.84083	1.29301e-06	3.67381e-05	1	1	1	3	1
at1g63440	heavy metal atpase 5	The Arabidopsis P-type ATPase HMA5 is involved in Cu detoxification. hma5 mutant plants exhibit Cu hypersensitivity which is especially dramatic in roots where HMA5 is mostly expressed.	heavy metal atpase 5 (HMA5); FUNCTIONS IN: ATPase activity coupled to transmembrane movement of ions phosphorylative mechanism; INVOLVED IN: detoxification of copper ion response to copper ion; LOCATED IN: integral to membrane membrane; EXPRESSED IN: 8 plant structures; EXPRESSED DURING: L mature pollen stage M germinated pollen stage 4 anthesis petal differentiation and expansion stage; CONTAINS…	59	108	417	348	-16.632	1.63493	1.15694e-05	5.58669e-06	1.7352e-05	0.11272	0.116597	1.79896e+07	0.00181376	0.0395425	-11.603	2.13221	21.526	3.49056e-06	0.000345988	1	0.00019993	Chr1:23527654-23531109	OK	2.60576	5.7137	1.13272	-2.41664	0.0156647	0.0557621	1	1	1	3	1
at1g78450	SOUL heme-binding family protein		SOUL heme-binding family protein; FUNCTIONS IN: binding; INVOLVED IN: biological_process unknown; LOCATED IN: endomembrane system; EXPRESSED IN: 13 plant structures; EXPRESSED DURING: 9 growth stages; CONTAINS InterPro DOMAIN/s: SOUL haem-binding protein (InterPro:IPR006917); BEST Arabidopsis thaliana protein match is: SOUL heme-binding family protein (TAIR:AT1G17100.1); Has 640 Blast hits to 629…	221	921	148	215	-15.9139	-1.85406	1.9585e-05	3.0792e-05	8.52035e-06	0.100439	0.116597	1.79896e+07	0.000128654	0.00670283	-11.0323	-1.84048	21.4974	3.54302e-06	0.000350155	1	0.000202338	Chr1:29516988-29517933	OK	108.398	16.2895	-2.73433	5.65282	1.57841e-08	7.56662e-07	1	1	1	3	1
at1g14870	PLANT CADMIUM RESISTANCE 2		PLANT CADMIUM RESISTANCE 2 (PCR2); FUNCTIONS IN: molecular_function unknown; INVOLVED IN: response to oxidative stress; LOCATED IN: plasma membrane; EXPRESSED IN: callus; CONTAINS InterPro DOMAIN/s: Protein of unknown function Cys-rich (InterPro:IPR006461); BEST Arabidopsis thaliana protein match is: PLAC8 family protein (TAIR:AT5G35525.1); Has 803 Blast hits to 802 proteins in 112 species: Archa…	122	209	698	962	-15.5362	1.77209	2.52561e-05	1.13935e-05	3.88929e-05	0.106545	0.116597	1.79896e+07	0.000398218	0.0147843	-10.3844	2.39581	21.4465	3.63842e-06	0.000358528	1	0.000207177	Chr1:5128374-5129523	OK	27.452	69.1265	1.33233	-3.12353	0.00178696	0.0113242	1	1	1	3	1
at5g26690	Heavy metal transport/detoxification superfamily protein		Heavy metal transport/detoxification superfamily protein ; FUNCTIONS IN: metal ion binding; INVOLVED IN: metal ion transport; LOCATED IN: cellular_component unknown; CONTAINS InterPro DOMAIN/s: Heavy metal transport/detoxification protein (InterPro:IPR006121); BEST Arabidopsis thaliana protein match is: Heavy metal transport/detoxification superfamily protein (TAIR:AT3G05920.1); Has 700 Blast hit…	266	148	2826	1589	-14.4896	2.33446	5.86314e-05	1.92333e-05	9.76283e-05	0.199756	0.116597	1.79896e+07	0.000733659	0.0220177	-10.2605	3.07203	21.4273	3.67494e-06	0.000361068	1	0.000208644	Chr5:9310796-9311572	OK	34.138	236.568	2.79281	-6.78048	1.19775e-11	1.08657e-09	1	1	1	3	1
at3g11480	S-adenosyl-L-methionine-dependent methyltransferases superfamily protein	The gene encodes a SABATH methyltransferase that methylates both salicylic acid and benzoic acid. It is highly expressed in flowers induced by biotic and abiotic stress and thought to be involved in direct defense mechanism.	BSMT1; CONTAINS InterPro DOMAIN/s: SAM dependent carboxyl methyltransferase (InterPro:IPR005299); BEST Arabidopsis thaliana protein match is: S-adenosyl-L-methionine-dependent methyltransferases superfamily protein (TAIR:AT5G04370.1); Has 958 Blast hits to 946 proteins in 124 species: Archae - 0; Bacteria - 67; Metazoa - 9; Fungi - 5; Plants - 736; Viruses - 0; Other Eukaryotes - 141 (source: NCB…	44	99	163	652	-16.6748	2.15384	1.24352e-05	4.51126e-06	2.0153e-05	0.157953	0.116597	1.79896e+07	0.000544823	0.0180526	-10.5341	2.46091	21.4182	3.69256e-06	0.000361741	1	0.000209033	Chr3:3614436-3617314	OK	4.70142	12.7564	1.44006	-2.86587	0.00415863	0.0210586	1	1	1	3	1
at3g13080	multidrug resistance-associated protein 3	encodes an ATP-dependent MRP-like ABC transporter able to transport glutathione-conjugates as well as chlorophyll catabolites. The expression of this gene is upregulated by herbicide safeners such as benoxacor and fenclorim.	multidrug resistance-associated protein 3 (MRP3); FUNCTIONS IN: chlorophyll catabolite transmembrane transporter activity ATPase activity coupled to transmembrane movement of substances glutathione S-conjugate-exporting ATPase activity; INVOLVED IN: transport transmembrane transport; LOCATED IN: apoplast vacuolar membrane plasma membrane plant-type vacuole; EXPRESSED IN: 6 plant structures; EXPRE…	977	1603	6231	6115	-12.6065	1.63999	0.000187079	9.08457e-05	0.000283081	0.100439	0.116597	1.79896e+07	0.000532494	0.0178214	-8.89609	2.00841	21.3258	3.87472e-06	0.000377398	1	0.00021808	Chr3:4195785-4201265	OK	22.0246	53.1759	1.27166	-2.8579	0.00426456	0.0214128	1	1	1	3	1
at1g74360	Leucine-rich repeat protein kinase family protein		Leucine-rich repeat protein kinase family protein; FUNCTIONS IN: protein serine/threonine kinase activity protein kinase activity ATP binding; INVOLVED IN: transmembrane receptor protein tyrosine kinase signaling pathway protein amino acid phosphorylation; LOCATED IN: mitochondrion; EXPRESSED IN: 15 plant structures; EXPRESSED DURING: 9 growth stages; CONTAINS InterPro DOMAIN/s: Protein kinase AT…	201	342	1743	1167	-14.8039	1.79247	4.20613e-05	1.88087e-05	6.507e-05	0.0943988	0.116597	1.79896e+07	0.000124806	0.00656736	-9.40108	2.09588	21.2312	4.07086e-06	0.000393072	1	0.000227138	Chr1:27954230-27959366	OK	6.27362	17.1285	1.44903	-3.37108	0.000748749	0.0058654	1	1	1	3	1
at2g23130	arabinogalactan protein 17	AGP17 is a lysine-rich arabinogalactan-protein (AGP) and part of a multi-gene family of glycoproteins with approx. 50 members. It falls into one subclass with AGP18 and AGP19 other lysine-rich AGPs. 84% of its proline residues are hydroxylated to hydropro	arabinogalactan protein 17 (AGP17); BEST Arabidopsis thaliana protein match is: arabinogalactan protein 18 (TAIR:AT4G37450.1); Has 67144 Blast hits to 32658 proteins in 1837 species: Archae - 189; Bacteria - 18272; Metazoa - 17078; Fungi - 7544; Plants - 7608; Viruses - 2133; Other Eukaryotes - 14320 (source: NCBI BLink).	120	275	24	42	-17.789	-3.01057	6.90624e-06	1.25209e-05	1.55281e-06	0.138125	0.116597	1.79896e+07	9.52967e-07	0.000228442	-11.8949	-2.93952	21.2167	4.10182e-06	0.000394879	1	0.000228182	Chr2:9844298-9845385	OK	42.6602	4.81336	-3.14777	7.2916	3.062e-13	3.46057e-11	1	1	1	3	1
at1g52315	Regulator of Vps4 activity in the MVB pathway protein		Regulator of Vps4 activity in the MVB pathway protein; CONTAINS InterPro DOMAIN/s: Protein of unknown function DUF292 eukaryotic (InterPro:IPR005061); BEST Arabidopsis thaliana protein match is: Regulator of Vps4 activity in the MVB pathway protein (TAIR:AT1G79910.1); Has 35333 Blast hits to 34131 proteins in 2444 species: Archae - 798; Bacteria - 22429; Metazoa - 974; Fungi - 991; Plants - 531; …	18	17	194	169	-18.2067	2.64113	4.91159e-06	1.28253e-06	8.2549e-06	0.164717	0.116597	1.79896e+07	0.000153076	0.00764083	-12.8673	3.15709	21.2114	4.11308e-06	0.000394879	1	0.000228182	Chr1:19481187-19482674	OK	1.63447	9.73439	2.57427	-4.25708	2.07111e-05	0.000352089	1	1	1	3	1
at1g22180	Sec14p-like phosphatidylinositol transfer family protein		Sec14p-like phosphatidylinositol transfer family protein; CONTAINS InterPro DOMAIN/s: Cellular retinaldehyde-binding/triple function C-terminal (InterPro:IPR001251); BEST Arabidopsis thaliana protein match is: Sec14p-like phosphatidylinositol transfer family protein (TAIR:AT4G08690.1); Has 2252 Blast hits to 2246 proteins in 222 species: Archae - 0; Bacteria - 0; Metazoa - 862; Fungi - 537; Plant…	74	176	684	420	-16.1404	1.65347	1.62801e-05	7.81711e-06	2.45534e-05	0.0943988	0.116597	1.79896e+07	0.000479705	0.016622	-10.7231	1.59535	21.1762	4.18936e-06	0.000401057	1	0.000231752	Chr1:7826288-7830392	OK	9.76701	20.9421	1.10042	-5.78025	7.45917e-09	3.86921e-07	1	1	1	3	1
at2g19570	cytidine deaminase 1	Encodes a cytidine deaminase that deaminates cytidine and deoxycytidine and is competitively inhibited by cytosine-containing compounds.	cytidine deaminase 1 (CDA1); CONTAINS InterPro DOMAIN/s: Cytidine deaminase homodimeric (InterPro:IPR006263) APOBEC/CMP deaminase zinc-binding (InterPro:IPR016192) CMP/dCMP deaminase zinc-binding (InterPro:IPR002125) Cytidine deaminase-like (InterPro:IPR016193) Cytidine/deoxycytidylate deaminase zinc-binding domain (InterPro:IPR013171); BEST Arabidopsis thaliana protein match is: Cytidine/deoxycy…	16	29	177	150	-18.2095	2.3402	4.54572e-06	1.45111e-06	7.42309e-06	0.144658	0.116597	1.79896e+07	0.000278104	0.0114611	-12.8954	2.50141	21.17	4.20288e-06	0.000401208	1	0.000231839	Chr2:8470373-8471735	OK	25.3828	61.7141	1.28175	-2.97253	0.00295358	0.0164016	1	1	1	3	1
at4g14630	germin-like protein 9	germin-like protein with N-terminal signal sequence that may target it to the vacuole plasma membrane and/or outside the cell.	germin-like protein 9 (GLP9); FUNCTIONS IN: manganese ion binding nutrient reservoir activity; INVOLVED IN: response to salt stress; LOCATED IN: extracellular region plasma membrane plant-type vacuole; EXPRESSED IN: stem hypocotyl sepal root stamen; EXPRESSED DURING: 4 anthesis; CONTAINS InterPro DOMAIN/s: Cupin RmlC-type (InterPro:IPR011051) Cupin 1 (InterPro:IPR006045) Germin (InterPro:IPR00192…	15	7	198	101	-18.6156	2.80293	3.88512e-06	8.69692e-07	6.5814e-06	0.207019	0.116597	1.79896e+07	0.000558193	0.0182773	-12.9659	3.84446	21.0888	4.38477e-06	0.000417386	1	0.000241187	Chr4:8392840-8393813	OK	1.1281	9.62754	3.09327	-4.48502	7.29077e-06	0.000151119	1	1	1	3	1
at4g12720	MutT/nudix family protein	Encodes a protein with ADP-ribose hydrolase activity. Negatively regulates EDS1-conditioned plant defense and programmed cell death.	NUDT7; FUNCTIONS IN: in 6 functions; INVOLVED IN: in 8 processes; LOCATED IN: cytosol; EXPRESSED IN: 23 plant structures; EXPRESSED DURING: 14 growth stages; CONTAINS InterPro DOMAIN/s: NUDIX hydrolase domain-like (InterPro:IPR015797) NUDIX hydrolase conserved site (InterPro:IPR020084) Nudix hydrolase 6-like (InterPro:IPR003293) NUDIX hydrolase domain (InterPro:IPR000086); BEST Arabidopsis thalia…	862	1071	6846	5089	-12.7935	1.86357	0.000171407	7.38346e-05	0.000268692	0.11272	0.116597	1.79896e+07	0.000227807	0.0100759	-8.42454	2.32946	21.0483	4.47852e-06	0.000422717	1	0.000244268	Chr4:7487300-7490077	OK	56.426	186.971	1.72838	-10.0113	0	0	1	1	1	3	1
at5g61010	exocyst subunit exo70 family protein E2	A member of EXO70 gene family putative exocyst subunits conserved in land plants. Arabidopsis thaliana contains 23 putative EXO70 genes which can be classified into eight clusters on the phylogenetic tree.	exocyst subunit exo70 family protein E2 (EXO70E2); INVOLVED IN: exocytosis vesicle docking involved in exocytosis; LOCATED IN: cytosol exocyst; EXPRESSED IN: 20 plant structures; EXPRESSED DURING: 12 growth stages; CONTAINS InterPro DOMAIN/s: Exo70 exocyst complex subunit (InterPro:IPR004140); BEST Arabidopsis thaliana protein match is: exocyst subunit exo70 family protein E1 (TAIR:AT3G29400.1); …	609	914	3714	2510	-13.4801	1.34026	9.72327e-05	5.50065e-05	0.000139254	0.106545	0.116597	1.79896e+07	0.00575109	0.0821699	-9.3625	1.69917	21.051	4.47214e-06	0.000422717	1	0.000244268	Chr5:24553840-24556749	OK	23.6815	51.2324	1.1133	-12.0198	0	0	1	1	1	3	1
at3g10500	NAC domain containing protein 53		NAC domain containing protein 53 (NAC053); FUNCTIONS IN: sequence-specific DNA binding transcription factor activity; INVOLVED IN: multicellular organismal development regulation of transcription; LOCATED IN: cellular_component unknown; EXPRESSED IN: 22 plant structures; EXPRESSED DURING: 13 growth stages; CONTAINS InterPro DOMAIN/s: No apical meristem (NAM) protein (InterPro:IPR003441); BEST Ara…	196	388	1702	1077	-14.8191	1.67951	4.07459e-05	1.93574e-05	6.19159e-05	0.088425	0.116597	1.79896e+07	0.00019307	0.00899343	-10.1602	1.77469	20.8897	4.86498e-06	0.000456629	1	0.000263864	Chr3:3271489-3274030	OK	14.5415	32.2366	1.14852	-2.7008	0.00691731	0.0308861	1	1	1	3	1
at1g74080	myb domain protein 122	Encodes a putative transcription factor member of the R2R3 factor gene family (MYB122).	myb domain protein 122 (MYB122); CONTAINS InterPro DOMAIN/s: SANT DNA-binding (InterPro:IPR001005) Homeodomain-like (InterPro:IPR009057) Myb DNA-binding (InterPro:IPR014778) HTH transcriptional regulator Myb-type DNA-binding (InterPro:IPR017930) Homeodomain-related (InterPro:IPR012287) Myb transcription factor (InterPro:IPR015495); BEST Arabidopsis thaliana protein match is: myb domain protein 51…	9	19	105	171	-18.6787	2.90536	3.79167e-06	8.5889e-07	6.51761e-06	0.164717	0.116597	1.79896e+07	3.98991e-05	0.00294571	-12.8093	3.19478	20.8778	4.89534e-06	0.000458198	1	0.000264771	Chr1:27855698-27857534	OK	1.08687	4.71768	2.11789	-3.22173	0.0012742	0.00880065	1	1	1	3	1
at1g34420	leucine-rich repeat transmembrane protein kinase family protein		leucine-rich repeat transmembrane protein kinase family protein; FUNCTIONS IN: protein kinase activity ATP binding; INVOLVED IN: protein amino acid phosphorylation; LOCATED IN: cellular_component unknown; EXPRESSED IN: 17 plant structures; EXPRESSED DURING: 11 growth stages; CONTAINS InterPro DOMAIN/s: Protein kinase catalytic domain (InterPro:IPR000719) Leucine-rich repeat typical subtype (Inter…	148	214	1112	722	-15.3993	1.64562	2.71339e-05	1.30996e-05	4.09304e-05	0.100439	0.116597	1.79896e+07	0.000673241	0.0211869	-10.6177	1.83707	20.8287	5.02256e-06	0.0004688	1	0.000270897	Chr1:12584586-12587570	OK	5.38332	14.2361	1.40299	-3.31832	0.000905593	0.00679241	1	1	1	3	1
at1g27020			unknown protein; BEST Arabidopsis thaliana protein match is: unknown protein (TAIR:AT1G27030.1); Has 514 Blast hits to 514 proteins in 175 species: Archae - 0; Bacteria - 311; Metazoa - 0; Fungi - 0; Plants - 65; Viruses - 0; Other Eukaryotes - 138 (source: NCBI BLink).	259	1405	171	411	-15.3276	-1.5807	2.80137e-05	4.20645e-05	1.40599e-05	0.118964	0.116597	1.79896e+07	0.00234611	0.046617	-9.45585	-2.31013	20.7854	5.1372e-06	0.000478172	1	0.000276313	Chr1:9378558-9380692	OK	75.363	11.1101	-2.76199	5.64442	1.65739e-08	7.88772e-07	1	1	1	3	1
at5g49690	UDP-Glycosyltransferase superfamily protein		UDP-Glycosyltransferase superfamily protein; FUNCTIONS IN: transferase activity transferring glycosyl groups; INVOLVED IN: metabolic process; CONTAINS InterPro DOMAIN/s: UDP-glucuronosyl/UDP-glucosyltransferase (InterPro:IPR002213); BEST Arabidopsis thaliana protein match is: UDP-Glycosyltransferase superfamily protein (TAIR:AT5G65550.1); Has 1807 Blast hits to 1807 proteins in 277 species: Archa…	3	3	18	114	-20.2263	4.03894	1.82246e-06	1.84892e-07	3.28265e-06	0.293123	0.116597	1.79896e+07	0.000262255	0.01107	-14.0503	5.06727	20.7735	5.16923e-06	0.000478503	1	0.000276504	Chr5:20189654-20191390	OK	0.393686	1.83133	2.21778	-2.83176	0.00462932	0.0227475	1	1	1	3	1
at3g13950			unknown protein; BEST Arabidopsis thaliana protein match is: unknown protein (TAIR:AT4G13266.1); Has 339 Blast hits to 265 proteins in 12 species: Archae - 0; Bacteria - 0; Metazoa - 0; Fungi - 0; Plants - 339; Viruses - 0; Other Eukaryotes - 0 (source: NCBI BLink).	55	51	638	424	-16.6085	2.49218	1.41405e-05	4.19964e-06	2.37382e-05	0.125279	0.116597	1.79896e+07	1.30979e-05	0.00136733	-11.514	3.49729	20.7478	5.23916e-06	0.000482318	1	0.000278709	Chr3:4604148-4605425	OK	5.60967	36.5768	2.70494	-5.48215	4.20187e-08	1.82021e-06	1	1	1	3	1
at5g56050			FUNCTIONS IN: molecular_function unknown; INVOLVED IN: biological_process unknown; LOCATED IN: chloroplast; BEST Arabidopsis thaliana protein match is: Late embryogenesis abundant (LEA) hydroxyproline-rich glycoprotein family (TAIR:AT4G26490.1); Has 1807 Blast hits to 1807 proteins in 277 species: Archae - 0; Bacteria - 0; Metazoa - 736; Fungi - 347; Plants - 385; Viruses - 0; Other Eukaryotes - …	52	37	505	317	-16.8748	2.27505	1.11862e-05	3.72693e-06	1.83084e-05	0.151267	0.116597	1.79896e+07	0.000275139	0.0114567	-12.2295	2.88051	20.7495	5.23455e-06	0.000482318	1	0.000278709	Chr5:22700961-22702116	OK	3.57016	20.4522	2.51819	-5.09315	3.52168e-07	1.17953e-05	1	1	1	3	1
at1g21240	wall associated kinase 3	encodes a wall-associated kinase	wall associated kinase 3 (WAK3); FUNCTIONS IN: protein serine/threonine kinase activity kinase activity; INVOLVED IN: protein amino acid phosphorylation; LOCATED IN: plasma membrane; EXPRESSED IN: 9 plant structures; EXPRESSED DURING: 9 growth stages; CONTAINS InterPro DOMAIN/s: EGF-like calcium-binding (InterPro:IPR001881) EGF-like type 3 (InterPro:IPR000742) Serine/threonine-protein kinase-like…	146	62	1952	518	-15.4007	2.36042	3.14403e-05	1.00607e-05	5.23973e-05	0.21437	0.116597	1.79896e+07	0.00110081	0.0284613	-10.8468	3.24044	20.6997	5.37237e-06	0.000491886	1	0.000284238	Chr1:7434302-7436830	OK	3.88304	24.9632	2.68455	-6.0454	1.49037e-09	9.27701e-08	1	1	1	3	1
at5g66640	DA1-related protein 3		DA1-related protein 3 (DAR3); CONTAINS InterPro DOMAIN/s: Protein of unknown function DUF3633 (InterPro:IPR022087); BEST Arabidopsis thaliana protein match is: DA1-related protein 6 (TAIR:AT5G66620.1); Has 235 Blast hits to 233 proteins in 45 species: Archae - 0; Bacteria - 8; Metazoa - 9; Fungi - 11; Plants - 164; Viruses - 0; Other Eukaryotes - 43 (source: NCBI BLink).	37	86	512	432	-16.7518	2.48327	1.27554e-05	3.83879e-06	2.14279e-05	0.100439	0.116597	1.79896e+07	1.16391e-06	0.000269043	-11.0861	2.35043	20.6588	5.48857e-06	0.00050116	1	0.000289597	Chr5:26599383-26601949	OK	4.25708	13.95	1.71233	-4.79988	1.58762e-06	4.36379e-05	1	1	1	3	1
at3g25870			unknown protein; BEST Arabidopsis thaliana protein match is: unknown protein (TAIR:AT1G13360.1); Has 50 Blast hits to 50 proteins in 12 species: Archae - 0; Bacteria - 0; Metazoa - 0; Fungi - 0; Plants - 50; Viruses - 0; Other Eukaryotes - 0 (source: NCBI BLink).	79	79	559	354	-16.4354	1.70087	1.34179e-05	6.22995e-06	2.0346e-05	0.131666	0.116597	1.79896e+07	0.00267995	0.050718	-11.3716	1.96345	20.5423	5.83278e-06	0.000531146	1	0.000306924	Chr3:9463315-9464283	OK	10.2253	29.9728	1.55151	-3.43744	0.000587232	0.0048548	1	1	1	3	1
at1g60890	Phosphatidylinositol-4-phosphate 5-kinase family protein		Phosphatidylinositol-4-phosphate 5-kinase family protein; FUNCTIONS IN: 1-phosphatidylinositol-4-phosphate 5-kinase activity phosphatidylinositol phosphate kinase activity ATP binding; INVOLVED IN: phosphatidylinositol metabolic process; LOCATED IN: plasma membrane; EXPRESSED IN: 22 plant structures; EXPRESSED DURING: 13 growth stages; CONTAINS InterPro DOMAIN/s: Phosphatidylinositol-4-phosphate …	155	296	976	807	-15.3066	1.42411	2.78458e-05	1.50829e-05	4.04211e-05	0.0943988	0.116597	1.79896e+07	0.00221125	0.0451007	-10.7959	1.7819	20.4777	6.03309e-06	0.000546425	1	0.000315753	Chr1:22412245-22417244	OK	6.51753	12.3863	0.92635	-2.17728	0.0294593	0.0869637	1	1	1	3	1
at3g47480	Calcium-binding EF-hand family protein		Calcium-binding EF-hand family protein; FUNCTIONS IN: calcium ion binding; INVOLVED IN: biological_process unknown; LOCATED IN: endomembrane system; EXPRESSED IN: 10 plant structures; EXPRESSED DURING: 9 growth stages; CONTAINS InterPro DOMAIN/s: EF-Hand 1 calcium-binding site (InterPro:IPR018247) EF-HAND 2 (InterPro:IPR018249) EF-hand-like domain (InterPro:IPR011992) Calcium-binding EF-hand (Int…	263	145	2041	983	-14.7791	1.79408	4.27797e-05	1.89882e-05	6.62389e-05	0.185491	0.116597	1.79896e+07	0.00620132	0.0864401	-10.4232	2.81516	20.4824	6.0181e-06	0.000546425	1	0.000315753	Chr3:17496353-17496947	OK	43.4413	204.919	2.23791	-5.50255	3.74337e-08	1.63914e-06	1	1	1	3	1
at3g11580	AP2/B3-like transcriptional factor family protein		AP2/B3-like transcriptional factor family protein; FUNCTIONS IN: sequence-specific DNA binding transcription factor activity; INVOLVED IN: regulation of transcription DNA-dependent; LOCATED IN: cellular_component unknown; EXPRESSED IN: 18 plant structures; EXPRESSED DURING: 9 growth stages; CONTAINS InterPro DOMAIN/s: Transcriptional factor B3 (InterPro:IPR003340); BEST Arabidopsis thaliana prote…	110	167	793	583	-15.8066	1.6544	2.0518e-05	9.85032e-06	3.09564e-05	0.100439	0.116597	1.79896e+07	0.00069659	0.0214014	-10.9425	1.76812	20.4455	6.13533e-06	0.000552122	1	0.000319045	Chr3:3648923-3651332	OK	17.287	44.2294	1.35532	-4.16273	3.1447e-05	0.000490118	1	1	1	3	1
at1g14540	Peroxidase superfamily protein		Peroxidase superfamily protein; FUNCTIONS IN: peroxidase activity heme binding; INVOLVED IN: response to oxidative stress oxidation reduction; LOCATED IN: endomembrane system; EXPRESSED IN: leaf apex sepal root stamen; EXPRESSED DURING: 4 anthesis; CONTAINS InterPro DOMAIN/s: Haem peroxidase (InterPro:IPR010255) Plant peroxidase (InterPro:IPR000823) Peroxidases heam-ligand binding site (InterPro:…	16	18	129	88	-18.639	1.97666	3.13281e-06	1.19711e-06	4.86085e-06	0.17156	0.116597	1.79896e+07	0.00593054	0.0837478	-11.7682	2.88844	20.439	6.15627e-06	0.000552122	1	0.000319045	Chr1:4974066-4975705	OK	1.18157	4.30465	1.86519	-2.86052	0.00422941	0.0212944	1	1	1	3	1
at3g10815	RING/U-box superfamily protein		RING/U-box superfamily protein; FUNCTIONS IN: zinc ion binding; INVOLVED IN: biological_process unknown; LOCATED IN: cellular_component unknown; CONTAINS InterPro DOMAIN/s: Zinc finger RING-type (InterPro:IPR001841) Zinc finger C3HC4 RING-type (InterPro:IPR018957); BEST Arabidopsis thaliana protein match is: RING-H2 finger C1A (TAIR:AT2G40830.3); Has 35333 Blast hits to 34131 proteins in 2444 spe…	22	16	160	128	-18.2643	2.07284	4.12742e-06	1.48303e-06	6.51409e-06	0.185491	0.116597	1.79896e+07	0.00446121	0.0708865	-12.6545	2.86923	20.4143	6.23613e-06	0.000557304	1	0.00032204	Chr3:3384806-3386327	OK	1.79302	9.14224	2.35016	-3.66821	0.000244251	0.00245343	1	1	1	3	1
at1g33560	Disease resistance protein (CC-NBS-LRR class) family	Encodes a NBS-LRR disease resistance protein that possesses N-terminal kinase subdomains. Activation tagged mutant of ADR1 showed elevated levels of SA and reactive oxygen species in addition to number of defense gene transcripts. Exhibits resistance to	ACTIVATED DISEASE RESISTANCE 1 (ADR1); FUNCTIONS IN: kinase activity; INVOLVED IN: response to water deprivation response to karrikin response to other organism defense response; LOCATED IN: endomembrane system; EXPRESSED IN: 21 plant structures; EXPRESSED DURING: 13 growth stages; CONTAINS InterPro DOMAIN/s: NB-ARC (InterPro:IPR002182) Powdery mildew resistance protein RPW8 domain (InterPro:IPR0…	194	380	1653	969	-14.8748	1.60927	3.87155e-05	1.90833e-05	5.81352e-05	0.088425	0.116597	1.79896e+07	0.00034766	0.0134473	-10.6611	1.76937	20.3743	6.36779e-06	0.00056606	1	0.000327099	Chr1:12168767-12172005	OK	8.91724	20.0288	1.16741	-2.7274	0.00638348	0.0290785	1	1	1	3	1
at2g24850	tyrosine aminotransferase 3	Encodes a tyrosine aminotransferase that is responsive to treatment with jasmonic acid.	tyrosine aminotransferase 3 (TAT3); CONTAINS InterPro DOMAIN/s: 1-aminocyclopropane-1-carboxylate synthase (InterPro:IPR001176) Aminotransferase class I/classII (InterPro:IPR004839) Pyridoxal phosphate-dependent transferase major domain (InterPro:IPR015424) Tyrosine transaminase (InterPro:IPR021178) Tyrosine/nicotianamine aminotransferase (InterPro:IPR005958) Pyridoxal phosphate-dependent transfe…	7160	9212	64211	46445	-9.65299	2.00291	0.00155373	0.000620427	0.00248673	0.11272	0.116597	1.79896e+07	7.60778e-05	0.00465994	-6.52552	2.32666	20.3632	6.40499e-06	0.000567864	1	0.000328141	Chr2:10582829-10585216	OK	477.157	1690.08	1.82456	-2.5363	0.0112032	0.0439651	1	1	1	3	1
at1g76070			unknown protein; FUNCTIONS IN: molecular_function unknown; INVOLVED IN: biological_process unknown; LOCATED IN: plasma membrane; EXPRESSED IN: 8 plant structures; EXPRESSED DURING: LP.04 four leaves visible 4 anthesis petal differentiation and expansion stage; BEST Arabidopsis thaliana protein match is: unknown protein (TAIR:AT1G20310.1); Has 66 Blast hits to 66 proteins in 15 species: Archae - 0…	79	133	398	537	-16.2731	1.5849	1.46811e-05	7.29022e-06	2.18713e-05	0.11272	0.116597	1.79896e+07	0.00227046	0.0459225	-10.2746	1.94932	20.2933	6.64329e-06	0.000587441	1	0.000339454	Chr1:28546381-28547611	OK	9.71557	21.0989	1.11879	-2.51797	0.0118033	0.0455619	1	1	1	3	1
at3g13235	ubiquitin family protein		ubiquitin family protein; FUNCTIONS IN: aspartic-type endopeptidase activity; INVOLVED IN: response to cadmium ion; LOCATED IN: cytosol nucleus; EXPRESSED IN: 24 plant structures; EXPRESSED DURING: 13 growth stages; CONTAINS InterPro DOMAIN/s: Ubiquitin-associated/translation elongation factor EF1B N-terminal (InterPro:IPR000449) Peptidase aspartic (InterPro:IPR021109) Ubiquitin subgroup (InterPr…	450	1180	2997	2837	-13.5813	1.41967	9.17566e-05	4.99011e-05	0.000133447	0.082516	0.116597	1.79896e+07	0.000893169	0.0252808	-9.56267	1.50534	20.2853	6.67117e-06	0.000588359	1	0.000339985	Chr3:4271211-4274455	OK	52.7775	85.3184	0.692935	-4.44239	8.89638e-06	0.000177314	1	1	1	3	1
at1g72120	Major facilitator superfamily protein		Major facilitator superfamily protein; FUNCTIONS IN: transporter activity; INVOLVED IN: oligopeptide transport; LOCATED IN: membrane; CONTAINS InterPro DOMAIN/s: PTR2 family proton/oligopeptide symporter conserved site (InterPro:IPR018456) Oligopeptide transporter (InterPro:IPR000109) Major facilitator superfamily general substrate transporter (InterPro:IPR016196); BEST Arabidopsis thaliana prote…	241	404	1518	1327	-14.6794	1.52847	4.37058e-05	2.24645e-05	6.47344e-05	0.0943988	0.116597	1.79896e+07	0.000961839	0.0262673	-10.1448	1.6733	20.2352	6.84828e-06	0.000602398	1	0.000348097	Chr1:27132096-27133985	OK	19.7189	41.8416	1.08536	-2.59928	0.00934207	0.038538	1	1	1	3	1
at1g45145	thioredoxin H-type 5	encodes a cytosolic thioredoxin that reduces disulfide bridges of target proteins by the reversible formation of a disulfide bridge between two neighboring Cys residues present in the active site. Thioredoxins have been found to regulate a variety of biol	thioredoxin H-type 5 (TRX5); FUNCTIONS IN: oxidoreductase activity acting on sulfur group of donors disulfide as acceptor; INVOLVED IN: response to oxidative stress response to cadmium ion defense response to fungus response to microbial phytotoxin; LOCATED IN: cytosol plasma membrane; EXPRESSED IN: 25 plant structures; EXPRESSED DURING: 15 growth stages; CONTAINS InterPro DOMAIN/s: Thioredoxin f…	1619	5569	31863	20266	-11.0049	2.51071	0.000682898	0.000203847	0.00116172	0.082516	0.116597	1.79896e+07	1.21222e-08	6.36153e-06	-7.54442	2.0074	20.2263	6.88008e-06	0.000603586	1	0.000348783	Chr1:17074941-17076330	OK	582.215	1932.25	1.73066	-2.75834	0.0058095	0.0271737	1	1	1	3	1
at5g64890	elicitor peptide 2 precursor		elicitor peptide 2 precursor (PROPEP2); BEST Arabidopsis thaliana protein match is: precursor of peptide 1 (TAIR:AT5G64900.1); Has 30201 Blast hits to 17322 proteins in 780 species: Archae - 12; Bacteria - 1396; Metazoa - 17338; Fungi - 3422; Plants - 5037; Viruses - 0; Other Eukaryotes - 2996 (source: NCBI BLink).	1	1	13	48	-21.6633	4.61956	8.22457e-07	5.84337e-08	1.47803e-06	0.268445	0.116597	1.79896e+07	0.00044581	0.0159202	-13.8914	5.4822	20.2126	6.92945e-06	0.000604788	1	0.000349478	Chr5:25934567-25935521	OK	0.187011	3.49067	4.22231	-2.67806	0.00740509	0.0324534	1	1	1	3	1
at5g38895	RING/U-box superfamily protein		RING/U-box superfamily protein; FUNCTIONS IN: zinc ion binding; INVOLVED IN: response to chitin; EXPRESSED IN: 24 plant structures; EXPRESSED DURING: 15 growth stages; CONTAINS InterPro DOMAIN/s: Zinc finger RING-type (InterPro:IPR001841) Zinc finger C3HC4 RING-type (InterPro:IPR018957); BEST Arabidopsis thaliana protein match is: RING/U-box superfamily protein (TAIR:AT5G15790.2); Has 30201 Blast…	127	399	950	1074	-15.1904	1.61615	3.11363e-05	1.52819e-05	4.68314e-05	0.082516	0.116597	1.79896e+07	0.000201305	0.00919701	-10.9237	1.67976	20.2005	6.97352e-06	0.000607058	1	0.00035079	Chr5:15571253-15575618	OK	24.6238	44.3445	0.8487	-5.60093	2.13203e-08	9.89243e-07	1	1	1	3	1
at4g04540	cysteine-rich RLK (RECEPTOR-like protein kinase) 39	Encodes a cysteine-rich receptor-like protein kinase.	cysteine-rich RLK (RECEPTOR-like protein kinase) 39 (CRK39); FUNCTIONS IN: kinase activity; INVOLVED IN: protein amino acid phosphorylation; LOCATED IN: endomembrane system; CONTAINS InterPro DOMAIN/s: Protein kinase ATP binding site (InterPro:IPR017441) Protein kinase catalytic domain (InterPro:IPR000719) Protein of unknown function DUF26 (InterPro:IPR002902) Serine/threonine-protein kinase-like…	98	49	671	528	-16.1598	1.97631	1.71195e-05	6.80743e-06	2.70936e-05	0.157953	0.116597	1.79896e+07	0.00150309	0.0352379	-10.999	3.38253	20.1489	7.1643e-06	0.000620451	1	0.000358529	Chr4:2259579-2262138	OK	2.68609	13.9828	2.38008	-5.25287	1.49745e-07	5.62032e-06	1	1	1	3	1
at4g20110	VACUOLAR SORTING RECEPTOR 7		VACUOLAR SORTING RECEPTOR 7 (VSR7); FUNCTIONS IN: calcium ion binding; INVOLVED IN: intracellular protein transport N-terminal protein myristoylation protein targeting to vacuole; LOCATED IN: trans-Golgi network integral to plasma membrane Golgi transport complex membrane; EXPRESSED IN: 18 plant structures; EXPRESSED DURING: 8 growth stages; CONTAINS InterPro DOMAIN/s: Protease-associated PA (Int…	602	1317	4381	3839	-13.1813	1.59441	0.000124623	6.19742e-05	0.000187072	0.088425	0.116597	1.79896e+07	0.000329562	0.0129275	-9.64683	1.64792	20.1083	7.31784e-06	0.000632119	1	0.000365271	Chr4:10875232-10878797	OK	37.2709	78.6303	1.07703	-2.38518	0.017071	0.0592971	1	1	1	3	1
at1g54575			unknown protein; Has 35333 Blast hits to 34131 proteins in 2444 species: Archae - 798; Bacteria - 22429; Metazoa - 974; Fungi - 991; Plants - 531; Viruses - 0; Other Eukaryotes - 9610 (source: NCBI BLink).	124	256	1248	987	-15.287	2.02839	3.15857e-05	1.24086e-05	5.05212e-05	0.088425	0.116597	1.79896e+07	9.50446e-06	0.0010985	-10.935	2.03719	20.0506	7.542e-06	0.000644851	1	0.000372629	Chr1:20387059-20387710	OK	39.6339	112.144	1.50055	-3.49806	0.000468661	0.0040691	1	1	1	3	1
at2g30400	ovate family protein 2		ovate family protein 2 (OFP2); INVOLVED IN: N-terminal protein myristoylation; EXPRESSED IN: 13 plant structures; EXPRESSED DURING: 6 growth stages; CONTAINS InterPro DOMAIN/s: Protein of unknown function DUF623 (InterPro:IPR006458); BEST Arabidopsis thaliana protein match is: ovate family protein 4 (TAIR:AT1G06920.1); Has 501 Blast hits to 493 proteins in 50 species: Archae - 0; Bacteria - 2; Me…	8	6	36	120	-19.4191	2.843	2.25044e-06	4.83704e-07	3.80467e-06	0.25251	0.116597	1.79896e+07	0.00218507	0.044797	-13.057	3.75617	20.051	7.54055e-06	0.000644851	1	0.000372629	Chr2:12956560-12957554	OK	0.480657	4.26075	3.14803	-3.75615	0.000172545	0.00187767	1	1	1	3	1
at4g28390	ADP/ATP carrier 3	Encodes a mitochondrial ADP/ATP carrier protein. Shown in heterologous systems to be located in the plasma membrane. Has comparable affinity for ADP and ATP (in E.coli).	ADP/ATP carrier 3 (AAC3); FUNCTIONS IN: binding ATP:ADP antiporter activity; INVOLVED IN: transport mitochondrial transport purine nucleotide transport; LOCATED IN: mitochondrion mitochondrial inner membrane membrane chloroplast envelope; EXPRESSED IN: 23 plant structures; EXPRESSED DURING: 14 growth stages; CONTAINS InterPro DOMAIN/s: Mitochondrial carrier protein (InterPro:IPR002067) Mitochondr…	306	698	3178	1342	-14.123	1.61922	6.52146e-05	3.19867e-05	9.82355e-05	0.100439	0.116597	1.79896e+07	0.000659598	0.020859	-10.1921	1.65438	20.0111	7.69948e-06	0.000654982	1	0.000378483	Chr4:14034653-14043278	OK	34.8767	76.9286	1.14126	-2.56594	0.0102895	0.0414078	1	1	1	3	1
at2g20142	Toll-Interleukin-Resistance (TIR) domain family protein		Toll-Interleukin-Resistance (TIR) domain family protein; FUNCTIONS IN: transmembrane receptor activity; INVOLVED IN: signal transduction innate immune response; LOCATED IN: intrinsic to membrane; EXPRESSED IN: 13 plant structures; EXPRESSED DURING: 9 growth stages; CONTAINS InterPro DOMAIN/s: Toll-Interleukin receptor (InterPro:IPR000157); BEST Arabidopsis thaliana protein match is: Disease resis…	116	212	1056	729	-15.5371	1.85457	2.5656e-05	1.10801e-05	3.99942e-05	0.0943988	0.116597	1.79896e+07	8.60086e-05	0.00512279	-10.5429	2.1311	20.0018	7.73699e-06	0.000656511	1	0.000379366	Chr2:8695373-8696643	OK	16.6486	43.8789	1.39813	-3.2372	0.00120709	0.00844381	1	1	1	3	1
at1g43160	related to AP2 6	encodes a member of the ERF (ethylene response factor) subfamily B-4 of ERF/AP2 transcription factor family (RAP2.6). The protein contains one AP2 domain. There are 7 members in this subfamily.	related to AP2 6 (RAP2.6); CONTAINS InterPro DOMAIN/s: DNA-binding integrase-type (InterPro:IPR016177) Pathogenesis-related transcriptional factor/ERF DNA-binding (InterPro:IPR001471); BEST Arabidopsis thaliana protein match is: Integrase-type DNA-binding superfamily protein (TAIR:AT5G61890.1); Has 6219 Blast hits to 5840 proteins in 256 species: Archae - 0; Bacteria - 2; Metazoa - 0; Fungi - 0; …	268	642	1544	5134	-13.8334	2.52118	9.64753e-05	2.85728e-05	0.000164131	0.157953	0.116597	1.79896e+07	4.07595e-05	0.00296415	-8.30379	2.47447	19.9463	7.96463e-06	0.000674124	1	0.000389545	Chr1:16263812-16264818	OK	61.2335	200.135	1.70858	-3.72883	0.000192374	0.00204076	1	1	1	3	1
at5g57910			unknown protein; BEST Arabidopsis thaliana protein match is: unknown protein (TAIR:AT4G30630.1); Has 30201 Blast hits to 17322 proteins in 780 species: Archae - 12; Bacteria - 1396; Metazoa - 17338; Fungi - 3422; Plants - 5037; Viruses - 0; Other Eukaryotes - 2996 (source: NCBI BLink).	100	230	855	711	-15.6659	1.76924	2.3078e-05	1.04376e-05	3.55147e-05	0.088425	0.116597	1.79896e+07	0.000105939	0.00577814	-11.2284	1.71002	19.926	8.0497e-06	0.000679613	1	0.000392716	Chr5:23451148-23452614	OK	25.3116	53.422	1.07764	-2.49963	0.0124323	0.0471956	1	1	1	3	1
at4g24972	tapetum determinant 1	Encodes a novel small protein which is similar to proteins of unknown function from other plant species. TPD1 is involved in cell specification during anther and pollen development. Identified in a screen for male steriles. Mutants lack tapetal cells and	TAPETUM DETERMINANT 1 (TPD1); FUNCTIONS IN: molecular_function unknown; INVOLVED IN: cell fate determination anther development; LOCATED IN: endomembrane system; EXPRESSED IN: microsporocyte floral meristem flower anther leaf; EXPRESSED DURING: seedling growth; BEST Arabidopsis thaliana protein match is: unknown protein (TAIR:AT1G32583.1); Has 35333 Blast hits to 34131 proteins in 2444 species: A…	248	1131	259	247	-15.5731	-1.65144	2.38953e-05	3.63433e-05	1.15748e-05	0.088425	0.116597	1.79896e+07	0.000246299	0.0105551	-10.7044	-1.72678	19.9071	8.12966e-06	0.000684644	1	0.000395623	Chr4:12837352-12839823	OK	95.961	15.7161	-2.61021	5.45706	4.8407e-08	2.04869e-06	1	1	1	3	1
at3g22370	alternative oxidase 1A	Encodes AOX1a an isoform of alternative oxidase that is expressed in rosettes flowers and root. The alternative oxidase of plant mitochondria transfers electrons from the ubiquinone pool to oxygen without energy conservations. It is regulated through tra	alternative oxidase 1A (AOX1A); FUNCTIONS IN: alternative oxidase activity; INVOLVED IN: oxidation reduction cellular respiration response to cold response to stress mitochondria-nucleus signaling pathway; LOCATED IN: mitochondrion; EXPRESSED IN: 26 plant structures; EXPRESSED DURING: 14 growth stages; CONTAINS InterPro DOMAIN/s: Alternative oxidase (InterPro:IPR002680); BEST Arabidopsis thaliana…	248	606	2220	1216	-14.4415	1.51055	5.13493e-05	2.66561e-05	7.58574e-05	0.0766709	0.116597	1.79896e+07	0.000276135	0.0114567	-9.38813	1.59379	19.8945	8.18358e-06	0.000687461	1	0.000397251	Chr3:7906790-7908740	OK	29.5692	59.1049	0.999182	-2.27852	0.0226955	0.0725554	1	1	1	3	1
at2g21188	other RNA	Unknown gene		22	15	198	86	-18.3076	2.01179	3.95841e-06	1.4593e-06	6.19546e-06	0.199756	0.116597	1.79896e+07	0.00752475	0.0971373	-13.1023	2.59769	19.8685	8.29577e-06	0.000691699	1	0.0003997	Chr2:9079041-9079538	OK	8.4374	45.347	2.42614	-3.8285	0.000128927	0.00149982	1	1	1	3	1
at2g46400	WRKY DNA-binding protein 46	member of WRKY Transcription Factor; Group III	WRKY DNA-binding protein 46 (WRKY46); CONTAINS InterPro DOMAIN/s: DNA-binding WRKY (InterPro:IPR003657); BEST Arabidopsis thaliana protein match is: WRKY family transcription factor (TAIR:AT4G23810.1); Has 3385 Blast hits to 2951 proteins in 185 species: Archae - 0; Bacteria - 0; Metazoa - 0; Fungi - 0; Plants - 3370; Viruses - 0; Other Eukaryotes - 15 (source: NCBI BLink).	336	177	2486	1510	-14.3935	1.8687	5.6661e-05	2.41818e-05	8.87958e-05	0.207019	0.116597	1.79896e+07	0.00696667	0.0930336	-9.82306	3.09983	19.8489	8.38117e-06	0.000697089	1	0.000402815	Chr2:19043413-19044826	OK	15.3412	79.0698	2.36571	-5.88421	3.99951e-09	2.20464e-07	1	1	1	3	1
at5g44585			unknown protein; FUNCTIONS IN: molecular_function unknown; INVOLVED IN: biological_process unknown; LOCATED IN: endomembrane system; Has 30201 Blast hits to 17322 proteins in 780 species: Archae - 12; Bacteria - 1396; Metazoa - 17338; Fungi - 3422; Plants - 5037; Viruses - 0; Other Eukaryotes - 2996 (source: NCBI BLink).	8	23	81	203	-18.6101	2.91838	3.97342e-06	9.03592e-07	6.86171e-06	0.178484	0.116597	1.79896e+07	5.90785e-05	0.0039018	-11.8953	3.00316	19.8393	8.42336e-06	0.000697147	1	0.000402848	Chr5:17984615-17985473	OK	7.08554	34.004	2.26275	-3.39713	0.000680957	0.00545078	1	1	1	3	1
at5g41180	leucine-rich repeat transmembrane protein kinase family protein		leucine-rich repeat transmembrane protein kinase family protein; FUNCTIONS IN: protein serine/threonine kinase activity protein kinase activity ATP binding; INVOLVED IN: transmembrane receptor protein tyrosine kinase signaling pathway protein amino acid phosphorylation; LOCATED IN: endomembrane system; EXPRESSED IN: 22 plant structures; EXPRESSED DURING: 13 growth stages; CONTAINS InterPro DOMAIN…	113	161	615	586	-15.8868	1.47101	1.88042e-05	9.92041e-06	2.74791e-05	0.106545	0.116597	1.79896e+07	0.00329211	0.0573925	-10.8727	1.82975	19.8411	8.41516e-06	0.000697147	1	0.000402848	Chr5:16483870-16487426	OK	4.91231	11.0817	1.1737	-2.68074	0.00734595	0.0322711	1	1	1	3	1
at5g61250	glucuronidase 1	Belongs to the plant glycoside hydrolase family 79. Encodes a protein with several posttranslational modification sites including O-&#946;-GlcNAc attachment sites and serine- threonine- and tyrosine-phosphorylation sites suggesting that this protein is e	glucuronidase 1 (GUS1); FUNCTIONS IN: beta-glucuronidase activity; LOCATED IN: endomembrane system membrane; EXPRESSED IN: 20 plant structures; EXPRESSED DURING: 10 growth stages; CONTAINS InterPro DOMAIN/s: Glycoside hydrolase family 79 N-terminal (InterPro:IPR005199); BEST Arabidopsis thaliana protein match is: glucuronidase 2 (TAIR:AT5G07830.1); Has 384 Blast hits to 378 proteins in 72 species…	110	338	984	1017	-15.3145	1.81475	2.965e-05	1.30913e-05	4.60306e-05	0.082516	0.116597	1.79896e+07	3.40983e-05	0.00264662	-11.0779	1.82254	19.8213	8.50304e-06	0.000702013	1	0.00040566	Chr5:24629255-24635303	OK	11.6118	23.3373	1.00704	-2.36493	0.0180336	0.0617188	1	1	1	3	1
at1g69530	expansin A1	Member of Alpha-Expansin Gene Family. Naming convention from the Expansin Working Group (Kende et al Plant Mol Bio). Involved in the formation of nematode-induced syncytia in roots of Arabidopsis thaliana.	expansin A1 (EXPA1); CONTAINS InterPro DOMAIN/s: Pollen allergen N-terminal (InterPro:IPR014734) Rare lipoprotein A (InterPro:IPR005132) Pollen allergen/expansin C-terminal (InterPro:IPR007117) Barwin-related endoglucanase (InterPro:IPR009009) Expansin (InterPro:IPR002963) Expansin/Lol pI (InterPro:IPR007118) Expansin 45 endoglucanase-like (InterPro:IPR007112); BEST Arabidopsis thaliana protein m…	1240	7458	1266	1895	-12.9503	-1.526	0.000144385	0.000214409	7.4454e-05	0.106545	0.116597	1.79896e+07	0.00168104	0.0375612	-9.08078	-1.95454	19.6808	9.15153e-06	0.000751858	1	0.000434463	Chr1:26141835-26143500	OK	379.784	58.23	-2.70534	4.90001	9.58306e-07	2.85096e-05	1	1	1	3	1
at2g45220	Plant invertase/pectin methylesterase inhibitor superfamily		Plant invertase/pectin methylesterase inhibitor superfamily; FUNCTIONS IN: enzyme inhibitor activity pectinesterase activity; INVOLVED IN: cell wall modification; LOCATED IN: membrane plant-type cell wall; EXPRESSED IN: 9 plant structures; EXPRESSED DURING: 4 anthesis C globular stage petal differentiation and expansion stage; CONTAINS InterPro DOMAIN/s: Carbohydrate-binding/sugar hydrolysis doma…	188	146	1397	1175	-15.0766	2.02459	3.65034e-05	1.43021e-05	5.83742e-05	0.138125	0.116597	1.79896e+07	0.000394716	0.0147056	-10.4274	3.63267	19.6359	9.36937e-06	0.000767877	1	0.00044372	Chr2:18644083-18646447	OK	8.01393	39.4964	2.30114	-5.61981	1.91167e-08	8.95212e-07	1	1	1	3	1
at1g67980	caffeoyl-CoA 3-O-methyltransferase	Encodes S-adenosyl-L-methionine: transcaffeoyl Coenzyme A 3-O-methyltransferase.	caffeoyl-CoA 3-O-methyltransferase (CCOAMT); CONTAINS InterPro DOMAIN/s: O-methyltransferase family 3 (InterPro:IPR002935); BEST Arabidopsis thaliana protein match is: S-adenosyl-L-methionine-dependent methyltransferases superfamily protein (TAIR:AT1G67990.1); Has 30201 Blast hits to 17322 proteins in 780 species: Archae - 12; Bacteria - 1396; Metazoa - 17338; Fungi - 3422; Plants - 5037; Viruses…	3	11	52	149	-19.4599	3.63733	2.71791e-06	3.93975e-07	4.87887e-06	0.207019	0.116597	1.79896e+07	1.11284e-05	0.00122525	-12.6936	4.0775	19.6005	9.54464e-06	0.000778444	1	0.000449826	Chr1:25487713-25489231	OK	0.999071	4.08141	2.03041	-2.79919	0.00512312	0.0246236	1	1	1	3	1
at5g24210	alpha/beta-Hydrolases superfamily protein		alpha/beta-Hydrolases superfamily protein; FUNCTIONS IN: triglyceride lipase activity; INVOLVED IN: lipid metabolic process; LOCATED IN: cellular_component unknown; EXPRESSED IN: 15 plant structures; EXPRESSED DURING: 9 growth stages; CONTAINS InterPro DOMAIN/s: Lipase class 3 (InterPro:IPR002921); BEST Arabidopsis thaliana protein match is: alpha/beta-Hydrolases superfamily protein (TAIR:AT5G242…	1879	2373	17681	11030	-11.6023	1.98108	0.000400609	0.00016187	0.000639046	0.11272	0.116597	1.79896e+07	9.1708e-05	0.00531705	-8.23706	2.52581	19.5858	9.61789e-06	0.000782519	1	0.000452181	Chr5:8217334-8219619	OK	145.893	530.101	1.86135	-3.59122	0.000329138	0.0031029	1	1	1	3	1
at1g07000	exocyst subunit exo70 family protein B2	A member of EXO70 gene family putative exocyst subunits conserved in land plants. Arabidopsis thaliana contains 23 putative EXO70 genes which can be classified into eight clusters on the phylogenetic tree.	exocyst subunit exo70 family protein B2 (EXO70B2); INVOLVED IN: exocytosis vesicle docking involved in exocytosis; LOCATED IN: cytosol nucleus plasma membrane exocyst; EXPRESSED IN: 19 plant structures; EXPRESSED DURING: 12 growth stages; CONTAINS InterPro DOMAIN/s: Exo70 exocyst complex subunit (InterPro:IPR004140); BEST Arabidopsis thaliana protein match is: exocyst subunit exo70 family protein…	748	1617	7047	5127	-12.7533	1.83626	0.000175293	7.66702e-05	0.000273687	0.088425	0.116597	1.79896e+07	3.94103e-05	0.00293191	-8.92586	1.92587	19.4874	1.01265e-05	0.000817956	1	0.000472658	Chr1:2150193-2152325	OK	56.4197	139.326	1.3042	-2.76664	0.00566375	0.026646	1	1	1	3	1
at4g37990	elicitor-activated gene 3-2	Encodes an aromatic alcohol:NADP+ oxidoreductase whose mRNA levels are increased in response to treatment with a variety of phytopathogenic bacteria. Though similar to mannitol dehydrogenases this enzyme does not have mannitol dehydrogenase activity.	elicitor-activated gene 3-2 (ELI3-2); CONTAINS InterPro DOMAIN/s: GroES-like (InterPro:IPR011032) Alcohol dehydrogenase GroES-like (InterPro:IPR013154) Alcohol dehydrogenase zinc-containing conserved site (InterPro:IPR002328) Alcohol dehydrogenase C-terminal (InterPro:IPR013149) Alcohol dehydrogenase superfamily zinc-containing (InterPro:IPR002085); BEST Arabidopsis thaliana protein match is: eli…	570	663	2857	3525	-13.5325	1.63094	9.83524e-05	4.79267e-05	0.000148524	0.131666	0.116597	1.79896e+07	0.00272696	0.0512425	-8.82783	2.30765	19.4916	1.01043e-05	0.000817956	1	0.000472658	Chr4:17855875-17857639	OK	39.7232	112.727	1.50478	-3.61866	0.000296133	0.00285819	1	1	1	3	1
at4g26120	Ankyrin repeat family protein / BTB/POZ domain-containing protein		Ankyrin repeat family protein / BTB/POZ domain-containing protein; CONTAINS InterPro DOMAIN/s: BTB/POZ (InterPro:IPR013069) NPR1/NIM1 like C-terminal (InterPro:IPR021094) BTB/POZ fold (InterPro:IPR011333) Ankyrin repeat-containing domain (InterPro:IPR020683) BTB/POZ-like (InterPro:IPR000210) Ankyrin repeat (InterPro:IPR002110); BEST Arabidopsis thaliana protein match is: regulatory protein (NPR1)…	76	49	422	353	-16.632	1.67302	1.16508e-05	5.44431e-06	1.75815e-05	0.157953	0.116597	1.79896e+07	0.00723472	0.0951738	-11.6269	2.49532	19.4717	1.02104e-05	0.000819865	1	0.000473761	Chr4:13236447-13238487	OK	2.65793	11.4981	2.11302	-4.49907	6.82499e-06	0.000143077	1	1	1	3	1
at5g01490	cation exchanger 4	Encodes a cation/proton antiporter a member of low affinity calcium antiporter CAX2 family. Involved in root development under metal stress.	cation exchanger 4 (CAX4); CONTAINS InterPro DOMAIN/s: Sodium/calcium exchanger membrane region (InterPro:IPR004837) Calcium/proton exchanger superfamily (InterPro:IPR004798) Calcium/proton exchanger (InterPro:IPR004713); BEST Arabidopsis thaliana protein match is: cation exchanger 1 (TAIR:AT2G38170.3); Has 3152 Blast hits to 2978 proteins in 994 species: Archae - 25; Bacteria - 1749; Metazoa - 6…	2	2	39	25	-21.1789	3.52563	8.37798e-07	1.20231e-07	1.43073e-06	0.185491	0.116597	1.79896e+07	0.000823905	0.0240207	-14.3163	4.59985	19.4577	1.02854e-05	0.000822878	1	0.000475502	Chr5:195540-198524	OK	0.105788	1.03249	3.28688	-3.21582	0.00130071	0.00894101	1	1	1	3	1
at5g56100	glycine-rich protein / oleosin		glycine-rich protein / oleosin; FUNCTIONS IN: molecular_function unknown; INVOLVED IN: lipid storage; LOCATED IN: monolayer-surrounded lipid storage body integral to membrane membrane; EXPRESSED IN: 21 plant structures; EXPRESSED DURING: 12 growth stages; CONTAINS InterPro DOMAIN/s: Oleosin (InterPro:IPR000136); Has 1807 Blast hits to 1807 proteins in 277 species: Archae - 0; Bacteria - 0; Metazo…	26	282	12	39	-18.3863	-2.47577	4.06935e-06	6.96461e-06	1.22699e-06	0.21437	0.116597	1.79896e+07	0.00108239	0.0282376	-12.9061	-2.55005	19.4354	1.04061e-05	0.000828595	1	0.000478805	Chr5:22717114-22717751	OK	63.47	5.26736	-3.59092	6.17885	6.45716e-10	4.20027e-08	1	1	1	3	1
at5g52760	Copper transport protein family		Copper transport protein family; BEST Arabidopsis thaliana protein match is: Heavy metal transport/detoxification superfamily protein (TAIR:AT5G52750.1); Has 1807 Blast hits to 1807 proteins in 277 species: Archae - 0; Bacteria - 0; Metazoa - 736; Fungi - 347; Plants - 385; Viruses - 0; Other Eukaryotes - 339 (source: NCBI BLink).	210	190	2239	1348	-14.7495	2.26744	4.82652e-05	1.65128e-05	7.96632e-05	0.131666	0.116597	1.79896e+07	5.28417e-05	0.00355026	-10.1833	2.97705	19.3554	1.08513e-05	0.000859962	1	0.000496931	Chr5:21386823-21387703	OK	34.4162	182.015	2.4029	-5.83223	5.46913e-09	2.93476e-07	1	1	1	3	1
at2g46680	homeobox 7	encodes a putative transcription factor that contains a homeodomain closely linked to a leucine zipper motif. Transcript is detected in all tissues examined. Is transcriptionally regulated in an ABA-dependent manner and may act in a signal transduction p	homeobox 7 (HB-7); FUNCTIONS IN: transcription activator activity sequence-specific DNA binding transcription factor activity; INVOLVED IN: response to water deprivation abscisic acid mediated signaling pathway regulation of transcription DNA-dependent response to abscisic acid stimulus; LOCATED IN: nucleus; EXPRESSED IN: 21 plant structures; EXPRESSED DURING: 6 growth stages; CONTAINS InterPro D…	243	385	3149	1437	-14.3713	2.17083	6.13283e-05	2.22352e-05	0.000100124	0.11272	0.116597	1.79896e+07	2.45909e-05	0.00210344	-10.0416	2.09457	19.3497	1.08835e-05	0.000860491	1	0.000497237	Chr2:19165402-19166949	OK	23.6352	85.3534	1.85251	-4.50373	6.67713e-06	0.000140414	1	1	1	3	1
at3g54830	Transmembrane amino acid transporter family protein		Transmembrane amino acid transporter family protein; CONTAINS InterPro DOMAIN/s: Amino acid transporter transmembrane (InterPro:IPR013057); BEST Arabidopsis thaliana protein match is: Transmembrane amino acid transporter family protein (TAIR:AT2G39130.1); Has 4642 Blast hits to 4638 proteins in 371 species: Archae - 12; Bacteria - 272; Metazoa - 1629; Fungi - 958; Plants - 1130; Viruses - 3; Othe…	66	173	20	31	-18.3715	-2.61041	4.12857e-06	7.2745e-06	1.19041e-06	0.151267	0.116597	1.79896e+07	5.16852e-05	0.00348462	-12.5772	-2.44692	19.2775	1.13032e-05	0.000889486	1	0.000513992	Chr3:20311900-20315030	OK	7.64878	0.694345	-3.46151	5.8265	5.66021e-09	3.02127e-07	1	1	1	3	1
at4g04490	cysteine-rich RLK (RECEPTOR-like protein kinase) 36	Encodes a cysteine-rich receptor-like protein kinase.	cysteine-rich RLK (RECEPTOR-like protein kinase) 36 (CRK36); FUNCTIONS IN: kinase activity; INVOLVED IN: protein amino acid phosphorylation; LOCATED IN: endomembrane system; EXPRESSED IN: 7 plant structures; EXPRESSED DURING: 7 growth stages; CONTAINS InterPro DOMAIN/s: Protein kinase ATP binding site (InterPro:IPR017441) Protein kinase catalytic domain (InterPro:IPR000719) Protein of unknown fun…	138	64	1475	529	-15.5759	2.15188	2.6576e-05	9.59885e-06	4.31675e-05	0.185491	0.116597	1.79896e+07	0.00131293	0.0316499	-10.7607	3.01313	19.2813	1.12809e-05	0.000889486	1	0.000513992	Chr4:2231956-2234638	OK	3.71655	23.7061	2.67322	-5.97392	2.31622e-09	1.35426e-07	1	1	1	3	1
at1g02450	NIM1-interacting 1	NIMIN1 modulates PR gene expression according the following model: NPR1 forms a ternary complex with NIMIN1 and TGA factors upon SAR induction that binds to a positive regulatory cis-element of the PR-1 promoter termed LS7. This leads to PR-1 gene induct	NIM1-interacting 1 (NIMIN1); FUNCTIONS IN: protein binding; INVOLVED IN: regulation of systemic acquired resistance defense response to bacterium negative regulation of transcription; LOCATED IN: nucleus; EXPRESSED IN: 20 plant structures; EXPRESSED DURING: 13 growth stages; BEST Arabidopsis thaliana protein match is: systemic acquired resistance (SAR) regulator protein NIMIN-1-related (TAIR:AT4G…	26	24	396	262	-17.5179	2.92895	8.47342e-06	1.89685e-06	1.47051e-05	0.144658	0.116597	1.79896e+07	5.11191e-06	0.000735245	-11.7948	3.81409	19.2489	1.14738e-05	0.0008987	1	0.000519316	Chr1:497975-498516	OK	8.47605	51.5693	2.60505	-4.93445	8.0376e-07	2.4525e-05	1	1	1	3	1
at2g43140	basic helix-loop-helix (bHLH) DNA-binding superfamily protein		basic helix-loop-helix (bHLH) DNA-binding superfamily protein; FUNCTIONS IN: DNA binding sequence-specific DNA binding transcription factor activity; INVOLVED IN: regulation of transcription; LOCATED IN: nucleus; EXPRESSED IN: root; CONTAINS InterPro DOMAIN/s: Helix-loop-helix DNA-binding domain (InterPro:IPR001092) Helix-loop-helix DNA-binding (InterPro:IPR011598); BEST Arabidopsis thaliana prot…	7	8	136	63	-19.3544	3.09152	2.54277e-06	4.90516e-07	4.3601e-06	0.178484	0.116597	1.79896e+07	9.8072e-05	0.00555171	-13.0451	2.98617	19.2185	1.1658e-05	0.000911004	1	0.000526426	Chr2:17931524-17935686	OK	0.931506	5.0387	2.43541	-4.03342	5.49718e-05	0.000766423	1	1	1	3	1
at4g23450	RING/U-box superfamily protein		RING/U-box superfamily protein; FUNCTIONS IN: zinc ion binding; INVOLVED IN: N-terminal protein myristoylation; LOCATED IN: chloroplast; EXPRESSED IN: 9 plant structures; EXPRESSED DURING: LP.04 four leaves visible 4 anthesis petal differentiation and expansion stage; CONTAINS InterPro DOMAIN/s: Zinc finger RING-type (InterPro:IPR001841) Zinc finger C3HC4 RING-type (InterPro:IPR018957); BEST Arab…	10	44	204	161	-18.136	2.49729	4.93673e-06	1.46507e-06	8.24893e-06	0.138125	0.116597	1.79896e+07	4.01456e-05	0.00294728	-12.6776	2.28764	19.1926	1.18168e-05	0.000921269	1	0.000532357	Chr4:12237764-12242706	OK	3.31698	8.72897	1.39594	-2.42513	0.0153028	0.0549185	1	1	1	3	1
at3g05500	Rubber elongation factor protein (REF)		Rubber elongation factor protein (REF); INVOLVED IN: biological_process unknown; LOCATED IN: vacuole; EXPRESSED IN: 24 plant structures; EXPRESSED DURING: 15 growth stages; CONTAINS InterPro DOMAIN/s: Rubber elongation factor (InterPro:IPR008802); BEST Arabidopsis thaliana protein match is: Rubber elongation factor protein (REF) (TAIR:AT2G47780.1); Has 129 Blast hits to 129 proteins in 22 species…	1010	908	8021	2875	-12.8314	1.54791	0.000157534	8.0177e-05	0.000234614	0.151267	0.116597	1.79896e+07	0.00774903	0.0991192	-8.58085	2.04296	19.1785	1.19046e-05	0.000925972	1	0.000535075	Chr3:1593433-1595015	OK	83.7905	275.98	1.7197	-3.72998	0.000191495	0.00203261	1	1	1	3	1
at4g11170	Disease resistance protein (TIR-NBS-LRR class) family		Disease resistance protein (TIR-NBS-LRR class) family; FUNCTIONS IN: transmembrane receptor activity nucleoside-triphosphatase activity nucleotide binding ATP binding; INVOLVED IN: defense response response to ozone; LOCATED IN: mitochondrion; EXPRESSED IN: stem root stamen; EXPRESSED DURING: 4 anthesis; CONTAINS InterPro DOMAIN/s: ATPase AAA+ type core (InterPro:IPR003593) NB-ARC (InterPro:IPR00…	11	10	173	260	-18.4487	3.73296	5.61999e-06	7.37036e-07	1.01869e-05	0.164717	0.116597	1.79896e+07	4.77691e-07	0.000131038	-12.2747	4.57142	19.1646	1.19915e-05	0.000930571	1	0.000537733	Chr4:6811126-6817130	OK	0.258015	2.67752	3.37537	-5.01565	5.28551e-07	1.68919e-05	1	1	1	3	1
at4g25390	Protein kinase superfamily protein		Protein kinase superfamily protein; FUNCTIONS IN: protein serine/threonine kinase activity protein kinase activity kinase activity ATP binding; INVOLVED IN: protein amino acid phosphorylation; LOCATED IN: plasma membrane; EXPRESSED IN: 14 plant structures; EXPRESSED DURING: 6 growth stages; CONTAINS InterPro DOMAIN/s: Protein kinase ATP binding site (InterPro:IPR017441) Protein kinase catalytic d…	134	270	1082	804	-15.3628	1.6784	2.79808e-05	1.32914e-05	4.24591e-05	0.088425	0.116597	1.79896e+07	0.000213603	0.00962304	-10.3187	1.79512	19.0456	1.27634e-05	0.000985925	1	0.000569719	Chr4:12977340-12979568	OK	10.5053	22.3785	1.091	-2.54966	0.0107828	0.0428388	1	1	1	3	1
at1g70940	Auxin efflux carrier family protein	A regulator of auxin efflux and involved in differential growth. PIN3 is expressed in gravity-sensing tissues with PIN3 protein accumulating predominantly at the lateral cell surface. PIN3 localizes to the plasma membrane and to vesicles. In roots PIN3 is	PIN-FORMED 3 (PIN3); FUNCTIONS IN: auxin:hydrogen symporter activity transporter activity; INVOLVED IN: in 8 processes; LOCATED IN: lateral plasma membrane plasma membrane vesicle membrane cell surface; EXPRESSED IN: 26 plant structures; EXPRESSED DURING: 13 growth stages; CONTAINS InterPro DOMAIN/s: Auxin efflux carrier subgroup (InterPro:IPR014024) Auxin efflux carrier (InterPro:IPR004776); BES…	1482	2870	1234	761	-13.6014	-1.71679	9.50205e-05	0.000145894	4.43771e-05	0.0943988	0.116597	1.79896e+07	0.000188794	0.00887608	-9.9448	-1.45792	18.9734	1.3255e-05	0.00101457	1	0.00058627	Chr1:26743053-26746395	OK	90.9703	20.0669	-2.18058	4.57169	4.83802e-06	0.000107435	1	1	1	3	1
at1g67060			unknown protein; FUNCTIONS IN: molecular_function unknown; INVOLVED IN: biological_process unknown; LOCATED IN: plasma membrane; EXPRESSED IN: 22 plant structures; EXPRESSED DURING: 13 growth stages; Has 283 Blast hits to 281 proteins in 136 species: Archae - 0; Bacteria - 145; Metazoa - 0; Fungi - 65; Plants - 41; Viruses - 0; Other Eukaryotes - 32 (source: NCBI BLink).	133	246	1079	661	-15.4581	1.60091	2.58388e-05	1.27759e-05	3.86892e-05	0.0943988	0.116597	1.79896e+07	0.000630958	0.0202501	-10.8703	1.72553	18.9678	1.32944e-05	0.00101527	1	0.000586676	Chr1:25036615-25039389	OK	20.6197	42.5981	1.04677	-2.43911	0.0147233	0.0535128	1	1	1	3	1
at5g44460	calmodulin like 43		calmodulin like 43 (CML43); FUNCTIONS IN: calcium ion binding; INVOLVED IN: response to cadmium ion; EXPRESSED IN: root cultured cell; CONTAINS InterPro DOMAIN/s: EF-Hand 1 calcium-binding site (InterPro:IPR018247) EF-HAND 2 (InterPro:IPR018249) EF-hand-like domain (InterPro:IPR011992) Calcium-binding EF-hand (InterPro:IPR002048) EF-hand (InterPro:IPR018248); BEST Arabidopsis thaliana protein mat…	0	4	120	60	-20.5593	5.2251	2.1214e-06	1.07945e-07	3.96133e-06	0.17156	0.116597	1.79896e+07	6.70105e-09	4.64694e-06	-13.7362	4.37861	18.9358	1.35194e-05	0.00103011	1	0.00059525	Chr5:17917225-17917983	OK	0.882191	6.9941	2.98698	-3.8838	0.000102838	0.00126221	1	1	1	3	1
at4g21830	methionine sulfoxide reductase B7		methionine sulfoxide reductase B7 (MSRB7); CONTAINS InterPro DOMAIN/s: Methionine sulphoxide reductase B (InterPro:IPR002579) Mss4-like (InterPro:IPR011057); BEST Arabidopsis thaliana protein match is: methionine sulfoxide reductase B8 (TAIR:AT4G21840.1); Has 30201 Blast hits to 17322 proteins in 780 species: Archae - 12; Bacteria - 1396; Metazoa - 17338; Fungi - 3422; Plants - 5037; Viruses - 0;…	6	124	107	524	-17.2123	2.51198	9.2976e-06	2.84967e-06	1.57086e-05	0.229344	0.116597	1.79896e+07	0.000726165	0.0218943	-11.2116	2.3025	18.931	1.35532e-05	0.00103035	1	0.00059539	Chr4:11584345-11585419	OK	13.1346	26.277	1.00043	-4.22279	2.41299e-05	0.000396868	1	1	1	3	1
at4g23290	cysteine-rich RLK (RECEPTOR-like protein kinase) 21	Encodes a cysteine-rich receptor-like protein kinase.	cysteine-rich RLK (RECEPTOR-like protein kinase) 21 (CRK21); FUNCTIONS IN: kinase activity; INVOLVED IN: protein amino acid phosphorylation; LOCATED IN: mitochondrion; EXPRESSED IN: 11 plant structures; EXPRESSED DURING: 8 growth stages; CONTAINS InterPro DOMAIN/s: Protein kinase ATP binding site (InterPro:IPR017441) Serine/threonine-protein kinase domain (InterPro:IPR002290) Protein of unknown f…	245	859	235	200	-15.799	-1.65686	2.04351e-05	3.11462e-05	9.87821e-06	0.088425	0.116597	1.79896e+07	0.000244516	0.0105506	-9.91731	-1.58557	18.814	1.44105e-05	0.0010857	1	0.000627372	Chr4:12177737-12180826	OK	24.4545	4.52898	-2.43284	6.38035	1.76688e-10	1.24111e-08	1	1	1	3	1
at1g61140	SNF2 domain-containing protein / helicase domain-containing protein / zinc finger protein-related		embryo sac development arrest 16 (EDA16); FUNCTIONS IN: helicase activity DNA binding zinc ion binding nucleic acid binding ATP binding; INVOLVED IN: embryo sac development; EXPRESSED IN: 24 plant structures; EXPRESSED DURING: 15 growth stages; CONTAINS InterPro DOMAIN/s: Zinc finger RING-type conserved site (InterPro:IPR017907) Zinc finger RING-type (InterPro:IPR001841) Zinc finger C3HC4 RING-ty…	445	912	3249	2187	-13.7287	1.44604	8.32202e-05	4.4655e-05	0.000121593	0.088425	0.116597	1.79896e+07	0.00110861	0.0285868	-9.51304	1.581	18.7986	1.45272e-05	0.00109204	1	0.00063104	Chr1:22534716-22540850	OK	13.668	26.8789	0.975671	-2.91523	0.00355428	0.0187834	1	1	1	3	1
at1g29450	SAUR-like auxin-responsive protein family		SAUR-like auxin-responsive protein family ; CONTAINS InterPro DOMAIN/s: Auxin responsive SAUR protein (InterPro:IPR003676); BEST Arabidopsis thaliana protein match is: SAUR-like auxin-responsive protein family (TAIR:AT1G29500.1); Has 675 Blast hits to 661 proteins in 20 species: Archae - 0; Bacteria - 0; Metazoa - 0; Fungi - 0; Plants - 675; Viruses - 0; Other Eukaryotes - 0 (source: NCBI BLink).	20	133	17	18	-19.1347	-2.22968	2.25224e-06	3.79095e-06	8.00817e-07	0.164717	0.116597	1.79896e+07	0.000989005	0.0266869	-13.5651	-2.55278	18.7667	1.47727e-05	0.00110802	1	0.000640271	Chr1:10305950-10306499	OK	22.858	2.0706	-3.46458	5.34507	9.03841e-08	3.59661e-06	1	1	1	3	1
at3g61198	other RNA	Unknown gene		31	171	503	619	-16.3946	2.3376	1.56958e-05	5.15485e-06	2.60971e-05	0.100439	0.116597	1.79896e+07	2.22406e-06	0.000431846	-12.0614	2.18632	18.752	1.48866e-05	0.00111407	1	0.000643769	Chr3:22655883-22656599	OK	32.442	90.2378	1.47587	-3.27005	0.00107528	0.00772474	1	1	1	3	1
at5g22545			unknown protein; BEST Arabidopsis thaliana protein match is: unknown protein (TAIR:AT5G22530.1); Has 30201 Blast hits to 17322 proteins in 780 species: Archae - 12; Bacteria - 1396; Metazoa - 17338; Fungi - 3422; Plants - 5037; Viruses - 0; Other Eukaryotes - 2996 (source: NCBI BLink).	28	34	331	205	-17.5557	2.40113	7.22433e-06	2.23411e-06	1.19301e-05	0.138125	0.116597	1.79896e+07	9.42205e-05	0.00540929	-11.7371	2.33218	18.6371	1.58111e-05	0.00117801	1	0.000680718	Chr5:7483252-7483811	OK	6.11559	31.7533	2.37634	-4.21538	2.49357e-05	0.000406486	1	1	1	3	1
at4g37010	centrin 2	Encodes a member of the Centrin family. Mutants are hypersensitive to UV and prone to UV induced DNA damage. Based on sequence similarity and mutant phenotype CEN2 is thought to be involved in nucelotide excision repair/DNA repair.	centrin 2 (CEN2); FUNCTIONS IN: calcium ion binding; INVOLVED IN: DNA repair; LOCATED IN: cytoplasm; EXPRESSED IN: 8 plant structures; EXPRESSED DURING: LP.04 four leaves visible 4 anthesis petal differentiation and expansion stage; CONTAINS InterPro DOMAIN/s: EF-Hand 1 calcium-binding site (InterPro:IPR018247) EF-HAND 2 (InterPro:IPR018249) EF-hand-like domain (InterPro:IPR011992) Calcium-bindin…	30	55	426	293	-17.1835	2.52316	9.58527e-06	2.79732e-06	1.61076e-05	0.118964	0.116597	1.79896e+07	7.50655e-06	0.000947287	-12.4113	2.42006	18.6126	1.60157e-05	0.00118766	1	0.000686293	Chr4:17444308-17445615	OK	6.72156	29.4036	2.12912	-6.68595	2.2943e-11	1.95015e-09	1	1	1	3	1
at4g01360			unknown protein; BEST Arabidopsis thaliana protein match is: Protein of unknown function (DUF793) (TAIR:AT1G01550.2); Has 99 Blast hits to 99 proteins in 25 species: Archae - 0; Bacteria - 10; Metazoa - 0; Fungi - 0; Plants - 89; Viruses - 0; Other Eukaryotes - 0 (source: NCBI BLink).	9	21	103	94	-18.9131	2.29791	2.78235e-06	9.05915e-07	4.49123e-06	0.151267	0.116597	1.79896e+07	0.000646918	0.0205774	-11.4889	2.62224	18.6091	1.60449e-05	0.00118766	1	0.000686293	Chr4:564759-566310	OK	1.16133	3.55313	1.61331	-2.45338	0.0141522	0.0519789	1	1	1	3	1
at2g47130	NAD(P)-binding Rossmann-fold superfamily protein		NAD(P)-binding Rossmann-fold superfamily protein; FUNCTIONS IN: oxidoreductase activity binding catalytic activity; INVOLVED IN: oxidation reduction metabolic process; LOCATED IN: cellular_component unknown; EXPRESSED IN: 18 plant structures; EXPRESSED DURING: 11 growth stages; CONTAINS InterPro DOMAIN/s: NAD(P)-binding domain (InterPro:IPR016040) Glucose/ribitol dehydrogenase (InterPro:IPR002347…	304	351	4564	1339	-14.1085	2.30367	7.5785e-05	2.54221e-05	0.000125796	0.157953	0.116597	1.79896e+07	0.000163274	0.00800578	-9.6982	2.19589	18.6006	1.61171e-05	0.00118767	1	0.000686298	Chr2:19349535-19350539	OK	47.1192	219.124	2.21736	-4.9026	9.45749e-07	2.81775e-05	1	1	1	3	1
at4g35600	Protein kinase superfamily protein	plant-type connexin (gap junction-type protein) a component of plasmodesmata	CONNEXIN 32; FUNCTIONS IN: protein serine/threonine kinase activity protein kinase activity kinase activity ATP binding; INVOLVED IN: protein amino acid phosphorylation N-terminal protein myristoylation; LOCATED IN: plasma membrane; EXPRESSED IN: 23 plant structures; EXPRESSED DURING: 13 growth stages; CONTAINS InterPro DOMAIN/s: Protein kinase ATP binding site (InterPro:IPR017441) Protein kinase…	487	920	3884	2488	-13.5726	1.58308	9.48655e-05	4.74416e-05	0.000142073	0.0943988	0.116597	1.79896e+07	0.000571149	0.0186387	-9.56383	1.5778	18.6005	1.61174e-05	0.00118767	1	0.000686298	Chr4:16896201-16898876	OK	46.4603	101.213	1.12332	-2.95409	0.00313594	0.0171228	1	1	1	3	1
at5g10625			BEST Arabidopsis thaliana protein match is: flowering promoting factor 1 (TAIR:AT5G24860.1); Has 35333 Blast hits to 34131 proteins in 2444 species: Archae - 798; Bacteria - 22429; Metazoa - 974; Fungi - 991; Plants - 531; Viruses - 0; Other Eukaryotes - 9610 (source: NCBI BLink).	170	274	1009	1546	-14.9932	1.94958	3.80579e-05	1.5601e-05	6.02629e-05	0.11272	0.116597	1.79896e+07	0.000147299	0.00739252	-10.0403	2.17698	18.5879	1.62247e-05	0.00119296	1	0.000689353	Chr5:3358786-3359781	OK	23.1841	63.7379	1.45901	-3.48988	0.000483239	0.00416351	1	1	1	3	1
at1g23080	Auxin efflux carrier family protein	Encodes a novel component of auxin efflux that is located apically in the basal cell and is involved during embryogenesis in setting up the apical-basal axis in the embryo. It is also involved in pattern specification during root development. In roots	PIN-FORMED 7 (PIN7); FUNCTIONS IN: auxin:hydrogen symporter activity transporter activity auxin efflux transmembrane transporter activity; INVOLVED IN: response to cyclopentenone root development pattern specification process auxin polar transport longitudinal axis specification; LOCATED IN: plasma membrane membrane; EXPRESSED IN: 24 plant structures; EXPRESSED DURING: 13 growth stages; CONTAINS …	782	2304	752	551	-14.238	-1.64061	6.02641e-05	9.13979e-05	2.93078e-05	0.0766709	0.116597	1.79896e+07	7.51172e-05	0.0046384	-10.2427	-1.4483	18.5762	1.63246e-05	0.00119768	1	0.000692085	Chr1:8180576-8183570	OK	73.8205	14.6638	-2.33176	12.7048	0	0	1	1	1	3	1
at1g34750	Protein phosphatase 2C family protein		Protein phosphatase 2C family protein; FUNCTIONS IN: protein serine/threonine phosphatase activity catalytic activity; INVOLVED IN: biological_process unknown; LOCATED IN: plasma membrane; EXPRESSED IN: 25 plant structures; EXPRESSED DURING: 13 growth stages; CONTAINS InterPro DOMAIN/s: Protein phosphatase 2C-related (InterPro:IPR001932) Protein phosphatase 2C (InterPro:IPR015655) Protein phospha…	271	543	2489	1540	-14.3136	1.73614	5.83929e-05	2.69255e-05	8.96345e-05	0.0943988	0.116597	1.79896e+07	0.000179054	0.00852128	-9.71789	1.73795	18.5581	1.64803e-05	0.00120385	1	0.00069565	Chr1:12736091-12738196	OK	28.7545	65.563	1.1891	-2.76042	0.00577262	0.0270199	1	1	1	3	1
at1g19640	jasmonic acid carboxyl methyltransferase	Encodes a S-adenosyl-L-methionine:jasmonic acid carboxyl methyltransferase that catalyzes the formation of methyljasmonate from jasmonic acid. Its expression is induced in response to wounding or methyljasmonate treatment.	jasmonic acid carboxyl methyltransferase (JMT); CONTAINS InterPro DOMAIN/s: SAM dependent carboxyl methyltransferase (InterPro:IPR005299); BEST Arabidopsis thaliana protein match is: S-adenosyl-L-methionine-dependent methyltransferases superfamily protein (TAIR:AT3G11480.1); Has 890 Blast hits to 871 proteins in 121 species: Archae - 0; Bacteria - 61; Metazoa - 9; Fungi - 5; Plants - 740; Viruses…	64	184	588	915	-15.9172	2.26867	2.15242e-05	7.36524e-06	3.54761e-05	0.100439	0.116597	1.79896e+07	4.53062e-06	0.000671535	-10.106	2.02618	18.4912	1.70695e-05	0.00124149	1	0.000717398	Chr1:6788884-6791846	OK	8.07026	22.5594	1.48304	-3.31824	0.000905879	0.00679241	1	1	1	3	1
at2g25625			unknown protein; FUNCTIONS IN: molecular_function unknown; INVOLVED IN: biological_process unknown; LOCATED IN: chloroplast; EXPRESSED IN: 10 plant structures; EXPRESSED DURING: LP.06 six leaves visible LP.04 four leaves visible 4 anthesis petal differentiation and expansion stage; Has 24 Blast hits to 24 proteins in 9 species: Archae - 0; Bacteria - 0; Metazoa - 0; Fungi - 0; Plants - 24; Viruse…	71	131	1697	301	-15.8595	2.61825	2.43832e-05	6.764e-06	4.16834e-05	0.144658	0.116597	1.79896e+07	1.3079e-05	0.00136733	-11.5693	2.19385	18.4797	1.7172e-05	0.00124356	1	0.000718595	Chr2:10906427-10907288	OK	21.4301	100.692	2.23223	-11.4306	0	0	1	1	1	3	1
at2g16720	myb domain protein 7	Encodes a member of MYB3R- and R2R3- type MYB- encoding genes	myb domain protein 7 (MYB7); CONTAINS InterPro DOMAIN/s: SANT DNA-binding (InterPro:IPR001005) Homeodomain-like (InterPro:IPR009057) Myb DNA-binding (InterPro:IPR014778) HTH transcriptional regulator Myb-type DNA-binding (InterPro:IPR017930) Homeodomain-related (InterPro:IPR012287) Myb transcription factor (InterPro:IPR015495); BEST Arabidopsis thaliana protein match is: myb domain protein 32 (TA…	19	57	166	244	-17.7218	2.117	6.00927e-06	2.21786e-06	9.63226e-06	0.138125	0.116597	1.79896e+07	0.000410425	0.0150932	-11.2673	1.90668	18.4531	1.74141e-05	0.00125839	1	0.000727162	Chr2:7255528-7256580	OK	4.40784	10.2607	1.21898	-2.24421	0.0248186	0.0772111	1	1	1	3	1
at3g04420	NAC domain containing protein 48		NAC domain containing protein 48 (NAC048); FUNCTIONS IN: sequence-specific DNA binding transcription factor activity; INVOLVED IN: multicellular organismal development regulation of transcription; LOCATED IN: cellular_component unknown; EXPRESSED IN: stem; CONTAINS InterPro DOMAIN/s: No apical meristem (NAM) protein (InterPro:IPR003441); BEST Arabidopsis thaliana protein match is: NAC domain cont…	4	10	83	97	-19.5391	3.33332	2.37701e-06	4.10175e-07	4.16455e-06	0.157953	0.116597	1.79896e+07	9.19545e-06	0.00108871	-12.8334	3.04023	18.4425	1.75112e-05	0.00126268	1	0.000729644	Chr3:1172745-1174467	OK	0.60088	3.15058	2.39047	-3.0829	0.00204997	0.0125441	1	1	1	3	1
at5g63225	Carbohydrate-binding X8 domain superfamily protein	glycosyl hydrolase family protein 17	Carbohydrate-binding X8 domain superfamily protein; FUNCTIONS IN: molecular_function unknown; INVOLVED IN: biological_process unknown; LOCATED IN: endomembrane system; CONTAINS InterPro DOMAIN/s: X8 (InterPro:IPR012946); BEST Arabidopsis thaliana protein match is: Carbohydrate-binding X8 domain superfamily protein (TAIR:AT5G63230.1); Has 1384 Blast hits to 1336 proteins in 39 species: Archae - 0;…	25	7	388	137	-17.8617	2.85771	6.57776e-06	1.43918e-06	1.13134e-05	0.229344	0.116597	1.79896e+07	0.000424798	0.0153886	-13.2401	3.67047	18.3424	1.84554e-05	0.00131664	1	0.000760824	Chr5:25356132-25356740	OK	2.19013	27.9543	3.67398	-5.53388	3.13228e-08	1.39573e-06	1	1	1	3	1
at2g23450	Protein kinase superfamily protein		Protein kinase superfamily protein; FUNCTIONS IN: kinase activity; INVOLVED IN: protein amino acid phosphorylation; LOCATED IN: cellular_component unknown; EXPRESSED IN: 21 plant structures; EXPRESSED DURING: 11 growth stages; CONTAINS InterPro DOMAIN/s: Protein kinase ATP binding site (InterPro:IPR017441) Protein kinase catalytic domain (InterPro:IPR000719) EGF-like (InterPro:IPR006210) Serine/t…	478	1113	2835	2856	-13.5887	1.37464	9.06537e-05	5.0428e-05	0.00013071	0.088425	0.116597	1.79896e+07	0.00187381	0.0406068	-9.44864	1.47794	18.3166	1.87072e-05	0.00132896	1	0.000767945	Chr2:9988753-9991695	OK	30.2093	50.2249	0.733409	-2.34574	0.0189891	0.0639504	1	1	1	3	1
at2g18660	plant natriuretic peptide A	Encodes PNP-A (Plant Natriuretic Peptide A). PNPs are a class of systemically mobile molecules distantly related to expansins; their biological role has remained elusive. PNP-A contains a signal peptide domain and is secreted into the extracellular space.	plant natriuretic peptide A (PNP-A); LOCATED IN: extracellular region cell wall; EXPRESSED IN: 19 plant structures; EXPRESSED DURING: 13 growth stages; CONTAINS InterPro DOMAIN/s: Barwin-related endoglucanase (InterPro:IPR009009) Pollen allergen N-terminal (InterPro:IPR014734) Rare lipoprotein A (InterPro:IPR005132) Expansin 45 endoglucanase-like (InterPro:IPR007112); BEST Arabidopsis thaliana pr…	146	297	4321	1646	-14.4955	3.14857	7.19035e-05	1.45435e-05	0.000128922	0.106545	0.116597	1.79896e+07	1.41996e-09	1.37856e-06	-10.4265	3.0767	18.285	1.90201e-05	0.00134834	1	0.000779141	Chr2:8090657-8091656	OK	31.4881	216.934	2.78438	-6.13068	8.75069e-10	5.58443e-08	1	1	1	3	1
at3g16990	Haem oxygenase-like multi-helical		Haem oxygenase-like multi-helical; CONTAINS InterPro DOMAIN/s: Haem oxygenase-like multi-helical (InterPro:IPR016084) TENA/THI-4 protein/Coenzyme PQQ biosynthesis protein C (InterPro:IPR004305); Has 259 Blast hits to 259 proteins in 88 species: Archae - 23; Bacteria - 94; Metazoa - 0; Fungi - 34; Plants - 38; Viruses - 0; Other Eukaryotes - 70 (source: NCBI BLink).	78	345	1174	793	-15.4539	1.96427	2.77149e-05	1.12638e-05	4.40099e-05	0.082516	0.116597	1.79896e+07	7.72772e-06	0.000965784	-10.9166	1.50572	18.1987	1.99013e-05	0.00139608	1	0.000806728	Chr3:5795833-5796850	OK	41.5699	82.613	0.990829	-2.25338	0.024235	0.0759526	1	1	1	3	1
at1g34180	NAC domain containing protein 16		NAC domain containing protein 16 (NAC016); CONTAINS InterPro DOMAIN/s: No apical meristem (NAM) protein (InterPro:IPR003441); BEST Arabidopsis thaliana protein match is: NAC domain containing protein 17 (TAIR:AT1G34190.1); Has 2915 Blast hits to 2900 proteins in 75 species: Archae - 0; Bacteria - 0; Metazoa - 0; Fungi - 0; Plants - 2915; Viruses - 0; Other Eukaryotes - 0 (source: NCBI BLink).	22	57	281	284	-17.4554	2.44272	7.78516e-06	2.38429e-06	1.29731e-05	0.118964	0.116597	1.79896e+07	1.37889e-05	0.00140178	-12.3268	2.52036	18.2044	1.98424e-05	0.00139608	1	0.000806728	Chr1:12448566-12451287	OK	1.83576	6.1616	1.74693	-3.28376	0.00102433	0.00744065	1	1	1	3	1
at3g61890	homeobox 12	Encodes a homeodomain leucine zipper class I (HD-Zip I) protein. Loss of function mutant has abnormally shaped leaves and stems.	homeobox 12 (HB-12); CONTAINS InterPro DOMAIN/s: Homeobox conserved site (InterPro:IPR017970) Homeobox (InterPro:IPR001356) Homeodomain-like (InterPro:IPR009057) Helix-turn-helix motif lambda-like repressor (InterPro:IPR000047) Leucine zipper homeobox-associated (InterPro:IPR003106) Homeodomain-related (InterPro:IPR012287); BEST Arabidopsis thaliana protein match is: homeobox 7 (TAIR:AT2G46680.1)…	217	527	2973	1761	-14.3051	2.17624	6.42637e-05	2.32554e-05	0.000105026	0.088425	0.116597	1.79896e+07	1.74679e-06	0.000368668	-10.0939	1.87682	18.1671	2.0234e-05	0.00140767	1	0.000813424	Chr3:22914153-22915325	OK	42.8781	124.554	1.53846	-3.50711	0.000452994	0.0039637	1	1	1	3	1
at4g09300	LisH and RanBPM domains containing protein		LisH and RanBPM domains containing protein; CONTAINS InterPro DOMAIN/s: LisH dimerisation motif subgroup (InterPro:IPR013720) Ran binding protein CRA domain (InterPro:IPR019589) CTLH C-terminal LisH motif (InterPro:IPR006595) LisH dimerisation motif (InterPro:IPR006594) Ran binding protein-like CRA domain (InterPro:IPR013144); BEST Arabidopsis thaliana protein match is: LisH and RanBPM domains co…	0	0	31	29	-34.7474	30.5373	7.39668e-07	8.7835e-16	1.36732e-06	0.185491	0.116597	1.79896e+07	2.71305e-06	0.000476412	-14.5248	10.4845	18.1676	2.02293e-05	0.00140767	1	0.000813424	Chr4:5898797-5901014	OK	0.0754732	1.40049	4.21382	-2.69157	0.00711155	0.0314738	1	1	1	3	1
at2g29350	senescence-associated gene 13	senescence-associated gene SAG13 encoding a short-chain alcohol dehydrogenase	senescence-associated gene 13 (SAG13); CONTAINS InterPro DOMAIN/s: Short-chain dehydrogenase/reductase conserved site (InterPro:IPR020904) NAD(P)-binding domain (InterPro:IPR016040) Glucose/ribitol dehydrogenase (InterPro:IPR002347) Short-chain dehydrogenase/reductase SDR (InterPro:IPR002198); BEST Arabidopsis thaliana protein match is: NAD(P)-binding Rossmann-fold superfamily protein (TAIR:AT2G2…	319	490	5482	826	-13.9869	2.17232	8.00231e-05	2.89481e-05	0.000130781	0.192581	0.116597	1.79896e+07	0.00121825	0.0303679	-10.2609	2.33269	18.1595	2.03158e-05	0.00141044	1	0.000815026	Chr2:12600913-12602556	OK	30.3018	122.242	2.01226	-4.37761	1.19988e-05	0.000225801	1	1	1	3	1
at1g17600	Disease resistance protein (TIR-NBS-LRR class) family		Disease resistance protein (TIR-NBS-LRR class) family; FUNCTIONS IN: transmembrane receptor activity ATP binding; INVOLVED IN: signal transduction defense response apoptosis innate immune response; LOCATED IN: intrinsic to membrane; EXPRESSED IN: leaf whorl leaf; EXPRESSED DURING: LP.10 ten leaves visible; CONTAINS InterPro DOMAIN/s: NB-ARC (InterPro:IPR002182) Toll-Interleukin receptor (InterPro…	136	203	904	627	-15.581	1.50035	2.33378e-05	1.2146e-05	3.43139e-05	0.100439	0.116597	1.79896e+07	0.00191794	0.0411499	-10.8313	1.83976	18.1546	2.03675e-05	0.00141111	1	0.000815416	Chr1:6052935-6056664	OK	4.49105	10.1258	1.17291	-2.73044	0.0063249	0.0288833	1	1	1	3	1
at4g02220	zinc finger (MYND type) family protein / programmed cell death 2 C-terminal domain-containing protein		zinc finger (MYND type) family protein / programmed cell death 2 C-terminal domain-containing protein; FUNCTIONS IN: zinc ion binding; LOCATED IN: cytoplasm; EXPRESSED IN: 20 plant structures; EXPRESSED DURING: 13 growth stages; CONTAINS InterPro DOMAIN/s: Programmed cell death protein 2 C-terminal (InterPro:IPR007320) Zinc finger MYND-type (InterPro:IPR002893); BEST Arabidopsis thaliana protein …	204	591	1619	1692	-14.5246	1.69034	5.00181e-05	2.36333e-05	7.62261e-05	0.0766709	0.116597	1.79896e+07	5.16359e-05	0.00348462	-10.2314	1.5813	18.0081	2.19965e-05	0.00151151	1	0.000873428	Chr4:976277-979163	OK	22.9212	43.2562	0.916227	-2.13597	0.0326821	0.0934104	1	1	1	3	1
at3g19480	D-3-phosphoglycerate dehydrogenase		D-3-phosphoglycerate dehydrogenase; FUNCTIONS IN: in 7 functions; INVOLVED IN: oxidation reduction L-serine biosynthetic process metabolic process; LOCATED IN: mitochondrion chloroplast; EXPRESSED IN: 19 plant structures; EXPRESSED DURING: 10 growth stages; CONTAINS InterPro DOMAIN/s: D-3-phosphoglycerate dehydrogenase (InterPro:IPR006236) D-isomer specific 2-hydroxyacid dehydrogenase catalytic d…	335	1830	486	366	-14.9141	-1.50918	3.68536e-05	5.46159e-05	1.91979e-05	0.082516	0.116597	1.79896e+07	0.000458113	0.0161731	-10.3277	-1.58219	17.9603	2.25566e-05	0.00153839	1	0.000888965	Chr3:6752530-6758261	OK	63.8959	10.1866	-2.64905	5.5274	3.25008e-08	1.43871e-06	1	1	1	3	1
at4g12390	pectin methylesterase inhibitor 1		pectin methylesterase inhibitor 1 (PME1); FUNCTIONS IN: enzyme inhibitor activity pectinesterase inhibitor activity pectinesterase activity; INVOLVED IN: biological_process unknown; LOCATED IN: endomembrane system; EXPRESSED IN: 22 plant structures; EXPRESSED DURING: 13 growth stages; CONTAINS InterPro DOMAIN/s: Pectinesterase inhibitor (InterPro:IPR006501); BEST Arabidopsis thaliana protein matc…	203	912	305	169	-15.7951	-1.49362	1.99296e-05	2.95042e-05	1.04793e-05	0.0943988	0.116597	1.79896e+07	0.00127721	0.0313786	-11.3838	-1.68106	17.959	2.25709e-05	0.00153839	1	0.000888965	Chr4:7336496-7337356	OK	90.9229	16.3565	-2.47478	5.16563	2.39627e-07	8.5196e-06	1	1	1	3	1
at4g03320	translocon at the inner envelope membrane of chloroplasts 20-IV		translocon at the inner envelope membrane of chloroplasts 20-IV (tic20-IV); LOCATED IN: integral to membrane; EXPRESSED IN: 17 plant structures; EXPRESSED DURING: 6 growth stages; CONTAINS InterPro DOMAIN/s: Uncharacterised conserved protein ycf60 (InterPro:IPR019109) Chloroplast protein import component Tic20 (InterPro:IPR005691); BEST Arabidopsis thaliana protein match is: translocon at the inn…	35	70	390	196	-17.2043	1.91878	8.24532e-06	3.39746e-06	1.28778e-05	0.125279	0.116597	1.79896e+07	0.000688598	0.0212508	-11.7973	1.96957	17.9127	2.31274e-05	0.00157313	1	0.000909036	Chr4:1464466-1466165	OK	3.83788	11.9506	1.6387	-3.20359	0.00135725	0.00921688	1	1	1	3	1
at1g29640	Protein of unknown function DUF584		Protein of unknown function DUF584; CONTAINS InterPro DOMAIN/s: Protein of unknown function DUF584 (InterPro:IPR007608); BEST Arabidopsis thaliana protein match is: Protein of unknown function DUF584 (TAIR:AT2G34340.1); Has 324 Blast hits to 324 proteins in 20 species: Archae - 0; Bacteria - 0; Metazoa - 0; Fungi - 0; Plants - 324; Viruses - 0; Other Eukaryotes - 0 (source: NCBI BLink).	22	15	243	123	-18.1223	2.39814	4.90626e-06	1.4593e-06	8.05036e-06	0.185491	0.116597	1.79896e+07	0.00107597	0.0281556	-12.8434	2.90202	17.8924	2.33752e-05	0.00158677	1	0.000916922	Chr1:10355702-10356482	OK	2.87435	17.1663	2.57827	-4.40315	1.06691e-05	0.000205166	1	1	1	3	1
at1g06620	2-oxoglutarate (2OG) and Fe(II)-dependent oxygenase superfamily protein	encodes a protein whose sequence is similar to a 2-oxoglutarate-dependent dioxygenase	2-oxoglutarate (2OG) and Fe(II)-dependent oxygenase superfamily protein; CONTAINS InterPro DOMAIN/s: Oxoglutarate/iron-dependent oxygenase (InterPro:IPR005123); BEST Arabidopsis thaliana protein match is: 2-oxoglutarate (2OG) and Fe(II)-dependent oxygenase superfamily protein (TAIR:AT3G61400.1); Has 8339 Blast hits to 8299 proteins in 1003 species: Archae - 0; Bacteria - 1128; Metazoa - 122; Fung…	245	491	1764	1209	-14.6017	1.45428	4.55531e-05	2.43342e-05	6.65792e-05	0.082516	0.116597	1.79896e+07	0.000761592	0.0226807	-9.48912	1.45808	17.8721	2.36258e-05	0.00160055	1	0.000924884	Chr1:2025600-2027271	OK	34.7204	66.517	0.937941	-2.20959	0.0271338	0.082064	1	1	1	3	1
at3g08990	Yippee family putative zinc-binding protein		Yippee family putative zinc-binding protein; CONTAINS InterPro DOMAIN/s: Yippee-like protein (InterPro:IPR004910); BEST Arabidopsis thaliana protein match is: Yippee family putative zinc-binding protein (TAIR:AT2G40110.1); Has 986 Blast hits to 986 proteins in 208 species: Archae - 0; Bacteria - 0; Metazoa - 469; Fungi - 205; Plants - 239; Viruses - 0; Other Eukaryotes - 73 (source: NCBI BLink).	38	89	490	359	-16.8122	2.2717	1.16422e-05	3.95767e-06	1.90965e-05	0.106545	0.116597	1.79896e+07	1.33873e-05	0.00139006	-11.9231	1.9685	17.8397	2.4032e-05	0.00162479	1	0.00093889	Chr3:2742969-2744932	OK	11.982	39.8283	1.73292	-4.10906	3.97278e-05	0.000590837	1	1	1	3	1
at4g26990			unknown protein; BEST Arabidopsis thaliana protein match is: unknown protein (TAIR:AT5G54920.1); Has 30201 Blast hits to 17322 proteins in 780 species: Archae - 12; Bacteria - 1396; Metazoa - 17338; Fungi - 3422; Plants - 5037; Viruses - 0; Other Eukaryotes - 2996 (source: NCBI BLink).	93	85	767	244	-16.2838	1.57665	1.45615e-05	7.21068e-06	2.16514e-05	0.144658	0.116597	1.79896e+07	0.00733301	0.095813	-11.2878	1.98849	17.7798	2.48007e-05	0.00167005	1	0.000965041	Chr4:13550905-13554386	OK	4.97539	16.1269	1.69659	-3.69688	0.000218269	0.00224597	1	1	1	3	1
at4g02550			unknown protein; BEST Arabidopsis thaliana protein match is: unknown protein (TAIR:AT4G02210.2); Has 370 Blast hits to 300 proteins in 18 species: Archae - 0; Bacteria - 0; Metazoa - 0; Fungi - 10; Plants - 354; Viruses - 0; Other Eukaryotes - 6 (source: NCBI BLink).	114	266	802	650	-15.6219	1.45845	2.2514e-05	1.1981e-05	3.2874e-05	0.088425	0.116597	1.79896e+07	0.00124933	0.0309179	-10.8189	1.53857	17.6834	2.60887e-05	0.00175326	1	0.00101313	Chr4:1120420-1122223	OK	13.7771	25.9471	0.913308	-3.82443	0.000131074	0.00152146	1	1	1	3	1
at1g11330	S-locus lectin protein kinase family protein		S-locus lectin protein kinase family protein; FUNCTIONS IN: in 6 functions; INVOLVED IN: protein amino acid phosphorylation recognition of pollen; LOCATED IN: plasma membrane; EXPRESSED IN: 23 plant structures; EXPRESSED DURING: 13 growth stages; CONTAINS InterPro DOMAIN/s: Curculin-like (mannose-binding) lectin (InterPro:IPR001480) PAN-2 domain (InterPro:IPR013227) Apple-like (InterPro:IPR003609…	417	863	2723	2073	-13.8576	1.36559	7.51581e-05	4.19935e-05	0.000108142	0.088425	0.116597	1.79896e+07	0.00204203	0.0431448	-9.83087	1.47597	17.6502	2.65492e-05	0.00178065	1	0.00102895	Chr1:3810092-3813607	OK	20.1992	36.9502	0.871282	-4.45727	8.30095e-06	0.000167761	1	1	1	3	1
at3g61930			unknown protein; FUNCTIONS IN: molecular_function unknown; INVOLVED IN: N-terminal protein myristoylation; EXPRESSED IN: 11 plant structures; EXPRESSED DURING: 4 anthesis C globular stage petal differentiation and expansion stage; Has 11 Blast hits to 11 proteins in 5 species: Archae - 0; Bacteria - 0; Metazoa - 0; Fungi - 0; Plants - 11; Viruses - 0; Other Eukaryotes - 0 (source: NCBI BLink).	22	10	355	122	-17.9947	2.84346	5.98865e-06	1.33849e-06	1.02663e-05	0.207019	0.116597	1.79896e+07	0.000269124	0.0112863	-12.8637	3.43457	17.6267	2.68789e-05	0.00179917	1	0.00103966	Chr3:22935509-22936181	OK	1.87692	23.2763	3.63242	-5.45023	5.03039e-08	2.11569e-06	1	1	1	3	1
at1g80590	WRKY DNA-binding protein 66	member of WRKY Transcription Factor; Group III	WRKY DNA-binding protein 66 (WRKY66); FUNCTIONS IN: sequence-specific DNA binding transcription factor activity; INVOLVED IN: regulation of transcription DNA-dependent regulation of transcription; EXPRESSED IN: 9 plant structures; EXPRESSED DURING: 4 anthesis LP.02 two leaves visible petal differentiation and expansion stage; CONTAINS InterPro DOMAIN/s: DNA-binding WRKY (InterPro:IPR003657); BEST…	5	8	99	144	-19.3179	3.79657	3.16382e-06	4.01301e-07	5.69921e-06	0.164717	0.116597	1.79896e+07	1.10709e-06	0.000258993	-13.1214	4.22082	17.6079	2.71452e-05	0.00180491	1	0.00104297	Chr1:30296209-30297156	OK	0.984755	10.1266	3.36224	-4.30151	1.6964e-05	0.000299985	1	1	1	3	1
at3g57550	guanylate kinase	guanylate kinase	guanylate kinase (AGK2); CONTAINS InterPro DOMAIN/s: Guanylate kinase (InterPro:IPR008144) Guanylate kinase/L-type calcium channel (InterPro:IPR008145) Guanylate kinase conserved site (InterPro:IPR020590) Guanylate kinase sub-group (InterPro:IPR017665); BEST Arabidopsis thaliana protein match is: guanylate kinase 1 (TAIR:AT2G41880.1); Has 9901 Blast hits to 9873 proteins in 2764 species: Archae -…	211	613	1834	1386	-14.5348	1.56908	4.86092e-05	2.44773e-05	7.25707e-05	0.0708885	0.116597	1.79896e+07	8.86817e-05	0.00521901	-9.91254	1.40727	17.6103	2.7111e-05	0.00180491	1	0.00104297	Chr3:21306722-21309464	OK	22.0402	40.9866	0.895018	-2.14166	0.0322206	0.0925226	1	1	1	3	1
at4g34200	D-3-phosphoglycerate dehydrogenase		embryo sac development arrest 9 (EDA9); FUNCTIONS IN: ATP binding; INVOLVED IN: megagametogenesis; LOCATED IN: mitochondrion chloroplast membrane; EXPRESSED IN: 26 plant structures; EXPRESSED DURING: 14 growth stages; CONTAINS InterPro DOMAIN/s: D-3-phosphoglycerate dehydrogenase (InterPro:IPR006236) D-isomer specific 2-hydroxyacid dehydrogenase catalytic domain (InterPro:IPR006139) D-isomer spec…	2831	4497	16499	20788	-11.0366	1.73638	0.000565017	0.000260808	0.000868983	0.106545	0.116597	1.79896e+07	0.000374642	0.0142636	-7.45611	2.03829	17.598	2.72869e-05	0.00180491	1	0.00104297	Chr4:16373818-16376622	OK	159.336	412.783	1.37331	-2.46278	0.0137864	0.0510092	1	1	1	3	1
at5g62670	H(+)-ATPase 11		H(+)-ATPase 11 (HA11); FUNCTIONS IN: ATPase activity; INVOLVED IN: cation transport metabolic process ATP biosynthetic process; LOCATED IN: plasma membrane membrane; EXPRESSED IN: 26 plant structures; EXPRESSED DURING: 14 growth stages; CONTAINS InterPro DOMAIN/s: ATPase P-type ATPase-associated domain (InterPro:IPR008250) ATPase P-type cation-transporter N-terminal (InterPro:IPR004014) ATPase P-…	1715	7704	1827	1997	-12.7198	-1.49511	0.000168523	0.000248872	8.82955e-05	0.088425	0.116597	1.79896e+07	0.000710507	0.0215473	-9.22303	-1.50144	17.612	2.70878e-05	0.00180491	1	0.00104297	Chr5:25159229-25167943	OK	142.719	25.2878	-2.49666	4.57594	4.74093e-06	0.000105395	1	1	1	3	1
at1g68710	ATPase E1-E2 type family protein / haloacid dehalogenase-like hydrolase family protein		ATPase E1-E2 type family protein / haloacid dehalogenase-like hydrolase family protein; FUNCTIONS IN: ATPase activity coupled to transmembrane movement of ions phosphorylative mechanism; INVOLVED IN: metabolic process phospholipid transport ATP biosynthetic process; LOCATED IN: mitochondrion integral to membrane membrane; EXPRESSED IN: 23 plant structures; EXPRESSED DURING: 15 growth stages; CONT…	344	638	2451	1514	-14.1729	1.40807	6.08281e-05	3.32581e-05	8.82016e-05	0.0943988	0.116597	1.79896e+07	0.00215877	0.0444978	-10.3839	1.54459	17.5419	2.81051e-05	0.00185538	1	0.00107214	Chr1:25792817-25798257	OK	11.2996	23.1285	1.0334	-2.38199	0.0172195	0.0597001	1	1	1	3	1
at5g03210			unknown protein; FUNCTIONS IN: molecular_function unknown; INVOLVED IN: biological_process unknown; LOCATED IN: endomembrane system; EXPRESSED IN: 11 plant structures; EXPRESSED DURING: 7 growth stages; Has 6 Blast hits to 6 proteins in 2 species: Archae - 0; Bacteria - 0; Metazoa - 0; Fungi - 0; Plants - 6; Viruses - 0; Other Eukaryotes - 0 (source: NCBI BLink).	66	52	1563	555	-16.0242	3.20667	2.54631e-05	4.89061e-06	4.55975e-05	0.144658	0.116597	1.79896e+07	2.5033e-07	8.67975e-05	-9.99915	3.39082	17.4888	2.89008e-05	0.00189145	1	0.00109298	Chr5:762786-763321	OK	12.5827	135.401	3.42772	-6.99978	2.56373e-12	2.49347e-10	1	1	1	3	1
at3g19615			unknown protein; FUNCTIONS IN: molecular_function unknown; INVOLVED IN: biological_process unknown; LOCATED IN: cellular_component unknown; Has 10 Blast hits to 10 proteins in 5 species: Archae - 0; Bacteria - 0; Metazoa - 0; Fungi - 0; Plants - 10; Viruses - 0; Other Eukaryotes - 0 (source: NCBI BLink).	0	4	12	49	-21.2825	3.86991	8.34595e-07	1.07945e-07	1.48284e-06	0.284791	0.116597	1.79896e+07	0.000259325	0.0109702	-14.133	4.2626	17.4928	2.884e-05	0.00189145	1	0.00109298	Chr3:6814965-6815403	OK	1.70085	6.35666	1.90201	-2.11743	0.0342237	0.0964655	1	1	1	3	1
at1g77890	DNA-directed RNA polymerase II protein		DNA-directed RNA polymerase II protein; BEST Arabidopsis thaliana protein match is: DNA-directed RNA polymerase II protein (TAIR:AT4G08540.1); Has 59 Blast hits to 57 proteins in 21 species: Archae - 0; Bacteria - 4; Metazoa - 0; Fungi - 3; Plants - 46; Viruses - 0; Other Eukaryotes - 6 (source: NCBI BLink).	97	230	624	590	-15.8559	1.43872	1.90913e-05	1.02536e-05	2.77626e-05	0.0943988	0.116597	1.79896e+07	0.00213045	0.0441482	-11.1234	1.54103	17.4576	2.93788e-05	0.00191687	1	0.00110767	Chr1:29292122-29296407	OK	7.85792	14.122	0.845726	-4.18795	2.81484e-05	0.00044838	1	1	1	3	1
at2g31865	poly(ADP-ribose) glycohydrolase 2		poly(ADP-ribose) glycohydrolase 2 (PARG2); FUNCTIONS IN: poly(ADP-ribose) glycohydrolase activity; INVOLVED IN: defense response to fungus; LOCATED IN: cellular_component unknown; CONTAINS InterPro DOMAIN/s: Poly(ADP-ribose) glycohydrolase (InterPro:IPR007724); BEST Arabidopsis thaliana protein match is: Poly (ADP-ribose) glycohydrolase (PARG) (TAIR:AT2G31870.2); Has 350 Blast hits to 327 protein…	315	512	2644	1577	-14.2253	1.68692	6.15166e-05	2.91056e-05	9.36867e-05	0.106545	0.116597	1.79896e+07	0.000599787	0.0195076	-10.1887	1.7913	17.4395	2.96592e-05	0.00193141	1	0.00111607	Chr2:13546595-13549536	OK	19.4031	51.9524	1.4209	-4.22105	2.43168e-05	0.000398323	1	1	1	3	1
at1g55790	Domain of unknown function (DUF2431)		FUNCTIONS IN: metal ion binding; INVOLVED IN: metal ion transport; CONTAINS InterPro DOMAIN/s: Heavy metal transport/detoxification protein (InterPro:IPR006121) Domain of unknown function DUF2431 (InterPro:IPR019446); BEST Arabidopsis thaliana protein match is: Domain of unknown function (DUF2431) (TAIR:AT1G55800.1); Has 348 Blast hits to 344 proteins in 131 species: Archae - 0; Bacteria - 16; Me…	5	2	112	48	-20.0079	3.75731	1.98829e-06	2.35959e-07	3.49341e-06	0.199756	0.116597	1.79896e+07	7.40829e-05	0.0046253	-13.9462	3.98622	17.422	2.99345e-05	0.00194181	1	0.00112208	Chr1:20852323-20856122	OK	0.63924	8.16988	3.67589	-4.12379	3.7269e-05	0.000560559	1	1	1	3	1
at3g18050			unknown protein; BEST Arabidopsis thaliana protein match is: unknown protein (TAIR:AT4G28100.1); Has 67 Blast hits to 66 proteins in 12 species: Archae - 0; Bacteria - 0; Metazoa - 0; Fungi - 0; Plants - 67; Viruses - 0; Other Eukaryotes - 0 (source: NCBI BLink).	1032	2830	796	601	-14.0096	-1.89088	7.40265e-05	0.000116776	3.14832e-05	0.082516	0.116597	1.79896e+07	1.23991e-05	0.00132282	-10.1717	-1.56254	17.3889	3.04605e-05	0.00196833	1	0.00113741	Chr3:6180858-6182854	OK	184.972	30.4607	-2.60229	5.31117	1.08926e-07	4.19728e-06	1	1	1	3	1
at5g26700	RmlC-like cupins superfamily protein		RmlC-like cupins superfamily protein; FUNCTIONS IN: manganese ion binding nutrient reservoir activity; INVOLVED IN: biological_process unknown; LOCATED IN: endomembrane system apoplast; EXPRESSED IN: 10 plant structures; EXPRESSED DURING: 4 anthesis C globular stage petal differentiation and expansion stage; CONTAINS InterPro DOMAIN/s: Cupin RmlC-type (InterPro:IPR011051) Cupin 1 (InterPro:IPR006…	9	24	187	109	-18.5888	2.74424	3.87199e-06	9.75336e-07	6.56668e-06	0.144658	0.116597	1.79896e+07	3.12174e-05	0.00244414	-13.0084	2.60371	17.331	3.14018e-05	0.00202138	1	0.00116806	Chr5:9305512-9309625	OK	2.82777	9.20734	1.70312	-2.77389	0.00553907	0.0261689	1	1	1	3	1
at3g19270	cytochrome P450 family 707 subfamily A polypeptide 4	Encodes a protein with ABA 8'-hydroxylase activity involved in ABA catabolism. Member of the CYP707A gene family.	cytochrome P450 family 707 subfamily A polypeptide 4 (CYP707A4); CONTAINS InterPro DOMAIN/s: Cytochrome P450 (InterPro:IPR001128) Cytochrome P450 E-class group I (InterPro:IPR002401) Cytochrome P450 conserved site (InterPro:IPR017972); BEST Arabidopsis thaliana protein match is: cytochrome P450 family 707 subfamily A polypeptide 1 (TAIR:AT4G19230.1); Has 34460 Blast hits to 34219 proteins in 1800…	5	10	56	44	-19.9038	2.29597	1.42172e-06	4.52794e-07	2.25898e-06	0.164717	0.116597	1.79896e+07	0.00326895	0.0571832	-12.5685	2.81353	17.3057	3.18225e-05	0.00204455	1	0.00118145	Chr3:6673726-6676520	OK	0.410878	1.41796	1.78704	-2.26271	0.0236536	0.074675	1	1	1	3	1
at5g53830	VQ motif-containing protein		VQ motif-containing protein; FUNCTIONS IN: molecular_function unknown; INVOLVED IN: biological_process unknown; LOCATED IN: cellular_component unknown; EXPRESSED IN: 19 plant structures; EXPRESSED DURING: 11 growth stages; CONTAINS InterPro DOMAIN/s: VQ (InterPro:IPR008889); BEST Arabidopsis thaliana protein match is: VQ motif-containing protein (TAIR:AT3G15300.1); Has 1807 Blast hits to 1807 pro…	91	142	610	454	-16.1233	1.54807	1.61837e-05	8.19941e-06	2.39565e-05	0.106545	0.116597	1.79896e+07	0.00211472	0.0440574	-11.6678	1.84964	17.266	3.24945e-05	0.00208374	1	0.00120409	Chr5:21857049-21857984	OK	13.7974	31.0221	1.1689	-2.62366	0.00869909	0.0365868	1	1	1	3	1
at5g14920	Gibberellin-regulated family protein		Gibberellin-regulated family protein; INVOLVED IN: response to gibberellin stimulus; LOCATED IN: endomembrane system; EXPRESSED IN: 22 plant structures; EXPRESSED DURING: 13 growth stages; CONTAINS InterPro DOMAIN/s: Gibberellin regulated protein (InterPro:IPR003854); BEST Arabidopsis thaliana protein match is: GAST1 protein homolog 3 (TAIR:AT4G09600.1); Has 178772 Blast hits to 67361 proteins in…	1026	2223	543	730	-14.1245	-1.82209	6.74251e-05	0.000105292	2.97761e-05	0.100439	0.116597	1.79896e+07	0.000132532	0.00682592	-9.76427	-1.70144	17.262	3.25631e-05	0.00208416	1	0.00120434	Chr5:4826478-4827980	OK	202.156	40.4183	-2.32239	4.82109	1.42776e-06	4.0005e-05	1	1	1	3	1
at2g45500	AAA-type ATPase family protein		AAA-type ATPase family protein; FUNCTIONS IN: nucleoside-triphosphatase activity nucleotide binding ATP binding; EXPRESSED IN: 11 plant structures; EXPRESSED DURING: LP.06 six leaves visible 4 anthesis petal differentiation and expansion stage E expanded cotyledon stage; CONTAINS InterPro DOMAIN/s: ATPase AAA+ type core (InterPro:IPR003593) ATPase AAA-type core (InterPro:IPR003959) ATPase AAA-typ…	115	260	777	651	-15.6356	1.44396	2.22518e-05	1.19291e-05	3.24007e-05	0.088425	0.116597	1.79896e+07	0.00139225	0.0332106	-10.9674	1.43143	17.2334	3.30571e-05	0.00210775	1	0.00121797	Chr2:18749797-18752851	OK	10.8163	19.3218	0.837027	-5.14074	2.73658e-07	9.46342e-06	1	1	1	3	1
at5g40730	arabinogalactan protein 24	Encodes an arabinogalactan-protein (AGP24).	arabinogalactan protein 24 (AGP24); Has 1807 Blast hits to 1807 proteins in 277 species: Archae - 0; Bacteria - 0; Metazoa - 736; Fungi - 347; Plants - 385; Viruses - 0; Other Eukaryotes - 339 (source: NCBI BLink).	14	48	280	166	-17.8707	2.49325	5.9244e-06	1.75816e-06	9.90126e-06	0.131666	0.116597	1.79896e+07	2.80176e-05	0.00226674	-12.7955	2.28654	17.1872	3.38708e-05	0.00215147	1	0.00124323	Chr5:16301074-16301520	OK	16.3879	53.0728	1.69534	-3.1592	0.00158204	0.0103608	1	1	1	3	1
at1g19270	DA1		DA1 (DA1); CONTAINS InterPro DOMAIN/s: Zinc finger LIM-type (InterPro:IPR001781) Ubiquitin interacting motif (InterPro:IPR003903) Protein of unknown function DUF3633 (InterPro:IPR022087); BEST Arabidopsis thaliana protein match is: LIM domain-containing protein (TAIR:AT4G36860.1); Has 3538 Blast hits to 2617 proteins in 167 species: Archae - 0; Bacteria - 18; Metazoa - 3009; Fungi - 63; Plants - …	200	461	1530	1130	-14.7857	1.51526	4.05069e-05	2.09682e-05	5.98599e-05	0.082516	0.116597	1.79896e+07	0.000463143	0.0162446	-10.186	1.5453	17.173	3.41245e-05	0.00215942	1	0.00124783	Chr1:6662500-6666028	OK	13.3476	25.36	0.925976	-2.17744	0.0294477	0.0869419	1	1	1	3	1
at1g67850	Protein of unknown function (DUF707)		Protein of unknown function (DUF707); CONTAINS InterPro DOMAIN/s: Protein of unknown function DUF707 (InterPro:IPR007877); BEST Arabidopsis thaliana protein match is: Protein of unknown function (DUF707) (TAIR:AT1G13000.2); Has 324 Blast hits to 323 proteins in 26 species: Archae - 0; Bacteria - 13; Metazoa - 0; Fungi - 0; Plants - 305; Viruses - 0; Other Eukaryotes - 6 (source: NCBI BLink).	202	426	1490	798	-14.9274	1.3051	3.55295e-05	2.04405e-05	5.04454e-05	0.088425	0.116597	1.79896e+07	0.00346728	0.0593687	-9.69282	1.42999	17.076	3.59131e-05	0.00225561	1	0.00130341	Chr1:25437899-25442142	OK	15.0137	26.5937	0.824803	-2.42207	0.0154323	0.0552126	1	1	1	3	1
at2g37760	NAD(P)-linked oxidoreductase superfamily protein		NAD(P)-linked oxidoreductase superfamily protein; FUNCTIONS IN: oxidoreductase activity; INVOLVED IN: response to cadmium ion; EXPRESSED IN: 24 plant structures; EXPRESSED DURING: 15 growth stages; CONTAINS InterPro DOMAIN/s: Aldo/keto reductase (InterPro:IPR001395) Aldo/keto reductase subgroup (InterPro:IPR020471) Aldo/keto reductase conserved site (InterPro:IPR018170); BEST Arabidopsis thaliana…	424	1032	3255	2044	-13.7359	1.37397	8.1858e-05	4.5546e-05	0.000117999	0.088425	0.116597	1.79896e+07	0.0018935	0.0408966	-9.80018	1.33394	17.0682	3.60604e-05	0.00226064	1	0.00130631	Chr2:15831853-15833920	OK	64.2551	109.036	0.762919	-3.96979	7.19375e-05	0.000943159	1	1	1	3	1
at3g19580	zinc-finger protein 2	Encodes zinc finger protein. mRNA levels are upregulated in response to ABA high salt and mild dessication. The protein is localized to the nucleus and acts as a transcriptional repressor.	zinc-finger protein 2 (ZF2); CONTAINS InterPro DOMAIN/s: Zinc finger C2H2-like (InterPro:IPR015880) Zinc finger C2H2-type (InterPro:IPR007087); BEST Arabidopsis thaliana protein match is: salt tolerance zinc finger (TAIR:AT1G27730.1); Has 3838 Blast hits to 3100 proteins in 116 species: Archae - 0; Bacteria - 0; Metazoa - 2857; Fungi - 6; Plants - 884; Viruses - 0; Other Eukaryotes - 91 (source: …	147	235	1066	606	-15.4536	1.46335	2.53239e-05	1.34354e-05	3.70031e-05	0.100439	0.116597	1.79896e+07	0.00237508	0.0470101	-10.7148	1.77608	17.0325	3.67449e-05	0.00229498	1	0.00132616	Chr3:6803071-6804233	OK	19.8673	46.1021	1.21444	-2.89924	0.00374068	0.0195326	1	1	1	3	1
at2g37640	Barwin-like endoglucanases superfamily protein	member of Alpha-Expansin Gene Family. Naming convention from the Expansin Working Group (Kende et al 2004. Plant Mol Bio). Involved in the formation of nematode-induced syncytia in roots of Arabidopsis thaliana.	EXP3; INVOLVED IN: in 6 processes; LOCATED IN: endomembrane system extracellular region; EXPRESSED IN: 21 plant structures; EXPRESSED DURING: 13 growth stages; CONTAINS InterPro DOMAIN/s: Barwin-related endoglucanase (InterPro:IPR009009) Pollen allergen N-terminal (InterPro:IPR014734) Expansin (InterPro:IPR002963) Rare lipoprotein A (InterPro:IPR005132) Expansin/Lol pI (InterPro:IPR007118) Expans…	210	758	139	258	-15.9312	-1.51962	1.82099e-05	2.70984e-05	9.45252e-06	0.106545	0.116597	1.79896e+07	0.00210264	0.0439901	-10.9448	-1.67143	17.0244	3.69019e-05	0.00229626	1	0.0013269	Chr2:15787704-15789853	OK	53.1114	9.48473	-2.48534	5.2105	1.88327e-07	6.87701e-06	1	1	1	3	1
at3g44400	Disease resistance protein (TIR-NBS-LRR class) family		Disease resistance protein (TIR-NBS-LRR class) family; FUNCTIONS IN: transmembrane receptor activity nucleoside-triphosphatase activity nucleotide binding ATP binding; INVOLVED IN: signal transduction defense response apoptosis innate immune response; LOCATED IN: intrinsic to membrane endomembrane system; EXPRESSED IN: 20 plant structures; EXPRESSED DURING: 14 growth stages; CONTAINS InterPro DOM…	134	268	759	757	-15.5081	1.39429	2.4111e-05	1.32536e-05	3.47912e-05	0.0943988	0.116597	1.79896e+07	0.00278432	0.0516855	-10.6073	1.63657	17.0179	3.70297e-05	0.00229995	1	0.00132903	Chr3:16044686-16049701	OK	5.0947	9.29206	0.867	-2.28982	0.0220316	0.0709261	1	1	1	3	1
at2g42380	Basic-leucine zipper (bZIP) transcription factor family protein	Encodes a member of the BZIP family of transcription factors. Forms heterodimers with the related protein AtbZIP61. Binds to G-boxes in vitro and is localized to the nucleus in onion epidermal cells.	BZIP34; FUNCTIONS IN: DNA binding transcription activator activity sequence-specific DNA binding transcription factor activity; INVOLVED IN: regulation of transcription DNA-dependent; LOCATED IN: nucleus; EXPRESSED IN: male gametophyte flower carpel; EXPRESSED DURING: L mature pollen stage M germinated pollen stage 4 anthesis petal differentiation and expansion stage; CONTAINS InterPro DOMAIN/s: …	77	256	23	43	-17.9843	-2.60958	5.44858e-06	9.52561e-06	1.55764e-06	0.144658	0.116597	1.79896e+07	2.57285e-05	0.00218153	-12.571	-2.32835	16.9387	3.86063e-05	0.00238904	1	0.00138051	Chr2:17646899-17648945	OK	12.828	1.037	-3.6288	6.54297	6.03078e-11	4.7616e-09	1	1	1	3	1
at4g18170	WRKY DNA-binding protein 28	member of WRKY Transcription Factor; Group II-c	WRKY DNA-binding protein 28 (WRKY28); CONTAINS InterPro DOMAIN/s: DNA-binding WRKY (InterPro:IPR003657) Transcription factor WRKY group IIc (InterPro:IPR017396); BEST Arabidopsis thaliana protein match is: WRKY DNA-binding protein 8 (TAIR:AT5G46350.1); Has 1807 Blast hits to 1807 proteins in 277 species: Archae - 0; Bacteria - 0; Metazoa - 736; Fungi - 347; Plants - 385; Viruses - 0; Other Eukary…	83	258	564	850	-15.747	1.74648	2.17013e-05	9.92885e-06	3.33097e-05	0.100439	0.116597	1.79896e+07	0.000308244	0.0123152	-10.1722	1.81379	16.9403	3.85748e-05	0.00238904	1	0.00138051	Chr4:10061372-10062841	OK	15.2931	29.0871	0.927497	-2.12336	0.0337239	0.0954174	1	1	1	3	1
at1g44130	Eukaryotic aspartyl protease family protein		Eukaryotic aspartyl protease family protein; FUNCTIONS IN: aspartic-type endopeptidase activity; INVOLVED IN: proteolysis; LOCATED IN: plant-type cell wall; EXPRESSED IN: stem embryo pedicel stamen; EXPRESSED DURING: 4 anthesis C globular stage petal differentiation and expansion stage; CONTAINS InterPro DOMAIN/s: Peptidase aspartic (InterPro:IPR021109) Peptidase aspartic catalytic (InterPro:IPR0…	26	16	167	162	-18.0536	2.07116	4.75993e-06	1.71322e-06	7.53207e-06	0.192581	0.116597	1.79896e+07	0.00468399	0.0731689	-12.6588	3.31249	16.8885	3.9641e-05	0.00244228	1	0.00141128	Chr1:16787507-16789318	OK	1.35014	6.88532	2.35042	-3.86342	0.000111809	0.00134436	1	1	1	3	1
at3g26210	cytochrome P450 family 71 subfamily B polypeptide 23	putative cytochrome P450	cytochrome P450 family 71 subfamily B polypeptide 23 (CYP71B23); FUNCTIONS IN: electron carrier activity monooxygenase activity iron ion binding oxygen binding heme binding; INVOLVED IN: oxidation reduction; LOCATED IN: endomembrane system; EXPRESSED IN: 20 plant structures; EXPRESSED DURING: 11 growth stages; CONTAINS InterPro DOMAIN/s: Cytochrome P450 (InterPro:IPR001128) Cytochrome P450 conser…	221	581	1870	1958	-14.3937	1.84765	5.64243e-05	2.45073e-05	8.81406e-05	0.082516	0.116597	1.79896e+07	2.16247e-05	0.00189138	-10.2009	1.95418	16.8578	4.02879e-05	0.00245691	1	0.00141973	Chr3:9593131-9595243	OK	21.7405	48.9465	1.17082	-2.75336	0.00589872	0.0274703	1	1	1	3	1
at3g04550			unknown protein; INVOLVED IN: biological_process unknown; LOCATED IN: chloroplast stroma chloroplast; EXPRESSED IN: 22 plant structures; EXPRESSED DURING: 13 growth stages; BEST Arabidopsis thaliana protein match is: unknown protein (TAIR:AT5G28500.1); Has 110 Blast hits to 110 proteins in 51 species: Archae - 0; Bacteria - 67; Metazoa - 1; Fungi - 0; Plants - 41; Viruses - 0; Other Eukaryotes - …	864	2567	1201	666	-13.9166	-1.29687	7.12412e-05	0.000101377	4.12538e-05	0.082516	0.116597	1.79896e+07	0.00230424	0.0463482	-9.58809	-1.41997	16.8583	4.02777e-05	0.00245691	1	0.00141973	Chr3:1225921-1229408	OK	161.342	37.5617	-2.10279	4.25826	2.06027e-05	0.000351131	1	1	1	3	1
at5g58480	O-Glycosyl hydrolases family 17 protein		O-Glycosyl hydrolases family 17 protein; FUNCTIONS IN: cation binding hydrolase activity hydrolyzing O-glycosyl compounds catalytic activity; INVOLVED IN: carbohydrate metabolic process; LOCATED IN: anchored to plasma membrane plasma membrane anchored to membrane; EXPRESSED IN: 22 plant structures; EXPRESSED DURING: 13 growth stages; CONTAINS InterPro DOMAIN/s: X8 (InterPro:IPR012946) Glycoside h…	131	593	141	144	-16.447	-1.54873	1.27838e-05	1.91396e-05	6.54486e-06	0.100439	0.116597	1.79896e+07	0.00138674	0.0331883	-11.5729	-1.60229	16.8489	4.04762e-05	0.00246392	1	0.00142378	Chr5:23641141-23642853	OK	29.8938	5.34087	-2.4847	5.14356	2.69585e-07	9.37064e-06	1	1	1	3	1
at4g22970	homolog of separase	Encodes a separase (ESP) homologous to human and mouse separase protein. Separase is a capase family protease required for the release of sister chromatid cohesion during meiosis and mitosis. Arabidopsis separase contains a predicted 2Fe2S-ferredoxin dom	homolog of separase (ESP); FUNCTIONS IN: peptidase activity; INVOLVED IN: in 6 processes; LOCATED IN: nucleus; EXPRESSED IN: 16 plant structures; EXPRESSED DURING: 7 growth stages; CONTAINS InterPro DOMAIN/s: Peptidase C50 separase (InterPro:IPR005314); BEST Arabidopsis thaliana protein match is: unknown protein (TAIR:AT5G28550.1); Has 401 Blast hits to 372 proteins in 177 species: Archae - 0; Ba…	17	48	308	130	-17.8334	2.30863	5.8265e-06	1.91921e-06	9.53248e-06	0.138125	0.116597	1.79896e+07	0.00014734	0.00739252	-12.0053	2.23658	16.7996	4.1542e-05	0.00251512	1	0.00145337	Chr4:12033436-12043728	OK	0.406504	1.36928	1.75208	-4.34558	1.38906e-05	0.000256628	1	1	1	3	1
at3g01830	Calcium-binding EF-hand family protein		Calcium-binding EF-hand family protein; FUNCTIONS IN: calcium ion binding; INVOLVED IN: biological_process unknown; LOCATED IN: cellular_component unknown; EXPRESSED IN: 18 plant structures; EXPRESSED DURING: 9 growth stages; CONTAINS InterPro DOMAIN/s: EF-Hand 1 calcium-binding site (InterPro:IPR018247) EF-HAND 2 (InterPro:IPR018249) EF-hand-like domain (InterPro:IPR011992) Calcium-binding EF-ha…	118	78	717	503	-15.9857	1.65657	1.81366e-05	8.62381e-06	2.73641e-05	0.144658	0.116597	1.79896e+07	0.00482544	0.0745391	-10.1118	2.635	16.7468	4.27135e-05	0.00257677	1	0.00148899	Chr3:296053-299263	OK	8.21835	32.4749	1.9824	-5.25533	1.47758e-07	5.55604e-06	1	1	1	3	1
at2g27690	cytochrome P450 family 94 subfamily C polypeptide 1	Encodes a CYP94C1. Has highest omega-hydroxylase activity with 910-epoxystearic acid while also metabolized lauric acid (C12:0) and C18 unsaturated fatty acids. Gene expression is induced in response to wounding and jasmonic acid treatment.	cytochrome P450 family 94 subfamily C polypeptide 1 (CYP94C1); CONTAINS InterPro DOMAIN/s: Cytochrome P450 (InterPro:IPR001128) Cytochrome P450 E-class group I (InterPro:IPR002401); BEST Arabidopsis thaliana protein match is: cytochrome P450 family 94 subfamily B polypeptide 3 (TAIR:AT3G48520.1); Has 28009 Blast hits to 27927 proteins in 1460 species: Archae - 46; Bacteria - 2607; Metazoa - 10748…	230	239	1660	1306	-14.7858	1.84162	4.30003e-05	1.86883e-05	6.70224e-05	0.118964	0.116597	1.79896e+07	0.000459479	0.0161918	-8.47108	2.47523	16.7364	4.29489e-05	0.00258632	1	0.00149451	Chr2:11809305-11811215	OK	11.6011	44.1488	1.92812	-4.6878	2.76162e-06	6.7878e-05	1	1	1	3	1
at2g28110	Exostosin family protein	Homolog to AT5G22940 a member of glycosyltransferase family 47 that is involved in secondary cell wall biosynthesis. It exhibits high sequence similarity to tobacco (Nicotiana plumbaginifolia) pectin glucuronyltransferase. Protein has a domain that shares	FRAGILE FIBER 8 (FRA8); CONTAINS InterPro DOMAIN/s: Exostosin-like (InterPro:IPR004263); BEST Arabidopsis thaliana protein match is: FRA8 homolog (TAIR:AT5G22940.1); Has 35333 Blast hits to 34131 proteins in 2444 species: Archae - 798; Bacteria - 22429; Metazoa - 974; Fungi - 991; Plants - 531; Viruses - 0; Other Eukaryotes - 9610 (source: NCBI BLink).	60	83	544	437	-16.513	2.10736	1.38101e-05	5.15069e-06	2.21971e-05	0.11272	0.116597	1.79896e+07	7.3941e-05	0.0046253	-12.3161	2.46047	16.7057	4.36492e-05	0.00262379	1	0.00151617	Chr2:11977943-11979837	OK	4.50692	14.8328	1.71858	-3.65309	0.000259099	0.00256688	1	1	1	3	1
at5g54860	Major facilitator superfamily protein		Major facilitator superfamily protein; FUNCTIONS IN: transporter activity; INVOLVED IN: transport; LOCATED IN: endomembrane system membrane; EXPRESSED IN: 23 plant structures; EXPRESSED DURING: 15 growth stages; CONTAINS InterPro DOMAIN/s: Major facilitator superfamily general substrate transporter (InterPro:IPR016196) Biopterin transport-related protein BT1 (InterPro:IPR004324); BEST Arabidopsis…	153	239	1143	559	-15.4233	1.4274	2.57066e-05	1.38836e-05	3.73209e-05	0.106545	0.116597	1.79896e+07	0.00392613	0.0644954	-10.351	1.65929	16.6735	4.4397e-05	0.00265923	1	0.00153664	Chr5:22284580-22287206	OK	11.522	24.0517	1.06175	-2.48386	0.0129967	0.0487797	1	1	1	3	1
at3g44860	farnesoic acid carboxyl-O-methyltransferase	Encodes a farnesoic acid carboxyl-O-methyltransferase.	farnesoic acid carboxyl-O-methyltransferase (FAMT); FUNCTIONS IN: S-adenosylmethionine-dependent methyltransferase activity farnesoic acid O-methyltransferase activity; INVOLVED IN: biological_process unknown; LOCATED IN: cellular_component unknown; EXPRESSED IN: leaf; EXPRESSED DURING: seedling growth; CONTAINS InterPro DOMAIN/s: SAM dependent carboxyl methyltransferase (InterPro:IPR005299); BES…	912	2079	6128	6866	-12.5275	1.65466	0.000198102	9.54687e-05	0.000300536	0.0943988	0.116597	1.79896e+07	0.000310333	0.0123478	-7.30443	1.92476	16.6369	4.52613e-05	0.00270618	1	0.00156377	Chr3:16379632-16381070	OK	124.34	257.175	1.04846	-2.20202	0.027664	0.0832058	1	1	1	3	1
at5g54040	Cysteine/Histidine-rich C1 domain family protein		Cysteine/Histidine-rich C1 domain family protein; INVOLVED IN: intracellular signaling pathway; LOCATED IN: cellular_component unknown; EXPRESSED IN: stem hypocotyl root; CONTAINS InterPro DOMAIN/s: Protein kinase C-like phorbol ester/diacylglycerol binding (InterPro:IPR002219) DC1 (InterPro:IPR004146) C1-like (InterPro:IPR011424); BEST Arabidopsis thaliana protein match is: Cysteine/Histidine-ri…	0	0	49	16	-34.7299	30.5723	7.67657e-07	8.7835e-16	1.40914e-06	0.21437	0.116597	1.79896e+07	5.9889e-06	0.000805947	-15.1165	10.6113	16.6122	4.58554e-05	0.0027296	1	0.0015773	Chr5:21928846-21930637	OK	0.091991	0.834613	3.18154	-2.53212	0.0113374	0.0443242	1	1	1	3	1
at3g56400	WRKY DNA-binding protein 70	member of WRKY Transcription Factor; Group III. Function as activator of SA-dependent defense genes and a repressor of JA-regulated genes. WRKY70-controlled suppression of JA-signaling is partly executed by NPR1.	WRKY DNA-binding protein 70 (WRKY70); CONTAINS InterPro DOMAIN/s: DNA-binding WRKY (InterPro:IPR003657); BEST Arabidopsis thaliana protein match is: WRKY DNA-binding protein 54 (TAIR:AT2G40750.1); Has 3203 Blast hits to 2772 proteins in 182 species: Archae - 0; Bacteria - 0; Metazoa - 0; Fungi - 0; Plants - 3190; Viruses - 0; Other Eukaryotes - 13 (source: NCBI BLink).	1718	2504	18936	12114	-11.5802	2.16747	0.000423316	0.000154099	0.000692227	0.106545	0.116597	1.79896e+07	1.21241e-05	0.00130063	-8.0273	2.51856	16.5424	4.75741e-05	0.00279749	1	0.00161653	Chr3:20908927-20910481	OK	187.991	711.048	1.91928	-3.61376	0.000301783	0.00290027	1	1	1	3	1
at1g30220	inositol transporter 2	Inositol transporter presenting conserved extracellular loop domains homologs of plexins/semaphorin/integrin (PSI) domains from animal type I receptors.	inositol transporter 2 (INT2); CONTAINS InterPro DOMAIN/s: Sugar transporter conserved site (InterPro:IPR005829) Major facilitator superfamily (InterPro:IPR020846) General substrate transporter (InterPro:IPR005828) Sugar/inositol transporter (InterPro:IPR003663) Major facilitator superfamily general substrate transporter (InterPro:IPR016196); BEST Arabidopsis thaliana protein match is: inositol t…	12	27	177	128	-18.4092	2.50963	4.12804e-06	1.19506e-06	6.85555e-06	0.144658	0.116597	1.79896e+07	0.000102221	0.0056709	-13.2454	2.31659	16.5206	4.81251e-05	0.00281895	1	0.00162894	Chr1:10632820-10635471	OK	1.13359	3.87739	1.77418	-3.00622	0.00264517	0.015149	1	1	1	3	1
at1g12500	Nucleotide-sugar transporter family protein		Nucleotide-sugar transporter family protein; FUNCTIONS IN: organic anion transmembrane transporter activity; LOCATED IN: membrane; EXPRESSED IN: 22 plant structures; EXPRESSED DURING: 13 growth stages; CONTAINS InterPro DOMAIN/s: Protein of unknown function DUF6 transmembrane (InterPro:IPR000620) Protein of unknown function DUF250 (InterPro:IPR004853); BEST Arabidopsis thaliana protein match is: …	228	421	140	143	-16.353	-1.75688	1.41243e-05	2.19693e-05	6.49895e-06	0.106545	0.116597	1.79896e+07	0.000433754	0.0155989	-10.8605	-1.46177	16.4454	5.00705e-05	0.00291589	1	0.00168495	Chr1:4263149-4265044	OK	25.8438	5.82137	-2.15039	4.67773	2.90067e-06	7.06086e-05	1	1	1	3	1
at4g26470	Calcium-binding EF-hand family protein		Calcium-binding EF-hand family protein; FUNCTIONS IN: calcium ion binding; INVOLVED IN: N-terminal protein myristoylation; LOCATED IN: cytoplasm; EXPRESSED IN: 8 plant structures; EXPRESSED DURING: L mature pollen stage M germinated pollen stage 4 anthesis petal differentiation and expansion stage; CONTAINS InterPro DOMAIN/s: EF-Hand 1 calcium-binding site (InterPro:IPR018247) EF-HAND 2 (InterPro…	14	16	129	117	-18.6347	2.38143	3.44062e-06	1.04212e-06	5.60718e-06	0.17156	0.116597	1.79896e+07	0.000951097	0.026195	-12.9178	2.77519	16.433	5.0401e-05	0.00293006	1	0.00169314	Chr4:13371065-13375963	OK	1.45777	7.34842	2.33367	-3.91616	8.99717e-05	0.00113262	1	1	1	3	1
at2g04430	nudix hydrolase homolog 5		nudix hydrolase homolog 5 (NUDT5); FUNCTIONS IN: hydrolase activity; LOCATED IN: cytosol; EXPRESSED IN: 12 plant structures; EXPRESSED DURING: 11 growth stages; CONTAINS InterPro DOMAIN/s: NUDIX hydrolase domain-like (InterPro:IPR015797) NUDIX hydrolase conserved site (InterPro:IPR020084) Nudix hydrolase 6-like (InterPro:IPR003293) NUDIX hydrolase domain (InterPro:IPR000086); BEST Arabidopsis tha…	101	147	1037	530	-15.8011	1.95228	2.18173e-05	8.91084e-06	3.44532e-05	0.106545	0.116597	1.79896e+07	0.000113055	0.00611475	-10.9339	1.95441	16.3576	5.24452e-05	0.00302795	1	0.00174971	Chr2:1538900-1541094	OK	11.5304	38.7795	1.74985	-3.91277	9.12449e-05	0.00114438	1	1	1	3	1
at1g14700	purple acid phosphatase 3		purple acid phosphatase 3 (PAP3); FUNCTIONS IN: protein serine/threonine phosphatase activity acid phosphatase activity; LOCATED IN: vacuole; EXPRESSED IN: 22 plant structures; EXPRESSED DURING: 12 growth stages; CONTAINS InterPro DOMAIN/s: Metallophosphoesterase (InterPro:IPR004843); BEST Arabidopsis thaliana protein match is: purple acid phosphatase 8 (TAIR:AT2G01890.1); Has 1143 Blast hits to …	201	872	275	164	-15.8685	-1.55507	1.91305e-05	2.86422e-05	9.74947e-06	0.088425	0.116597	1.79896e+07	0.000557722	0.0182773	-11.358	-1.73868	16.3543	5.2537e-05	0.00302804	1	0.00174976	Chr1:5058679-5061136	OK	45.761	8.07802	-2.50205	5.15714	2.50747e-07	8.85273e-06	1	1	1	3	1
at3g63010	alpha/beta-Hydrolases superfamily protein	Encodes a gibberellin (GA) receptor ortholog of the rice GA receptor gene (OsGID1). Has GA-binding activity showing higher affinity to GA4. Interacts with DELLA proteins in vivo in the presence of GA4.	GA INSENSITIVE DWARF1B (GID1B); FUNCTIONS IN: hydrolase activity; INVOLVED IN: floral organ morphogenesis raffinose family oligosaccharide biosynthetic process positive regulation of gibberellic acid mediated signaling pathway response to gibberellin stimulus gibberellin mediated signaling pathway; LOCATED IN: cellular_component unknown; EXPRESSED IN: 21 plant structures; EXPRESSED DURING: 10 gro…	368	521	2666	1725	-14.1111	1.58752	6.5403e-05	3.25976e-05	9.79683e-05	0.11272	0.116597	1.79896e+07	0.00163561	0.036843	-9.86062	1.68442	16.3407	5.2915e-05	0.0030394	1	0.00175633	Chr3:23289424-23291486	OK	22.6988	58.2371	1.35932	-3.22936	0.00124067	0.00862798	1	1	1	3	1
at1g52565			unknown protein; FUNCTIONS IN: molecular_function unknown; INVOLVED IN: biological_process unknown; LOCATED IN: endomembrane system; BEST Arabidopsis thaliana protein match is: unknown protein (TAIR:AT3G15760.1); Has 35333 Blast hits to 34131 proteins in 2444 species: Archae - 798; Bacteria - 22429; Metazoa - 974; Fungi - 991; Plants - 531; Viruses - 0; Other Eukaryotes - 9610 (source: NCBI BLink…	18	14	206	131	-18.308	2.57161	4.50937e-06	1.21038e-06	7.51489e-06	0.178484	0.116597	1.79896e+07	0.000420882	0.0153039	-12.5541	3.2642	16.2861	5.44615e-05	0.00310699	1	0.00179538	Chr1:19579885-19580686	OK	2.77569	15.1703	2.45033	-4.03294	5.5084e-05	0.000767121	1	1	1	3	1
at5g55090	mitogen-activated protein kinase kinase kinase 15	member of MEKK subfamily	mitogen-activated protein kinase kinase kinase 15 (MAPKKK15); FUNCTIONS IN: protein serine/threonine kinase activity protein kinase activity kinase activity ATP binding; INVOLVED IN: protein amino acid phosphorylation; LOCATED IN: cellular_component unknown; CONTAINS InterPro DOMAIN/s: Protein kinase ATP binding site (InterPro:IPR017441) Protein kinase catalytic domain (InterPro:IPR000719) Serine…	2	5	23	40	-20.7898	2.8623	8.90531e-07	2.0229e-07	1.48119e-06	0.199756	0.116597	1.79896e+07	0.00253452	0.0489209	-11.6686	2.76297	16.2776	5.47071e-05	0.00311571	1	0.00180042	Chr5:22356851-22358198	OK	0.26562	1.2788	2.26735	-2.35026	0.0187604	0.0635488	1	1	1	3	1
at2g46430	cyclic nucleotide gated channel 3	cyclic nucleotide gated channel (CNGC4) downstream component of the signaling pathways leading to HR/resistance	cyclic nucleotide gated channel 3 (CNGC3); FUNCTIONS IN: ion channel activity cyclic nucleotide binding calmodulin binding; INVOLVED IN: ion transport transmembrane transport; LOCATED IN: membrane; CONTAINS InterPro DOMAIN/s: Cyclic nucleotide-binding (InterPro:IPR000595) Ion transport (InterPro:IPR005821) Cyclic nucleotide-binding-like (InterPro:IPR018490) RmlC-like jelly roll fold (InterPro:IPR…	411	874	3250	1927	-13.8171	1.45852	7.84364e-05	4.18196e-05	0.000114861	0.088425	0.116597	1.79896e+07	0.00101094	0.0270642	-9.73055	1.46775	16.27	5.49272e-05	0.00312295	1	0.0018046	Chr2:19058129-19061436	OK	23.2187	46.5468	1.00339	-2.79602	0.00517368	0.0247701	1	1	1	3	1
at5g35580	Protein kinase superfamily protein		Protein kinase superfamily protein; FUNCTIONS IN: protein serine/threonine kinase activity protein kinase activity kinase activity ATP binding; INVOLVED IN: protein amino acid phosphorylation; LOCATED IN: cellular_component unknown; EXPRESSED IN: root stamen; EXPRESSED DURING: 4 anthesis; CONTAINS InterPro DOMAIN/s: Protein kinase catalytic domain (InterPro:IPR000719) Serine/threonine-protein kin…	15	12	168	61	-18.7403	2.2289	3.09894e-06	9.97284e-07	4.95165e-06	0.199756	0.116597	1.79896e+07	0.00456995	0.0718548	-13.1845	2.72728	16.2577	5.52832e-05	0.00313788	1	0.00181323	Chr5:13761964-13763944	OK	0.829512	3.84587	2.21297	-3.3755	0.000736819	0.00579543	1	1	1	3	1
at3g48200			unknown protein; FUNCTIONS IN: molecular_function unknown; INVOLVED IN: biological_process unknown; LOCATED IN: endomembrane system; EXPRESSED IN: 21 plant structures; EXPRESSED DURING: 13 growth stages; Has 210 Blast hits to 148 proteins in 42 species: Archae - 0; Bacteria - 118; Metazoa - 0; Fungi - 0; Plants - 48; Viruses - 0; Other Eukaryotes - 44 (source: NCBI BLink).	1503	4605	1439	1043	-13.2891	-1.68128	0.000117266	0.000178924	5.5786e-05	0.082516	0.116597	1.79896e+07	8.91945e-05	0.0052323	-9.65205	-1.38208	16.2168	5.64895e-05	0.00320094	1	0.00184967	Chr3:17832772-17837514	OK	80.7081	14.8931	-2.43807	4.81192	1.4949e-06	4.15408e-05	1	1	1	3	1
at5g61590	Integrase-type DNA-binding superfamily protein	encodes a member of the ERF (ethylene response factor) subfamily B-3 of ERF/AP2 transcription factor family. The protein contains one AP2 domain. There are 18 members in this subfamily including ATERF-1 ATERF-2 AND ATERF-5.	Integrase-type DNA-binding superfamily protein; CONTAINS InterPro DOMAIN/s: DNA-binding integrase-type (InterPro:IPR016177) Pathogenesis-related transcriptional factor/ERF DNA-binding (InterPro:IPR001471); BEST Arabidopsis thaliana protein match is: Integrase-type DNA-binding superfamily protein (TAIR:AT5G07580.1); Has 1807 Blast hits to 1807 proteins in 277 species: Archae - 0; Bacteria - 0; Met…	145	616	110	175	-16.3808	-1.60427	1.35162e-05	2.0432e-05	6.7217e-06	0.106545	0.116597	1.79896e+07	0.00131065	0.0316499	-9.70827	-1.73105	16.1894	5.73154e-05	0.00324228	1	0.00187356	Chr5:24764437-24765324	OK	51.6731	8.92559	-2.53339	5.16196	2.44383e-07	8.67344e-06	1	1	1	3	1
at3g30720	qua-quine starch		QUA-QUINE STARCH (QQS); Has 1 Blast hits to 1 proteins in 1 species: Archae - 0; Bacteria - 0; Metazoa - 0; Fungi - 0; Plants - 1; Viruses - 0; Other Eukaryotes - 0 (source: NCBI BLink).	202	208	139	42	-16.9356	-2.08153	9.9599e-06	1.63524e-05	3.88325e-06	0.157953	0.116597	1.79896e+07	0.00069902	0.0214083	-11.83	-2.1432	16.1055	5.99088e-05	0.00337761	1	0.00195176	Chr3:12349046-12349832	OK	40.6077	10.352	-1.97184	3.8609	0.00011297	0.0013539	1	1	1	3	1
at1g74670	Gibberellin-regulated family protein		Gibberellin-regulated family protein; FUNCTIONS IN: molecular_function unknown; INVOLVED IN: in 6 processes; LOCATED IN: endomembrane system; EXPRESSED IN: 21 plant structures; EXPRESSED DURING: 13 growth stages; CONTAINS InterPro DOMAIN/s: Gibberellin regulated protein (InterPro:IPR003854); BEST Arabidopsis thaliana protein match is: GAST1 protein homolog 4 (TAIR:AT5G15230.1); Has 479 Blast hits…	209	2154	122	483	-15.1218	-1.81357	3.37797e-05	5.26593e-05	1.49453e-05	0.185491	0.116597	1.79896e+07	0.00543374	0.0793285	-11.2191	-2.31528	16.0891	6.04308e-05	0.00339851	1	0.00196384	Chr1:28053285-28054149	OK	264.892	28.7493	-3.20381	6.19297	5.90421e-10	3.89063e-08	1	1	1	3	1
at4g03450	Ankyrin repeat family protein		Ankyrin repeat family protein; CONTAINS InterPro DOMAIN/s: Ankyrin repeat-containing domain (InterPro:IPR020683) Ankyrin repeat (InterPro:IPR002110); BEST Arabidopsis thaliana protein match is: Ankyrin repeat family protein (TAIR:AT4G03440.1); Has 22492 Blast hits to 11630 proteins in 488 species: Archae - 24; Bacteria - 1675; Metazoa - 12211; Fungi - 1719; Plants - 2554; Viruses - 43; Other Euka…	234	236	1484	818	-14.9773	1.42737	3.49839e-05	1.88823e-05	5.08447e-05	0.125279	0.116597	1.79896e+07	0.00751621	0.0971358	-10.1981	2.02104	16.0717	6.0989e-05	0.00342129	1	0.001977	Chr4:1529445-1531780	OK	8.60954	24.0478	1.4819	-3.55987	0.000371042	0.00340416	1	1	1	3	1
at1g72890	Disease resistance protein (TIR-NBS class)		Disease resistance protein (TIR-NBS class); FUNCTIONS IN: transmembrane receptor activity ATP binding; INVOLVED IN: signal transduction defense response apoptosis innate immune response; LOCATED IN: intrinsic to membrane; EXPRESSED IN: 20 plant structures; EXPRESSED DURING: 12 growth stages; CONTAINS InterPro DOMAIN/s: NB-ARC (InterPro:IPR002182) Disease resistance protein (InterPro:IPR000767) To…	80	172	645	624	-15.9929	1.84492	1.86906e-05	8.10535e-06	2.9064e-05	0.0943988	0.116597	1.79896e+07	0.000102918	0.00569334	-11.3436	2.02853	16.0488	6.17317e-05	0.00345718	1	0.00199774	Chr1:27429915-27431960	OK	10.8782	24.2608	1.15718	-2.68522	0.0072482	0.0319597	1	1	1	3	1
at3g53800	Fes1B	Encodes one of the Arabidopsis orthologs of the human Hsp70-binding protein 1 (HspBP-1) and yeast Fes1p: Fes1A (AT3G09350) Fes1B (AT3G53800) Fes1C (AT5G02150).	Fes1B (Fes1B); FUNCTIONS IN: binding; INVOLVED IN: biological_process unknown; LOCATED IN: cellular_component unknown; EXPRESSED IN: 21 plant structures; EXPRESSED DURING: 13 growth stages; CONTAINS InterPro DOMAIN/s: Nucleotide exchange factor Fes1 (InterPro:IPR013918) Armadillo-like helical (InterPro:IPR011989) Armadillo-type fold (InterPro:IPR016024); BEST Arabidopsis thaliana protein match is…	129	410	116	76	-16.8987	-1.86307	9.86342e-06	1.5611e-05	4.29088e-06	0.106545	0.116597	1.79896e+07	0.000224616	0.00999789	-10.5073	-1.82337	16.0171	6.27729e-05	0.00350964	1	0.00202806	Chr3:19930860-19932892	OK	21.6429	3.58724	-2.59295	5.09788	3.4348e-07	1.1594e-05	1	1	1	3	1
at5g61130	plasmodesmata callose-binding protein 1	Encodes a plasmodesmatal localized protein with callose binding activity. The function of PDCB1 is unknown but overexpression leads to the hyperaccumulation of callose.	plasmodesmata callose-binding protein 1 (PDCB1); FUNCTIONS IN: callose binding polysaccharide binding; INVOLVED IN: callose deposition in cell wall; LOCATED IN: plasmodesma anchored to plasma membrane plasma membrane anchored to membrane plant-type cell wall; EXPRESSED IN: 24 plant structures; EXPRESSED DURING: 13 growth stages; CONTAINS InterPro DOMAIN/s: X8 (InterPro:IPR012946); BEST Arabidopsi…	341	770	406	160	-15.5482	-1.53278	2.37907e-05	3.55097e-05	1.22673e-05	0.100439	0.116597	1.79896e+07	0.00129185	0.0314729	-11.026	-1.53398	16.0014	6.3296e-05	0.00352715	1	0.00203817	Chr5:24587212-24589580	OK	71.4807	16.5261	-2.11281	4.52801	5.95404e-06	0.000128506	1	1	1	3	1
at4g22920	non-yellowing 1	Similar to the tomato senescence-inducible chloroplast stay-green protein 1. It is upregulated during maximal senescence in the Arabidopsis life cycle especially in senescent leaves.	NON-YELLOWING 1 (NYE1); FUNCTIONS IN: molecular_function unknown; INVOLVED IN: chlorophyll catabolic process; LOCATED IN: chloroplast; EXPRESSED IN: 22 plant structures; EXPRESSED DURING: 14 growth stages; BEST Arabidopsis thaliana protein match is: unknown protein (TAIR:AT4G11910.1); Has 30201 Blast hits to 17322 proteins in 780 species: Archae - 12; Bacteria - 1396; Metazoa - 17338; Fungi - 342…	227	475	1812	1036	-14.6841	1.46191	4.30753e-05	2.29125e-05	6.30463e-05	0.088425	0.116597	1.79896e+07	0.00107211	0.0281312	-10.4031	1.54643	15.9976	6.34227e-05	0.00352836	1	0.00203887	Chr4:12016524-12018492	OK	21.838	42.6699	0.966375	-2.24576	0.0247197	0.077042	1	1	1	3	1
at3g20820	Leucine-rich repeat (LRR) family protein		Leucine-rich repeat (LRR) family protein; INVOLVED IN: signal transduction defense response; LOCATED IN: apoplast cell wall chloroplast membrane; EXPRESSED IN: 23 plant structures; EXPRESSED DURING: 13 growth stages; CONTAINS InterPro DOMAIN/s: Leucine-rich repeat-containing N-terminal domain type 2 (InterPro:IPR013210) Leucine-rich repeat (InterPro:IPR001611); BEST Arabidopsis thaliana protein m…	1012	2001	702	573	-14.1813	-1.79655	6.44962e-05	0.000100344	2.88798e-05	0.0943988	0.116597	1.79896e+07	9.99131e-05	0.00557778	-10.1168	-1.35664	15.993	6.35756e-05	0.00353102	1	0.00204041	Chr3:7280877-7282177	OK	141.512	27.493	-2.36379	5.09469	3.49306e-07	1.17383e-05	1	1	1	3	1
at5g27830			FUNCTIONS IN: molecular_function unknown; INVOLVED IN: response to oxidative stress; LOCATED IN: endomembrane system; EXPRESSED IN: 22 plant structures; EXPRESSED DURING: 13 growth stages; CONTAINS InterPro DOMAIN/s: Folate receptor conserved region (InterPro:IPR018143); Has 1807 Blast hits to 1807 proteins in 277 species: Archae - 0; Bacteria - 0; Metazoa - 736; Fungi - 347; Plants - 385; Viruse…	172	333	1065	778	-15.2096	1.30226	2.92268e-05	1.68341e-05	4.14452e-05	0.088425	0.116597	1.79896e+07	0.00366287	0.0616307	-10.7644	1.44666	15.9641	6.45558e-05	0.00357954	1	0.00206845	Chr5:9861175-9862897	OK	25.4028	45.6706	0.846278	-3.19049	0.0014203	0.0095489	1	1	1	3	1
at5g44680	DNA glycosylase superfamily protein		DNA glycosylase superfamily protein; FUNCTIONS IN: DNA-3-methyladenine glycosylase I activity catalytic activity; INVOLVED IN: DNA repair base-excision repair; EXPRESSED IN: 21 plant structures; EXPRESSED DURING: 13 growth stages; CONTAINS InterPro DOMAIN/s: DNA glycosylase (InterPro:IPR011257) Methyladenine glycosylase (InterPro:IPR005019); BEST Arabidopsis thaliana protein match is: DNA glycosy…	194	814	169	205	-15.9914	-1.64458	1.78447e-05	2.71362e-05	8.68348e-06	0.0943988	0.116597	1.79896e+07	0.000435195	0.0156196	-11.3135	-1.53974	15.9344	6.55758e-05	0.00362414	1	0.00209422	Chr5:18024214-18025991	OK	38.6345	6.66152	-2.53596	5.2793	1.29675e-07	4.93106e-06	1	1	1	3	1
at5g58260	oxidoreductases acting on NADH or NADPH quinone or similar compound as acceptor	Encodes subunit NDH-N of NAD(P)H:plastoquinone dehydrogenase complex (Ndh complex) present in the thylakoid membrane of chloroplasts. This subunit is thought to be required for Ndh complex assembly.	oxidoreductases acting on NADH or NADPH quinone or similar compound as acceptor; FUNCTIONS IN: oxidoreductase activity acting on NADH or NADPH quinone or similar compound as acceptor; INVOLVED IN: defense response to fungus incompatible interaction NADH dehydrogenase complex (plastoquinone) assembly; LOCATED IN: chloroplast thylakoid membrane chloroplast NAD(P)H dehydrogenase complex (plastoquino…	907	3504	1627	678	-13.6479	-1.27572	8.55793e-05	0.000121221	5.00652e-05	0.0943988	0.116597	1.79896e+07	0.00501205	0.0760304	-9.63398	-1.50083	15.9027	6.66836e-05	0.00366727	1	0.00211914	Chr5:23560875-23561944	OK	326.19	76.6566	-2.08923	4.2068	2.59011e-05	0.000419487	1	1	1	3	1
at4g25960	P-glycoprotein 2		P-glycoprotein 2 (PGP2); FUNCTIONS IN: ATPase activity coupled to transmembrane movement of substances; INVOLVED IN: transport transmembrane transport; LOCATED IN: membrane; EXPRESSED IN: 22 plant structures; EXPRESSED DURING: 13 growth stages; CONTAINS InterPro DOMAIN/s: ATPase AAA+ type core (InterPro:IPR003593) ABC transporter-like (InterPro:IPR003439) ABC transporter transmembrane domain type…	726	2382	1059	740	-14.0242	-1.14633	6.4758e-05	8.92993e-05	4.03395e-05	0.0766709	0.116597	1.79896e+07	0.00507703	0.07636	-9.81743	-1.18262	15.8261	6.94364e-05	0.00380192	1	0.00219695	Chr4:13177408-13183631	OK	37.6507	9.62948	-1.96715	4.14183	3.44544e-05	0.000527242	1	1	1	3	1
at5g52720	Copper transport protein family		Copper transport protein family; BEST Arabidopsis thaliana protein match is: Copper transport protein family (TAIR:AT5G52670.1); Has 113 Blast hits to 106 proteins in 12 species: Archae - 0; Bacteria - 0; Metazoa - 0; Fungi - 0; Plants - 113; Viruses - 0; Other Eukaryotes - 0 (source: NCBI BLink).	18	11	192	381	-17.9141	3.51973	7.60245e-06	1.13671e-06	1.3703e-05	0.178484	0.116597	1.79896e+07	2.3765e-06	0.000441842	-12.8681	4.0131	15.7777	7.12376e-05	0.00385463	1	0.00222741	Chr5:21378856-21379744	OK	2.89609	46.5733	4.00733	-6.31422	2.71525e-10	1.86202e-08	1	1	1	3	1
at4g33050	calmodulin-binding family protein		embryo sac development arrest 39 (EDA39); CONTAINS InterPro DOMAIN/s: IQ calmodulin-binding region (InterPro:IPR000048); BEST Arabidopsis thaliana protein match is: calmodulin-binding family protein (TAIR:AT2G26190.1); Has 290 Blast hits to 243 proteins in 49 species: Archae - 0; Bacteria - 2; Metazoa - 0; Fungi - 98; Plants - 184; Viruses - 0; Other Eukaryotes - 6 (source: NCBI BLink).	1163	2413	11396	8626	-12.0851	1.94285	0.000284472	0.000117408	0.00045129	0.088425	0.116597	1.79896e+07	1.42418e-05	0.00144027	-7.98952	2.15381	15.7796	7.1164e-05	0.00385463	1	0.00222741	Chr4:15944321-15947026	OK	85.4153	229.855	1.42816	-3.07358	0.00211507	0.0128145	1	1	1	3	1
at3g48080	alpha/beta-Hydrolases superfamily protein		alpha/beta-Hydrolases superfamily protein; FUNCTIONS IN: lipase activity triglyceride lipase activity signal transducer activity; INVOLVED IN: lipid metabolic process; LOCATED IN: cellular_component unknown; EXPRESSED IN: 19 plant structures; EXPRESSED DURING: 12 growth stages; CONTAINS InterPro DOMAIN/s: Lipase class 3 (InterPro:IPR002921); BEST Arabidopsis thaliana protein match is: alpha/beta-…	128	331	1119	1151	-15.1723	1.89347	3.32378e-05	1.40692e-05	5.22034e-05	0.082516	0.116597	1.79896e+07	1.65022e-05	0.00157254	-10.7409	1.78282	15.7851	7.09608e-05	0.00385463	1	0.00222741	Chr3:17752937-17755190	OK	10.112	23.5527	1.21982	-2.85558	0.00429583	0.021534	1	1	1	3	1
at5g65090	DNAse I-like superfamily protein	Encodes a protein involved in root hair morphogenesis and tip growth. Required for restricting both the size of the root-hair initiation site and the width of the root hairs during the transition to tip growth but apparently is not required for normal su	BRISTLED 1 (BST1); FUNCTIONS IN: hydrolase activity inositol or phosphatidylinositol phosphatase activity; INVOLVED IN: root epidermal cell differentiation root hair cell differentiation cell tip growth; LOCATED IN: cellular_component unknown; EXPRESSED IN: 11 plant structures; EXPRESSED DURING: L mature pollen stage M germinated pollen stage 4 anthesis petal differentiation and expansion stage; …	6	6	119	42	-19.6707	3.07168	2.04706e-06	3.91808e-07	3.48121e-06	0.192581	0.116597	1.79896e+07	0.000339983	0.0132029	-13.5751	2.99231	15.7431	7.2553e-05	0.00391228	1	0.00226072	Chr5:26004016-26008508	OK	0.336248	2.19645	2.70757	-3.40462	0.000662561	0.00534364	1	1	1	3	1
at4g29740	cytokinin oxidase 4	It encodes a protein whose sequence is similar to cytokinin oxidase/dehydrogenase which catalyzes the degradation of cytokinins.	cytokinin oxidase 4 (CKX4); FUNCTIONS IN: primary amine oxidase activity cytokinin dehydrogenase activity; INVOLVED IN: cytokinin catabolic process; LOCATED IN: endomembrane system; EXPRESSED IN: 15 plant structures; EXPRESSED DURING: 9 growth stages; CONTAINS InterPro DOMAIN/s: Cytokinin dehydrogenase 1 FAD/cytokinin binding domain (InterPro:IPR015345) FAD-binding type 2 (InterPro:IPR016166) FAD…	283	358	1316	1497	-14.6195	1.42586	4.47859e-05	2.42358e-05	6.51173e-05	0.11272	0.116597	1.79896e+07	0.00470639	0.0734598	-9.04834	1.82587	15.7405	7.26523e-05	0.00391228	1	0.00226072	Chr4:14566264-14569332	OK	18.6578	43.108	1.20818	-3.06597	0.00216968	0.0130828	1	1	1	3	1
at1g33950	Avirulence induced gene (AIG1) family protein		Avirulence induced gene (AIG1) family protein; FUNCTIONS IN: GTP binding; INVOLVED IN: response to bacterium; CONTAINS InterPro DOMAIN/s: AIG1 (InterPro:IPR006703); BEST Arabidopsis thaliana protein match is: P-loop containing nucleoside triphosphate hydrolases superfamily protein (TAIR:AT1G33960.1); Has 1793 Blast hits to 1635 proteins in 258 species: Archae - 6; Bacteria - 331; Metazoa - 871; F…	14	13	182	185	-18.391	3.06986	4.8471e-06	9.68682e-07	8.42744e-06	0.164717	0.116597	1.79896e+07	2.10237e-05	0.00186401	-13.2327	3.36284	15.6807	7.49867e-05	0.00400589	1	0.00231481	Chr1:12333045-12339182	OK	1.41289	11.0063	2.96161	-4.69434	2.6747e-06	6.6229e-05	1	1	1	3	1
at4g24026			unknown protein; FUNCTIONS IN: molecular_function unknown; INVOLVED IN: biological_process unknown; LOCATED IN: cellular_component unknown; BEST Arabidopsis thaliana protein match is: unknown protein (TAIR:AT4G10810.1); Has 30201 Blast hits to 17322 proteins in 780 species: Archae - 12; Bacteria - 1396; Metazoa - 17338; Fungi - 3422; Plants - 5037; Viruses - 0; Other Eukaryotes - 2996 (source: NC…	3	46	159	134	-18.4745	2.55228	3.95275e-06	1.16538e-06	6.64872e-06	0.17156	0.116597	1.79896e+07	0.000103982	0.00573585	-12.6633	2.06518	15.6637	7.56639e-05	0.00403565	1	0.00233201	Chr4:12486201-12486855	OK	16.7321	42.9772	1.36095	-2.46844	0.0135702	0.0504177	1	1	1	3	1
at4g21380	receptor kinase 3	encodes a putative receptor-like serine/threonine protein kinases that is similar to Brassica self-incompatibility (S) locus. Expressed in root. Shoot expression limited to limited to the root-hypocotyl transition zone and at the base of lateral roots as	receptor kinase 3 (RK3); FUNCTIONS IN: transmembrane receptor protein serine/threonine kinase activity kinase activity; INVOLVED IN: protein amino acid phosphorylation recognition of pollen; LOCATED IN: plasma membrane vacuole; EXPRESSED IN: 15 plant structures; EXPRESSED DURING: 12 growth stages; CONTAINS InterPro DOMAIN/s: Curculin-like (mannose-binding) lectin (InterPro:IPR001480) Protein kina…	253	597	1850	1537	-14.4287	1.52076	5.18979e-05	2.68016e-05	7.68102e-05	0.0766709	0.116597	1.79896e+07	0.000252323	0.0107207	-9.37988	1.53541	15.655	7.60117e-05	0.00404777	1	0.00233902	Chr4:11388924-11393226	OK	13.0832	24.3497	0.896192	-2.10095	0.0356452	0.0992297	1	1	1	3	1
at3g55950	CRINKLY4 related 3		CRINKLY4 related 3 (CCR3); FUNCTIONS IN: kinase activity; INVOLVED IN: protein amino acid phosphorylation; LOCATED IN: endomembrane system; EXPRESSED IN: 23 plant structures; EXPRESSED DURING: 10 growth stages; CONTAINS InterPro DOMAIN/s: Protein kinase ATP binding site (InterPro:IPR017441) Regulator of chromosome condensation/beta-lactamase-inhibitor protein II (InterPro:IPR009091) Protein kinas…	87	133	616	309	-16.2793	1.38495	1.41477e-05	7.77965e-06	2.03191e-05	0.11272	0.116597	1.79896e+07	0.00751883	0.0971358	-10.5615	1.78592	15.6245	7.7249e-05	0.0040917	1	0.0023644	Chr3:20753690-20756395	OK	3.60122	7.93095	1.13901	-2.50529	0.0122352	0.0467102	1	1	1	3	1
at3g24430	ATP binding	encodes a MRP-like protein with a nucleotide-binding domain.	HIGH-CHLOROPHYLL-FLUORESCENCE 101 (HCF101); FUNCTIONS IN: ATP binding; INVOLVED IN: oxidation reduction; LOCATED IN: chloroplast; EXPRESSED IN: 22 plant structures; EXPRESSED DURING: 13 growth stages; CONTAINS InterPro DOMAIN/s: Mrp conserved site (InterPro:IPR000808) Gamma-butyrobetaine dioxygenase/Trimethyllysine dioxygenase N-terminal (InterPro:IPR010376) Protein of unknown function DUF59 (Int…	1370	5050	1902	1122	-13.1572	-1.41336	0.000122796	0.000178659	6.70739e-05	0.082516	0.116597	1.79896e+07	0.00090378	0.0254698	-9.21464	-1.46834	15.5922	7.85776e-05	0.0041385	1	0.00239144	Chr3:8868582-8872201	OK	174.6	37.2464	-2.22888	4.30949	1.63632e-05	0.000292239	1	1	1	3	1
at4g33220	pectin methylesterase 44		pectin methylesterase 44 (PME44); FUNCTIONS IN: enzyme inhibitor activity pectinesterase activity; INVOLVED IN: cell wall modification; LOCATED IN: endomembrane system cell wall plant-type cell wall; EXPRESSED IN: 22 plant structures; EXPRESSED DURING: 13 growth stages; CONTAINS InterPro DOMAIN/s: Pectinesterase active site (InterPro:IPR018040) Pectin lyase fold/virulence factor (InterPro:IPR0110…	477	1514	653	486	-14.6657	-1.17046	4.16254e-05	5.77316e-05	2.56451e-05	0.0766709	0.116597	1.79896e+07	0.00437628	0.0701687	-9.22044	-1.30834	15.5948	7.84711e-05	0.0041385	1	0.00239144	Chr4:16022438-16026360	OK	53.3437	13.7585	-1.95499	4.26731	1.97841e-05	0.000339467	1	1	1	3	1
at5g41550	Disease resistance protein (TIR-NBS-LRR class) family		Disease resistance protein (TIR-NBS-LRR class) family; FUNCTIONS IN: transmembrane receptor activity nucleoside-triphosphatase activity nucleotide binding ATP binding; INVOLVED IN: signal transduction defense response apoptosis innate immune response; LOCATED IN: intrinsic to membrane; EXPRESSED IN: root; CONTAINS InterPro DOMAIN/s: ATPase AAA+ type core (InterPro:IPR003593) NB-ARC (InterPro:IPR0…	6	6	68	39	-19.9484	2.5271	1.46842e-06	3.91808e-07	2.37546e-06	0.185491	0.116597	1.79896e+07	0.00283081	0.0522207	-13.6925	2.8329	15.581	7.90438e-05	0.00415654	1	0.00240187	Chr5:16617231-16620785	OK	0.130929	0.68417	2.38557	-2.81422	0.00488954	0.0237093	1	1	1	3	1
at5g40380	cysteine-rich RLK (RECEPTOR-like protein kinase) 42	Encodes a cysteine-rich receptor-like protein kinase.	cysteine-rich RLK (RECEPTOR-like protein kinase) 42 (CRK42); FUNCTIONS IN: kinase activity; INVOLVED IN: protein amino acid phosphorylation; LOCATED IN: endomembrane system; EXPRESSED IN: 11 plant structures; EXPRESSED DURING: 7 growth stages; CONTAINS InterPro DOMAIN/s: Protein kinase ATP binding site (InterPro:IPR017441) Protein kinase catalytic domain (InterPro:IPR000719) Protein of unknown fu…	163	352	212	75	-16.5882	-1.42573	1.13219e-05	1.6631e-05	6.19338e-06	0.118964	0.116597	1.79896e+07	0.00649516	0.0891283	-10.2622	-1.45489	15.5533	8.02133e-05	0.00421145	1	0.0024336	Chr5:16151771-16155683	OK	10.3809	2.78993	-1.89563	3.88635	0.000101763	0.00125071	1	1	1	3	1
at3g53420	plasma membrane intrinsic protein 2A	a member of the plasma membrane intrinsic protein subfamily PIP2. localizes to the plasma membrane and exhibits water transport activity in Xenopus oocyte. expressed specifically in the vascular bundles and protein level increases slightly during leaf dev	plasma membrane intrinsic protein 2A (PIP2A); FUNCTIONS IN: water channel activity; INVOLVED IN: response to water deprivation response to salt stress transport hydrogen peroxide transmembrane transport water transport; LOCATED IN: plasma membrane chloroplast vacuole membrane; EXPRESSED IN: 24 plant structures; EXPRESSED DURING: 14 growth stages; CONTAINS InterPro DOMAIN/s: Major intrinsic protei…	12963	21704	7713	5344	-10.7118	-2.05396	0.00075368	0.00121504	0.000292603	0.100439	0.116597	1.79896e+07	1.75515e-05	0.00163061	-7.26112	-1.85192	15.5327	8.10899e-05	0.00425083	1	0.00245635	Chr3:19803654-19805713	OK	1650.16	329.529	-2.32413	3.13675	0.00170833	0.0109817	1	1	1	3	1
at1g49380	cytochrome c biogenesis protein family		cytochrome c biogenesis protein family; FUNCTIONS IN: molecular_function unknown; INVOLVED IN: cytochrome complex assembly; LOCATED IN: chloroplast; EXPRESSED IN: 22 plant structures; EXPRESSED DURING: 13 growth stages; CONTAINS InterPro DOMAIN/s: ResB-like (InterPro:IPR007816); Has 1416 Blast hits to 1414 proteins in 516 species: Archae - 0; Bacteria - 1016; Metazoa - 2; Fungi - 0; Plants - 45; …	369	1400	506	333	-15.012	-1.38243	3.3736e-05	4.88604e-05	1.87428e-05	0.0766709	0.116597	1.79896e+07	0.00084029	0.0242249	-10.4107	-1.45007	15.4886	8.30052e-05	0.0043377	1	0.00250655	Chr1:18276706-18279528	OK	44.6045	9.29211	-2.26311	4.86161	1.16432e-06	3.35531e-05	1	1	1	3	1
at3g12320			unknown protein; BEST Arabidopsis thaliana protein match is: unknown protein (TAIR:AT5G06980.4); Has 102 Blast hits to 102 proteins in 16 species: Archae - 0; Bacteria - 0; Metazoa - 0; Fungi - 0; Plants - 98; Viruses - 0; Other Eukaryotes - 4 (source: NCBI BLink).	5	26	97	130	-18.8685	2.6866	3.1318e-06	8.30522e-07	5.29757e-06	0.157953	0.116597	1.79896e+07	6.6231e-05	0.00426159	-11.171	2.21445	15.4619	8.41839e-05	0.00438565	1	0.00253426	Chr3:3923734-3925465	OK	1.63846	5.03599	1.61994	-2.52946	0.0114238	0.0445549	1	1	1	3	1
at5g48290	Heavy metal transport/detoxification superfamily protein		Heavy metal transport/detoxification superfamily protein ; FUNCTIONS IN: metal ion binding; INVOLVED IN: metal ion transport; LOCATED IN: cellular_component unknown; EXPRESSED IN: 6 plant structures; EXPRESSED DURING: 4 anthesis petal differentiation and expansion stage; CONTAINS InterPro DOMAIN/s: Heavy metal transport/detoxification protein (InterPro:IPR006121); BEST Arabidopsis thaliana protei…	11	5	406	32	-18.6159	3.68952	4.97871e-06	6.04432e-07	8.96677e-06	0.301564	0.116597	1.79896e+07	0.000173164	0.00834106	-13.4853	3.23219	15.4452	8.49306e-05	0.00441771	1	0.00255278	Chr5:19568895-19569799	OK	0.886365	17.5965	4.31125	-5.59688	2.1824e-08	1.00799e-06	1	1	1	3	1
at5g17670	alpha/beta-Hydrolases superfamily protein		alpha/beta-Hydrolases superfamily protein; FUNCTIONS IN: hydrolase activity acting on ester bonds; INVOLVED IN: intracellular protein transport GPI anchor metabolic process; LOCATED IN: chloroplast chloroplast envelope; EXPRESSED IN: 22 plant structures; EXPRESSED DURING: 15 growth stages; CONTAINS InterPro DOMAIN/s: PGAP1-like (InterPro:IPR012908); Has 30201 Blast hits to 17322 proteins in 780 s…	269	1853	408	400	-14.9909	-1.45951	3.46709e-05	5.09035e-05	1.85194e-05	0.0943988	0.116597	1.79896e+07	0.00152501	0.03542	-10.3887	-1.58948	15.4385	8.52351e-05	0.00442669	1	0.00255798	Chr5:5821059-5822736	OK	120.875	18.8715	-2.67924	5.52051	3.38016e-08	1.48977e-06	1	1	1	3	1
at2g05940	Protein kinase superfamily protein		Protein kinase superfamily protein; FUNCTIONS IN: protein serine/threonine kinase activity protein kinase activity kinase activity ATP binding; INVOLVED IN: protein amino acid phosphorylation; LOCATED IN: cellular_component unknown; EXPRESSED IN: 22 plant structures; EXPRESSED DURING: 13 growth stages; CONTAINS InterPro DOMAIN/s: Protein kinase catalytic domain (InterPro:IPR000719) Serine-threoni…	406	690	2756	1743	-13.9822	1.39567	6.92717e-05	3.81104e-05	0.000100231	0.100439	0.116597	1.79896e+07	0.00316234	0.0560401	-9.55335	1.596	15.4351	8.53865e-05	0.00442771	1	0.00255856	Chr2:2287237-2289307	OK	30.0982	60.9554	1.01808	-2.39476	0.0166314	0.0583179	1	1	1	3	1
at5g66770	GRAS family transcription factor		GRAS family transcription factor; CONTAINS InterPro DOMAIN/s: Transcription factor GRAS (InterPro:IPR005202); BEST Arabidopsis thaliana protein match is: GRAS family transcription factor (TAIR:AT3G50650.1); Has 1807 Blast hits to 1807 proteins in 277 species: Archae - 0; Bacteria - 0; Metazoa - 736; Fungi - 347; Plants - 385; Viruses - 0; Other Eukaryotes - 339 (source: NCBI BLink).	153	371	193	101	-16.5672	-1.33602	1.13447e-05	1.63664e-05	6.48109e-06	0.106545	0.116597	1.79896e+07	0.00682387	0.091822	-11.1825	-1.72475	15.3703	8.83661e-05	0.0045611	1	0.00263564	Chr5:26660599-26662894	OK	13.2859	3.77831	-1.81409	3.85424	0.000116091	0.00138051	1	1	1	3	1
at1g75800	Pathogenesis-related thaumatin superfamily protein		Pathogenesis-related thaumatin superfamily protein; FUNCTIONS IN: molecular_function unknown; INVOLVED IN: response to other organism; LOCATED IN: endomembrane system; EXPRESSED IN: 22 plant structures; EXPRESSED DURING: 13 growth stages; CONTAINS InterPro DOMAIN/s: Thaumatin conserved site (InterPro:IPR017949) Thaumatin pathogenesis-related (InterPro:IPR001938); BEST Arabidopsis thaliana protein…	4841	15757	3627	3883	-11.6073	-1.7763	0.000383108	0.000593212	0.000173179	0.088425	0.116597	1.79896e+07	6.48015e-05	0.00422232	-8.34091	-2.04431	15.3543	8.9118e-05	0.00458621	1	0.00265015	Chr1:28458781-28460854	OK	811.766	137.878	-2.55767	3.89311	9.89684e-05	0.00122454	1	1	1	3	1
at5g21430	Chaperone DnaJ-domain superfamily protein		Chaperone DnaJ-domain superfamily protein; FUNCTIONS IN: heat shock protein binding; LOCATED IN: chloroplast thylakoid membrane chloroplast; CONTAINS InterPro DOMAIN/s: Molecular chaperone heat shock protein Hsp40 DnaJ (InterPro:IPR015609) Heat shock protein DnaJ N-terminal (InterPro:IPR001623); Has 75 Blast hits to 75 proteins in 29 species: Archae - 0; Bacteria - 23; Metazoa - 6; Fungi - 2; Pla…	669	4157	1312	883	-13.6803	-1.26722	8.35879e-05	0.000118161	4.90993e-05	0.0943988	0.116597	1.79896e+07	0.00532866	0.0783838	-9.65236	-1.42866	15.3541	8.91254e-05	0.00458621	1	0.00265015	Chr5:7222225-7223621	OK	346.088	66.3938	-2.38202	4.55217	5.30958e-06	0.000116626	1	1	1	3	1
at5g18780	F-box/RNI-like superfamily protein		F-box/RNI-like superfamily protein; CONTAINS InterPro DOMAIN/s: F-box domain cyclin-like (InterPro:IPR001810) FBD (InterPro:IPR013596) FBD-like (InterPro:IPR006566) F-box domain Skp2-like (InterPro:IPR022364); BEST Arabidopsis thaliana protein match is: F-box/FBD-like domains containing protein (TAIR:AT5G18770.1); Has 1807 Blast hits to 1807 proteins in 277 species: Archae - 0; Bacteria - 0; Meta…	137	318	881	787	-15.3854	1.40393	2.62776e-05	1.43812e-05	3.80056e-05	0.088425	0.116597	1.79896e+07	0.00178757	0.039131	-11.0118	1.43253	15.3306	9.02405e-05	0.00461033	1	0.00266409	Chr5:6264269-6266907	OK	14.1679	24.3664	0.782266	-2.37153	0.0177144	0.060946	1	1	1	3	1
at1g16420	metacaspase 8	Encodes a metacaspase (cysteine-type endopeptidase) that is involved in promoting programmed cell death in response to hydrogen peroxide (H2O2) UV light and methyl viologen (MV). Transcript levels rise in response to UV-C H2O2 and MV. In vitro assays demo	metacaspase 8 (MC8); CONTAINS InterPro DOMAIN/s: Peptidase C14 caspase catalytic (InterPro:IPR011600); BEST Arabidopsis thaliana protein match is: metacaspase 7 (TAIR:AT1G79310.1); Has 1067 Blast hits to 1064 proteins in 261 species: Archae - 3; Bacteria - 286; Metazoa - 0; Fungi - 258; Plants - 304; Viruses - 0; Other Eukaryotes - 216 (source: NCBI BLink).	48	35	302	274	-17.1696	1.90687	8.42985e-06	3.4423e-06	1.31347e-05	0.157953	0.116597	1.79896e+07	0.0028896	0.0526829	-11.3814	2.98303	15.2971	9.18597e-05	0.00466265	1	0.00269432	Chr1:5612149-5613867	OK	2.34896	10.4819	2.15781	-4.115	3.87188e-05	0.000578921	1	1	1	3	1
at3g56710	sigma factor binding protein 1	Sig1 binding protein; interacts with Sig1R4. As well as Sig1 SibI is imported into chloroplasts and its expression is light-dependent in mature chloroplasts.	sigma factor binding protein 1 (SIB1); CONTAINS InterPro DOMAIN/s: VQ (InterPro:IPR008889); BEST Arabidopsis thaliana protein match is: VQ motif-containing protein (TAIR:AT2G41180.1); Has 66 Blast hits to 66 proteins in 11 species: Archae - 0; Bacteria - 0; Metazoa - 0; Fungi - 0; Plants - 66; Viruses - 0; Other Eukaryotes - 0 (source: NCBI BLink).	120	136	679	488	-15.9236	1.40881	1.81543e-05	9.87283e-06	2.62163e-05	0.11272	0.116597	1.79896e+07	0.00620127	0.0864401	-10.741	1.87815	15.2612	9.36181e-05	0.00474473	1	0.00274175	Chr3:21006749-21007565	OK	17.5192	43.6026	1.31548	-3.0322	0.00242779	0.0142195	1	1	1	3	1
at4g21840	methionine sulfoxide reductase B8		methionine sulfoxide reductase B8 (MSRB8); FUNCTIONS IN: peptide-methionine-(S)-S-oxide reductase activity; INVOLVED IN: oxidation reduction; LOCATED IN: cytosol; EXPRESSED IN: root; CONTAINS InterPro DOMAIN/s: Methionine sulphoxide reductase B (InterPro:IPR002579) Mss4-like (InterPro:IPR011057); BEST Arabidopsis thaliana protein match is: methionine sulfoxide reductase B7 (TAIR:AT4G21830.2); Has…	56	85	1327	577	-16.0921	3.06844	2.33816e-05	4.94911e-06	4.14595e-05	0.106545	0.116597	1.79896e+07	7.58092e-09	4.90662e-06	-11.1494	2.90058	15.2558	9.38882e-05	0.00475125	1	0.00274552	Chr4:11587048-11588272	OK	11.7233	78.161	2.73707	-5.82405	5.74399e-09	3.04989e-07	1	1	1	3	1
at5g40690			CONTAINS InterPro DOMAIN/s: EF-Hand 1 calcium-binding site (InterPro:IPR018247); BEST Arabidopsis thaliana protein match is: unknown protein (TAIR:AT2G41730.1); Has 1807 Blast hits to 1807 proteins in 277 species: Archae - 0; Bacteria - 0; Metazoa - 736; Fungi - 347; Plants - 385; Viruses - 0; Other Eukaryotes - 339 (source: NCBI BLink).	43	84	310	241	-17.0853	1.58156	8.38799e-06	4.15192e-06	1.24409e-05	0.118964	0.116597	1.79896e+07	0.00371059	0.0621108	-12.6027	1.92247	15.2512	9.41173e-05	0.00475568	1	0.00274808	Chr5:16290710-16291583	OK	8.94347	19.104	1.09497	-2.23657	0.0253143	0.0782681	1	1	1	3	1
at5g60900	receptor-like protein kinase 1	Encodes a receptor-like protein kinase.	receptor-like protein kinase 1 (RLK1); FUNCTIONS IN: in 6 functions; INVOLVED IN: protein amino acid phosphorylation; LOCATED IN: endomembrane system; EXPRESSED IN: 23 plant structures; EXPRESSED DURING: 13 growth stages; CONTAINS InterPro DOMAIN/s: Curculin-like (mannose-binding) lectin (InterPro:IPR001480) Protein kinase ATP binding site (InterPro:IPR017441) Serine/threonine-protein kinase doma…	247	564	2818	1377	-14.3254	1.83374	5.90025e-05	2.58148e-05	9.19645e-05	0.0943988	0.116597	1.79896e+07	7.8674e-05	0.00478876	-10.1733	1.56908	15.2305	9.51533e-05	0.00479362	1	0.00277	Chr5:24498466-24501494	OK	18.6342	43.8216	1.23369	-2.79817	0.00513928	0.0246837	1	1	1	3	1
at3g46690	UDP-Glycosyltransferase superfamily protein		UDP-Glycosyltransferase superfamily protein; FUNCTIONS IN: UDP-glycosyltransferase activity transferase activity transferring glycosyl groups; INVOLVED IN: metabolic process; EXPRESSED IN: root; CONTAINS InterPro DOMAIN/s: UDP-glucuronosyl/UDP-glucosyltransferase (InterPro:IPR002213); BEST Arabidopsis thaliana protein match is: UDP-Glycosyltransferase superfamily protein (TAIR:AT3G46680.1); Has 7…	10	39	155	166	-18.2685	2.44728	4.45542e-06	1.35802e-06	7.3943e-06	0.138125	0.116597	1.79896e+07	7.02533e-05	0.00445787	-12.0833	2.49947	15.2034	9.6532e-05	0.00485579	1	0.00280593	Chr3:17197625-17199337	OK	1.60685	4.80924	1.58157	-2.68639	0.00722286	0.0318758	1	1	1	3	1
at3g48650			pseudogene At14a-related protein similar to At14a (GI:11994571 and GI:11994573) (Arabidopsis thaliana)	189	151	1223	906	-15.2111	1.72417	3.13355e-05	1.44597e-05	4.79201e-05	0.138125	0.116597	1.79896e+07	0.00234623	0.046617	-10.3131	2.61127	15.1911	9.71605e-05	0.00487282	1	0.00281577	Chr3:18024662-18026149	OK	8.78301	34.0348	1.95422	-4.72575	2.29269e-06	5.87848e-05	1	1	1	3	1
at2g38120	Transmembrane amino acid transporter family protein	Encodes an auxin influx transporter. AUX1 resides at the apical plasma membrane of protophloem cells and at highly dynamic subpopulations of Golgi apparatus and endosomes in all cell types. AUX1 action in the lateral root cap and/or epidermal cells infl	AUXIN RESISTANT 1 (AUX1); CONTAINS InterPro DOMAIN/s: Amino acid transporter transmembrane (InterPro:IPR013057); BEST Arabidopsis thaliana protein match is: like AUXIN RESISTANT 1 (TAIR:AT5G01240.1); Has 1256 Blast hits to 1251 proteins in 143 species: Archae - 0; Bacteria - 0; Metazoa - 116; Fungi - 283; Plants - 825; Viruses - 0; Other Eukaryotes - 32 (source: NCBI BLink).	918	1446	559	489	-14.4457	-1.82051	5.39186e-05	8.42472e-05	2.38448e-05	0.0943988	0.116597	1.79896e+07	8.42226e-05	0.00504738	-10.4051	-1.33821	15.1758	9.79491e-05	0.00490505	1	0.00283439	Chr2:15972992-15977180	OK	54.1753	12.6247	-2.10139	4.76501	1.88846e-06	5.0334e-05	1	1	1	3	1
at2g30770	cytochrome P450 family 71 subfamily A polypeptide 13	putative cytochrome P450	cytochrome P450 family 71 subfamily A polypeptide 13 (CYP71A13); CONTAINS InterPro DOMAIN/s: Cytochrome P450 (InterPro:IPR001128) Cytochrome P450 E-class group I (InterPro:IPR002401) Cytochrome P450 conserved site (InterPro:IPR017972); BEST Arabidopsis thaliana protein match is: cytochrome P450 family 71 subfamily A polypeptide 12 (TAIR:AT2G30750.1); Has 35333 Blast hits to 34131 proteins in 2444…	37	78	682	301	-16.7814	2.54282	1.26884e-05	3.67725e-06	2.14302e-05	0.11272	0.116597	1.79896e+07	2.56449e-06	0.000460894	-11.1542	2.71735	15.1473	9.94429e-05	0.00497244	1	0.00287334	Chr2:13109793-13112011	OK	3.37038	13.5049	2.0025	-4.03479	5.46516e-05	0.000763537	1	1	1	3	1
at3g22160	VQ motif-containing protein		VQ motif-containing protein; FUNCTIONS IN: molecular_function unknown; INVOLVED IN: biological_process unknown; LOCATED IN: chloroplast; EXPRESSED IN: stem inflorescence meristem sepal leaf stamen; EXPRESSED DURING: LP.06 six leaves visible LP.04 four leaves visible 4 anthesis; CONTAINS InterPro DOMAIN/s: VQ (InterPro:IPR008889); BEST Arabidopsis thaliana protein match is: VQ motif-containing pro…	210	372	1891	973	-14.7854	1.66174	4.1574e-05	1.99312e-05	6.29871e-05	0.0943988	0.116597	1.79896e+07	0.000354103	0.0136426	-10.1076	1.63905	15.1315	0.000100278	0.0049919	1	0.00288458	Chr3:7817856-7818985	OK	28.773	71.1902	1.30696	-3.06446	0.0021806	0.0131212	1	1	1	3	1
at1g33030	O-methyltransferase family protein		O-methyltransferase family protein; CONTAINS InterPro DOMAIN/s: Winged helix-turn-helix transcription repressor DNA-binding (InterPro:IPR011991) Plant methyltransferase dimerisation (InterPro:IPR012967) O-methyltransferase family 2 (InterPro:IPR001077) O-methyltransferase COMT eukaryota (InterPro:IPR016461); BEST Arabidopsis thaliana protein match is: O-methyltransferase 1 (TAIR:AT5G54160.1); Has…	19	40	182	146	-18.0352	1.99031	4.73279e-06	1.8569e-06	7.42024e-06	0.138125	0.116597	1.79896e+07	0.0012004	0.0302312	-12.2202	2.4278	15.1335	0.000100169	0.0049919	1	0.00288458	Chr1:11962745-11966276	OK	2.41583	6.54672	1.43825	-2.47441	0.0133455	0.0497935	1	1	1	3	1
at1g70280	NHL domain-containing protein		NHL domain-containing protein; CONTAINS InterPro DOMAIN/s: NHL repeat (InterPro:IPR001258) Six-bladed beta-propeller TolB-like (InterPro:IPR011042); BEST Arabidopsis thaliana protein match is: NHL domain-containing protein (TAIR:AT1G23880.1); Has 7288 Blast hits to 4121 proteins in 430 species: Archae - 61; Bacteria - 1521; Metazoa - 1473; Fungi - 465; Plants - 266; Viruses - 2; Other Eukaryotes …	315	1001	340	312	-15.3575	-1.35796	2.64403e-05	3.81407e-05	1.48792e-05	0.082516	0.116597	1.79896e+07	0.00162674	0.0367283	-10.8463	-1.33494	15.1016	0.000101875	0.00504896	1	0.00291756	Chr1:26465892-26468706	OK	33.7297	7.5559	-2.15834	4.7636	1.90166e-06	5.05526e-05	1	1	1	3	1
at3g16240	delta tonoplast integral protein	Delta tonoplast intrinsic protein functions as a water channel and ammonium (NH3) transporter. Highly expressed in flower shoot and stem. Expression shows diurnal regulation and is induced by ammonium (NH3). Protein localized to vacuolar membrane.	delta tonoplast integral protein (DELTA-TIP); FUNCTIONS IN: water channel activity ammonia transmembrane transporter activity urea transmembrane transporter activity methylammonium transmembrane transporter activity; INVOLVED IN: transport urea transport water transport; LOCATED IN: in 10 components; EXPRESSED IN: 27 plant structures; EXPRESSED DURING: 14 growth stages; CONTAINS InterPro DOMAIN/s…	2634	13559	936	3493	-12.1988	-1.9191	0.000261476	0.000413695	0.000109374	0.151267	0.116597	1.79896e+07	0.00106757	0.0280501	-8.29567	-2.08247	15.0872	0.000102654	0.00507264	1	0.00293124	Chr3:5505403-5508414	OK	1134.42	131.706	-3.10657	4.50914	6.50915e-06	0.000137451	1	1	1	3	1
at3g28540	P-loop containing nucleoside triphosphate hydrolases superfamily protein		P-loop containing nucleoside triphosphate hydrolases superfamily protein; FUNCTIONS IN: nucleoside-triphosphatase activity ATPase activity nucleotide binding ATP binding; EXPRESSED IN: 11 plant structures; EXPRESSED DURING: 9 growth stages; CONTAINS InterPro DOMAIN/s: ATPase AAA-type core (InterPro:IPR003959) ATPase AAA+ type core (InterPro:IPR003593); BEST Arabidopsis thaliana protein match is: …	855	2043	11289	6584	-12.3612	2.11884	0.000243788	9.12174e-05	0.000396112	0.088425	0.116597	1.79896e+07	2.55321e-06	0.000460894	-8.86006	1.86861	15.0402	0.000105244	0.00518537	1	0.00299638	Chr3:10694443-10696123	OK	94.8547	265.954	1.48738	-2.88118	0.00396195	0.0203686	1	1	1	3	1
at3g23120	receptor like protein 38		receptor like protein 38 (RLP38); FUNCTIONS IN: kinase activity; INVOLVED IN: signal transduction defense response; LOCATED IN: endomembrane system; CONTAINS InterPro DOMAIN/s: Leucine-rich repeat-containing N-terminal domain type 2 (InterPro:IPR013210) Leucine-rich repeat (InterPro:IPR001611); BEST Arabidopsis thaliana protein match is: receptor like protein 37 (TAIR:AT3G23110.1); Has 120242 Bla…	208	317	1354	887	-14.9942	1.41548	3.45134e-05	1.87771e-05	5.00412e-05	0.100439	0.116597	1.79896e+07	0.00308717	0.0551895	-10.8648	1.59831	15.0253	0.000106078	0.00521116	1	0.00301128	Chr3:8227221-8229576	OK	9.69042	21.2892	1.13549	-2.70026	0.00692849	0.0309011	1	1	1	3	1
at4g00400	glycerol-3-phosphate acyltransferase 8	Involved in cutin assembly. Is functionally redundant with GPAT4.	glycerol-3-phosphate acyltransferase 8 (GPAT8); FUNCTIONS IN: glycerol-3-phosphate O-acyltransferase activity acyltransferase activity; INVOLVED IN: metabolic process cutin biosynthetic process; LOCATED IN: endoplasmic reticulum; EXPRESSED IN: 23 plant structures; EXPRESSED DURING: 13 growth stages; CONTAINS InterPro DOMAIN/s: Phospholipid/glycerol acyltransferase (InterPro:IPR002123); BEST Arabi…	222	654	223	201	-15.9475	-1.42329	1.77184e-05	2.59226e-05	9.6635e-06	0.088425	0.116597	1.79896e+07	0.0015487	0.0355953	-10.5786	-1.32188	14.9881	0.000108194	0.00529961	1	0.00306239	Chr4:174061-176853	OK	24.0478	5.22844	-2.20145	4.68635	2.78127e-06	6.82002e-05	1	1	1	3	1
at1g26290			unknown protein; Has 126 Blast hits to 112 proteins in 36 species: Archae - 0; Bacteria - 6; Metazoa - 14; Fungi - 3; Plants - 14; Viruses - 0; Other Eukaryotes - 89 (source: NCBI BLink).	15	22	150	71	-18.6244	1.93761	3.13903e-06	1.2375e-06	4.84664e-06	0.164717	0.116597	1.79896e+07	0.00506436	0.07636	-12.9773	2.17619	14.9656	0.000109486	0.00534732	1	0.00308996	Chr1:9095899-9099754	OK	5.14591	13.0567	1.3433	-2.16601	0.0303108	0.0887392	1	1	1	3	1
at2g36325	GDSL-like Lipase/Acylhydrolase superfamily protein		GDSL-like Lipase/Acylhydrolase superfamily protein; FUNCTIONS IN: hydrolase activity acting on ester bonds; INVOLVED IN: lipid metabolic process; LOCATED IN: endomembrane system; CONTAINS InterPro DOMAIN/s: Lipase GDSL (InterPro:IPR001087); BEST Arabidopsis thaliana protein match is: GDSL-like Lipase/Acylhydrolase superfamily protein (TAIR:AT5G03610.1); Has 3054 Blast hits to 3028 proteins in 171…	2	20	0	0	-35.4157	-29.2006	2.62594e-07	5.64831e-07	8.7835e-16	0.23697	0.116597	1.79896e+07	0.000613484	0.0198781	-14.6938	-9.11059	14.901	0.000113302	0.00552565	1	0.00319301	Chr2:15231392-15233281	OK	1.32587	0.0333612	-5.31262	3.1563	0.00159782	0.010424	1	1	1	3	1
at5g06230	TRICHOME BIREFRINGENCE-LIKE 9	Encodes a member of the TBL (TRICHOME BIREFRINGENCE-LIKE) gene family containing a plant-specific DUF231 (domain of unknown function) domain. TBL gene family has 46 members two of which (TBR/AT5G06700 and TBL3/AT5G01360) have been shown to be involved in	TRICHOME BIREFRINGENCE-LIKE 9 (TBL9); LOCATED IN: endomembrane system; CONTAINS InterPro DOMAIN/s: Protein of unknown function DUF231 plant (InterPro:IPR004253); BEST Arabidopsis thaliana protein match is: TRICHOME BIREFRINGENCE-LIKE 8 (TAIR:AT3G11570.1); Has 1361 Blast hits to 1339 proteins in 32 species: Archae - 0; Bacteria - 0; Metazoa - 1; Fungi - 2; Plants - 1354; Viruses - 0; Other Eukaryo…	5	24	135	80	-18.9824	2.61234	2.8539e-06	7.85617e-07	4.77606e-06	0.151267	0.116597	1.79896e+07	9.44405e-05	0.00540929	-13.1885	2.2417	14.7941	0.000119911	0.00582264	1	0.00336463	Chr5:1879936-1887121	OK	1.45232	3.45728	1.25128	-2.32326	0.020165	0.0668418	1	1	1	3	1
at1g17200	Uncharacterised protein family (UPF0497)		Uncharacterised protein family (UPF0497); CONTAINS InterPro DOMAIN/s: Uncharacterised protein family UPF0497 trans-membrane plant (InterPro:IPR006702) Uncharacterised protein family UPF0497 trans-membrane plant subgroup (InterPro:IPR006459); BEST Arabidopsis thaliana protein match is: Uncharacterised protein family (UPF0497) (TAIR:AT3G14380.1); Has 681 Blast hits to 681 proteins in 21 species: Ar…	285	650	217	198	-15.8624	-1.65317	1.95276e-05	2.97842e-05	9.46563e-06	0.0943988	0.116597	1.79896e+07	0.000392768	0.0146853	-11.4125	-1.43505	14.7828	0.000120629	0.00584901	1	0.00337986	Chr1:5878399-5880041	OK	109.291	25.1952	-2.11695	4.6006	4.21279e-06	9.59737e-05	1	1	1	3	1
at2g06255	ELF4-like 3		ELF4-like 3 (ELF4-L3); CONTAINS InterPro DOMAIN/s: Protein of unknown function DUF1313 (InterPro:IPR009741); BEST Arabidopsis thaliana protein match is: ELF4-like 4 (TAIR:AT1G17455.2); Has 149 Blast hits to 148 proteins in 34 species: Archae - 0; Bacteria - 0; Metazoa - 0; Fungi - 0; Plants - 148; Viruses - 0; Other Eukaryotes - 1 (source: NCBI BLink).	20	55	197	208	-17.7408	2.06045	5.86525e-06	2.23123e-06	9.32303e-06	0.131666	0.116597	1.79896e+07	0.000451334	0.0160211	-11.8962	1.91847	14.7748	0.000121142	0.00586545	1	0.00338936	Chr2:2457572-2459811	OK	7.14757	17.3607	1.2803	-2.33465	0.0195617	0.0652918	1	1	1	3	1
at2g32560	F-box family protein		F-box family protein; FUNCTIONS IN: molecular_function unknown; INVOLVED IN: biological_process unknown; LOCATED IN: endomembrane system; EXPRESSED IN: 22 plant structures; EXPRESSED DURING: 13 growth stages; CONTAINS InterPro DOMAIN/s: F-box domain cyclin-like (InterPro:IPR001810) F-box domain Skp2-like (InterPro:IPR022364); BEST Arabidopsis thaliana protein match is: F-box family protein (TAIR:…	545	2073	725	517	-14.4432	-1.37362	5.00047e-05	7.22529e-05	2.78869e-05	0.0708885	0.116597	1.79896e+07	0.000527648	0.0176949	-10.3585	-1.45192	14.767	0.000121647	0.00588143	1	0.0033986	Chr2:13824793-13826986	OK	108.936	23.521	-2.21146	4.66748	3.04923e-06	7.35232e-05	1	1	1	3	1
at3g12220	serine carboxypeptidase-like 16		serine carboxypeptidase-like 16 (scpl16); FUNCTIONS IN: serine-type carboxypeptidase activity; INVOLVED IN: proteolysis; LOCATED IN: endomembrane system; CONTAINS InterPro DOMAIN/s: Peptidase S10 serine carboxypeptidase (InterPro:IPR001563); BEST Arabidopsis thaliana protein match is: serine carboxypeptidase-like 14 (TAIR:AT3G12230.1); Has 3960 Blast hits to 3875 proteins in 462 species: Archae -…	135	360	1401	1223	-15.0272	1.99042	3.74784e-05	1.50459e-05	5.97e-05	0.0766709	0.116597	1.79896e+07	2.72348e-06	0.000476412	-10.9066	1.89588	14.7384	0.000123503	0.00595401	1	0.00344054	Chr3:3896530-3899019	OK	17.2465	42.4068	1.29799	-3.02714	0.00246883	0.0144098	1	1	1	3	1
at4g16980	arabinogalactan-protein family		arabinogalactan-protein family; INVOLVED IN: biological_process unknown; LOCATED IN: endomembrane system; EXPRESSED IN: 22 plant structures; EXPRESSED DURING: 13 growth stages; Has 61554 Blast hits to 29210 proteins in 1485 species: Archae - 170; Bacteria - 11775; Metazoa - 21955; Fungi - 6238; Plants - 10828; Viruses - 2421; Other Eukaryotes - 8167 (source: NCBI BLink).	3312	5303	1733	1319	-12.7508	-2.15221	0.000187217	0.000305911	6.88163e-05	0.100439	0.116597	1.79896e+07	7.51311e-06	0.000947287	-9.35126	-1.54888	14.7342	0.000123783	0.00595895	1	0.0034434	Chr4:9556977-9557812	OK	1077.44	177.786	-2.59938	4.593	4.36919e-06	9.87584e-05	1	1	1	3	1
at4g17660	Protein kinase superfamily protein		Protein kinase superfamily protein; FUNCTIONS IN: protein serine/threonine kinase activity protein kinase activity kinase activity ATP binding; INVOLVED IN: protein amino acid phosphorylation; LOCATED IN: cellular_component unknown; EXPRESSED IN: 6 plant structures; EXPRESSED DURING: LP.06 six leaves visible 4 anthesis C globular stage; CONTAINS InterPro DOMAIN/s: Protein kinase ATP binding site …	8	9	131	56	-19.2998	2.79006	2.43498e-06	5.63511e-07	4.0803e-06	0.185491	0.116597	1.79896e+07	0.000465256	0.0162773	-13.7225	2.6415	14.7298	0.000124072	0.00596131	1	0.00344476	Chr4:9831358-9833006	OK	0.645052	3.8843	2.59017	-3.42218	0.000621223	0.00507566	1	1	1	3	1
at3g55470	Calcium-dependent lipid-binding (CaLB domain) family protein		Calcium-dependent lipid-binding (CaLB domain) family protein; CONTAINS InterPro DOMAIN/s: C2 membrane targeting protein (InterPro:IPR018029) C2 calcium/lipid-binding domain CaLB (InterPro:IPR008973) C2 calcium-dependent membrane targeting (InterPro:IPR000008); BEST Arabidopsis thaliana protein match is: Calcium-dependent lipid-binding (CaLB domain) family protein (TAIR:AT1G63220.1); Has 2395 Blas…	86	214	706	475	-15.9639	1.51172	1.79335e-05	9.27574e-06	2.64185e-05	0.0943988	0.116597	1.79896e+07	0.0012808	0.0313864	-10.7992	1.52273	14.7061	0.000125641	0.00602254	1	0.00348014	Chr3:20564235-20571248	OK	22.69	43.6261	0.943138	-5.72983	1.00531e-08	5.03399e-07	1	1	1	3	1
at4g36090	oxidoreductase 2OG-Fe(II) oxygenase family protein		oxidoreductase 2OG-Fe(II) oxygenase family protein; BEST Arabidopsis thaliana protein match is: 2-oxoglutarate (2OG) and Fe(II)-dependent oxygenase superfamily protein (TAIR:AT2G17970.1); Has 178 Blast hits to 178 proteins in 44 species: Archae - 0; Bacteria - 0; Metazoa - 49; Fungi - 0; Plants - 122; Viruses - 0; Other Eukaryotes - 7 (source: NCBI BLink).	206	449	1663	1109	-14.7557	1.55516	4.16416e-05	2.11186e-05	6.19684e-05	0.082516	0.116597	1.79896e+07	0.000333126	0.0129886	-10.2391	1.39509	14.6768	0.000127607	0.00609069	1	0.00351952	Chr4:17078310-17080786	OK	17.437	36.2665	1.05648	-6.18209	6.32604e-10	4.14161e-08	1	1	1	3	1
at1g11720	starch synthase 3	Encodes a starch synthase that in addition to its role in starch biosynthesis also has a negative regulatory function in the biosynthesis of transient starch. The protein apparently contains a starch-binding domain (SBD).	starch synthase 3 (SS3); FUNCTIONS IN: starch synthase activity transferase activity transferring glycosyl groups; INVOLVED IN: starch biosynthetic process; LOCATED IN: chloroplast; EXPRESSED IN: 23 plant structures; EXPRESSED DURING: 13 growth stages; CONTAINS InterPro DOMAIN/s: Glycogen/starch synthases ADP-glucose type (InterPro:IPR011835) Starch synthase catalytic domain (InterPro:IPR013534) …	644	1644	835	532	-14.3961	-1.21185	5.04706e-05	7.06177e-05	3.04725e-05	0.0766709	0.116597	1.79896e+07	0.00313678	0.0557754	-9.98013	-1.27078	14.6708	0.000128013	0.00610143	1	0.00352573	Chr1:3951552-3957044	OK	31.128	8.95567	-1.79734	3.88424	0.000102651	0.00126085	1	1	1	3	1
[truncated: 33,077 more rows]

## Sheet: CTL12_vs_VIR12
Gene	Short_Description	Curator_Summary	Computational_Description	A1.Cnt	A2.Cnt	B1.Cnt	B2.Cnt	ER_Class.logConc	ER_Class.logFC	ER_Class.Conc.Common	ER_Class.Conc.A	ER_Class.Conc.B	ER_Class.tagwise.disp	ER_Class.common.disp	ER_Class.common.lib.size	ER_Class.PValue	ER_Class.FDR	ER_GLM.logConc	ER_GLM.logFC	ER_GLM.LR	ER_GLM.P.Value	ER_GLM.adj.P.Val	ER_GLM.Expressed	ER_GLM.FDR	Cufflinks.locus	Cufflinks.status	Cufflinks.value_1	Cufflinks.value_2	Cufflinks.log2.fold_change.	Cufflinks.test_stat	Cufflinks.p_value	Cufflinks.q_value	ER_Class.Sig	ER_GLM.Sig	Cufflinks.Sig	Total.Sig	All.Sig
[truncated: 33,602 more rows]

## Sheet: AVR12_vs_VIR12
Gene	Short_Description	Curator_Summary	Computational_Description	A1.Cnt	A2.Cnt	B1.Cnt	B2.Cnt	ER_Class.logConc	ER_Class.logFC	ER_Class.Conc.Common	ER_Class.Conc.A	ER_Class.Conc.B	ER_Class.tagwise.disp	ER_Class.common.disp	ER_Class.common.lib.size	ER_Class.PValue	ER_Class.FDR	ER_GLM.logConc	ER_GLM.logFC	ER_GLM.LR	ER_GLM.P.Value	ER_GLM.adj.P.Val	ER_GLM.Expressed	ER_GLM.FDR	Cufflinks.locus	Cufflinks.status	Cufflinks.value_1	Cufflinks.value_2	Cufflinks.log2.fold_change.	Cufflinks.test_stat	Cufflinks.p_value	Cufflinks.q_value	ER_Class.Sig	ER_GLM.Sig	Cufflinks.Sig	Total.Sig	All.Sig
[truncated: 33,602 more rows]

[truncated: 5 more sheets: Gene List, DEG GO Terms - Combined, GO Terms - CTL12_vs_AVR12, GO Terms - CTL12_vs_VIR12, GO Terms - AVR12_vs_VIR12]
