# Supplementary material for: High-Throughput RNA Sequencing of Pseudomonas-Infected Arabidopsis Reveals Hidden Transcriptome Complexity and Novel Splice Variants
Source: PLoS One. 2013 Oct 1;8(10):e74183. doi: 10.1371/journal.pone.0074183 (PMC3788074; doi:10.1371/journal.pone.0074183)
Supplement: File S7 — DEI and DIR 1 hpi. (XLSX) [file pone.0074183.s007.xlsx]

## Sheet: CTL1_vs_AVR1
Gene	Transcript	Subset	numIsoforms	Short_Description	Curator_Summary	Computational_Description	TotalCount_A	TotalCount_B	SubsetCounts_A	SubsetCounts_B	ER_Class.A1.Cnt	ER_Class.A2.Cnt	ER_Class.B1.Cnt	ER_Class.B2.Cnt	ER_Class.Conc.Common	ER_Class.Conc.A	ER_Class.Conc.B	ER_Class.tagwise.disp	ER_Class.common.disp	ER_Class.common.lib.size	ER_Class.logConc	ER_Class.logFC	ER_Class.PValue	ER_Class.FDR	ER_GLM.logConc	ER_GLM.logFC	ER_GLM.LR	ER_GLM.P.Value	ER_GLM.adj.P.Val	ER_GLM.Expressed	ER_GLM.FDR	Cufflinks.locus	Cufflinks.value_1	Cufflinks.value_2	Cufflinks.log2.fold_change.	Cufflinks.test_stat	Cufflinks.p_value	Cufflinks.q_value	IQ.OWLS.phi_A	IQ.OWLS.phi_B	IQ.OWLS.phi_TmtA_lb	IQ.OWLS.phi_TmtA_m	IQ.OWLS.phi_TmtA_ub	IQ.OWLS.phi_TmtB_lb	IQ.OWLS.phi_TmtB_m	IQ.OWLS.phi_TmtB_ub	IQ.OWLS.phi_diff_lb	IQ.OWLS.phi_diff_m	IQ.OWLS.phi_diff_ub
at3g16360	at3g16360.2	2	2	HPT phosphotransmitter 4	Encodes AHP4 a histidine-containing phosphotransmitter involved in Histidine (His)-to-Aspartate (Asp) phosphorelay signal transduction. AHP4 is one of the six Arabidopsis thaliana histidine phosphotransfer proteins (AHPs). AHPs function as redundant posi	HPT phosphotransmitter 4 (AHP4); CONTAINS InterPro DOMAIN/s: Signal transduction histidine kinase phosphotransfer (Hpt) domain (InterPro:IPR008207); BEST Arabidopsis thaliana protein match is: histidine-containing phosphotransmitter 2 (TAIR:AT3G29350.1).	9	195	0;4;5	0;159;36	1	3	157	2	2.39053e-06	1.82136e-07	4.4683e-06	0.432469	0.19542	1.18266e+07	-20.0911	4.59403	0.00027526	0.781584	-10.173	4.12114	20.1155	7.29026e-06	0.101728	1	0.0399214	Chr3:5554257-5555603	1.63666	13.1901	3.01062	-3.83398	0.000126088	0.0550422	0.996509	1	0.134568	0.619503	0.99922	0.792074	0.954065	1	-0.0984825	0.311989	0.823394
at1g48210	at1g48210.1	1	2	Protein kinase superfamily protein		Protein kinase superfamily protein; FUNCTIONS IN: protein serine/threonine kinase activity protein kinase activity kinase activity ATP binding; INVOLVED IN: protein amino acid phosphorylation; LOCATED IN: plasma membrane; EXPRESSED IN: 23 plant structures; EXPRESSED DURING: 13 growth stages; CONTAINS InterPro DOMAIN/s: Protein kinase ATP binding site (InterPro:IPR017441) Protein kinase catalytic …	202	979	29;0;173	164;0;815	25	4	110	54	3.69526e-06	1.31836e-06	6.05097e-06	0.25251	0.19542	1.18266e+07	-18.4336	2.19871	0.00737222	1	-8.37392	2.4802	18.5651	1.642e-05	0.114563	1	0.0449581	Chr1:17798430-17801987	6.12027	23.9865	1.97055	-4.17582	2.96914e-05	0.0211403	1	1	0.335093	0.803173	1	0.792357	0.94374	1	-0.141884	0.13895	0.611879
at3g16460	at3g16460.2	2	2	Mannose-binding lectin superfamily protein		Mannose-binding lectin superfamily protein; FUNCTIONS IN: copper ion binding; INVOLVED IN: response to cold; LOCATED IN: cytosol nucleus membrane; EXPRESSED IN: 23 plant structures; EXPRESSED DURING: 13 growth stages; CONTAINS InterPro DOMAIN/s: Mannose-binding lectin (InterPro:IPR001229); BEST Arabidopsis thaliana protein match is: myrosinase-binding protein 1 (TAIR:AT1G52040.1); Has 154923 Blas…	535	1197	18;4;513	62;47;1088	4	0	20	27	1.09704e-06	1.81954e-07	2.02136e-06	0.336458	0.19542	1.18266e+07	-20.6445	3.49165	0.00215291	1	-10.865	3.43855	17.6632	2.63677e-05	0.122645	1	0.0481299	Chr3:5592581-5595717	1.71949	8.38427	2.2857	-3.68819	0.000225853	0.0761162	0.158829	0.293673	0.023615	0.20618	0.547545	0.0866097	0.660962	1	-0.194134	0.437321	0.917374
at1g13350	at1g13350.2	2	2	Protein kinase superfamily protein		Protein kinase superfamily protein; FUNCTIONS IN: protein serine/threonine kinase activity protein kinase activity ATP binding; INVOLVED IN: protein amino acid phosphorylation; LOCATED IN: nucleus cytoplasm; EXPRESSED IN: male gametophyte pollen tube; EXPRESSED DURING: L mature pollen stage M germinated pollen stage; CONTAINS InterPro DOMAIN/s: Protein kinase catalytic domain (InterPro:IPR000719)…	831	1076	6;9;816	3;0;1073	3	6	0	0	1.92688e-07	4.09822e-07	8.7835e-16	0.373276	0.19542	1.18266e+07	-35.6172	-28.7977	0.0197566	1	-12.4172	-7.72296	9.58903	0.00195743	0.780401	NA	1	Chr1:4572418-4576632	5.74502	0	-1.79769e+308	-1.79769e+308	7.22346e-05	0.0415314	0.372646	0.00026668	0.153435	0.359078	0.626979	0.000127797	0.133542	0.486493	-0.534688	-0.215703	0.16827
at1g64860	at1g64860.2	2	2	sigma factor A	Subunit of chloroplast RNA polymerase confers the ability to recognize promoter sequences on the core enzyme	sigma factor A (SIGA); CONTAINS InterPro DOMAIN/s: RNA polymerase sigma factor region 3/4 (InterPro:IPR013324) RNA polymerase sigma factor region 2 (InterPro:IPR013325) RNA polymerase sigma-70 region 3 (InterPro:IPR007624) RNA polymerase sigma-70 (InterPro:IPR014284) RNA polymerase sigma-70 factor (InterPro:IPR000943) RNA polymerase sigma-70 region 2 (InterPro:IPR007627); BEST Arabidopsis thalian…	1519	1072	136;18;1365	110;3;959	9	9	2	1	4.52404e-07	8.19341e-07	1.10098e-07	0.301564	0.19542	1.18266e+07	-21.6662	-2.89433	0.0350727	1	-11.7364	-2.83193	8.57379	0.00341036	0.971186	1	0.415003	Chr1:24097912-24100952	5.71683	0.734006	-2.96135	3.61549	0.000299774	0.0942211	0.116599	0.0275789	0.0441295	0.118093	0.255986	0.00062123	0.0378342	0.110599	-0.224117	-0.0770378	0.0242395
at2g21660	at2g21660.1	1	2	cold circadian rhythm and rna binding 2	Encodes a small glycine-rich RNA binding protein that is part of a negative-feedback loop through which AtGRP7 regulates the circadian oscillations of its own transcript. Gene expression is induced by cold. GRP7 appears to promote stomatal opening and re	cold circadian rhythm and rna binding 2 (CCR2); FUNCTIONS IN: double-stranded DNA binding RNA binding single-stranded DNA binding; INVOLVED IN: in 12 processes; LOCATED IN: nucleus chloroplast peroxisome cytoplasm; EXPRESSED IN: 27 plant structures; EXPRESSED DURING: 15 growth stages; CONTAINS InterPro DOMAIN/s: RNA recognition motif glycine rich protein (InterPro:IPR015465) RNA recognition motif…	2557	13909	686;2;1869	2895;2;11012	542	144	2250	645	6.43742e-05	3.11834e-05	9.75278e-05	0.192581	0.19542	1.18266e+07	-14.1463	1.64504	0.0127618	1	-5.12949	1.72303	7.40672	0.00649806	1	1	0.486921	Chr2:9265248-9266393	185.214	850.177	2.19857	-4.0181	5.86693e-05	0.036395	0.994924	0.998846	0.97479	0.992299	0.999964	0.993151	0.9979	0.999999	-0.00282041	0.0054261	0.0233324
at5g19400	at5g19400.2	2	3	Telomerase activating protein Est1	Encodes SMG7 a protein that possesses an evolutionarily conserved EST1 domain and exhibits strong homology to human SMG6 (EST1A) and SMG7 (EST1C) proteins. SMG7 plays an evolutionarily conserved role in nonsense-mediated RNA decay (NMD). Required for exi	SMG7; FUNCTIONS IN: molecular_function unknown; INVOLVED IN: meiosis spindle assembly involved in meiosis nuclear-transcribed mRNA catabolic process nonsense-mediated decay; LOCATED IN: cellular_component unknown; EXPRESSED IN: 23 plant structures; EXPRESSED DURING: 13 growth stages; CONTAINS InterPro DOMAIN/s: Telomerase activating protein Est1 (InterPro:IPR019458); BEST Arabidopsis thaliana pro…	2831	3750	17;1;14;77;109;0;2613	34;16;34;124;157;0;3385	1	0	1	15	4.01143e-07	4.55092e-08	7.79195e-07	0.58003	0.19542	1.18266e+07	-22.2841	4.21117	0.0213787	1	-12.0994	3.78294	6.74911	0.00937944	1	1	0.491154	Chr5:6540002-6545015	0.388657	2.86556	2.88225	-3.75453	0.000173669	0.0682315	0.00832969	0.032115	0	0.0234422	0.0831738	0	0.0695546	0.241518	-0.055775	0.0436934	0.216352
at1g68910	at1g68910.1	1	3	WPP domain-interacting protein 2	Encodes one of the WPP domain-interacting proteins (WIT1/AT5G11390 WIT2/AT1G68910) required for RanGAP nuclear envelope association in root tip cells. Ran GTPase plays essential roles in multiple cellular processes including nucleocytoplasmic transport s	WPP domain-interacting protein 2 (WIT2); BEST Arabidopsis thaliana protein match is: WPP domain-interacting protein 1 (TAIR:AT5G11390.1); Has 80562 Blast hits to 45263 proteins in 2523 species: Archae - 1211; Bacteria - 12854; Metazoa - 37741; Fungi - 6730; Plants - 4174; Viruses - 347; Other Eukaryotes - 17505 (source: NCBI BLink).	628	728	18;0;0;0;24;35;551	7;0;0;0;43;95;583	14	4	6	1	5.18018e-07	8.18649e-07	2.42802e-07	0.345476	0.19542	1.18266e+07	-21.1123	-1.7837	0.117035	1	-11.2298	-1.90222	5.23499	0.022137	1	1	0.575967	Chr1:25908130-25911108	6.82843	1.079	-2.66186	3.69121	0.000223189	0.0761162	0.359761	0.122718	0.128917	0.36262	0.656437	0.0197121	0.122782	0.339671	-0.539598	-0.233593	0.0643468
at1g07940	at1g07940.2	2	2	GTP binding Elongation factor Tu family protein		GTP binding Elongation factor Tu family protein; FUNCTIONS IN: calmodulin binding translation elongation factor activity; INVOLVED IN: translational elongation; LOCATED IN: mitochondrion; EXPRESSED IN: guard cell leaf; EXPRESSED DURING: seedling growth; CONTAINS InterPro DOMAIN/s: Translation elongation factor EFTu/EF1A C-terminal (InterPro:IPR004160) Translation elongation factor EFTu/EF1A domai…	2680	3138	378;25;2277	558;12;2568	12	13	9	3	7.72424e-07	1.13805e-06	4.26803e-07	0.268445	0.19542	1.18266e+07	-20.4559	-1.42174	0.15069	1	-10.4783	-1.28629	4.55906	0.0327451	1	1	0.6404	Chr1:2462952-2465504	18.8952	4.53783	-2.05794	3.74874	0.000177722	0.0686793	0.0853664	0.0371533	0.0288554	0.0881072	0.214072	0.00933932	0.0366359	0.101016	-0.179647	-0.050336	0.0315889
at1g01040	at1g01040.2	2	2	dicer-like 1	Encodes a Dicer homolog. Dicer is a RNA helicase involved in microRNA processing. Mutations in this locus can result in embryo lethality. Embryo shape at seed maturity is globular-elongate. Other mutants convert the floral meristems to an indeterminate st	dicer-like 1 (DCL1); CONTAINS InterPro DOMAIN/s: Restriction endonuclease type I R subunit/Type III Res subunit (InterPro:IPR006935) Double-stranded RNA-binding (InterPro:IPR001159) Argonaute/Dicer protein PAZ (InterPro:IPR003100) Ribonuclease III (InterPro:IPR000999) Double-stranded RNA-binding-like (InterPro:IPR014720) DEAD-like helicase N-terminal (InterPro:IPR014001) DNA/RNA helicase C-termin…	2115	2085	158;5;1952	150;0;1935	2	3	0	0	1.05204e-07	2.2763e-07	8.7835e-16	0.402248	0.19542	1.18266e+07	-36.0414	-27.9494	0.126226	1	-13.1681	-8.36746	4.41311	0.0356637	1	NA	1	Chr1:23145-33153	2.17174	0.244866	-3.14879	3.99621	6.43657e-05	0.0387306	0.122316	4.86441e-05	0.0373134	0.149655	0.326755	0	0.0493525	0.161201	-0.292995	-0.0966563	0.0552092
at1g12900	at1g12900.4	8	4	glyceraldehyde 3-phosphate dehydrogenase A subunit 2		glyceraldehyde 3-phosphate dehydrogenase A subunit 2 (GAPA-2); FUNCTIONS IN: NAD or NADH binding glyceraldehyde-3-phosphate dehydrogenase activity; INVOLVED IN: oxidation reduction glycolysis glucose metabolic process; EXPRESSED IN: 22 plant structures; EXPRESSED DURING: 13 growth stages; CONTAINS InterPro DOMAIN/s: Glyceraldehyde 3-phosphate dehydrogenase subfamily (InterPro:IPR000173) Glycerald…	24411	17273	200;0;290;0;4;0;3071;3;0;0;1678;0;3322;0;15843	130;0;296;1;1;0;1878;0;0;0;1279;0;2157;0;11531	2	1	0	0	6.23635e-08	1.36532e-07	8.7835e-16	0.442834	0.19542	1.18266e+07	-36.4103	-27.2116	0.324755	1	-12.7441	-6.48687	3.91469	0.0478659	1	NA	1	Chr1:4392449-4394400	5.65099	0	-1.79769e+308	-1.79769e+308	0.000272964	0.0869539	0.0020004	1.38934e-07	0.000405789	0.00262493	0.00700272	1.26293e-07	0.00177301	0.00648866	-0.00542834	-0.000785406	0.00417779
at1g78240	at1g78240.2	2	2	S-adenosyl-L-methionine-dependent methyltransferases superfamily protein	Encodes TSD2 (TUMOROUS SHOOT DEVELOPMENT2) a putative methyltransferase with an essential role in cell adhesion and coordinated plant development.	TUMOROUS SHOOT DEVELOPMENT 2 (TSD2); FUNCTIONS IN: methyltransferase activity; INVOLVED IN: shoot development homogalacturonan biosynthetic process response to cytokinin stimulus root development; LOCATED IN: Golgi apparatus; EXPRESSED IN: 31 plant structures; EXPRESSED DURING: 13 growth stages; CONTAINS InterPro DOMAIN/s: Protein of unknown function DUF248 methyltransferase putative (InterPro:IP…	6783	7778	156;7;6620	180;1;7597	3	4	0	1	1.71912e-07	3.18676e-07	3.82928e-08	0.363882	0.19542	1.18266e+07	-23.0848	-3.00704	0.167505	1	-12.5782	-2.9784	3.56657	0.058954	1	NA	1	Chr1:29432828-29436571	7.34859	1.35866	-2.43528	3.74106	0.000183248	0.0696727	0.0536771	0.00242033	0.0166372	0.0608884	0.144755	0	0.0209472	0.0666575	-0.126244	-0.0382676	0.0236185
at2g39730	at2g39730.3	4	3	rubisco activase	Rubisco activase a nuclear-encoded chloroplast protein that consists of two isoforms arising from alternative splicing in most plants. Required for the light activation of rubisco.	rubisco activase (RCA); FUNCTIONS IN: enzyme regulator activity ADP binding ribulose-15-bisphosphate carboxylase/oxygenase activator activity ATP binding; INVOLVED IN: response to cold response to light stimulus defense response to bacterium; LOCATED IN: in 10 components; EXPRESSED IN: 25 plant structures; EXPRESSED DURING: 15 growth stages; CONTAINS InterPro DOMAIN/s: ATPase AAA-type core (Inter…	196228	154012	6964;4636;3;134;0;2241;182250	4555;3196;11;64;0;1843;144343	18	116	16	48	4.60371e-06	6.10945e-06	3.07867e-06	0.336458	0.19542	1.18266e+07	-17.8052	-0.969559	0.295672	1	-8.64063	-0.951074	3.39564	0.0653692	1	1	0.725796	Chr2:16570745-16573548	26.1801	7.01979	-1.89897	3.79627	0.000146892	0.0618338	0.0209086	0.015561	0.00662461	0.0258243	0.199398	0.0057393	0.0253782	0.199908	-0.163324	-0.000184613	0.166025
at5g51460	at5g51460.1	1	3	Haloacid dehalogenase-like hydrolase (HAD) superfamily protein	homologous to the C-terminal part of microbial trehalose-6-phosphate phosphatases	ATTPPA; FUNCTIONS IN: trehalose-phosphatase activity; INVOLVED IN: trehalose biosynthetic process; LOCATED IN: chloroplast; EXPRESSED IN: 23 plant structures; EXPRESSED DURING: 16 growth stages; CONTAINS InterPro DOMAIN/s: HAD-superfamily hydrolase subfamily IIB (InterPro:IPR006379) Trehalose-phosphatase (InterPro:IPR003337); BEST Arabidopsis thaliana protein match is: Haloacid dehalogenase-like …	262	191	20;2;0;0;29;0;211	5;1;0;0;20;1;164	2	18	1	4	5.57437e-07	9.11529e-07	2.06666e-07	0.45335	0.19542	1.18266e+07	-21.0807	-2.03184	0.16893	1	-12.3448	-1.85641	3.12035	0.0773203	1	1	0.750845	Chr5:20900976-20904539	9.13685	1.31574	-2.79583	3.96001	7.49465e-05	0.0420646	0.896476	0.649498	0.591619	0.795208	0.952546	0.20302	0.503099	0.78757	-0.632189	-0.287295	0.0545655
at5g15410	at5g15410.2	2	2	Cyclic nucleotide-regulated ion channel family protein	defense no death' gene (DND1) encodes a mutated cyclic nucleotide-gated cation channel; Same as CNGC2 (article ID 229): Cyclic nucleotide gated channel activated by cAMP conducts K+ and other monovalent cations but excludes Na+ does not contain the GYG am	DEFENSE NO DEATH 1 (DND1); CONTAINS InterPro DOMAIN/s: Cyclic nucleotide-binding (InterPro:IPR000595) Cyclic nucleotide-binding-like (InterPro:IPR018490) RmlC-like jelly roll fold (InterPro:IPR014710); BEST Arabidopsis thaliana protein match is: cyclic nucleotide-gated cation channel 4 (TAIR:AT5G54250.2); Has 35333 Blast hits to 34131 proteins in 2444 species: Archae - 798; Bacteria - 22429; Meta…	8070	8247	239;9;7822	200;1;8046	1	8	1	0	2.10957e-07	4.10025e-07	3.58707e-08	0.442834	0.19542	1.18266e+07	-22.9906	-3.54677	0.0839238	1	-12.994	-2.77528	2.18801	0.139089	1	NA	1	Chr5:5003306-5006882	6.78291	0.497892	-3.768	4.64442	3.4103e-06	0.00446617	0.0107553	0.001787	0.00372961	0.0136457	0.0327442	3.24695e-06	0.00455727	0.0158629	-0.0298873	-0.00875018	0.00576167
at4g26530	at4g26530.1	1	2	Aldolase superfamily protein		Aldolase superfamily protein; FUNCTIONS IN: fructose-bisphosphate aldolase activity; INVOLVED IN: glycolysis metabolic process; LOCATED IN: chloroplast; EXPRESSED IN: 18 plant structures; EXPRESSED DURING: 11 growth stages; CONTAINS InterPro DOMAIN/s: Aldolase-type TIM barrel (InterPro:IPR013785) Fructose-bisphosphate aldolase class-I (InterPro:IPR000741); BEST Arabidopsis thaliana protein match …	8069	3252	4;10;8055	1;12;3239	3	1	1	0	1.02787e-07	1.82015e-07	3.58707e-08	0.422251	0.19542	1.18266e+07	-23.5757	-2.37189	0.480001	1	-12.4639	-2.28323	1.88301	0.169992	1	NA	1	Chr4:13391292-13393107	291.039	83.9042	-1.7944	3.66005	0.000252168	0.0825606	0.390522	0.132171	0.107064	0.477408	0.812374	0.00812442	0.289738	0.677598	-0.648694	-0.180388	0.31396
at3g08590	at3g08590.2	2	2	Phosphoglycerate mutase 23-bisphosphoglycerate-independent		Phosphoglycerate mutase 23-bisphosphoglycerate-independent; FUNCTIONS IN: manganese ion binding phosphoglycerate mutase activity 23-bisphosphoglycerate-independent phosphoglycerate mutase activity catalytic activity metal ion binding; INVOLVED IN: response to cadmium ion; LOCATED IN: cytosol apoplast; EXPRESSED IN: 25 plant structures; EXPRESSED DURING: 14 growth stages; CONTAINS InterPro DOMAIN/…	1658	1853	43;1;1614	50;0;1803	1	0	0	0	2.04754e-08	4.55092e-08	8.7835e-16	0.58003	0.19542	1.18266e+07	-37.2029	-25.6263	1	1	-12.837	-4.8311	1.55632	0.212205	1	NA	1	Chr3:2608470-2611418	0.607941	8.44066	3.79535	-4.72166	2.33928e-06	0.00367626	0.0109853	5.92783e-06	0.000183368	0.0248835	0.0750727	0	0.0170616	0.0617735	-0.0611599	-0.0074516	0.0423482
at4g35100	at4g35100.2	2	2	plasma membrane intrinsic protein 3	a member of the plasma membrane intrinsic protein PIP. functions as aquaporin. Salt-stress-inducible MIP	plasma membrane intrinsic protein 3 (PIP3); CONTAINS InterPro DOMAIN/s: Major intrinsic protein conserved site (InterPro:IPR022357) Aquaporin (InterPro:IPR012269) Major intrinsic protein (InterPro:IPR000425); BEST Arabidopsis thaliana protein match is: plasma membrane intrinsic protein 2;8 (TAIR:AT2G16850.1).	1949	1611	220;1;1728	250;0;1361	1	0	0	0	2.04754e-08	4.55092e-08	8.7835e-16	0.567608	0.19542	1.18266e+07	-37.2029	-25.6263	1	1	-13.4916	-5.79834	1.45175	0.228247	1	NA	1	Chr4:16708551-16710289	9.80843	0.550611	-4.15492	3.75758	0.000171564	0.0682315	0.00341396	7.38362e-08	1.26365e-05	0.00989909	0.0328822	0	0.00656407	0.0256113	-0.028457	-0.00289638	0.0183544
at3g14990	at3g14990.2	2	3	Class I glutamine amidotransferase-like superfamily protein		Class I glutamine amidotransferase-like superfamily protein; FUNCTIONS IN: catalytic activity; INVOLVED IN: response to cadmium ion thiamin biosynthetic process; LOCATED IN: plasma membrane vacuole; EXPRESSED IN: 24 plant structures; EXPRESSED DURING: 15 growth stages; CONTAINS InterPro DOMAIN/s: DJ-1 (InterPro:IPR006287) ThiJ/PfpI (InterPro:IPR002818); BEST Arabidopsis thaliana protein match is:…	2877	4537	120;1;0;0;12;0;2744	265;0;2;0;25;0;4245	1	0	0	0	2.04754e-08	4.55092e-08	8.7835e-16	0.58003	0.19542	1.18266e+07	-37.2029	-25.6263	1	1	-12.7693	-4.81061	1.44851	0.228768	1	NA	1	Chr3:5047399-5049877	11.5888	1.66868	-2.79595	3.85205	0.000117132	0.0541401	0.102923	6.92092e-05	0.0348957	0.13065	0.438209	7.66999e-05	0.0936744	0.316574	-0.331947	-0.0464475	0.18469
at2g46830	at2g46830.2	2	2	circadian clock associated 1	Encodes a transcriptional repressor that performs overlapping functions with LHY in a regulatory feedback loop that is closely associated with the circadian oscillator of Arabidopsis. Binds to the evening element in the promoter of TOC1 and represses TOC1	circadian clock associated 1 (CCA1); BEST Arabidopsis thaliana protein match is: Homeodomain-like superfamily protein (TAIR:AT1G01060.3); Has 2694 Blast hits to 869 proteins in 218 species: Archae - 5; Bacteria - 81; Metazoa - 344; Fungi - 210; Plants - 198; Viruses - 7; Other Eukaryotes - 1849 (source: NCBI BLink).	1188	575	181;5;1002	95;0;480	2	3	0	0	1.05204e-07	2.2763e-07	8.7835e-16	0.402248	0.19542	1.18266e+07	-36.0414	-27.9494	0.126226	1	-14.2388	-11.6241	1.29985	0.25424	1	NA	1	Chr2:19245671-19248914	8.88314	0	-1.79769e+308	-1.79769e+308	0.000221139	0.0761162	0.113775	6.46579e-06	0.0258094	0.137136	0.353296	0	0.0642587	0.250153	-0.288249	-0.0673079	0.154049
at4g03020	at4g03020.2	2	2	transducin family protein / WD-40 repeat family protein		transducin family protein / WD-40 repeat family protein; FUNCTIONS IN: nucleotide binding; INVOLVED IN: biological_process unknown; LOCATED IN: CUL4 RING ubiquitin ligase complex; EXPRESSED IN: 22 plant structures; EXPRESSED DURING: 13 growth stages; CONTAINS InterPro DOMAIN/s: WD40 repeat 2 (InterPro:IPR019782) WD40 repeat (InterPro:IPR001680) WD repeat protein 23 (InterPro:IPR017399) G-protein …	2079	2744	172;5;1902	283;0;2461	0	5	0	0	1.05242e-07	2.27772e-07	8.7835e-16	0.55538	0.19542	1.18266e+07	-36.0405	-27.951	0.149902	1	-13.7273	-9.76201	1.17067	0.279263	1	NA	1	Chr4:1331398-1335297	16.4242	0	-1.79769e+308	-1.79769e+308	1.56993e-05	0.0132171	0.0850807	0	0.0224213	0.131527	0.359627	0	0.0304718	0.123938	-0.323321	-0.0981281	0.0386191
at3g61430	at3g61430.2	2	2	plasma membrane intrinsic protein 1A	a member of the plasma membrane intrinsic protein subfamily PIP1. localizes to the plasma membrane and exhibits water transport activity in Xenopus oocyte. expressed ubiquitously and protein level decreases slightly during leaf development.	plasma membrane intrinsic protein 1A (PIP1A); FUNCTIONS IN: water channel activity; INVOLVED IN: response to water deprivation response to salt stress transport water transport; LOCATED IN: plasma membrane membrane; EXPRESSED IN: 22 plant structures; EXPRESSED DURING: 14 growth stages; CONTAINS InterPro DOMAIN/s: Major intrinsic protein conserved site (InterPro:IPR022357) Aquaporin (InterPro:IPR0…	3681	4830	6;1;3674	3;5;4822	0	1	0	5	1.32039e-07	4.55284e-08	2.17671e-07	0.567608	0.19542	1.18266e+07	-23.166	2.44431	0.281364	1	-13.0281	2.2656	1.138	0.286074	1	NA	1	Chr3:22733308-22735335	32.2703	0	-1.79769e+308	-1.79769e+308	8.53602e-06	0.00914635	0.0923339	0.300966	0.00201492	0.245561	0.640186	0.209919	0.600924	0.970403	-0.210913	0.348856	0.799154
at5g12080	at5g12080.1	1	3	mechanosensitive channel of small conductance-like 10		mechanosensitive channel of small conductance-like 10 (MSL10); FUNCTIONS IN: mechanically-gated ion channel activity; INVOLVED IN: detection of mechanical stimulus; LOCATED IN: plasma membrane membrane; EXPRESSED IN: 26 plant structures; EXPRESSED DURING: 13 growth stages; CONTAINS InterPro DOMAIN/s: Membrane protein At2g17000 predicted (InterPro:IPR016688) Mechanosensitive ion channel MscS (Inte…	202	172	2;2;0;0;0;0;198	0;3;0;0;0;0;169	0	2	0	0	4.12934e-08	9.1073e-08	8.7835e-16	0.543342	0.19542	1.18266e+07	-36.7019	-26.6283	0.559795	1	-13.5849	-6.94274	1.11661	0.29065	1	NA	1	Chr5:3898046-3901724	4.92102	0.520217	-3.24177	3.93818	8.21028e-05	0.0423353	0.641865	0.00298383	0	0.328424	0.752255	0	0.166831	0.553713	-0.634015	-0.153672	0.335524
at1g01060	at1g01060.1	1	5	Homeodomain-like superfamily protein	LHY encodes a myb-related putative transcription factor involved in circadian rhythm along with another myb transcription factor CCA1	LATE ELONGATED HYPOCOTYL (LHY); CONTAINS InterPro DOMAIN/s: SANT DNA-binding (InterPro:IPR001005) Homeodomain-like (InterPro:IPR009057) Myb DNA-binding (InterPro:IPR014778) HTH transcriptional regulator Myb-type DNA-binding (InterPro:IPR017930) Myb-like DNA-binding domain SHAQKYF class (InterPro:IPR006447); BEST Arabidopsis thaliana protein match is: circadian clock associated 1 (TAIR:AT2G46830.1…	457	227	1;0;0;0;0;0;0;13;1;0;50;0;4;0;26;0;0;2;0;0;0;0;15;0;0;0;7;0;0;0;338	0;0;0;0;0;0;0;2;0;0;27;0;2;0;17;0;0;0;0;0;0;0;5;0;0;0;0;0;0;0;174	0	1	0	0	2.04795e-08	4.55284e-08	8.7835e-16	0.567608	0.19542	1.18266e+07	-37.2021	-25.6279	1	1	-16.5021	-6.42112	1.09556	0.295243	1	NA	1	Chr1:33378-37871	9.40975	1.75764	-2.42052	4.03046	5.56681e-05	0.0354666	0.00949261	0.127082	0	0.183194	0.694731	0.0234266	0.496367	0.92909	-0.385164	0.29094	0.856655
at4g02890	at4g02890.1	1	4	Ubiquitin family protein	Polyubiquitin gene containing 4 ubiquitin repeats.	UBQ14; INVOLVED IN: protein modification process ubiquitin-dependent protein catabolic process; LOCATED IN: vacuole; EXPRESSED IN: 24 plant structures; EXPRESSED DURING: 15 growth stages; CONTAINS InterPro DOMAIN/s: Ubiquitin subgroup (InterPro:IPR019956) Ubiquitin conserved site (InterPro:IPR019954) Ubiquitin (InterPro:IPR000626) Ubiquitin supergroup (InterPro:IPR019955); BEST Arabidopsis thalia…	8533	9337	0;0;0;22;0;0;0;1093;1;14;8;1676;817;58;4844	1;0;0;26;0;0;0;1301;1;5;1;1925;914;34;5129	0	0	1	0	1.99111e-08	8.7835e-16	3.58707e-08	0.58003	0.19542	1.18266e+07	-37.3975	25.2371	1	1	-15.1205	5.52243	0.899871	0.342816	1	NA	1	Chr4:1274464-1280031	72.17	2.21734	-5.0245	6.71454	1.8866e-11	2.22364e-07	0.000104829	0.0273824	7.60879e-05	0.0147601	0.0500501	0.00652741	0.0585299	0.167121	-0.0199813	0.0430285	0.147931
at1g12900	at1g12900.3	4	4	glyceraldehyde 3-phosphate dehydrogenase A subunit 2		glyceraldehyde 3-phosphate dehydrogenase A subunit 2 (GAPA-2); FUNCTIONS IN: NAD or NADH binding glyceraldehyde-3-phosphate dehydrogenase activity; INVOLVED IN: oxidation reduction glycolysis glucose metabolic process; LOCATED IN: apoplast chloroplast membrane; EXPRESSED IN: 22 plant structures; EXPRESSED DURING: 14 growth stages; CONTAINS InterPro DOMAIN/s: Glyceraldehyde 3-phosphate dehydrogena…	24411	17273	200;0;290;0;4;0;3071;3;0;0;1678;0;3322;0;15843	130;0;296;1;1;0;1878;0;0;0;1279;0;2157;0;11531	0	0	1	0	1.99111e-08	8.7835e-16	3.58707e-08	0.605473	0.19542	1.18266e+07	-37.3988	25.2345	1	1	-15.1171	5.01212	0.872119	0.350369	1	NA	1	Chr1:4392449-4394400	152.707	9.3588	-4.0283	7.8863	3.10862e-15	7.32796e-11	4.57271e-07	0.00376872	0	0.0028328	0.0117994	5.9981e-05	0.00864771	0.0275076	-0.00681443	0.00544864	0.0245072
at1g10920	at1g10920.2	2	2	NB-ARC domain-containing disease resistance protein	Encodes LOV1 a disease susceptibility gene that paradoxically is a member of the NBS-LRR resistance gene family. Conditions susceptibility to the fungus Cochliobolus victoriae and victorin-dependent induction of defense-associated proteins. Saturation mu	LOV1; FUNCTIONS IN: ATP binding; INVOLVED IN: defense response to fungus response to molecule of fungal origin defense response; LOCATED IN: cellular_component unknown; EXPRESSED IN: 14 plant structures; EXPRESSED DURING: 7 growth stages; CONTAINS InterPro DOMAIN/s: NB-ARC (InterPro:IPR002182) Disease resistance protein (InterPro:IPR000767); BEST Arabidopsis thaliana protein match is: Disease res…	379	365	7;1;371	10;0;355	1	0	0	0	2.04754e-08	4.55092e-08	8.7835e-16	0.59265	0.19542	1.18266e+07	-37.2029	-25.6263	1	1	-14.0095	-7.8883	0.780941	0.376853	1	NA	1	Chr1:3644419-3647768	5.56391	0.373613	-3.89648	4.28455	1.83107e-05	0.0148841	0.175051	0.000227947	0.0135755	0.292811	0.720864	0	0.224642	0.730103	-0.583294	-0.0640156	0.497655
at2g46450	at2g46450.3	4	3	cyclic nucleotide-gated channel 12	Member of Cyclic nucleotide gated channel family.Positive regulator of resistance against avirulent fungal pathogen.Suppresses the phenotype conferred by cpr22 in a dosage-dependent manner.	cyclic nucleotide-gated channel 12 (CNGC12); CONTAINS InterPro DOMAIN/s: Cyclic nucleotide-binding (InterPro:IPR000595) Ion transport (InterPro:IPR005821) Cyclic nucleotide-binding-like (InterPro:IPR018490) RmlC-like jelly roll fold (InterPro:IPR014710) IQ calmodulin-binding region (InterPro:IPR000048); BEST Arabidopsis thaliana protein match is: cyclic nucleotide-gated channels (TAIR:AT2G46440.1…	1507	1544	248;0;15;0;0;0;1244	186;0;50;1;0;0;1307	0	0	1	0	1.99111e-08	8.7835e-16	3.58707e-08	0.59265	0.19542	1.18266e+07	-37.3982	25.2358	1	1	-12.6331	3.48768	0.747047	0.387413	1	NA	1	Chr2:19065715-19069569	19.4883	2.46916	-2.98052	4.7001	2.60031e-06	0.00383107	7.0354e-05	0.00722853	-1.17565e-16	0.062983	0.252358	-1.50263e-16	4.53797e-17	0.183528	-0.24435	-0.0456034	0.128107
at3g05220	at3g05220.2	2	2	Heavy metal transport/detoxification superfamily protein		Heavy metal transport/detoxification superfamily protein ; Has 35333 Blast hits to 34131 proteins in 2444 species: Archae - 798; Bacteria - 22429; Metazoa - 974; Fungi - 991; Plants - 531; Viruses - 0; Other Eukaryotes - 9610 (source: NCBI BLink).	11348	16210	1673;11;9664	2638;20;13552	8	3	13	7	6.25169e-07	5.00427e-07	7.44064e-07	0.301564	0.19542	1.18266e+07	-20.6426	0.575908	0.618481	1	-11.3851	0.64007	0.609238	0.435075	1	1	0.97399	Chr3:1488594-1491320	93.055	22.6455	-2.03886	4.38302	1.17048e-05	0.0110367	0.014751	0.0164211	0.0050762	0.0158598	0.0352752	0.00802608	0.0216372	0.0465652	-0.0178219	0.00583847	0.0335217
at4g05050	at4g05050.2	2	4	ubiquitin 11	polyubiquitin gene belongs to a subtype group with UBQ10 and UBQ14. Various ecotypes of Arabidopsis have different numbers of ubiquitin repeats within this gene.	ubiquitin 11 (UBQ11); CONTAINS InterPro DOMAIN/s: Ubiquitin subgroup (InterPro:IPR019956) Ubiquitin conserved site (InterPro:IPR019954) Ubiquitin (InterPro:IPR000626) Ubiquitin supergroup (InterPro:IPR019955); BEST Arabidopsis thaliana protein match is: polyubiquitin 10 (TAIR:AT4G05320.4); Has 35333 Blast hits to 34131 proteins in 2444 species: Archae - 798; Bacteria - 22429; Metazoa - 974; Fungi…	35955	40294	5096;59;3;0;0;0;25475;1;0;0;0;0;0;0;5321	6762;76;1;0;0;0;27208;0;0;0;0;1;0;0;6246	17	42	36	40	2.9456e-06	2.68794e-06	3.2044e-06	0.25251	0.19542	1.18266e+07	-18.3755	0.258962	0.751517	1	-10.4868	0.301544	0.514357	0.473259	1	1	0.980707	Chr4:2588003-2589386	61.1011	16.4007	-1.89744	3.75516	0.00017323	0.0682315	0.0509437	0.137709	0.015877	0.0496332	0.143476	0.0357294	0.124249	0.634381	-0.055031	0.0742693	0.576626
at4g33080	at4g33080.2	2	2	AGC (cAMP-dependent cGMP-dependent and protein kinase C) kinase family protein		AGC (cAMP-dependent cGMP-dependent and protein kinase C) kinase family protein; FUNCTIONS IN: kinase activity; INVOLVED IN: protein amino acid phosphorylation; LOCATED IN: cellular_component unknown; EXPRESSED IN: 22 plant structures; EXPRESSED DURING: 13 growth stages; CONTAINS InterPro DOMAIN/s: Protein kinase ATP binding site (InterPro:IPR017441) Serine/threonine-protein kinase domain (InterPr…	550	593	87;1;462	143;0;450	0	1	0	0	2.04795e-08	4.55284e-08	8.7835e-16	0.55538	0.19542	1.18266e+07	-37.2021	-25.6278	1	1	-14.0245	-7.80501	0.395906	0.529211	1	NA	1	Chr4:15959961-15964710	6.59227	0.526516	-3.64622	3.89208	9.93866e-05	0.0478131	0.0503734	2.12375e-05	0.00588206	0.109883	0.28811	0	0.0596576	0.200235	-0.244474	-0.0495131	0.12669
at5g54940	at5g54940.1	1	2	Translation initiation factor SUI1 family protein		Translation initiation factor SUI1 family protein; FUNCTIONS IN: translation initiation factor activity; INVOLVED IN: translational initiation translation; LOCATED IN: cellular_component unknown; EXPRESSED IN: 24 plant structures; EXPRESSED DURING: 15 growth stages; CONTAINS InterPro DOMAIN/s: Translation initiation factor SUI1 (InterPro:IPR001950) Eukaryotic translation initiation factor SUI1 (I…	8275	14549	12;2464;5799	23;5786;8740	11	1	21	2	6.47786e-07	5.45642e-07	7.3958e-07	0.422251	0.19542	1.18266e+07	-20.6109	0.390319	0.793622	1	-11.7362	0.468127	0.287288	0.591964	1	1	0.994237	Chr5:22308270-22309410	68.0675	8.88224	-2.93797	4.87571	1.08417e-06	0.00212976	0.00591198	0.00629141	0.00134452	0.00542479	0.0147991	0.00163118	0.00602504	0.0168036	-0.00966849	0.000698963	0.0117026
at1g22930	at1g22930.2	2	2	T-complex protein 11		T-complex protein 11; INVOLVED IN: biological_process unknown; EXPRESSED IN: 24 plant structures; EXPRESSED DURING: 13 growth stages; CONTAINS InterPro DOMAIN/s: T-complex 11 (InterPro:IPR008862); BEST Arabidopsis thaliana protein match is: T-complex protein 11 (TAIR:AT4G09150.2); Has 30201 Blast hits to 17322 proteins in 780 species: Archae - 12; Bacteria - 1396; Metazoa - 17338; Fungi - 3422; P…	3545	3954	286;4;3255	197;4;3753	4	0	4	0	1.57537e-07	1.81954e-07	1.37117e-07	0.519815	0.19542	1.18266e+07	-22.6373	-0.493142	1	1	-11.4522	-0.546092	0.220268	0.638836	1	NA	1	Chr1:8117338-8122127	3.10294	17.5983	2.50373	-4.79696	1.61094e-06	0.00292112	0.0312128	0.0672931	0.00984641	0.0559304	0.146737	0.00876473	0.068288	0.18701	-0.0962157	0.0118182	0.141403
at1g78040	at1g78040.2	2	2	Pollen Ole e 1 allergen and extensin family protein		Pollen Ole e 1 allergen and extensin family protein; FUNCTIONS IN: molecular_function unknown; LOCATED IN: endomembrane system; EXPRESSED IN: 23 plant structures; EXPRESSED DURING: 13 growth stages; CONTAINS InterPro DOMAIN/s: Pollen Ole e 1 allergen/extensin (InterPro:IPR006041) TonB box conserved site (InterPro:IPR010916); BEST Arabidopsis thaliana protein match is: Pollen Ole e 1 allergen and …	8549	10775	1344;2;7203	2369;2;8404	1	1	2	0	7.97707e-08	9.10377e-08	7.05087e-08	0.442834	0.19542	1.18266e+07	-23.5984	-0.418803	1	1	-14.3574	-2.51316	0.186712	0.665668	1	NA	1	Chr1:29345837-29347107	183.466	23.3962	-2.97116	5.92169	3.18658e-09	1.87793e-05	0.00279893	0.00212345	2.90319e-05	0.00543567	0.0162689	1.30612e-05	0.00416498	0.0128493	-0.0127938	-0.00101703	0.00851505
at2g46370	at2g46370.1	1	4	Auxin-responsive GH3 family protein	Encodes a jasmonate-amido synthetase that is a member of the GH3 family of proteins. JAR1 catalyzes the formation of a biologically active jasmonyl-isoleucine (JA-Ile) conjugate. JA-Ile promotes the interaction between JAZ1 and COI1 in the jasmonate signa	JASMONATE RESISTANT 1 (JAR1); FUNCTIONS IN: catalytic activity adenylyltransferase activity ATP binding jasmonate-amino synthetase activity; INVOLVED IN: in 13 processes; LOCATED IN: vacuole cytoplasm; EXPRESSED IN: 24 plant structures; EXPRESSED DURING: 13 growth stages; CONTAINS InterPro DOMAIN/s: GH3 auxin-responsive promoter (InterPro:IPR004993); BEST Arabidopsis thaliana protein match is: Au…	21189	17376	3;590;8;0;0;6;2001;22;5;0;2078;0;0;0;16476	2;490;4;0;0;0;1265;27;6;1;1416;0;0;0;14165	2	1	2	0	1.00487e-07	1.36532e-07	7.05087e-08	0.422251	0.19542	1.18266e+07	-23.3043	-0.999756	0.688	1	-13.6216	-1.13774	0.155469	0.693363	1	NA	1	Chr2:19033740-19036659	13.3339	2.45032	-2.44405	4.11136	3.93335e-05	0.0264917	0.489974	0.153714	0.0630499	0.221472	0.663936	0.0207376	0.135296	0.627346	-0.518792	-0.0705699	0.452937
at3g11820	at3g11820.2	2	2	syntaxin of plants 121	Encodes a syntaxin localized at the plasma membrane (SYR1 Syntaxin Related Protein 1 also known as SYP121 PENETRATION1/PEN1). SYR1/PEN1 is a member of the SNARE superfamily proteins. SNARE proteins are involved in cell signaling vesicle traffic growth a	syntaxin of plants 121 (SYP121); FUNCTIONS IN: protein anchor SNAP receptor activity; INVOLVED IN: in 13 processes; LOCATED IN: SNARE complex plasma membrane; EXPRESSED IN: 24 plant structures; EXPRESSED DURING: 13 growth stages; CONTAINS InterPro DOMAIN/s: Target SNARE coiled-coil domain (InterPro:IPR000727) t-SNARE (InterPro:IPR010989) Syntaxin/epimorphin conserved site (InterPro:IPR006012) Syn…	2839	5287	179;3;2657	510;6;4771	2	1	6	0	1.71918e-07	1.36532e-07	2.01204e-07	0.432469	0.19542	1.18266e+07	-22.5629	0.483131	1	1	-12.5376	0.42713	0.0929139	0.760505	1	NA	1	Chr3:3729304-3731149	44.1049	11.8756	-1.89294	3.83847	0.000123805	0.0550422	0.0236156	0.0208514	0.00653073	0.0349042	0.0982966	0.00440428	0.0242929	0.0653386	-0.0740141	-0.00996733	0.0394668
at3g02470	at3g02470.4	4	3	S-adenosylmethionine decarboxylase	Encodes a S-adenosylmethionine decarboxylase involved in polyamine biosynthesis.	S-adenosylmethionine decarboxylase; CONTAINS InterPro DOMAIN/s: S-adenosylmethionine decarboxylase core (InterPro:IPR016067) S-adenosylmethionine decarboxylase (InterPro:IPR001985) S-adenosylmethionine decarboxylase conserved site (InterPro:IPR018166) S-adenosylmethionine decarboxylase subgroup (InterPro:IPR018167); BEST Arabidopsis thaliana protein match is: Adenosylmethionine decarboxylase fami…	5	6	1;0;0;4;0;0;0	0;0;0;6;0;0;0	3	1	4	2	2.02369e-07	1.82015e-07	2.20541e-07	0.354617	0.19542	1.18266e+07	-22.2498	0.279653	1	1	-12.4407	0.301578	0.059554	0.807202	1	NA	1	Chr3:508885-511561	22.4497	2.22574	-3.33434	5.26532	1.39947e-07	0.00041237	NA	NA	NA	NA	NA	NA	NA	NA	NA	NA	NA
at2g27710	at2g27710.3	4	4	60S acidic ribosomal protein family		60S acidic ribosomal protein family; FUNCTIONS IN: structural constituent of ribosome; INVOLVED IN: translational elongation response to cold; LOCATED IN: in 8 components; EXPRESSED IN: 24 plant structures; EXPRESSED DURING: 14 growth stages; CONTAINS InterPro DOMAIN/s: Ribosomal protein 60S (InterPro:IPR001813); BEST Arabidopsis thaliana protein match is: 60S acidic ribosomal protein family (TAI…	1933	2062	81;49;1;4;2;0;921;0;189;0;5;0;1;0;680	93;105;9;6;0;0;853;0;317;0;11;0;1;0;667	2	2	6	0	1.92502e-07	1.82075e-07	2.01204e-07	0.412179	0.19542	1.18266e+07	-22.3527	0.0725519	1	1	-12.1295	-0.223201	0.032736	0.856422	1	NA	1	Chr2:11816633-11817867	131.923	7.81857	-4.07665	6.38065	1.76335e-10	1.38558e-06	0.0694205	0.165058	0.0222271	0.128778	0.405922	0.00941753	0.0451367	0.277793	-0.34498	-0.0652865	0.166785
at4g26910	at4g26910.3	4	3	Dihydrolipoamide succinyltransferase		Dihydrolipoamide succinyltransferase; FUNCTIONS IN: zinc ion binding acyltransferase activity; INVOLVED IN: tricarboxylic acid cycle metabolic process; LOCATED IN: mitochondrion membrane; EXPRESSED IN: 25 plant structures; EXPRESSED DURING: 15 growth stages; CONTAINS InterPro DOMAIN/s: 2-oxo acid dehydrogenase lipoyl-binding site (InterPro:IPR003016) Dihydrolipoamide succinyltransferase (InterPro…	2441	4680	34;125;235;1;0;0;2046	71;251;483;1;0;0;3874	0	1	1	0	4.02034e-08	4.55284e-08	3.58707e-08	0.519815	0.19542	1.18266e+07	-24.5804	-0.384337	1	1	-14.1664	-0.590612	0.00759936	0.930533	1	NA	1	Chr4:13515477-13523225	8.21097	0	-1.79769e+308	-1.79769e+308	8.26124e-05	0.0423353	0.00178045	0.00776844	1.14004e-16	0.0516019	0.130737	4.04611e-17	0.0316335	0.0862423	-0.103399	-0.0193671	0.052671
at4g23600	at4g23600.2	2	3	Tyrosine transaminase family protein	Encodes cystine lyase which is expected to be involved in amino acid metabolism providing the plant with cysteine and the generation of precursors of ethylene biosynthesis. mRNA levels are elevated in response to wounding.	CORONATINE INDUCED 1 (CORI3); FUNCTIONS IN: cystathionine beta-lyase activity transaminase activity; INVOLVED IN: in 8 processes; LOCATED IN: apoplast vacuole; EXPRESSED IN: 18 plant structures; EXPRESSED DURING: 14 growth stages; CONTAINS InterPro DOMAIN/s: Aminotransferase class I/classII (InterPro:IPR004839) Pyridoxal phosphate-dependent transferase major domain (InterPro:IPR015424) Tyrosine/n…	13608	27109	0;2;1264;51;3438;0;8853	0;2;2104;44;5914;0;19045	1	1	1	1	8.23578e-08	9.10377e-08	7.48437e-08	0.402248	0.19542	1.18266e+07	-23.5177	-0.257434	1	1	-13.3796	-0.152185	0.00756456	0.930692	1	NA	1	Chr4:12310618-12313212	21.8436	99.4772	2.18716	-4.5208	6.16063e-06	0.00726123	0.00286164	0.00123404	0.000229125	0.00280059	0.0107179	0	0.00190947	0.00851018	-0.00878421	-0.000704018	0.00608305
at5g18230	at5g18230.2	2	2	transcription regulator NOT2/NOT3/NOT5 family protein		transcription regulator NOT2/NOT3/NOT5 family protein; FUNCTIONS IN: transcription regulator activity; INVOLVED IN: negative regulation of transcription regulation of transcription; LOCATED IN: nucleus; EXPRESSED IN: 24 plant structures; EXPRESSED DURING: 15 growth stages; CONTAINS InterPro DOMAIN/s: NOT2/NOT3/NOT5 (InterPro:IPR007282) CCR4-NOT complex subunit 3/ 5 (InterPro:IPR012270) Not CCR4-N…	1726	1761	56;22;1648	36;25;1700	7	15	12	13	1.0123e-06	1.00201e-06	1.02255e-06	0.293123	0.19542	1.18266e+07	-19.9053	0.0464503	1	1	-10.8055	0.053404	0.00706423	0.933018	1	1	0.999342	Chr5:6021443-6027249	4.89519	0.752878	-2.70088	3.78297	0.000154969	0.0640891	0.292854	0.381133	0.107376	0.288621	0.588365	0.168782	0.401728	0.681248	-0.266877	0.101273	0.449292
at1g67140	at1g67140.3	4	3	HEAT repeat-containing protein		SWEETIE (SWEETIE); FUNCTIONS IN: binding; INVOLVED IN: trehalose metabolic process carbohydrate metabolic process starch metabolic process; LOCATED IN: cytosol; EXPRESSED IN: 25 plant structures; EXPRESSED DURING: 13 growth stages; CONTAINS InterPro DOMAIN/s: Armadillo-type fold (InterPro:IPR016024).	934	1136	31;0;8;0;0;10;885	29;0;18;0;0;10;1079	0	0	0	0	5.23134e-05	8.7835e-16	8.7835e-16	0.11272	0.19542	1.18266e+07	-50.0161	0	1	1	-12.8097	-0.483395	0.000525179	0.981717	1	NA	1	Chr1:25100861-25117423	1.09985	0	-1.79769e+308	-1.79769e+308	0.000261149	0.0843296	0.000433823	2.25753e-05	0.000150097	0.102248	0.295681	2.42146e-17	0.0817971	0.26323	-0.239543	-0.016175	0.205325
at3g04680	at3g04680.2	2	2	CLP-similar protein 3	Encodes a nuclear protein that functions in mRNA processing. Mutations in this gene cause embryo lethality and reduced transmission through the female gametophyte. Over-expression of a CLPS3:TAP protein changes the relative levels of two alternatively pro	CLP-similar protein 3 (CLPS3); CONTAINS InterPro DOMAIN/s: Pre-mRNA cleavage complex II Clp1 (InterPro:IPR010655); BEST Arabidopsis thaliana protein match is: CLP1-similar protein 5 (TAIR:AT5G39930.1); Has 35333 Blast hits to 34131 proteins in 2444 species: Archae - 798; Bacteria - 22429; Metazoa - 974; Fungi - 991; Plants - 531; Viruses - 0; Other Eukaryotes - 9610 (source: NCBI BLink).	286	355	1;0;285	3;0;352	0	0	0	0	5.23134e-05	8.7835e-16	8.7835e-16	0.00605148	0.19542	1.18266e+07	-50.0161	0	0.0830538	1	-13.5206	-0.388219	3.84945e-05	0.99505	1	NA	1	Chr3:1269852-1272962	7.25036	0	-1.79769e+308	-1.79769e+308	5.05329e-05	0.0330892	0.024168	0.00937557	0.00585522	0.518346	0.925806	0.00313919	0.39131	0.800947	-0.755548	-0.111611	0.641139
at1g17470	at1g17470.2	2	2	developmentally regulated G-protein 1	Encodes a member of the DRG (developmentally regulated G-protein) family expressed throughout the plant with highest expression in actively growing tissues. Has GTPase activity.	developmentally regulated G-protein 1 (DRG1); CONTAINS InterPro DOMAIN/s: Small GTP-binding protein (InterPro:IPR005225) TGS (InterPro:IPR004095) GTP1/OBG (InterPro:IPR006073) GTP1/OBG conserved site (InterPro:IPR006074) GTP-binding protein HSR1-related (InterPro:IPR002917); BEST Arabidopsis thaliana protein match is: P-loop containing nucleoside triphosphate hydrolases superfamily protein (TAIR:…	770	887	9;0;761	27;0;860	0	0	0	0	5.23134e-05	8.7835e-16	8.7835e-16	0.138125	0.19542	1.18266e+07	-50.0161	0	1	1	-14.5422	0.239473	2.50503e-05	0.996007	1	NA	1	Chr1:6002911-6006405	21.2638	2.55314	-3.05806	4.73598	2.17999e-06	0.00367064	0.000746384	0.000162343	0.000320501	0.18909	0.545892	9.94036e-05	0.0976623	0.325495	-0.467244	-0.0852575	0.239935
at4g39260	at4g39260.3	4	4	cold circadian rhythm and RNA binding 1	Encodes a glycine-rich protein with RNA binding domain at the N-terminus. Protein is structurally similar to proteins induced by stress in other plants. Gene expression is induced by cold. Transcript undergoes circadian oscillations that is depressed by o	cold circadian rhythm and RNA binding 1 (CCR1); FUNCTIONS IN: RNA binding nucleotide binding nucleic acid binding; INVOLVED IN: response to zinc ion response to salt stress response to cold circadian rhythm innate immune response; LOCATED IN: nucleolus cell wall peroxisome plasma membrane chloroplast; EXPRESSED IN: 27 plant structures; EXPRESSED DURING: 16 growth stages; CONTAINS InterPro DOMAIN/…	3475	7246	690;0;922;0;0;0;1226;0;76;0;3;0;0;0;558	669;2;1414;0;0;0;3336;0;83;0;1;0;0;0;1741	0	0	0	0	5.23134e-05	8.7835e-16	8.7835e-16	0.118964	0.19542	1.18266e+07	-50.0161	0	1	1	-15.0585	0.13687	1.80861e-05	0.996607	1	NA	1	Chr4:18273898-18275079	0	139.554	1.79769e+308	1.79769e+308	8.29046e-06	0.00914635	6.84144e-07	6.47896e-07	2.63228e-07	0.00394027	0.0141005	1.54153e-07	0.0034911	0.0127247	-0.0115976	-0.000246692	0.00933957
at1g43170	at1g43170.8	128	9	ribosomal protein 1	Encodes a cytoplasmic ribosomal protein.	ribosomal protein 1 (RP1); FUNCTIONS IN: structural constituent of ribosome; INVOLVED IN: translation embryo development ending in seed dormancy; LOCATED IN: cytosolic ribosome ribosome cytosolic large ribosomal subunit; EXPRESSED IN: 24 plant structures; EXPRESSED DURING: 13 growth stages; CONTAINS InterPro DOMAIN/s: Ribosomal protein L3 (InterPro:IPR000597) Ribosomal protein L3 conserved site (…	7977	9172	0;0;0;0;0;0;0;0;0;0;0;0;0;0;558;0;0;0;0;0;0;0;0;0;0;0;0;0;0;0;0;0;0;0;0;0;0;0;0;0;0;0;0;0;0;0;0;0;0;0;0;0;0;0;0;0;0;0;0;0;0;0;0;2;0;15;0;0;0;0;0;0;0;0;0;0;0;0;0;0;0;0;0;0;0;0;0;0;0;0;0;0;0;0;0;0;0;0;0;0;0;0;0;0;0;0;0;0;0;0;0;0;0;0;0;0;0;0;0;0;0;0;0;0;0;0;0;0;584;0;0;0;0;0;0;0;0;0;0;0;0;0;0;0;0;0;0;0;0;0;0;0;0;0;0;0;0;0;0;0;0;0;0;0;0;0;0;0;0;0;0;0;0;0;0;0;0;0;0;0;0;0;0;0;0;0;0;0;0;0;0;0;0;0;0;0;0;…	0;0;0;0;0;0;0;0;0;0;0;0;0;0;442;0;0;0;0;0;0;0;0;0;0;0;0;0;0;0;0;0;0;0;0;0;0;0;0;0;0;0;0;0;0;0;0;0;0;0;0;0;0;0;0;0;0;0;0;0;0;0;0;6;0;22;0;0;0;0;0;0;0;0;0;0;0;0;0;0;0;0;0;0;0;0;0;0;0;0;0;0;0;0;0;0;0;0;0;0;0;0;0;0;0;0;0;0;0;0;0;0;0;0;0;0;0;0;0;0;0;0;0;0;0;0;0;0;1000;0;0;0;0;0;0;0;0;0;0;0;0;0;0;0;0;0;0;0;0;0;0;0;0;0;0;0;0;0;0;0;0;0;0;0;0;0;0;0;0;0;0;0;0;0;0;0;0;0;0;0;0;0;0;0;0;0;0;0;0;0;0;0;0;0;0;0;0…	0	0	0	0	5.23134e-05	8.7835e-16	8.7835e-16	0.131666	0.19542	1.18266e+07	-50.0161	0	1	1	#NAME?	-0.202521	0	1	1	NA	1	Chr1:16266640-16268870	14.5767	3.00037	-2.28046	3.688	0.000226027	0.0761162	0	0	0	0.146238	0.464288	0	0.145477	0.388647	-0.355256	-0.00370853	0.302508
at1g62180	at1g62180.2	2	2	5'adenylylphosphosulfate reductase 2	encodes a adenosine 5'-phosphosulfate reductase involved in sulfate assimilation. Is a major effect locus for natural variation of shoot sulfate content in Arabidopsis.	5'adenylylphosphosulfate reductase 2 (APR2); CONTAINS InterPro DOMAIN/s: Rossmann-like alpha/beta/alpha sandwich fold (InterPro:IPR014729) Thioredoxin-independent 5'-adenylylsulphate reductase (InterPro:IPR004508) Thioredoxin fold (InterPro:IPR012335) Phosphoadenosine phosphosulphate reductase (InterPro:IPR002500) Thioredoxin-like (InterPro:IPR017936) Thioredoxin-like fold (InterPro:IPR012336) Th…	4800	2766	659;0;4141	423;0;2343	0	0	0	0	5.23134e-05	8.7835e-16	8.7835e-16	0.118964	0.19542	1.18266e+07	-50.0161	0	1	1	#NAME?	-0.202521	0	1	1	NA	1	Chr1:22973839-22977625	81.2286	17.2109	-2.23867	3.89215	9.93604e-05	0.0478131	4.19163e-07	7.01923e-07	4.95517e-08	0.00658901	0.0303534	0	0.00959022	0.0424369	-0.0226207	0.00260252	0.0356686
at2g42540	at2g42540.1	1	3	cold-regulated 15a	A cold-regulated gene whose product is targeted to the chloroplast. Cor15am protects stromal proteins from aggregation under various stress conditions. Constitutive expression increases freezing tolerance in protoplasts in vitro and chloroplasts in vivo.	cold-regulated 15a (COR15A); FUNCTIONS IN: molecular_function unknown; INVOLVED IN: in 9 processes; LOCATED IN: chloroplast stroma chloroplast chloroplast envelope; EXPRESSED IN: 21 plant structures; EXPRESSED DURING: 13 growth stages; BEST Arabidopsis thaliana protein match is: cold regulated 15b (TAIR:AT2G42530.1); Has 189 Blast hits to 128 proteins in 40 species: Archae - 0; Bacteria - 9; Meta…	36828	36600	0;7142;22115;5;0;0;7566	0;9120;21126;16;0;0;6338	0	0	0	0	5.23134e-05	8.7835e-16	8.7835e-16	0.00605148	0.19542	1.18266e+07	-50.0161	0	0.0830538	1	#NAME?	-0.202521	0	1	1	NA	1	Chr2:17711031-17712330	2195.51	374.409	-2.55187	4.60271	4.1702e-06	0.0051739	0	0	0	0.00109097	0.00642185	0	0.00189642	1	-0.00549354	0.000318082	0.998074
at2g44140	at2g44140.2	2	2	Peptidase family C54 protein		Peptidase family C54 protein; CONTAINS InterPro DOMAIN/s: Peptidase C54 (InterPro:IPR005078); BEST Arabidopsis thaliana protein match is: Peptidase family C54 protein (TAIR:AT3G59950.1); Has 35333 Blast hits to 34131 proteins in 2444 species: Archae - 798; Bacteria - 22429; Metazoa - 974; Fungi - 991; Plants - 531; Viruses - 0; Other Eukaryotes - 9610 (source: NCBI BLink).	446	612	76;0;370	83;0;529	0	0	0	0	5.23134e-05	8.7835e-16	8.7835e-16	0.00605148	0.19542	1.18266e+07	-50.0161	0	0.0830538	1	#NAME?	-0.202521	0	1	1	NA	1	Chr2:18253496-18258035	0.0743147	4.50325	5.92118	-4.16977	3.04913e-05	0.0211403	0	6.36153e-05	0	0.10863	0.358149	0	0.10755	0.36424	-0.286079	0.00027613	0.279639
at4g03260	at4g03260.2	2	2	Outer arm dynein light chain 1 protein		Outer arm dynein light chain 1 protein; CONTAINS InterPro DOMAIN/s: Leucine-rich repeat (InterPro:IPR001611); BEST Arabidopsis thaliana protein match is: Outer arm dynein light chain 1 protein (TAIR:AT1G78230.1); Has 30201 Blast hits to 17322 proteins in 780 species: Archae - 12; Bacteria - 1396; Metazoa - 17338; Fungi - 3422; Plants - 5037; Viruses - 0; Other Eukaryotes - 2996 (source: NCBI BLin…	4156	4698	392;0;3764	385;0;4313	0	0	0	0	5.23134e-05	8.7835e-16	8.7835e-16	0.00605148	0.19542	1.18266e+07	-50.0161	0	0.0830538	1	#NAME?	-0.202521	0	1	1	NA	1	Chr4:1428170-1431663	1.5102	15.0464	3.3166	-5.33856	9.36887e-08	0.000315503	2.06175e-06	2.94113e-06	2.10539e-08	0.0110543	0.0410335	5.52547e-07	0.0136448	0.052551	-0.0313108	0.00171014	0.0429298
at4g24780	at4g24780.2	2	2	Pectin lyase-like superfamily protein		Pectin lyase-like superfamily protein; CONTAINS InterPro DOMAIN/s: Pectin lyase fold/virulence factor (InterPro:IPR011050) AmbAllergen (InterPro:IPR018082) Pectate lyase/Amb allergen (InterPro:IPR002022) Pectin lyase fold (InterPro:IPR012334); BEST Arabidopsis thaliana protein match is: Pectin lyase-like superfamily protein (TAIR:AT5G63180.1).	558	856	16;0;542	30;0;826	0	0	0	0	5.23134e-05	8.7835e-16	8.7835e-16	0.11272	0.19542	1.18266e+07	-50.0161	0	1	1	#NAME?	-0.202521	0	1	1	NA	1	Chr4:12770330-12772479	6.21361	0	-1.79769e+308	-1.79769e+308	0.000139617	0.0598399	0.000209086	0.000121791	6.29109e-05	0.103231	0.340201	5.84242e-05	0.0912277	0.310462	-0.270479	-0.00805777	0.239742
at4g25100	at4g25100.5	16	5	Fe superoxide dismutase 1	Fe-superoxide dismutase	Fe superoxide dismutase 1 (FSD1); CONTAINS InterPro DOMAIN/s: Manganese/iron superoxide dismutase N-terminal (InterPro:IPR019831) Manganese/iron superoxide dismutase (InterPro:IPR001189) Manganese/iron superoxide dismutase C-terminal (InterPro:IPR019832) Manganese/iron superoxide dismutase binding site (InterPro:IPR019833); BEST Arabidopsis thaliana protein match is: Fe superoxide dismutase 2 (TA…	10653	11377	13;2447;0;2;0;0;38;0;1;0;30;0;0;0;328;0;0;0;0;0;0;0;425;0;0;0;0;0;0;0;7369	17;3308;0;2;0;0;22;0;0;0;43;0;0;0;316;0;0;0;0;0;0;0;475;0;0;0;0;0;0;0;7194	0	0	0	0	5.23134e-05	8.7835e-16	8.7835e-16	0.11272	0.19542	1.18266e+07	-50.0161	0	1	1	#NAME?	-0.202521	0	1	1	NA	1	Chr4:12884299-12887011	51.15	0	-1.79769e+308	-1.79769e+308	6.07526e-07	0.00143212	2.36142e-07	2.45112e-07	-8.74544e-18	0.00134522	0.00796946	1.5192e-17	0.00196215	0.0101941	-0.00596202	0.00050303	0.00865284
at4g39620	at4g39620.2	2	2	Tetratricopeptide repeat (TPR)-like superfamily protein		EMBRYO DEFECTIVE 2453 (EMB2453); INVOLVED IN: embryo development ending in seed dormancy; LOCATED IN: chloroplast; EXPRESSED IN: 22 plant structures; EXPRESSED DURING: 13 growth stages; CONTAINS InterPro DOMAIN/s: Pentatricopeptide repeat (InterPro:IPR002885); BEST Arabidopsis thaliana protein match is: plastid transcriptionally active 2 (TAIR:AT1G74850.1).	184	147	0;0;184	0;0;147	0	0	0	0	5.23134e-05	8.7835e-16	8.7835e-16	0.118964	0.19542	1.18266e+07	-50.0161	0	1	1	-13.4762	0.0119497	-0.000131342	1	1	NA	1	Chr4:18395293-18397578	4.11828	0	-1.79769e+308	-1.79769e+308	0.000108128	0.0509782	0.278191	0.249196	0.00123093	0.383214	0.992087	0.0018374	0.374222	0.989166	-0.833315	0.000937508	0.847164
at5g01215	at5g01215.2	2	2	other RNA	Potential natural antisense gene locus overlaps with AT5G01210		2	4	2;0;0	4;0;0	0	0	0	0	5.23134e-05	8.7835e-16	8.7835e-16	0.118964	0.19542	1.18266e+07	-50.0161	0	1	1	#NAME?	-0.202521	0	1	1	NA	1	Chr5:84306-86275	4.35926	18.5473	2.08906	-3.71083	0.000206582	0.0761162	0	0	0	0	0	0	0	0	0	0	0
at1g70730	at1g70730.3	4	3	Phosphoglucomutase/phosphomannomutase family protein	Encodes a cytosolic phosphoglucomutase (PGM). Two Arabidopsis PGM proteins (AT1G70730/PGM2 and AT1G23190/PGM3) have high sequence similarities and redundant functions. Mature plants possessing a single cPGM allele had a major reduction in cPGM activity.	Phosphoglucomutase/phosphomannomutase family protein; FUNCTIONS IN: intramolecular transferase activity phosphotransferases magnesium ion binding phosphoglucomutase activity; INVOLVED IN: carbohydrate metabolic process; LOCATED IN: cytosol nucleus; EXPRESSED IN: 25 plant structures; EXPRESSED DURING: 15 growth stages; CONTAINS InterPro DOMAIN/s: Alpha-D-phosphohexomutase conserved site (InterPro:…	2159	2070	284;0;0;1;132;0;1742	212;0;0;21;160;0;1677	0	1	3	18	5.15077e-07	4.55284e-08	1.00931e-06	0.48584	0.19542	1.18266e+07	-22.1148	4.54696	0.00724076	1	-11.662	4.51973	15.2077	9.63077e-05	0.335969	1	0.131845	Chr1:26668864-26673166	2.62784	3.88781	0.565079	-0.89146	0.372682	0.96663	0.00320647	0.0530546	0.000193105	0.0138901	0.0443703	0.0317817	0.214039	0.567476	0.0142932	0.199438	0.55237
at1g12520	at1g12520.2	2	3	copper chaperone for SOD1	Copper/zinc superoxide dismutase copper chaperone. Localized to the chloroplast. Expressed in roots and shoots. Up-regulated in response to copper and senescence. The AtACC activates all three CuZnSOD activities located in three different subcellular comp	copper chaperone for SOD1 (CCS); FUNCTIONS IN: superoxide dismutase copper chaperone activity superoxide dismutase activity; INVOLVED IN: cellular copper ion homeostasis; LOCATED IN: chloroplast; EXPRESSED IN: 22 plant structures; EXPRESSED DURING: 13 growth stages; CONTAINS InterPro DOMAIN/s: Heavy metal transport/detoxification protein (InterPro:IPR006121) Superoxide dismutase copper/zinc bindi…	596	883	3;7;81;1;51;0;453	6;40;87;2;70;0;678	2	5	17	23	1.01287e-06	3.18764e-07	1.71293e-06	0.310116	0.19542	1.18266e+07	-20.3593	2.44312	0.0233614	1	-10.8101	2.40969	12.5826	0.000389359	0.49392	1	0.19383	Chr1:4267105-4268926	4.4607	6.28723	0.495155	-0.755317	0.450059	0.967785	0.0776242	0.241813	0.0248278	0.0831766	0.180438	0.130904	0.270379	0.475295	0.0211372	0.186578	0.39091
at1g43850	at1g43850.1	1	2	SEUSS transcriptional co-regulator	Encodes a transcriptional co-regulator of AGAMOUS that functions with LEUNIG to repress AG in the outer floral whorls.	seuss (SEU); BEST Arabidopsis thaliana protein match is: SEUSS-like 3 (TAIR:AT4G25515.1); Has 74651 Blast hits to 25837 proteins in 1166 species: Archae - 31; Bacteria - 2985; Metazoa - 26009; Fungi - 8425; Plants - 3606; Viruses - 613; Other Eukaryotes - 32982 (source: NCBI BLink).	1048	1206	4;17;1027	30;6;1170	0	4	4	26	8.1712e-07	1.82197e-07	1.48523e-06	0.496995	0.19542	1.18266e+07	-20.8437	3.08698	0.0196947	1	-11.4203	2.95319	12.2141	0.000474303	0.551535	1	0.21644	Chr1:16617128-16622049	3.71345	4.49035	0.274068	-0.521689	0.601887	0.976042	0.0528186	0.535008	0.00837538	0.0611687	0.188211	0.305493	0.614934	0.86957	0.220981	0.543172	0.812179
at3g15770	at3g15770.1	1	2			unknown protein; BEST Arabidopsis thaliana protein match is: unknown protein (TAIR:AT5G25360.2); Has 143 Blast hits to 143 proteins in 25 species: Archae - 0; Bacteria - 0; Metazoa - 0; Fungi - 0; Plants - 136; Viruses - 0; Other Eukaryotes - 7 (source: NCBI BLink).	193	301	1;14;178	16;15;270	0	1	10	6	3.33628e-07	4.55284e-08	6.01566e-07	0.327561	0.19542	1.18266e+07	-22.5227	3.73154	0.0214822	1	-10.616	3.75981	10.3177	0.00131763	0.706709	1	0.277335	Chr3:5340073-5341339	4.6851	10.7424	1.19716	-1.64412	0.100152	0.848699	0.0894638	0.589542	0.0083003	0.147495	0.390933	0.338083	0.588984	0.798091	0.102032	0.426297	0.692616
at5g38895	at5g38895.2	2	3	RING/U-box superfamily protein		RING/U-box superfamily protein; FUNCTIONS IN: zinc ion binding; INVOLVED IN: response to chitin; EXPRESSED IN: 24 plant structures; EXPRESSED DURING: 15 growth stages; CONTAINS InterPro DOMAIN/s: Zinc finger RING-type (InterPro:IPR001841) Zinc finger C3HC4 RING-type (InterPro:IPR018957); BEST Arabidopsis thaliana protein match is: RING/U-box superfamily protein (TAIR:AT5G15790.2).	94	136	7;0;0;2;9;0;76	8;9;0;0;5;0;114	0	0	3	6	1.89987e-07	8.7835e-16	3.73538e-07	0.422251	0.19542	1.18266e+07	-35.6482	28.7357	0.0313588	1	-11.287	6.72534	9.83444	0.00171274	0.746746	NA	1	Chr5:15571253-15575618	0.672874	3.74637	2.47708	-2.2756	0.0228697	0.587184	6.40915e-05	0.426859	0	0.069113	0.231294	0.216297	0.485393	0.737704	0.110798	0.406962	0.690564
at1g27450	at1g27450.1	1	3	adenine phosphoribosyl transferase 1	Adenosine phosphoribosyl transferase(E.C:2.4.2.7) involved in the one-step salvage of adenine to AMP.	adenine phosphoribosyl transferase 1 (APT1); FUNCTIONS IN: adenine phosphoribosyltransferase activity; INVOLVED IN: response to cadmium ion adenine salvage; LOCATED IN: cytosol chloroplast plasma membrane plant-type cell wall; EXPRESSED IN: 24 plant structures; EXPRESSED DURING: 14 growth stages; CONTAINS InterPro DOMAIN/s: Adenine phosphoribosyl transferase (InterPro:IPR005764) Phosphoribosyltra…	1390	2569	8;6;255;4;67;69;981	40;2;443;2;190;128;1764	5	3	5	35	1.17367e-06	3.64056e-07	2.02158e-06	0.422251	0.19542	1.18266e+07	-20.1315	2.51591	0.0350541	1	-9.43941	2.01825	8.7853	0.00303668	0.943276	1	0.404606	Chr1:9531838-9534114	12.4788	27.323	1.13064	-2.23524	0.0254016	0.603268	0.204046	0.850587	0.0857666	0.200958	0.389224	0.604312	0.8076	0.936666	0.314003	0.598705	0.789315
at1g22370	at1g22370.2	2	2	UDP-glucosyl transferase 85A5		UDP-glucosyl transferase 85A5 (UGT85A5); FUNCTIONS IN: transferase activity transferring glycosyl groups glucuronosyltransferase activity; INVOLVED IN: metabolic process; EXPRESSED IN: 15 plant structures; EXPRESSED DURING: 9 growth stages; CONTAINS InterPro DOMAIN/s: UDP-glucuronosyl/UDP-glucosyltransferase (InterPro:IPR002213); BEST Arabidopsis thaliana protein match is: UDP-glucosyl transferas…	54	109	6;8;40	2;39;68	7	1	30	9	8.70951e-07	3.63866e-07	1.34839e-06	0.310116	0.19542	1.18266e+07	-20.4496	1.8816	0.0793803	1	-9.45977	1.94263	8.36397	0.00382734	1	1	0.434467	Chr1:7898012-7899879	1.23791	2.81169	1.18353	-1.70372	0.0884335	0.829362	0.500562	0.921831	0.186618	0.462175	0.764519	0.642651	0.869614	0.997154	0.0345943	0.396356	0.712714
at3g46440	at3g46440.1	1	2	UDP-XYL synthase 5	encodes a protein similar to UDP-glucuronic acid decarboxylase. UDP-glucuronic acid decarboxylase produces UDP-xylose which is a substrate for many cell wall carbohydrates including hemicellulose and pectin. UDP-xylose is also known to feedback regulate s	UDP-XYL synthase 5 (UXS5); FUNCTIONS IN: UDP-glucuronate decarboxylase activity catalytic activity; INVOLVED IN: nucleotide-sugar metabolic process D-xylose metabolic process; LOCATED IN: chloroplast; EXPRESSED IN: 26 plant structures; EXPRESSED DURING: 15 growth stages; CONTAINS InterPro DOMAIN/s: NAD-dependent epimerase/dehydratase (InterPro:IPR001509) NAD(P)-binding domain (InterPro:IPR016040)…	237	613	4;7;226	22;6;585	4	0	12	10	5.29091e-07	1.81954e-07	8.65818e-07	0.354617	0.19542	1.18266e+07	-21.2559	2.26907	0.0574464	1	-10.3783	2.39924	7.804	0.00521308	1	1	0.466059	Chr3:17089044-17091875	6.42867	14.5554	1.17896	-2.29688	0.0216255	0.577324	0.521518	0.87355	0.192914	0.480032	0.744543	0.6404	0.838842	0.957107	0.0328714	0.353589	0.672175
at1g53380	at1g53380.3	4	3	Plant protein of unknown function (DUF641)		Plant protein of unknown function (DUF641); FUNCTIONS IN: molecular_function unknown; INVOLVED IN: biological_process unknown; LOCATED IN: cellular_component unknown; EXPRESSED IN: 22 plant structures; EXPRESSED DURING: 13 growth stages; CONTAINS InterPro DOMAIN/s: Protein of unknown function DUF641 plant (InterPro:IPR006943); BEST Arabidopsis thaliana protein match is: Plant protein of unknown f…	527	537	21;1;0;9;49;0;447	41;6;0;0;46;0;444	6	3	0	0	1.92596e-07	4.09518e-07	8.7835e-16	0.373276	0.19542	1.18266e+07	-35.6179	-28.7963	0.0197566	1	-13.2799	-8.95521	7.16606	0.00742959	1	NA	1	Chr1:19913075-19916517	4.96582	0.549652	-3.17544	3.39879	0.00067684	0.15052	0.222683	2.12632e-06	0.0800789	0.232601	0.425439	-2.54978e-17	0.0323398	0.110249	-0.392624	-0.194089	-0.031582
at4g21580	at4g21580.2	2	3	oxidoreductase zinc-binding dehydrogenase family protein		oxidoreductase zinc-binding dehydrogenase family protein; FUNCTIONS IN: oxidoreductase activity binding catalytic activity zinc ion binding; INVOLVED IN: oxidation reduction metabolic process; LOCATED IN: cellular_component unknown; EXPRESSED IN: 23 plant structures; EXPRESSED DURING: 13 growth stages; CONTAINS InterPro DOMAIN/s: GroES-like (InterPro:IPR011032) Quinone oxidoreductase putative PIG…	1348	1686	2;0;196;2;249;0;899	0;7;213;0;429;0;1037	0	0	4	3	1.3994e-07	8.7835e-16	2.6512e-07	0.382799	0.19542	1.18266e+07	-35.9207	28.1907	0.0815206	1	-11.1258	6.29239	7.09135	0.00774569	1	NA	1	Chr4:11475718-11477768	0.496605	2.06941	2.05905	-1.77745	0.0754935	0.806713	0.000111252	0.974446	4.90057e-05	0.0403367	0.139275	0.187985	0.507246	0.976443	0.124129	0.459498	0.93033
at1g67530	at1g67530.1	1	2	ARM repeat superfamily protein		ARM repeat superfamily protein; FUNCTIONS IN: ubiquitin-protein ligase activity binding; INVOLVED IN: protein ubiquitination; LOCATED IN: ubiquitin ligase complex; EXPRESSED IN: 24 plant structures; EXPRESSED DURING: 15 growth stages; CONTAINS InterPro DOMAIN/s: U box domain (InterPro:IPR003613) Armadillo-like helical (InterPro:IPR011989) Armadillo (InterPro:IPR000225) Armadillo-type fold (InterP…	956	921	9;4;943	1;10;910	7	2	1	0	2.10762e-07	4.09417e-07	3.58707e-08	0.392456	0.19542	1.18266e+07	-22.9892	-3.53788	0.0744372	1	-11.5384	-3.46995	7.0516	0.00791943	1	NA	1	Chr1:25307657-25312482	9.84208	6.54288	-0.589036	1.16542	0.243849	0.958076	0.474236	0.0531596	0.225812	0.489571	0.775934	0.00249055	0.0938879	0.278258	-0.705706	-0.382267	-0.0751784
at1g07350	at1g07350.2	2	2	RNA-binding (RRM/RBD/RNP motifs) family protein		RNA-binding (RRM/RBD/RNP motifs) family protein; FUNCTIONS IN: RNA binding nucleotide binding nucleic acid binding; INVOLVED IN: RNA splicing; EXPRESSED IN: 26 plant structures; EXPRESSED DURING: 15 growth stages; CONTAINS InterPro DOMAIN/s: RNA recognition motif RNP-1 (InterPro:IPR000504) Nucleotide-binding alpha-beta plait (InterPro:IPR012677); BEST Arabidopsis thaliana protein match is: RNA-bi…	791	1400	52;73;666	27;164;1209	14	59	59	105	5.41463e-06	3.32718e-06	7.51939e-06	0.268445	0.19542	1.18266e+07	-17.6068	1.18074	0.141561	1	-9.41056	1.19943	6.80647	0.00908284	1	1	0.491154	Chr1:2257424-2260101	24.4144	32.2605	0.402036	-0.803826	0.421497	0.96663	0.472463	0.834232	0.233003	0.497136	0.751419	0.678027	0.854966	0.949497	0.0380654	0.350116	0.64204
at2g26600	at2g26600.2	2	2	Glycosyl hydrolase superfamily protein		Glycosyl hydrolase superfamily protein; FUNCTIONS IN: cation binding hydrolase activity hydrolyzing O-glycosyl compounds catalytic activity; INVOLVED IN: carbohydrate metabolic process; LOCATED IN: anchored to membrane; EXPRESSED IN: 22 plant structures; EXPRESSED DURING: 13 growth stages; CONTAINS InterPro DOMAIN/s: Glycoside hydrolase catalytic core (InterPro:IPR017853) Glycoside hydrolase fami…	444	683	34;0;410	68;9;606	0	0	1	8	2.00469e-07	8.7835e-16	4.04828e-07	0.543342	0.19542	1.18266e+07	-35.5574	28.9172	0.0260168	1	-12.7753	8.22853	6.45162	0.0110851	1	NA	1	Chr2:11316411-11318483	6.01782	10.2691	0.771002	-1.39071	0.164313	0.912883	0.000683287	0.326192	0.000373864	0.14534	0.410415	0.264536	0.529958	0.751075	0.00938051	0.37136	0.675008
at2g13290	at2g13290.2	2	2	beta-14-N-acetylglucosaminyltransferase family protein		beta-14-N-acetylglucosaminyltransferase family protein; FUNCTIONS IN: transferase activity transferring glycosyl groups acetylglucosaminyltransferase activity; INVOLVED IN: protein amino acid N-linked glycosylation; LOCATED IN: endomembrane system membrane; EXPRESSED IN: 14 plant structures; EXPRESSED DURING: 9 growth stages; CONTAINS InterPro DOMAIN/s: Glycosyl transferase family 17 (InterPro:IP…	297	376	11;6;280	23;0;353	2	4	0	0	1.26891e-07	2.73193e-07	8.7835e-16	0.392456	0.19542	1.18266e+07	-35.9097	-28.2127	0.0828648	1	-13.1573	-8.31933	5.82567	0.0157939	1	NA	1	Chr2:5511561-5513265	3.80834	0	-1.79769e+308	-1.79769e+308	0.000723201	0.151379	0.351279	9.73826e-05	0.160323	0.375699	0.638816	0	0.0609259	0.21584	-0.586688	-0.306126	-0.0488919
at1g43850	at1g43850.2	2	2	SEUSS transcriptional co-regulator	Encodes a transcriptional co-regulator of AGAMOUS that functions with LEUNIG to repress AG in the outer floral whorls.	seuss (SEU); FUNCTIONS IN: protein binding transcription cofactor activity DNA binding protein heterodimerization activity; INVOLVED IN: multicellular organismal development gynoecium development embryo development ovule development regulation of flower development; EXPRESSED IN: 25 plant structures; EXPRESSED DURING: 13 growth stages; BEST Arabidopsis thaliana protein match is: SEUSS-like 3 (TAI…	1048	1206	4;17;1027	30;6;1170	10	7	6	0	4.71483e-07	7.73619e-07	2.01204e-07	0.345476	0.19542	1.18266e+07	-21.3003	-1.99664	0.0885406	1	-10.8216	-1.9819	5.62841	0.0176716	1	1	0.548023	Chr1:16617128-16622049	15.0847	9.40879	-0.681007	1.44929	0.147256	0.907995	0.947181	0.464992	0.811789	0.938831	0.991625	0.13043	0.385066	0.694507	-0.812179	-0.543172	-0.220981
at1g28310	at1g28310.2	2	2	Dof-type zinc finger DNA-binding family protein		Dof-type zinc finger DNA-binding family protein; CONTAINS InterPro DOMAIN/s: Zinc finger Dof-type (InterPro:IPR003851); BEST Arabidopsis thaliana protein match is: OBF-binding protein 3 (TAIR:AT3G55370.3); Has 35333 Blast hits to 34131 proteins in 2444 species: Archae - 798; Bacteria - 22429; Metazoa - 974; Fungi - 991; Plants - 531; Viruses - 0; Other Eukaryotes - 9610 (source: NCBI BLink).	146	196	4;36;106	12;15;169	19	17	8	7	1.1095e-06	1.63851e-06	5.87906e-07	0.260427	0.19542	1.18266e+07	-19.9527	-1.46693	0.108314	1	-10.6945	-1.49207	5.38503	0.0203103	1	1	0.559249	Chr1:9911897-9913837	4.10318	2.84191	-0.529879	0.851174	0.394672	0.96663	0.878644	0.485599	0.625584	0.841855	0.960335	0.269077	0.498537	0.729637	-0.614375	-0.338009	-0.0399966
at1g69720	at1g69720.2	2	2	heme oxygenase 3	Encodes a member (HO3) of the heme oxygenase family.	heme oxygenase 3 (HO3); FUNCTIONS IN: heme oxygenase (decyclizing) activity heme binding; INVOLVED IN: oxidation reduction heme oxidation; LOCATED IN: chloroplast; EXPRESSED IN: 20 plant structures; EXPRESSED DURING: 11 growth stages; CONTAINS InterPro DOMAIN/s: Haem oxygenase-like multi-helical (InterPro:IPR016084) Haem oxygenase-like (InterPro:IPR016053); BEST Arabidopsis thaliana protein match…	268	455	19;9;240	38;2;415	4	5	2	0	2.28748e-07	4.09721e-07	7.05087e-08	0.354617	0.19542	1.18266e+07	-22.5053	-2.57303	0.0673904	1	-12.1008	-2.55664	5.16802	0.0230065	1	NA	1	Chr1:26226865-26228580	4.52698	2.43494	-0.89466	1.19827	0.23081	0.95383	0.279608	0.0450601	0.120355	0.296721	0.529041	0.00340423	0.0685799	0.184665	-0.466967	-0.223077	-0.0206916
at3g14080	at3g14080.1	1	2	Small nuclear ribonucleoprotein family protein		Small nuclear ribonucleoprotein family protein; CONTAINS InterPro DOMAIN/s: Like-Sm ribonucleoprotein (LSM) domain (InterPro:IPR001163) Like-Sm ribonucleoprotein (LSM) domain eukaryotic/archaea-type (InterPro:IPR006649) Like-Sm ribonucleoprotein (LSM)-related domain (InterPro:IPR010920); BEST Arabidopsis thaliana protein match is: Small nuclear ribonucleoprotein family protein (TAIR:AT1G19120.1);…	201	193	5;11;185	0;22;171	0	5	0	0	1.05242e-07	2.27772e-07	8.7835e-16	0.55538	0.19542	1.18266e+07	-36.0405	-27.951	0.149902	1	-12.6866	-7.03155	5.14409	0.0233257	1	NA	1	Chr3:4667364-4669194	12.3971	5.80566	-1.09447	1.73516	0.0827124	0.819324	0.513173	0.000513395	0.261857	0.538962	0.783961	0.000186914	0.105825	0.349975	-0.712951	-0.423897	-0.0731547
at3g23100	at3g23100.2	2	2	homolog of human DNA ligase iv-binding protein XRCC4	A. thaliana homologue of the human DNA ligase IV-binding protein XRCC4. Yeast two-hybrid analysis demonstrated a strong interaction between A. thaliana DNA ligase IV and the A. thaliana homologue of the human DNA ligase IV-binding protein XRCC4. This inte	homolog of human DNA ligase iv-binding protein XRCC4 (XRCC4); FUNCTIONS IN: protein C-terminus binding; INVOLVED IN: double-strand break repair DNA recombination metabolic process; LOCATED IN: nucleus; EXPRESSED IN: 15 plant structures; EXPRESSED DURING: 6 growth stages; CONTAINS InterPro DOMAIN/s: Carbamoyl phosphate synthetase large subunit ATP-binding (InterPro:IPR005479) DNA double-strand bre…	214	342	44;14;156	70;1;271	1	13	1	0	3.21609e-07	6.38018e-07	3.58707e-08	0.47485	0.19542	1.18266e+07	-22.6735	-4.18831	0.0316807	1	-12.741	-3.51877	5.12551	0.0235767	1	1	0.586232	Chr3:8220681-8226400	0.261139	0	-1.79769e+308	-1.79769e+308	0.107403	1	0.193583	0.0103626	0.0414594	0.19252	0.500963	0	0.0240336	0.0826903	-0.474015	-0.164474	-0.00192423
at5g09410	at5g09410.2	2	3	ethylene induced calmodulin binding protein	calmodulin-binding protein similar to another ethylene-upregulated calmodulin-binding protein ER1 GI:11612392 from (Nicotiana tabacum)	ethylene induced calmodulin binding protein (EICBP.B); FUNCTIONS IN: calmodulin binding transcription regulator activity transcription activator activity; INVOLVED IN: response to freezing; LOCATED IN: nucleus; EXPRESSED IN: 25 plant structures; EXPRESSED DURING: 15 growth stages; CONTAINS InterPro DOMAIN/s: Immunoglobulin E-set (InterPro:IPR014756) Ankyrin repeat-containing domain (InterPro:IPR0…	1619	1702	7;61;151;2;0;9;1389	9;33;129;1;0;1;1529	25	36	18	15	2.04237e-06	2.77768e-06	1.31029e-06	0.23697	0.19542	1.18266e+07	-18.997	-1.07863	0.196552	1	-10.2043	-1.0655	5.11966	0.0236563	1	1	0.586232	Chr5:2920826-2927420	20.2166	10.6548	-0.924034	1.99594	0.0459409	0.712367	0.800424	0.30391	0.583629	0.77958	0.908806	0.127531	0.387874	0.665279	-0.691947	-0.384588	-0.0558376
at2g21195	at2g21195.2	2	3			unknown protein; Has 35333 Blast hits to 34131 proteins in 2444 species: Archae - 798; Bacteria - 22429; Metazoa - 974; Fungi - 991; Plants - 531; Viruses - 0; Other Eukaryotes - 9610 (source: NCBI BLink).	79	70	3;17;0;2;27;8;22	11;6;0;1;32;2;18	7	10	4	2	4.88295e-07	7.74025e-07	2.20541e-07	0.301564	0.19542	1.18266e+07	-21.2059	-1.80964	0.118857	1	-11.5344	-1.80984	4.97184	0.0257632	1	1	0.589034	Chr2:9083164-9084375	2.354	0.891294	-1.40114	1.34175	0.179676	0.928448	0.43835	0.125345	0.174041	0.40006	0.621239	0.00952268	0.108344	0.254879	-0.533737	-0.283403	-0.0189107
at1g55810	at1g55810.3	4	3	uridine kinase-like 3	One of the homologous genes predicted to encode proteins with UPRT domains (Uracil phosphoribosyltransferase). Five of these genes (At5g40870 At3g27190 At1g55810 At4g26510 and At3g27440) show a high level of identity and are annotated as also containing a	uridine kinase-like 3 (UKL3); FUNCTIONS IN: uracil phosphoribosyltransferase activity phosphotransferase activity alcohol group as acceptor kinase activity ATP binding; INVOLVED IN: biosynthetic process metabolic process; LOCATED IN: cellular_component unknown; EXPRESSED IN: 22 plant structures; EXPRESSED DURING: 13 growth stages; CONTAINS InterPro DOMAIN/s: Phosphoribulokinase/uridine kinase (In…	304	240	1;2;0;5;45;5;246	4;3;0;0;31;21;181	0	5	0	0	1.05242e-07	2.27772e-07	8.7835e-16	0.55538	0.19542	1.18266e+07	-36.0405	-27.951	0.149902	1	-12.7489	-6.5494	4.90995	0.0267025	1	NA	1	Chr1:20860608-20864266	4.21623	3.60996	-0.22397	0.359267	0.719396	0.980983	0.757976	0.0028998	0.335178	0.600794	0.842646	0	0.119399	0.425115	-0.768884	-0.46908	-0.0821779
at1g59640	at1g59640.2	2	2	BIG PETAL P	A basic helix-loop-helix encoding gene (BIGPETAL BPE) involved in the control of petal size. BPE is expressed via two mRNAs derived from an alternative splicing event. The BPEub (AT1G59640.1)transcript is expressed ubiquitously whereas the BPEp (AT1G59640	BIG PETAL P (BPEp); FUNCTIONS IN: DNA binding sequence-specific DNA binding transcription factor activity; INVOLVED IN: petal morphogenesis regulation of transcription; LOCATED IN: nucleus; EXPRESSED IN: 13 plant structures; EXPRESSED DURING: 6 growth stages; CONTAINS InterPro DOMAIN/s: Helix-loop-helix DNA-binding domain (InterPro:IPR001092) Helix-loop-helix DNA-binding (InterPro:IPR011598); BES…	103	168	15;4;84	10;25;133	4	0	4	21	6.82073e-07	1.81954e-07	1.20678e-06	0.496995	0.19542	1.18266e+07	-20.9917	2.79799	0.0362316	1	-11.8068	2.26226	4.36731	0.0366348	1	1	0.650926	Chr1:21909174-21911201	0.216571	1.0587	2.28939	-1.91324	0.0557169	0.749255	0.0513996	0.306122	0.0070838	0.068683	0.203083	0.131532	0.374666	0.667284	0.0254497	0.294709	0.597247
at1g77000	at1g77000.2	2	2	RNI-like superfamily protein	AtSKP2;2 is a homolog of human SKP2 the human F-box protein that recruits E2F1. Contains an F-box motif at the N-terminal region and a C-terminal Leu-rich repeat domain. Forms part of an E3-ubiquitin-ligase SCF (Skp1 cullin F-box) complex and recruits p	SKP2B; CONTAINS InterPro DOMAIN/s: F-box domain cyclin-like (InterPro:IPR001810) Leucine-rich repeat cysteine-containing subtype (InterPro:IPR006553) Leucine-rich repeat (InterPro:IPR001611); BEST Arabidopsis thaliana protein match is: F-box/RNI-like superfamily protein (TAIR:AT1G21410.1).	152	244	4;9;139	12;2;230	2	7	2	0	2.28816e-07	4.09924e-07	7.05087e-08	0.392456	0.19542	1.18266e+07	-22.5083	-2.58107	0.0744372	1	-12.2464	-2.62911	4.31066	0.0378743	1	NA	1	Chr1:28940146-28942623	2.31709	0.180932	-3.6788	2.53854	0.0111318	0.474598	0.450491	0.0606935	0.18835	0.444064	0.752225	0.00550119	0.0946795	0.271687	-0.666015	-0.342697	-0.0448397
at5g57150	at5g57150.3	4	4	basic helix-loop-helix (bHLH) DNA-binding superfamily protein		basic helix-loop-helix (bHLH) DNA-binding superfamily protein; FUNCTIONS IN: DNA binding sequence-specific DNA binding transcription factor activity; INVOLVED IN: regulation of transcription; LOCATED IN: nucleus; EXPRESSED IN: 24 plant structures; EXPRESSED DURING: 14 growth stages; CONTAINS InterPro DOMAIN/s: Helix-loop-helix DNA-binding domain (InterPro:IPR001092) Helix-loop-helix DNA-binding (…	1585	2647	389;95;6;6;0;0;0;2;86;119;0;0;0;57;825	580;108;11;26;0;0;0;1;117;186;0;0;0;131;1487	3	3	7	19	7.25044e-07	2.73113e-07	1.19061e-06	0.363882	0.19542	1.18266e+07	-20.7209	2.16625	0.0742724	1	-11.5866	1.89083	4.29068	0.0383219	1	1	0.653981	Chr5:23152173-23161746	6.83362	13.2337	0.953492	-1.54352	0.122706	0.897579	0.044063	0.16237	0.0174398	0.0507433	0.108924	0.101508	0.181506	0.300456	0.0313421	0.130129	0.250194
at4g03200	at4g03200.2	2	2	catalytics		catalytics; FUNCTIONS IN: catalytic activity; LOCATED IN: chloroplast; EXPRESSED IN: 24 plant structures; EXPRESSED DURING: 13 growth stages; CONTAINS InterPro DOMAIN/s: Protein of unknown function DUF255 (InterPro:IPR004879) Six-hairpin glycosidase-like (InterPro:IPR008928) Thioredoxin-like fold (InterPro:IPR012336); Has 30201 Blast hits to 17322 proteins in 780 species: Archae - 12; Bacteria - …	755	904	62;3;690	54;22;828	2	1	2	20	5.98191e-07	1.36532e-07	1.08783e-06	0.508318	0.19542	1.18266e+07	-21.2667	3.07551	0.0304791	1	-12.2774	2.42119	4.19697	0.0404963	1	1	0.656836	Chr4:1408158-1412756	0.212568	2.13207	3.32625	-3.39102	0.000696319	0.151233	0.0265194	0.156311	0.00159365	0.0362006	0.108315	0.0935927	0.255111	0.482541	0.0467006	0.212519	0.451211
at1g60990	at1g60990.3	4	3	Glycine cleavage T-protein family		Glycine cleavage T-protein family; FUNCTIONS IN: aminomethyltransferase activity; INVOLVED IN: glycine catabolic process; LOCATED IN: chloroplast; EXPRESSED IN: 20 plant structures; EXPRESSED DURING: 13 growth stages; CONTAINS InterPro DOMAIN/s: Folate-binding YgfZ (InterPro:IPR017703) Glycine cleavage T-protein N-terminal (InterPro:IPR006222) Glycine cleavage T-protein C-terminal barrel (InterPr…	294	258	3;1;0;13;0;27;250	7;8;0;5;0;16;222	5	8	5	0	3.67512e-07	5.91928e-07	1.69419e-07	0.354617	0.19542	1.18266e+07	-21.6171	-1.85831	0.111312	1	-11.3176	-1.72957	4.16878	0.0411754	1	1	0.656836	Chr1:22462025-22465424	4.95597	2.30598	-1.10379	1.72873	0.083858	0.819657	0.626316	0.21727	0.295348	0.522109	0.768825	0	0.161462	0.40552	-0.668752	-0.355108	-0.00868162
at5g22320	at5g22320.2	2	2	Leucine-rich repeat (LRR) family protein		Leucine-rich repeat (LRR) family protein; CONTAINS InterPro DOMAIN/s: Leucine-rich repeat typical subtype (InterPro:IPR003591) Leucine-rich repeat (InterPro:IPR001611); BEST Arabidopsis thaliana protein match is: plant intracellular ras group-related LRR 4 (TAIR:AT4G35470.1).	287	389	12;12;263	45;4;340	7	5	3	1	3.35686e-07	5.4611e-07	1.44345e-07	0.31878	0.19542	1.18266e+07	-21.7685	-1.92826	0.123618	1	-11.9685	-2.0713	4.1133	0.0425474	1	1	0.660973	Chr5:7387984-7390520	5.61703	1.94019	-1.53361	2.18656	0.0287743	0.63333	0.525105	0.0786085	0.25593	0.523881	0.800373	0.0117786	0.0977909	0.273223	-0.720498	-0.423273	-0.110257
at3g27340	at3g27340.2	2	3			FUNCTIONS IN: molecular_function unknown; INVOLVED IN: oxidation reduction; EXPRESSED IN: 23 plant structures; EXPRESSED DURING: 15 growth stages; CONTAINS InterPro DOMAIN/s: Gamma-butyrobetaine dioxygenase/Trimethyllysine dioxygenase N-terminal (InterPro:IPR010376); Has 693 Blast hits to 693 proteins in 282 species: Archae - 0; Bacteria - 530; Metazoa - 0; Fungi - 0; Plants - 39; Viruses - 0; Ot…	174	208	49;0;14;0;0;0;111	35;7;20;0;0;0;146	0	0	0	7	1.57035e-07	8.7835e-16	3.17581e-07	0.605473	0.19542	1.18266e+07	-35.7088	28.6145	0.0487248	1	-13.275	8.32267	4.10018	0.0428785	1	NA	1	Chr3:10121233-10122951	0	4.31382	1.79769e+308	1.79769e+308	0.00729942	0.408715	2.18456e-05	0.133381	0	0.0336651	0.116895	0.0946409	0.23385	0.460687	0.0407806	0.195788	0.425974
at5g16840	at5g16840.1	1	3	binding partner of acd11 1		binding partner of acd11 1 (BPA1); FUNCTIONS IN: oxidoreductase activity nucleotide binding nucleic acid binding; INVOLVED IN: oxidation reduction; EXPRESSED IN: 25 plant structures; EXPRESSED DURING: 15 growth stages; CONTAINS InterPro DOMAIN/s: Aldo/keto reductase (InterPro:IPR001395) RNA recognition motif RNP-1 (InterPro:IPR000504) Nucleotide-binding alpha-beta plait (InterPro:IPR012677); BEST…	1032	1127	15;1;159;0;108;0;749	3;5;161;0;159;0;799	2	13	3	0	3.78007e-07	6.83494e-07	1.04193e-07	0.432469	0.19542	1.18266e+07	-21.8672	-2.7741	0.052588	1	-11.7967	-2.15713	3.98525	0.0459003	1	1	0.672059	Chr5:5535868-5543543	35.0451	24.248	-0.531343	1.10844	0.267671	0.963476	0.990523	0.857953	0.886839	0.954604	0.992142	0.534136	0.767278	0.921978	-0.41778	-0.183772	-0.0182805
at5g26770	at5g26770.1	1	3			unknown protein; BEST Arabidopsis thaliana protein match is: unknown protein (TAIR:AT3G05830.1); Has 30201 Blast hits to 17322 proteins in 780 species: Archae - 12; Bacteria - 1396; Metazoa - 17338; Fungi - 3422; Plants - 5037; Viruses - 0; Other Eukaryotes - 2996 (source: NCBI BLink).	1514	1627	30;39;465;0;113;0;867	16;58;431;1;155;0;966	10	20	14	2	9.35592e-07	1.36638e-06	5.33617e-07	0.301564	0.19542	1.18266e+07	-20.1724	-1.38261	0.159606	1	-11.5309	-1.36165	3.68612	0.0548671	1	1	0.715363	Chr5:9407719-9410117	40.8961	30.3924	-0.428253	0.89197	0.372409	0.96663	0.721311	0.461732	0.548158	0.708029	0.826894	0.258738	0.425206	0.604637	-0.497059	-0.277548	-0.0394088
at5g22320	at5g22320.1	1	2	Leucine-rich repeat (LRR) family protein		Leucine-rich repeat (LRR) family protein; CONTAINS InterPro DOMAIN/s: Leucine-rich repeat (InterPro:IPR001611); BEST Arabidopsis thaliana protein match is: Outer arm dynein light chain 1 protein (TAIR:AT4G03260.2); Has 30201 Blast hits to 17322 proteins in 780 species: Archae - 12; Bacteria - 1396; Metazoa - 17338; Fungi - 3422; Plants - 5037; Viruses - 0; Other Eukaryotes - 2996 (source: NCBI BL…	287	389	12;12;263	45;4;340	6	6	6	39	1.39384e-06	5.46227e-07	2.27739e-06	0.402248	0.19542	1.18266e+07	-19.7558	2.09629	0.0540362	1	-10.9503	1.5462	3.65424	0.0559268	1	1	0.716656	Chr5:7387984-7390520	7.75427	9.50828	0.294193	-0.532331	0.594497	0.975895	0.474895	0.921392	0.199627	0.476119	0.74407	0.726777	0.902209	0.988221	0.110257	0.423273	0.720498
at2g46920	at2g46920.2	2	2	Protein phosphatase 2C family protein	Pol mutations are recessive partial suppressors of meristem defects in strong clv1 and clv3 mutants and nearly complete suppressors of weak clv1 mutants. Single mutants appear normal. Acts downstream of the CLV signaling pathway in meristem development a	poltergeist (POL); FUNCTIONS IN: phospholipid binding protein serine/threonine phosphatase activity; INVOLVED IN: protein myristoylation regulation of meristem structural organization protein palmitoylation regulation of transcription maintenance of meristem identity; LOCATED IN: nucleus plasma membrane; EXPRESSED IN: 22 plant structures; EXPRESSED DURING: 15 growth stages; CONTAINS InterPro DOMA…	509	602	21;4;484	29;0;573	0	4	0	0	8.3716e-08	1.82197e-07	8.7835e-16	0.543342	0.19542	1.18266e+07	-36.2016	-27.6289	0.219021	1	-12.9213	-7.38425	3.55295	0.0594398	1	NA	1	Chr2:19277902-19281760	7.7168	5.73071	-0.429289	0.83573	0.403307	0.96663	0.677597	0.00150937	0.35433	0.666956	0.879923	0.00059611	0.211927	0.555318	-0.782858	-0.445748	-0.00807847
at3g18380	at3g18380.3	4	3	sequence-specific DNA binding transcription factors;sequence-specific DNA binding		sequence-specific DNA binding transcription factors;sequence-specific DNA binding; FUNCTIONS IN: sequence-specific DNA binding sequence-specific DNA binding transcription factor activity; INVOLVED IN: regulation of transcription DNA-dependent; EXPRESSED IN: 22 plant structures; EXPRESSED DURING: 13 growth stages; CONTAINS InterPro DOMAIN/s: Homeobox (InterPro:IPR001356); BEST Arabidopsis thaliana…	387	432	23;0;19;9;0;32;304	37;0;24;3;0;33;335	3	6	3	0	2.46395e-07	4.09822e-07	1.04193e-07	0.373276	0.19542	1.18266e+07	-22.2299	-2.02323	0.153138	1	-12.3758	-2.00153	3.16321	0.075315	1	NA	1	Chr3:6310735-6313319	6.02498	2.08671	-1.52972	2.18815	0.0286587	0.63333	0.312976	0.115889	0.163628	0.352194	0.502073	0.0530389	0.122956	0.284808	-0.392844	-0.224181	-0.00497449
at3g57630	at3g57630.2	2	2	exostosin family protein		exostosin family protein; FUNCTIONS IN: catalytic activity; LOCATED IN: endomembrane system membrane; EXPRESSED IN: 21 plant structures; EXPRESSED DURING: 13 growth stages; CONTAINS InterPro DOMAIN/s: Exostosin-like (InterPro:IPR004263) EGF-like (InterPro:IPR006210); BEST Arabidopsis thaliana protein match is: FRA8 homolog (TAIR:AT5G22940.1); Has 35333 Blast hits to 34131 proteins in 2444 species…	477	807	34;1;442	41;16;750	0	1	0	16	4.09472e-07	4.55284e-08	8.00824e-07	0.618505	0.19542	1.18266e+07	-22.2582	4.25996	0.0217321	1	-12.7235	3.82293	3.13909	0.0764364	1	1	0.749946	Chr3:21339301-21343796	2.95978	7.56317	1.3535	-2.49823	0.0124815	0.482048	0.0560576	0.45728	0.00276475	0.113419	0.343543	0.211407	0.513516	0.803224	0.0108021	0.393529	0.713138
at4g34460	at4g34460.2	2	4	GTP binding protein beta 1	Encodes the heterotrimeric G-protein beta subunit and is involved in organ shape. A significant fraction of the protein is found in the ER. Mutants carrying null alleles express similar fruit phenotypes as seen in er plants but differ from er in that the	GTP binding protein beta 1 (AGB1); FUNCTIONS IN: protein binding GTPase activity nucleotide binding; INVOLVED IN: in 11 processes; LOCATED IN: endoplasmic reticulum plasma membrane CUL4 RING ubiquitin ligase complex heterotrimeric G-protein complex; EXPRESSED IN: 26 plant structures; EXPRESSED DURING: 14 growth stages; CONTAINS InterPro DOMAIN/s: WD40 repeat 2 (InterPro:IPR019782) WD40 repeat con…	2422	3644	17;11;0;0;2;0;110;0;0;0;335;0;204;0;1743	9;27;0;2;6;0;220;0;0;0;513;0;282;0;2585	4	7	14	13	7.9423e-07	5.00877e-07	1.08373e-06	0.284791	0.19542	1.18266e+07	-20.3658	1.1263	0.271118	1	-11.1356	1.16474	3.13541	0.0766091	1	1	0.749946	Chr4:16477105-16479528	1.74405	2.50042	0.519725	-0.744987	0.45628	0.967785	0.0582281	0.198939	0.0180577	0.0512045	0.110881	0.0736827	0.175884	0.325246	0.00511195	0.123431	0.282604
at4g32590	at4g32590.1	1	4	2Fe-2S ferredoxin-like superfamily protein		2Fe-2S ferredoxin-like superfamily protein; FUNCTIONS IN: electron carrier activity iron-sulfur cluster binding; LOCATED IN: chloroplast; EXPRESSED IN: 21 plant structures; EXPRESSED DURING: 15 growth stages; CONTAINS InterPro DOMAIN/s: Ferredoxin (InterPro:IPR001041) Beta-grasp fold ferredoxin-type (InterPro:IPR012675); BEST Arabidopsis thaliana protein match is: NDH-dependent cyclic electron fl…	1399	1623	0;0;24;1;81;0;260;0;23;0;184;0;181;0;645	5;0;8;1;70;0;300;0;43;0;166;0;147;0;883	0	0	3	2	9.98011e-08	8.7835e-16	1.8676e-07	0.402248	0.19542	1.18266e+07	-36.176	27.6801	0.126226	1	-13.6061	8.8914	3.03423	0.0815254	1	NA	1	Chr4:15721323-15722908	118.302	79.4047	-0.575181	1.2473	0.212289	0.948954	0.0476551	0.960638	0.00553518	0.46268	0.80987	0.70225	0.853903	0.950352	0.000285748	0.387683	0.894794
at1g22370	at1g22370.1	1	2	UDP-glucosyl transferase 85A5		UDP-glucosyl transferase 85A5 (UGT85A5); FUNCTIONS IN: transferase activity transferring glycosyl groups glucuronosyltransferase activity; INVOLVED IN: metabolic process; EXPRESSED IN: 15 plant structures; EXPRESSED DURING: 9 growth stages; CONTAINS InterPro DOMAIN/s: UDP-glucuronosyl/UDP-glucosyltransferase (InterPro:IPR002213); BEST Arabidopsis thaliana protein match is: UDP-glucosyl transferas…	54	109	6;8;40	2;39;68	5	1	2	0	1.63877e-07	2.72953e-07	7.05087e-08	0.422251	0.19542	1.18266e+07	-22.8047	-1.99892	0.246851	1	-11.1347	-1.96187	2.7199	0.0991041	1	NA	1	Chr1:7898012-7899879	0.883545	0.84325	-0.0673418	0.0687806	0.945164	0.998187	0.499438	0.0781694	0.235481	0.537825	0.813382	0.00284566	0.130386	0.357349	-0.712714	-0.396356	-0.0345943
at2g20990	at2g20990.2	2	3	synaptotagmin A	Encodes a plasma membrane localized protein with similarity to synaptotagmins a class of membrane trafficking proteins. SYT1 is expressed in all tissues. Loss of function mutations show hypersensitivity to NaCl and electrolyte leakage from the plasma mem	synaptotagmin A (SYTA); CONTAINS InterPro DOMAIN/s: C2 membrane targeting protein (InterPro:IPR018029) C2 calcium/lipid-binding domain CaLB (InterPro:IPR008973) C2 region (InterPro:IPR020477) C2 calcium-dependent membrane targeting (InterPro:IPR000008); BEST Arabidopsis thaliana protein match is: Calcium-dependent lipid-binding (CaLB domain) family protein (TAIR:AT1G20080.1).	5750	6145	17;24;307;0;345;3;5054	20;11;327;0;341;2;5444	6	18	7	4	7.44652e-07	1.09337e-06	4.09953e-07	0.310116	0.19542	1.18266e+07	-20.5073	-1.40931	0.192437	1	-11.8978	-1.27891	2.61354	0.105955	1	1	0.801381	Chr2:9014551-9018097	4.15552	1.24943	-1.73376	2.45899	0.0139329	0.496412	0.210052	0.0718177	0.099637	0.208206	0.375692	0.0243529	0.0696712	0.147533	-0.305765	-0.13915	-0.00827344
at1g28310	at1g28310.1	1	2	Dof-type zinc finger DNA-binding family protein		Dof-type zinc finger DNA-binding family protein; CONTAINS InterPro DOMAIN/s: Zinc finger Dof-type (InterPro:IPR003851); BEST Arabidopsis thaliana protein match is: OBF-binding protein 3 (TAIR:AT3G55370.2); Has 1299 Blast hits to 1242 proteins in 95 species: Archae - 0; Bacteria - 24; Metazoa - 66; Fungi - 20; Plants - 1091; Viruses - 0; Other Eukaryotes - 98 (source: NCBI BLink).	146	196	4;36;106	12;15;169	2	2	8	4	3.17642e-07	1.82075e-07	4.41941e-07	0.310116	0.19542	1.18266e+07	-21.7483	1.28124	0.290897	1	-11.2923	1.46892	2.40213	0.12117	1	1	0.807276	Chr1:9911897-9913837	1.66082	1.89294	0.18874	-0.256929	0.797234	0.985911	0.121356	0.514401	0.0396646	0.158145	0.374416	0.270363	0.501463	0.730923	0.0399966	0.338009	0.614375
at1g67530	at1g67530.2	2	2	ARM repeat superfamily protein		ARM repeat superfamily protein; FUNCTIONS IN: ubiquitin-protein ligase activity binding; INVOLVED IN: protein ubiquitination; LOCATED IN: ubiquitin ligase complex; EXPRESSED IN: 24 plant structures; EXPRESSED DURING: 15 growth stages; CONTAINS InterPro DOMAIN/s: U box domain (InterPro:IPR003613) Armadillo-like helical (InterPro:IPR011989) Armadillo (InterPro:IPR000225) Armadillo-type fold (InterP…	956	921	9;4;943	1;10;910	0	4	6	4	2.83715e-07	1.82197e-07	3.77558e-07	0.392456	0.19542	1.18266e+07	-21.854	1.06698	0.468046	1	-12.6909	2.15074	2.27855	0.131175	1	NA	1	Chr1:25307657-25312482	12.5053	6.18386	-1.01596	1.97259	0.0485427	0.721686	0.525764	0.94684	0.224066	0.510429	0.774188	0.721742	0.906112	0.997509	0.0751784	0.382267	0.705706
at4g34460	at4g34460.1	1	4	GTP binding protein beta 1	Encodes the heterotrimeric G-protein beta subunit and is involved in organ shape. A significant fraction of the protein is found in the ER. Mutants carrying null alleles express similar fruit phenotypes as seen in er plants but differ from er in that the	GTP binding protein beta 1 (AGB1); FUNCTIONS IN: protein binding GTPase activity nucleotide binding; INVOLVED IN: in 11 processes; LOCATED IN: endoplasmic reticulum plasma membrane CUL4 RING ubiquitin ligase complex heterotrimeric G-protein complex; EXPRESSED IN: 26 plant structures; EXPRESSED DURING: 14 growth stages; CONTAINS InterPro DOMAIN/s: WD40 repeat 2 (InterPro:IPR019782) WD40 repeat con…	2422	3644	17;11;0;0;2;0;110;0;0;0;335;0;204;0;1743	9;27;0;2;6;0;220;0;0;0;513;0;282;0;2585	6	11	5	4	5.55022e-07	7.74161e-07	3.44693e-07	0.301564	0.19542	1.18266e+07	-20.8764	-1.15137	0.304174	1	-11.7585	-1.04805	2.22495	0.135797	1	1	0.827763	Chr4:16477105-16479528	75.5091	80.0653	0.0845266	-0.182444	0.855234	0.992197	0.941711	0.758557	0.810889	0.90216	0.958865	0.545134	0.720337	0.858231	-0.367313	-0.179	-0.0164913
at3g15840	at3g15840.2	2	5	post-illumination chlorophyll fluorescence increase	Encodes a chloroplast-targeted protein localized in the stroma that is a novel component essential for NDH-mediated non-photochemical reduction of the plastoquinone pool in chlororespiratory electron transport.	post-illumination chlorophyll fluorescence increase (PIFI); FUNCTIONS IN: molecular_function unknown; INVOLVED IN: chlororespiration; LOCATED IN: thylakoid chloroplast stroma chloroplast; EXPRESSED IN: 21 plant structures; EXPRESSED DURING: 13 growth stages; Has 35333 Blast hits to 34131 proteins in 2444 species: Archae - 798; Bacteria - 22429; Metazoa - 974; Fungi - 991; Plants - 531; Viruses - …	3809	5455	0;2;0;2;0;0;55;10;0;0;0;0;46;0;20;8;0;0;0;0;141;0;801;0;0;0;606;0;394;0;1724	0;0;0;1;6;0;90;11;0;0;0;0;73;0;32;6;0;0;0;0;227;0;1279;0;0;0;919;0;539;0;2272	0	2	0	0	4.12934e-08	9.1073e-08	8.7835e-16	0.543342	0.19542	1.18266e+07	-36.7019	-26.6283	0.559795	1	-13.1867	-6.58548	2.00539	0.156741	1	NA	1	Chr3:5356600-5358593	0.581207	0.983384	0.758704	-0.554547	0.579204	0.973525	0.112781	4.73409e-05	0.0383214	0.135259	0.303344	5.4502e-06	0.00893702	0.051675	-0.296157	-0.122967	-0.0199104
at1g63830	at1g63830.2	2	3	PLAC8 family protein		PLAC8 family protein; LOCATED IN: plasma membrane membrane; EXPRESSED IN: 24 plant structures; EXPRESSED DURING: 15 growth stages; CONTAINS InterPro DOMAIN/s: Protein of unknown function Cys-rich (InterPro:IPR006461); BEST Arabidopsis thaliana protein match is: PLAC8 family protein (TAIR:AT5G41390.1); Has 35333 Blast hits to 34131 proteins in 2444 species: Archae - 798; Bacteria - 22429; Metazoa …	1758	2864	231;159;0;10;53;1;1304	415;344;0;8;73;12;2012	133	26	308	36	8.84264e-06	7.22659e-06	1.04368e-05	0.260427	0.19542	1.18266e+07	-16.8146	0.527282	0.498275	1	-9.24845	0.60908	1.8971	0.168404	1	1	0.880056	Chr1:23685092-23687363	38.4356	53.0443	0.464757	-1.0049	0.314944	0.96663	0.0822504	0.461405	0.00149199	0.144361	0.351193	0.259435	0.488355	0.705101	0.0375429	0.33648	0.609208
at4g21450	at4g21450.1	1	3	PapD-like superfamily protein		PapD-like superfamily protein; FUNCTIONS IN: structural molecule activity; INVOLVED IN: biological_process unknown; LOCATED IN: plasma membrane; EXPRESSED IN: 23 plant structures; EXPRESSED DURING: 13 growth stages; CONTAINS InterPro DOMAIN/s: PapD-like (InterPro:IPR008962) Major sperm protein (InterPro:IPR000535); BEST Arabidopsis thaliana protein match is: PapD-like superfamily protein (TAIR:AT…	1261	1780	4;23;106;32;212;0;884	11;24;168;10;347;0;1220	0	4	0	11	3.50209e-07	1.82197e-07	5.27828e-07	0.6589	0.19542	1.18266e+07	-21.5398	1.69445	0.2819	1	-11.849	1.72144	1.75691	0.18501	1	1	0.898948	Chr4:11425956-11428386	58.97	61.4865	0.0602895	-0.133549	0.893759	0.995108	0.854366	0.954514	0.699137	0.826926	0.909174	0.907808	0.949327	0.974579	0.0296374	0.122168	0.250955
at2g05210	at2g05210.1	1	3	Nucleic acid-binding OB-fold-like protein	Encodes AtPOT1a an accessory factor for telomerase required for positive telomere length regulation. Note on nomenclature: different names have been given to Arabidopsis POT-like genes (Kuchar and Fajkus 2004; Shakirov et al 2005; Tani and Murata 2005). A	Protection of Telomeres 1a (AtPOT1a); CONTAINS InterPro DOMAIN/s: Nucleic acid-binding OB-fold-like (InterPro:IPR016027) Nucleic acid-binding OB-fold (InterPro:IPR012340) Telomere end binding protein (InterPro:IPR011564); BEST Arabidopsis thaliana protein match is: Nucleic acid-binding OB-fold-like protein (TAIR:AT5G06310.1); Has 103 Blast hits to 102 proteins in 42 species: Archae - 0; Bacteria …	200	143	0;12;9;7;0;0;172	2;3;1;1;0;0;136	0	0	2	0	3.91635e-08	8.7835e-16	7.05087e-08	0.543342	0.19542	1.18266e+07	-36.92	26.1921	1	1	-13.1643	6.05572	1.74627	0.186346	1	NA	1	Chr2:1890935-1894367	0.444302	1.38425	1.6395	-1.66424	0.0960644	0.84334	0	0.431866	0.000146265	0.0676648	0.296663	0.19505	0.517674	0.754462	0.0658309	0.432337	0.704867
at1g59640	at1g59640.1	1	2	BIG PETAL P	A basic helix-loop-helix encoding gene (BIGPETAL BPE) involved in the control of petal size. BPE is expressed via two mRNAs derived from an alternative splicing event. The BPEub (AT1G59640.1)transcript is expressed ubiquitously whereas the BPEp (AT1G59640	BIG PETAL UB (BPEub); FUNCTIONS IN: DNA binding sequence-specific DNA binding transcription factor activity; INVOLVED IN: petal morphogenesis regulation of transcription; LOCATED IN: nucleus; EXPRESSED IN: 13 plant structures; EXPRESSED DURING: 6 growth stages; CONTAINS InterPro DOMAIN/s: Helix-loop-helix DNA-binding domain (InterPro:IPR001092) Helix-loop-helix DNA-binding (InterPro:IPR011598); B…	103	168	15;4;84	10;25;133	7	8	7	3	5.17791e-07	6.82849e-07	3.63451e-07	0.284791	0.19542	1.18266e+07	-20.9379	-0.912047	0.475817	1	-11.1428	-0.981438	1.67528	0.195553	1	1	0.902632	Chr1:21909174-21911201	5.1856	3.92548	-0.401645	0.661678	0.508178	0.969038	0.9486	0.693878	0.796917	0.931317	0.992916	0.332716	0.625334	0.868468	-0.597247	-0.294709	-0.0254497
at2g13290	at2g13290.1	1	2	beta-14-N-acetylglucosaminyltransferase family protein		beta-14-N-acetylglucosaminyltransferase family protein; FUNCTIONS IN: transferase activity transferring glycosyl groups acetylglucosaminyltransferase activity; INVOLVED IN: protein amino acid N-linked glycosylation; LOCATED IN: endomembrane system membrane; EXPRESSED IN: 14 plant structures; EXPRESSED DURING: 9 growth stages; CONTAINS InterPro DOMAIN/s: Glycosyl transferase family 17 (InterPro:IP…	297	376	11;6;280	23;0;353	5	6	13	10	7.0127e-07	5.00764e-07	8.9658e-07	0.284791	0.19542	1.18266e+07	-20.504	0.850573	0.406551	1	-11.5768	0.841517	1.66231	0.197292	1	1	0.904508	Chr2:5511561-5513265	8.70782	10.1473	0.220719	-0.426627	0.669651	0.980296	0.648721	0.999903	0.361184	0.624301	0.839677	0.78416	0.939074	1	0.0488919	0.306126	0.586688
at2g21195	at2g21195.1	1	3			unknown protein; Has 28 Blast hits to 28 proteins in 11 species: Archae - 0; Bacteria - 0; Metazoa - 0; Fungi - 0; Plants - 28; Viruses - 0; Other Eukaryotes - 0 (source: NCBI BLink).	79	70	3;17;0;2;27;8;22	11;6;0;1;32;2;18	2	1	3	8	3.05285e-07	1.36532e-07	4.74061e-07	0.412179	0.19542	1.18266e+07	-21.8684	1.87201	0.185466	1	-11.9168	1.59078	1.64282	0.199939	1	1	0.907044	Chr2:9083164-9084375	9.38263	11.2424	0.260887	-0.387826	0.698145	0.980296	0.315487	0.843823	0.148786	0.338574	0.569333	0.559033	0.769551	0.900172	0.115304	0.423691	0.668841
at4g03200	at4g03200.1	1	2	catalytics		catalytics; FUNCTIONS IN: catalytic activity; LOCATED IN: chloroplast; EXPRESSED IN: 24 plant structures; EXPRESSED DURING: 13 growth stages; CONTAINS InterPro DOMAIN/s: Protein of unknown function DUF255 (InterPro:IPR004879) Thioredoxin fold (InterPro:IPR012335) Six-hairpin glycosidase-like (InterPro:IPR008928) Thioredoxin-like fold (InterPro:IPR012336); Has 2655 Blast hits to 2648 proteins in 6…	755	904	62;3;690	54;22;828	35	27	43	11	2.31526e-06	2.82143e-06	1.82361e-06	0.23697	0.19542	1.18266e+07	-18.7521	-0.633945	0.426187	1	-9.21705	-0.633291	1.56125	0.211483	1	1	0.912677	Chr4:1408158-1412756	13.0144	10.131	-0.36134	0.784601	0.432687	0.96663	0.973481	0.843689	0.891685	0.963799	0.998406	0.517459	0.744889	0.906407	-0.451211	-0.212519	-0.0467006
at1g55810	at1g55810.1	1	3	uridine kinase-like 3	One of the homologous genes predicted to encode proteins with UPRT domains (Uracil phosphoribosyltransferase). Five of these genes (At5g40870 At3g27190 At1g55810 At4g26510 and At3g27440) show a high level of identity and are annotated as also containing a	uridine kinase-like 3 (UKL3); FUNCTIONS IN: uracil phosphoribosyltransferase activity phosphotransferase activity alcohol group as acceptor kinase activity ATP binding; INVOLVED IN: biosynthetic process metabolic process; LOCATED IN: cellular_component unknown; EXPRESSED IN: 22 plant structures; EXPRESSED DURING: 13 growth stages; CONTAINS InterPro DOMAIN/s: Phosphoribulokinase/uridine kinase (In…	304	240	1;2;0;5;45;5;246	4;3;0;0;31;21;181	0	1	2	2	1.021e-07	4.55284e-08	1.52163e-07	0.422251	0.19542	1.18266e+07	-23.4996	1.77744	0.480001	1	-12.4593	2.1216	1.52943	0.216198	1	NA	1	Chr1:20860608-20864266	6.51305	1.57437	-2.04855	2.92045	0.00349521	0.298524	0.20162	0.926368	0.101039	0.350041	0.614456	0.510426	0.825417	0.968687	0.0613496	0.455768	0.766439
at5g16840	at5g16840.2	2	3	binding partner of acd11 1		binding partner of acd11 1 (BPA1); FUNCTIONS IN: oxidoreductase activity nucleotide binding nucleic acid binding; INVOLVED IN: oxidation reduction; EXPRESSED IN: 25 plant structures; EXPRESSED DURING: 15 growth stages; CONTAINS InterPro DOMAIN/s: Aldo/keto reductase (InterPro:IPR001395) RNA recognition motif RNP-1 (InterPro:IPR000504) Nucleotide-binding alpha-beta plait (InterPro:IPR012677); BEST…	1032	1127	15;1;159;0;108;0;749	3;5;161;0;159;0;799	1	0	4	1	1.17226e-07	4.55092e-08	1.77787e-07	0.402248	0.19542	1.18266e+07	-23.4187	1.94177	0.475981	1	-12.5641	1.88905	1.3753	0.240903	1	NA	1	Chr5:5535868-5543543	0.408311	1.03139	1.33685	-1.01786	0.308744	0.96663	0.00946101	0.141897	0.000112203	0.0222917	0.0664411	0.0421128	0.158586	0.348362	0.0126182	0.13345	0.32977
at3g14080	at3g14080.2	2	2	Small nuclear ribonucleoprotein family protein		Small nuclear ribonucleoprotein family protein; CONTAINS InterPro DOMAIN/s: Like-Sm ribonucleoprotein (LSM) domain (InterPro:IPR001163) Like-Sm ribonucleoprotein (LSM) domain eukaryotic/archaea-type (InterPro:IPR006649) Like-Sm ribonucleoprotein (LSM)-related domain (InterPro:IPR010920); BEST Arabidopsis thaliana protein match is: Small nuclear ribonucleoprotein family protein (TAIR:AT1G19120.1);…	201	193	5;11;185	0;22;171	5	6	12	10	6.85422e-07	5.00764e-07	8.65818e-07	0.284791	0.19542	1.18266e+07	-20.5283	0.802057	0.450231	1	-11.3616	0.822678	1.35309	0.244738	1	1	0.927065	Chr3:4667364-4669194	4.27456	5.2667	0.301125	-0.434514	0.663915	0.980296	0.486827	0.999487	0.216039	0.461038	0.738143	0.650025	0.894175	0.999813	0.0731547	0.423897	0.712951
at1g70730	at1g70730.1	1	3	Phosphoglucomutase/phosphomannomutase family protein	Encodes a cytosolic phosphoglucomutase (PGM). Two Arabidopsis PGM proteins (AT1G70730/PGM2 and AT1G23190/PGM3) have high sequence similarities and redundant functions. Mature plants possessing a single cPGM allele had a major reduction in cPGM activity.	Phosphoglucomutase/phosphomannomutase family protein; FUNCTIONS IN: intramolecular transferase activity phosphotransferases magnesium ion binding phosphoglucomutase activity; INVOLVED IN: response to cadmium ion carbohydrate metabolic process; LOCATED IN: cytosol nucleus plasma membrane; EXPRESSED IN: 27 plant structures; EXPRESSED DURING: 16 growth stages; CONTAINS InterPro DOMAIN/s: Alpha-D-pho…	2159	2070	284;0;0;1;132;0;1742	212;0;0;21;160;0;1677	166	118	114	98	1.07821e-05	1.29224e-05	8.64047e-06	0.17156	0.19542	1.18266e+07	-16.5306	-0.581611	0.356109	1	-8.13116	-0.570318	1.29688	0.254784	1	1	0.931423	Chr1:26668864-26673166	51.1954	34.9668	-0.550028	1.2296	0.218845	0.951193	0.996794	0.946945	0.906693	0.962493	0.992819	0.388383	0.756949	0.93402	-0.565862	-0.201843	-0.0131668
at1g69720	at1g69720.1	1	2	heme oxygenase 3	Encodes a member (HO3) of the heme oxygenase family.	heme oxygenase 3 (HO3); FUNCTIONS IN: heme oxygenase (decyclizing) activity heme binding; INVOLVED IN: oxidation reduction heme oxidation; LOCATED IN: chloroplast; EXPRESSED IN: 20 plant structures; EXPRESSED DURING: 11 growth stages; CONTAINS InterPro DOMAIN/s: Haem oxygenase-like multi-helical (InterPro:IPR016084) Haem oxygenase-like (InterPro:IPR016053) Haem oxygenase (decyclizing) plant (Inte…	268	455	19;9;240	38;2;415	7	12	28	10	1.10887e-06	8.65213e-07	1.34222e-06	0.260427	0.19542	1.18266e+07	-19.8254	0.629953	0.51898	1	-10.9987	0.697702	1.27076	0.259624	1	1	0.933279	Chr1:26226865-26228580	13.1445	14.1882	0.110232	-0.21058	0.833215	0.98968	0.720392	0.95494	0.470959	0.703279	0.879645	0.815335	0.93142	0.996596	0.0206916	0.223077	0.466967
at3g27340	at3g27340.1	1	3			FUNCTIONS IN: molecular_function unknown; INVOLVED IN: oxidation reduction; EXPRESSED IN: 23 plant structures; EXPRESSED DURING: 15 growth stages; CONTAINS InterPro DOMAIN/s: Gamma-butyrobetaine dioxygenase/Trimethyllysine dioxygenase N-terminal (InterPro:IPR010376); Has 1035 Blast hits to 1035 proteins in 399 species: Archae - 0; Bacteria - 765; Metazoa - 0; Fungi - 0; Plants - 39; Viruses - 0; …	174	208	49;0;14;0;0;0;111	35;7;20;0;0;0;146	17	32	24	11	1.74941e-06	2.23178e-06	1.27747e-06	0.244691	0.19542	1.18266e+07	-19.1759	-0.805192	0.327405	1	-10.2175	-0.62878	1.2362	0.266204	1	1	0.936406	Chr3:10121233-10122951	16.6532	12.0785	-0.463358	0.84375	0.398809	0.96663	0.999949	0.86654	0.809419	0.924065	0.987351	0.494218	0.714411	0.868341	-0.442879	-0.208119	-0.0199548
at3g23100	at3g23100.1	1	2	homolog of human DNA ligase iv-binding protein XRCC4	A. thaliana homologue of the human DNA ligase IV-binding protein XRCC4. Yeast two-hybrid analysis demonstrated a strong interaction between A. thaliana DNA ligase IV and the A. thaliana homologue of the human DNA ligase IV-binding protein XRCC4. This inte	homolog of human DNA ligase iv-binding protein XRCC4 (XRCC4); FUNCTIONS IN: protein C-terminus binding; INVOLVED IN: double-strand break repair metabolic process DNA recombination; LOCATED IN: nucleus; EXPRESSED IN: 15 plant structures; EXPRESSED DURING: 6 growth stages; CONTAINS InterPro DOMAIN/s: Carbamoyl phosphate synthetase large subunit ATP-binding (InterPro:IPR005479) DNA double-strand bre…	214	342	44;14;156	70;1;271	18	26	32	38	2.48964e-06	2.00354e-06	2.97871e-06	0.244691	0.19542	1.18266e+07	-18.6402	0.577626	0.46323	1	-10.0389	0.508603	1.22433	0.268512	1	1	0.937033	Chr3:8220681-8226400	11.4364	13.0701	0.192637	-0.365967	0.714389	0.980296	0.806417	0.989637	0.499037	0.80748	0.958541	0.91731	0.975966	1	0.00192423	0.164474	0.474015
at1g07350	at1g07350.1	1	2	RNA-binding (RRM/RBD/RNP motifs) family protein		RNA-binding (RRM/RBD/RNP motifs) family protein; FUNCTIONS IN: RNA binding nucleotide binding nucleic acid binding; INVOLVED IN: RNA splicing; EXPRESSED IN: 26 plant structures; EXPRESSED DURING: 15 growth stages; CONTAINS InterPro DOMAIN/s: RNA recognition motif RNP-1 (InterPro:IPR000504) Nucleotide-binding alpha-beta plait (InterPro:IPR012677); BEST Arabidopsis thaliana protein match is: RNA-bi…	791	1400	52;73;666	27;164;1209	6	46	16	11	1.70114e-06	2.37062e-06	1.03964e-06	0.336458	0.19542	1.18266e+07	-19.2757	-1.17918	0.228039	1	-10.3182	-0.724072	1.1635	0.280741	1	1	0.938632	Chr1:2257424-2260101	19.4691	14.9333	-0.382653	0.726926	0.467271	0.967785	0.527537	0.165768	0.248581	0.502864	0.766997	0.0505033	0.145034	0.321973	-0.64204	-0.350116	-0.0380654
at3g25560	at3g25560.2	2	3	NSP-interacting kinase 2		NSP-interacting kinase 2 (NIK2); FUNCTIONS IN: protein serine/threonine kinase activity protein kinase activity ATP binding; INVOLVED IN: protein amino acid phosphorylation; LOCATED IN: endomembrane system; EXPRESSED IN: 18 plant structures; EXPRESSED DURING: 13 growth stages; CONTAINS InterPro DOMAIN/s: Protein kinase ATP binding site (InterPro:IPR017441) Protein kinase catalytic domain (InterPr…	260	292	0;0;33;0;4;0;223	0;6;29;0;2;1;254	0	0	0	6	1.33101e-07	8.7835e-16	2.67036e-07	0.59265	0.19542	1.18266e+07	-35.8317	28.3687	0.0615198	1	-13.5886	10.4622	0.964278	0.326111	1	NA	1	Chr3:9278877-9282860	2.09586	3.06427	0.548001	-0.857633	0.391095	0.96663	0.00113541	0.652116	0	0.163779	0.427922	0.347352	0.657744	0.902857	0.0785792	0.478392	0.798609
at3g15840	at3g15840.5	16	5	post-illumination chlorophyll fluorescence increase	Encodes a chloroplast-targeted protein localized in the stroma that is a novel component essential for NDH-mediated non-photochemical reduction of the plastoquinone pool in chlororespiratory electron transport.	post-illumination chlorophyll fluorescence increase (PIFI); FUNCTIONS IN: molecular_function unknown; INVOLVED IN: chlororespiration; LOCATED IN: chloroplast stroma; EXPRESSED IN: 21 plant structures; EXPRESSED DURING: 13 growth stages.	3809	5455	0;2;0;2;0;0;55;10;0;0;0;0;46;0;20;8;0;0;0;0;141;0;801;0;0;0;606;0;394;0;1724	0;0;0;1;6;0;90;11;0;0;0;0;73;0;32;6;0;0;0;0;227;0;1279;0;0;0;919;0;539;0;2272	4	4	6	0	2.76467e-07	3.64151e-07	2.01204e-07	0.382799	0.19542	1.18266e+07	-21.8489	-0.919937	0.464746	1	-11.5328	-0.975865	0.943983	0.331256	1	NA	1	Chr3:5356600-5358593	1.4708	1.02238	-0.524662	0.521214	0.602218	0.976042	0.371774	0.106111	0.104395	0.294694	0.528518	0.0080505	0.0332673	0.139085	-0.497502	-0.250864	-0.0483205
at1g77000	at1g77000.1	1	2	RNI-like superfamily protein	AtSKP2;2 is a homolog of human SKP2 the human F-box protein that recruits E2F1. Contains an F-box motif at the N-terminal region and a C-terminal Leu-rich repeat domain. Forms part of an E3-ubiquitin-ligase SCF (Skp1 cullin F-box) complex and recruits p	SKP2B; CONTAINS InterPro DOMAIN/s: F-box domain cyclin-like (InterPro:IPR001810) Leucine-rich repeat cysteine-containing subtype (InterPro:IPR006553) Leucine-rich repeat (InterPro:IPR001611); BEST Arabidopsis thaliana protein match is: F-box/RNI-like superfamily protein (TAIR:AT1G21410.1); Has 9510 Blast hits to 4016 proteins in 276 species: Archae - 0; Bacteria - 549; Metazoa - 3688; Fungi - 110…	152	244	4;9;139	12;2;230	3	1	12	0	2.92199e-07	1.82015e-07	3.84557e-07	0.47485	0.19542	1.18266e+07	-21.8954	0.988838	0.587042	1	-11.6733	0.902285	0.800502	0.370943	1	1	0.959059	Chr1:28940146-28942623	3.13519	5.81338	0.890828	-1.44779	0.147675	0.908889	0.549509	0.939306	0.247775	0.555936	0.81165	0.728313	0.905321	0.994499	0.0448397	0.342697	0.666015
at4g21580	at4g21580.1	1	3	oxidoreductase zinc-binding dehydrogenase family protein		oxidoreductase zinc-binding dehydrogenase family protein; FUNCTIONS IN: oxidoreductase activity binding catalytic activity zinc ion binding; INVOLVED IN: oxidation reduction metabolic process; LOCATED IN: cellular_component unknown; EXPRESSED IN: 23 plant structures; EXPRESSED DURING: 13 growth stages; CONTAINS InterPro DOMAIN/s: GroES-like (InterPro:IPR011032) Quinone oxidoreductase putative PIG…	1348	1686	2;0;196;2;249;0;899	0;7;213;0;429;0;1037	0	2	0	0	4.12934e-08	9.1073e-08	8.7835e-16	0.543342	0.19542	1.18266e+07	-36.7019	-26.6283	0.559795	1	-14.2668	-9.14506	0.709917	0.399471	1	NA	1	Chr4:11475718-11477768	58.8981	48.6464	-0.275889	0.601501	0.547507	0.972482	0.967204	0.0253919	0.764609	0.897704	0.975946	0.011011	0.435474	0.790235	-0.927003	-0.45097	-0.0804422
at2g26600	at2g26600.1	1	2	Glycosyl hydrolase superfamily protein		Glycosyl hydrolase superfamily protein; FUNCTIONS IN: cation binding hydrolase activity hydrolyzing O-glycosyl compounds catalytic activity; INVOLVED IN: carbohydrate metabolic process; LOCATED IN: anchored to membrane; EXPRESSED IN: 22 plant structures; EXPRESSED DURING: 13 growth stages; CONTAINS InterPro DOMAIN/s: Glycoside hydrolase catalytic core (InterPro:IPR017853) Glycoside hydrolase fami…	444	683	34;0;410	68;9;606	20	14	58	10	1.87683e-06	1.54714e-06	2.19206e-06	0.260427	0.19542	1.18266e+07	-19.0549	0.49423	0.597499	1	-9.60037	0.4053	0.610273	0.434685	1	1	0.97399	Chr2:11316411-11318483	11.7137	8.84596	-0.405111	0.790492	0.42924	0.96663	0.999317	0.673808	0.589585	0.85466	0.999626	0.248925	0.470042	0.735464	-0.675008	-0.37136	-0.00938051
at1g63830	at1g63830.1	1	3	PLAC8 family protein		PLAC8 family protein; LOCATED IN: plasma membrane membrane; EXPRESSED IN: 24 plant structures; EXPRESSED DURING: 15 growth stages; CONTAINS InterPro DOMAIN/s: Protein of unknown function Cys-rich (InterPro:IPR006461); BEST Arabidopsis thaliana protein match is: PLAC8 family protein (TAIR:AT5G41390.1); Has 476 Blast hits to 386 proteins in 125 species: Archae - 0; Bacteria - 22; Metazoa - 109; Fun…	1758	2864	231;159;0;10;53;1;1304	415;344;0;8;73;12;2012	194	37	375	40	1.14912e-05	1.04985e-05	1.2473e-05	0.268445	0.19542	1.18266e+07	-16.4166	0.245695	0.755464	1	-8.23695	0.326759	0.422055	0.515913	1	1	0.986062	Chr1:23685092-23687363	66.3572	68.0293	0.0359021	-0.0786727	0.937293	0.998187	0.887324	0.521831	0.609027	0.816448	0.959726	0.278055	0.494809	0.723365	-0.593656	-0.317022	-0.00897247
at1g12520	at1g12520.1	1	3	copper chaperone for SOD1	Copper/zinc superoxide dismutase copper chaperone. Localized to the chloroplast. Expressed in roots and shoots. Up-regulated in response to copper and senescence. The AtACC activates all three CuZnSOD activities located in three different subcellular comp	copper chaperone for SOD1 (CCS); FUNCTIONS IN: superoxide dismutase copper chaperone activity superoxide dismutase activity; INVOLVED IN: cellular copper ion homeostasis; LOCATED IN: chloroplast; EXPRESSED IN: 22 plant structures; EXPRESSED DURING: 13 growth stages; CONTAINS InterPro DOMAIN/s: Superoxide dismutase copper/zinc binding (InterPro:IPR001424) Heavy metal transport/detoxification prote…	596	883	3;7;81;1;51;0;453	6;40;87;2;70;0;678	2	1	6	0	1.71918e-07	1.36532e-07	2.01204e-07	0.432469	0.19542	1.18266e+07	-22.5629	0.483131	1	1	-11.868	0.487901	0.173931	0.676641	1	NA	1	Chr1:4267105-4268926	35.5621	31.0465	-0.19591	0.407395	0.683718	0.980296	0.916936	0.747483	0.777092	0.892262	0.960505	0.500642	0.708488	0.849366	-0.395319	-0.180647	-0.00512773
at3g46440	at3g46440.2	2	2	UDP-XYL synthase 5	encodes a protein similar to UDP-glucuronic acid decarboxylase. UDP-glucuronic acid decarboxylase produces UDP-xylose which is a substrate for many cell wall carbohydrates including hemicellulose and pectin. UDP-xylose is also known to feedback regulate s	UDP-XYL synthase 5 (UXS5); FUNCTIONS IN: UDP-glucuronate decarboxylase activity catalytic activity; INVOLVED IN: nucleotide-sugar metabolic process D-xylose metabolic process; LOCATED IN: chloroplast; EXPRESSED IN: 26 plant structures; EXPRESSED DURING: 15 growth stages; CONTAINS InterPro DOMAIN/s: NAD-dependent epimerase/dehydratase (InterPro:IPR001509) NAD(P)-binding domain (InterPro:IPR016040)…	237	613	4;7;226	22;6;585	2	5	3	3	2.73463e-07	3.18764e-07	2.31146e-07	0.345476	0.19542	1.18266e+07	-21.798	-0.434477	0.860719	1	-12.2757	-0.410057	0.173618	0.676916	1	NA	1	Chr3:17089044-17091875	2.37365	1.5458	-0.618756	0.781144	0.434718	0.96663	0.478482	0.12645	0.255457	0.519968	0.807086	0.0428931	0.161158	0.3596	-0.672175	-0.353589	-0.0328714
at4g02890	at4g02890.4	8	4	Ubiquitin family protein	Polyubiquitin gene containing 4 ubiquitin repeats.	UBQ14; CONTAINS InterPro DOMAIN/s: Ubiquitin subgroup (InterPro:IPR019956) Ubiquitin conserved site (InterPro:IPR019954) Ubiquitin (InterPro:IPR000626) Ubiquitin supergroup (InterPro:IPR019955); BEST Arabidopsis thaliana protein match is: polyubiquitin 10 (TAIR:AT4G05320.6); Has 30201 Blast hits to 17322 proteins in 780 species: Archae - 12; Bacteria - 1396; Metazoa - 17338; Fungi - 3422; Plants …	8533	9337	0;0;0;22;0;0;0;1093;1;14;8;1676;817;58;4844	1;0;0;26;0;0;0;1301;1;5;1;1925;914;34;5129	907	186	1156	145	4.45759e-05	4.96746e-05	3.94913e-05	0.268445	0.19542	1.18266e+07	-14.4631	-0.331863	0.663916	1	-7.15466	-0.219114	0.172891	0.677555	1	1	0.994237	Chr4:1274464-1280031	393.295	338.537	-0.216298	0.407527	0.683621	0.980296	0.95411	0.843357	0.84779	0.924895	0.965621	0.533904	0.782092	0.89973	-0.403934	-0.140794	-0.00461726
at1g27450	at1g27450.2	2	3	adenine phosphoribosyl transferase 1	Adenosine phosphoribosyl transferase(E.C:2.4.2.7) involved in the one-step salvage of adenine to AMP.	adenine phosphoribosyl transferase 1 (APT1); FUNCTIONS IN: adenine phosphoribosyltransferase activity; INVOLVED IN: response to cadmium ion adenine salvage; LOCATED IN: cytosol chloroplast plasma membrane plant-type cell wall; EXPRESSED IN: 24 plant structures; EXPRESSED DURING: 14 growth stages; CONTAINS InterPro DOMAIN/s: Adenine phosphoribosyl transferase (InterPro:IPR005764) Phosphoribosyltra…	1390	2569	8;6;255;4;67;69;981	40;2;443;2;190;128;1764	0	6	2	0	1.64009e-07	2.73354e-07	7.05087e-08	0.531488	0.19542	1.18266e+07	-22.812	-2.0203	0.273102	1	-11.069	-0.593688	0.124592	0.724107	1	NA	1	Chr1:9531838-9534114	89.2118	91.7564	0.0405732	-0.088198	0.929719	0.998187	0.77913	0.14304	0.587572	0.775039	0.896865	0.0509046	0.181182	0.385612	-0.779711	-0.583381	-0.303866
at5g26770	at5g26770.2	2	3			unknown protein; BEST Arabidopsis thaliana protein match is: unknown protein (TAIR:AT3G05830.1); Has 35333 Blast hits to 34131 proteins in 2444 species: Archae - 798; Bacteria - 22429; Metazoa - 974; Fungi - 991; Plants - 531; Viruses - 0; Other Eukaryotes - 9610 (source: NCBI BLink).	1514	1627	30;39;465;0;113;0;867	16;58;431;1;155;0;966	19	20	45	13	1.88221e-06	1.77533e-06	1.98567e-06	0.23697	0.19542	1.18266e+07	-19.0244	0.158209	0.86749	1	-10.726	0.181035	0.121824	0.727065	1	1	0.994237	Chr5:9407719-9410117	25.432	15.0731	-0.754671	1.49805	0.134121	0.905197	0.278677	0.521319	0.154516	0.273015	0.427348	0.351951	0.532782	0.705118	0.0209436	0.254112	0.473129
at2g46920	at2g46920.1	1	2	Protein phosphatase 2C family protein	Pol mutations are recessive partial suppressors of meristem defects in strong clv1 and clv3 mutants and nearly complete suppressors of weak clv1 mutants. Single mutants appear normal. Acts downstream of the CLV signaling pathway in meristem development a	poltergeist (POL); FUNCTIONS IN: phospholipid binding protein serine/threonine phosphatase activity; INVOLVED IN: in 6 processes; LOCATED IN: nucleus plasma membrane; EXPRESSED IN: 22 plant structures; EXPRESSED DURING: 15 growth stages; CONTAINS InterPro DOMAIN/s: Protein phosphatase 2C-related (InterPro:IPR001932) Protein phosphatase 2C (InterPro:IPR015655) Protein phosphatase 2C N-terminal (In…	509	602	21;4;484	29;0;573	9	12	6	23	1.16453e-06	9.56117e-07	1.37998e-06	0.354617	0.19542	1.18266e+07	-19.7109	0.570695	0.596192	1	-11.0758	0.213157	0.11133	0.738635	1	1	0.994237	Chr2:19277902-19281760	2.46042	2.0422	-0.268781	0.434198	0.664145	0.980296	0.322403	0.998491	0.120077	0.333044	0.64567	0.444682	0.788073	0.999404	0.00807847	0.445748	0.782858
at2g25290	at2g25290.3	4	3	Octicosapeptide/Phox/Bem1p (PB1) domain-containing protein / tetratricopeptide repeat (TPR)-containing protein		Octicosapeptide/Phox/Bem1p (PB1) domain-containing protein / tetratricopeptide repeat (TPR)-containing protein; FUNCTIONS IN: binding; INVOLVED IN: biological_process unknown; LOCATED IN: cellular_component unknown; CONTAINS InterPro DOMAIN/s: Octicosapeptide/Phox/Bem1p (InterPro:IPR000270) Tetratricopeptide-like helical (InterPro:IPR011990) Tetratricopeptide repeat-containing (InterPro:IPR013026…	488	632	5;9;8;3;0;17;446	5;11;2;6;0;17;591	2	1	6	0	1.71918e-07	1.36532e-07	2.01204e-07	0.432469	0.19542	1.18266e+07	-22.5629	0.483131	1	1	-12.8719	0.413047	0.0653669	0.798206	1	NA	1	Chr2:10765701-10768665	2.05692	6.30615	0	0	1	1	0.217864	0.718398	0.0802655	0.264048	0.498837	0.381111	0.637241	0.840211	0.023464	0.364952	0.655327
at3g57630	at3g57630.1	1	2	exostosin family protein		exostosin family protein; FUNCTIONS IN: catalytic activity; LOCATED IN: endomembrane system membrane; EXPRESSED IN: 21 plant structures; EXPRESSED DURING: 13 growth stages; CONTAINS InterPro DOMAIN/s: EGF extracellular (InterPro:IPR013111) Exostosin-like (InterPro:IPR004263) EGF-like (InterPro:IPR006210) EGF-like type 3 (InterPro:IPR000742) EGF-like region conserved site (InterPro:IPR013032); BES…	477	807	34;1;442	41;16;750	14	20	17	24	1.65743e-06	1.54815e-06	1.76775e-06	0.276566	0.19542	1.18266e+07	-19.1984	0.20519	0.829666	1	-10.2553	0.110098	0.0508968	0.82151	1	1	0.997597	Chr3:21339301-21343796	6.30181	4.50083	-0.485575	0.924848	0.355045	0.96663	0.943942	0.54272	0.656457	0.886581	0.997235	0.196776	0.486484	0.788593	-0.713138	-0.393529	-0.0108021
at5g28770	at5g28770.2	2	3	bZIP transcription factor family protein	bZIP protein BZO2H3 mRNA partial cds	BZO2H3; FUNCTIONS IN: DNA binding protein heterodimerization activity sequence-specific DNA binding transcription factor activity; INVOLVED IN: regulation of transcription DNA-dependent; EXPRESSED IN: 22 plant structures; EXPRESSED DURING: 13 growth stages; CONTAINS InterPro DOMAIN/s: Basic-leucine zipper (bZIP) transcription factor (InterPro:IPR004827) bZIP transcription factor bZIP-1 (InterPro:…	917	1308	10;11;172;17;0;142;565	20;5;264;42;0;162;815	1	10	3	2	3.38014e-07	5.01214e-07	1.8676e-07	0.412179	0.19542	1.18266e+07	-21.6315	-1.4078	0.383314	1	-12.8141	-0.407611	0.0490984	0.82464	1	1	0.997597	Chr5:10796458-10798222	32.7189	30.8416	-0.0852474	0.176303	0.860056	0.992219	0.805306	0.474907	0.675031	0.811181	0.905884	0.322768	0.53045	0.722062	-0.510677	-0.276684	-0.0470224
at5g09410	at5g09410.1	1	3	ethylene induced calmodulin binding protein	calmodulin-binding protein similar to another ethylene-upregulated calmodulin-binding protein ER1 GI:11612392 from (Nicotiana tabacum)	ethylene induced calmodulin binding protein (EICBP.B); FUNCTIONS IN: calmodulin binding transcription regulator activity transcription activator activity; INVOLVED IN: response to freezing; LOCATED IN: nucleus; EXPRESSED IN: 25 plant structures; EXPRESSED DURING: 15 growth stages; CONTAINS InterPro DOMAIN/s: Immunoglobulin E-set (InterPro:IPR014756) Ankyrin repeat-containing domain (InterPro:IPR0…	1619	1702	7;61;151;2;0;9;1389	9;33;129;1;0;1;1529	1	6	7	2	3.18542e-07	3.18852e-07	3.18263e-07	0.363882	0.19542	1.18266e+07	-21.591	-0.0215837	1	1	-12.2018	0.225368	0.0479148	0.826732	1	NA	1	Chr5:2920826-2927420	4.00536	7.45944	0.897135	-1.75908	0.0785647	0.815085	0.190252	0.68582	0.0762945	0.203872	0.394411	0.310262	0.582626	0.83338	0.0576055	0.375131	0.667669
at3g15770	at3g15770.2	2	2			unknown protein; BEST Arabidopsis thaliana protein match is: unknown protein (TAIR:AT1G15350.1); Has 35333 Blast hits to 34131 proteins in 2444 species: Archae - 798; Bacteria - 22429; Metazoa - 974; Fungi - 991; Plants - 531; Viruses - 0; Other Eukaryotes - 9610 (source: NCBI BLink).	193	301	1;14;178	16;15;270	6	8	10	5	5.93935e-07	6.3739e-07	5.52783e-07	0.284791	0.19542	1.18266e+07	-20.6833	-0.203978	0.914641	1	-10.4044	-0.114321	0.0315852	0.858941	1	1	0.998819	Chr3:5340073-5341339	15.4714	11.8525	-0.384413	0.655543	0.512118	0.970042	0.910536	0.410458	0.609067	0.852505	0.9917	0.201909	0.411016	0.661917	-0.692616	-0.426297	-0.102032
at2g20990	at2g20990.1	1	3	synaptotagmin A	Encodes a plasma membrane localized protein with similarity to synaptotagmins a class of membrane trafficking proteins. SYT1 is expressed in all tissues. Loss of function mutations show hypersensitivity to NaCl and electrolyte leakage from the plasma mem	synaptotagmin A (SYTA); FUNCTIONS IN: molecular_function unknown; INVOLVED IN: in 7 processes; LOCATED IN: endosome plasma membrane vacuole membrane; EXPRESSED IN: whole plant guard cell cultured cell callus leaf; EXPRESSED DURING: seedling growth; CONTAINS InterPro DOMAIN/s: C2 membrane targeting protein (InterPro:IPR018029) C2 calcium/lipid-binding domain CaLB (InterPro:IPR008973) C2 region (In…	5750	6145	17;24;307;0;345;3;5054	20;11;327;0;341;2;5444	8	9	9	11	7.99134e-07	7.7389e-07	8.24269e-07	0.293123	0.19542	1.18266e+07	-20.245	0.11276	0.934788	1	-11.4926	0.0537048	0.0063486	0.936493	1	1	0.999342	Chr2:9014551-9018097	137.35	105.48	-0.380883	0.765433	0.444014	0.967662	0.789944	0.928177	0.612453	0.781118	0.892342	0.835685	0.920707	0.96849	0.00335174	0.139956	0.309253
at2g05520	at2g05520.1	1	6	glycine-rich protein 3	Encodes a glycine-rich protein that is expressed mainly in stems and leaves. mRNA levels are upregulated in response to ABA salicylic acid and ethylene but downregulated in response to dessication.	glycine-rich protein 3 (GRP-3); FUNCTIONS IN: molecular_function unknown; INVOLVED IN: response to ethylene stimulus response to desiccation response to abscisic acid stimulus response to salicylic acid stimulus; LOCATED IN: endomembrane system; EXPRESSED IN: 22 plant structures; EXPRESSED DURING: 14 growth stages; CONTAINS InterPro DOMAIN/s: Glycine rich protein (InterPro:IPR010800); BEST Arabid…	13302	19339	864;3;967;24;0;0;1096;3;0;0;27;0;0;0;196;6;0;0;0;0;0;0;0;0;0;0;0;0;0;0;401;3;0;0;0;0;0;0;0;0;0;0;2460;0;0;0;5;0;0;0;0;0;0;0;0;0;0;0;0;0;0;6;7241	994;6;1182;64;0;0;1080;2;0;0;16;0;0;0;176;26;0;0;0;0;0;0;0;0;0;0;0;0;0;0;425;1;0;0;0;0;0;0;0;0;0;0;4568;0;0;0;12;0;0;0;0;0;0;0;0;0;0;0;0;0;0;16;10771	479	385	462	532	4.10891e-05	3.93183e-05	4.28611e-05	0.157953	0.19542	1.18266e+07	-14.5725	0.123967	0.831895	1	-5.95439	-0.0373056	0.00394735	0.949904	1	1	0.999342	Chr2:2026161-2027117	1746.23	2012.25	0.204571	-0.3505	0.725963	0.982496	0.942526	0.752312	0.85663	0.921927	0.960019	0.618057	0.786823	0.888458	-0.310561	-0.132768	-0.0128258
at3g15840	at3g15840.1	1	5	post-illumination chlorophyll fluorescence increase	Encodes a chloroplast-targeted protein localized in the stroma that is a novel component essential for NDH-mediated non-photochemical reduction of the plastoquinone pool in chlororespiratory electron transport.	post-illumination chlorophyll fluorescence increase (PIFI); FUNCTIONS IN: molecular_function unknown; INVOLVED IN: chlororespiration; LOCATED IN: thylakoid chloroplast stroma chloroplast; EXPRESSED IN: 21 plant structures; EXPRESSED DURING: 13 growth stages; Has 53 Blast hits to 53 proteins in 14 species: Archae - 0; Bacteria - 0; Metazoa - 0; Fungi - 0; Plants - 49; Viruses - 0; Other Eukaryotes…	3809	5455	0;2;0;2;0;0;55;10;0;0;0;0;46;0;20;8;0;0;0;0;141;0;801;0;0;0;606;0;394;0;1724	0;0;0;1;6;0;90;11;0;0;0;0;73;0;32;6;0;0;0;0;227;0;1279;0;0;0;919;0;539;0;2272	0	0	0	0	5.23134e-05	8.7835e-16	8.7835e-16	0.00605148	0.19542	1.18266e+07	-50.0161	0	0.0830538	1	-16.5102	-0.434717	0.00171035	0.967012	1	NA	1	Chr3:5356600-5358593	190.75	216.549	0.183016	-0.38752	0.698371	0.980296	0	0.710084	0	0.354623	0.708099	0.642436	0.911192	0.971839	0.143238	0.535923	0.939042
at4g20380	at4g20380.1	1	8	LSD1 zinc finger family protein	LSD1 monitors a superoxide-dependent signal and negatively regulates a plant cell death pathway. contains zinc-finger motifs. LSD1 negatively regulates a basal defense pathway that can act upstream or independently of both NIM1/NPR1 function and SA accumu	LESION SIMULATING DISEASE (LSD1); CONTAINS InterPro DOMAIN/s: Zinc finger LSD1-type (InterPro:IPR005735); BEST Arabidopsis thaliana protein match is: lsd one like 1 (TAIR:AT1G32540.1); Has 361 Blast hits to 293 proteins in 54 species: Archae - 0; Bacteria - 0; Metazoa - 49; Fungi - 0; Plants - 249; Viruses - 0; Other Eukaryotes - 63 (source: NCBI BLink).	793	1055	0;1;0;6;0;0;0;0;0;0;0;13;0;0;0;0;5;0;0;0;0;0;0;0;0;0;0;0;0;0;0;2;0;0;0;0;0;0;0;0;0;0;0;0;0;0;0;0;0;0;0;0;0;0;0;0;0;0;0;0;0;0;0;6;0;16;0;0;0;0;0;0;0;0;0;0;0;0;0;0;0;0;0;0;0;0;0;0;0;0;0;0;0;0;0;0;0;0;0;0;0;0;0;0;0;0;0;0;0;0;0;0;0;0;0;0;0;0;0;0;0;0;0;0;0;0;187;1;19;0;0;0;0;0;0;0;0;0;0;0;0;0;0;0;28;0;0;0;0;0;0;0;0;0;0;0;0;0;0;0;1;0;0;0;0;0;0;0;0;0;0;0;0;0;0;0;0;0;0;0;0;0;0;0;0;0;0;0;0;0;0;0;0;0;0;0;0…	0;2;0;8;0;0;0;0;0;0;0;5;0;0;0;0;6;0;0;0;0;0;0;3;0;0;0;0;0;0;0;2;0;0;0;0;0;0;0;0;0;0;0;0;0;0;0;0;0;0;0;0;0;0;0;0;0;0;0;0;0;0;0;8;0;13;0;0;0;0;0;0;0;0;0;0;0;0;0;0;0;0;0;0;0;0;0;0;0;0;0;0;0;0;0;0;0;1;0;0;0;0;0;0;0;0;0;0;0;0;0;0;0;0;0;0;0;0;0;0;0;0;0;0;0;0;315;1;26;0;0;0;0;0;0;0;0;0;0;0;0;0;0;0;48;0;0;0;0;0;0;0;0;0;0;0;0;0;0;0;0;0;0;0;0;0;0;0;0;0;0;0;0;0;0;0;0;0;0;0;0;0;0;0;0;0;0;0;0;0;0;0;0;0;0;0;0;…	0	0	0	0	5.23134e-05	8.7835e-16	8.7835e-16	0.118964	0.19542	1.18266e+07	-50.0161	0	1	1	-15.8128	0.149476	0.00012697	0.99101	1	NA	1	Chr4:11004516-11006788	22.0981	17.6679	-0.32279	0.646861	0.517722	0.97104	0.130104	0	0.148436	0.41625	0.731033	0	0.041967	0.259664	-0.688353	-0.352198	-0.0182843
at3g25560	at3g25560.1	1	3	NSP-interacting kinase 2		NSP-interacting kinase 2 (NIK2); FUNCTIONS IN: protein serine/threonine kinase activity protein kinase activity ATP binding; INVOLVED IN: protein amino acid phosphorylation; LOCATED IN: endomembrane system; EXPRESSED IN: 18 plant structures; EXPRESSED DURING: 13 growth stages; CONTAINS InterPro DOMAIN/s: Protein kinase ATP binding site (InterPro:IPR017441) Protein kinase catalytic domain (InterPr…	260	292	0;0;33;0;4;0;223	0;6;29;0;2;1;254	0	0	0	0	5.23134e-05	8.7835e-16	8.7835e-16	0.00605148	0.19542	1.18266e+07	-50.0161	0	0.0830538	1	#NAME?	-0.202521	0	1	1	NA	1	Chr3:9278877-9282860	5.14849	2.22768	-1.20861	1.95974	0.0500262	0.726516	0.998865	0.347884	0.38698	0.727806	0.938008	0	0.246292	0.57122	-0.837766	-0.463843	-0.00353007
at4g00830	at4g00830.1	1	4	RNA-binding (RRM/RBD/RNP motifs) family protein		RNA-binding (RRM/RBD/RNP motifs) family protein; FUNCTIONS IN: RNA binding nucleotide binding nucleic acid binding; INVOLVED IN: biological_process unknown; LOCATED IN: cellular_component unknown; EXPRESSED IN: 23 plant structures; EXPRESSED DURING: 15 growth stages; CONTAINS InterPro DOMAIN/s: RNA recognition motif RNP-1 (InterPro:IPR000504) Nucleotide-binding alpha-beta plait (InterPro:IPR01267…	776	946	0;0;6;1;13;0;54;0;0;16;110;0;1;0;575	0;0;10;0;23;0;57;0;0;7;88;0;3;0;758	0	0	0	0	5.23134e-05	8.7835e-16	8.7835e-16	0.00605148	0.19542	1.18266e+07	-50.0161	0	0.0830538	1	#NAME?	-0.202521	0	1	1	NA	1	Chr4:352015-355233	21.7885	18.7359	-0.217765	0.466447	0.640896	0.979778	0.668356	0.918458	0.279523	0.5813	0.804762	0.742985	0.878505	0.952677	0.0382837	0.288714	0.602393
at5g09230	at5g09230.6	32	7	sirtuin 2	Encodes SRT2 a member of the SIR2 (sirtuin) family HDAC (histone deacetylase) (SRT1/AT5g55760 SRT2/AT5G09230).	sirtuin 2 (SRT2); FUNCTIONS IN: NAD binding DNA binding zinc ion binding hydrolase activity acting on carbon-nitrogen (but not peptide) bonds in linear amides; INVOLVED IN: chromatin silencing defense response to bacterium negative regulation of defense response regulation of transcription DNA-dependent; LOCATED IN: chromatin silencing complex nucleus; EXPRESSED IN: 23 plant structures; EXPRESSED…	286	274	6;0;0;18;0;7;0;0;4;0;0;0;0;0;0;0;0;0;0;0;0;0;0;0;0;0;0;0;0;0;0;0;0;0;0;0;0;0;0;3;0;0;0;0;0;0;0;10;0;0;0;0;0;0;0;0;0;0;0;0;0;0;1;1;0;0;0;0;0;0;0;0;0;0;0;0;0;0;4;0;0;0;0;0;0;0;11;0;0;0;0;0;0;0;0;0;0;0;0;0;0;0;0;0;0;0;0;0;0;0;0;0;0;0;0;0;0;0;0;0;0;0;43;0;0;0;178	8;0;0;11;0;1;0;0;2;0;0;0;0;0;0;0;0;0;0;0;0;0;0;0;0;0;0;0;0;0;0;0;0;0;0;0;0;0;0;16;0;0;0;0;0;0;0;9;0;0;0;0;0;0;0;0;0;0;0;0;0;0;1;0;0;0;0;0;0;0;0;0;0;0;0;0;0;0;2;0;0;0;0;0;0;0;12;0;0;0;0;0;0;0;0;0;0;0;0;0;0;0;0;0;0;0;0;0;0;0;0;0;0;0;0;0;0;0;0;0;0;0;42;0;0;0;170	0	0	0	0	5.23134e-05	8.7835e-16	8.7835e-16	0.118964	0.19542	1.18266e+07	-50.0161	0	1	1	#NAME?	-0.202521	0	1	1	NA	1	Chr5:2871376-2874849	3.59236	3.92805	0.128882	-0.19507	0.845338	0.990461	0.137325	0.480081	0.0067867	0.0879455	0.239927	0.176619	0.405683	0.610135	0.0369843	0.306602	0.530268
at2g35390	at2g35390.3	4	3	Phosphoribosyltransferase family protein		Phosphoribosyltransferase family protein; FUNCTIONS IN: magnesium ion binding ribose phosphate diphosphokinase activity; INVOLVED IN: cellular biosynthetic process nucleotide biosynthetic process nucleoside metabolic process ribonucleoside monophosphate biosynthetic process; LOCATED IN: chloroplast; EXPRESSED IN: 6 plant structures; EXPRESSED DURING: L mature pollen stage M germinated pollen stag…	2272	3653	82;0;238;0;0;99;1853	138;0;456;17;0;130;2912	0	0	14	3	3.09378e-07	8.7835e-16	5.80136e-07	0.354617	0.19542	1.18266e+07	-35.379	29.2741	0.00767868	1	-11.0013	7.10934	14.1881	0.000165415	0.46164	1	0.181162	Chr2:14895278-14897822	0.0737945	1.24714	4.07897	-2.14602	0.0318711	0.644337	1.07364e-05	0.122736	5.15359e-06	0.015653	0.0624824	0.0343491	0.0891754	0.181719	0.0022037	0.0719666	0.165839
at1g32700	at1g32700.2	2	2	PLATZ transcription factor family protein		PLATZ transcription factor family protein; CONTAINS InterPro DOMAIN/s: Protein of unknown function DUF597 (InterPro:IPR006734); BEST Arabidopsis thaliana protein match is: PLATZ transcription factor family protein (TAIR:AT4G17900.2); Has 35333 Blast hits to 34131 proteins in 2444 species: Archae - 798; Bacteria - 22429; Metazoa - 974; Fungi - 991; Plants - 531; Viruses - 0; Other Eukaryotes - 961…	1217	1703	129;0;1088	162;16;1525	0	0	3	13	3.61889e-07	8.7835e-16	7.36995e-07	0.47485	0.19542	1.18266e+07	-35.1516	29.729	0.00407909	1	-12.5665	8.3896	13.262	0.000270845	0.49392	1	0.19383	Chr1:11827432-11829759	1.8508	1.56467	-0.242287	0.284602	0.775949	0.98406	6.23255e-08	0.0141748	0	0.0030452	0.011699	0.0101641	0.0339305	0.0828499	0.00571549	0.0306306	0.078336
at3g52180	at3g52180.2	2	2	dual specificity protein phosphatase (DsPTP1) family protein	Encodes a plant-specific protein phosphatase that contains a protein tyrosine phosphatase (PTP) catalytic domain and a kinase interaction sequence (KIS) domain. This protein interacts with the plant SnRK AKIN11. Binds starch. Localized in the chloroplast.	STARCH-EXCESS 4 (SEX4); FUNCTIONS IN: protein tyrosine/serine/threonine phosphatase activity polysaccharide binding; INVOLVED IN: protein amino acid dephosphorylation starch metabolic process starch catabolic process; LOCATED IN: chloroplast; EXPRESSED IN: 24 plant structures; EXPRESSED DURING: 15 growth stages; CONTAINS InterPro DOMAIN/s: Dual-specific/protein-tyrosine phosphatase conserved regi…	671	1424	51;1;619	96;19;1309	0	1	3	16	4.62612e-07	4.55284e-08	8.99626e-07	0.48584	0.19542	1.18266e+07	-22.1958	4.38488	0.00940865	1	-12.3232	4.34944	11.1319	0.000848553	0.618508	1	0.242723	Chr3:19349651-19353596	0.484139	1.13273	1.22631	-1.26867	0.204557	0.942721	0.00258024	0.0228441	1.10798e-05	0.0103254	0.0381125	0.017965	0.0595733	0.147906	3.13526e-05	0.0471642	0.138075
at4g21450	at4g21450.3	4	3	PapD-like superfamily protein		PapD-like superfamily protein; FUNCTIONS IN: structural molecule activity; INVOLVED IN: biological_process unknown; EXPRESSED IN: 22 plant structures; EXPRESSED DURING: 13 growth stages; CONTAINS InterPro DOMAIN/s: PapD-like (InterPro:IPR008962) Major sperm protein (InterPro:IPR000535); BEST Arabidopsis thaliana protein match is: PapD-like superfamily protein (TAIR:AT4G05060.1).	1261	1780	4;23;106;32;212;0;884	11;24;168;10;347;0;1220	10	22	7	3	8.98883e-07	1.4576e-06	3.63451e-07	0.284791	0.19542	1.18266e+07	-20.3909	-2.00606	0.040307	1	-11.4014	-1.85773	6.98118	0.00823714	1	1	0.491066	Chr4:11425956-11428386	4.42086	1.22811	-1.84788	2.34802	0.0188735	0.553365	0.103249	0.0199149	0.0530822	0.124012	0.240192	0.00674964	0.0226641	0.0497607	-0.216336	-0.0997669	-0.0240113
at5g66210	at5g66210.2	2	4	calcium-dependent protein kinase 28	member of Calcium Dependent Protein Kinase	calcium-dependent protein kinase 28 (CPK28); FUNCTIONS IN: protein serine/threonine kinase activity calmodulin-dependent protein kinase activity protein kinase activity ATP binding calcium ion binding; INVOLVED IN: protein amino acid phosphorylation; LOCATED IN: plasma membrane; EXPRESSED IN: 23 plant structures; EXPRESSED DURING: 13 growth stages; CONTAINS InterPro DOMAIN/s: Protein kinase ATP b…	1370	2799	0;2;52;0;0;0;76;13;264;0;119;0;14;0;830	0;0;130;0;0;0;175;14;520;0;287;0;39;0;1634	1	1	0	0	4.12853e-08	9.10377e-08	8.7835e-16	0.464021	0.19542	1.18266e+07	-36.7025	-26.6271	0.551973	1	-11.8052	-5.0094	2.80724	0.0938395	1	NA	1	Chr5:26456284-26459631	0.465585	0.110865	-2.07024	1.13829	0.255	1	0.0666066	3.41059e-05	0.0351648	0.117696	0.247555	3.74334e-05	0.0205239	0.069533	-0.229293	-0.0947487	-0.0013231
at1g69840	at1g69840.5	16	7	SPFH/Band 7/PHB domain-containing membrane-associated protein family		SPFH/Band 7/PHB domain-containing membrane-associated protein family; INVOLVED IN: biological_process unknown; LOCATED IN: plasma membrane; EXPRESSED IN: 25 plant structures; EXPRESSED DURING: 15 growth stages; CONTAINS InterPro DOMAIN/s: Band 7 protein (InterPro:IPR001107); BEST Arabidopsis thaliana protein match is: SPFH/Band 7/PHB domain-containing membrane-associated protein family (TAIR:AT5G…	3571	6666	9;15;0;26;0;28;0;122;0;0;0;0;0;0;0;2;0;0;0;0;0;0;0;0;0;0;0;0;0;0;0;1;0;0;0;0;0;0;0;0;0;0;0;0;0;0;0;0;0;0;0;1;0;0;0;0;0;0;0;0;0;0;0;19;4;0;0;0;0;0;0;0;0;0;0;0;0;0;0;0;2;0;0;0;0;0;0;0;5;0;0;0;0;0;0;0;0;0;0;0;0;0;0;0;0;0;0;0;0;0;0;0;0;0;0;4;1;0;0;0;0;0;0;0;0;0;3332	19;52;0;49;0;34;0;259;0;0;0;0;0;0;0;0;0;0;0;1;0;0;0;0;0;0;0;0;0;0;0;10;0;0;0;0;0;0;0;0;0;0;0;0;0;0;0;0;0;0;0;0;0;0;0;0;0;0;0;0;0;0;0;27;8;0;0;0;0;0;0;0;0;0;0;0;0;0;0;0;0;0;0;0;0;0;0;0;3;0;0;0;0;0;0;0;0;0;0;0;0;0;0;0;0;0;0;0;0;0;0;0;0;0;0;0;2;0;7;0;0;0;0;0;0;0;6195	1	1	0	0	4.12853e-08	9.10377e-08	8.7835e-16	0.47485	0.19542	1.18266e+07	-36.7025	-26.6271	0.553058	1	-13.5908	-8.79669	2.25506	0.133178	1	NA	1	Chr1:26293600-26295849	2.27504	0	0	0	1	1	0.0140484	0	0.0195554	0.0815995	0.22479	7.20935e-05	0.00804527	0.0363918	-0.217182	-0.0720559	-0.006554
at3g15980	at3g15980.1	1	5	Coatomer beta' subunit		Coatomer beta' subunit; FUNCTIONS IN: structural molecule activity; INVOLVED IN: intracellular protein transport vesicle-mediated transport; LOCATED IN: membrane coat COPI vesicle coat; EXPRESSED IN: 25 plant structures; EXPRESSED DURING: 13 growth stages; CONTAINS InterPro DOMAIN/s: WD40 repeat 2 (InterPro:IPR019782) Coatomer WD associated region (InterPro:IPR006692) WD40 repeat (InterPro:IPR001…	2184	3373	5;79;0;0;0;0;0;8;0;0;0;0;0;0;136;0;0;0;0;105;0;48;0;0;4;0;0;5;28;38;1728	2;126;0;0;0;0;0;6;1;0;0;0;0;0;263;0;0;0;0;174;0;102;0;0;1;0;0;15;32;52;2599	1	4	2	0	1.42639e-07	2.27701e-07	7.05087e-08	0.422251	0.19542	1.18266e+07	-22.9351	-1.73823	0.341019	1	-13.079	-2.01843	1.17125	0.279145	1	NA	1	Chr3:5411291-5418541	0.957425	0.283491	-1.75586	1.80255	0.0714595	0.794244	0.0548971	0.0126534	0.0256325	0.0993267	0.215585	0	0.0168315	0.043425	-0.199374	-0.0815565	-0.00160728
at3g52180	at3g52180.1	1	2	dual specificity protein phosphatase (DsPTP1) family protein	Encodes a plant-specific protein phosphatase that contains a protein tyrosine phosphatase (PTP) catalytic domain and a kinase interaction sequence (KIS) domain. This protein interacts with the plant SnRK AKIN11. Binds starch. Localized in the chloroplast.	STARCH-EXCESS 4 (SEX4); FUNCTIONS IN: protein tyrosine/serine/threonine phosphatase activity polysaccharide binding; INVOLVED IN: protein amino acid dephosphorylation starch metabolic process starch catabolic process; LOCATED IN: chloroplast stroma chloroplast; EXPRESSED IN: 24 plant structures; EXPRESSED DURING: 15 growth stages; CONTAINS InterPro DOMAIN/s: Dual-specific/protein-tyrosine phospha…	671	1424	51;1;619	96;19;1309	38	13	77	19	2.76664e-06	2.31921e-06	3.20245e-06	0.25251	0.19542	1.18266e+07	-18.4872	0.461638	0.587001	1	-9.33682	0.527553	1.16438	0.280559	1	1	0.938632	Chr3:19349651-19353596	18.0023	32.1477	0.836529	-1.8249	0.0680167	0.786846	0.99742	0.977156	0.961887	0.989675	0.999989	0.852094	0.940427	0.982035	-0.138075	-0.0471642	-3.13526e-05
at1g32700	at1g32700.1	1	2	PLATZ transcription factor family protein		PLATZ transcription factor family protein; CONTAINS InterPro DOMAIN/s: Protein of unknown function DUF597 (InterPro:IPR006734); BEST Arabidopsis thaliana protein match is: PLATZ transcription factor family protein (TAIR:AT4G17900.1); Has 399 Blast hits to 399 proteins in 26 species: Archae - 0; Bacteria - 0; Metazoa - 0; Fungi - 0; Plants - 399; Viruses - 0; Other Eukaryotes - 0 (source: NCBI BLi…	1217	1703	129;0;1088	162;16;1525	75	54	118	44	5.79092e-06	5.86984e-06	5.71271e-06	0.185491	0.19542	1.18266e+07	-17.3977	-0.0389691	0.961405	1	-8.93835	-0.0202032	0.0018771	0.965442	1	1	0.999342	Chr1:11827432-11829759	64.1856	64.8469	0.0147886	-0.0325895	0.974002	0.998672	1	0.985825	0.988301	0.996955	1	0.91715	0.96607	0.989836	-0.078336	-0.0306306	-0.00571549
at5g05000	at5g05000.3	4	3	translocon at the outer envelope membrane of chloroplasts 34	Outer membrane GTPase protein that may function in import of nuclear encoded proteins into the chloroplast. Phosphorylation of the G-domains regulate translocon assembly.	translocon at the outer envelope membrane of chloroplasts 34 (TOC34); FUNCTIONS IN: GTP binding GTPase activity; INVOLVED IN: protein targeting to chloroplast chloroplast localization; LOCATED IN: chloroplast outer membrane chloroplast; EXPRESSED IN: 23 plant structures; EXPRESSED DURING: 13 growth stages; CONTAINS InterPro DOMAIN/s: AIG1 (InterPro:IPR006703) Chloroplast protein import component …	299	403	33;0;0;4;0;0;262	36;3;0;33;0;0;331	1	3	11	22	8.23012e-07	1.82136e-07	1.47797e-06	0.345476	0.19542	1.18266e+07	-20.8633	3.04993	0.0079341	1	-11.2256	2.95553	13.522	0.000235782	0.49392	1	0.19383	Chr5:1474112-1476409	1.99182	3.72842	0.904477	-1.21876	0.222934	0.953096	0.105296	0.160831	0.0116832	0.0450147	0.205188	0.0748072	0.372385	0.585743	-0.00521636	0.315021	0.537261
at1g64230	at1g64230.5	16	5	ubiquitin-conjugating enzyme 28		ubiquitin-conjugating enzyme 28 (UBC28); CONTAINS InterPro DOMAIN/s: Ubiquitin-conjugating enzyme/RWD-like (InterPro:IPR016135) Ubiquitin-conjugating enzyme E2 (InterPro:IPR000608); BEST Arabidopsis thaliana protein match is: ubiquitin conjugating enzyme 8 (TAIR:AT5G41700.5).	2994	4374	12;0;583;0;0;5;0;0;303;0;0;0;0;0;0;0;0;0;0;0;0;0;0;0;14;0;0;0;3;0;2074	51;0;652;0;0;2;0;0;423;0;0;0;0;0;0;25;0;0;0;2;2;0;0;1;23;0;0;0;2;0;3191	0	0	2	23	6.07561e-07	8.7835e-16	1.25501e-06	0.543342	0.19542	1.18266e+07	-34.771	30.49	0.00131057	1	-12.3452	8.97972	12.9469	0.000320457	0.49392	1	0.19383	Chr1:23833550-23835536	0.419121	1.79015	2.09464	-1.83819	0.0660349	0.781815	6.13683e-17	0.000543041	-6.61986e-17	0.00754178	0.0915153	-8.4954e-17	3.8092e-17	0.0136446	-0.090636	-0.00616068	0.0094175
at3g15430	at3g15430.1	1	2	Regulator of chromosome condensation (RCC1) family protein		Regulator of chromosome condensation (RCC1) family protein; CONTAINS InterPro DOMAIN/s: Regulator of chromosome condensation/beta-lactamase-inhibitor protein II (InterPro:IPR009091) Regulator of chromosome condensation RCC1 (InterPro:IPR000408); BEST Arabidopsis thaliana protein match is: Regulator of chromosome condensation (RCC1) family protein (TAIR:AT3G26100.2); Has 18094 Blast hits to 5607 p…	650	1093	1;53;596	23;80;990	1	0	8	15	5.22034e-07	4.55092e-08	1.00486e-06	0.373276	0.19542	1.18266e+07	-22.1368	4.50532	0.00337281	1	-11.4645	4.34801	12.7582	0.000354455	0.49392	1	0.19383	Chr3:5208737-5211745	2.16228	8.0912	1.9038	-3.11702	0.00182692	0.24331	0.0412944	0.250213	7.30469e-05	0.0889157	0.269657	0.122923	0.457543	0.828844	-0.0201536	0.360634	0.751014
at4g39270	at4g39270.1	1	2	Leucine-rich repeat protein kinase family protein		Leucine-rich repeat protein kinase family protein; FUNCTIONS IN: protein serine/threonine kinase activity protein kinase activity ATP binding; INVOLVED IN: transmembrane receptor protein tyrosine kinase signaling pathway protein amino acid phosphorylation; LOCATED IN: endomembrane system; EXPRESSED IN: 18 plant structures; EXPRESSED DURING: 12 growth stages; CONTAINS InterPro DOMAIN/s: Protein ki…	497	1089	4;4;489	30;24;1035	2	2	23	7	6.28856e-07	1.82075e-07	1.04295e-06	0.293123	0.19542	1.18266e+07	-21.1341	2.50969	0.022492	1	-10.6548	2.60207	12.6949	0.000366655	0.49392	1	0.19383	Chr4:18276504-18279848	7.58767	10.9092	0.52382	-1.09939	0.271597	0.96448	0.692473	0.763587	0.403751	0.707919	0.924371	0.410887	0.666225	0.858797	-0.390634	-0.0479332	0.324703
at1g64610	at1g64610.1	1	2	Transducin/WD40 repeat-like superfamily protein		Transducin/WD40 repeat-like superfamily protein; CONTAINS InterPro DOMAIN/s: WD40 repeat 2 (InterPro:IPR019782) WD40 repeat-like-containing domain (InterPro:IPR011046) WD40-repeat-containing domain (InterPro:IPR017986) WD40/YVTN repeat-like-containing domain (InterPro:IPR015943) WD40 repeat (InterPro:IPR001680) WD40 repeat subgroup (InterPro:IPR019781) G-protein beta WD-40 repeat region (InterPro…	425	821	15;0;410	84;1;736	9	6	52	32	1.95543e-06	6.82591e-07	3.21439e-06	0.23697	0.19542	1.18266e+07	-19.3641	2.23686	0.00804592	1	-9.83712	2.24434	11.9273	0.000553187	0.589145	1	0.231199	Chr1:23998724-24001950	4.1543	9.67946	1.22032	-2.3162	0.0205476	0.563012	0.993262	0.915135	0.274283	0.651349	0.997679	0.50286	0.812246	1	-0.342485	0.141772	0.601259
at4g38560	at4g38560.1	1	2	Arabidopsis phospholipase-like protein (PEARLI 4) family		Arabidopsis phospholipase-like protein (PEARLI 4) family; CONTAINS InterPro DOMAIN/s: Phospholipase-like arabidopsis (InterPro:IPR007942); BEST Arabidopsis thaliana protein match is: Arabidopsis phospholipase-like protein (PEARLI 4) family (TAIR:AT2G20960.1); Has 264 Blast hits to 246 proteins in 47 species: Archae - 11; Bacteria - 15; Metazoa - 37; Fungi - 3; Plants - 167; Viruses - 2; Other Euk…	47	202	1;1;45	20;0;182	1	0	6	14	4.62658e-07	4.55092e-08	8.87945e-07	0.402248	0.19542	1.18266e+07	-22.2198	4.33942	0.00667774	1	-10.8848	4.17821	11.8038	0.000591087	0.589145	1	0.231199	Chr4:18029195-18033741	1.82006	5.87172	1.6898	-2.96905	0.00298717	0.278326	0.444475	1	0	0.513333	1	0.724744	0.924147	1	-0.0758301	0.404404	0.910902
at1g79910	at1g79910.1	1	2	Regulator of Vps4 activity in the MVB pathway protein		Regulator of Vps4 activity in the MVB pathway protein; CONTAINS InterPro DOMAIN/s: Protein of unknown function DUF292 eukaryotic (InterPro:IPR005061); BEST Arabidopsis thaliana protein match is: Regulator of Vps4 activity in the MVB pathway protein (TAIR:AT4G32350.1); Has 592 Blast hits to 592 proteins in 162 species: Archae - 0; Bacteria - 3; Metazoa - 147; Fungi - 112; Plants - 281; Viruses - 0…	58	85	1;0;57	22;0;63	0	1	5	17	5.23148e-07	4.55284e-08	1.01841e-06	0.432469	0.19542	1.18266e+07	-22.1165	4.5437	0.00519848	1	-12.562	4.68861	11.6328	0.000647983	0.602797	1	0.236557	Chr1:30054883-30057170	2.82607	2.38783	-0.243095	0.377461	0.705831	0.980296	0.991328	1	0.143207	0.64174	0.999202	0	0.732999	1	-0.703818	0.0581371	0.674603
at2g10940	at2g10940.1	1	2	Bifunctional inhibitor/lipid-transfer protein/seed storage 2S albumin superfamily protein		Bifunctional inhibitor/lipid-transfer protein/seed storage 2S albumin superfamily protein; FUNCTIONS IN: lipid binding; INVOLVED IN: lipid transport; LOCATED IN: chloroplast thylakoid membrane apoplast chloroplast membrane; EXPRESSED IN: 21 plant structures; EXPRESSED DURING: 13 growth stages; CONTAINS InterPro DOMAIN/s: Bifunctional inhibitor/plant lipid transfer protein/seed storage (InterPro:I…	9057	4266	1709;23;7325	658;17;3591	286	1423	101	557	5.62359e-05	7.7915e-05	3.45205e-05	0.496995	0.19542	1.18266e+07	-14.2333	-1.17113	0.272138	1	-7.74476	-1.70546	11.3507	0.000754209	0.618508	1	0.242723	Chr2:4310411-4312103	850.117	303.361	-1.48663	2.11095	0.0347767	0.66895	0.995521	0.992583	0.987871	0.99606	0.999148	0.980318	0.993806	0.998706	-0.0158052	-0.00209629	0.00784298
at3g11230	at3g11230.2	2	2	Yippee family putative zinc-binding protein		Yippee family putative zinc-binding protein; FUNCTIONS IN: molecular_function unknown; INVOLVED IN: biological_process unknown; LOCATED IN: endomembrane system; EXPRESSED IN: 22 plant structures; EXPRESSED DURING: 13 growth stages; CONTAINS InterPro DOMAIN/s: Yippee-like protein (InterPro:IPR004910); BEST Arabidopsis thaliana protein match is: Yippee family putative zinc-binding protein (TAIR:AT2…	100	264	16;2;82	48;29;187	1	1	3	26	7.53177e-07	9.10377e-08	1.45425e-06	0.47485	0.19542	1.18266e+07	-21.3591	4.05962	0.00526567	1	-11.8929	3.6652	11.257	0.000793229	0.618508	1	0.242723	Chr3:3516576-3518385	1.3848	10.184	2.87855	-2.95623	0.00311425	0.280199	0.0846206	0.271166	0.0104243	0.132189	0.346598	0.152437	0.440369	0.729804	-0.0596134	0.299144	0.617021
at2g22490	at2g22490.1	1	2	Cyclin D2;1	encodes a D-type cyclin whose transcription level is regulated by sucrose but not phytohormones or nitrate. Protein physically interacts with CDC2A. CycD2 kinase activity is regulated by sequestration of CycD2 protein in a form inaccessible to immunopreci	Cyclin D2;1 (CYCD2;1); FUNCTIONS IN: protein binding cyclin-dependent protein kinase regulator activity; INVOLVED IN: G1 phase of mitotic cell cycle regulation of cell cycle response to sucrose stimulus; LOCATED IN: nucleus; EXPRESSED IN: 22 plant structures; EXPRESSED DURING: 14 growth stages; CONTAINS InterPro DOMAIN/s: Cyclin C-terminal (InterPro:IPR004367) Cyclin D (InterPro:IPR015451) Cyclin…	187	268	9;4;174	41;2;225	4	5	15	26	1.10792e-06	4.09721e-07	1.81837e-06	0.310116	0.19542	1.18266e+07	-20.1339	2.1698	0.034492	1	-10.0998	2.06402	11.041	0.000891178	0.618508	1	0.242723	Chr2:9553802-9556145	6.4118	8.84935	0.46484	-0.831365	0.405768	0.96663	0.727226	0.944131	0.349836	0.677278	0.917021	0.704779	0.902671	1	-0.0846218	0.214437	0.574161
at3g19000	at3g19000.1	1	2	2-oxoglutarate (2OG) and Fe(II)-dependent oxygenase superfamily protein		2-oxoglutarate (2OG) and Fe(II)-dependent oxygenase superfamily protein; FUNCTIONS IN: oxidoreductase activity acting on paired donors with incorporation or reduction of molecular oxygen 2-oxoglutarate as one donor and incorporation of one atom each of oxygen into both donors oxidoreductase activity iron ion binding; INVOLVED IN: oxidation reduction; LOCATED IN: cellular_component unknown; EXPRES…	113	84	20;6;87	2;2;80	3	17	0	2	4.89604e-07	9.11385e-07	7.96521e-08	0.422251	0.19542	1.18266e+07	-21.7708	-3.41143	0.0441065	1	-10.8468	-3.26916	10.9944	0.000913882	0.618508	1	0.242723	Chr3:6553528-6555657	6.11543	1.74038	-1.81305	2.38833	0.0169254	0.538043	0.876962	0.814267	0.638912	0.852591	0.968244	0.243865	0.728215	0.981809	-0.613662	-0.118988	0.206119
at4g18580	at4g18580.2	2	2			unknown protein; Has 35333 Blast hits to 34131 proteins in 2444 species: Archae - 798; Bacteria - 22429; Metazoa - 974; Fungi - 991; Plants - 531; Viruses - 0; Other Eukaryotes - 9610 (source: NCBI BLink).	116	272	5;10;101	14;49;209	8	2	38	11	1.08428e-06	4.54868e-07	1.68162e-06	0.293123	0.19542	1.18266e+07	-20.1285	1.87942	0.0583553	1	-10.4093	1.92384	10.9604	0.00093082	0.618508	1	0.242723	Chr4:10231217-10236045	10.0026	16.016	0.679131	-1.11404	0.26526	0.963344	0.665577	0.776108	0.360781	0.645542	0.871472	0.50883	0.749117	0.905762	-0.218758	0.104378	0.434049
at2g18876	at2g18876.1	1	2	Afadin/alpha-actinin-binding protein		Afadin/alpha-actinin-binding protein; CONTAINS InterPro DOMAIN/s: Afadin/alpha-actinin-binding (InterPro:IPR021622); BEST Arabidopsis thaliana protein match is: Afadin/alpha-actinin-binding protein (TAIR:AT5G57410.3); Has 6400 Blast hits to 5312 proteins in 498 species: Archae - 42; Bacteria - 460; Metazoa - 3301; Fungi - 542; Plants - 222; Viruses - 9; Other Eukaryotes - 1824 (source: NCBI BLink…	162	137	36;0;126	10;0;127	11	25	5	5	1.0111e-06	1.63987e-06	3.92243e-07	0.293123	0.19542	1.18266e+07	-20.2392	-2.04255	0.0484463	1	-10.5227	-1.9457	10.858	0.000983685	0.623925	1	0.244848	Chr2:8169545-8178995	6.36433	3.99914	-0.670318	1.16582	0.243686	0.958076	1	0.999976	0.866137	0.964207	1	0.825648	0.95163	1	-0.142346	-0.0120475	0.0977906
at1g44900	at1g44900.1	1	2	minichromosome maintenance (MCM2/3/5) family protein	Encodes MCM2 (MINICHROMOSOME MAINTENANCE 2) a protein essential to embryo development. Overexpression results in altered root meristem function.	MINICHROMOSOME MAINTENANCE 2 (MCM2); FUNCTIONS IN: DNA-dependent ATPase activity DNA binding ATP binding; INVOLVED IN: in 7 processes; LOCATED IN: nuclear chromatin; EXPRESSED IN: 22 plant structures; EXPRESSED DURING: 12 growth stages; CONTAINS InterPro DOMAIN/s: Nucleic acid-binding OB-fold-like (InterPro:IPR016027) Nucleic acid-binding OB-fold (InterPro:IPR012340) DNA-dependent ATPase MCM (Int…	113	182	3;0;110	23;0;159	1	2	6	17	5.86436e-07	1.36581e-07	1.05008e-06	0.392456	0.19542	1.18266e+07	-21.307	2.99315	0.0194232	1	-11.5334	2.88631	10.4325	0.00123817	0.706709	1	0.277335	Chr1:16970213-16974641	1.92975	1.48928	-0.373794	0.567272	0.57053	0.973525	0.997524	1	0.24406	0.707035	0.999993	0.437898	0.855293	1	-0.401595	0.125916	0.655262
at4g33980	at4g33980.1	1	2			BEST Arabidopsis thaliana protein match is: cold regulated gene 27 (TAIR:AT5G42900.2); Has 30201 Blast hits to 17322 proteins in 780 species: Archae - 12; Bacteria - 1396; Metazoa - 17338; Fungi - 3422; Plants - 5037; Viruses - 0; Other Eukaryotes - 2996 (source: NCBI BLink).	2	50	1;0;1	21;0;29	1	0	19	2	3.86407e-07	4.55092e-08	6.81369e-07	0.382799	0.19542	1.18266e+07	-22.4588	3.86152	0.017838	1	-8.54142	3.85061	10.3638	0.00128508	0.706709	1	0.277335	Chr4:16282695-16285059	0.240395	2.0095	3.06336	-2.95627	0.00311389	0.280199	1	1	0	0	1	0.317184	0.817468	1	-0.398391	0.672204	1
at5g13950	at5g13950.1	1	3			unknown protein; BEST Arabidopsis thaliana protein match is: unknown protein (TAIR:AT1G02290.1); Has 147 Blast hits to 145 proteins in 44 species: Archae - 0; Bacteria - 2; Metazoa - 56; Fungi - 6; Plants - 81; Viruses - 0; Other Eukaryotes - 2 (source: NCBI BLink).	1018	989	56;1;64;0;9;0;888	25;0;60;0;13;0;891	38	18	21	4	1.67367e-06	2.54723e-06	8.35534e-07	0.268445	0.19542	1.18266e+07	-19.3938	-1.62218	0.0611168	1	-10.2576	-1.60579	10.1054	0.00147834	0.706709	1	0.277335	Chr5:4495970-4500725	15.1332	11.0729	-0.450687	1.01026	0.31237	0.96663	0.907379	0.999986	0.476223	0.79481	0.975567	0.469711	0.817377	0.989884	-0.379376	0.0164367	0.388128
at2g21330	at2g21330.2	2	3	fructose-bisphosphate aldolase 1		fructose-bisphosphate aldolase 1 (FBA1); FUNCTIONS IN: fructose-bisphosphate aldolase activity catalytic activity; INVOLVED IN: response to cadmium ion pentose-phosphate shunt; LOCATED IN: in 6 components; EXPRESSED IN: 24 plant structures; EXPRESSED DURING: 15 growth stages; CONTAINS InterPro DOMAIN/s: Aldolase-type TIM barrel (InterPro:IPR013785) Fructose-bisphosphate aldolase class-I (InterPro…	24109	15256	307;19;4359;0;3646;7;15771	279;2;2730;0;2210;0;10035	2	17	1	1	4.58521e-07	8.65919e-07	7.48437e-08	0.422251	0.19542	1.18266e+07	-21.8916	-3.50549	0.026174	1	-10.0333	-3.08758	10.0994	0.00148314	0.706709	1	0.277335	Chr2:9128146-9130240	2.81109	0.264477	-3.40992	2.77752	0.00547751	0.35867	0.00230278	0.000329278	0.00106762	0.00306088	0.00743115	0.000317319	0.00175281	0.00459771	-0.00588359	-0.00129078	0.00226896
at3g11402	at3g11402.2	2	2	Cysteine/Histidine-rich C1 domain family protein		Cysteine/Histidine-rich C1 domain family protein; FUNCTIONS IN: molecular_function unknown; INVOLVED IN: biological_process unknown; LOCATED IN: cellular_component unknown; CONTAINS InterPro DOMAIN/s: DC1 (InterPro:IPR004146) Prenylated rab acceptor PRA1 (InterPro:IPR004895) C1-like (InterPro:IPR011424); BEST Arabidopsis thaliana protein match is: Cysteine/Histidine-rich C1 domain family protein …	85	188	2;2;81	8;26;154	2	0	22	4	4.99358e-07	9.10023e-08	8.64743e-07	0.345476	0.19542	1.18266e+07	-21.7778	3.2241	0.0176603	1	-11.3992	3.2434	10.0944	0.00148724	0.706709	1	0.277335	Chr3:3573360-3578125	0.512536	1.65305	1.68941	-2.29237	0.0218842	0.580288	0.12567	0.578702	0.00063885	0.140277	0.430823	0.101936	0.485322	1	-0.136726	0.329227	0.896673
at4g32640	at4g32640.1	1	2	Sec23/Sec24 protein transport family protein		Sec23/Sec24 protein transport family protein; FUNCTIONS IN: zinc ion binding; INVOLVED IN: intracellular protein transport ER to Golgi vesicle-mediated transport; LOCATED IN: COPII vesicle coat; EXPRESSED IN: 23 plant structures; EXPRESSED DURING: 13 growth stages; CONTAINS InterPro DOMAIN/s: Sec23/Sec24 helical domain (InterPro:IPR006900) Sec23/Sec24 beta-sandwich (InterPro:IPR012990) Sec23/Sec2…	1697	2440	9;11;1677	47;17;2376	6	3	39	8	1.00124e-06	4.09518e-07	1.55407e-06	0.284791	0.19542	1.18266e+07	-20.2633	1.91276	0.0617657	1	-10.5803	1.9097	10.031	0.00153929	0.706709	1	0.277335	Chr4:15742000-15750862	10.1958	17.5264	0.781556	-1.67697	0.0935477	0.841351	0.505667	0.748017	0.249502	0.495045	0.742915	0.492676	0.747435	0.911342	-0.0805986	0.244143	0.551318
at3g54840	at3g54840.2	2	2	Ras-related small GTP-binding family protein	Encodes a novel Rab-like GTP-ase that is localized to the peripheral membrane of the endosome.	ARA6; CONTAINS InterPro DOMAIN/s: Ras GTPase (InterPro:IPR001806) Small GTP-binding protein (InterPro:IPR005225) Small GTPase (InterPro:IPR020851) Ras (InterPro:IPR013753) Ras small GTPase Rab type (InterPro:IPR003579) Rab5-related (InterPro:IPR015599); BEST Arabidopsis thaliana protein match is: Ras-related small GTP-binding family protein (TAIR:AT4G19640.1); Has 25937 Blast hits to 25894 protei…	625	791	102;2;521	179;18;594	0	2	10	8	4.03128e-07	9.1073e-08	7.01393e-07	0.336458	0.19542	1.18266e+07	-21.9072	2.96186	0.0296398	1	-11.3274	3.104	10.0293	0.00154072	0.706709	1	0.277335	Chr3:20318411-20321001	1.22579	2.25774	0.881163	-0.905227	0.365345	0.96663	0.0165319	0.105456	0.000104549	0.0283517	0.0822968	0.0430035	0.130155	0.286361	-0.00194075	0.0993777	0.260481
at3g52720	at3g52720.1	1	2	alpha carbonic anhydrase 1	Encodes a putative alpha carbonic anhydrase (CAH1) located in the chloroplast stroma. Most chloroplast proteins are encoded by the nuclear genome and imported with the help of sorting signals that are intrinsic parts of the polypeptides. CAH1 takes an alt	alpha carbonic anhydrase 1 (ACA1); FUNCTIONS IN: carbonate dehydratase activity zinc ion binding; INVOLVED IN: one-carbon metabolic process; LOCATED IN: chloroplast stroma; EXPRESSED IN: 20 plant structures; EXPRESSED DURING: 11 growth stages; CONTAINS InterPro DOMAIN/s: Carbonic anhydrase alpha-class catalytic domain (InterPro:IPR001148) Carbonic anhydrase CAH1-like (InterPro:IPR018340) Carbonic…	167	88	85;0;82	36;1;51	48	37	23	13	2.60384e-06	3.86805e-06	1.35276e-06	0.221811	0.19542	1.18266e+07	-18.7372	-1.51453	0.051699	1	-9.84836	-1.50673	9.99458	0.00157001	0.706709	1	0.277335	Chr3:19538689-19541284	9.07595	3.95584	-1.19807	2.00161	0.0453263	0.709942	1	0.977629	0.927716	0.979224	1	0.805118	0.934253	1	-0.175383	-0.0418898	0.0458867
at4g36690	at4g36690.4	8	4	U2 snRNP auxilliary factor large subunit splicing factor		ATU2AF65A; FUNCTIONS IN: RNA binding nucleotide binding nucleic acid binding; INVOLVED IN: nuclear mRNA splicing via spliceosome; LOCATED IN: nucleus; EXPRESSED IN: 25 plant structures; EXPRESSED DURING: 15 growth stages; CONTAINS InterPro DOMAIN/s: RNA recognition motif RNP-1 (InterPro:IPR000504) Nucleotide-binding alpha-beta plait (InterPro:IPR012677) U2 snRNP auxilliary factor large subunit sp…	3295	4235	0;94;0;180;0;124;772;8;123;0;10;0;0;0;1984	0;133;0;239;0;198;933;0;197;0;5;0;0;0;2530	5	3	0	0	1.70583e-07	3.64056e-07	8.7835e-16	0.373276	0.19542	1.18266e+07	-35.7028	-28.6266	0.0271291	1	-13.4449	-8.26153	9.7474	0.00179576	0.746746	NA	1	Chr4:17293946-17297761	0.597374	0	-1.79769e+308	-1.79769e+308	0.0209724	0.568257	0.0813015	-6.31397e-17	0.00398645	0.0518113	0.164573	-5.60911e-17	0.00811515	0.0328754	-0.154784	-0.0421709	0.00851768
at2g22425	at2g22425.2	2	2	Microsomal signal peptidase 12 kDa subunit (SPC12)		Microsomal signal peptidase 12 kDa subunit (SPC12); FUNCTIONS IN: peptidase activity; INVOLVED IN: signal peptide processing; LOCATED IN: endomembrane system integral to membrane signal peptidase complex; EXPRESSED IN: 22 plant structures; EXPRESSED DURING: 13 growth stages; CONTAINS InterPro DOMAIN/s: Microsomal signal peptidase 12kDa subunit (InterPro:IPR009542); BEST Arabidopsis thaliana prote…	1151	2152	728;20;403	1451;82;619	18	2	69	13	1.80298e-06	9.0923e-07	2.65731e-06	0.327561	0.19542	1.18266e+07	-19.301	1.53627	0.117759	1	-9.88115	1.7231	9.72326	0.0018195	0.746746	1	0.311363	Chr2:9514935-9515535	10.9993	18.2894	0.73359	-1.0404	0.298154	0.96663	0.0849179	0.180296	0.0209081	0.0769763	0.205606	0.0429432	0.153054	0.420519	-0.101872	0.0735277	0.34455
at3g57760	at3g57760.2	2	3	Protein kinase superfamily protein		Protein kinase superfamily protein; FUNCTIONS IN: protein kinase activity ATP binding; INVOLVED IN: protein amino acid phosphorylation; EXPRESSED IN: 6 plant structures; EXPRESSED DURING: 4 anthesis petal differentiation and expansion stage; CONTAINS InterPro DOMAIN/s: Protein kinase catalytic domain (InterPro:IPR000719) Serine-threonine/tyrosine-protein kinase (InterPro:IPR001245) Protein kinase…	667	634	9;10;1;5;0;0;642	7;0;0;9;0;0;618	3	7	0	0	2.14825e-07	4.55404e-07	8.7835e-16	0.373276	0.19542	1.18266e+07	-35.5411	-28.9499	0.0146467	1	-13.4454	-8.42375	9.2878	0.00230686	0.889139	NA	1	Chr3:21395592-21397244	8.70056	2.04158	0	0	1	1	0.366633	0	0	0.419688	0.753383	0	0.118572	0.385151	-0.679115	-0.284312	0.21288
at3g52050	at3g52050.5	16	5	5'-3' exonuclease family protein		5'-3' exonuclease family protein; FUNCTIONS IN: 5'-3' exonuclease activity DNA binding catalytic activity; CONTAINS InterPro DOMAIN/s: 5'-3' exonuclease SAM-fold domain (InterPro:IPR020047) 5'-3' exonuclease C-terminal subdomain (InterPro:IPR020045) 5'-3' exonuclease N-terminal (InterPro:IPR002421) 5'-3' exonuclease N-terminal resolvase-like domain (InterPro:IPR020046) Helix-hairpin-helix motif c…	278	217	2;0;0;0;0;0;34;0;0;3;0;0;0;0;29;11;0;0;0;21;2;0;0;0;0;0;0;0;0;0;176	4;0;0;0;0;0;32;0;0;2;0;0;0;0;18;1;0;0;0;16;2;0;0;0;0;0;0;0;0;0;142	6	5	0	1	2.60958e-07	5.00652e-07	3.82928e-08	0.345476	0.19542	1.18266e+07	-22.7616	-3.66377	0.0383059	1	-11.9938	-3.67077	9.24363	0.00236316	0.889139	1	0.389977	Chr3:19304990-19309580	1.29205	0.4988	-1.37312	1.44484	0.148503	0.909428	0.115362	0.0128856	0.0423111	0.118103	0.231855	0.000692145	0.0354716	0.105564	-0.19698	-0.0806778	0.0189879
at5g15310	at5g15310.1	1	2	myb domain protein 16	Member of the R2R3 factor gene family.	myb domain protein 16 (MYB16); CONTAINS InterPro DOMAIN/s: SANT DNA-binding (InterPro:IPR001005) Homeodomain-like (InterPro:IPR009057) Myb DNA-binding (InterPro:IPR014778) HTH transcriptional regulator Myb-type DNA-binding (InterPro:IPR017930) Homeodomain-related (InterPro:IPR012287) Myb transcription factor (InterPro:IPR015495); BEST Arabidopsis thaliana protein match is: myb domain protein 106 …	107	194	14;0;93	52;0;142	9	5	22	30	1.43714e-06	6.37014e-07	2.24563e-06	0.284791	0.19542	1.18266e+07	-19.6673	1.82993	0.0469994	1	-10.0929	1.67754	9.19911	0.00242133	0.889139	1	0.389977	Chr5:4974670-4976227	4.20972	5.65036	0.42462	-0.772146	0.440028	0.96663	0.999775	1	0.625919	0.886227	1	0.749819	0.933391	1	-0.180123	0.0429218	0.325099
at4g01540	at4g01540.1	1	2	NAC with transmembrane motif1	Encodes a membrane-bound NAC (for NAM ATAF1/2 CUC2) transcription factor designated NTM1 (for NAC with transmembrane motif1). NTM1 regulates cell division in Arabidopsis.	NAC with transmembrane motif1 (NTM1); CONTAINS InterPro DOMAIN/s: No apical meristem (NAM) protein (InterPro:IPR003441); BEST Arabidopsis thaliana protein match is: NAC domain containing protein 67 (TAIR:AT4G01520.1); Has 2751 Blast hits to 2734 proteins in 73 species: Archae - 0; Bacteria - 0; Metazoa - 0; Fungi - 0; Plants - 2749; Viruses - 0; Other Eukaryotes - 2 (source: NCBI BLink).	181	319	37;0;144	112;0;207	11	26	40	72	3.39132e-06	1.68548e-06	5.11757e-06	0.268445	0.19542	1.18266e+07	-18.374	1.60864	0.0527998	1	-9.33216	1.49491	9.05622	0.00261802	0.915427	1	0.399159	Chr4:670482-672789	9.14392	8.56788	-0.0938753	0.178192	0.858572	0.992219	0.999503	0.999996	0.581842	0.872862	0.999939	0.760452	0.934302	1	-0.162728	0.0576795	0.341693
at2g43320	at2g43320.2	2	2	S-adenosyl-L-methionine-dependent methyltransferases superfamily protein		S-adenosyl-L-methionine-dependent methyltransferases superfamily protein; FUNCTIONS IN: molecular_function unknown; INVOLVED IN: biological_process unknown; EXPRESSED IN: 25 plant structures; EXPRESSED DURING: 13 growth stages; CONTAINS InterPro DOMAIN/s: Methyltransferase-16 putative (InterPro:IPR019410); BEST Arabidopsis thaliana protein match is: Putative methyltransferase family protein (TAIR…	486	1229	106;0;380	201;15;1013	0	0	15	0	2.59869e-07	8.7835e-16	4.73148e-07	0.531488	0.19542	1.18266e+07	-35.5629	28.9062	0.0320171	1	-10.2071	6.34339	9.05196	0.00262413	0.915427	1	0.399159	Chr2:17995900-17999927	4.76252	14.3258	1.58882	-2.71432	0.0066413	0.385604	1.39528e-05	0.318056	0	0.0736235	0.266917	0.0709749	0.252105	0.529128	-0.0875536	0.172335	0.471367
at5g64990	at5g64990.1	1	2	RAB GTPase homolog H1A		RAB GTPase homolog H1A (RABH1a); FUNCTIONS IN: GTP binding; INVOLVED IN: protein transport small GTPase mediated signal transduction; LOCATED IN: mitochondrion; EXPRESSED IN: 20 plant structures; EXPRESSED DURING: 12 growth stages; CONTAINS InterPro DOMAIN/s: Ras GTPase (InterPro:IPR001806) Small GTP-binding protein (InterPro:IPR005225) Small GTPase (InterPro:IPR020851) Ras (InterPro:IPR013753) R…	15	53	1;6;8	17;14;22	1	0	9	8	3.64422e-07	4.55092e-08	6.69932e-07	0.336458	0.19542	1.18266e+07	-22.4391	3.90073	0.0140638	1	-12.0045	4.13379	8.98694	0.00271915	0.925441	1	0.402435	Chr5:25963400-25964838	1.17349	3.12932	1.41504	-1.46544	0.142801	0.905205	0.32998	0.549437	0	0.509972	0.999834	0	0.552465	0.913609	-0.708563	0.0244427	0.683586
at5g56850	at5g56850.1	1	2			unknown protein; EXPRESSED IN: 21 plant structures; EXPRESSED DURING: 13 growth stages; Has 35333 Blast hits to 34131 proteins in 2444 species: Archae - 798; Bacteria - 22429; Metazoa - 974; Fungi - 991; Plants - 531; Viruses - 0; Other Eukaryotes - 9610 (source: NCBI BLink).	402	251	49;1;352	17;0;234	14	35	7	10	1.47163e-06	2.23232e-06	7.08738e-07	0.293123	0.19542	1.18266e+07	-19.5872	-1.6286	0.0934145	1	-10.1187	-1.60193	8.85786	0.00291829	0.943276	1	0.404606	Chr5:22985192-22988013	5.58618	1.25733	-2.1515	2.73397	0.00625748	0.375949	0.709197	0.982251	0.238986	0.570378	0.935034	0.106768	0.454688	0.995377	-0.632579	-0.0925343	0.617715
at1g76930	at1g76930.2	2	2	extensin 4	Encodes an Arabidopsis extensin gene that belongs to cell-wall hydroxyproline-rich glycoproteins. The cross-link of extensins enforces cell wall strength. Transgenic plants overexpressing this gene show an increase in stem thickness.	extensin 4 (EXT4); FUNCTIONS IN: structural constituent of cell wall; INVOLVED IN: response to jasmonic acid stimulus response to wounding response to abscisic acid stimulus response to salicylic acid stimulus; LOCATED IN: endomembrane system; EXPRESSED IN: 10 plant structures; EXPRESSED DURING: 6 growth stages; BEST Arabidopsis thaliana protein match is: extensin 3 (TAIR:AT1G21310.1); Has 71096 …	465	1579	0;112;353	0;417;1162	30	82	112	305	1.27257e-05	5.10331e-06	2.03901e-05	0.25251	0.19542	1.18266e+07	-16.5801	2.00009	0.0103409	1	-6.69339	1.74833	8.82464	0.0029719	0.943276	1	0.404606	Chr1:28895300-28896883	104.821	311.924	1.57326	-2.486	0.0129188	0.482162	0.999999	1	0.920706	0.979389	1	0.977366	0.994263	1	-0.0145904	0.0146166	0.0735336
at1g73920	at1g73920.1	1	2	alpha/beta-Hydrolases superfamily protein		alpha/beta-Hydrolases superfamily protein; FUNCTIONS IN: lipase activity; INVOLVED IN: glycerol biosynthetic process lipid metabolic process; LOCATED IN: cellular_component unknown; EXPRESSED IN: 24 plant structures; EXPRESSED DURING: 15 growth stages; CONTAINS InterPro DOMAIN/s: AB-hydrolase-associated lipase region (InterPro:IPR006693); BEST Arabidopsis thaliana protein match is: alpha/beta-Hyd…	4141	3331	94;27;4020	54;16;3261	55	39	46	8	2.99651e-06	4.27722e-06	1.75162e-06	0.23697	0.19542	1.18266e+07	-18.4823	-1.29476	0.088975	1	-10.0773	-1.33307	8.72028	0.0031469	0.943276	1	0.404606	Chr1:27790874-27794914	56.3819	34.7433	-0.698496	1.49517	0.13487	0.905197	0.791922	0.776006	0.613417	0.802078	0.922519	0.58104	0.793933	0.923724	-0.25013	-0.0106451	0.234277
at1g64990	at1g64990.1	1	2	GPCR-type G protein 1	Encodes a GPCR-type G protein receptor with nine predicted transmembrane domains. The protein binds abscisic acid (ABA) and is predicted to function as an ABA receptor. It has GTP-binding and GTPase activity and binds to ABA more effectively in the presen	GPCR-type G protein 1 (GTG1); CONTAINS InterPro DOMAIN/s: GPCR 89-related (InterPro:IPR015672) Protein of unknown function DUF3735 (InterPro:IPR022535); BEST Arabidopsis thaliana protein match is: GPCR-type G protein 2 (TAIR:AT4G27630.2); Has 379 Blast hits to 368 proteins in 151 species: Archae - 4; Bacteria - 0; Metazoa - 175; Fungi - 67; Plants - 53; Viruses - 0; Other Eukaryotes - 80 (source:…	546	686	26;30;490	91;12;583	18	8	69	22	2.17601e-06	1.18271e-06	3.14304e-06	0.244691	0.19542	1.18266e+07	-18.9856	1.4079	0.0878022	1	-10.088	1.48503	8.71564	0.00315491	0.943276	1	0.404606	Chr1:24139906-24146189	13.7938	15.1352	0.133888	-0.265511	0.790616	0.985305	0.673114	0.908486	0.399965	0.728392	0.916477	0.77786	0.917743	0.980175	-0.0609543	0.180383	0.509177
at2g36000	at2g36000.1	1	2	Mitochondrial transcription termination factor family protein		Mitochondrial transcription termination factor family protein; FUNCTIONS IN: molecular_function unknown; INVOLVED IN: biological_process unknown; LOCATED IN: chloroplast; EXPRESSED IN: 20 plant structures; EXPRESSED DURING: 13 growth stages; CONTAINS InterPro DOMAIN/s: Mitochodrial transcription termination factor-related (InterPro:IPR003690); BEST Arabidopsis thaliana protein match is: Mitochond…	439	257	104;33;302	40;30;187	40	64	20	20	3.18836e-06	4.73635e-06	1.63847e-06	0.229344	0.19542	1.18266e+07	-18.4509	-1.52624	0.0545746	1	-8.7973	-1.5399	8.70284	0.00317715	0.943276	1	0.404606	Chr2:15117074-15118697	28.4569	10.3258	-1.46253	2.63297	0.00846413	0.427792	0.633693	0.467471	0.312701	0.634823	0.902992	0.169951	0.451245	0.792505	-0.572106	-0.177886	0.257063
at1g21000	at1g21000.1	1	2	PLATZ transcription factor family protein		PLATZ transcription factor family protein; CONTAINS InterPro DOMAIN/s: Protein of unknown function DUF597 (InterPro:IPR006734); BEST Arabidopsis thaliana protein match is: PLATZ transcription factor family protein (TAIR:AT1G76590.1); Has 403 Blast hits to 403 proteins in 26 species: Archae - 0; Bacteria - 0; Metazoa - 0; Fungi - 0; Plants - 403; Viruses - 0; Other Eukaryotes - 0 (source: NCBI BLi…	627	651	54;0;573	21;0;630	25	29	14	7	1.60749e-06	2.45839e-06	7.74621e-07	0.244691	0.19542	1.18266e+07	-19.4665	-1.6653	0.0488435	1	-9.52521	-1.58019	8.59641	0.00336826	0.971186	1	0.415003	Chr1:7337727-7339452	36.4136	22.2491	-0.710727	1.49593	0.134673	0.905197	0.99993	0.99962	0.814954	0.944569	0.999973	0.578891	0.851896	0.999775	-0.365594	-0.0882203	0.122048
at2g32840	at2g32840.1	1	2	proline-rich family protein		proline-rich family protein; LOCATED IN: chloroplast; BEST Arabidopsis thaliana protein match is: hydroxyproline-rich glycoprotein family protein (TAIR:AT1G04930.1); Has 812 Blast hits to 721 proteins in 178 species: Archae - 4; Bacteria - 123; Metazoa - 186; Fungi - 136; Plants - 186; Viruses - 37; Other Eukaryotes - 140 (source: NCBI BLink).	156	205	11;2;143	43;0;162	4	7	24	19	1.10504e-06	5.00877e-07	1.70219e-06	0.268445	0.19542	1.18266e+07	-20.0433	1.77132	0.0595133	1	-11.1893	1.77166	8.3997	0.00375283	1	1	0.434467	Chr2:13932903-13934949	9.59651	7.6114	-0.334347	0.617663	0.536798	0.972134	0.924766	1	0.723643	0.89833	0.99173	0.906182	0.973632	1	-0.0411329	0.0725032	0.251088
at3g54500	at3g54500.2	2	4			BEST Arabidopsis thaliana protein match is: dentin sialophosphoprotein-related (TAIR:AT5G64170.1); Has 162 Blast hits to 160 proteins in 41 species: Archae - 0; Bacteria - 0; Metazoa - 23; Fungi - 11; Plants - 118; Viruses - 0; Other Eukaryotes - 10 (source: NCBI BLink).	3583	2445	100;148;0;99;0;3;449;42;5;0;65;19;325;5;2323	56;75;0;44;0;2;304;22;9;0;52;5;242;8;1626	64	84	60	15	4.60954e-06	6.73885e-06	2.5137e-06	0.207019	0.19542	1.18266e+07	-17.891	-1.42391	0.0466677	1	-10.4421	-1.44435	8.39245	0.00376783	1	1	0.434467	Chr3:20173618-20179027	14.1326	5.21348	-1.4387	2.75989	0.005782	0.366367	0.373849	0.218198	0.0415669	0.172246	0.467071	0.0194151	0.082572	0.240564	-0.400083	-0.0862059	0.115609
at4g20430	at4g20430.1	1	2	Subtilase family protein		Subtilase family protein; FUNCTIONS IN: identical protein binding serine-type endopeptidase activity; INVOLVED IN: proteolysis negative regulation of catalytic activity; LOCATED IN: endomembrane system; EXPRESSED IN: 19 plant structures; EXPRESSED DURING: 13 growth stages; CONTAINS InterPro DOMAIN/s: Peptidase S8/S53 subtilisin/kexin/sedolisin (InterPro:IPR000209) Peptidase S8 subtilisin-related …	46	71	1;0;45	12;0;59	1	0	4	8	2.78029e-07	4.55092e-08	5.07771e-07	0.412179	0.19542	1.18266e+07	-22.6172	3.54472	0.0382062	1	-11.772	3.46858	8.31784	0.00392576	1	1	0.434467	Chr4:11017628-11021280	0.891432	1.14707	0.363752	-0.541007	0.588503	0.974792	0.968952	1	0.00287975	0.501393	0.998329	0.00334073	0.694334	1	-0.651292	0.167516	0.783922
at5g03360	at5g03360.2	2	2	DC1 domain-containing protein		DC1 domain-containing protein; LOCATED IN: cellular_component unknown; EXPRESSED IN: inflorescence meristem hypocotyl root seed; EXPRESSED DURING: E expanded cotyledon stage; CONTAINS InterPro DOMAIN/s: DC1 (InterPro:IPR004146) C1-like (InterPro:IPR011424); BEST Arabidopsis thaliana protein match is: Cysteine/Histidine-rich C1 domain family protein (TAIR:AT1G62030.1).	146	132	1;27;118	0;8;124	19	8	6	2	7.4409e-07	1.22815e-06	2.86196e-07	0.301564	0.19542	1.18266e+07	-20.6904	-2.11044	0.0553561	1	-11.1994	-2.09625	8.27695	0.00401514	1	1	0.434467	Chr5:817863-825149	2.41649	2.01715	-0.260592	0.450162	0.652593	0.980296	0.99436	0.999999	0.961128	0.988635	1	0.952991	0.988707	1	-0.0355485	0.000191083	0.0288414
at4g15020	at4g15020.2	2	2	hAT transposon superfamily		hAT transposon superfamily; FUNCTIONS IN: protein dimerization activity DNA binding; INVOLVED IN: biological_process unknown; LOCATED IN: cellular_component unknown; EXPRESSED IN: 19 plant structures; EXPRESSED DURING: 8 growth stages; CONTAINS InterPro DOMAIN/s: HAT dimerisation (InterPro:IPR008906) Zinc finger BED-type predicted (InterPro:IPR003656) Protein of unknown function DUF659 (InterPro:…	769	972	3;8;758	5;37;930	8	0	25	12	8.71236e-07	3.63771e-07	1.35897e-06	0.354617	0.19542	1.18266e+07	-20.4397	1.90249	0.0960714	1	-11.0266	2.00383	8.24431	0.00408799	1	1	0.434467	Chr4:8575385-8578688	15.9149	12.3578	-0.364959	0.778947	0.436011	0.96663	0.942401	0.963633	0.777744	0.919912	0.985653	0.890422	0.958568	0.992839	-0.0582819	0.0366286	0.185898
at5g63300	at5g63300.1	1	2	Ribosomal protein S21 family protein		Ribosomal protein S21 family protein; FUNCTIONS IN: structural constituent of ribosome; INVOLVED IN: translation ribosome biogenesis; LOCATED IN: ribosome intracellular chloroplast; CONTAINS InterPro DOMAIN/s: Ribosomal protein S21 (InterPro:IPR001911); BEST Arabidopsis thaliana protein match is: Ribosomal protein S21 family protein (TAIR:AT3G27160.1); Has 1443 Blast hits to 1443 proteins in 604 …	17	25	7;3;7	0;1;24	2	5	0	0	1.48719e-07	3.18764e-07	8.7835e-16	0.392456	0.19542	1.18266e+07	-35.7984	-28.4353	0.0567851	1	-12.4193	-7.486	8.24386	0.004089	1	NA	1	Chr5:25371107-25373861	1.09022	0.368051	-1.56664	1.12376	0.261115	0.962032	0.550798	0.00295212	0	0.5354	1	0.000318874	0.243998	0.780018	-0.866909	-0.277647	0.397308
at3g52560	at3g52560.2	2	4	ubiquitin E2 variant 1D-4	MMZ4/UEV1D encodes a protein that may play a role in DNA damage responses and error-free post-replicative DNA repair by participating in lysine-63-based polyubiquitination reactions. UEV1D-4 a predicted splice variant can interact relatively weakly with	ubiquitin E2 variant 1D-4 (UEV1D-4); CONTAINS InterPro DOMAIN/s: Ubiquitin-conjugating enzyme/RWD-like (InterPro:IPR016135) Ubiquitin-conjugating enzyme E2 (InterPro:IPR000608); BEST Arabidopsis thaliana protein match is: MMS ZWEI homologue 3 (TAIR:AT2G36060.2); Has 1301 Blast hits to 1301 proteins in 235 species: Archae - 0; Bacteria - 0; Metazoa - 663; Fungi - 165; Plants - 298; Viruses - 0; Ot…	1360	2140	216;18;0;1;0;47;0;0;4;0;78;0;0;0;996	412;66;0;5;0;70;0;1;5;0;116;0;0;0;1465	18	0	50	16	1.56539e-06	8.18096e-07	2.28664e-06	0.392456	0.19542	1.18266e+07	-19.4836	1.47622	0.152039	1	-10.4689	2.66143	8.18114	0.00423281	1	1	0.434467	Chr3:19494376-19496095	25.7067	27.5797	0.101461	-0.198547	0.842617	0.990461	0.0255501	0.00524781	0.0162879	0.299225	0.697102	0.00271884	0.185654	0.50521	-0.571229	-0.108222	0.31953
at1g05785	at1g05785.1	1	2	Got1/Sft2-like vescicle transport protein family		Got1/Sft2-like vescicle transport protein family; FUNCTIONS IN: molecular_function unknown; INVOLVED IN: vesicle-mediated transport; LOCATED IN: cellular_component unknown; CONTAINS InterPro DOMAIN/s: Vesicle transport protein Got1/SFT2-like (InterPro:IPR007305); BEST Arabidopsis thaliana protein match is: Got1/Sft2-like vescicle transport protein family (TAIR:AT5G01430.2); Has 450 Blast hits to …	100	119	25;0;75	8;1;110	15	10	7	1	6.89742e-07	1.13759e-06	2.74567e-07	0.293123	0.19542	1.18266e+07	-20.7831	-2.075	0.0458823	1	-10.3716	-2.1106	8.16918	0.00426082	1	1	0.434467	Chr1:1730248-1732626	9.88801	8.71699	-0.18185	0.308928	0.757376	0.983165	1	0.865953	0.721063	0.924884	1	0.45601	0.759802	0.976443	-0.469733	-0.160625	0.134368
at5g06865	at5g06865.1	1	2	other RNA	Potential natural antisense gene locus overlaps with AT5G06860		231	161	82;16;133	47;11;103	47	35	38	9	2.64004e-06	3.7314e-06	1.5774e-06	0.229344	0.19542	1.18266e+07	-18.6552	-1.24659	0.109188	1	-10.1126	-1.3237	8.15918	0.00428437	1	1	0.434467	Chr5:2132196-2133746	19.1476	10.9703	-0.803558	1.59034	0.111757	0.883453	0.779578	0.779772	0.479049	0.769586	0.942161	0.450583	0.767872	0.944335	-0.355532	-0.00605711	0.349058
at5g36700	at5g36700.3	4	4	2-phosphoglycolate phosphatase 1		2-phosphoglycolate phosphatase 1 (PGLP1); FUNCTIONS IN: phosphoglycolate phosphatase activity; INVOLVED IN: metabolic process; LOCATED IN: chloroplast; EXPRESSED IN: 7 plant structures; CONTAINS InterPro DOMAIN/s: HAD-superfamily hydrolase subfamily IIA (InterPro:IPR006357) 2-phosphoglycolate phosphatase eukaryotic (InterPro:IPR006349); BEST Arabidopsis thaliana protein match is: Haloacid dehalog…	7	2	0;1;0;6;0;0;0;0;0;0;0;0;0;0;0	0;2;0;0;0;0;0;0;0;0;0;0;0;0;0	5	1	0	0	1.26824e-07	2.72953e-07	8.7835e-16	0.442834	0.19542	1.18266e+07	-35.9107	-28.2107	0.0898975	1	-11.9695	-6.90371	8.0764	0.00448454	1	NA	1	Chr5:14421575-14424511	0.355343	0.0585269	-2.60204	1.15136	0.249583	1	0.518665	0	0.0958769	0.379189	1	0	0.0870753	1	-0.946111	-0.269146	0.48445
at1g29750	at1g29750.1	1	2	receptor-like kinase in flowers 1	Receptor-like serine/threonine kinase (RKF1). The putative extracellular domain of the RKF1 protein contains 13 tandem repeats of leucine-rich sequences. Expressed in early flower primordial stamen and pollen grains.	receptor-like kinase in flowers 1 (RKF1); FUNCTIONS IN: protein serine/threonine kinase activity receptor signaling protein serine/threonine kinase activity kinase activity ATP binding; INVOLVED IN: transmembrane receptor protein tyrosine kinase signaling pathway protein amino acid phosphorylation; LOCATED IN: endomembrane system; EXPRESSED IN: 24 plant structures; EXPRESSED DURING: 15 growth sta…	649	1038	0;18;631	9;34;995	0	0	6	3	1.75587e-07	8.7835e-16	3.3118e-07	0.363882	0.19542	1.18266e+07	-35.7697	28.4928	0.0370695	1	-12.7801	7.67018	8.07551	0.00448676	1	NA	1	Chr1:10413880-10420524	0.0931795	0.540551	2.53635	-1.86392	0.0623326	0.771726	6.58281e-06	0.0798728	0	0.0216439	0.0826056	0.0216294	0.0756255	0.19144	-0.0257845	0.0519756	0.164835
at1g05300	at1g05300.1	1	2	zinc transporter 5 precursor	member of Fe(II) transporter isolog family	zinc transporter 5 precursor (ZIP5); FUNCTIONS IN: cation transmembrane transporter activity metal ion transmembrane transporter activity; INVOLVED IN: response to zinc ion cation transport; LOCATED IN: endomembrane system integral to membrane membrane; EXPRESSED IN: 10 plant structures; EXPRESSED DURING: LP.06 six leaves visible LP.04 four leaves visible 4 anthesis C globular stage petal differe…	299	844	73;1;225	187;13;644	23	50	68	119	5.93502e-06	3.32546e-06	8.56449e-06	0.23697	0.19542	1.18266e+07	-17.5143	1.36735	0.0716845	1	-9.57096	1.24642	8.00232	0.00467174	1	1	0.461557	Chr1:1545105-1547849	17.5113	32.313	0.883828	-1.81207	0.0699751	0.788987	0.997124	0.980281	0.964446	0.98917	1	0.955739	0.980612	0.994135	-0.0356059	-0.00822593	0.0194393
at5g39580	at5g39580.1	1	2	Peroxidase superfamily protein		Peroxidase superfamily protein; FUNCTIONS IN: peroxidase activity heme binding; INVOLVED IN: defense response to fungus N-terminal protein myristoylation; LOCATED IN: endomembrane system; EXPRESSED IN: 17 plant structures; EXPRESSED DURING: 12 growth stages; CONTAINS InterPro DOMAIN/s: Haem peroxidase (InterPro:IPR010255) Plant peroxidase (InterPro:IPR000823) Haem peroxidase plant/fungal/bacteria…	82	445	6;0;76	54;0;391	3	3	15	39	1.39217e-06	2.73113e-07	2.54288e-06	0.327561	0.19542	1.18266e+07	-20.1843	3.23946	0.00344115	1	-10.0711	2.88165	7.98368	0.00472009	1	1	0.461557	Chr5:15847077-15849108	5.59627	21.4339	1.93735	-3.43934	0.000583138	0.140219	0.999603	0.999998	0.505804	0.846181	1	0.909293	0.976936	1	-0.0542319	0.126863	0.468272
at5g37020	at5g37020.1	1	2	auxin response factor 8	Encodes a member of the auxin response factor family. Mediates auxin response via expression of auxin regulated genes. Acts redundantly with ARF6 to control stamen elongation and flower maturation. Expression of ARF8 is controlled by miR167.	auxin response factor 8 (ARF8); FUNCTIONS IN: sequence-specific DNA binding transcription factor activity; INVOLVED IN: flower development response to auxin stimulus fruit development regulation of transcription DNA-dependent; LOCATED IN: nucleus; EXPRESSED IN: 31 plant structures; EXPRESSED DURING: 13 growth stages; CONTAINS InterPro DOMAIN/s: Aux/IAA-ARF-dimerisation (InterPro:IPR011525) Transc…	247	234	16;0;231	4;0;230	7	9	3	1	4.24502e-07	7.28435e-07	1.44345e-07	0.301564	0.19542	1.18266e+07	-21.5601	-2.34293	0.0514558	1	-10.5392	-2.27347	7.94436	0.00482376	1	1	0.463419	Chr5:14630027-14634387	5.624	3.76929	-0.577303	1.0663	0.286288	0.96663	1	0.998903	0.684599	0.914884	1	0.396226	0.788156	0.999717	-0.528427	-0.122431	0.203664
at1g01910	at1g01910.4	8	5	P-loop containing nucleoside triphosphate hydrolases superfamily protein		P-loop containing nucleoside triphosphate hydrolases superfamily protein; FUNCTIONS IN: ATP binding; INVOLVED IN: cellular metal ion homeostasis anion transport; LOCATED IN: membrane; EXPRESSED IN: 24 plant structures; EXPRESSED DURING: 15 growth stages; CONTAINS InterPro DOMAIN/s: ATPase anion-transporting (InterPro:IPR003348); BEST Arabidopsis thaliana protein match is: P-loop containing nucleo…	1414	1651	5;0;0;0;0;0;0;7;0;0;0;1;1;0;581;1;0;31;0;0;0;153;0;0;0;0;69;0;0;38;527	5;0;0;0;0;0;0;36;0;0;0;1;1;0;592;0;0;27;0;0;0;166;0;0;0;1;127;0;0;17;678	6	1	16	20	9.17572e-07	3.18412e-07	1.51946e-06	0.327561	0.19542	1.18266e+07	-20.4458	2.27422	0.0386011	1	-11.5091	2.37969	7.80802	0.00520149	1	1	0.466059	Chr1:310315-315902	2.85711	5.11712	0.840775	-1.27462	0.202444	0.942094	0.00136989	0.119807	0	0.0543498	0.455773	0.0817922	0.18211	0.328707	-0.280501	0.117011	0.285537
at1g22690	at1g22690.1	1	3	Gibberellin-regulated family protein		Gibberellin-regulated family protein; FUNCTIONS IN: molecular_function unknown; INVOLVED IN: response to gibberellin stimulus; LOCATED IN: endomembrane system; EXPRESSED IN: 18 plant structures; EXPRESSED DURING: 10 growth stages; CONTAINS InterPro DOMAIN/s: Gibberellin regulated protein (InterPro:IPR003854); BEST Arabidopsis thaliana protein match is: Gibberellin-regulated family protein (TAIR:A…	373	250	158;0;26;0;0;0;189	75;0;17;0;0;0;158	53	105	25	50	5.33196e-06	7.19732e-06	3.45045e-06	0.244691	0.19542	1.18266e+07	-17.6109	-1.0536	0.177058	1	-9.56112	-1.24919	7.80381	0.00521362	1	1	0.466059	Chr1:8027293-8029971	54.9311	30.337	-0.856544	1.7147	0.0864006	0.823916	1	0.999906	0.542113	0.832127	0.999918	0.31191	0.727964	0.978342	-0.536595	-0.09709	0.271015
at1g78915	at1g78915.3	4	3	Tetratricopeptide repeat (TPR)-like superfamily protein		Tetratricopeptide repeat (TPR)-like superfamily protein; FUNCTIONS IN: binding; INVOLVED IN: biological_process unknown; LOCATED IN: chloroplast thylakoid membrane; CONTAINS InterPro DOMAIN/s: Tetratricopeptide-like helical (InterPro:IPR011990) Tetratricopeptide repeat-containing (InterPro:IPR013026) Tetratricopeptide repeat (InterPro:IPR019734).	660	768	95;0;47;0;0;0;518	93;0;59;12;0;0;604	0	0	6	6	2.43753e-07	8.7835e-16	4.73806e-07	0.363882	0.19542	1.18266e+07	-35.4973	29.0376	0.0105757	1	-13.3664	9.09438	7.72374	0.00544994	1	1	0.466059	Chr1:29665217-29671341	0	1.07642	1.79769e+308	1.79769e+308	0.0138343	0.494866	1.38809e-16	0.000612779	-1.83796e-17	0.0108945	0.0349875	-9.04909e-17	0.00561643	0.0755083	-0.0317706	-0.00220316	0.0670342
at2g39920	at2g39920.2	2	3	HAD superfamily subfamily IIIB acid phosphatase		HAD superfamily subfamily IIIB acid phosphatase ; FUNCTIONS IN: acid phosphatase activity; LOCATED IN: cellular_component unknown; EXPRESSED IN: 21 plant structures; EXPRESSED DURING: 13 growth stages; CONTAINS InterPro DOMAIN/s: Acid phosphatase (Class B) (InterPro:IPR005519); BEST Arabidopsis thaliana protein match is: HAD superfamily subfamily IIIB acid phosphatase (TAIR:AT4G29260.1).	27	147	0;1;0;0;2;0;24	0;15;7;0;12;0;113	1	0	12	3	2.97554e-07	4.55092e-08	5.19513e-07	0.345476	0.19542	1.18266e+07	-22.643	3.49292	0.0383059	1	-11.2855	3.50581	7.7199	0.00546155	1	1	0.466059	Chr2:16660595-16664539	0.221872	2.76867	3.6414	-2.75915	0.00579528	0.366367	0.422754	0.678444	0	0.375596	0.914782	0.0152309	0.513709	0.871997	-0.50137	0.123191	0.638269
at4g03280	at4g03280.2	2	2	photosynthetic electron transfer C	Encodes the Rieske FeS center of cytochrome b6f complex. Gene is expressed in shoot but not in root. Mutant has reduced electron transport at saturating light intensities and Q-cycle activity is hypersensitive to acidification of the thylakoid lumen.	photosynthetic electron transfer C (PETC); FUNCTIONS IN: electron transporter transferring electrons from cytochrome b6/f complex of photosystem II activity; INVOLVED IN: response to karrikin defense response to bacterium photosynthetic electron transport in cytochrome b6/f nonphotochemical quenching; LOCATED IN: in 7 components; EXPRESSED IN: 25 plant structures; EXPRESSED DURING: 14 growth stag…	22466	25943	2148;10;20308	2536;1;23406	8	2	1	0	2.32695e-07	4.54868e-07	3.58707e-08	0.402248	0.19542	1.18266e+07	-22.9139	-3.69089	0.0591987	1	-11.9429	-3.8324	7.712	0.0054855	1	NA	1	Chr4:1440145-1441863	2.52461	0.645463	-1.96765	1.7763	0.0756836	0.807744	0.00186691	0.000170503	0.000519853	0.00199362	0.00504718	3.87163e-08	0.000468994	0.00160624	-0.00462947	-0.00146382	0.000345705
at5g56610	at5g56610.1	1	2	Phosphotyrosine protein phosphatases superfamily protein		Phosphotyrosine protein phosphatases superfamily protein; FUNCTIONS IN: phosphatase activity protein tyrosine phosphatase activity protein tyrosine/serine/threonine phosphatase activity; INVOLVED IN: protein amino acid dephosphorylation dephosphorylation; LOCATED IN: cellular_component unknown; EXPRESSED IN: 23 plant structures; EXPRESSED DURING: 13 growth stages; CONTAINS InterPro DOMAIN/s: Prot…	76	173	31;0;45	100;0;73	19	12	71	29	2.50586e-06	1.41052e-06	3.58175e-06	0.221811	0.19542	1.18266e+07	-18.7634	1.34402	0.0781225	1	-9.58883	1.36971	7.67638	0.00559483	1	1	0.466059	Chr5:22916709-22918338	4.35876	7.88743	0.85564	-1.42601	0.153866	0.909428	0.999827	1	0.653106	0.897501	1	0.770886	0.940871	1	-0.152867	0.0387473	0.29801
at2g22570	at2g22570.2	2	2	nicotinamidase 1	encodes a nicotinamidase that converts nicotinamide into nicotinic acid. As such the encoded enzyme is involved in the pyridine nucleotide salvage pathway which may be connected to the de novo NAD biosynthesis through the ABA signaling pathway.	nicotinamidase 1 (NIC1); CONTAINS InterPro DOMAIN/s: Isochorismatase-like (InterPro:IPR000868); Has 35333 Blast hits to 34131 proteins in 2444 species: Archae - 798; Bacteria - 22429; Metazoa - 974; Fungi - 991; Plants - 531; Viruses - 0; Other Eukaryotes - 9610 (source: NCBI BLink).	55	80	29;3;23	19;19;42	1	2	10	9	4.49564e-07	1.36581e-07	7.52271e-07	0.31878	0.19542	1.18266e+07	-21.5637	2.47982	0.0459404	1	-11.7335	2.47189	7.6531	0.00566747	1	1	0.466059	Chr2:9589434-9590879	0.430375	1.72248	2.00082	-1.71528	0.0862934	0.823894	0.138346	0.429569	0.0193263	0.199452	0.54976	0.140601	0.485657	0.868736	-0.186084	0.265682	0.702706
at1g70410	at1g70410.2	2	3	beta carbonic anhydrase 4	Encodes a putative beta-carbonic anhydrase betaCA4. Together with betaCA1 (At3g01500) regulates CO2-controlled stomatal movements in guard cells.	beta carbonic anhydrase 4 (BCA4); FUNCTIONS IN: carbonate dehydratase activity zinc ion binding; INVOLVED IN: response to carbon dioxide carbon utilization regulation of stomatal movement; LOCATED IN: plasma membrane chloroplast envelope; EXPRESSED IN: 25 plant structures; EXPRESSED DURING: 12 growth stages; CONTAINS InterPro DOMAIN/s: Carbonic anhydrase prokaryotic-like conserved site (InterPro:…	3774	3927	11;197;0;141;14;0;3411	8;95;0;152;14;0;3658	88	109	57	38	6.32547e-06	8.96942e-06	3.68704e-06	0.185491	0.19542	1.18266e+07	-17.408	-1.28295	0.0579234	1	-9.11512	-1.27132	7.65299	0.00566783	1	1	0.466059	Chr1:26533925-26538333	69.8039	30.1859	0	0	1	1	0.549334	0.32753	0.381986	0.548741	0.700861	0.220962	0.377287	0.557695	-0.388127	-0.169892	0.0783867
at2g40110	at2g40110.1	1	2	Yippee family putative zinc-binding protein		Yippee family putative zinc-binding protein; CONTAINS InterPro DOMAIN/s: Yippee-like protein (InterPro:IPR004910); BEST Arabidopsis thaliana protein match is: Yippee family putative zinc-binding protein (TAIR:AT3G11230.2); Has 989 Blast hits to 989 proteins in 210 species: Archae - 0; Bacteria - 0; Metazoa - 470; Fungi - 205; Plants - 239; Viruses - 0; Other Eukaryotes - 75 (source: NCBI BLink).	80	186	22;6;52	66;22;98	13	9	37	29	1.81432e-06	1.00112e-06	2.62349e-06	0.244691	0.19542	1.18266e+07	-19.2333	1.39338	0.10142	1	-10.1937	1.38359	7.64458	0.00569431	1	1	0.466059	Chr2:16747939-16749545	5.50855	9.62808	0.805576	-1.32756	0.184324	0.929241	0.832989	0.655921	0.528948	0.799798	0.963209	0.257659	0.667098	0.899837	-0.591609	-0.127762	0.222861
at1g68540	at1g68540.1	1	2	NAD(P)-binding Rossmann-fold superfamily protein		NAD(P)-binding Rossmann-fold superfamily protein; FUNCTIONS IN: coenzyme binding oxidoreductase activity binding catalytic activity; INVOLVED IN: cellular metabolic process metabolic process; LOCATED IN: cellular_component unknown; EXPRESSED IN: 21 plant structures; EXPRESSED DURING: 13 growth stages; CONTAINS InterPro DOMAIN/s: NAD-dependent epimerase/dehydratase (InterPro:IPR001509) NAD(P)-bind…	32	57	6;0;26	24;2;31	2	4	8	16	6.62541e-07	2.73193e-07	1.05871e-06	0.354617	0.19542	1.18266e+07	-20.8073	1.99217	0.0994235	1	-10.5576	1.93684	7.64204	0.00570233	1	1	0.466059	Chr1:25720023-25721410	2.42729	1.97285	-0.299069	0.426867	0.669476	0.980296	0.996946	0.795659	0.2195	0.703034	0.99981	0	0.677608	1	-0.777118	-0.037657	0.564251
at4g28860	at4g28860.2	2	2	casein kinase I-like 4		casein kinase I-like 4 (ckl4); FUNCTIONS IN: protein serine/threonine kinase activity protein kinase activity kinase activity ATP binding; INVOLVED IN: protein amino acid phosphorylation; LOCATED IN: nucleus cytoplasm; CONTAINS InterPro DOMAIN/s: Protein kinase ATP binding site (InterPro:IPR017441) Protein kinase catalytic domain (InterPro:IPR000719) Serine/threonine-protein kinase-like domain (I…	1117	1576	425;2;690	569;17;990	0	2	8	9	3.9402e-07	9.1073e-08	6.89137e-07	0.354617	0.19542	1.18266e+07	-21.9133	2.94955	0.0322708	1	-12.345	3.00699	7.58945	0.00587108	1	1	0.467044	Chr4:14246282-14249544	0.546701	1.77175	1.69635	-1.66075	0.0967638	0.84334	0.01077	0.0626386	0.000285283	0.0200998	0.0542891	0.0293787	0.0794503	0.174153	-0.00270997	0.0570932	0.153852
at5g12920	at5g12920.3	4	3	Transducin/WD40 repeat-like superfamily protein		Transducin/WD40 repeat-like superfamily protein; FUNCTIONS IN: molecular_function unknown; INVOLVED IN: biological_process unknown; LOCATED IN: CUL4 RING ubiquitin ligase complex; CONTAINS InterPro DOMAIN/s: WD40 repeat-like-containing domain (InterPro:IPR011046) WD40/YVTN repeat-like-containing domain (InterPro:IPR015943).	9	30	1;0;0;0;0;0;8	0;0;1;12;1;0;16	0	0	1	11	2.7488e-07	8.7835e-16	5.62536e-07	0.58003	0.19542	1.18266e+07	-35.3234	29.3854	0.0131166	1	-12.682	8.34802	7.57036	0.00593359	1	1	0.467044	Chr5:4077772-4082634	0.0745614	0.733365	3.29803	-1.94847	0.0513589	0.730229	0.185125	0.694725	0.0106913	0.332935	0.769045	-9.35363e-17	0.302694	0.877344	-0.673107	-0.0571625	0.650871
at5g14920	at5g14920.1	1	2	Gibberellin-regulated family protein		Gibberellin-regulated family protein; INVOLVED IN: response to gibberellin stimulus; LOCATED IN: endomembrane system; EXPRESSED IN: 22 plant structures; EXPRESSED DURING: 13 growth stages; CONTAINS InterPro DOMAIN/s: Gibberellin regulated protein (InterPro:IPR003854); BEST Arabidopsis thaliana protein match is: GAST1 protein homolog 3 (TAIR:AT4G09600.1); Has 178772 Blast hits to 67361 proteins in…	403	722	32;3;368	111;7;604	19	13	66	45	2.89565e-06	1.45611e-06	4.32848e-06	0.221811	0.19542	1.18266e+07	-18.6031	1.57277	0.0427474	1	-8.26902	1.52501	7.55926	0.00597025	1	1	0.467044	Chr5:4826478-4827980	67.801	55.8201	-0.280521	0.540264	0.589015	0.974792	0.959706	0.965087	0.808957	0.931044	0.988048	0.904605	0.965001	0.993015	-0.0469943	0.0325582	0.153097
at2g22240	at2g22240.1	1	2	myo-inositol-1-phosphate synthase 2	** Referred to as MIPS1 in Mitsuhashi et al 2008. Myo-inositol-1-phosphate synthase isoform 2. Expressed in leaf root and silique. Immunolocalization experiments with an antibody recognizing MIPS1 MIPS2 and MIPS3 showed endosperm localization.	myo-inositol-1-phosphate synthase 2 (MIPS2); CONTAINS InterPro DOMAIN/s: Myo-inositol-1-phosphate synthase (InterPro:IPR002587) Myo-inositol-1-phosphate synthase GAPDH-like (InterPro:IPR013021) NAD(P)-binding domain (InterPro:IPR016040); BEST Arabidopsis thaliana protein match is: myo-inositol-1-phosphate synthase 1 (TAIR:AT4G39800.1); Has 1859 Blast hits to 1855 proteins in 512 species: Archae -…	1177	957	100;0;1077	47;1;909	39	61	37	10	3.06174e-06	4.55407e-06	1.60089e-06	0.221811	0.19542	1.18266e+07	-18.5	-1.51121	0.04343	1	-10.6408	-1.58014	7.46459	0.00629243	1	1	0.485315	Chr2:9449983-9454094	33.2518	16.8852	-0.977676	2.14151	0.0322326	0.647999	1	0.994585	0.926394	0.980817	1	0.831486	0.939268	0.999578	-0.151307	-0.0395714	0.042278
at2g15890	at2g15890.1	1	2	maternal effect embryo arrest 14		maternal effect embryo arrest 14 (MEE14); FUNCTIONS IN: molecular_function unknown; INVOLVED IN: defense response to fungus embryo development ending in seed dormancy; LOCATED IN: chloroplast; EXPRESSED IN: 22 plant structures; EXPRESSED DURING: 13 growth stages; Has 87 Blast hits to 87 proteins in 44 species: Archae - 0; Bacteria - 0; Metazoa - 0; Fungi - 0; Plants - 85; Viruses - 0; Other Eukar…	790	2170	354;1;435	1132;1;1037	260	94	775	357	2.8712e-05	1.60962e-05	4.1312e-05	0.164717	0.19542	1.18266e+07	-15.243	1.35984	0.0257363	1	-6.77926	1.53346	7.38963	0.0065601	1	1	0.486921	Chr2:6920368-6922025	21.5238	56.6257	1.39552	-3.15694	0.00159432	0.227314	0.980398	0.990946	0.864239	0.958341	1	0.921225	0.977661	1	-0.0526401	0.0197209	0.117212
at2g02710	at2g02710.2	2	3	PAS/LOV protein B	Encodes a putative blue light receptor protein.	PAS/LOV PROTEIN A (PLPA); FUNCTIONS IN: two-component sensor activity signal transducer activity; INVOLVED IN: signal transduction regulation of transcription DNA-dependent two-component signal transduction system (phosphorelay); LOCATED IN: cellular_component unknown; EXPRESSED IN: 24 plant structures; EXPRESSED DURING: 14 growth stages; CONTAINS InterPro DOMAIN/s: PAC motif (InterPro:IPR001610)…	905	1093	72;56;76;5;0;19;677	112;27;101;6;0;20;827	38	18	17	10	1.77689e-06	2.54723e-06	1.01798e-06	0.25251	0.19542	1.18266e+07	-19.2427	-1.32006	0.119349	1	-10.4035	-1.31378	7.38418	0.00658001	1	1	0.486921	Chr2:758692-761013	15.5249	8.0368	-0.949888	1.81392	0.0696905	0.788639	0.261572	0.208849	0.0687355	0.252964	0.502956	0.0670161	0.204803	0.425776	-0.32151	-0.0427117	0.221591
at2g43950	at2g43950.2	2	3	chloroplast outer envelope protein 37	Constitutes a peptide sensitive ion channel in chloroplast outer membranes. Accumulates in germinating seeds and developing embryos.	chloroplast outer envelope protein 37 (OEP37); FUNCTIONS IN: ion channel activity; INVOLVED IN: cation transport; LOCATED IN: in 6 components; EXPRESSED IN: 24 plant structures; EXPRESSED DURING: 15 growth stages; Has 35333 Blast hits to 34131 proteins in 2444 species: Archae - 798; Bacteria - 22429; Metazoa - 974; Fungi - 991; Plants - 531; Viruses - 0; Other Eukaryotes - 9610 (source: NCBI BLin…	509	509	57;7;159;0;0;0;286	43;0;118;0;0;0;348	2	5	0	0	1.48719e-07	3.18764e-07	8.7835e-16	0.392456	0.19542	1.18266e+07	-35.7984	-28.4353	0.0567851	1	-12.7593	-7.67833	7.36131	0.00666423	1	NA	1	Chr2:18200323-18202729	0.784944	0	-1.79769e+308	-1.79769e+308	0.0206822	0.563633	0.0302261	9.21506e-07	0.00940442	0.0333309	0.0789857	4.32066e-07	0.00857108	0.0282063	-0.0716836	-0.0245195	0.00697796
at5g56030	at5g56030.1	1	2	heat shock protein 81-2	A member of heat shock protein 90 (HSP90) gene family. Expressed in all tissues and abundant in root apical meristem pollen and tapetum. Expression is NOT heat-induced but induced by IAA and NaCl. Interacts with HsfA1d in the cytosol and the nucleus and n	heat shock protein 81-2 (HSP81-2); FUNCTIONS IN: protein binding ATP binding; INVOLVED IN: in 9 processes; LOCATED IN: cytosol mitochondrion cell wall nucleus; EXPRESSED IN: 28 plant structures; EXPRESSED DURING: 14 growth stages; CONTAINS InterPro DOMAIN/s: Chaperone protein htpG (InterPro:IPR001404) Heat shock protein Hsp90 conserved site (InterPro:IPR019805) Heat shock protein Hsp90 C-terminal…	8138	19855	559;0;7579	1463;0;18392	125	434	546	917	4.63133e-05	2.54782e-05	6.71715e-05	0.23697	0.19542	1.18266e+07	-14.5609	1.39892	0.0553578	1	-7.52322	1.38196	7.34811	0.00671335	1	1	0.490164	Chr5:22686801-22689650	215.584	350.044	0.699287	-1.02673	0.304548	0.96663	1	1	0.974278	0.99676	1	0.994077	0.998652	1	-0.00405943	0.00181486	0.0256426
at3g16470	at3g16470.2	2	3	Mannose-binding lectin superfamily protein	JA-responsive gene	JASMONATE RESPONSIVE 1 (JR1); INVOLVED IN: response to jasmonic acid stimulus response to salt stress response to cold response to wounding; LOCATED IN: chloroplast vacuole membrane; EXPRESSED IN: 23 plant structures; EXPRESSED DURING: 15 growth stages; CONTAINS InterPro DOMAIN/s: Mannose-binding lectin (InterPro:IPR001229); BEST Arabidopsis thaliana protein match is: myrosinase-binding protein 1…	10481	21397	173;5;5411;23;302;0;4567	511;35;10188;33;1254;0;9376	4	1	33	2	6.80422e-07	2.27488e-07	1.08209e-06	0.392456	0.19542	1.18266e+07	-20.9649	2.20627	0.0623065	1	-10.8139	2.15829	7.31426	0.00684097	1	1	0.491066	Chr3:5595928-5599224	6.96249	9.23233	0.407093	-0.703056	0.482021	0.967785	0.0170449	0.0564813	0.00280612	0.0175572	0.0480838	0.0136457	0.0432441	0.10604	-0.0167321	0.0253792	0.0898107
at5g60230	at5g60230.1	1	2	splicing endonuclease 2	putative subunit of tRNA splicing endonuclease	splicing endonuclease 2 (SEN2); CONTAINS InterPro DOMAIN/s: tRNA-intron endonuclease (InterPro:IPR006676) tRNA intron endonuclease catalytic domain-like (InterPro:IPR006677) tRNA intron endonuclease N-terminal (InterPro:IPR006678) Endonuclease TnsA N-terminal/resolvase Hjc/tRNA endonuclease C-terminal (InterPro:IPR011856); BEST Arabidopsis thaliana protein match is: splicing endonuclease 1 (TAIR:…	42	35	6;0;36	0;0;35	2	4	0	0	1.26891e-07	2.73193e-07	8.7835e-16	0.392456	0.19542	1.18266e+07	-35.9097	-28.2127	0.0828648	1	-12.3342	-7.0376	7.24999	0.00709013	1	NA	1	Chr5:24250090-24251628	2.77037	1.04468	-1.40702	1.77212	0.0763741	0.809667	1	0.903081	0.761122	0.936738	1	0.023099	0.787644	0.999838	-0.925252	-0.144703	0.142654
at1g33410	at1g33410.2	2	2	SUPPRESSOR OF AUXIN RESISTANCE1		SUPPRESSOR OF AUXIN RESISTANCE1 (SAR1); INVOLVED IN: mRNA export from nucleus response to auxin stimulus developmental process; LOCATED IN: nuclear membrane; EXPRESSED IN: 21 plant structures; EXPRESSED DURING: 13 growth stages; CONTAINS InterPro DOMAIN/s: Nucleoporin Nup120/160 (InterPro:IPR021717).	808	558	0;77;731	0;37;521	20	57	29	8	2.37367e-06	3.50852e-06	1.26818e-06	0.260427	0.19542	1.18266e+07	-18.8581	-1.4749	0.0708065	1	-10.0444	-1.29499	7.24894	0.00709428	1	1	0.491066	Chr1:12109589-12118850	9.61463	4.04092	-1.25055	2.61357	0.00896016	0.436401	1	0.999996	0.919626	0.976932	1	0.846087	0.95564	1	-0.133527	-0.0200178	0.0577192
at1g23020	at1g23020.2	2	2	ferric reduction oxidase 3	Encodes a ferric chelate reductase whose transcription is regulated by FIT1. Expressed in the root shoot flower and cotyledon.	ferric reduction oxidase 3 (FRO3); FUNCTIONS IN: ferric-chelate reductase activity; INVOLVED IN: oxidation reduction; LOCATED IN: integral to membrane membrane; EXPRESSED IN: 18 plant structures; EXPRESSED DURING: 9 growth stages; CONTAINS InterPro DOMAIN/s: Ferredoxin reductase-type FAD-binding domain (InterPro:IPR017927) Ferric reductase NAD binding (InterPro:IPR013121) FAD-binding 8 (InterPro:…	341	422	14;0;327	16;7;399	0	0	4	3	1.3994e-07	8.7835e-16	2.6512e-07	0.382799	0.19542	1.18266e+07	-35.9207	28.1907	0.0815206	1	-12.4141	7.21788	7.24083	0.00712641	1	NA	1	Chr1:8150069-8153530	0.279824	1.81545	2.69773	-2.42862	0.0151566	0.515043	1.64321e-05	0.273344	0	0.0796257	0.27442	0.0670741	0.285077	0.637242	-0.0870376	0.196706	0.569377
at4g14270	at4g14270.1	1	2		Protein containing PAM2 motif which mediates interaction with the PABC domain of polyadenyl binding proteins.	BEST Arabidopsis thaliana protein match is: dehydration-induced protein (ERD15) (TAIR:AT2G41430.5); Has 30201 Blast hits to 17322 proteins in 780 species: Archae - 12; Bacteria - 1396; Metazoa - 17338; Fungi - 3422; Plants - 5037; Viruses - 0; Other Eukaryotes - 2996 (source: NCBI BLink).	383	1190	101;6;276	276;19;895	43	58	130	146	8.19654e-06	4.5989e-06	1.18045e-05	0.185491	0.19542	1.18266e+07	-17.0505	1.35963	0.0402343	1	-8.62468	1.2984	7.21687	0.00722215	1	1	0.491066	Chr4:8218377-8219322	32.4572	78.274	1.27	-2.79007	0.00526968	0.352904	0.959751	0.959721	0.87597	0.949716	0.988626	0.891092	0.9508	0.982643	-0.0713397	0.000160705	0.0774665
at5g08640	at5g08640.1	1	2	flavonol synthase 1	Encodes a flavonol synthase that catalyzes formation of flavonols from dihydroflavonols.	flavonol synthase 1 (FLS1); CONTAINS InterPro DOMAIN/s: Oxoglutarate/iron-dependent oxygenase (InterPro:IPR005123); BEST Arabidopsis thaliana protein match is: flavonol synthase 3 (TAIR:AT5G63590.1); Has 8476 Blast hits to 8432 proteins in 992 species: Archae - 0; Bacteria - 1104; Metazoa - 92; Fungi - 925; Plants - 4948; Viruses - 0; Other Eukaryotes - 1407 (source: NCBI BLink).	98	101	20;0;78	4;0;97	5	15	3	1	5.14092e-07	9.11098e-07	1.44345e-07	0.336458	0.19542	1.18266e+07	-21.3997	-2.66797	0.0296711	1	-11.3718	-2.72717	7.2156	0.00722727	1	1	0.491066	Chr5:2803956-2805606	5.1763	3.49255	-0.567643	0.909146	0.363273	0.96663	0.999999	0.99901	0.72543	0.925406	1	0.351719	0.770626	0.999693	-0.577019	-0.151305	0.183183
at1g12250	at1g12250.2	2	2	Pentapeptide repeat-containing protein		Pentapeptide repeat-containing protein; FUNCTIONS IN: molecular_function unknown; INVOLVED IN: biological_process unknown; LOCATED IN: chloroplast thylakoid membrane chloroplast thylakoid lumen chloroplast; EXPRESSED IN: 22 plant structures; EXPRESSED DURING: 13 growth stages; CONTAINS InterPro DOMAIN/s: Pentapeptide repeat (InterPro:IPR001646); BEST Arabidopsis thaliana protein match is: Tetratr…	779	795	87;5;687	127;0;668	5	0	0	0	1.05148e-07	2.27417e-07	8.7835e-16	0.55538	0.19542	1.18266e+07	-36.0425	-27.947	0.149902	1	-11.6574	-6.15751	7.16598	0.00742989	1	NA	1	Chr1:4159264-4161455	1.82559	0.247535	-2.88266	1.69142	0.0907559	0.833342	0.0683704	0	0.0134731	0.0713925	0.187968	0	0.0219197	0.0868081	-0.166501	-0.0477538	0.0342115
at5g42760	at5g42760.1	1	2	Leucine carboxyl methyltransferase		Leucine carboxyl methyltransferase; FUNCTIONS IN: methyltransferase activity; INVOLVED IN: biological_process unknown; LOCATED IN: cellular_component unknown; EXPRESSED IN: 21 plant structures; EXPRESSED DURING: 13 growth stages; CONTAINS InterPro DOMAIN/s: Conserved hypothetical protein CHP00027 methylltransferase (InterPro:IPR011610) Leucine carboxyl methyltransferase (InterPro:IPR007213); Has …	83	33	13;1;69	1;0;32	1	12	0	1	3.06089e-07	5.92414e-07	3.82928e-08	0.47485	0.19542	1.18266e+07	-22.6226	-3.87256	0.0382948	1	-11.8239	-3.54684	7.1625	0.00744434	1	1	0.491066	Chr5:17148807-17151681	4.48425	1.16517	-1.94432	2.66218	0.00776365	0.414389	0.993869	0.998465	0.683157	0.904511	1	0.109817	0.718968	0.999909	-0.795579	-0.172879	0.21856
at5g64940	at5g64940.1	1	2	ABC2 homolog 13	Encodes a member of ATH subfamily of ATP-binding cassette (ABC) proteins.	ABC2 homolog 13 (ATH13); FUNCTIONS IN: transporter activity; INVOLVED IN: transport; LOCATED IN: chloroplast chloroplast envelope; EXPRESSED IN: 22 plant structures; EXPRESSED DURING: 13 growth stages; CONTAINS InterPro DOMAIN/s: ABC-1 (InterPro:IPR004147) Protein kinase-like domain (InterPro:IPR011009); BEST Arabidopsis thaliana protein match is: Protein kinase superfamily protein (TAIR:AT3G0770…	5797	3662	340;48;5409	160;28;3474	99	241	52	108	1.15033e-05	1.54915e-05	7.49576e-06	0.229344	0.19542	1.18266e+07	-16.5005	-1.04463	0.154191	1	-8.95903	-1.21655	7.15675	0.00746824	1	1	0.491066	Chr5:25948972-25953823	99.6224	41.4069	-1.2666	2.49323	0.0126586	0.482048	0.809677	0.775984	0.630965	0.811181	0.913562	0.664711	0.827801	0.928218	-0.176638	0.0165309	0.21245
at1g55340	at1g55340.2	2	2	Protein of unknown function (DUF1639)		Protein of unknown function (DUF1639); FUNCTIONS IN: molecular_function unknown; INVOLVED IN: biological_process unknown; LOCATED IN: cellular_component unknown; CONTAINS InterPro DOMAIN/s: Protein of unknown function DUF1639 (InterPro:IPR012438); BEST Arabidopsis thaliana protein match is: Protein of unknown function (DUF1639) (TAIR:AT3G03880.1); Has 250 Blast hits to 247 proteins in 15 species:…	206	325	41;6;159	81;0;244	1	5	0	0	1.26913e-07	2.73274e-07	8.7835e-16	0.442834	0.19542	1.18266e+07	-35.9094	-28.2134	0.0898975	1	-12.2628	-6.94372	7.14847	0.00750281	1	NA	1	Chr1:20651830-20653648	2.88619	1.25051	-1.20665	1.28895	0.197415	0.93761	0.192781	0	0.0542148	0.207145	0.468985	0	0.0323074	0.122829	-0.438715	-0.171384	0.00545755
at1g07200	at1g07200.1	1	2	Double Clp-N motif-containing P-loop nucleoside triphosphate hydrolases superfamily protein		Double Clp-N motif-containing P-loop nucleoside triphosphate hydrolases superfamily protein; BEST Arabidopsis thaliana protein match is: Double Clp-N motif-containing P-loop nucleoside triphosphate hydrolases superfamily protein (TAIR:AT2G29970.1); Has 14609 Blast hits to 14609 proteins in 2753 species: Archae - 17; Bacteria - 11747; Metazoa - 78; Fungi - 268; Plants - 440; Viruses - 0; Other Euk…	373	503	5;159;209	0;202;301	2	3	0	0	1.05204e-07	2.2763e-07	8.7835e-16	0.402248	0.19542	1.18266e+07	-36.0414	-27.9494	0.126226	1	-10.9643	-5.80006	7.12057	0.00762044	1	NA	1	Chr1:2208718-2212546	1.33685	0.715208	-0.902398	1.01927	0.308076	0.96663	0.293105	3.57232e-06	0.0116406	0.372989	0.796092	0	0.139894	0.409612	-0.695171	-0.226274	0.185145
at3g55450	at3g55450.1	1	2	PBS1-like 1		PBS1-like 1 (PBL1); FUNCTIONS IN: protein serine/threonine kinase activity protein kinase activity kinase activity ATP binding; INVOLVED IN: protein amino acid phosphorylation; LOCATED IN: plasma membrane; EXPRESSED IN: 22 plant structures; EXPRESSED DURING: 13 growth stages; CONTAINS InterPro DOMAIN/s: Protein kinase ATP binding site (InterPro:IPR017441) Protein kinase catalytic domain (InterPro…	393	1263	59;3;331	152;5;1106	16	43	81	71	4.44544e-06	2.68812e-06	6.20438e-06	0.229344	0.19542	1.18266e+07	-17.9009	1.20817	0.110466	1	-9.30352	1.25233	7.09127	0.00774602	1	1	0.491066	Chr3:20557898-20560212	13.7386	21.865	0.670388	-1.41941	0.155779	0.909428	0.937757	0.96106	0.750335	0.897918	0.98006	0.841288	0.935065	0.98571	-0.0823592	0.0342616	0.187187
at2g17530	at2g17530.1	1	3	Protein kinase superfamily protein		Protein kinase superfamily protein; FUNCTIONS IN: protein serine/threonine kinase activity protein kinase activity kinase activity ATP binding; INVOLVED IN: protein amino acid phosphorylation; LOCATED IN: cellular_component unknown; EXPRESSED IN: 24 plant structures; EXPRESSED DURING: 15 growth stages; CONTAINS InterPro DOMAIN/s: Protein kinase ATP binding site (InterPro:IPR017441) Protein kinase…	524	639	11;0;24;0;87;0;402	0;0;43;0;106;0;490	1	10	0	0	2.3711e-07	5.01214e-07	8.7835e-16	0.47485	0.19542	1.18266e+07	-35.4718	-29.0886	0.0165442	1	-12.7646	-8.69903	7.08608	0.00776848	1	1	0.491066	Chr2:7626357-7629149	8.17982	0.704946	0	0	1	1	0.998061	0.0988136	0.445799	0.713454	0.945852	0.000322119	0.162832	0.76317	-0.866123	-0.536801	0.0881048
at1g44446	at1g44446.3	4	3	Pheophorbide a oxygenase family protein with Rieske [2Fe-2S] domain	Encodes chlorophyllide <i>a</i> oxygenase which converts chlorophyllide <i>a</i> to chlorophyllide <i>b</i> by catalyzing two successive hydroxylations at the 7-methyl group of chlorophyllide <i>a</i> . Mutants are deficient in pigments that associate wi	CHLORINA 1 (CH1); CONTAINS InterPro DOMAIN/s: Aromatic-ring-hydroxylating dioxygenase 2Fe-2S-binding site (InterPro:IPR015881) Rieske [2Fe-2S] iron-sulphur domain (InterPro:IPR017941); BEST Arabidopsis thaliana protein match is: translocon at the inner envelope membrane of chloroplasts 55-II (TAIR:AT2G24820.1); Has 35333 Blast hits to 34131 proteins in 2444 species: Archae - 798; Bacteria - 22429…	1995	1290	1;26;65;19;124;0;1760	0;18;43;4;84;0;1141	10	9	3	1	4.91398e-07	8.6479e-07	1.44345e-07	0.301564	0.19542	1.18266e+07	-21.4364	-2.59042	0.0291646	1	-12.4589	-2.6239	7.08449	0.00777538	1	1	0.491066	Chr1:16848358-16851224	3.97533	0.974044	-2.02902	2.5791	0.00990571	0.451912	0.103822	0.049909	0.0447726	0.103309	0.199914	0.00358038	0.0294921	0.117379	-0.178628	-0.0705349	0.0312055
at1g20620	at1g20620.2	2	4	catalase 3	Catalase catalyzes the breakdown of hydrogen peroxide (H2O2) into water and oxygen.	catalase 3 (CAT3); FUNCTIONS IN: catalase activity cobalt ion binding; INVOLVED IN: in 7 processes; LOCATED IN: in 9 components; EXPRESSED IN: 29 plant structures; EXPRESSED DURING: 17 growth stages; CONTAINS InterPro DOMAIN/s: Catalase (InterPro:IPR002226) Catalase related subgroup (InterPro:IPR018028) Catalase-like domain haem-dependent (InterPro:IPR020835) Catalase N-terminal (InterPro:IPR0116…	26763	57619	0;9;0;13;526;0;3337;0;0;0;1776;0;1556;0;19546	0;41;0;10;1731;0;6561;1;0;0;3341;0;3062;0;42872	7	2	30	11	9.43429e-07	4.09417e-07	1.45212e-06	0.284791	0.19542	1.18266e+07	-20.3087	1.82287	0.0756635	1	-10.9247	1.94022	7.05305	0.00791303	1	1	0.491066	Chr1:7143066-7146540	1.1769	2.98048	1.34056	-1.84895	0.0644643	0.776995	0	0	0	0	0	0	0	0	0	0	0
at1g05300	at1g05300.2	2	2	zinc transporter 5 precursor	member of Fe(II) transporter isolog family	zinc transporter 5 precursor (ZIP5); FUNCTIONS IN: cation transmembrane transporter activity metal ion transmembrane transporter activity; INVOLVED IN: response to zinc ion cation transport; LOCATED IN: endomembrane system integral to membrane membrane; EXPRESSED IN: 10 plant structures; EXPRESSED DURING: LP.06 six leaves visible LP.04 four leaves visible 4 anthesis C globular stage petal differe…	299	844	73;1;225	187;13;644	1	0	8	5	2.76556e-07	4.55092e-08	4.8967e-07	0.345476	0.19542	1.18266e+07	-22.6703	3.43834	0.0383059	1	-12.0263	3.44181	7.0395	0.00797314	1	1	0.491066	Chr1:1545105-1547849	0.165082	0.844213	2.35442	-2.00811	0.0446319	0.706948	0.00287648	0.0197185	0	0.0108299	0.0355543	0.00586464	0.0193881	0.044261	-0.0194393	0.00822593	0.0356059
at3g23900	at3g23900.1	1	3	RNA recognition motif (RRM)-containing protein		RNA recognition motif (RRM)-containing protein; FUNCTIONS IN: nucleotide binding zinc ion binding nucleic acid binding; INVOLVED IN: biological_process unknown; LOCATED IN: cellular_component unknown; EXPRESSED IN: 24 plant structures; EXPRESSED DURING: 14 growth stages; CONTAINS InterPro DOMAIN/s: Zinc finger CCCH-type (InterPro:IPR000571) Filamin/ABP280 repeat (InterPro:IPR001298) Immunoglobuli…	983	1039	33;0;0;16;106;0;828	15;0;0;22;122;0;880	26	7	12	3	9.96998e-07	1.50055e-06	5.19513e-07	0.310116	0.19542	1.18266e+07	-20.1196	-1.54673	0.125696	1	-10.4846	-1.51087	7.03651	0.00798645	1	1	0.491066	Chr3:8631583-8636059	9.06574	5.68168	-0.674109	1.36785	0.17136	0.918968	0.699948	0.474168	0.346975	0.633368	0.8327	0.162404	0.370949	0.613977	-0.545782	-0.25637	0.103401
at2g04270	at2g04270.1	1	5	RNAse E/G-like	Similar to E.coli endoribonuclease E. Functions as a ribonuclease is located in the chloroplast and is involved in chloroplast development. Loss of function mutants are white and arrest at the cotyledon stage. The phenotype is rescued by providing sucrose	RNAse E/G-like (RNEE/G); FUNCTIONS IN: endoribonuclease activity; INVOLVED IN: chloroplast organization; LOCATED IN: chloroplast; EXPRESSED IN: 21 plant structures; EXPRESSED DURING: 14 growth stages; CONTAINS InterPro DOMAIN/s: Nucleic acid-binding OB-fold (InterPro:IPR012340) Carbohydrate-binding-like fold (InterPro:IPR013784) Ribonuclease E/G (InterPro:IPR004659) Glycoside hydrolase carbohydra…	487	334	13;4;8;1;0;0;0;0;0;0;0;3;0;0;0;0;6;0;21;0;0;0;0;0;0;0;148;0;0;0;283	3;0;6;0;0;0;0;0;0;0;0;0;0;0;0;0;8;0;19;0;0;0;0;0;0;0;117;0;0;0;181	7	6	3	0	3.3364e-07	5.91685e-07	1.04193e-07	0.336458	0.19542	1.18266e+07	-21.9609	-2.54431	0.0554841	1	-11.2757	-2.49563	7.01894	0.0080652	1	1	0.491066	Chr2:1474678-1482089	3.34686	2.57933	-0.37581	0.651947	0.514435	0.970453	0.582659	0.987998	0.199655	0.416084	0.639527	0.153835	0.366598	0.649159	-0.357335	-0.044935	0.295372
at3g23255	at3g23255.1	1	2			unknown protein; FUNCTIONS IN: molecular_function unknown; INVOLVED IN: biological_process unknown; LOCATED IN: cellular_component unknown; Has 52 Blast hits to 52 proteins in 25 species: Archae - 0; Bacteria - 0; Metazoa - 10; Fungi - 0; Plants - 38; Viruses - 0; Other Eukaryotes - 4 (source: NCBI BLink).	110	67	12;24;74	2;7;58	5	7	2	0	2.94483e-07	5.46344e-07	7.05087e-08	0.336458	0.19542	1.18266e+07	-22.296	-2.98472	0.0286581	1	-11.224	-2.81999	6.97672	0.00825768	1	1	0.491066	Chr3:8311721-8313125	3.17156	3.10889	-0.0287912	0.0371863	0.970336	0.998672	0.492769	0.404607	0.196445	0.50569	0.82575	0.149519	0.48223	0.785507	-0.498413	-0.0315776	0.411053
at1g64430	at1g64430.2	2	2	Pentatricopeptide repeat (PPR) superfamily protein		Pentatricopeptide repeat (PPR) superfamily protein; CONTAINS InterPro DOMAIN/s: Pentatricopeptide repeat (InterPro:IPR002885); Has 35333 Blast hits to 34131 proteins in 2444 species: Archae - 798; Bacteria - 22429; Metazoa - 974; Fungi - 991; Plants - 531; Viruses - 0; Other Eukaryotes - 9610 (source: NCBI BLink).	1041	922	46;50;945	28;21;873	16	34	8	13	1.59056e-06	2.27757e-06	8.9806e-07	0.293123	0.19542	1.18266e+07	-19.4021	-1.31621	0.157105	1	-10.0576	-1.3708	6.9694	0.00829151	1	1	0.491066	Chr1:23933379-23936867	4.11913	1.24402	-1.72733	2.51395	0.0119387	0.480046	0.153865	0.0831402	0.0582407	0.146768	0.296272	0.0381514	0.0994565	0.213212	-0.208017	-0.0439763	0.0983085
at4g24230	at4g24230.2	2	6	acyl-CoA-binding domain 3	acyl-CoA-binding protein ACBP3. Localized extracellularly in transiently expressed tobacco BY-2 cells and onion epidermal cells. Binds arachidonyl-CoA with high affinity.	acyl-CoA-binding domain 3 (ACBP3); FUNCTIONS IN: acyl-CoA binding; INVOLVED IN: fatty acid transport; LOCATED IN: extracellular region; EXPRESSED IN: 6 plant structures; CONTAINS InterPro DOMAIN/s: Acyl-CoA-binding protein ACBP (InterPro:IPR000582) FERM/acyl-CoA-binding protein 3-helical bundle (InterPro:IPR014352); BEST Arabidopsis thaliana protein match is: acyl-CoA binding protein 2 (TAIR:AT4G…	1025	1086	74;6;65;0;0;0;30;3;0;0;0;0;0;1;0;7;0;0;0;0;0;0;0;0;0;0;0;0;0;1;7;12;0;0;3;0;0;0;0;0;0;0;0;0;0;0;63;0;0;0;0;0;0;0;0;0;0;0;0;0;0;0;753	70;28;57;0;0;4;21;3;0;0;0;0;0;0;0;4;0;0;0;0;0;0;0;0;0;0;0;1;0;1;6;18;0;4;4;0;0;0;2;0;0;0;0;0;0;0;49;0;0;0;0;0;0;0;0;0;0;0;0;0;0;0;814	5	1	13	15	7.17035e-07	2.72953e-07	1.15938e-06	0.327561	0.19542	1.18266e+07	-20.7511	2.10812	0.0708323	1	-11.2167	2.04364	6.96686	0.00830329	1	1	0.491066	Chr4:12564944-12568846	7.89934	6.66035	0	0	1	1	0.125911	0.0366576	0.00118209	0.110872	0.410018	0	0.163699	0.675966	-0.306023	0.0446022	0.576959
at5g02840	at5g02840.3	4	3	LHY/CCA1-like 1	CCA1 and LHY colocalize in the nucleus and form heterodimers in vivo. CCA1 and LHY function synergistically in regulating circadian rhythms of Arabidopsis.	LHY/CCA1-like 1 (LCL1); CONTAINS InterPro DOMAIN/s: SANT DNA-binding (InterPro:IPR001005) Homeodomain-like (InterPro:IPR009057) Myb DNA-binding (InterPro:IPR014778) HTH transcriptional regulator Myb-type DNA-binding (InterPro:IPR017930) Myb-like DNA-binding domain SHAQKYF class (InterPro:IPR006447); BEST Arabidopsis thaliana protein match is: Homeodomain-like superfamily protein (TAIR:AT3G09600.1…	888	619	61;1;67;21;252;0;486	48;1;49;7;194;0;320	7	14	7	0	5.76087e-07	9.56409e-07	2.32552e-07	0.354617	0.19542	1.18266e+07	-21.0451	-2.09866	0.0429353	1	-10.1216	-2.07611	6.9446	0.00840726	1	1	0.491066	Chr5:648703-651972	12.3912	1.99364	-2.63584	3.54704	0.000389582	0.108042	0.204403	0.0840666	0.0784956	0.195252	0.374808	0.0228413	0.0939513	0.220786	-0.293468	-0.0990933	0.0804933
at3g52060	at3g52060.2	2	2	Core-2/I-branching beta-16-N-acetylglucosaminyltransferase family protein		Core-2/I-branching beta-16-N-acetylglucosaminyltransferase family protein; FUNCTIONS IN: molecular_function unknown; INVOLVED IN: biological_process unknown; LOCATED IN: endomembrane system; EXPRESSED IN: 24 plant structures; EXPRESSED DURING: 14 growth stages; CONTAINS InterPro DOMAIN/s: Core-2/I-Branching enzyme (InterPro:IPR021141); BEST Arabidopsis thaliana protein match is: Core-2/I-branchin…	472	714	55;6;411	84;37;593	2	4	4	33	1.05574e-06	2.73193e-07	1.87858e-06	0.442834	0.19542	1.18266e+07	-20.3887	2.82938	0.0257315	1	-11.893	2.33842	6.93986	0.00842955	1	1	0.491066	Chr3:19310531-19312286	1.11097	3.78337	1.76785	-2.22095	0.0263544	0.608246	0.0510685	0.116174	0.00871584	0.0572534	0.166653	0.0421763	0.223831	0.503537	-0.0433525	0.161003	0.451692
at4g35785	at4g35785.5	16	5	RNA-binding (RRM/RBD/RNP motifs) family protein		RNA-binding (RRM/RBD/RNP motifs) family protein; FUNCTIONS IN: nucleotide binding nucleic acid binding; INVOLVED IN: biological_process unknown; LOCATED IN: ribonucleoprotein complex chloroplast; CONTAINS InterPro DOMAIN/s: RNA recognition motif RNP-1 (InterPro:IPR000504) Nucleotide-binding alpha-beta plait (InterPro:IPR012677); BEST Arabidopsis thaliana protein match is: RNA-binding (RRM/RBD/RNP…	458	756	2;9;32;47;0;49;29;2;0;0;0;0;0;0;0;6;0;0;0;35;0;0;0;0;0;0;0;4;0;0;243	2;0;49;102;0;113;67;5;0;0;0;0;0;0;0;0;0;0;0;51;0;0;0;0;0;0;0;6;0;0;361	2	4	0	0	1.26891e-07	2.73193e-07	8.7835e-16	0.392456	0.19542	1.18266e+07	-35.9097	-28.2127	0.0828648	1	-12.5627	-7.4018	6.90664	0.00858761	1	NA	1	Chr4:16952962-16955277	0.822192	0.18578	-2.14588	1.42227	0.154948	0.909428	0.00176051	-2.55787e-17	-1.03105e-16	6.93866e-17	0.0842223	-5.78823e-17	0.0233708	0.0804897	-0.0616544	0.014418	0.0730972
at4g31990	at4g31990.3	4	4	aspartate aminotransferase 5	Encodes a plastid-localized aspartate aminotransferase. Does not display any PAT (glutamate/aspartate-prephenate aminotransferase) activity even in the presence of a high concentration of prephenate.	aspartate aminotransferase 5 (ASP5); FUNCTIONS IN: L-aspartate:2-oxoglutarate aminotransferase activity; INVOLVED IN: response to cadmium ion response to cold; LOCATED IN: apoplast stromule chloroplast plastid; EXPRESSED IN: 25 plant structures; EXPRESSED DURING: 14 growth stages; CONTAINS InterPro DOMAIN/s: Aminotransferase class I/classII (InterPro:IPR004839) Pyridoxal phosphate-dependent trans…	1681	2214	9;0;0;5;0;51;88;2;0;0;434;1;0;30;1061	9;0;0;0;0;88;99;2;0;0;484;2;0;28;1502	5	0	0	0	1.05148e-07	2.27417e-07	8.7835e-16	0.55538	0.19542	1.18266e+07	-36.0425	-27.947	0.149902	1	-11.9126	-6.36456	6.84843	0.00887192	1	NA	1	Chr4:15470750-15473856	1.20612	0.349294	-1.78786	1.53619	0.124491	0.898439	0.242543	0.00329018	0.0183664	0.123243	0.449873	0.000291566	0.0540821	0.295759	-0.393264	-0.060949	0.191649
at3g54500	at3g54500.3	4	4			FUNCTIONS IN: molecular_function unknown; INVOLVED IN: biological_process unknown; LOCATED IN: cellular_component unknown; EXPRESSED IN: 22 plant structures; EXPRESSED DURING: 13 growth stages; BEST Arabidopsis thaliana protein match is: dentin sialophosphoprotein-related (TAIR:AT5G64170.1).	3583	2445	100;148;0;99;0;3;449;42;5;0;65;19;325;5;2323	56;75;0;44;0;2;304;22;9;0;52;5;242;8;1626	50	49	29	15	3.0627e-06	4.50628e-06	1.63384e-06	0.21437	0.19542	1.18266e+07	-18.4913	-1.46326	0.0548239	1	-10.9185	-1.4356	6.83401	0.00894385	1	1	0.491154	Chr3:20173618-20179027	16.2754	4.84195	-1.74903	3.38886	0.00070183	0.151233	0.0117849	0.0226667	0	0.120109	0.215555	0	0.0458665	0.0945908	-0.182147	-0.0754552	0.0572605
at3g46640	at3g46640.1	1	3	Homeodomain-like superfamily protein	Encodes a myb family transcription factor with a single Myb DNA-binding domain (type SHAQKYF) that is unique to plants and is essential for circadian rhythms specifically for transcriptional regulation within the circadian clock. LUX is required for nor	PHYTOCLOCK 1 (PCL1); CONTAINS InterPro DOMAIN/s: Homeodomain-like (InterPro:IPR009057) Myb DNA-binding (InterPro:IPR014778) Myb-like DNA-binding domain SHAQKYF class (InterPro:IPR006447) HTH transcriptional regulator Myb-type DNA-binding (InterPro:IPR017930) Homeodomain-related (InterPro:IPR012287); BEST Arabidopsis thaliana protein match is: Homeodomain-like superfamily protein (TAIR:AT5G59570.1…	412	1179	17;27;62;0;0;19;287	56;50;141;1;0;47;884	13	4	36	20	1.44497e-06	7.73212e-07	2.10381e-06	0.268445	0.19542	1.18266e+07	-19.5798	1.44603	0.100549	1	-9.54025	1.45111	6.83367	0.00894551	1	1	0.491154	Chr3:17183069-17185218	8.55913	25.0398	1.54869	-2.95632	0.0031133	0.280199	0.36768	0.62764	0.239361	0.422942	0.622602	0.338469	0.539342	0.725527	-0.169588	0.117929	0.386342
at5g10510	at5g10510.1	1	3	AINTEGUMENTA-like 6	Encodes an AP2-domain transcription factor involved in root stem cell identity and root development.	AINTEGUMENTA-like 6 (AIL6); CONTAINS InterPro DOMAIN/s: DNA-binding integrase-type (InterPro:IPR016177) Pathogenesis-related transcriptional factor/ERF DNA-binding (InterPro:IPR001471); BEST Arabidopsis thaliana protein match is: AINTEGUMENTA-like 7 (TAIR:AT5G65510.1); Has 34181 Blast hits to 11297 proteins in 411 species: Archae - 14; Bacteria - 43; Metazoa - 1028; Fungi - 1178; Plants - 6969; V…	21	77	0;0;0;3;0;2;16	12;0;0;2;1;2;60	0	0	2	10	2.68303e-07	8.7835e-16	5.43784e-07	0.508318	0.19542	1.18266e+07	-35.3597	29.3128	0.0120872	1	-12.8846	9.32396	6.82394	0.0089944	1	1	0.491154	Chr5:3315528-3320202	0.472797	1.49489	1.66075	-1.80329	0.0713431	0.794244	0.0218334	0.952889	0	0.422987	0.85716	0.542265	0.884742	0.977056	-0.0780042	0.439766	0.934257
at4g14910	at4g14910.2	2	3	HISTIDINE BIOSYNTHESIS 5B	Encodes a protein that is predicted to act as a imidazoleglycerol-phosphate dehydratase involved in histidine biosynthesis	HISTIDINE BIOSYNTHESIS 5B (HISN5B); FUNCTIONS IN: imidazoleglycerol-phosphate dehydratase activity; INVOLVED IN: histidine biosynthetic process; LOCATED IN: chloroplast; EXPRESSED IN: 22 plant structures; EXPRESSED DURING: 13 growth stages; CONTAINS InterPro DOMAIN/s: Imidazoleglycerol-phosphate dehydratase conserved site (InterPro:IPR020565) Ribosomal protein S5 domain 2-type fold (InterPro:IPR0…	345	458	60;1;6;2;0;0;276	54;11;6;1;0;0;386	0	1	4	7	2.53956e-07	4.55284e-08	4.5721e-07	0.402248	0.19542	1.18266e+07	-22.6947	3.38737	0.0591987	1	-11.5251	3.30914	6.80862	0.00907189	1	1	0.491154	Chr4:8528166-8530334	0.18842	0.755137	2.00278	-1.40281	0.160673	0.909428	0.00549156	0.00972811	1.67456e-05	0.0278097	0.074528	0	0.158087	0.526496	-0.039952	0.131067	0.494344
at5g19030	at5g19030.2	2	3	RNA-binding (RRM/RBD/RNP motifs) family protein		RNA-binding (RRM/RBD/RNP motifs) family protein; FUNCTIONS IN: RNA binding nucleotide binding nucleic acid binding; INVOLVED IN: biological_process unknown; EXPRESSED IN: 24 plant structures; EXPRESSED DURING: 15 growth stages; CONTAINS InterPro DOMAIN/s: RNA recognition motif RNP-1 (InterPro:IPR000504) Nucleotide-binding alpha-beta plait (InterPro:IPR012677); BEST Arabidopsis thaliana protein ma…	109	130	32;2;28;1;21;0;25	52;13;20;3;9;0;33	0	2	3	10	3.32262e-07	9.1073e-08	5.77636e-07	0.464021	0.19542	1.18266e+07	-22.0123	2.75111	0.0689949	1	-11.8086	2.90086	6.78664	0.00918425	1	1	0.491154	Chr5:6357382-6359124	1.59866	2.61066	0.70755	-0.671047	0.502191	0.968091	0.0881428	0.196785	0	0.139884	0.42747	0	0.378233	0.832497	-0.256317	0.22304	0.718767
at3g18100	at3g18100.2	2	3	myb domain protein 4r1	Member of the R2R3 transcription factor gene family.	myb domain protein 4r1 (MYB4R1); CONTAINS InterPro DOMAIN/s: MYB-like (InterPro:IPR017877) SANT DNA-binding (InterPro:IPR001005) Myb DNA-binding (InterPro:IPR014778) Homeodomain-like (InterPro:IPR009057) Myb transcription factor (InterPro:IPR015495) Homeodomain-related (InterPro:IPR012287) HTH transcriptional regulator Myb-type DNA-binding (InterPro:IPR017930); BEST Arabidopsis thaliana protein m…	317	453	7;1;29;11;0;3;266	11;14;49;8;0;4;367	1	0	11	3	2.81147e-07	4.55092e-08	4.88872e-07	0.345476	0.19542	1.18266e+07	-22.6857	3.40752	0.0498707	1	-12.3177	3.42003	6.77835	0.00922699	1	1	0.491154	Chr3:6200523-6204644	4.1025	4.00391	-0.0350931	0.0647188	0.948398	0.998187	0.227072	0.62212	0.114312	0.363795	0.658537	0.358928	0.645281	0.858755	-0.127909	0.273367	0.613053
at2g35550	at2g35550.4	8	4	basic pentacysteine 7		basic pentacysteine 7 (BPC7); FUNCTIONS IN: DNA binding sequence-specific DNA binding transcription factor activity; INVOLVED IN: regulation of transcription DNA-dependent; LOCATED IN: nucleus; EXPRESSED IN: 17 plant structures; EXPRESSED DURING: 10 growth stages; CONTAINS InterPro DOMAIN/s: GAGA binding-like (InterPro:IPR010409); BEST Arabidopsis thaliana protein match is: basic pentacysteine1 (…	11	57	1;2;2;0;0;0;0;0;1;0;1;0;0;0;4	1;1;13;0;0;0;1;8;0;0;2;0;0;0;31	0	0	7	1	1.49727e-07	8.7835e-16	2.74567e-07	0.402248	0.19542	1.18266e+07	-35.928	28.1762	0.0842294	1	-11.6795	5.87907	6.77429	0.00924802	1	NA	1	Chr2:14929280-14930892	0.177179	0.965484	2.44605	-1.48789	0.136779	0.905197	0.0623796	0.0360825	-3.84131e-17	0.192421	0.581171	0.00687816	0.356927	0.712507	-0.346305	0.148339	0.591911
at3g28890	at3g28890.2	2	2	receptor like protein 43		receptor like protein 43 (RLP43); FUNCTIONS IN: kinase activity; INVOLVED IN: signal transduction; LOCATED IN: endomembrane system; EXPRESSED IN: stem leaf whorl inflorescence meristem leaf stamen; EXPRESSED DURING: LP.04 four leaves visible 4 anthesis; CONTAINS InterPro DOMAIN/s: Leucine-rich repeat-containing N-terminal domain type 2 (InterPro:IPR013210) Leucine-rich repeat (InterPro:IPR001611)…	48	110	0;2;46	0;16;94	1	1	7	9	3.77011e-07	9.10377e-08	6.57146e-07	0.345476	0.19542	1.18266e+07	-21.9462	2.88554	0.0377442	1	-11.1538	2.91287	6.74172	0.00941839	1	1	0.491154	Chr3:10892434-10898841	1.00052	1.84031	0.879202	-1.39557	0.162846	0.910373	0.995392	1	0.13972	0.669367	1	0.408765	0.833527	1	-0.397693	0.153635	0.741044
at1g63110	at1g63110.1	1	3	GPI transamidase subunit PIG-U		GPI transamidase subunit PIG-U; INVOLVED IN: GPI anchor biosynthetic process; LOCATED IN: plasma membrane; EXPRESSED IN: 22 plant structures; EXPRESSED DURING: 14 growth stages; CONTAINS InterPro DOMAIN/s: GPI transamidase subunit PIG-U (InterPro:IPR009600); BEST Arabidopsis thaliana protein match is: GPI transamidase subunit PIG-U (TAIR:AT1G12730.1); Has 35333 Blast hits to 34131 proteins in 244…	351	455	8;1;14;1;33;0;294	1;0;20;2;32;0;400	6	2	1	0	1.88921e-07	3.63961e-07	3.58707e-08	0.392456	0.19542	1.18266e+07	-23.0741	-3.36813	0.0974934	1	-11.3874	-3.56034	6.73273	0.00946597	1	NA	1	Chr1:23404820-23408052	10.7255	10.5311	-0.0263831	0.0533227	0.957475	0.998385	0.945444	0.8577	0.654727	0.850095	0.965794	0.322419	0.667094	0.921239	-0.552105	-0.177713	0.135116
at5g18440	at5g18440.1	1	2			CONTAINS InterPro DOMAIN/s: Nuclear fragile X mental retardation-interacting protein 1 conserved region (InterPro:IPR019496); Has 1333 Blast hits to 1211 proteins in 205 species: Archae - 0; Bacteria - 137; Metazoa - 339; Fungi - 162; Plants - 70; Viruses - 6; Other Eukaryotes - 619 (source: NCBI BLink).	146	160	0;11;135	6;5;149	0	0	3	3	1.21622e-07	8.7835e-16	2.31146e-07	0.402248	0.19542	1.18266e+07	-36.0117	28.0087	0.0842294	1	-11.8464	5.876	6.72275	0.00951909	1	NA	1	Chr5:6112849-6115932	1.94915	2.89417	0.570303	-0.794044	0.42717	0.96663	0.000305759	0.657035	0	0.202549	0.617843	0.26575	0.686343	0.95835	-0.101039	0.46255	0.859202
at3g12380	at3g12380.1	1	2	actin-related protein 5	Encodes a gene similar to actin-related proteins in other organisms. Member of nuclear ARP gene family.	actin-related protein 5 (ARP5); CONTAINS InterPro DOMAIN/s: Actin/actin-like (InterPro:IPR004000); BEST Arabidopsis thaliana protein match is: Actin-like ATPase superfamily protein (TAIR:AT2G42100.1); Has 21592 Blast hits to 13553 proteins in 2425 species: Archae - 18; Bacteria - 280; Metazoa - 9176; Fungi - 4874; Plants - 2192; Viruses - 30; Other Eukaryotes - 5022 (source: NCBI BLink).	235	255	29;0;206	13;0;242	15	14	9	4	8.8788e-07	1.31997e-06	4.73571e-07	0.260427	0.19542	1.18266e+07	-20.271	-1.47986	0.119899	1	-10.4751	-1.5295	6.7191	0.00953859	1	1	0.491154	Chr3:3938275-3941900	5.7456	4.15993	-0.465897	0.894621	0.37099	0.96663	1	1	0.531315	0.869455	1	0.512546	0.860007	1	-0.388177	-0.00412252	0.381062
at5g02200	at5g02200.1	1	2	far-red-elongated hypocotyl1-like	Encodes a small plant-specific protein with both nuclear localization and nuclear export signals that is specifically required together with FHY1 for the light-regulated nuclear accumulation of phyA.	far-red-elongated hypocotyl1-like (FHL); BEST Arabidopsis thaliana protein match is: far-red elongated hypocotyl 1 (TAIR:AT2G37678.1); Has 27 Blast hits to 27 proteins in 6 species: Archae - 0; Bacteria - 0; Metazoa - 0; Fungi - 0; Plants - 27; Viruses - 0; Other Eukaryotes - 0 (source: NCBI BLink).	21	16	10;1;10	1;4;11	3	7	1	0	2.32869e-07	4.55404e-07	3.58707e-08	0.363882	0.19542	1.18266e+07	-22.9104	-3.68857	0.0528593	1	-12.0689	-3.37917	6.71665	0.00955168	1	NA	1	Chr5:437459-438894	0.868066	0.0302877	-4.841	1.81758	0.0691281	0.786846	0.630958	0.0549915	0.0546639	0.419478	0.940796	0	0.120587	0.447619	-0.834006	-0.276919	0.170031
at1g17590	at1g17590.3	4	4	nuclear factor Y subunit A8		nuclear factor Y subunit A8 (NF-YA8); FUNCTIONS IN: sequence-specific DNA binding transcription factor activity; INVOLVED IN: regulation of transcription DNA-dependent; LOCATED IN: CCAAT-binding factor complex nucleus chloroplast; EXPRESSED IN: 8 plant structures; EXPRESSED DURING: petal differentiation and expansion stage E expanded cotyledon stage D bilateral stage; CONTAINS InterPro DOMAIN/s: …	58	145	1;0;0;3;0;0;0;2;0;0;0;3;0;0;49	0;1;0;20;0;0;0;0;0;0;0;3;5;0;116	2	1	6	14	5.08552e-07	1.36532e-07	8.87945e-07	0.382799	0.19542	1.18266e+07	-21.4287	2.75142	0.0320997	1	-12.0617	2.57492	6.71055	0.00958439	1	1	0.491154	Chr1:6050192-6052568	0.321683	1.73649	2.43246	-2.42166	0.0154496	0.518056	0.545013	0.547101	0	0.0578096	0.447065	0	0.134629	0.554984	-0.324639	0.0454638	0.487604
at3g13235	at3g13235.3	4	3	ubiquitin family protein		ubiquitin family protein; FUNCTIONS IN: aspartic-type endopeptidase activity; LOCATED IN: cytosol nucleus; EXPRESSED IN: 23 plant structures; EXPRESSED DURING: 13 growth stages; CONTAINS InterPro DOMAIN/s: Ubiquitin-associated/translation elongation factor EF1B N-terminal (InterPro:IPR000449) Peptidase aspartic (InterPro:IPR021109) Ubiquitin subgroup (InterPro:IPR019956) Peptidase aspartic eukary…	913	1337	0;0;102;4;51;0;756	0;0;142;25;40;0;1130	2	2	4	21	6.82206e-07	1.82075e-07	1.20678e-06	0.432469	0.19542	1.18266e+07	-20.9944	2.78909	0.0268883	1	-11.1999	2.42618	6.69189	0.00968526	1	1	0.491154	Chr3:4271211-4274455	1.49508	5.08385	0	0	1	1	0.856119	0.990031	0.0342342	0.235434	0.831315	-1.56262e-17	0.508409	0.98455	-0.541245	0.218804	0.813896
at4g05390	at4g05390.2	2	2	root FNR 1	Encodes a root-type ferredoxin:NADP(H) oxidoreductase.	root FNR 1 (RFNR1); FUNCTIONS IN: oxidoreductase activity copper ion binding; INVOLVED IN: oxidation reduction; LOCATED IN: chloroplast thylakoid membrane; EXPRESSED IN: 22 plant structures; EXPRESSED DURING: 13 growth stages; CONTAINS InterPro DOMAIN/s: Ferredoxin reductase-type FAD-binding domain (InterPro:IPR017927) Oxidoreductase FAD-binding domain (InterPro:IPR008333) Ferredoxin--NADP reduct…	145	239	23;18;104	31;4;204	3	15	3	1	4.69388e-07	8.20172e-07	1.44345e-07	0.373276	0.19542	1.18266e+07	-21.4765	-2.51845	0.048889	1	-11.2226	-2.30911	6.6913	0.00968847	1	1	0.491154	Chr4:2738530-2740667	1.67959	0.70405	-1.25436	1.27212	0.20333	0.94241	0.407336	0.0806494	0.11259	0.382556	0.748046	0.0160533	0.098706	0.256251	-0.655399	-0.276745	0.0266962
at2g31141	at2g31141.2	2	2			unknown protein.	43	14	0;43;0	0;14;0	41	2	14	0	1.17176e-06	1.95389e-06	4.43782e-07	0.519815	0.19542	1.18266e+07	-20.0834	-2.23576	0.0646759	1	-9.30074	-2.22689	6.64241	0.00995791	1	1	0.491154	Chr2:13269925-13274578	2.94225	0.814278	-1.85333	2.05959	0.0394375	0.692227	1	1	0	0	1	0	0	1	-1	0	1
at3g23255	at3g23255.2	2	2			unknown protein; FUNCTIONS IN: molecular_function unknown; INVOLVED IN: biological_process unknown; LOCATED IN: cellular_component unknown.	110	67	12;24;74	2;7;58	5	19	7	0	6.42765e-07	1.09352e-06	2.32552e-07	0.392456	0.19542	1.18266e+07	-20.9536	-2.30245	0.0346656	1	-10.8145	-2.0614	6.61253	0.0101264	1	1	0.491154	Chr3:8311721-8313125	4.6206	1.85603	-1.31586	1.68145	0.0926759	0.840292	0.507231	0.595393	0.17425	0.49431	0.803555	0.214493	0.51777	0.850481	-0.411053	0.0315776	0.498413
at4g09040	at4g09040.1	1	2	RNA-binding (RRM/RBD/RNP motifs) family protein		RNA-binding (RRM/RBD/RNP motifs) family protein; FUNCTIONS IN: RNA binding nucleotide binding nucleic acid binding; INVOLVED IN: biological_process unknown; LOCATED IN: chloroplast stroma chloroplast; EXPRESSED IN: leaf; CONTAINS InterPro DOMAIN/s: RNA recognition motif RNP-1 (InterPro:IPR000504) Nucleotide-binding alpha-beta plait (InterPro:IPR012677); BEST Arabidopsis thaliana protein match is:…	655	490	62;0;593	32;0;458	39	23	27	5	1.92286e-06	2.82069e-06	1.05895e-06	0.260427	0.19542	1.18266e+07	-19.1482	-1.42538	0.0835213	1	-9.41231	-1.3289	6.6114	0.0101328	1	1	0.491154	Chr4:5794528-5797375	27.0789	15.1804	-0.834965	1.81515	0.0695001	0.78802	0.999968	0.999857	0.867853	0.961548	0.999989	0.708251	0.907751	0.999886	-0.255001	-0.0517937	0.0959194
at1g18840	at1g18840.2	2	2	IQ-domain 30		IQ-domain 30 (IQD30); FUNCTIONS IN: calmodulin binding; INVOLVED IN: biological_process unknown; LOCATED IN: vacuole; EXPRESSED IN: 22 plant structures; EXPRESSED DURING: 13 growth stages; CONTAINS InterPro DOMAIN/s: IQ calmodulin-binding region (InterPro:IPR000048); BEST Arabidopsis thaliana protein match is: IQ-domain 31 (TAIR:AT1G74690.1); Has 35333 Blast hits to 34131 proteins in 2444 species…	178	178	4;1;173	10;12;156	1	0	7	5	2.59433e-07	4.55092e-08	4.57609e-07	0.345476	0.19542	1.18266e+07	-22.7165	3.34589	0.0498707	1	-11.9597	3.38821	6.60769	0.0101539	1	1	0.491154	Chr1:6500847-6504413	2.27652	2.08295	-0.128207	0.192501	0.84735	0.990602	0.208492	0.321451	0.0435559	0.377769	0.802792	0	0.53758	1	-0.594894	0.13154	0.791096
at3g45638	at3g45638.1	1	2	other RNA	Unknown gene		35	20	12;4;19	2;7;11	4	8	2	0	2.94524e-07	5.46461e-07	7.05087e-08	0.354617	0.19542	1.18266e+07	-22.2975	-2.98862	0.0308663	1	-12.1062	-3.18024	6.58241	0.0102991	1	1	0.491154	Chr3:16755214-16756290	1.59656	0.274017	-2.54263	1.65063	0.0988149	0.846682	0.75805	0.253365	0.418159	0.720288	0.934048	0.0314362	0.313511	0.717945	-0.773221	-0.39227	0.114332
at1g79450	at1g79450.1	1	2	ALA-interacting subunit 5		ALA-interacting subunit 5 (ALIS5); INVOLVED IN: biological_process unknown; LOCATED IN: chloroplast thylakoid lumen plasma membrane membrane; EXPRESSED IN: 12 plant structures; EXPRESSED DURING: L mature pollen stage M germinated pollen stage 4 anthesis petal differentiation and expansion stage; CONTAINS InterPro DOMAIN/s: Protein of unknown function DUF284 transmembrane eukaryotic (InterPro:IPR0…	154	372	9;2;143	35;1;336	8	1	21	14	8.83571e-07	4.09315e-07	1.34648e-06	0.31878	0.19542	1.18266e+07	-20.3578	1.72563	0.107939	1	-10.6965	1.80391	6.58025	0.0103116	1	1	0.491154	Chr1:29887688-29890179	4.58026	9.60572	1.06847	-2.00758	0.0446883	0.706948	0.938275	0.986018	0.721637	0.900573	0.991348	0.895297	0.96793	1	-0.0482871	0.0657018	0.247076
at5g09995	at5g09995.1	1	3			unknown protein; BEST Arabidopsis thaliana protein match is: unknown protein (TAIR:AT1G08530.1); Has 30201 Blast hits to 17322 proteins in 780 species: Archae - 12; Bacteria - 1396; Metazoa - 17338; Fungi - 3422; Plants - 5037; Viruses - 0; Other Eukaryotes - 2996 (source: NCBI BLink).	135	97	20;4;0;4;13;3;91	7;1;0;7;5;1;76	15	5	6	1	5.62358e-07	9.09661e-07	2.42802e-07	0.336458	0.19542	1.18266e+07	-21.0355	-1.93438	0.0846747	1	-10.9478	-1.9295	6.57752	0.0103275	1	1	0.491154	Chr5:3124567-3126378	6.64094	3.71866	-0.836603	1.31131	0.189753	0.931982	0.670577	0.48229	0.28615	0.589346	0.836521	0.101715	0.364495	0.677571	-0.599004	-0.217163	0.199625
at1g60600	at1g60600.2	2	2	UbiA prenyltransferase family protein	Encodes a protein similar to 14-dihydroxy-2-naphthoic acid phytyltransferase involved in phylloquinone and plastoquinone biosynthesis. Mutants are pale green and heterotrophic with defects in photosynthetic electron transport.	ABERRANT CHLOROPLAST DEVELOPMENT 4 (ABC4); CONTAINS InterPro DOMAIN/s: UbiA prenyltransferase (InterPro:IPR000537) 14-dihydroxy-2-naphthoate phytyltransferase (InterPro:IPR011937); Has 30201 Blast hits to 17322 proteins in 780 species: Archae - 12; Bacteria - 1396; Metazoa - 17338; Fungi - 3422; Plants - 5037; Viruses - 0; Other Eukaryotes - 2996 (source: NCBI BLink).	314	221	1;23;290	1;7;213	11	12	3	4	6.57882e-07	1.04701e-06	2.77232e-07	0.293123	0.19542	1.18266e+07	-20.8091	-1.88769	0.0878948	1	-11.2927	-1.91357	6.53541	0.0105748	1	1	0.491154	Chr1:22324644-22327359	8.68713	5.22559	-0.733286	1.36903	0.170988	0.918968	0.954271	0.860526	0.701482	0.896994	1	0.425004	0.76083	0.982841	-0.463237	-0.133381	0.154174
at4g09840	at4g09840.2	2	2			unknown protein; FUNCTIONS IN: molecular_function unknown; INVOLVED IN: biological_process unknown; LOCATED IN: cellular_component unknown; EXPRESSED IN: stem leaf whorl sepal flower seed; EXPRESSED DURING: F mature embryo stage petal differentiation and expansion stage; Has 25 Blast hits to 25 proteins in 10 species: Archae - 0; Bacteria - 0; Metazoa - 4; Fungi - 4; Plants - 9; Viruses - 3; Othe…	10	32	0;0;10	0;8;24	0	0	7	1	1.49727e-07	8.7835e-16	2.74567e-07	0.402248	0.19542	1.18266e+07	-35.928	28.1762	0.0842294	1	-12.1779	6.62165	6.52761	0.0106213	1	NA	1	Chr4:6188766-6191664	1.328	2.30096	0.792979	-0.975752	0.329187	0.96663	0.225415	0.998538	0	0.367448	0.993419	0.265512	0.75174	1	-0.421533	0.343531	0.933395
at5g64816	at5g64816.1	1	2			unknown protein; Has 30201 Blast hits to 17322 proteins in 780 species: Archae - 12; Bacteria - 1396; Metazoa - 17338; Fungi - 3422; Plants - 5037; Viruses - 0; Other Eukaryotes - 2996 (source: NCBI BLink).	204	172	36;2;166	17;5;150	17	19	12	5	1.11757e-06	1.63885e-06	6.1478e-07	0.25251	0.19542	1.18266e+07	-19.9271	-1.41644	0.104072	1	-10.4787	-1.38251	6.5208	0.010662	1	1	0.491154	Chr5:25912999-25914523	34.91	18.3319	-0.929285	1.59739	0.110179	0.878279	0.971732	0.889787	0.880046	0.958615	0.997678	0.693444	0.874359	0.972248	-0.271661	-0.0788493	0.0401051
at1g33080	at1g33080.1	1	2	MATE efflux family protein		MATE efflux family protein; FUNCTIONS IN: antiporter activity drug transmembrane transporter activity transporter activity; INVOLVED IN: drug transmembrane transport transmembrane transport; LOCATED IN: membrane; EXPRESSED IN: 22 plant structures; EXPRESSED DURING: 13 growth stages; CONTAINS InterPro DOMAIN/s: Multi antimicrobial extrusion protein MatE (InterPro:IPR002528); BEST Arabidopsis thali…	74	64	11;1;62	2;0;62	8	3	0	2	2.8519e-07	5.00427e-07	7.96521e-08	0.392456	0.19542	1.18266e+07	-22.2094	-2.55769	0.178826	1	-11.428	-2.72644	6.49286	0.0108309	1	1	0.491154	Chr1:11985706-11990482	2.30014	2.22904	-0.0452997	0.0710022	0.943396	0.998187	0.950656	0.998869	0.548679	0.851746	1	0.4411	0.832749	1	-0.438708	-0.0170337	0.349913
at1g65040	at1g65040.2	2	3	RING/U-box superfamily protein		RING/U-box superfamily protein; FUNCTIONS IN: zinc ion binding; LOCATED IN: plasma membrane; EXPRESSED IN: male gametophyte pollen tube; EXPRESSED DURING: L mature pollen stage M germinated pollen stage; CONTAINS InterPro DOMAIN/s: Zinc finger RING-type (InterPro:IPR001841) Zinc finger C3HC4 RING-type (InterPro:IPR018957); BEST Arabidopsis thaliana protein match is: RING/U-box superfamily protein…	317	645	0;54;0;1;0;34;228	0;151;0;6;0;80;408	14	40	26	125	5.08069e-06	2.4604e-06	7.74197e-06	0.31878	0.19542	1.18266e+07	-17.8013	1.66252	0.0590355	1	-8.78618	1.30814	6.46595	0.0109961	1	1	0.491154	Chr1:24159833-24163628	7.88561	15.1639	0.943346	-1.78481	0.0742922	0.80423	0.94645	0.820769	0.324194	0.697706	0.945772	0.399388	0.736153	0.924385	-0.373357	0.029908	0.443387
at1g09932	at1g09932.1	1	2	Phosphoglycerate mutase family protein		Phosphoglycerate mutase family protein; CONTAINS InterPro DOMAIN/s: Histidine phosphatase superfamily clade-1 (InterPro:IPR013078); BEST Arabidopsis thaliana protein match is: Phosphoglycerate mutase family protein (TAIR:AT2G17280.2); Has 552 Blast hits to 552 proteins in 105 species: Archae - 0; Bacteria - 9; Metazoa - 0; Fungi - 272; Plants - 167; Viruses - 0; Other Eukaryotes - 104 (source: NC…	787	2498	31;0;756	117;5;2376	20	11	92	25	2.6937e-06	1.41035e-06	3.94481e-06	0.23697	0.19542	1.18266e+07	-18.6947	1.48168	0.0604548	1	-9.61208	1.49677	6.46327	0.0110127	1	1	0.491154	Chr1:3230449-3233109	47.0041	85.5611	0.86417	-1.76102	0.0782355	0.814956	0.999994	0.985858	0.940424	0.98408	0.999997	0.945587	0.978954	0.995833	-0.0436682	-0.00530953	0.0422343
at1g47278	at1g47278.1	1	2			unknown protein; FUNCTIONS IN: molecular_function unknown; INVOLVED IN: biological_process unknown; LOCATED IN: cellular_component unknown; Has 37 Blast hits to 37 proteins in 14 species: Archae - 0; Bacteria - 0; Metazoa - 0; Fungi - 0; Plants - 36; Viruses - 0; Other Eukaryotes - 1 (source: NCBI BLink).	207	341	51;2;154	136;2;203	33	18	77	59	3.87014e-06	2.32011e-06	5.41834e-06	0.21437	0.19542	1.18266e+07	-18.1051	1.2245	0.0971756	1	-9.51267	1.19142	6.45931	0.0110372	1	1	0.491154	Chr1:17330818-17331899	32.5734	32.1529	-0.0187438	0.035186	0.971931	0.998672	0.975823	0.990501	0.881859	0.957378	0.997568	0.940164	0.97927	0.999952	-0.030621	0.020388	0.0969728
at4g24190	at4g24190.1	1	2	Chaperone protein htpG family protein	encodes an ortholog of GRP94 an ER-resident HSP90-like protein and is involved in regulation of meristem size and organization. Single and double mutant analyses suggest that SHD may be required for the correct folding and/or complex formation of CLV prot	SHEPHERD (SHD); FUNCTIONS IN: unfolded protein binding ATP binding; INVOLVED IN: in 8 processes; LOCATED IN: in 7 components; EXPRESSED IN: 25 plant structures; EXPRESSED DURING: 16 growth stages; CONTAINS InterPro DOMAIN/s: Chaperone protein htpG (InterPro:IPR001404) Heat shock protein Hsp90 C-terminal (InterPro:IPR020576) Heat shock protein Hsp90 N-terminal (InterPro:IPR020575) Molecular chaper…	3494	6354	50;0;3444	132;0;6222	9	41	22	110	4.50704e-06	2.27884e-06	6.77409e-06	0.345476	0.19542	1.18266e+07	-17.9517	1.58286	0.0862223	1	-9.13386	1.28802	6.43878	0.0111655	1	1	0.491154	Chr4:12551716-12555909	76.6026	104.743	0.451395	-0.839041	0.401446	0.96663	0.999992	1	0.894035	0.975007	0.999999	0.955719	0.988705	1	-0.0295064	0.013823	0.0950753
at1g21650	at1g21650.1	1	3	Preprotein translocase SecA family protein	Encodes a component of the thylakoid-localized Sec system involved in the translocation of cytoplasmic proteins into plastid. Loss-of-function mutations result in arrest at the globular stage and embryo lethality.	Preprotein translocase SecA family protein; FUNCTIONS IN: ATPase activity P-P-bond-hydrolysis-driven protein transmembrane transporter activity ATP binding; INVOLVED IN: intracellular protein transport protein targeting protein transport by the Sec complex protein import; LOCATED IN: internal side of plasma membrane chloroplast membrane; EXPRESSED IN: 21 plant structures; EXPRESSED DURING: 13 gro…	223	225	25;1;6;1;0;5;185	6;1;7;0;0;7;204	3	22	5	1	6.58757e-07	1.13944e-06	2.1057e-07	0.392456	0.19542	1.18266e+07	-20.9768	-2.46777	0.0493147	1	-11.1886	-2.05398	6.43647	0.01118	1	1	0.491154	Chr1:7588413-7604229	2.49576	0.818515	-1.6084	2.35003	0.0187717	0.553365	0.705203	0.332252	0	0.511527	0.83289	0.0639254	0.275662	0.55671	-0.628414	-0.227109	0.305957
at5g48160	at5g48160.2	2	2	Protein of unknown function (DUF1423)	Encodes a nuclear PHD finger protein that is functionally redundant with OBE1 and plays an important role in the maintenance and/or establishment of the root and shoot apical meristems.	OBERON2 (OBE2); FUNCTIONS IN: zinc ion binding; INVOLVED IN: in 6 processes; LOCATED IN: nucleus; EXPRESSED IN: 6 plant structures; EXPRESSED DURING: seedling growth C globular stage B proembryo stage D bilateral stage E expanded cotyledon stage; CONTAINS InterPro DOMAIN/s: Protein of unknown function DUF1423 plant (InterPro:IPR004082) Zinc finger PHD-type (InterPro:IPR001965); BEST Arabidopsis t…	1862	2229	56;0;1806	72;6;2151	0	0	5	1	1.14779e-07	8.7835e-16	2.1057e-07	0.412179	0.19542	1.18266e+07	-36.1145	27.803	0.12778	1	-11.6347	6.23664	6.43158	0.0112109	1	NA	1	Chr5:19527832-19530316	3.25555	3.84067	0.238457	-0.387276	0.698552	0.980296	0	0.0432648	0	0.013198	0.0466763	0.0115955	0.0524204	0.133994	-0.0128335	0.0373435	0.121649
at5g63040	at5g63040.2	2	2			unknown protein; FUNCTIONS IN: molecular_function unknown; INVOLVED IN: biological_process unknown; LOCATED IN: chloroplast; EXPRESSED IN: 25 plant structures; EXPRESSED DURING: 15 growth stages; BEST Arabidopsis thaliana protein match is: unknown protein (TAIR:AT1G48460.1); Has 35333 Blast hits to 34131 proteins in 2444 species: Archae - 798; Bacteria - 22429; Metazoa - 974; Fungi - 991; Plants …	392	358	23;23;346	22;8;328	9	14	7	1	6.45498e-07	1.04731e-06	2.74567e-07	0.301564	0.19542	1.18266e+07	-20.8436	-1.95755	0.0628331	1	-11.423	-1.91431	6.42572	0.0112479	1	1	0.491154	Chr5:25288145-25290420	2.78577	0.885283	-1.65387	2.02344	0.0430277	0.700442	0.187001	0.0843352	0.0784576	0.184687	0.374803	0.018981	0.0776344	0.184588	-0.310092	-0.106958	0.0343013
at2g02470	at2g02470.2	2	2	alfin-like 6	AL6 encodes a member of the Alfin-Like family of nuclear-localized PhD domain containing homeodomain proteins. Binds to H3K4 di or trimethylated DNA.	alfin-like 6 (AL6); CONTAINS InterPro DOMAIN/s: Zinc finger PHD-type conserved site (InterPro:IPR019786) Zinc finger PHD-type (InterPro:IPR001965) Protein of unknown function DUF3594 (InterPro:IPR021998) Zinc finger FYVE/PHD-type (InterPro:IPR011011) Zinc finger PHD-finger (InterPro:IPR019787); BEST Arabidopsis thaliana protein match is: alfin-like 7 (TAIR:AT1G14510.1).	296	320	85;5;206	85;22;213	3	2	9	13	5.78419e-07	2.27559e-07	9.29486e-07	0.327561	0.19542	1.18266e+07	-21.0375	2.05964	0.0613204	1	-10.8951	1.97127	6.41871	0.0112924	1	1	0.491154	Chr2:652563-654915	6.65229	6.58643	-0.0143533	0.0234891	0.98126	0.998672	0.114826	0.366114	0.0345625	0.144374	0.330677	0.109368	0.408152	0.790172	-0.0823603	0.251433	0.664513
at3g10480	at3g10480.2	2	3	NAC domain containing protein 50		NAC domain containing protein 50 (NAC050); FUNCTIONS IN: sequence-specific DNA binding transcription factor activity; INVOLVED IN: multicellular organismal development regulation of transcription; EXPRESSED IN: cultured cell; CONTAINS InterPro DOMAIN/s: No apical meristem (NAM) protein (InterPro:IPR003441); BEST Arabidopsis thaliana protein match is: NAC domain containing protein 52 (TAIR:AT3G104…	502	812	5;3;57;1;20;0;416	21;17;91;0;33;0;650	2	1	8	9	4.16191e-07	1.36532e-07	6.89137e-07	0.336458	0.19542	1.18266e+07	-21.6226	2.36357	0.0595353	1	-11.242	2.30308	6.40745	0.0113643	1	1	0.491154	Chr3:3264347-3267090	7.27731	8.75727	0.267077	-0.496484	0.619553	0.977796	0.116641	0.265783	0.0302778	0.151559	0.325461	0.116153	0.304314	0.528412	-0.102438	0.151644	0.40956
at5g47730	at5g47730.1	1	3	Sec14p-like phosphatidylinositol transfer family protein		Sec14p-like phosphatidylinositol transfer family protein; CONTAINS InterPro DOMAIN/s: Cellular retinaldehyde-binding/triple function C-terminal (InterPro:IPR001251) Cellular retinaldehyde-binding/triple function N-terminal (InterPro:IPR008273) Phosphatidylinositol transfer protein-like N-terminal (InterPro:IPR011074); BEST Arabidopsis thaliana protein match is: Sec14p-like phosphatidylinositol tr…	1461	2664	95;2;230;0;0;0;1134	240;7;324;0;0;0;2093	40	55	151	89	6.73979e-06	4.32578e-06	9.14657e-06	0.178484	0.19542	1.18266e+07	-17.2786	1.08005	0.0971503	1	-9.52412	1.09216	6.40397	0.0113866	1	1	0.491154	Chr5:19331546-19337101	30.5755	34.3472	0.167816	-0.367195	0.713474	0.980296	0.989491	0.97356	0.81988	0.934582	0.991611	0.808091	0.92598	0.983011	-0.134974	-0.011616	0.120879
at1g14530	at1g14530.2	2	2	Protein of unknown function (DUF1084)		TOM THREE HOMOLOG 1 (THH1); CONTAINS InterPro DOMAIN/s: Protein of unknown function DUF1084 (InterPro:IPR009457); BEST Arabidopsis thaliana protein match is: tobamovirus multiplication protein 3 (TAIR:AT2G02180.1); Has 257 Blast hits to 256 proteins in 45 species: Archae - 0; Bacteria - 0; Metazoa - 0; Fungi - 0; Plants - 202; Viruses - 0; Other Eukaryotes - 55 (source: NCBI BLink).	141	243	0;29;112	0;76;167	12	17	44	32	2.15663e-06	1.32045e-06	2.98814e-06	0.23697	0.19542	1.18266e+07	-18.9402	1.18054	0.138211	1	-10.2588	1.1872	6.40257	0.0113955	1	1	0.491154	Chr1:4970857-4973726	8.06055	8.20415	0.0254754	-0.0473253	0.962254	0.998385	0.999994	1	0.887882	0.96923	1	0.925213	0.979422	1	-0.0581201	0.0105226	0.0974257
at2g03530	at2g03530.1	1	2	ureide permease 2	Mediate high-affinity uracil and 5-FU (a toxic uracil analogue) transport when expressed in yeast and Xenopus oocytes.Involved in allantoin transport.	ureide permease 2 (UPS2); FUNCTIONS IN: uracil:cation symporter activity; LOCATED IN: plasma membrane; EXPRESSED IN: 25 plant structures; EXPRESSED DURING: 10 growth stages; BEST Arabidopsis thaliana protein match is: ureide permease 1 (TAIR:AT2G03590.1); Has 297 Blast hits to 263 proteins in 72 species: Archae - 0; Bacteria - 145; Metazoa - 0; Fungi - 0; Plants - 118; Viruses - 0; Other Eukaryot…	236	497	13;18;205	44;23;430	8	5	23	21	1.18777e-06	5.91564e-07	1.78111e-06	0.268445	0.19542	1.18266e+07	-19.8899	1.59824	0.0799534	1	-10.0937	1.65418	6.38937	0.0114806	1	1	0.491154	Chr2:1071593-1073566	4.79903	10.8104	1.17161	-2.08554	0.0370208	0.680465	0.483287	0.671001	0.195918	0.496074	0.782395	0.433451	0.706612	0.897696	-0.172857	0.207448	0.561317
at4g38160	at4g38160.1	1	3	Mitochondrial transcription termination factor family protein		pigment defective 191 (pde191); CONTAINS InterPro DOMAIN/s: Mitochodrial transcription termination factor-related (InterPro:IPR003690); BEST Arabidopsis thaliana protein match is: Mitochondrial transcription termination factor family protein (TAIR:AT2G21710.1); Has 1644 Blast hits to 948 proteins in 81 species: Archae - 0; Bacteria - 0; Metazoa - 135; Fungi - 0; Plants - 1414; Viruses - 0; Other …	292	245	39;5;0;0;0;3;245	15;3;0;0;0;1;226	13	26	7	8	1.18964e-06	1.77636e-06	6.06147e-07	0.284791	0.19542	1.18266e+07	-19.8675	-1.52987	0.115355	1	-9.63831	-1.47979	6.32481	0.011906	1	1	0.503628	Chr4:17902265-17904300	14.771	7.56253	-0.965822	1.83775	0.0660992	0.781815	0.955387	0.956863	0.828226	0.918503	0.967005	0.769396	0.898668	0.969131	-0.160897	-0.0176686	0.0917368
at3g15351	at3g15351.2	2	3			unknown protein; Has 35333 Blast hits to 34131 proteins in 2444 species: Archae - 798; Bacteria - 22429; Metazoa - 974; Fungi - 991; Plants - 531; Viruses - 0; Other Eukaryotes - 9610 (source: NCBI BLink).	151	181	5;20;11;0;21;0;94	3;3;24;1;23;0;127	7	13	1	2	5.06108e-07	9.1081e-07	1.16554e-07	0.327561	0.19542	1.18266e+07	-21.5288	-2.92509	0.0282819	1	-12.1438	-2.95432	6.30797	0.0120196	1	1	0.503628	Chr3:5176058-5177648	2.78266	0.337884	-3.04187	2.17147	0.0298955	0.638918	0.272288	0.0302014	0.0711832	0.269657	0.582818	0.00887362	0.0585187	0.151735	-0.521784	-0.208478	0.00482169
at4g23210	at4g23210.3	4	3	cysteine-rich RLK (RECEPTOR-like protein kinase) 13	Encodes a Cysteine-rich receptor-like kinase (CRK13). Overexpression of CRK13 leads to hypersensitive response cell death and induces defense against pathogens by causing increased accumulation of salicylic acid.	cysteine-rich RLK (RECEPTOR-like protein kinase) 13 (CRK13); FUNCTIONS IN: kinase activity; INVOLVED IN: defense response to bacterium response to molecule of bacterial origin plant-type hypersensitive response; LOCATED IN: endomembrane system; EXPRESSED IN: 10 plant structures; EXPRESSED DURING: 8 growth stages; CONTAINS InterPro DOMAIN/s: Protein kinase ATP binding site (InterPro:IPR017441) Ser…	2224	5705	64;129;0;164;54;183;1630	130;255;0;552;157;532;4079	74	90	403	149	1.34447e-05	7.46676e-06	1.93989e-05	0.157953	0.19542	1.18266e+07	-16.3422	1.37773	0.0230507	1	-7.51241	1.34551	6.30378	0.0120481	1	1	0.503628	Chr4:12148713-12151479	39.8816	73.1752	0.87563	-1.77606	0.075723	0.807744	0.396777	0.613035	0.261382	0.460471	0.671978	0.358264	0.557528	0.72746	-0.187921	0.0950644	0.371738
at1g45160	at1g45160.2	2	2	Protein kinase superfamily protein		Protein kinase superfamily protein; FUNCTIONS IN: kinase activity; INVOLVED IN: protein amino acid phosphorylation; LOCATED IN: cellular_component unknown; EXPRESSED IN: 25 plant structures; EXPRESSED DURING: 15 growth stages; CONTAINS InterPro DOMAIN/s: Serine/threonine-protein kinase domain (InterPro:IPR002290) Serine/threonine-protein kinase-like domain (InterPro:IPR017442) Serine/threonine-pr…	918	1459	5;37;876	5;97;1357	27	10	62	35	2.67659e-06	1.68276e-06	3.66108e-06	0.23697	0.19542	1.18266e+07	-18.6196	1.12234	0.155465	1	-9.44151	1.26921	6.27892	0.0122183	1	1	0.504929	Chr1:17083545-17090545	12.6275	13.7017	0.117787	-0.254094	0.799423	0.986071	0.9511	0.973014	0.851508	0.940973	0.986776	0.918514	0.968656	0.994869	-0.0392879	0.0271631	0.121196
at1g45474	at1g45474.1	1	2	photosystem I light harvesting complex gene 5	Encodes a component of the light harvesting complex of photosystem I.	photosystem I light harvesting complex gene 5 (LHCA5); FUNCTIONS IN: pigment binding; INVOLVED IN: photosynthesis light harvesting in photosystem I photosynthesis; LOCATED IN: light-harvesting complex chloroplast thylakoid membrane photosystem I antenna complex chloroplast membrane; EXPRESSED IN: 21 plant structures; EXPRESSED DURING: 13 growth stages; CONTAINS InterPro DOMAIN/s: Chlorophyll A-B …	2148	2283	119;217;1812	66;225;1992	70	49	48	18	3.86624e-06	5.41466e-06	2.33754e-06	0.207019	0.19542	1.18266e+07	-18.1009	-1.21236	0.0918566	1	-9.22658	-1.20637	6.27235	0.0122636	1	1	0.504929	Chr1:17179301-17182957	57.2907	31.5563	-0.860375	1.811	0.0701407	0.789809	0.395393	0.263485	0.190256	0.409322	0.67645	0.125426	0.262399	0.469593	-0.438966	-0.142725	0.152416
at3g12915	at3g12915.2	2	2	Ribosomal protein S5/Elongation factor G/III/V family protein		Ribosomal protein S5/Elongation factor G/III/V family protein; FUNCTIONS IN: GTP binding GTPase activity; INVOLVED IN: biological_process unknown; LOCATED IN: cellular_component unknown; CONTAINS InterPro DOMAIN/s: Protein synthesis factor GTP-binding (InterPro:IPR000795) Translation elongation factor EFG/EF2 domain IV (InterPro:IPR005517) Translation elongation factor EFG/EF2 C-terminal (InterPr…	129	150	35;27;67	29;10;111	10	17	9	1	7.6607e-07	1.22956e-06	3.36951e-07	0.301564	0.19542	1.18266e+07	-20.5822	-1.89779	0.0553561	1	-10.5553	-1.81944	6.25445	0.0123881	1	1	0.50625	Chr3:4112628-4115951	0.794267	0.542828	-0.549129	0.690309	0.49	0.967785	0.413724	0.282581	0	0.428766	0.92715	0.0755432	0.26456	0.538549	-0.692294	-0.154239	0.319679
at1g51620	at1g51620.1	1	2	Protein kinase superfamily protein		Protein kinase superfamily protein; FUNCTIONS IN: protein kinase activity kinase activity ATP binding; INVOLVED IN: protein amino acid phosphorylation; LOCATED IN: cellular_component unknown; EXPRESSED IN: 7 plant structures; EXPRESSED DURING: LP.06 six leaves visible 4 anthesis LP.10 ten leaves visible LP.08 eight leaves visible LP.12 twelve leaves visible; CONTAINS InterPro DOMAIN/s: Protein ki…	983	1896	132;57;794	359;111;1426	55	77	257	102	9.40015e-06	6.01073e-06	1.27723e-05	0.164717	0.19542	1.18266e+07	-16.8002	1.08765	0.0790189	1	-9.09698	1.1186	6.19826	0.0127876	1	1	0.510291	Chr1:19140129-19141787	28.6839	32.2253	0.16795	-0.352269	0.724637	0.982496	0.566735	0.57957	0.283079	0.513288	0.755052	0.405729	0.662341	0.878193	-0.212166	0.141833	0.464618
at1g61660	at1g61660.1	1	4	basic helix-loop-helix (bHLH) DNA-binding superfamily protein		basic helix-loop-helix (bHLH) DNA-binding superfamily protein; FUNCTIONS IN: DNA binding sequence-specific DNA binding transcription factor activity; INVOLVED IN: regulation of transcription; LOCATED IN: nucleus; EXPRESSED IN: 22 plant structures; EXPRESSED DURING: 13 growth stages; CONTAINS InterPro DOMAIN/s: Helix-loop-helix DNA-binding domain (InterPro:IPR001092) Helix-loop-helix DNA-binding (…	912	1240	14;16;50;1;31;0;129;0;0;0;33;24;38;0;576	76;12;72;7;36;0;214;0;0;0;24;28;37;0;734	14	0	73	3	1.46977e-06	6.36388e-07	2.24026e-06	0.496995	0.19542	1.18266e+07	-19.6951	1.77827	0.139179	1	-10.4905	2.10384	6.18446	0.0128877	1	1	0.510291	Chr1:22753714-22756300	32.5469	26.8876	-0.275575	0.576342	0.564384	0.973525	0.319016	0.666035	0	0.57786	0.952349	0	0.646594	0.940424	-0.84926	0.025926	0.88217
at5g01670	at5g01670.2	2	2	NAD(P)-linked oxidoreductase superfamily protein		NAD(P)-linked oxidoreductase superfamily protein; FUNCTIONS IN: oxidoreductase activity; INVOLVED IN: oxidation reduction; EXPRESSED IN: 18 plant structures; EXPRESSED DURING: 11 growth stages; CONTAINS InterPro DOMAIN/s: Aldo/keto reductase (InterPro:IPR001395) Aldo/keto reductase subgroup (InterPro:IPR020471) Aldo/keto reductase conserved site (InterPro:IPR018170); BEST Arabidopsis thaliana pro…	203	262	36;5;162	63;23;176	2	3	4	19	6.52347e-07	2.2763e-07	1.0963e-06	0.422251	0.19542	1.18266e+07	-20.9019	2.32952	0.0559621	1	-11.485	2.10204	6.17927	0.0129256	1	1	0.510291	Chr5:251813-253960	1.15322	2.13171	0.886345	-1.01935	0.308036	0.96663	0.108443	0.230836	0.0280372	0.13999	0.347464	0.0677716	0.352113	0.711844	-0.140259	0.202453	0.587695
at5g54130	at5g54130.2	1	3	Calcium-binding endonuclease/exonuclease/phosphatase family		Calcium-binding endonuclease/exonuclease/phosphatase family; FUNCTIONS IN: calcium ion binding; EXPRESSED IN: 24 plant structures; EXPRESSED DURING: 15 growth stages; CONTAINS InterPro DOMAIN/s: EF-Hand 1 calcium-binding site (InterPro:IPR018247) EF-HAND 2 (InterPro:IPR018249) EF-hand-like domain (InterPro:IPR011992) Endonuclease/exonuclease/phosphatase (InterPro:IPR005135); BEST Arabidopsis thal…	545	222	39;0;0;0;29;1;476	12;0;0;0;12;0;198	6	33	8	4	1.09911e-06	1.77757e-06	4.41941e-07	0.336458	0.19542	1.18266e+07	-20.1044	-2.00591	0.0480958	1	-10.893	-1.67319	6.16424	0.0130358	1	1	0.510291	Chr5:21962599-21965604	19.8671	4.88714	-2.02332	3.55112	0.000383601	0.10765	1	1	1	1	1	1	1	1	0	0	0
at1g64990	at1g64990.2	2	2	GPCR-type G protein 1	Encodes a GPCR-type G protein receptor with nine predicted transmembrane domains. The protein binds abscisic acid (ABA) and is predicted to function as an ABA receptor. It has GTP-binding and GTPase activity and binds to ABA more effectively in the presen	GPCR-type G protein 1 (GTG1); CONTAINS InterPro DOMAIN/s: GPCR 89-related (InterPro:IPR015672) Protein of unknown function DUF3735 (InterPro:IPR022535); BEST Arabidopsis thaliana protein match is: GPCR-type G protein 2 (TAIR:AT4G27630.2); Has 35333 Blast hits to 34131 proteins in 2444 species: Archae - 798; Bacteria - 22429; Metazoa - 974; Fungi - 991; Plants - 531; Viruses - 0; Other Eukaryotes …	546	686	26;30;490	91;12;583	7	23	11	1	8.6415e-07	1.36687e-06	3.98114e-07	0.336458	0.19542	1.18266e+07	-20.3908	-1.82058	0.0665099	1	-10.4104	-1.64925	6.14794	0.0131565	1	1	0.510291	Chr1:24139906-24146189	6.71954	1.56815	-2.0993	3.01074	0.00260611	0.265603	0.326886	0.0915136	0.0835227	0.271608	0.600035	0.0198249	0.0822569	0.22214	-0.509177	-0.180383	0.0609543
at1g53780	at1g53780.1	1	3	peptidyl-prolyl cis-trans isomerases;hydrolases;nucleoside-triphosphatases;ATP binding;nucleotide binding;ATPases		peptidyl-prolyl cis-trans isomerases;hydrolases;nucleoside-triphosphatases;ATP binding;nucleotide binding;ATPases; FUNCTIONS IN: in 6 functions; INVOLVED IN: protein folding protein catabolic process; LOCATED IN: membrane; EXPRESSED IN: leaf; CONTAINS InterPro DOMAIN/s: ATPase AAA+ type core (InterPro:IPR003593) ATPase AAA-type core (InterPro:IPR003959) Peptidyl-prolyl cis-trans isomerase cycloph…	1058	1616	20;0;0;26;116;8;888	6;0;0;17;140;7;1446	6	14	4	2	5.5559e-07	9.10954e-07	2.20541e-07	0.310116	0.19542	1.18266e+07	-21.0883	-2.0446	0.0762765	1	-10.6661	-1.8772	6.14691	0.0131642	1	1	0.510291	Chr1:20073995-20079002	16.193	19.612	0.276365	-0.594337	0.552287	0.973254	0.680019	0.389762	0.466111	0.655356	0.803892	0.184988	0.411978	0.637256	-0.532021	-0.244926	0.06062
at5g02020	at5g02020.2	2	2		Encodes a protein involved in salt tolerance names SIS (Salt Induced Serine rich).	unknown protein; FUNCTIONS IN: molecular_function unknown; INVOLVED IN: biological_process unknown; LOCATED IN: chloroplast; EXPRESSED IN: 13 plant structures; EXPRESSED DURING: 6 growth stages; BEST Arabidopsis thaliana protein match is: unknown protein (TAIR:AT5G59080.1); Has 52 Blast hits to 52 proteins in 8 species: Archae - 0; Bacteria - 0; Metazoa - 0; Fungi - 0; Plants - 52; Viruses - 0; O…	278	166	32;25;221	31;11;124	14	11	8	3	7.56633e-07	1.13774e-06	3.95308e-07	0.276566	0.19542	1.18266e+07	-20.5105	-1.53008	0.119262	1	-9.74064	-1.63397	6.13881	0.0132246	1	1	0.510291	Chr5:386017-388123	2.45305	0.658537	-1.89724	2.04271	0.0410816	0.696881	0.177608	0.103191	0.0812786	0.179078	0.332365	0.0370367	0.11553	0.256248	-0.23384	-0.065328	0.110475
at1g49720	at1g49720.1	1	2	abscisic acid responsive element-binding factor 1	Identified as a protein that binds to abscisic acid response elements. May mediate transcriptional regulation of ABA responses.	abscisic acid responsive element-binding factor 1 (ABF1); FUNCTIONS IN: protein binding DNA binding transcription activator activity sequence-specific DNA binding transcription factor activity; INVOLVED IN: abscisic acid mediated signaling pathway regulation of transcription DNA-dependent response to stress; LOCATED IN: nucleus; EXPRESSED IN: 23 plant structures; EXPRESSED DURING: 12 growth stage…	323	765	47;2;274	113;6;646	34	13	62	51	3.34492e-06	2.13752e-06	4.5519e-06	0.23697	0.19542	1.18266e+07	-18.2893	1.09269	0.162596	1	-9.54755	1.19514	6.13622	0.013244	1	1	0.510291	Chr1:18400091-18405681	10.752	19.2326	0.838954	-1.78494	0.0742703	0.80423	0.962846	0.950008	0.856429	0.94544	0.998071	0.887059	0.955185	0.990358	-0.0727287	0.00876527	0.106499
at5g54840	at5g54840.2	2	2	Ras-related small GTP-binding family protein	Monomeric G protein. Expressed in the root quiescent center flowers and leaf guard cells and hydathodes.	SGP1; FUNCTIONS IN: GTP binding; INVOLVED IN: small GTPase mediated signal transduction; LOCATED IN: intracellular; EXPRESSED IN: 29 plant structures; EXPRESSED DURING: 13 growth stages; CONTAINS InterPro DOMAIN/s: Ras GTPase (InterPro:IPR001806) Small GTPase (InterPro:IPR020851) Mitochondrial Rho-like (InterPro:IPR013684) GTPase Tem1 (InterPro:IPR017231); BEST Arabidopsis thaliana protein match …	223	302	40;6;177	70;0;232	0	6	0	0	1.26935e-07	2.73354e-07	8.7835e-16	0.55538	0.19542	1.18266e+07	-35.9089	-28.2142	0.105663	1	-12.3057	-7.41295	6.11825	0.0133793	1	NA	1	Chr5:22276512-22278423	1.03669	0.141817	-2.86989	2.14434	0.0320059	0.646366	0.0514724	4.74089e-07	0.0129478	0.0532493	0.133177	0	0.00826817	0.0314981	-0.124704	-0.0437635	0.00162094
at1g11850	at1g11850.2	2	4			unknown protein; FUNCTIONS IN: molecular_function unknown; INVOLVED IN: biological_process unknown; LOCATED IN: endomembrane system; EXPRESSED IN: 19 plant structures; EXPRESSED DURING: 12 growth stages; Has 84259 Blast hits to 16502 proteins in 1194 species: Archae - 107; Bacteria - 41190; Metazoa - 21798; Fungi - 3523; Plants - 7569; Viruses - 886; Other Eukaryotes - 9186 (source: NCBI BLink).	31	105	0;10;1;0;0;0;0;0;0;0;13;0;0;0;7	0;48;1;0;0;0;0;0;0;0;35;0;0;0;21	1	9	0	48	1.50536e-06	4.55618e-07	2.61026e-06	0.605473	0.19542	1.18266e+07	-19.7809	2.56815	0.0581758	1	-10.9458	2.10428	6.10034	0.0135156	1	1	0.510291	Chr1:3999198-3999876	3.79595	15.8808	2.06475	-3.10237	0.0019198	0.245353	0.993532	0.994387	0.069485	0.795025	0.958151	0	0.848377	0.975629	-0.810033	0.043901	0.747019
at4g16710	at4g16710.1	1	2	glycosyltransferase family protein 28		glycosyltransferase family protein 28; FUNCTIONS IN: transferase activity transferring hexosyl groups carbohydrate binding transferase activity transferring glycosyl groups; INVOLVED IN: lipid glycosylation biosynthetic process carbohydrate metabolic process; LOCATED IN: cellular_component unknown; EXPRESSED IN: 22 plant structures; EXPRESSED DURING: 13 growth stages; CONTAINS InterPro DOMAIN/s: …	179	221	3;5;171	16;17;188	2	1	5	11	4.15084e-07	1.36532e-07	6.96283e-07	0.382799	0.19542	1.18266e+07	-21.6016	2.40554	0.0705564	1	-11.2798	2.25063	6.09269	0.0135742	1	1	0.510291	Chr4:9398547-9399801	4.53082	6.10998	0.431396	-0.612289	0.540346	0.972134	0.357596	0.38672	0.113817	0.371844	0.700687	0.208875	0.52371	0.826686	-0.305428	0.150012	0.553542
at1g79500	at1g79500.5	16	5	Aldolase-type TIM barrel family protein	Encodes a protein with 3-deoxy-8-phosphooctulonate synthase (KDOP synthase) activity which is involved in the biosynthesis of KDO a component of cell wall rhamnogalacturonan II.	AtkdsA1; FUNCTIONS IN: 3-deoxy-8-phosphooctulonate synthase activity; INVOLVED IN: metabolic process rhamnogalacturonan II biosynthetic process; LOCATED IN: cytoplasm; EXPRESSED IN: 22 plant structures; EXPRESSED DURING: 13 growth stages; CONTAINS InterPro DOMAIN/s: DAHP synthetase I/KDSA (InterPro:IPR006218) Aldolase-type TIM barrel (InterPro:IPR013785) 3-deoxy-8-phosphooctulonate synthase (Inte…	201	224	10;0;0;0;0;0;18;0;0;0;0;1;0;0;38;73;0;0;0;0;0;0;0;0;0;0;0;0;0;0;61	3;0;0;0;0;0;22;3;0;0;0;3;1;0;62;39;0;0;0;0;0;0;0;0;0;0;0;0;0;0;91	29	44	20	19	2.45427e-06	3.32432e-06	1.58436e-06	0.23697	0.19542	1.18266e+07	-18.7301	-1.0633	0.183828	1	-10.4488	-1.08666	6.08059	0.0136675	1	1	0.510291	Chr1:29903419-29909988	4.37258	1.85044	-1.24062	2.02436	0.042933	0.700442	0.573651	0.317754	4.01974e-17	0.2538	0.576541	0.104939	0.232428	0.401932	-0.382955	-0.0200146	0.288545
at2g26150	at2g26150.2	2	2	heat shock transcription factor A2	member of Heat Stress Transcription Factor (Hsf) family. Involved in response to misfolded protein accumulation in the cytosol. Regulated by alternative splicing and non-sense-mediated decay.	heat shock transcription factor A2 (HSFA2); FUNCTIONS IN: DNA binding transcription activator activity sequence-specific DNA binding transcription factor activity; INVOLVED IN: in 7 processes; LOCATED IN: endomembrane system nucleus; EXPRESSED IN: 8 plant structures; EXPRESSED DURING: 4 anthesis C globular stage petal differentiation and expansion stage; CONTAINS InterPro DOMAIN/s: Winged helix-t…	380	1035	7;14;359	5;57;973	0	14	27	30	1.51278e-06	6.38143e-07	2.39096e-06	0.392456	0.19542	1.18266e+07	-19.6188	1.92064	0.0714074	1	-11.2544	2.65439	6.06687	0.0137741	1	1	0.510291	Chr2:11135681-11137396	21.1274	32.7535	0.632534	-1.14776	0.251067	0.960153	0.585184	0.889768	0.228573	0.559463	0.86262	0.658753	0.87533	0.979322	-0.0534471	0.303566	0.656519
at2g24390	at2g24390.1	1	3	AIG2-like (avirulence induced gene) family protein		AIG2-like (avirulence induced gene) family protein; FUNCTIONS IN: molecular_function unknown; INVOLVED IN: biological_process unknown; LOCATED IN: endomembrane system; EXPRESSED IN: 11 plant structures; EXPRESSED DURING: 7 growth stages; CONTAINS InterPro DOMAIN/s: Butirosin biosynthesis BtrG-like (InterPro:IPR013024) AIG2-like (InterPro:IPR009288); BEST Arabidopsis thaliana protein match is: AIG…	174	241	1;0;48;1;10;0;114	11;0;64;3;14;0;149	0	1	7	4	2.36479e-07	4.55284e-08	4.09953e-07	0.345476	0.19542	1.18266e+07	-22.7995	3.17785	0.0657016	1	-11.7612	3.20465	6.0632	0.0138027	1	1	0.510291	Chr2:10373569-10375011	15.3234	13.8441	-0.14646	0.269088	0.787862	0.984937	0.953256	0.963061	0.513793	0.793665	0.963134	0.723271	0.880519	0.970563	-0.146233	0.0816227	0.373384
at3g56720	at3g56720.2	2	3			unknown protein; FUNCTIONS IN: molecular_function unknown; INVOLVED IN: biological_process unknown; LOCATED IN: cellular_component unknown; EXPRESSED IN: 24 plant structures; EXPRESSED DURING: 15 growth stages.	405	779	1;8;18;9;24;0;345	0;29;39;17;34;0;660	4	4	20	9	7.18924e-07	3.64151e-07	1.05617e-06	0.276566	0.19542	1.18266e+07	-20.6212	1.53551	0.151671	1	-10.6297	1.56432	6.05884	0.0138368	1	1	0.510291	Chr3:21011010-21013490	1.38729	3.69916	1.41493	-1.99708	0.0458161	0.712367	0.174382	0.57891	0.0926409	0.239109	0.376158	0.230683	0.479939	0.664721	-0.0348136	0.238408	0.471121
at5g59440	at5g59440.2	2	3	P-loop containing nucleoside triphosphate hydrolases superfamily protein	Encodes thymidylate kinase which exists in two isoforms in plants. The longer variant of 263 amino acids with a N-terminal extension that is required for localization to the mitochondrion. The second isoform of 224 residues is localized to the cytoplasm	ZEUS1 (ZEU1); FUNCTIONS IN: thymidylate kinase activity ATP binding; INVOLVED IN: dTDP biosynthetic process; LOCATED IN: nucleoplasm mitochondrion cytoplasm; EXPRESSED IN: 26 plant structures; EXPRESSED DURING: 13 growth stages; CONTAINS InterPro DOMAIN/s: Thymidylate kinase (InterPro:IPR018094) Thymidylate kinase-like (InterPro:IPR000062) Thymidylate kinase conserved site (InterPro:IPR018095); H…	293	441	1;10;5;0;16;0;261	2;35;12;0;37;0;355	8	2	25	10	8.64499e-07	4.54868e-07	1.25487e-06	0.293123	0.19542	1.18266e+07	-20.3376	1.46133	0.151401	1	-10.5269	1.48942	6.03202	0.0140486	1	1	0.510291	Chr5:23971230-23972924	10.7175	7.72977	-0.471467	0.79965	0.423914	0.96663	0.513667	0.380423	0	0.342074	0.807515	0	0.390139	0.849093	-0.588912	0.0270525	0.646201
at5g47455	at5g47455.5	16	7			unknown protein; BEST Arabidopsis thaliana protein match is: unknown protein (TAIR:AT4G17310.2); Has 132 Blast hits to 132 proteins in 13 species: Archae - 0; Bacteria - 0; Metazoa - 0; Fungi - 0; Plants - 132; Viruses - 0; Other Eukaryotes - 0 (source: NCBI BLink).	98	210	1;5;0;0;0;0;0;0;0;0;0;0;0;0;0;12;1;2;0;0;0;0;0;0;0;1;0;0;0;0;0;2;3;2;0;0;0;0;0;0;0;0;0;0;0;0;0;0;0;0;0;0;0;0;0;0;0;0;0;0;0;0;0;5;0;0;0;0;0;0;0;0;0;0;0;0;0;0;0;0;0;0;0;0;0;0;0;0;0;0;0;0;0;0;0;2;6;0;0;0;0;0;0;0;0;0;0;0;0;0;0;0;0;0;0;0;0;0;0;0;0;0;0;0;0;4;52	0;4;0;7;0;0;0;0;0;0;0;0;0;0;0;69;0;4;0;0;0;0;0;0;0;0;0;0;0;0;0;2;9;10;0;0;0;0;0;0;0;0;0;0;0;0;0;0;0;0;0;0;0;0;0;0;0;0;0;0;0;0;0;5;0;0;0;0;0;0;0;0;0;0;0;0;0;0;0;0;0;1;0;0;0;0;0;0;0;0;0;0;0;0;0;3;15;0;0;0;0;0;0;0;0;0;0;0;0;0;0;0;0;0;0;0;0;0;0;0;0;0;0;0;0;2;79	5	7	10	59	2.01256e-06	5.46344e-07	3.52841e-06	0.373276	0.19542	1.18266e+07	-19.4466	2.71402	0.0102912	1	-11.3429	2.18106	6.02014	0.0141435	1	1	0.510291	Chr5:19250718-19254193	2.1771	5.46614	1.32812	-1.80517	0.0710481	0.793	0.0581752	0	0	0.0570549	0.189635	0	0	0.0945735	-0.182052	-0.0405087	0.0639536
at1g22750	at1g22750.4	8	4			unknown protein; CONTAINS InterPro DOMAIN/s: Protein of unknown function DUF1475 (InterPro:IPR009943); Has 186 Blast hits to 155 proteins in 21 species: Archae - 0; Bacteria - 8; Metazoa - 3; Fungi - 0; Plants - 65; Viruses - 0; Other Eukaryotes - 110 (source: NCBI BLink).	577	445	19;10;3;22;0;0;28;24;0;0;0;0;0;0;471	10;15;0;10;0;0;15;10;0;0;0;0;0;0;385	10	14	8	2	7.08937e-07	1.09276e-06	3.49918e-07	0.284791	0.19542	1.18266e+07	-20.632	-1.65695	0.103706	1	-10.6624	-1.73701	6.01503	0.0141845	1	1	0.510291	Chr1:8050859-8052930	13.2773	6.3206	0	0	1	1	0.160638	0.388003	0.0489902	0.473029	0.650307	0.0992268	0.420503	0.584529	-0.43435	-0.0526168	0.403306
at5g06180	at5g06180.2	2	2	Protein of unknown function (DUF1022)		Protein of unknown function (DUF1022); CONTAINS InterPro DOMAIN/s: Protein of unknown function DUF1022 (InterPro:IPR009367); BEST Arabidopsis thaliana protein match is: Protein of unknown function (DUF1022) (TAIR:AT5G22350.1); Has 35333 Blast hits to 34131 proteins in 2444 species: Archae - 798; Bacteria - 22429; Metazoa - 974; Fungi - 991; Plants - 531; Viruses - 0; Other Eukaryotes - 9610 (sour…	18	22	8;4;6	5;0;17	2	2	0	0	8.3685e-08	1.82075e-07	8.7835e-16	0.412179	0.19542	1.18266e+07	-36.2025	-27.6271	0.197821	1	-11.6937	-5.86993	6.01331	0.0141984	1	NA	1	Chr5:1873161-1876782	0.257315	0	-1.79769e+308	-1.79769e+308	0.0380022	1	0.092654	0	0	0.485864	1	0	0.469847	1	-1	0	1
at5g18400	at5g18400.2	2	3	Cytokine-induced anti-apoptosis inhibitor 1 Fe-S biogenesis		Cytokine-induced anti-apoptosis inhibitor 1 Fe-S biogenesis; CONTAINS InterPro DOMAIN/s: Protein of unknown function DUF689 (InterPro:IPR007785); BEST Arabidopsis thaliana protein match is: Cytokine-induced anti-apoptosis inhibitor 1 Fe-S biogenesis (TAIR:AT5G18362.1); Has 30201 Blast hits to 17322 proteins in 780 species: Archae - 12; Bacteria - 1396; Metazoa - 17338; Fungi - 3422; Plants - 5037…	1177	2004	3;9;10;1;0;159;995	4;33;34;2;0;183;1748	3	6	9	24	9.60349e-07	4.09822e-07	1.52738e-06	0.354617	0.19542	1.18266e+07	-20.2523	1.93203	0.0798891	1	-11.7855	1.78211	6.01113	0.0142159	1	1	0.510291	Chr5:6092681-6095053	13.9571	29.6349	1.0863	-2.12463	0.0336176	0.65768	0.791735	0.930831	0.404981	0.703859	0.903118	0.656714	0.83992	0.953911	-0.143468	0.130831	0.445592
at1g69840	at1g69840.2	2	7	SPFH/Band 7/PHB domain-containing membrane-associated protein family		SPFH/Band 7/PHB domain-containing membrane-associated protein family; INVOLVED IN: biological_process unknown; LOCATED IN: plasma membrane chloroplast vacuole; EXPRESSED IN: 26 plant structures; EXPRESSED DURING: 15 growth stages; CONTAINS InterPro DOMAIN/s: Band 7 protein (InterPro:IPR001107); BEST Arabidopsis thaliana protein match is: SPFH/Band 7/PHB domain-containing membrane-associated prote…	3571	6666	9;15;0;26;0;28;0;122;0;0;0;0;0;0;0;2;0;0;0;0;0;0;0;0;0;0;0;0;0;0;0;1;0;0;0;0;0;0;0;0;0;0;0;0;0;0;0;0;0;0;0;1;0;0;0;0;0;0;0;0;0;0;0;19;4;0;0;0;0;0;0;0;0;0;0;0;0;0;0;0;2;0;0;0;0;0;0;0;5;0;0;0;0;0;0;0;0;0;0;0;0;0;0;0;0;0;0;0;0;0;0;0;0;0;0;4;1;0;0;0;0;0;0;0;0;0;3332	19;52;0;49;0;34;0;259;0;0;0;0;0;0;0;0;0;0;0;1;0;0;0;0;0;0;0;0;0;0;0;10;0;0;0;0;0;0;0;0;0;0;0;0;0;0;0;0;0;0;0;0;0;0;0;0;0;0;0;0;0;0;0;27;8;0;0;0;0;0;0;0;0;0;0;0;0;0;0;0;0;0;0;0;0;0;0;0;3;0;0;0;0;0;0;0;0;0;0;0;0;0;0;0;0;0;0;0;0;0;0;0;0;0;0;0;2;0;7;0;0;0;0;0;0;0;6195	5	10	20	32	1.4847e-06	6.83107e-07	2.29811e-06	0.293123	0.19542	1.18266e+07	-19.5991	1.76441	0.0569912	1	-10.9883	1.67327	6.00597	0.0142576	1	1	0.510291	Chr1:26293600-26295849	21.2805	24.6339	0	0	1	1	0.214264	0.417975	0.00469751	0.129843	0.361658	0.0529581	0.149248	0.370641	-0.228467	0.0220488	0.274063
at5g61520	at5g61520.1	1	2	Major facilitator superfamily protein		Major facilitator superfamily protein; FUNCTIONS IN: carbohydrate transmembrane transporter activity sugar:hydrogen symporter activity; INVOLVED IN: transport transmembrane transport; LOCATED IN: integral to membrane membrane; EXPRESSED IN: 15 plant structures; EXPRESSED DURING: 8 growth stages; CONTAINS InterPro DOMAIN/s: Sugar transporter conserved site (InterPro:IPR005829) Major facilitator su…	606	1861	112;2;492	356;9;1496	58	54	270	86	8.67227e-06	5.09773e-06	1.22208e-05	0.17156	0.19542	1.18266e+07	-16.9508	1.26184	0.0483287	1	-8.49186	1.20678	5.97666	0.0144965	1	1	0.515471	Chr5:24739025-24741273	18.5898	32.6887	0.814281	-1.72198	0.0850726	0.821219	0.975636	0.969213	0.89169	0.96004	0.997373	0.900012	0.957815	0.987529	-0.0694921	-0.00208376	0.0700368
at1g73320	at1g73320.1	1	2	S-adenosyl-L-methionine-dependent methyltransferases superfamily protein		S-adenosyl-L-methionine-dependent methyltransferases superfamily protein; CONTAINS InterPro DOMAIN/s: Methyltransferase-16 putative (InterPro:IPR019410); BEST Arabidopsis thaliana protein match is: S-adenosyl-L-methionine-dependent methyltransferases superfamily protein (TAIR:AT1G08125.1); Has 1545 Blast hits to 1542 proteins in 226 species: Archae - 0; Bacteria - 64; Metazoa - 464; Fungi - 508; …	62	46	13;0;49	3;0;43	10	3	2	1	3.40556e-07	5.91321e-07	1.10098e-07	0.354617	0.19542	1.18266e+07	-21.9013	-2.42297	0.111312	1	-11.5018	-2.39396	5.95888	0.0146433	1	1	0.517334	Chr1:27565393-27567222	3.45151	1.68818	-1.03176	1.50521	0.13227	0.905197	1	0.999569	0.688567	0.920713	1	0.524112	0.857419	1	-0.403225	-0.059482	0.220828
at2g47090	at2g47090.2	2	2	zinc ion binding;nucleic acid binding		zinc ion binding;nucleic acid binding; FUNCTIONS IN: zinc ion binding nucleic acid binding; LOCATED IN: intracellular; CONTAINS InterPro DOMAIN/s: Zinc finger C2H2-like (InterPro:IPR015880) Zinc finger RING-type (InterPro:IPR001841) Zinc finger C2H2-type (InterPro:IPR007087); BEST Arabidopsis thaliana protein match is: RING/U-box superfamily protein (TAIR:AT3G62240.1).	132	138	11;0;121	5;8;125	0	0	1	7	1.76297e-07	8.7835e-16	3.53667e-07	0.531488	0.19542	1.18266e+07	-35.6548	28.7226	0.041457	1	-13.3497	8.67784	5.92708	0.0149099	1	NA	1	Chr2:19341250-19344341	0.763336	0.7414	-0.0420661	0.0498647	0.96023	0.998385	0	0.565736	0	0.118189	0.427511	0.115729	0.599516	0.943846	-0.0813677	0.465858	0.864605
at5g37660	at5g37660.1	1	2	plasmodesmata-located protein 7	Encodes a plasmodesmal protein that may be involved in the intercellular movement of molecules through the plasmodesmata. The protein has two DUF26 domains and a single transmembrane domain.	plasmodesmata-located protein 7 (PDLP7); CONTAINS InterPro DOMAIN/s: Protein of unknown function DUF26 (InterPro:IPR002902); BEST Arabidopsis thaliana protein match is: plasmodesmata-located protein 6 (TAIR:AT2G01660.1); Has 1355 Blast hits to 1281 proteins in 26 species: Archae - 0; Bacteria - 0; Metazoa - 0; Fungi - 0; Plants - 1353; Viruses - 0; Other Eukaryotes - 2 (source: NCBI BLink).	24	44	1;0;23	17;0;27	0	1	1	16	4.27389e-07	4.55284e-08	8.34102e-07	0.59265	0.19542	1.18266e+07	-22.2356	4.3052	0.0197443	1	-12.6129	3.91601	5.92623	0.0149171	1	1	0.523629	Chr5:14959796-14961594	1.85838	3.00524	0.693434	-0.985024	0.324612	0.96663	0.999715	1	0.578025	0.887249	1	0.599985	0.89789	1	-0.326897	0.00608281	0.346012
at1g71310	at1g71310.3	4	3	cobalt ion binding		cobalt ion binding; BEST Arabidopsis thaliana protein match is: unknown protein (TAIR:AT5G47870.1); Has 35333 Blast hits to 34131 proteins in 2444 species: Archae - 798; Bacteria - 22429; Metazoa - 974; Fungi - 991; Plants - 531; Viruses - 0; Other Eukaryotes - 9610 (source: NCBI BLink).	178	207	0;31;12;16;0;22;97	0;39;13;5;0;21;129	11	5	4	1	4.40982e-07	7.27906e-07	1.77787e-07	0.31878	0.19542	1.18266e+07	-21.4147	-2.0496	0.0956759	1	-11.3046	-2.00529	5.8511	0.0155673	1	1	0.536126	Chr1:26874063-26880024	1.07429	0.38625	-1.47578	1.32056	0.186649	0.930251	0.116475	0.0378656	0.0449529	0.113523	0.229722	0.00747622	0.040715	0.101427	-0.186914	-0.0713313	0.0159385
at4g02880	at4g02880.1	1	2			unknown protein; BEST Arabidopsis thaliana protein match is: unknown protein (TAIR:AT1G03290.2); Has 30201 Blast hits to 17322 proteins in 780 species: Archae - 12; Bacteria - 1396; Metazoa - 17338; Fungi - 3422; Plants - 5037; Viruses - 0; Other Eukaryotes - 2996 (source: NCBI BLink).	760	1018	19;27;714	50;39;929	9	10	20	30	1.52188e-06	8.64931e-07	2.18715e-06	0.284791	0.19542	1.18266e+07	-19.4651	1.35169	0.141184	1	-10.4602	1.22722	5.83087	0.0157474	1	1	0.536126	Chr4:1274464-1280031	17.9012	15.7479	-0.1849	0.399111	0.689811	0.980296	0.872991	0.907428	0.755719	0.878011	0.947529	0.818873	0.911779	0.962946	-0.0872258	0.0330132	0.167759
at4g19670	at4g19670.2	2	2	RING/U-box superfamily protein		RING/U-box superfamily protein; FUNCTIONS IN: zinc ion binding; EXPRESSED IN: 22 plant structures; EXPRESSED DURING: 13 growth stages; CONTAINS InterPro DOMAIN/s: Zinc finger RING-type conserved site (InterPro:IPR017907) Zinc finger C6HC-type (InterPro:IPR002867) Zinc finger RING-type (InterPro:IPR001841); BEST Arabidopsis thaliana protein match is: zinc finger (C3HC4-type RING finger) family pro…	622	782	1;24;597	0;64;718	4	20	20	44	2.02225e-06	1.09367e-06	2.9691e-06	0.336458	0.19542	1.18266e+07	-19.0731	1.45815	0.128507	1	-10.3169	1.4399	5.82809	0.0157722	1	1	0.536126	Chr4:10699237-10702040	10.0735	12.7392	0.338712	-0.676288	0.498858	0.968091	0.8036	0.999946	0.330221	0.693213	0.958203	0.601144	0.890234	1	-0.211538	0.179318	0.56748
at3g09600	at3g09600.1	1	2	Homeodomain-like superfamily protein		Homeodomain-like superfamily protein; FUNCTIONS IN: DNA binding sequence-specific DNA binding transcription factor activity; INVOLVED IN: in 9 processes; LOCATED IN: chloroplast; EXPRESSED IN: 22 plant structures; EXPRESSED DURING: 13 growth stages; CONTAINS InterPro DOMAIN/s: SANT DNA-binding (InterPro:IPR001005) Homeodomain-like (InterPro:IPR009057) Myb DNA-binding (InterPro:IPR014778) HTH tran…	247	146	63;11;173	28;7;111	15	48	11	17	2.04162e-06	2.87078e-06	1.20556e-06	0.293123	0.19542	1.18266e+07	-19.0251	-1.23008	0.184686	1	-9.82674	-1.21377	5.82427	0.0158065	1	1	0.536126	Chr3:2946405-2948995	9.34411	4.3876	-1.09062	1.67037	0.0948452	0.842177	0.643568	0.548917	0.350209	0.673619	0.905842	0.248461	0.575996	0.865448	-0.504059	-0.0970806	0.343379
at2g40100	at2g40100.2	2	2	light harvesting complex photosystem II	Lhcb4:3 protein (Lhcb4.3 light harvesting complex of photosystem II	light harvesting complex photosystem II (LHCB4.3); CONTAINS InterPro DOMAIN/s: Chlorophyll A-B binding protein (InterPro:IPR001344); BEST Arabidopsis thaliana protein match is: light harvesting complex photosystem II (TAIR:AT3G08940.2).	553	703	333;7;213	426;0;277	2	5	0	0	1.48719e-07	3.18764e-07	8.7835e-16	0.392456	0.19542	1.18266e+07	-35.7984	-28.4353	0.0567851	1	-13.1174	-8.4699	5.82064	0.0158391	1	NA	1	Chr2:16745652-16747400	1.05221	0.404261	-1.38007	0.91306	0.361211	0.96663	0.0368992	0	0.0113362	0.0437745	0.103052	0	0.00837121	0.0299631	-0.0966288	-0.0341973	0.00347907
at1g10070	at1g10070.1	1	3	branched-chain amino acid transaminase 2	Encodes a chloroplast branched-chain amino acid aminotransferase. Complements the yeast leu/iso-leu/val auxotrophy mutant.	branched-chain amino acid transaminase 2 (BCAT-2); FUNCTIONS IN: branched-chain-amino-acid transaminase activity catalytic activity; INVOLVED IN: branched chain family amino acid metabolic process metabolic process; LOCATED IN: chloroplast; EXPRESSED IN: 21 plant structures; EXPRESSED DURING: 14 growth stages; CONTAINS InterPro DOMAIN/s: Aminotransferase class IV (InterPro:IPR001544) Aminotransfe…	40	221	0;0;1;0;0;0;39	9;1;4;3;0;2;202	0	0	9	0	1.6266e-07	8.7835e-16	2.94175e-07	0.508318	0.19542	1.18266e+07	-35.9052	28.2216	0.0990678	1	-11.4547	6.22784	5.81257	0.0159121	1	NA	1	Chr1:3288086-3296198	0	1.92247	1.79769e+308	1.79769e+308	0.00360559	0.305736	0.210041	0.597964	0	0.262193	0.801926	0.103627	0.459639	0.790565	-0.439975	0.178317	0.663319
at5g58790	at5g58790.2	2	3			FUNCTIONS IN: molecular_function unknown; INVOLVED IN: biological_process unknown; LOCATED IN: endomembrane system; EXPRESSED IN: 14 plant structures; EXPRESSED DURING: 7 growth stages; BEST Arabidopsis thaliana protein match is: RNA recognition motif (RRM)-containing protein (TAIR:AT3G47120.1); Has 4 Blast hits to 4 proteins in 2 species: Archae - 0; Bacteria - 0; Metazoa - 0; Fungi - 0; Plants …	77	64	9;6;2;0;0;0;60	5;0;1;0;0;0;58	4	2	0	0	1.26847e-07	2.73033e-07	8.7835e-16	0.392456	0.19542	1.18266e+07	-35.9103	-28.2114	0.0828648	1	-13.0604	-8.66125	5.80764	0.0159567	1	NA	1	Chr5:23744875-23747274	5.21324	1.70703	-1.6107	1.92554	0.0541615	0.744026	0.480603	0.00232608	0.0598378	0.50316	0.897065	0.00110708	0.136047	0.418643	-0.808538	-0.34969	0.149841
at1g31830	at1g31830.2	2	2	Amino acid permease family protein		Amino acid permease family protein; FUNCTIONS IN: cationic amino acid transmembrane transporter activity; INVOLVED IN: transport amino acid transport transmembrane transport; LOCATED IN: membrane; EXPRESSED IN: 24 plant structures; EXPRESSED DURING: 15 growth stages; CONTAINS InterPro DOMAIN/s: Amino acid/polyamine transporter I (InterPro:IPR002293) Amino acid permease domain (InterPro:IPR004841)…	293	619	24;3;266	37;18;564	3	0	14	4	3.94738e-07	1.36483e-07	6.27586e-07	0.354617	0.19542	1.18266e+07	-21.7126	2.18528	0.0919789	1	-10.846	2.2179	5.79609	0.0160618	1	1	0.536126	Chr1:11418624-11420837	2.00358	5.86022	1.54837	-2.46539	0.0136866	0.493324	0.28127	0.57349	0.0207775	0.313931	0.715701	0.138332	0.512594	0.853254	-0.339772	0.190229	0.636782
at1g54020	at1g54020.2	2	3	GDSL-like Lipase/Acylhydrolase superfamily protein		GDSL-like Lipase/Acylhydrolase superfamily protein; FUNCTIONS IN: hydrolase activity acting on ester bonds carboxylesterase activity; INVOLVED IN: lipid metabolic process; LOCATED IN: vacuole; EXPRESSED IN: 16 plant structures; EXPRESSED DURING: 10 growth stages; CONTAINS InterPro DOMAIN/s: Lipase GDSL (InterPro:IPR001087); BEST Arabidopsis thaliana protein match is: GDSL-like Lipase/Acylhydrolas…	168	493	2;2;2;0;5;0;157	4;20;0;4;0;0;465	0	2	19	1	3.84386e-07	9.1073e-08	6.34873e-07	0.442834	0.19542	1.18266e+07	-22.0194	2.73705	0.0777347	1	-11.6577	2.67514	5.79605	0.0160622	1	1	0.536126	Chr1:20161669-20163748	5.80846	12.3992	1.09401	-1.97926	0.0477868	0.719714	0.533286	0.673219	0.118724	0.729096	0.938309	0.228368	0.820345	0.976567	-0.488684	0.0875306	0.69906
at1g67980	at1g67980.1	1	2	caffeoyl-CoA 3-O-methyltransferase	Encodes S-adenosyl-L-methionine: transcaffeoyl Coenzyme A 3-O-methyltransferase.	caffeoyl-CoA 3-O-methyltransferase (CCOAMT); CONTAINS InterPro DOMAIN/s: O-methyltransferase family 3 (InterPro:IPR002935); BEST Arabidopsis thaliana protein match is: S-adenosyl-L-methionine-dependent methyltransferases superfamily protein (TAIR:AT1G67990.1); Has 30201 Blast hits to 17322 proteins in 780 species: Archae - 12; Bacteria - 1396; Metazoa - 17338; Fungi - 3422; Plants - 5037; Viruses…	6	57	0;0;6	7;0;50	0	0	5	2	1.36089e-07	8.7835e-16	2.5365e-07	0.382799	0.19542	1.18266e+07	-35.9667	28.0986	0.0815206	1	-11.332	6.75191	5.79364	0.0160843	1	NA	1	Chr1:25487713-25489231	0	1.26853	1.79769e+308	1.79769e+308	0.0156814	0.520258	0.322901	0.998821	0	0.396702	1	0.423514	0.794983	0.999936	-0.298265	0.383846	0.910134
at5g02150	at5g02150.1	1	2	Fes1C	Encodes one of the Arabidopsis orthologs of the human Hsp70-binding protein 1 (HspBP-1) and yeast Fes1p: Fes1A (AT3G09350) Fes1B (AT3G53800) Fes1C (AT5G02150).	Fes1C (Fes1C); FUNCTIONS IN: binding; LOCATED IN: cellular_component unknown; EXPRESSED IN: 22 plant structures; EXPRESSED DURING: 13 growth stages; CONTAINS InterPro DOMAIN/s: Armadillo-like helical (InterPro:IPR011989) Armadillo-type fold (InterPro:IPR016024); BEST Arabidopsis thaliana protein match is: Fes1A (TAIR:AT3G09350.1); Has 582 Blast hits to 579 proteins in 199 species: Archae - 0; Bac…	96	105	1;1;94	11;6;88	1	0	11	0	2.15438e-07	4.55092e-08	3.5466e-07	0.508318	0.19542	1.18266e+07	-22.9572	2.86499	0.155695	1	-10.3799	3.1055	5.7828	0.0161837	1	1	0.536126	Chr5:423383-426079	1.84562	2.3605	0.354989	-0.464064	0.642602	0.979804	0.410093	0.7897	0.069297	0.421753	0.852254	0	0.477503	1	-0.659808	0.0314855	0.762229
at3g45590	at3g45590.2	2	2	splicing endonuclease 1	Encodes a catalytic subunit of tRNA splicing endonuclease.	splicing endonuclease 1 (SEN1); FUNCTIONS IN: tRNA-intron endonuclease activity nuclease activity nucleic acid binding; INVOLVED IN: tRNA splicing via endonucleolytic cleavage and ligation; LOCATED IN: tRNA-intron endonuclease complex; EXPRESSED IN: 23 plant structures; EXPRESSED DURING: 13 growth stages; CONTAINS InterPro DOMAIN/s: tRNA-intron endonuclease (InterPro:IPR006676) tRNA intron endonu…	39	54	0;4;35	1;0;53	3	1	0	0	8.36695e-08	1.82015e-07	8.7835e-16	0.432469	0.19542	1.18266e+07	-36.2029	-27.6263	0.201163	1	-11.9548	-6.05951	5.77709	0.0162364	1	NA	1	Chr3:16732592-16735951	2.71728	1.96093	-0.470623	0.613481	0.539558	0.972134	0.999904	0.0236145	0.524364	0.864708	1	0.00490813	0.518466	0.942177	-0.956179	-0.337436	0.186294
at1g18030	at1g18030.1	1	2	Protein phosphatase 2C family protein		Protein phosphatase 2C family protein; FUNCTIONS IN: protein serine/threonine phosphatase activity catalytic activity; INVOLVED IN: biological_process unknown; LOCATED IN: cellular_component unknown; EXPRESSED IN: 22 plant structures; EXPRESSED DURING: 13 growth stages; CONTAINS InterPro DOMAIN/s: Protein phosphatase 2C-related (InterPro:IPR001932) Protein phosphatase 2C (InterPro:IPR015655) Prot…	146	176	16;0;130	47;0;129	11	5	32	15	1.23163e-06	7.27906e-07	1.72064e-06	0.260427	0.19542	1.18266e+07	-19.7692	1.2412	0.159837	1	-10.6818	1.25571	5.77705	0.0162368	1	1	0.536126	Chr1:6204342-6209500	6.25936	5.60877	-0.158331	0.285872	0.774976	0.983834	0.999991	1	0.722616	0.920408	1	0.637179	0.906923	1	-0.289927	-0.0131616	0.210388
at4g31115	at4g31115.2	2	2	Protein of unknown function (DUF1997)		Protein of unknown function (DUF1997); CONTAINS InterPro DOMAIN/s: Protein of unknown function DUF1997 (InterPro:IPR018971); BEST Arabidopsis thaliana protein match is: Protein of unknown function (DUF1997) (TAIR:AT5G04440.1); Has 30201 Blast hits to 17322 proteins in 780 species: Archae - 12; Bacteria - 1396; Metazoa - 17338; Fungi - 3422; Plants - 5037; Viruses - 0; Other Eukaryotes - 2996 (sou…	243	262	36;12;195	33;2;227	3	9	2	0	2.94564e-07	5.46578e-07	7.05087e-08	0.373276	0.19542	1.18266e+07	-22.2991	-2.99255	0.0331913	1	-11.9926	-2.59628	5.76612	0.0163381	1	1	0.536126	Chr4:15130074-15136639	2.27896	0.262601	-3.11743	2.21727	0.0266046	0.610308	0.165358	0.0308672	0.0469751	0.175563	0.392519	0.00062024	0.0511723	0.150201	-0.339146	-0.120536	0.0372599
at5g05800	at5g05800.2	2	2			unknown protein; FUNCTIONS IN: molecular_function unknown; INVOLVED IN: biological_process unknown; LOCATED IN: cellular_component unknown; EXPRESSED IN: 24 plant structures; EXPRESSED DURING: 15 growth stages; BEST Arabidopsis thaliana protein match is: unknown protein (TAIR:AT3G11290.1); Has 881 Blast hits to 512 proteins in 30 species: Archae - 0; Bacteria - 2; Metazoa - 0; Fungi - 38; Plants …	221	262	2;18;201	1;5;256	6	12	2	3	5.02837e-07	8.19756e-07	1.96374e-07	0.327561	0.19542	1.18266e+07	-21.2292	-2.02201	0.110507	1	-11.1515	-1.93001	5.76493	0.0163491	1	1	0.536126	Chr5:1743085-1745245	4.6791	2.33889	-1.00041	1.588	0.112287	0.8844	0.677347	0.405084	0.230396	0.557363	0.876668	0.103061	0.339382	0.747656	-0.626	-0.206004	0.302009
at1g55000	at1g55000.2	2	3	peptidoglycan-binding LysM domain-containing protein		peptidoglycan-binding LysM domain-containing protein; FUNCTIONS IN: molecular_function unknown; INVOLVED IN: cell wall macromolecule catabolic process; LOCATED IN: endomembrane system; EXPRESSED IN: 23 plant structures; EXPRESSED DURING: 15 growth stages; CONTAINS InterPro DOMAIN/s: Peptidoglycan-binding lysin domain (InterPro:IPR018392) F-box domain Skp2-like (InterPro:IPR022364) Peptidoglycan-b…	595	642	151;10;15;0;0;0;419	164;2;32;1;0;0;443	5	5	1	1	2.56573e-07	4.55189e-07	7.48437e-08	0.336458	0.19542	1.18266e+07	-22.3603	-2.58654	0.110977	1	-11.0807	-2.60946	5.76458	0.0163524	1	NA	1	Chr1:20514633-20516496	3.49037	0.497706	-2.81002	2.24693	0.0246443	0.599114	0.178654	0.0233586	0.0427219	0.186101	0.410512	0.000635181	0.0477973	0.12948	-0.366276	-0.134127	0.0257376
at1g08750	at1g08750.1	1	3	Peptidase C13 family		Peptidase C13 family; FUNCTIONS IN: GPI-anchor transamidase activity cysteine-type endopeptidase activity; INVOLVED IN: proteolysis; LOCATED IN: endomembrane system; EXPRESSED IN: 23 plant structures; EXPRESSED DURING: 13 growth stages; CONTAINS InterPro DOMAIN/s: Peptidase C13 legumain (InterPro:IPR001096); BEST Arabidopsis thaliana protein match is: alpha-vacuolar processing enzyme (TAIR:AT2G25…	123	165	0;0;0;4;2;0;117	13;0;0;1;7;0;144	0	0	1	12	3.0022e-07	8.7835e-16	6.1616e-07	0.58003	0.19542	1.18266e+07	-35.26	29.512	0.0110511	1	-12.9592	9.185	5.75993	0.0163957	1	1	0.536126	Chr1:2801066-2804537	1.79117	2.05515	0.198339	-0.270134	0.787057	0.984937	0.000142763	0.77244	0	0.0662232	0.25133	0.0892411	0.542042	0.881667	-0.00642034	0.4644	0.828538
at5g25770	at5g25770.1	1	3	alpha/beta-Hydrolases superfamily protein		alpha/beta-Hydrolases superfamily protein; CONTAINS InterPro DOMAIN/s: Acetyl xylan esterase (InterPro:IPR008391); Has 1590 Blast hits to 1588 proteins in 559 species: Archae - 54; Bacteria - 1372; Metazoa - 0; Fungi - 31; Plants - 36; Viruses - 0; Other Eukaryotes - 97 (source: NCBI BLink).	157	316	11;0;0;0;0;0;146	40;0;0;0;0;0;276	5	6	21	19	1.05932e-06	5.00764e-07	1.61393e-06	0.268445	0.19542	1.18266e+07	-20.0809	1.69679	0.0716683	1	-10.3507	1.67429	5.75434	0.016448	1	1	0.536126	Chr5:8967654-8972125	1.70891	4.17776	1.28965	-1.99015	0.0465747	0.714996	0.993284	0.994816	0	0.66146	0.960257	0	0.766215	0.982796	-0.769157	0.0815722	0.786742
at3g58220	at3g58220.2	2	2	TRAF-like family protein		TRAF-like family protein; FUNCTIONS IN: molecular_function unknown; INVOLVED IN: biological_process unknown; LOCATED IN: cellular_component unknown; CONTAINS InterPro DOMAIN/s: TRAF-like (InterPro:IPR008974) MATH (InterPro:IPR002083); BEST Arabidopsis thaliana protein match is: TRAF-like superfamily protein (TAIR:AT3G58440.1); Has 30201 Blast hits to 17322 proteins in 780 species: Archae - 12; Ba…	154	214	20;9;125	15;1;198	1	8	1	0	2.10957e-07	4.10025e-07	3.58707e-08	0.442834	0.19542	1.18266e+07	-22.9906	-3.54677	0.0839238	1	-11.3894	-3.07831	5.74869	0.016501	1	NA	1	Chr3:21564449-21566482	3.61062	4.60116	0.349754	-0.531672	0.594953	0.975895	0.620245	0.173097	0.281511	0.618413	0.863895	0.028184	0.351225	0.708471	-0.684539	-0.253313	0.251955
at3g06130	at3g06130.1	1	2	Heavy metal transport/detoxification superfamily protein		Heavy metal transport/detoxification superfamily protein ; FUNCTIONS IN: metal ion binding; INVOLVED IN: metal ion transport; LOCATED IN: cell wall; EXPRESSED IN: 21 plant structures; EXPRESSED DURING: 13 growth stages; CONTAINS InterPro DOMAIN/s: Heavy metal transport/detoxification protein (InterPro:IPR006121); BEST Arabidopsis thaliana protein match is: Heavy metal transport/detoxification sup…	97	123	23;0;74	7;0;116	4	19	2	5	6.68012e-07	1.04806e-06	2.90004e-07	0.392456	0.19542	1.18266e+07	-20.7524	-1.77762	0.165326	1	-10.191	-1.68401	5.73664	0.0166146	1	1	0.538351	Chr3:1852883-1855063	3.96313	3.43723	-0.205395	0.350571	0.72591	0.982496	0.99966	0.99684	0.50219	0.839934	1	0.240452	0.644139	0.998428	-0.649171	-0.186395	0.332885
at4g38510	at4g38510.2	2	5	ATPase V1 complex subunit B protein		ATPase V1 complex subunit B protein; FUNCTIONS IN: hydrogen ion transporting ATP synthase activity rotational mechanism hydrolase activity acting on acid anhydrides catalyzing transmembrane movement of substances ATP binding proton-transporting ATPase activity rotational mechanism; INVOLVED IN: proton transport ATP metabolic process ATP synthesis coupled proton transport; LOCATED IN: plasma membr…	2161	2834	0;16;0;24;0;0;0;11;4;0;0;0;0;0;354;4;0;0;0;31;0;8;0;0;0;0;0;7;0;0;1702	1;49;0;27;0;1;0;16;8;0;0;0;0;0;573;3;0;0;0;37;0;4;0;0;0;0;0;3;0;0;2112	12	4	36	13	1.23848e-06	7.27774e-07	1.72965e-06	0.276566	0.19542	1.18266e+07	-19.7673	1.24566	0.1702	1	-10.2331	1.28808	5.72482	0.0167267	1	1	0.538587	Chr4:18006287-18015173	12.5411	21.0757	0	0	1	1	0.184178	0.181544	0	0.174744	0.602793	0	0	0.279694	-0.57864	-0.137187	0.186054
at1g67580	at1g67580.1	1	2	Protein kinase superfamily protein		Protein kinase superfamily protein; FUNCTIONS IN: protein serine/threonine kinase activity protein kinase activity kinase activity ATP binding; INVOLVED IN: protein amino acid phosphorylation; LOCATED IN: cytosol; EXPRESSED IN: 26 plant structures; EXPRESSED DURING: 15 growth stages; CONTAINS InterPro DOMAIN/s: Protein kinase catalytic domain (InterPro:IPR000719) Serine/threonine-protein kinase d…	887	1089	95;0;792	59;0;1030	52	43	49	10	3.11665e-06	4.32342e-06	1.94028e-06	0.229344	0.19542	1.18266e+07	-18.3997	-1.16055	0.12478	1	-8.98754	-1.22121	5.71521	0.0168186	1	1	0.538587	Chr1:25327283-25331379	17.2225	13.9192	-0.307216	0.671216	0.502083	0.968091	0.999974	0.999883	0.859383	0.960599	1	0.729273	0.91685	0.999901	-0.246879	-0.0408695	0.0970606
at5g03970	at5g03970.1	1	2	F-box associated ubiquitination effector family protein		F-box associated ubiquitination effector family protein; CONTAINS InterPro DOMAIN/s: F-box associated interaction domain (InterPro:IPR017451); BEST Arabidopsis thaliana protein match is: F-box family protein (TAIR:AT5G07610.1); Has 30201 Blast hits to 17322 proteins in 780 species: Archae - 12; Bacteria - 1396; Metazoa - 17338; Fungi - 3422; Plants - 5037; Viruses - 0; Other Eukaryotes - 2996 (so…	154	223	12;1;141	39;2;182	11	1	26	13	1.00059e-06	5.45642e-07	1.44071e-06	0.327561	0.19542	1.18266e+07	-20.1047	1.40245	0.177205	1	-10.4877	1.53286	5.69391	0.0170239	1	1	0.541994	Chr5:1071567-1073423	6.87011	5.73422	-0.260737	0.457418	0.647371	0.980296	0.838107	0.780692	0.0622416	0.711785	1	0	0.660545	1	-0.794406	-0.04743	0.680239
at3g42180	at3g42180.1	1	2	Exostosin family protein		Exostosin family protein; FUNCTIONS IN: transferase activity transferring glycosyl groups catalytic activity; INVOLVED IN: biological_process unknown; LOCATED IN: endomembrane system membrane; CONTAINS InterPro DOMAIN/s: Exostosin-like (InterPro:IPR004263); BEST Arabidopsis thaliana protein match is: xylogalacturonan deficient 1 (TAIR:AT5G33290.1); Has 1473 Blast hits to 1466 proteins in 119 spec…	7	0	6;1;0	0;0;0	2	4	0	0	1.26891e-07	2.73193e-07	8.7835e-16	0.392456	0.19542	1.18266e+07	-35.9097	-28.2127	0.0828648	1	-13.3859	-8.32817	5.68932	0.0170685	1	NA	1	Chr3:14324273-14328676	0.264515	0	-1.79769e+308	-1.79769e+308	0.0177605	1	NA	NA	0	0	0	0	0	0	0	0	0
at5g43500	at5g43500.2	2	2	actin-related protein 9	encodes a protein whose sequence is similar to actin-related proteins (ARPs) in other organisms. Member of nuclear ARP family of genes.	actin-related protein 9 (ARP9); CONTAINS InterPro DOMAIN/s: Actin/actin-like (InterPro:IPR004000); Has 35333 Blast hits to 34131 proteins in 2444 species: Archae - 798; Bacteria - 22429; Metazoa - 974; Fungi - 991; Plants - 531; Viruses - 0; Other Eukaryotes - 9610 (source: NCBI BLink).	156	216	0;7;149	2;1;213	5	2	1	0	1.67186e-07	3.185e-07	3.58707e-08	0.382799	0.19542	1.18266e+07	-23.1697	-3.17454	0.17222	1	-12.1871	-3.22661	5.67953	0.017164	1	NA	1	Chr5:17469674-17473591	4.28301	4.30366	0.00694103	-0.0125486	0.989988	0.998927	1	0.786715	0.746676	0.935072	1	0.396434	0.780315	0.968992	-0.528591	-0.147177	0.10501
at1g72416	at1g72416.1	1	5	Chaperone DnaJ-domain superfamily protein		Chaperone DnaJ-domain superfamily protein; FUNCTIONS IN: heat shock protein binding; INVOLVED IN: biological_process unknown; LOCATED IN: cellular_component unknown; CONTAINS InterPro DOMAIN/s: Molecular chaperone heat shock protein Hsp40 DnaJ (InterPro:IPR015609) Heat shock protein DnaJ N-terminal (InterPro:IPR001623) Heat shock protein DnaJ conserved site (InterPro:IPR018253); BEST Arabidopsis …	1240	4988	87;48;0;2;0;0;135;2;180;0;0;0;0;0;279;5;0;0;0;43;0;0;0;0;1;0;11;0;2;0;445	313;160;0;5;11;0;611;2;841;0;0;0;0;0;1396;16;0;2;0;153;0;0;0;2;0;0;12;0;7;0;1457	50	37	240	73	7.33048e-06	3.95889e-06	1.06718e-05	0.178484	0.19542	1.18266e+07	-17.231	1.43099	0.0299483	1	-9.62353	1.48975	5.67551	0.0172033	1	1	0.54454	Chr1:27258828-27260291	80.0251	182.965	1.19304	-2.39467	0.0166353	0.533768	0.434969	0.114946	0.0605949	0.532845	0.916773	0.137517	0.719637	0.97639	-0.566681	0.164626	0.814925
at4g22120	at4g22120.1	1	6	ERD (early-responsive to dehydration stress) family protein		ERD (early-responsive to dehydration stress) family protein; LOCATED IN: plasma membrane; EXPRESSED IN: 20 plant structures; EXPRESSED DURING: 11 growth stages; CONTAINS InterPro DOMAIN/s: Protein of unknown function DUF221 (InterPro:IPR003864); BEST Arabidopsis thaliana protein match is: ERD (early-responsive to dehydration stress) family protein (TAIR:AT4G04340.1); Has 1475 Blast hits to 1296 p…	93	90	5;1;0;0;0;0;0;0;0;0;0;0;0;0;0;0;0;0;0;0;0;0;0;0;0;0;0;0;0;0;0;0;0;5;2;0;0;1;0;0;0;0;0;0;0;0;0;0;0;0;0;0;0;0;0;0;0;0;0;0;0;0;79	0;0;0;0;0;0;0;0;0;0;0;0;0;0;0;1;0;0;0;0;0;0;0;0;0;0;0;0;0;0;0;0;0;3;2;0;0;0;0;0;0;0;0;0;0;0;0;0;0;0;0;0;0;0;0;0;0;0;0;0;0;0;84	2	3	0	0	1.05204e-07	2.2763e-07	8.7835e-16	0.402248	0.19542	1.18266e+07	-36.0414	-27.9494	0.126226	1	-12.8303	-7.83221	5.66237	0.0173327	1	NA	1	Chr4:11715775-11719828	0.896982	0.137078	-2.71008	2.14241	0.0321605	0.647964	0.536535	0.0309989	0	0.183039	0.63167	0	0.137936	0.3976	-0.525412	-0.0278895	0.305978
at2g43210	at2g43210.1	1	2	Ubiquitin-like superfamily protein		Ubiquitin-like superfamily protein; CONTAINS InterPro DOMAIN/s: UBX (InterPro:IPR001012); Has 1416 Blast hits to 1005 proteins in 245 species: Archae - 0; Bacteria - 142; Metazoa - 386; Fungi - 259; Plants - 165; Viruses - 17; Other Eukaryotes - 447 (source: NCBI BLink).	572	1019	1;31;540	14;82;923	1	0	14	0	2.63786e-07	4.55092e-08	4.43782e-07	0.519815	0.19542	1.18266e+07	-22.7955	3.18835	0.0985403	1	-11.7669	3.12798	5.62797	0.0176761	1	1	0.548023	Chr2:17960699-17963727	1.94043	2.19452	0.177527	-0.238658	0.811371	0.987384	0.0328892	0.252301	0	0.0735325	0.255859	0.0413607	0.241204	0.673048	-0.105055	0.159403	0.592721
at3g26570	at3g26570.1	1	2	phosphate transporter 2;1	low affinity phosphate transporter	phosphate transporter 2;1 (PHT2;1); FUNCTIONS IN: low affinity phosphate transmembrane transporter activity; INVOLVED IN: phosphate transport; LOCATED IN: chloroplast chloroplast envelope; EXPRESSED IN: 22 plant structures; EXPRESSED DURING: 13 growth stages; CONTAINS InterPro DOMAIN/s: Phosphate transporter (InterPro:IPR001204); Has 12780 Blast hits to 5726 proteins in 1799 species: Archae - 502…	3846	2440	14;379;3453	3;262;2175	5	9	2	1	3.63064e-07	6.37516e-07	1.10098e-07	0.31878	0.19542	1.18266e+07	-21.847	-2.53225	0.0818745	1	-11.5695	-2.34092	5.62705	0.0176854	1	1	0.548023	Chr3:9756190-9758633	7.3097	1.85859	-1.97561	2.99769	0.00272035	0.265693	0.116472	0.0435097	0.0386329	0.116606	0.260508	0.00748635	0.0585835	0.168119	-0.214048	-0.056753	0.0705133
at3g47630	at3g47630.2	2	2			CONTAINS InterPro DOMAIN/s: Mitochondrial matrix Mmp37 (InterPro:IPR015222); Has 35333 Blast hits to 34131 proteins in 2444 species: Archae - 798; Bacteria - 22429; Metazoa - 974; Fungi - 991; Plants - 531; Viruses - 0; Other Eukaryotes - 9610 (source: NCBI BLink).	86	88	0;7;79	2;1;85	5	2	1	0	1.67186e-07	3.185e-07	3.58707e-08	0.382799	0.19542	1.18266e+07	-23.1697	-3.17454	0.17222	1	-12.1748	-3.26171	5.62617	0.0176943	1	NA	1	Chr3:17563045-17565496	4.29289	2.82127	-0.605607	0.957435	0.338348	0.96663	0.999965	0.745791	0.815933	0.94976	1	0.337216	0.738847	0.953281	-0.61549	-0.202233	0.0427676
at2g44860	at2g44860.2	2	2	Ribosomal protein L24e family protein		Ribosomal protein L24e family protein; FUNCTIONS IN: structural constituent of ribosome; INVOLVED IN: translation ribosome biogenesis; LOCATED IN: ribosome cytosolic large ribosomal subunit; EXPRESSED IN: 22 plant structures; EXPRESSED DURING: 13 growth stages; CONTAINS InterPro DOMAIN/s: Ribosomal protein L24e (InterPro:IPR000988) TRASH (InterPro:IPR011017); BEST Arabidopsis thaliana protein mat…	586	698	144;1;441	227;11;460	1	0	8	3	2.30954e-07	4.55092e-08	3.95308e-07	0.354617	0.19542	1.18266e+07	-22.8342	3.11059	0.089582	1	-11.3255	3.10773	5.62175	0.0177389	1	1	0.548023	Chr2:18498671-18502562	1.4065	1.95716	0.476653	-0.432364	0.665477	0.980296	0.0196248	0.137988	0	0.0455428	0.152967	0.034988	0.159693	0.387747	-0.0420351	0.107762	0.347301
at3g57550	at3g57550.1	1	2	guanylate kinase	guanylate kinase	guanylate kinase (AGK2); CONTAINS InterPro DOMAIN/s: Guanylate kinase (InterPro:IPR008144) Guanylate kinase/L-type calcium channel (InterPro:IPR008145) Guanylate kinase conserved site (InterPro:IPR020590) Guanylate kinase sub-group (InterPro:IPR017665); BEST Arabidopsis thaliana protein match is: guanylate kinase 1 (TAIR:AT2G41880.1); Has 9901 Blast hits to 9873 proteins in 2764 species: Archae -…	765	2092	84;3;678	228;4;1860	32	52	174	54	5.82657e-06	3.82554e-06	7.8056e-06	0.192581	0.19542	1.18266e+07	-17.4815	1.02889	0.135469	1	-9.24341	1.10271	5.61437	0.0178137	1	1	0.548023	Chr3:21306722-21309464	23.3527	43.3083	0.891056	-1.95469	0.0506195	0.729065	0.964986	0.979265	0.866243	0.949693	0.991671	0.934156	0.975121	0.995833	-0.0352124	0.0248312	0.115127
at5g26570	at5g26570.1	1	2	catalytics;carbohydrate kinases;phosphoglucan water dikinases	chloroplastidic phosphoglucan water dikinase (PWD) which is required for normal degradation of leaf starch in Arabidopsis. NMR analysis of the mutants suggests that the gene is specifically involved in the phosphorylation of the glucosyl residues of starc	ATGWD3; FUNCTIONS IN: carbohydrate kinase activity catalytic activity phosphoglucan water dikinase activity; INVOLVED IN: protein amino acid autophosphorylation carbohydrate metabolic process starch metabolic process starch catabolic process; LOCATED IN: chloroplast stroma chloroplast plastid; EXPRESSED IN: 25 plant structures; EXPRESSED DURING: 13 growth stages; CONTAINS InterPro DOMAIN/s: Pyruv…	831	1435	21;0;810	55;0;1380	5	16	18	37	1.72997e-06	9.56701e-07	2.51847e-06	0.31878	0.19542	1.18266e+07	-19.2882	1.41412	0.135216	1	-9.09731	1.37266	5.59542	0.0180075	1	1	0.549426	Chr5:9261579-9267729	12.8189	15.7308	0.295313	-0.644467	0.519273	0.971311	0.999932	0.999993	0.796923	0.937733	0.999984	0.884984	0.969743	1	-0.0730127	0.0287479	0.18067
at4g25080	at4g25080.3	4	5	magnesium-protoporphyrin IX methyltransferase	Encodes a protein with methyltransferase activity responsible for the methylation of magnesium protoporphyrin IX. Mutants defective in this gene are affected in chlorophyll biosynthesis and show a reduction in the accumulation of a number of major thylako	magnesium-protoporphyrin IX methyltransferase (CHLM); FUNCTIONS IN: magnesium protoporphyrin IX methyltransferase activity; INVOLVED IN: chlorophyll biosynthetic process; LOCATED IN: chloroplast thylakoid membrane chloroplast chloroplast envelope; EXPRESSED IN: 23 plant structures; EXPRESSED DURING: 14 growth stages; CONTAINS InterPro DOMAIN/s: Magnesium-protoporphyrin IX methyltransferase C-term…	4674	3607	0;183;0;201;0;0;0;3;110;0;0;0;1;0;0;29;0;0;0;3;0;0;814;0;0;0;0;0;490;0;2840	0;163;0;97;0;0;0;5;79;0;0;0;1;0;0;19;0;0;0;3;0;0;728;0;0;0;0;0;293;0;2219	153	48	65	32	6.35181e-06	9.13846e-06	3.57937e-06	0.207019	0.19542	1.18266e+07	-17.4157	-1.35216	0.0567328	1	-8.51121	-1.19984	5.56699	0.0183022	1	1	0.549426	Chr4:12876845-12878651	64.965	30.5854	0	0	1	1	0.174382	0.144026	0.0667316	0.223677	0.395578	0.0823679	0.176249	0.302861	-0.246411	-0.044385	0.145911
at5g26920	at5g26920.1	1	2	Cam-binding protein 60-like G	Encodes a calmodulin-binding protein CBP60g (calmodulin binding protein 60-like.g). The calmodulin-binding domain is located near the N-terminus; calmodulin binding is dependent on Ca(2+). Inducible by both bacterial pathogen and MAMP (microbe-associated	Cam-binding protein 60-like G (CBP60G); CONTAINS InterPro DOMAIN/s: Calmodulin binding protein-like (InterPro:IPR012416); BEST Arabidopsis thaliana protein match is: Calmodulin-binding protein (TAIR:AT4G25800.2); Has 271 Blast hits to 271 proteins in 14 species: Archae - 0; Bacteria - 0; Metazoa - 0; Fungi - 0; Plants - 271; Viruses - 0; Other Eukaryotes - 0 (source: NCBI BLink).	942	2521	112;2;828	295;6;2220	29	83	175	120	8.33257e-06	5.10351e-06	1.1558e-05	0.192581	0.19542	1.18266e+07	-16.9904	1.1793	0.0794869	1	-8.0912	1.2162	5.56339	0.0183399	1	1	0.549426	Chr5:9475681-9478751	29.8907	47.0628	0.654892	-1.33694	0.181241	0.928448	0.97953	0.982611	0.919297	0.97415	0.999842	0.937846	0.976325	0.995072	-0.0429109	0.00160568	0.0582824
at5g60580	at5g60580.3	4	4	RING/U-box superfamily protein		RING/U-box superfamily protein; FUNCTIONS IN: zinc ion binding; INVOLVED IN: biological_process unknown; LOCATED IN: cellular_component unknown; CONTAINS InterPro DOMAIN/s: Zinc finger C3HC4 RING-type (InterPro:IPR018957) Zinc finger RING-CH-type (InterPro:IPR011016); BEST Arabidopsis thaliana protein match is: RING/U-box superfamily protein (TAIR:AT3G09760.1); Has 30201 Blast hits to 17322 prote…	107	122	0;0;3;1;2;0;0;0;0;2;0;5;0;0;94	0;0;3;10;21;0;0;0;0;1;0;0;0;0;87	0	1	5	5	2.24569e-07	4.55284e-08	3.92243e-07	0.373276	0.19542	1.18266e+07	-22.8185	3.13975	0.0708549	1	-11.7553	3.19447	5.55362	0.0184425	1	NA	1	Chr5:24353823-24356962	1.87605	0.65296	-1.52263	1.85979	0.0629151	0.776491	0.199187	0.0577809	0	0.248891	0.608169	0	0.0714747	0.536511	-0.558138	-0.0801951	0.447295
at3g10820	at3g10820.2	2	2	Transcription elongation factor (TFIIS) family protein		Transcription elongation factor (TFIIS) family protein; FUNCTIONS IN: transcription regulator activity DNA binding; INVOLVED IN: transcription; LOCATED IN: nucleus; CONTAINS InterPro DOMAIN/s: Transcription factor IIS N-terminal (InterPro:IPR017923) Transcription elongation factor TFIIS/CRSP70 N-terminal sub-type (InterPro:IPR003617) Transcription elongation factor TFIIS/elongin A/CRSP70 N-termin…	168	254	25;8;135	37;33;184	3	5	11	22	9.15227e-07	3.64246e-07	1.47797e-06	0.327561	0.19542	1.18266e+07	-20.3645	2.04791	0.0583413	1	-11.4315	1.90026	5.54196	0.0185658	1	1	0.549426	Chr3:3387199-3391003	0.631143	1.14073	0.853911	-0.986393	0.32394	0.96663	0.0875969	0.212542	0.0246758	0.0912787	0.227697	0.0774914	0.205101	0.417566	-0.0742389	0.110567	0.333307
at2g40400	at2g40400.1	1	2	Protein of unknown function (DUF399 and DUF3411)		Protein of unknown function (DUF399 and DUF3411); CONTAINS InterPro DOMAIN/s: Protein of unknown function DUF399 (InterPro:IPR007314) Protein of unknown function DUF3411 (InterPro:IPR021825); BEST Arabidopsis thaliana protein match is: Protein of unknown function (DUF399 and DUF3411) (TAIR:AT3G56140.1); Has 496 Blast hits to 496 proteins in 118 species: Archae - 0; Bacteria - 198; Metazoa - 0; Fu…	1778	1061	95;8;1675	56;9;996	45	50	15	41	3.49627e-06	4.3248e-06	2.65524e-06	0.268445	0.19542	1.18266e+07	-18.164	-0.690209	0.427982	1	-9.9087	-1.07014	5.53368	0.0186539	1	1	0.549426	Chr2:16869333-16873258	43.9703	18.3766	-1.25866	2.55877	0.0105043	0.464829	0.956914	0.92473	0.883053	0.953474	0.985574	0.807358	0.922883	0.976968	-0.150281	-0.0274458	0.0558734
at1g52030	at1g52030.1	1	2	myrosinase-binding protein 2	Similar to myrosinase binding proteins which may be involved in metabolizing glucosinolates and forming defense compounds to protect against herbivory. Also similar to lectins and other agglutinating factors. Expressed only in flowers.	myrosinase-binding protein 2 (MBP2); FUNCTIONS IN: sugar binding thioglucosidase binding; INVOLVED IN: flower development cell adhesion response to wounding defense response; LOCATED IN: thioglucosidase complex; EXPRESSED IN: fruit flower; EXPRESSED DURING: seed development stages; CONTAINS InterPro DOMAIN/s: Mannose-binding lectin (InterPro:IPR001229); BEST Arabidopsis thaliana protein match is:…	465	1212	6;8;451	27;30;1155	5	1	21	6	6.16555e-07	2.72953e-07	9.34071e-07	0.31878	0.19542	1.18266e+07	-20.9234	1.76336	0.142909	1	-10.5033	1.8019	5.53347	0.0186561	1	1	0.549426	Chr1:19345939-19349088	11.137	16.2166	0.542114	-1.11302	0.265699	0.963344	0.686641	0.673146	0.414544	0.688325	0.887216	0.509563	0.736903	0.886723	-0.258787	0.045631	0.365257
at5g08100	at5g08100.2	2	2	N-terminal nucleophile aminohydrolases (Ntn hydrolases) superfamily protein		N-terminal nucleophile aminohydrolases (Ntn hydrolases) superfamily protein; CONTAINS InterPro DOMAIN/s: Peptidase T2 asparaginase 2 (InterPro:IPR000246); BEST Arabidopsis thaliana protein match is: N-terminal nucleophile aminohydrolases (Ntn hydrolases) superfamily protein (TAIR:AT3G16150.1); Has 35333 Blast hits to 34131 proteins in 2444 species: Archae - 798; Bacteria - 22429; Metazoa - 974; F…	318	593	78;8;232	127;31;435	5	3	21	10	7.59459e-07	3.64056e-07	1.13724e-06	0.276566	0.19542	1.18266e+07	-20.5676	1.64364	0.119262	1	-10.554	1.66218	5.52879	0.018706	1	1	0.549426	Chr5:2593049-2594651	0.752037	1.93535	1.36372	-1.56651	0.11723	0.888699	0.0765912	0.136128	0.0267075	0.0876021	0.215362	0.0633515	0.167413	0.371226	-0.0838715	0.0790889	0.287325
at1g52320	at1g52320.1	1	4			unknown protein; FUNCTIONS IN: molecular_function unknown; INVOLVED IN: N-terminal protein myristoylation; LOCATED IN: plasma membrane; EXPRESSED IN: 23 plant structures; EXPRESSED DURING: 14 growth stages; CONTAINS InterPro DOMAIN/s: Protein of unknown function DUF632 (InterPro:IPR006867); BEST Arabidopsis thaliana protein match is: Protein of unknown function (DUF630 and DUF632) (TAIR:AT5G25590…	471	600	39;173;3;0;0;0;0;0;0;0;0;0;0;0;256	95;212;3;0;0;0;0;0;0;0;0;0;0;0;290	10	29	42	53	2.93541e-06	1.77688e-06	4.10222e-06	0.260427	0.19542	1.18266e+07	-18.4959	1.21252	0.135552	1	-9.19197	1.18761	5.52635	0.0187321	1	1	0.549426	Chr1:19484354-19488418	4.96856	5.62209	0.178279	-0.299048	0.764904	0.983165	0.59925	0.775752	0	0.446394	0.802812	0	0.470622	0.905493	-0.649449	0.0289668	0.665
at1g79075	at1g79075.2	2	2	other RNA	Unknown gene		98	84	75;10;13	78;1;5	6	4	1	0	2.32764e-07	4.55082e-07	3.58707e-08	0.345476	0.19542	1.18266e+07	-22.91	-3.68499	0.0498707	1	-12.834	-3.83257	5.52406	0.0187566	1	NA	1	Chr1:29745938-29746842	1.60679	0.0972732	-4.046	1.889	0.0588915	0.761519	0.0409012	0.00627926	0.0104182	0.0395237	0.117696	0	0.0143939	0.0589983	-0.107239	-0.0260958	0.0284753
at3g05680	at3g05680.1	1	2	embryo defective 2016		embryo defective 2016 (EMB2016); Has 4102 Blast hits to 3495 proteins in 322 species: Archae - 0; Bacteria - 116; Metazoa - 1947; Fungi - 730; Plants - 417; Viruses - 33; Other Eukaryotes - 859 (source: NCBI BLink).	889	919	17;0;872	6;0;913	6	11	4	2	4.8835e-07	7.74161e-07	2.20541e-07	0.310116	0.19542	1.18266e+07	-21.2057	-1.80982	0.122209	1	-10.8575	-1.69789	5.52353	0.0187624	1	1	0.549426	Chr3:1660522-1672522	7.32654	5.45652	-0.425149	0.896717	0.36987	0.96663	0.999988	0.999786	0.847726	0.959127	1	0.691847	0.905999	0.99993	-0.281407	-0.0522503	0.106861
at1g16840	at1g16840.2	2	4			unknown protein; BEST Arabidopsis thaliana protein match is: unknown protein (TAIR:AT1G78890.1); Has 71 Blast hits to 71 proteins in 12 species: Archae - 0; Bacteria - 0; Metazoa - 0; Fungi - 0; Plants - 71; Viruses - 0; Other Eukaryotes - 0 (source: NCBI BLink).	1094	1365	61;34;12;2;3;64;190;30;2;0;0;0;186;8;502	59;82;8;3;0;95;215;45;6;0;0;0;319;3;530	14	20	50	32	2.35628e-06	1.54815e-06	3.15796e-06	0.229344	0.19542	1.18266e+07	-18.7861	1.02979	0.194692	1	-10.3587	1.05592	5.50418	0.0189711	1	1	0.550313	Chr1:5762693-5764073	2.89342	4.16068	0.524045	-0.774102	0.43887	0.96663	0.0629769	0.428433	0.0142078	0.0403265	0.0855371	0.0352608	0.113551	0.353827	-0.0201292	0.071778	0.324001
at2g31865	at2g31865.1	1	2	poly(ADP-ribose) glycohydrolase 2		poly(ADP-ribose) glycohydrolase 2 (PARG2); FUNCTIONS IN: poly(ADP-ribose) glycohydrolase activity; INVOLVED IN: defense response to fungus; LOCATED IN: cellular_component unknown; CONTAINS InterPro DOMAIN/s: Poly(ADP-ribose) glycohydrolase (InterPro:IPR007724); BEST Arabidopsis thaliana protein match is: Poly (ADP-ribose) glycohydrolase (PARG) (TAIR:AT2G31870.2); Has 350 Blast hits to 327 protein…	332	591	12;6;314	46;17;528	8	4	38	8	1.05159e-06	5.45993e-07	1.5257e-06	0.284791	0.19542	1.18266e+07	-20.069	1.47141	0.128267	1	-9.54392	1.4634	5.5021	0.0189936	1	1	0.550313	Chr2:13546595-13549536	8.19907	8.66616	0.0799331	-0.154281	0.877388	0.993964	0.766859	0.831344	0.515412	0.743275	0.908065	0.510475	0.760456	0.913574	-0.276688	0.012754	0.298047
at2g17150	at2g17150.2	2	2	Plant regulator RWP-RK family protein		Plant regulator RWP-RK family protein; FUNCTIONS IN: sequence-specific DNA binding transcription factor activity; EXPRESSED IN: 22 plant structures; EXPRESSED DURING: 13 growth stages; BEST Arabidopsis thaliana protein match is: Plant regulator RWP-RK family protein (TAIR:AT4G35270.1); Has 321 Blast hits to 312 proteins in 26 species: Archae - 0; Bacteria - 0; Metazoa - 0; Fungi - 0; Plants - 319…	119	137	52;5;62	69;0;68	1	4	0	0	1.05223e-07	2.27701e-07	8.7835e-16	0.442834	0.19542	1.18266e+07	-36.041	-27.9501	0.132562	1	-12.5474	-6.89167	5.49297	0.0190931	1	NA	1	Chr2:7466840-7471262	0.764295	0.102196	-2.90278	1.98686	0.0469382	0.714996	0.310462	0	0.03827	0.354625	0.722558	0	0.112289	0.366678	-0.615269	-0.231309	0.162627
at1g05600	at1g05600.2	2	2	Tetratricopeptide repeat (TPR)-like superfamily protein		Tetratricopeptide repeat (TPR)-like superfamily protein; FUNCTIONS IN: molecular_function unknown; INVOLVED IN: biological_process unknown; LOCATED IN: cellular_component unknown; EXPRESSED IN: 21 plant structures; EXPRESSED DURING: 13 growth stages; CONTAINS InterPro DOMAIN/s: Pentatricopeptide repeat (InterPro:IPR002885); BEST Arabidopsis thaliana protein match is: Pentatricopeptide repeat (PPR…	35	54	2;3;30	0;17;37	0	3	0	17	4.83675e-07	1.3663e-07	8.56189e-07	0.645213	0.19542	1.18266e+07	-21.4182	2.76818	0.0785151	1	-11.329	2.46475	5.48021	0.0192329	1	1	0.553009	Chr1:1671935-1673856	0.458285	1.32532	1.53202	-1.60325	0.108879	0.873886	0.990293	1	0	0.829267	1	0	0	1	-1	-0.593121	0.729154
at1g59840	at1g59840.1	1	2	cofactor assembly of complex C		cofactor assembly of complex C (CCB4); FUNCTIONS IN: molecular_function unknown; INVOLVED IN: cytochrome b6f complex assembly; LOCATED IN: chloroplast; EXPRESSED IN: 20 plant structures; EXPRESSED DURING: 13 growth stages; CONTAINS InterPro DOMAIN/s: Protein of unknown function DUF2930 (InterPro:IPR021325); Has 391 Blast hits to 391 proteins in 82 species: Archae - 0; Bacteria - 112; Metazoa - 0;…	298	216	13;37;248	4;22;190	9	4	4	0	3.50527e-07	5.91443e-07	1.37117e-07	0.363882	0.19542	1.18266e+07	-21.7695	-2.16012	0.114142	1	-11.1822	-2.15182	5.47516	0.0192886	1	1	0.553009	Chr1:22026506-22030207	8.79245	6.05216	-0.538815	0.941787	0.346302	0.96663	0.657615	0.577587	0.444557	0.666944	0.834867	0.248725	0.540476	0.78153	-0.459983	-0.119467	0.206004
at1g17410	at1g17410.2	2	2	Nucleoside diphosphate kinase family protein		Nucleoside diphosphate kinase family protein; FUNCTIONS IN: nucleoside diphosphate kinase activity ATP binding; INVOLVED IN: UTP biosynthetic process GTP biosynthetic process CTP biosynthetic process; EXPRESSED IN: 23 plant structures; EXPRESSED DURING: 15 growth stages; CONTAINS InterPro DOMAIN/s: Nucleoside diphosphate kinase core (InterPro:IPR001564); BEST Arabidopsis thaliana protein match is…	158	188	7;22;129	6;12;170	14	8	12	0	6.76558e-07	1.00097e-06	3.84557e-07	0.373276	0.19542	1.18266e+07	-20.6538	-1.44698	0.174647	1	-10.5644	-1.47802	5.46358	0.0194169	1	1	0.553785	Chr1:5968533-5969995	7.04709	4.67391	-0.5924	0.852901	0.393714	0.96663	0.751883	0.643961	0.4778	0.722594	0.907997	0.317168	0.5982	0.846206	-0.457588	-0.123132	0.228257
at5g16980	at5g16980.2	2	2	Zinc-binding dehydrogenase family protein		Zinc-binding dehydrogenase family protein; FUNCTIONS IN: oxidoreductase activity binding zinc ion binding catalytic activity; INVOLVED IN: response to oxidative stress response to cyclopentenone; EXPRESSED IN: 11 plant structures; EXPRESSED DURING: LP.06 six leaves visible LP.04 four leaves visible 4 anthesis petal differentiation and expansion stage; CONTAINS InterPro DOMAIN/s: GroES-like (Inter…	134	88	2;21;111	2;9;77	5	16	9	0	6.08024e-07	9.56701e-07	2.94175e-07	0.392456	0.19542	1.18266e+07	-20.8816	-1.77291	0.114896	1	-10.4807	-1.97838	5.44459	0.019629	1	1	0.553798	Chr5:5579053-5580929	12.7554	3.95868	-1.68802	2.54395	0.0109606	0.474598	0.860166	0.728613	0.482169	0.771612	0.963798	0.219271	0.554898	0.900828	-0.610085	-0.205142	0.218196
at5g63550	at5g63550.1	1	2	DEK domain-containing chromatin associated protein		DEK domain-containing chromatin associated protein; EXPRESSED IN: guard cell cultured cell; CONTAINS InterPro DOMAIN/s: DEK C-terminal (InterPro:IPR014876); BEST Arabidopsis thaliana protein match is: DEK domain-containing chromatin associated protein (TAIR:AT3G48710.1); Has 35333 Blast hits to 34131 proteins in 2444 species: Archae - 798; Bacteria - 22429; Metazoa - 974; Fungi - 991; Plants - 53…	226	320	5;2;219	21;1;298	2	3	13	8	5.17944e-07	2.2763e-07	7.94359e-07	0.293123	0.19542	1.18266e+07	-21.1621	1.80936	0.097883	1	-11.9468	1.90682	5.43991	0.0196816	1	1	0.553798	Chr5:25444671-25448172	5.81458	8.56073	0.558059	-1.02777	0.304058	0.96663	0.705398	0.957472	0.350971	0.678827	0.91546	0.686165	0.895529	1	-0.101294	0.213672	0.576874
at2g39435	at2g39435.1	1	2	Phosphatidylinositol N-acetyglucosaminlytransferase subunit P-related		Phosphatidylinositol N-acetyglucosaminlytransferase subunit P-related; FUNCTIONS IN: molecular_function unknown; INVOLVED IN: biological_process unknown; LOCATED IN: cellular_component unknown; EXPRESSED IN: 19 plant structures; EXPRESSED DURING: 9 growth stages; BEST Arabidopsis thaliana protein match is: unknown protein (TAIR:AT3G53540.1); Has 30201 Blast hits to 17322 proteins in 780 species: …	121	263	21;1;99	56;3;204	12	9	34	22	1.55909e-06	9.55679e-07	2.1547e-06	0.244691	0.19542	1.18266e+07	-19.4093	1.17544	0.175932	1	-10.4077	1.16878	5.4349	0.0197382	1	1	0.553798	Chr2:16463346-16466941	4.08613	5.07635	0.313055	-0.55167	0.581174	0.973525	0.952479	0.918872	0.628325	0.871848	1	0.70525	0.895602	0.988562	-0.201527	0.0243022	0.282629
at2g30120	at2g30120.1	1	2			unknown protein; BEST Arabidopsis thaliana protein match is: unknown protein (TAIR:AT3G14750.1); Has 275 Blast hits to 241 proteins in 42 species: Archae - 4; Bacteria - 15; Metazoa - 15; Fungi - 4; Plants - 188; Viruses - 0; Other Eukaryotes - 49 (source: NCBI BLink).	240	274	83;41;116	56;41;177	43	40	46	10	2.80384e-06	3.77779e-06	1.85589e-06	0.229344	0.19542	1.18266e+07	-18.529	-1.02989	0.175365	1	-9.93499	-1.0773	5.42752	0.0198218	1	1	0.553798	Chr2:12860540-12861910	6.38848	3.44143	-0.892466	1.4262	0.153809	0.909428	0.409331	0.302829	0.188681	0.401845	0.66709	0.113095	0.248173	0.436302	-0.455211	-0.15177	0.141554
at3g51150	at3g51150.2	2	2	ATP binding microtubule motor family protein		ATP binding microtubule motor family protein; FUNCTIONS IN: microtubule motor activity ATP binding; INVOLVED IN: microtubule-based movement; EXPRESSED IN: 21 plant structures; EXPRESSED DURING: 15 growth stages; CONTAINS InterPro DOMAIN/s: Kinesin motor region conserved site (InterPro:IPR019821) Protein of unknown function DUF3490 (InterPro:IPR021881) Kinesin motor domain (InterPro:IPR001752); BE…	333	418	0;14;319	0;41;377	4	10	18	23	1.18825e-06	6.37641e-07	1.74262e-06	0.301564	0.19542	1.18266e+07	-19.8477	1.46582	0.124098	1	-10.7995	1.51646	5.40339	0.0200977	1	1	0.558656	Chr3:19000855-19006769	4.39013	4.11141	-0.0946331	0.197409	0.843507	0.990461	0.99991	1	0.670112	0.899065	1	0.682142	0.914986	1	-0.237805	0.0172479	0.26339
at3g21260	at3g21260.3	4	3	Glycolipid transfer protein (GLTP) family protein		Glycolipid transfer protein (GLTP) family protein; FUNCTIONS IN: glycolipid transporter activity glycolipid binding; INVOLVED IN: glycolipid transport; LOCATED IN: cytoplasm; EXPRESSED IN: 20 plant structures; EXPRESSED DURING: 13 growth stages; CONTAINS InterPro DOMAIN/s: Glycolipid transfer protein GLTP (InterPro:IPR014830); BEST Arabidopsis thaliana protein match is: glycolipid transfer protei…	57	68	2;0;0;4;0;0;51	0;0;0;0;0;0;68	2	2	0	0	8.3685e-08	1.82075e-07	8.7835e-16	0.412179	0.19542	1.18266e+07	-36.2025	-27.6271	0.197821	1	-12.0067	-6.13223	5.40138	0.0201208	1	NA	1	Chr3:7464019-7465785	2.37097	0.224629	-3.39986	0	1	1	0.210762	0.0266212	0.0202965	0.120018	0.40419	1.5252e-05	0.112234	0.751359	-0.313549	-0.0127809	0.610512
at1g53100	at1g53100.1	1	2	Core-2/I-branching beta-16-N-acetylglucosaminyltransferase family protein		Core-2/I-branching beta-16-N-acetylglucosaminyltransferase family protein; FUNCTIONS IN: acetylglucosaminyltransferase activity; INVOLVED IN: carbohydrate biosynthetic process; LOCATED IN: membrane; EXPRESSED IN: 7 plant structures; EXPRESSED DURING: 4 anthesis petal differentiation and expansion stage; CONTAINS InterPro DOMAIN/s: Glycosyl transferase family 14 (InterPro:IPR003406) Core-2/I-Branc…	4	29	0;0;4	5;1;23	0	0	0	5	1.09583e-07	8.7835e-16	2.17671e-07	0.58003	0.19542	1.18266e+07	-35.9783	28.0755	0.109114	1	-11.1773	6.06282	5.39054	0.0202462	1	NA	1	Chr1:19783351-19789029	0.127033	0.69022	2.44185	-1.97292	0.0485047	0.721686	0.741293	0.78953	0	0.546015	1	0	0.250185	1	-1	-0.144623	0.883127
at4g18740	at4g18740.2	2	3	Rho termination factor		Rho termination factor; FUNCTIONS IN: transcription termination factor activity; INVOLVED IN: transcription termination; EXPRESSED IN: 21 plant structures; EXPRESSED DURING: 12 growth stages; CONTAINS InterPro DOMAIN/s: Rho termination factor N-terminal (InterPro:IPR011112); Has 35333 Blast hits to 34131 proteins in 2444 species: Archae - 798; Bacteria - 22429; Metazoa - 974; Fungi - 991; Plants …	432	364	64;18;26;16;0;31;277	52;6;38;11;0;17;240	8	10	3	3	5.19309e-07	8.1948e-07	2.31146e-07	0.301564	0.19542	1.18266e+07	-21.1206	-1.80362	0.148241	1	-11.5238	-1.81494	5.38197	0.0203458	1	1	0.559249	Chr4:10303413-10304576	9.66469	6.62034	-0.545819	0.833252	0.404703	0.96663	0.303256	0.290948	0.0294823	0.307891	0.6048	0.137658	0.333596	0.575545	-0.329397	0.0292159	0.39093
at3g07565	at3g07565.4	8	4	Protein of unknown function (DUF3755)		Protein of unknown function (DUF3755); INVOLVED IN: biological_process unknown; LOCATED IN: chloroplast; EXPRESSED IN: 23 plant structures; EXPRESSED DURING: 15 growth stages; CONTAINS InterPro DOMAIN/s: Protein of unknown function DUF3755 (InterPro:IPR022228); BEST Arabidopsis thaliana protein match is: Protein of unknown function (DUF3755) (TAIR:AT1G10820.2).	595	593	4;6;46;6;1;0;142;20;0;0;0;23;24;0;323	3;1;35;4;2;0;131;6;0;0;0;31;24;0;356	6	14	6	0	5.37937e-07	9.10954e-07	2.01204e-07	0.354617	0.19542	1.18266e+07	-21.1836	-2.23525	0.0574464	1	-11.8997	-2.10414	5.37516	0.0204254	1	1	0.559249	Chr3:2413639-2417790	3.08628	1.13754	-1.43995	1.60418	0.108674	0.873658	0.176771	0.0940715	0.00152505	0.178093	0.361056	0.0196503	0.0740826	0.177484	-0.285528	-0.0995738	0.0840943
at2g01890	at2g01890.1	1	2	purple acid phosphatase 8	Encodes a purple acid phosphatase (PAP) belonging to the low molecular weight plant PAP group.	purple acid phosphatase 8 (PAP8); FUNCTIONS IN: protein serine/threonine phosphatase activity acid phosphatase activity; INVOLVED IN: dephosphorylation; LOCATED IN: endomembrane system; EXPRESSED IN: 22 plant structures; EXPRESSED DURING: 12 growth stages; CONTAINS InterPro DOMAIN/s: Metallophosphoesterase (InterPro:IPR004843); BEST Arabidopsis thaliana protein match is: purple acid phosphatase 3…	249	90	39;0;210	14;0;76	25	14	8	6	1.15065e-06	1.77429e-06	5.38364e-07	0.268445	0.19542	1.18266e+07	-19.9597	-1.71063	0.0695198	1	-11.1933	-1.70329	5.3258	0.021012	1	1	0.572446	Chr2:396767-399208	11.4731	3.20891	-1.8381	3.08064	0.00206554	0.246713	0.999922	0.999368	0.77877	0.936845	0.999997	0.500442	0.824806	0.999876	-0.448877	-0.0998353	0.15542
at5g49470	at5g49470.1	1	4	PAS domain-containing protein tyrosine kinase family protein		PAS domain-containing protein tyrosine kinase family protein; FUNCTIONS IN: protein serine/threonine/tyrosine kinase activity kinase activity; INVOLVED IN: protein amino acid phosphorylation; EXPRESSED IN: 13 plant structures; EXPRESSED DURING: 4 anthesis F mature embryo stage petal differentiation and expansion stage E expanded cotyledon stage D bilateral stage; CONTAINS InterPro DOMAIN/s: Prote…	397	394	11;0;0;0;0;0;43;1;0;0;0;18;38;0;286	3;0;0;0;0;0;53;0;0;0;0;23;42;0;273	5	6	3	0	2.89858e-07	5.00764e-07	1.04193e-07	0.345476	0.19542	1.18266e+07	-22.0822	-2.30583	0.0896547	1	-11.954	-2.20034	5.30311	0.0212874	1	1	0.574052	Chr5:20063447-20068665	1.7765	0.355365	-2.32167	2.48171	0.0130754	0.484632	0.245544	0.08328	0.146142	0.562838	0.959037	0.0308075	0.163249	0.378461	-0.835472	-0.380489	0.0612543
at3g19960	at3g19960.1	1	2	myosin 1	member of Myosin-like proteins	myosin 1 (ATM1); FUNCTIONS IN: motor activity; INVOLVED IN: actin filament-based movement; LOCATED IN: plasma membrane myosin complex cell plate phragmoplast; EXPRESSED IN: 24 plant structures; EXPRESSED DURING: 13 growth stages; CONTAINS InterPro DOMAIN/s: Myosin head motor domain (InterPro:IPR001609) IQ calmodulin-binding region (InterPro:IPR000048); BEST Arabidopsis thaliana protein match is: …	744	1264	87;0;657	206;0;1058	30	57	77	129	6.66337e-06	3.96278e-06	9.38183e-06	0.221811	0.19542	1.18266e+07	-17.3226	1.24493	0.0863954	1	-8.77586	1.11443	5.29113	0.0214343	1	1	0.574052	Chr3:6948773-6956966	10.2884	11.6853	0.183677	-0.395819	0.692238	0.980296	0.999998	1	0.948088	0.985958	1	0.970267	0.991973	1	-0.0208038	0.00550362	0.0457343
at5g37380	at5g37380.3	4	5	Chaperone DnaJ-domain superfamily protein		Chaperone DnaJ-domain superfamily protein; FUNCTIONS IN: unfolded protein binding heat shock protein binding; INVOLVED IN: protein folding; EXPRESSED IN: 21 plant structures; EXPRESSED DURING: 14 growth stages; CONTAINS InterPro DOMAIN/s: Molecular chaperone heat shock protein Hsp40 DnaJ (InterPro:IPR015609) Heat shock protein DnaJ N-terminal (InterPro:IPR001623) Heat shock protein DnaJ (InterPro…	396	440	0;1;0;0;0;0;0;1;1;0;0;0;0;0;12;1;0;0;0;0;0;0;0;0;0;0;100;0;0;0;280	0;0;0;7;0;0;0;6;0;0;0;2;0;0;11;2;0;0;0;0;0;0;0;0;0;0;114;0;0;0;298	0	0	7	0	1.28848e-07	8.7835e-16	2.32552e-07	0.496995	0.19542	1.18266e+07	-36.0726	27.8869	0.140951	1	-12.7785	6.61911	5.27947	0.0215783	1	NA	1	Chr5:14816758-14819296	0	1.85861	0	0	1	1	0	0.756012	0	0.0621471	0.221314	0	0.259732	0.553639	-0.108307	0.186577	0.491453
at5g15730	at5g15730.2	2	2	Protein kinase superfamily protein		Protein kinase superfamily protein; FUNCTIONS IN: protein serine/threonine kinase activity protein kinase activity kinase activity ATP binding; INVOLVED IN: protein amino acid phosphorylation; LOCATED IN: endomembrane system; EXPRESSED IN: 23 plant structures; EXPRESSED DURING: 13 growth stages; CONTAINS InterPro DOMAIN/s: Protein kinase catalytic domain (InterPro:IPR000719) Serine/threonine-prot…	663	1373	0;45;618	0;100;1273	11	34	56	44	3.02243e-06	2.05039e-06	3.99271e-06	0.244691	0.19542	1.18266e+07	-18.4137	0.963904	0.227618	1	-10.0318	1.03426	5.26725	0.0217303	1	1	0.574052	Chr5:5130502-5133187	24.9737	32.8092	0.393694	-0.8633	0.387972	0.96663	0.999988	0.999996	0.891224	0.970221	1	0.938841	0.982988	1	-0.043694	0.012878	0.0949057
at5g61920	at5g61920.1	1	2			unknown protein; INVOLVED IN: biological_process unknown; LOCATED IN: chloroplast; EXPRESSED IN: 6 plant structures; EXPRESSED DURING: 4 anthesis F mature embryo stage petal differentiation and expansion stage E expanded cotyledon stage D bilateral stage; BEST Arabidopsis thaliana protein match is: unknown protein (TAIR:AT1G67170.1); Has 1807 Blast hits to 1807 proteins in 277 species: Archae - 0…	72	99	1;2;69	13;1;85	1	0	2	11	3.16381e-07	4.55092e-08	5.96669e-07	0.508318	0.19542	1.18266e+07	-22.4807	3.81801	0.0354938	1	-13.3993	3.35368	5.26565	0.0217503	1	1	0.574052	Chr5:24864301-24867821	0.338152	1.41266	2.06267	-1.60328	0.108872	0.873886	0.164928	0.833096	0.0187962	0.232716	0.628986	0.273705	0.756539	1	-0.0872161	0.496561	0.869481
at4g23010	at4g23010.1	1	3	UDP-galactose transporter 2		UDP-galactose transporter 2 (UTR2); FUNCTIONS IN: molecular_function unknown; INVOLVED IN: transmembrane transport; LOCATED IN: cellular_component unknown; EXPRESSED IN: 24 plant structures; EXPRESSED DURING: 14 growth stages; CONTAINS InterPro DOMAIN/s: UAA transporter (InterPro:IPR013657); BEST Arabidopsis thaliana protein match is: UDP-N-acetylglucosamine (UAA) transporter family (TAIR:AT1G126…	902	1548	4;1;151;1;108;0;637	22;0;226;1;144;0;1155	4	0	17	5	4.87237e-07	1.81954e-07	7.6614e-07	0.354617	0.19542	1.18266e+07	-21.3603	2.06014	0.091319	1	-11.2881	2.57827	5.26365	0.0217753	1	1	0.574052	Chr4:12060130-12062858	38.4677	47.2951	0.298043	-0.64833	0.516771	0.971029	0.990355	0.998194	0.941579	0.975838	0.994522	0.970425	0.988445	0.998231	-0.0136422	0.0128631	0.0491346
at2g31450	at2g31450.1	1	2	DNA glycosylase superfamily protein		ATNTH1; CONTAINS InterPro DOMAIN/s: Helix-hairpin-helix motif (InterPro:IPR000445) Helix-hairpin-helix DNA-binding motif class 1 (InterPro:IPR003583) Endonuclease III iron-sulphur binding site (InterPro:IPR004035) DNA glycosylase (InterPro:IPR011257) Endonuclease III-like iron-sulphur cluster loop motif (InterPro:IPR003651) Endonuclease III conserved site-2 (InterPro:IPR004036) HhH-GPD domain (In…	104	108	0;0;104	5;2;101	0	0	3	2	9.98011e-08	8.7835e-16	1.8676e-07	0.402248	0.19542	1.18266e+07	-36.176	27.6801	0.126226	1	-12.4383	6.54581	5.26006	0.0218202	1	NA	1	Chr2:13399127-13404222	3.36349	2.62756	-0.356234	0.528011	0.597492	0.976042	0.627708	0.796508	0.00485365	0.567547	0.997955	0.270638	0.689862	0.975067	-0.524624	0.114283	0.822089
at4g33000	at4g33000.2	2	3	calcineurin B-like protein 10	Encodes a member of the calcineurin B-like calcium sensor gene family. Mediates salt tolerance by regulating ion homeostasis in Arabidopsis. In the shoot SCABP recruits the protein kinase SOS2 to the plasma membrane. SCABP is partially redundant with SOS3	calcineurin B-like protein 10 (CBL10); CONTAINS InterPro DOMAIN/s: EF-Hand 1 calcium-binding site (InterPro:IPR018247) Recoverin (InterPro:IPR001125) EF-HAND 2 (InterPro:IPR018249) Calcineurin B protein (InterPro:IPR015757) EF-hand-like domain (InterPro:IPR011992) Calcium-binding EF-hand (InterPro:IPR002048); BEST Arabidopsis thaliana protein match is: calcineurin B-like 3 (TAIR:AT4G26570.1); Has…	86	64	0;15;4;19;0;0;48	0;6;10;15;0;0;33	11	4	6	0	4.27531e-07	6.82333e-07	2.01204e-07	0.382799	0.19542	1.18266e+07	-21.3961	-1.82563	0.136551	1	-10.3029	-1.7585	5.2598	0.0218236	1	1	0.574052	Chr4:15924348-15926628	2.92245	1.58238	-0.885087	1.10239	0.270292	0.96448	0.548145	0.698219	0	0.501565	0.802996	0	0.443095	0.898566	-0.555013	-0.0504915	0.569232
at2g43140	at2g43140.2	2	2	basic helix-loop-helix (bHLH) DNA-binding superfamily protein		basic helix-loop-helix (bHLH) DNA-binding superfamily protein; FUNCTIONS IN: DNA binding sequence-specific DNA binding transcription factor activity; INVOLVED IN: regulation of transcription; LOCATED IN: nucleus; EXPRESSED IN: root; CONTAINS InterPro DOMAIN/s: Helix-loop-helix DNA-binding domain (InterPro:IPR001092) Helix-loop-helix DNA-binding (InterPro:IPR011598); BEST Arabidopsis thaliana prot…	32	70	0;8;24	1;34;35	4	4	26	8	7.85774e-07	3.64151e-07	1.18125e-06	0.276566	0.19542	1.18266e+07	-20.5435	1.69101	0.105964	1	-10.831	1.65846	5.25611	0.0218699	1	1	0.574052	Chr2:17931524-17935686	2.64896	2.87462	0.117945	-0.175093	0.861006	0.992219	0.998676	0.916379	0.338308	0.751366	1	0.304588	0.787749	1	-0.506144	0.0166468	0.514152
at5g49020	at5g49020.1	1	2	protein arginine methyltransferase 4A	Encodes a type I protein arginine methyltransferase. PRMT4a can catalyze the asymmetric dimethylation of arginines 217 and 26 on histone 3 and can also methylate myelin basic protein in vitro. Double mutants lacking PRMT4a and 4b have reduced levels of hi	protein arginine methyltransferase 4A (PRMT4A); CONTAINS InterPro DOMAIN/s: Skb1 methyltransferase (InterPro:IPR007857); BEST Arabidopsis thaliana protein match is: protein arginine methyltransferase 4B (TAIR:AT3G06930.1); Has 2908 Blast hits to 2887 proteins in 698 species: Archae - 60; Bacteria - 734; Metazoa - 1196; Fungi - 253; Plants - 326; Viruses - 1; Other Eukaryotes - 338 (source: NCBI B…	87	109	6;0;81	30;1;78	4	2	3	27	8.74994e-07	2.73033e-07	1.51034e-06	0.464021	0.19542	1.18266e+07	-20.541	2.52742	0.0547493	1	-11.0917	1.92595	5.25295	0.0219096	1	1	0.574052	Chr5:19871250-19874920	2.57402	2.47121	-0.0588077	0.0973683	0.922434	0.997447	0.999922	0.814555	0.136271	0.741436	1	0	0.520726	1	-0.962934	-0.202884	0.585072
at5g10320	at5g10320.3	4	3			unknown protein; Has 51 Blast hits to 50 proteins in 17 species: Archae - 0; Bacteria - 4; Metazoa - 0; Fungi - 0; Plants - 47; Viruses - 0; Other Eukaryotes - 0 (source: NCBI BLink).	49	59	1;0;5;1;0;6;36	2;0;1;9;0;1;46	0	1	4	5	2.0674e-07	4.55284e-08	3.5881e-07	0.382799	0.19542	1.18266e+07	-22.877	3.02287	0.0954738	1	-12.5706	3.21265	5.24931	0.0219554	1	NA	1	Chr5:3243955-3246721	0.615544	0.648636	0	0	1	1	0.138434	0.550205	0	0.144124	0.417299	0.0984119	0.549178	0.840196	-0.101137	0.399333	0.724048
at5g28910	at5g28910.2	2	2			unknown protein; FUNCTIONS IN: molecular_function unknown; INVOLVED IN: biological_process unknown; BEST Arabidopsis thaliana protein match is: unknown protein (TAIR:AT5G28960.1); Has 82 Blast hits to 80 proteins in 14 species: Archae - 0; Bacteria - 0; Metazoa - 1; Fungi - 0; Plants - 78; Viruses - 0; Other Eukaryotes - 3 (source: NCBI BLink).	15	28	1;0;14	1;10;17	0	0	2	8	2.19203e-07	8.7835e-16	4.39779e-07	0.48584	0.19542	1.18266e+07	-35.5135	29.0051	0.0218833	1	-13.0871	9.13172	5.24667	0.0219888	1	NA	1	Chr5:10930568-10932999	0.000111738	0.532229	12.2177	-0.0280909	0.97759	0.998672	0.00365423	0.609844	0	0.879068	1	0	0	1	-1	-0.555432	0.755871
at1g64050	at1g64050.2	2	2			unknown protein; INVOLVED IN: biological_process unknown; LOCATED IN: cellular_component unknown; EXPRESSED IN: 22 plant structures; EXPRESSED DURING: 13 growth stages.	473	536	15;1;457	31;9;496	0	1	4	5	2.0674e-07	4.55284e-08	3.5881e-07	0.382799	0.19542	1.18266e+07	-22.877	3.02287	0.0954738	1	-12.1202	3.16227	5.24557	0.0220027	1	NA	1	Chr1:23762352-23766168	1.06599	1.3278	0.31684	-0.418646	0.675475	0.980296	0.0262564	0.139367	0.000437408	0.0526399	0.163395	0.0420445	0.16465	0.382049	-0.0618509	0.107077	0.341371
at4g39330	at4g39330.2	2	2	cinnamyl alcohol dehydrogenase 9		cinnamyl alcohol dehydrogenase 9 (CAD9); FUNCTIONS IN: oxidoreductase activity zinc ion binding; INVOLVED IN: oxidation reduction; LOCATED IN: apoplast; EXPRESSED IN: 25 plant structures; EXPRESSED DURING: 15 growth stages; CONTAINS InterPro DOMAIN/s: GroES-like (InterPro:IPR011032) Alcohol dehydrogenase GroES-like (InterPro:IPR013154) Alcohol dehydrogenase zinc-containing conserved site (InterPr…	2634	1860	878;0;1756	712;4;1144	0	0	0	4	8.65274e-08	8.7835e-16	1.69756e-07	0.567608	0.19542	1.18266e+07	-36.1592	27.7137	0.151763	1	-15.1004	7.13518	5.23965	0.0220777	1	NA	1	Chr4:18291217-18293512	3.10651	0	-1.79769e+308	-1.79769e+308	0.00398563	0.318802	9.33421e-07	0.018007	1.68389e-08	0.00692876	0.0254033	0.00474116	0.0312849	0.0820841	-0.00713322	0.0233628	0.0752997
at5g07340	at5g07340.1	1	2	Calreticulin family protein		Calreticulin family protein; FUNCTIONS IN: unfolded protein binding calcium ion binding; INVOLVED IN: protein folding; LOCATED IN: endoplasmic reticulum plasma membrane chloroplast membrane; EXPRESSED IN: 24 plant structures; EXPRESSED DURING: 14 growth stages; CONTAINS InterPro DOMAIN/s: Calreticulin/calnexin P (InterPro:IPR009033) Calreticulin/calnexin (InterPro:IPR001580) Calreticulin/calnexin…	301	549	7;0;294	1;0;548	3	4	1	0	1.67241e-07	3.18676e-07	3.58707e-08	0.363882	0.19542	1.18266e+07	-23.168	-3.17338	0.167505	1	-11.0616	-3.20789	5.23154	0.0221809	1	NA	1	Chr5:2317212-2319649	11.2891	12.4219	0.137954	-0.271008	0.786385	0.984937	0.999815	0.99788	0.649659	0.902897	1	0.150939	0.712274	0.999553	-0.736688	-0.173751	0.216669
at2g22720	at2g22720.3	4	3	SPT2 chromatin protein		SPT2 chromatin protein; CONTAINS InterPro DOMAIN/s: Chromatin SPT2 (InterPro:IPR013256); BEST Arabidopsis thaliana protein match is: SPT2 chromatin protein (TAIR:AT4G37860.1); Has 35333 Blast hits to 34131 proteins in 2444 species: Archae - 798; Bacteria - 22429; Metazoa - 974; Fungi - 991; Plants - 531; Viruses - 0; Other Eukaryotes - 9610 (source: NCBI BLink).	1279	1810	41;5;0;10;14;67;1142	55;7;0;35;51;108;1554	9	1	25	10	8.64431e-07	4.54761e-07	1.25487e-06	0.327561	0.19542	1.18266e+07	-20.3382	1.46114	0.169539	1	-10.9507	1.57229	5.23059	0.022193	1	1	0.575967	Chr2:9657343-9660776	21.1593	21.2705	0.00756054	-0.016382	0.98693	0.998907	0.51682	0.623793	0.250466	0.517125	0.784078	0.502372	0.696754	0.856504	-0.142484	0.174825	0.490193
at4g39930	at4g39930.2	2	2			unknown protein; FUNCTIONS IN: molecular_function unknown; INVOLVED IN: biological_process unknown; LOCATED IN: cellular_component unknown; EXPRESSED IN: 8 plant structures; EXPRESSED DURING: LP.04 four leaves visible LP.10 ten leaves visible petal differentiation and expansion stage LP.08 eight leaves visible.	3	11	0;1;2	0;11;0	1	0	8	3	2.30954e-07	4.55092e-08	3.95308e-07	0.345476	0.19542	1.18266e+07	-22.834	3.11093	0.087673	1	-11.8132	3.24091	5.20875	0.0224735	1	1	0.580496	Chr4:18518342-18518983	0.736407	1.29013	0.808937	-0.712894	0.475911	0.967785	1	1	0	0.325383	1	0	0	1	-1	-0.0669212	1
at4g15233	at4g15233.1	1	2	ABC-2 and Plant PDR ABC-type transporter family protein		ABC-2 and Plant PDR ABC-type transporter family protein; FUNCTIONS IN: nucleoside-triphosphatase activity ATPase activity nucleotide binding ATP binding; INVOLVED IN: biological_process unknown; LOCATED IN: membrane; CONTAINS InterPro DOMAIN/s: ATPase AAA+ type core (InterPro:IPR003593) ABC transporter-like (InterPro:IPR003439) Plant PDR ABC transporter associated (InterPro:IPR013581) ABC-2 type …	1501	2994	128;249;1124	328;471;2195	74	54	236	92	8.7381e-06	5.82442e-06	1.16355e-05	0.17156	0.19542	1.18266e+07	-16.8902	0.998556	0.115883	1	-9.11943	1.01792	5.19802	0.0226126	1	1	0.581346	Chr4:8688288-8694558	8.9776	13.023	0.536663	-1.14765	0.251112	0.960153	0.456121	0.507174	0.22381	0.459793	0.703379	0.266089	0.512309	0.742342	-0.306263	0.0524982	0.384479
at3g14890	at3g14890.1	1	2	phosphoesterase		phosphoesterase; FUNCTIONS IN: DNA binding catalytic activity zinc ion binding; EXPRESSED IN: 24 plant structures; EXPRESSED DURING: 15 growth stages; CONTAINS InterPro DOMAIN/s: HAD-superfamily hydrolase subfamily IIIA (InterPro:IPR006549) Polynucleotide kinase 3 phosphatase central region (InterPro:IPR013954) Zinc finger PARP-type (InterPro:IPR001510) Polynucleotide kinase 3 phosphatase (InterP…	453	440	49;0;404	20;0;420	12	37	7	13	1.5531e-06	2.23268e-06	8.66403e-07	0.31878	0.19542	1.18266e+07	-19.4383	-1.33122	0.182286	1	-11.2062	-1.33	5.18273	0.0228125	1	1	0.583743	Chr3:5008741-5013265	12.0347	6.51033	-0.886394	1.74912	0.0802696	0.819324	1	0.999867	0.780402	0.942203	1	0.717284	0.916212	1	-0.240245	-0.024077	0.162004
at4g01915	at4g01915.2	2	3			unknown protein; Has 35333 Blast hits to 34131 proteins in 2444 species: Archae - 798; Bacteria - 22429; Metazoa - 974; Fungi - 991; Plants - 531; Viruses - 0; Other Eukaryotes - 9610 (source: NCBI BLink).	79	44	3;21;25;0;4;0;26	1;7;15;0;1;0;20	3	18	2	5	6.22411e-07	9.56994e-07	2.90004e-07	0.412179	0.19542	1.18266e+07	-20.8154	-1.64151	0.211978	1	-10.6794	-1.56776	5.16852	0.0229998	1	1	0.585799	Chr4:827236-828607	2.6851	1.17408	-1.19344	1.48154	0.138463	0.905197	0.735749	0.579778	0	0.421508	0.853904	0	0.373268	0.776652	-0.646018	-0.0358249	0.556816
at2g28310	at2g28310.1	1	3	Protein of unknown function (DUF707)		Protein of unknown function (DUF707); CONTAINS InterPro DOMAIN/s: Protein of unknown function DUF707 (InterPro:IPR007877); BEST Arabidopsis thaliana protein match is: Protein of unknown function (DUF707) (TAIR:AT1G08040.2); Has 326 Blast hits to 325 proteins in 27 species: Archae - 0; Bacteria - 15; Metazoa - 0; Fungi - 0; Plants - 305; Viruses - 0; Other Eukaryotes - 6 (source: NCBI BLink).	161	145	7;0;0;0;0;0;154	1;1;2;0;0;0;141	5	2	1	0	1.67186e-07	3.185e-07	3.58707e-08	0.382799	0.19542	1.18266e+07	-23.1697	-3.17454	0.17222	1	-11.8755	-3.11659	5.16585	0.0230351	1	NA	1	Chr2:12085376-12088060	1.88418	2.08646	0.147121	-0.192757	0.847149	0.990602	0.621633	0.234415	0	0.202261	0.845005	0	0.123252	0.474885	-0.728729	-0.0632701	0.353878
at5g47455	at5g47455.3	4	7			unknown protein; BEST Arabidopsis thaliana protein match is: unknown protein (TAIR:AT4G17310.2); Has 138 Blast hits to 138 proteins in 13 species: Archae - 0; Bacteria - 0; Metazoa - 0; Fungi - 0; Plants - 138; Viruses - 0; Other Eukaryotes - 0 (source: NCBI BLink).	98	210	1;5;0;0;0;0;0;0;0;0;0;0;0;0;0;12;1;2;0;0;0;0;0;0;0;1;0;0;0;0;0;2;3;2;0;0;0;0;0;0;0;0;0;0;0;0;0;0;0;0;0;0;0;0;0;0;0;0;0;0;0;0;0;5;0;0;0;0;0;0;0;0;0;0;0;0;0;0;0;0;0;0;0;0;0;0;0;0;0;0;0;0;0;0;0;2;6;0;0;0;0;0;0;0;0;0;0;0;0;0;0;0;0;0;0;0;0;0;0;0;0;0;0;0;0;4;52	0;4;0;7;0;0;0;0;0;0;0;0;0;0;0;69;0;4;0;0;0;0;0;0;0;0;0;0;0;0;0;2;9;10;0;0;0;0;0;0;0;0;0;0;0;0;0;0;0;0;0;0;0;0;0;0;0;0;0;0;0;0;0;5;0;0;0;0;0;0;0;0;0;0;0;0;0;0;0;0;0;1;0;0;0;0;0;0;0;0;0;0;0;0;0;3;15;0;0;0;0;0;0;0;0;0;0;0;0;0;0;0;0;0;0;0;0;0;0;0;0;0;0;0;0;2;79	0	0	5	2	1.36089e-07	8.7835e-16	2.5365e-07	0.382799	0.19542	1.18266e+07	-35.9667	28.0986	0.0815206	1	-13.317	8.31162	5.15627	0.0231626	1	NA	1	Chr5:19250718-19254193	2.08682	2.00999	-0.0541176	0.0462595	0.963103	0.998599	0.000471018	0	0	0.0474978	0.169987	0	0	0.2368	-0.164296	-0.038467	0.202209
at5g45300	at5g45300.2	2	2	beta-amylase 2		beta-amylase 2 (BMY2); FUNCTIONS IN: cation binding beta-amylase activity catalytic activity; INVOLVED IN: carbohydrate metabolic process polysaccharide catabolic process; LOCATED IN: cellular_component unknown; EXPRESSED IN: 22 plant structures; EXPRESSED DURING: 13 growth stages; CONTAINS InterPro DOMAIN/s: Glycoside hydrolase family 14 (InterPro:IPR001554) Glycoside hydrolase catalytic core (I…	270	286	8;5;257	9;0;277	2	3	0	0	1.05204e-07	2.2763e-07	8.7835e-16	0.402248	0.19542	1.18266e+07	-36.0414	-27.9494	0.126226	1	-12.9893	-7.85968	5.12996	0.0235162	1	NA	1	Chr5:18353607-18356875	2.39208	0.808528	-1.56489	1.94069	0.0522954	0.732506	0.385646	0.00031803	0.10944	0.41504	0.776872	4.83931e-06	0.138113	0.425814	-0.6792	-0.269196	0.127174
at1g80860	at1g80860.2	2	2	phospholipid N-methyltransferase	Encodes a single-copy phospholipid N-methyltransferase involved in phosphatidylcholine biosynthesis. Has specific activity towards phosphatidylmonomethylethanolamine and phosphatidyldimethylethanolamine but not phosphatidylethanolamine.	phospholipid N-methyltransferase (PLMT); CONTAINS InterPro DOMAIN/s: Phospholipid methyltransferase (InterPro:IPR007318); Has 30201 Blast hits to 17322 proteins in 780 species: Archae - 12; Bacteria - 1396; Metazoa - 17338; Fungi - 3422; Plants - 5037; Viruses - 0; Other Eukaryotes - 2996 (source: NCBI BLink).	211	290	39;9;163	56;36;198	4	5	6	30	1.07567e-06	4.09721e-07	1.77049e-06	0.392456	0.19542	1.18266e+07	-20.1424	2.15277	0.0594228	1	-10.6645	1.74213	5.11779	0.0236817	1	1	0.586232	Chr1:30388034-30389302	12.0249	11.8194	-0.0248702	0.0405478	0.967656	0.998672	0.384367	0.595601	0.188332	0.402215	0.646674	0.326425	0.638453	0.842795	-0.169299	0.230052	0.545851
at2g28930	at2g28930.3	4	3	protein kinase 1B		protein kinase 1B (PK1B); FUNCTIONS IN: protein serine/threonine kinase activity protein kinase activity kinase activity ATP binding; INVOLVED IN: protein amino acid phosphorylation; LOCATED IN: plasma membrane; EXPRESSED IN: 22 plant structures; EXPRESSED DURING: 13 growth stages; CONTAINS InterPro DOMAIN/s: Protein kinase ATP binding site (InterPro:IPR017441) Protein kinase catalytic domain (In…	809	1535	3;20;0;13;0;40;733	1;43;0;42;0;99;1350	10	3	27	15	1.08998e-06	5.91321e-07	1.57568e-06	0.284791	0.19542	1.18266e+07	-19.9814	1.4167	0.143461	1	-11.1157	1.57068	5.1112	0.0237719	1	1	0.586232	Chr2:12424302-12426674	10.4289	13.7294	0.396686	-0.800886	0.423198	0.96663	0.286968	0.382926	0.113003	0.283234	0.50621	0.174856	0.359621	0.608335	-0.225523	0.0764447	0.372742
at5g50430	at5g50430.1	1	3	ubiquitin-conjugating enzyme 33		ubiquitin-conjugating enzyme 33 (UBC33); FUNCTIONS IN: ubiquitin-protein ligase activity; INVOLVED IN: regulation of protein metabolic process post-translational protein modification; LOCATED IN: cellular_component unknown; CONTAINS InterPro DOMAIN/s: Ubiquitin-conjugating enzyme/RWD-like (InterPro:IPR016135) Ubiquitin-conjugating enzyme E2 (InterPro:IPR000608); BEST Arabidopsis thaliana protein …	870	1434	11;0;117;0;42;0;700	40;3;186;0;108;0;1097	10	1	31	9	9.51255e-07	5.00203e-07	1.37721e-06	0.336458	0.19542	1.18266e+07	-20.2057	1.45129	0.178282	1	-11.2088	1.65219	5.10681	0.0238322	1	1	0.586232	Chr5:20534172-20537117	26.5847	41.5616	0.644655	-1.37896	0.167906	0.913899	0.999928	0.967807	0.831749	0.935723	0.999887	0.865512	0.939954	0.98562	-0.0929172	0.003355	0.116423
at3g46210	at3g46210.1	1	6	Ribosomal protein S5 domain 2-like superfamily protein		Ribosomal protein S5 domain 2-like superfamily protein; FUNCTIONS IN: 3'-5'-exoribonuclease activity RNA binding; INVOLVED IN: RNA processing; LOCATED IN: cellular_component unknown; EXPRESSED IN: 20 plant structures; EXPRESSED DURING: 13 growth stages; CONTAINS InterPro DOMAIN/s: Exoribonuclease phosphorolytic domain 1 (InterPro:IPR001247) Ribosomal protein S5 domain 2-type fold (InterPro:IPR020…	103	100	0;0;0;1;0;0;0;0;0;0;0;0;0;0;0;3;0;0;0;0;0;0;0;0;0;0;0;0;0;0;0;5;0;0;0;5;0;0;0;0;0;0;0;0;6;0;0;0;0;0;0;0;0;0;0;0;0;0;0;0;0;0;83	5;0;0;0;0;0;0;1;0;0;0;0;0;0;0;3;0;0;0;0;0;0;0;0;0;0;0;0;0;0;0;1;0;0;0;4;0;0;0;0;0;0;0;0;7;0;0;0;0;0;0;0;0;0;0;0;0;0;0;0;0;0;79	0	0	1	4	1.06163e-07	8.7835e-16	2.06666e-07	0.496995	0.19542	1.18266e+07	-36.0505	27.9311	0.097481	1	-12.7396	6.79628	5.1025	0.0238914	1	NA	1	Chr3:16976685-16978923	3.64013	2.36669	-0.62112	0.842046	0.399762	0.96663	0.00137262	0.374383	0.00350251	0.128934	0.376676	0.136945	0.572292	0.852204	-0.0650286	0.430641	0.768903
at2g40540	at2g40540.1	1	2	potassium transporter 2	putative potassium transporter AtKT2p (AtKT2) mRNA	potassium transporter 2 (KT2); FUNCTIONS IN: potassium ion transmembrane transporter activity; INVOLVED IN: potassium ion transport; LOCATED IN: plasma membrane membrane; EXPRESSED IN: 23 plant structures; EXPRESSED DURING: 13 growth stages; CONTAINS InterPro DOMAIN/s: Potassium uptake protein kup (InterPro:IPR018519) K+ potassium transporter (InterPro:IPR003855); BEST Arabidopsis thaliana protei…	462	345	20;0;442	10;1;334	13	7	10	0	6.01357e-07	9.09948e-07	3.24542e-07	0.373276	0.19542	1.18266e+07	-20.8448	-1.55392	0.138634	1	-10.9137	-1.59631	5.10084	0.0239143	1	1	0.586232	Chr2:16930863-16934588	5.07456	3.48857	-0.540645	0.998115	0.318224	0.96663	0.999296	0.718378	0.501225	0.832212	0.999918	0.186652	0.522998	0.88816	-0.725315	-0.288922	0.179094
at1g60890	at1g60890.1	1	2	Phosphatidylinositol-4-phosphate 5-kinase family protein		Phosphatidylinositol-4-phosphate 5-kinase family protein; FUNCTIONS IN: 1-phosphatidylinositol-4-phosphate 5-kinase activity phosphatidylinositol phosphate kinase activity ATP binding; INVOLVED IN: phosphatidylinositol metabolic process; LOCATED IN: plasma membrane; EXPRESSED IN: 22 plant structures; EXPRESSED DURING: 13 growth stages; CONTAINS InterPro DOMAIN/s: Phosphatidylinositol-4-phosphate …	181	366	21;0;160	57;0;309	5	16	14	43	1.83596e-06	9.56701e-07	2.73861e-06	0.345476	0.19542	1.18266e+07	-19.2256	1.53928	0.118524	1	-10.145	1.35012	5.09921	0.0239368	1	1	0.586232	Chr1:22412245-22417244	3.7701	5.3794	0.512841	-0.956788	0.338674	0.96663	1	1	0.261939	0.780814	1	0.570108	0.891372	1	-0.283374	0.103668	0.63186
at3g17365	at3g17365.1	1	2	S-adenosyl-L-methionine-dependent methyltransferases superfamily protein		S-adenosyl-L-methionine-dependent methyltransferases superfamily protein; FUNCTIONS IN: methyltransferase activity catalytic activity; INVOLVED IN: metabolic process; LOCATED IN: cellular_component unknown; EXPRESSED IN: 23 plant structures; EXPRESSED DURING: 13 growth stages; CONTAINS InterPro DOMAIN/s: Methyltransferase type 11 (InterPro:IPR013216); BEST Arabidopsis thaliana protein match is: S…	41	78	16;5;20	43;1;34	9	7	14	29	1.33489e-06	7.28171e-07	1.95475e-06	0.310116	0.19542	1.18266e+07	-19.6665	1.44554	0.127052	1	-10.2	1.23803	5.0989	0.023941	1	1	0.586232	Chr3:5946950-5948868	1.82933	3.52813	0.94759	-1.3497	0.177114	0.92677	0.777261	0.976013	0.408911	0.769207	0.970964	0.769135	0.935515	1	-0.089361	0.156074	0.526295
at1g30690	at1g30690.1	1	2	Sec14p-like phosphatidylinositol transfer family protein		Sec14p-like phosphatidylinositol transfer family protein; FUNCTIONS IN: transporter activity; INVOLVED IN: transport; LOCATED IN: cytosol nucleus plasma membrane; EXPRESSED IN: 23 plant structures; EXPRESSED DURING: 14 growth stages; CONTAINS InterPro DOMAIN/s: Cellular retinaldehyde-binding/triple function C-terminal (InterPro:IPR001251) Cellular retinaldehyde-binding/triple function N-terminal …	815	721	13;4;798	4;4;713	6	7	4	0	3.50661e-07	5.91807e-07	1.37117e-07	0.345476	0.19542	1.18266e+07	-21.7666	-2.15651	0.108516	1	-11.9586	-2.23532	5.09606	0.0239803	1	1	0.586232	Chr1:10887606-10890332	27.9707	14.2115	-0.976855	1.96546	0.0493611	0.724523	0.926245	0.760739	0.74328	0.900849	0.977386	0.413382	0.741994	0.94731	-0.482886	-0.150807	0.0975569
at1g10060	at1g10060.1	1	3	branched-chain amino acid transaminase 1	encodes a mitochondrial branched-chain amino acid aminotransferase. Complements the yeast leu/iso-leu/val auxotrophy mutant.	branched-chain amino acid transaminase 1 (BCAT-1); FUNCTIONS IN: branched-chain-amino-acid transaminase activity protein binding catalytic activity; INVOLVED IN: branched chain family amino acid metabolic process metabolic process; LOCATED IN: mitochondrion; EXPRESSED IN: 15 plant structures; EXPRESSED DURING: 8 growth stages; CONTAINS InterPro DOMAIN/s: Aminotransferase class IV (InterPro:IPR001…	423	547	0;0;67;4;0;68;284	6;0;95;3;0;80;363	0	0	4	2	1.18124e-07	8.7835e-16	2.20541e-07	0.392456	0.19542	1.18266e+07	-36.0628	27.9065	0.124692	1	-13.3723	7.71262	5.08568	0.0241242	1	NA	1	Chr1:3284238-3287107	0	1.48591	1.79769e+308	1.79769e+308	0.0101796	0.458477	0	0.110369	0	0.0386358	0.134636	0.0268236	0.127851	0.300262	-0.0431054	0.0848116	0.262313
at4g29360	at4g29360.1	1	2	O-Glycosyl hydrolases family 17 protein		O-Glycosyl hydrolases family 17 protein; FUNCTIONS IN: cation binding hydrolase activity hydrolyzing O-glycosyl compounds catalytic activity; INVOLVED IN: carbohydrate metabolic process; LOCATED IN: anchored to plasma membrane anchored to membrane; EXPRESSED IN: 19 plant structures; EXPRESSED DURING: 11 growth stages; CONTAINS InterPro DOMAIN/s: X8 (InterPro:IPR012946) Glycoside hydrolase family …	6	11	0;0;6	4;0;7	0	0	1	3	8.37218e-08	8.7835e-16	1.60617e-07	0.48584	0.19542	1.18266e+07	-36.241	27.5501	0.209844	1	-11.7243	5.84829	5.07988	0.0242051	1	NA	1	Chr4:14451408-14453915	0.173318	0.208115	0.263953	-0.259679	0.795111	1	0.881778	1	0	0.697578	1	0	0.244628	1	-1	-0.309978	0.745935
at4g22890	at4g22890.3	4	5	PGR5-LIKE A	Encodes PGRL1A a transmembrane protein present in thylakoids. PGRL1A has a highly homologous isoform PGRL1B encoded by At4g11960. Plants lacking PGRL1 show perturbation of cyclic electron flow similar to PGR5-deficient plants. PGRL1 and PGR5 interact phy	PGR5-LIKE A; FUNCTIONS IN: molecular_function unknown; INVOLVED IN: photosynthetic electron transport in photosystem I photosynthesis; LOCATED IN: thylakoid chloroplast thylakoid membrane chloroplast; EXPRESSED IN: 22 plant structures; EXPRESSED DURING: 13 growth stages; BEST Arabidopsis thaliana protein match is: PGR5-like B (TAIR:AT4G11960.1); Has 112 Blast hits to 112 proteins in 25 species: A…	10382	9109	0;0;0;59;0;0;1436;12;0;0;0;0;0;0;11;52;0;0;0;0;0;0;51;0;694;0;0;0;769;0;7298	0;0;0;38;0;0;1401;9;0;0;0;0;0;0;20;77;0;0;0;0;0;0;33;0;576;0;0;0;563;0;6392	36	23	34	4	1.92966e-06	2.68442e-06	1.2091e-06	0.276566	0.19542	1.18266e+07	-19.0914	-1.16876	0.162394	1	-10.2231	-1.42409	5.07233	0.0243107	1	1	0.589034	Chr4:12006985-12009520	20.5868	8.43532	0	0	1	1	0.270437	0.0938765	0.0322318	0.106981	0.419629	0.0172026	0.047688	0.124655	-0.375082	-0.0565655	0.0507822
at1g09080	at1g09080.2	2	2	Heat shock protein 70 (Hsp 70) family protein		BIP3; FUNCTIONS IN: ATP binding; INVOLVED IN: protein folding response to heat pollen tube growth; LOCATED IN: endoplasmic reticulum lumen; EXPRESSED IN: 10 plant structures; EXPRESSED DURING: 10 growth stages; CONTAINS InterPro DOMAIN/s: Heat shock protein 70 conserved site (InterPro:IPR018181) Heat shock protein Hsp70 (InterPro:IPR001023) Heat shock protein 70 (InterPro:IPR013126); BEST Arabido…	55	317	0;0;55	0;9;308	0	0	0	9	2.05989e-07	8.7835e-16	4.21388e-07	0.605473	0.19542	1.18266e+07	-35.5128	29.0065	0.0249982	1	-12.4713	8.01542	5.07203	0.0243149	1	NA	1	Chr1:2929216-2931841	2.0733	9.00338	2.11854	-3.29313	0.00099078	0.176937	0.779645	1	0	0.621278	1	0.663695	0.918247	1	-0.201697	0.282311	0.964544
at3g02360	at3g02360.1	1	2	6-phosphogluconate dehydrogenase family protein		6-phosphogluconate dehydrogenase family protein; FUNCTIONS IN: in 6 functions; INVOLVED IN: response to salt stress; LOCATED IN: peroxisome; EXPRESSED IN: 27 plant structures; EXPRESSED DURING: 16 growth stages; CONTAINS InterPro DOMAIN/s: 6-phosphogluconate dehydrogenase NAD-binding (InterPro:IPR006115) 6-phosphogluconate dehydrogenase C-terminal-like (InterPro:IPR008927) Dehydrogenase multiheli…	3371	8261	78;0;3293	230;6;8025	57	21	189	41	5.53259e-06	3.54702e-06	7.4876e-06	0.221811	0.19542	1.18266e+07	-17.5666	1.07668	0.140927	1	-8.56592	1.12238	5.06837	0.0243663	1	1	0.589034	Chr3:481897-484147	114.939	176.196	0.616306	-1.2293	0.21896	0.951193	0.999998	0.992681	0.958692	0.989649	0.999999	0.948294	0.981228	0.996039	-0.0434885	-0.00860034	0.0250813
at1g29040	at1g29040.2	2	4			unknown protein; LOCATED IN: chloroplast vacuole; EXPRESSED IN: 22 plant structures; EXPRESSED DURING: 13 growth stages; CONTAINS InterPro DOMAIN/s: Conserved hypothetical protein CHP02058 (InterPro:IPR011719); Has 190 Blast hits to 190 proteins in 92 species: Archae - 2; Bacteria - 141; Metazoa - 0; Fungi - 0; Plants - 32; Viruses - 0; Other Eukaryotes - 15 (source: NCBI BLink).	446	662	13;0;0;5;0;0;0;0;89;0;25;0;38;0;276	4;5;0;1;0;0;0;0;97;0;66;0;80;0;409	0	0	4	1	9.68436e-08	8.7835e-16	1.77787e-07	0.412179	0.19542	1.18266e+07	-36.2324	27.5674	0.197821	1	-12.2804	6.31809	5.06223	0.0244528	1	NA	1	Chr1:10134068-10139208	11.3166	12.0019	0	0	1	1	4.3766e-05	0.112417	2.02728e-05	0.031418	0.107619	0.0345887	0.11985	0.245296	-0.0213993	0.0855301	0.222231
at2g25730	at2g25730.2	2	2			unknown protein; LOCATED IN: cellular_component unknown; EXPRESSED IN: 23 plant structures; EXPRESSED DURING: 14 growth stages.	791	1740	18;89;684	39;239;1462	49	40	145	94	6.6602e-06	4.05031e-06	9.26485e-06	0.178484	0.19542	1.18266e+07	-17.3168	1.19342	0.0689522	1	-7.86428	1.18646	5.06171	0.02446	1	1	0.589034	Chr2:10956300-10972927	4.17745	6.03906	0.531701	-1.15967	0.246181	0.958732	0.848025	0.875543	0.702645	0.845165	0.9406	0.731677	0.85849	0.940249	-0.150313	0.0125931	0.186593
at5g41700	at5g41700.3	4	5	ubiquitin conjugating enzyme 8	One of the polypeptides that constitute the ubiquitin-conjugating enzyme E2	ubiquitin conjugating enzyme 8 (UBC8); CONTAINS InterPro DOMAIN/s: Ubiquitin-conjugating enzyme/RWD-like (InterPro:IPR016135) Ubiquitin-conjugating enzyme E2 (InterPro:IPR000608); BEST Arabidopsis thaliana protein match is: ubiquitin-conjugating enzyme 10 (TAIR:AT5G53300.4); Has 10293 Blast hits to 10263 proteins in 395 species: Archae - 0; Bacteria - 4; Metazoa - 4446; Fungi - 2262; Plants - 190…	4791	6436	0;14;0;15;32;0;0;0;0;0;0;0;1115;0;47;51;9;0;142;0;4;0;585;0;0;0;766;0;0;0;2011	0;14;0;4;31;0;0;0;0;0;0;0;1722;0;61;99;11;0;106;0;3;0;819;0;0;0;988;0;0;0;2578	6	9	1	3	4.18007e-07	6.82978e-07	1.60617e-07	0.336458	0.19542	1.18266e+07	-21.4956	-2.02799	0.181259	1	-12.2081	-2.06104	5.04199	0.02474	1	1	0.589034	Chr5:16675581-16677509	1.36756	0.421723	-1.69723	1.40507	0.160001	0.909428	0.103606	0.0121698	0.0196263	0.0624257	0.152666	0.00405425	0.0218711	0.0617167	-0.132244	-0.0379678	0.0186742
at1g05620	at1g05620.1	1	2	uridine-ribohydrolase 2		uridine-ribohydrolase 2 (URH2); CONTAINS InterPro DOMAIN/s: Inosine/uridine-preferring nucleoside hydrolase (InterPro:IPR001910); BEST Arabidopsis thaliana protein match is: uridine-ribohydrolase 1 (TAIR:AT2G36310.1); Has 6369 Blast hits to 6297 proteins in 1349 species: Archae - 75; Bacteria - 4652; Metazoa - 179; Fungi - 246; Plants - 186; Viruses - 0; Other Eukaryotes - 1031 (source: NCBI BLin…	141	182	21;0;120	8;0;174	6	15	7	1	6.01166e-07	9.56555e-07	2.74567e-07	0.327561	0.19542	1.18266e+07	-20.9114	-1.83189	0.0920281	1	-10.2504	-1.53366	5.02932	0.0249217	1	1	0.589034	Chr1:1679157-1681710	8.03985	6.06831	-0.405873	0.734139	0.462864	0.967785	0.99802	0.97996	0.0230758	0.620094	1	0.0934589	0.411085	0.986287	-0.801022	-0.153865	0.630694
at2g24420	at2g24420.2	2	2	DNA repair ATPase-related		DNA repair ATPase-related; LOCATED IN: endoplasmic reticulum plasma membrane; EXPRESSED IN: 27 plant structures; EXPRESSED DURING: 15 growth stages; BEST Arabidopsis thaliana protein match is: myosin heavy chain-related (TAIR:AT4G31340.1); Has 49908 Blast hits to 28607 proteins in 1979 species: Archae - 936; Bacteria - 7564; Metazoa - 22725; Fungi - 3757; Plants - 2190; Viruses - 187; Other Eukar…	1092	1188	107;0;985	99;6;1083	0	0	6	0	1.11579e-07	8.7835e-16	2.01204e-07	0.496995	0.19542	1.18266e+07	-36.1758	27.6804	0.211639	1	-12.3326	6.35869	5.02013	0.0250543	1	NA	1	Chr2:10380025-10383405	2.46012	5.63446	1.19555	-1.85716	0.0632891	0.776995	2.72457e-05	0.150346	8.0312e-06	0.0333332	0.117075	0.0374871	0.167245	0.349438	-0.0117314	0.127159	0.310053
at5g44500	at5g44500.1	1	2	Small nuclear ribonucleoprotein family protein		Small nuclear ribonucleoprotein family protein; FUNCTIONS IN: molecular_function unknown; LOCATED IN: nucleolus nucleus small nucleolar ribonucleoprotein complex; EXPRESSED IN: 7 plant structures; EXPRESSED DURING: 6 growth stages; CONTAINS InterPro DOMAIN/s: Like-Sm ribonucleoprotein (LSM) domain (InterPro:IPR001163) Small ribonucleoprotein associated SmB/SmN (InterPro:IPR017131) Like-Sm ribonuc…	95	96	31;1;63	19;0;77	20	11	18	1	9.9189e-07	1.41035e-06	6.05785e-07	0.327561	0.19542	1.18266e+07	-20.0662	-1.26131	0.192405	1	-10.0719	-1.29369	5.01055	0.0251933	1	1	0.589034	Chr5:17927442-17929463	5.08746	3.79685	-0.422141	0.690563	0.48984	0.967785	0.947259	0.999686	0.647739	0.879012	1	0.613328	0.878095	0.999851	-0.28782	0.000816442	0.268399
at1g12430	at1g12430.1	1	2	armadillo repeat kinesin 3	Encodes the kinesin-like protein PAK has an Armadillo motif tail and is involved in guard cell development in Arabidopsis (from Genbank record AF159052).However no defect in stomatal complexes has been observed in loss of function mutations.	armadillo repeat kinesin 3 (ARK3); FUNCTIONS IN: microtubule motor activity binding ATP binding; INVOLVED IN: microtubule-based movement; LOCATED IN: chloroplast; EXPRESSED IN: 26 plant structures; EXPRESSED DURING: 13 growth stages; CONTAINS InterPro DOMAIN/s: Kinesin motor region conserved site (InterPro:IPR019821) Armadillo-like helical (InterPro:IPR011989) Armadillo (InterPro:IPR000225) Armad…	160	210	5;0;155	17;0;193	0	5	6	11	4.77776e-07	2.27772e-07	7.28725e-07	0.432469	0.19542	1.18266e+07	-21.1989	1.73269	0.16848	1	-10.6609	1.9164	5.00932	0.0252112	1	1	0.589034	Chr1:4233872-4238764	3.1393	3.2404	0.0457283	-0.0848234	0.932402	0.998187	0.999676	1	0.466334	0.834137	1	0.576877	0.889628	1	-0.315659	0.0435598	0.437085
at5g48655	at5g48655.3	4	3	RING/U-box superfamily protein		RING/U-box superfamily protein; FUNCTIONS IN: zinc ion binding; INVOLVED IN: response to chitin; EXPRESSED IN: 24 plant structures; EXPRESSED DURING: 15 growth stages; CONTAINS InterPro DOMAIN/s: Zinc finger RING-type conserved site (InterPro:IPR017907) Zinc finger RING-type (InterPro:IPR001841) Zinc finger C3HC4 RING-type (InterPro:IPR018957); BEST Arabidopsis thaliana protein match is: RING/U-b…	690	1039	6;0;41;14;0;115;514	5;0;56;4;0;187;787	5	9	2	2	3.87666e-07	6.37516e-07	1.52163e-07	0.31878	0.19542	1.18266e+07	-21.6031	-2.04429	0.136977	1	-11.8237	-1.9379	5.00054	0.0253394	1	1	0.589034	Chr5:19731149-19733043	1.13458	0.271801	-2.06154	1.64259	0.100468	0.84889	0.0550886	0.0103615	0.0220578	0.0567698	0.121118	0.00270231	0.0161728	0.0403043	-0.107134	-0.0399249	0.00115889
at5g66070	at5g66070.2	2	2	RING/U-box superfamily protein		RING/U-box superfamily protein; FUNCTIONS IN: zinc ion binding; INVOLVED IN: response to chitin; EXPRESSED IN: 23 plant structures; EXPRESSED DURING: 15 growth stages; CONTAINS InterPro DOMAIN/s: Zinc finger RING-type (InterPro:IPR001841) Zinc finger C3HC4 RING-type (InterPro:IPR018957); BEST Arabidopsis thaliana protein match is: NEP-interacting protein 2 (TAIR:AT2G17730.1); Has 9487 Blast hits …	544	650	131;24;389	156;7;487	7	17	1	6	7.00555e-07	1.09322e-06	3.0345e-07	0.373276	0.19542	1.18266e+07	-20.6805	-1.75542	0.181442	1	-11.689	-1.89277	4.99334	0.0254451	1	1	0.589034	Chr5:26421854-26423240	5.92432	1.58786	-1.89957	2.26286	0.0236443	0.59427	0.125902	0.0188127	0.0388523	0.116888	0.272208	0.00901598	0.039715	0.0986961	-0.23235	-0.0756772	0.0221255
at2g45850	at2g45850.2	2	2	AT hook motif DNA-binding family protein		AT hook motif DNA-binding family protein; FUNCTIONS IN: DNA binding; INVOLVED IN: biological_process unknown; LOCATED IN: nucleus; EXPRESSED IN: 21 plant structures; EXPRESSED DURING: 13 growth stages; CONTAINS InterPro DOMAIN/s: Protein of unknown function DUF296 (InterPro:IPR005175) AT hook DNA-binding motif (InterPro:IPR017956); BEST Arabidopsis thaliana protein match is: AT hook motif DNA-bin…	200	264	30;7;163	20;22;222	1	6	5	17	6.62701e-07	3.18852e-07	1.01841e-06	0.432469	0.19542	1.18266e+07	-20.7124	1.73547	0.182063	1	-11.9178	1.69138	4.98602	0.0255529	1	1	0.589034	Chr2:18869260-18873972	2.13872	4.20701	0.976049	-1.53679	0.124344	0.898439	0.310462	0.589399	0.0534313	0.354255	0.755153	0.293933	0.691477	0.904622	-0.18509	0.317743	0.715354
at1g27360	at1g27360.1	1	4	squamosa promoter-like 11	In conjunction with SPL10 and SPL2 SPL11 redundantly controls proper development of lateral organs in association with shoot maturation in the reproductive phase.	squamosa promoter-like 11 (SPL11); FUNCTIONS IN: DNA binding sequence-specific DNA binding transcription factor activity; INVOLVED IN: regulation of transcription regulation of timing of transition from vegetative to reproductive phase; LOCATED IN: nucleus; EXPRESSED IN: 21 plant structures; EXPRESSED DURING: 10 growth stages; CONTAINS InterPro DOMAIN/s: Transcription factor SBP-box (InterPro:IPR…	284	317	8;1;0;6;0;0;0;22;0;0;0;0;0;0;247	1;0;0;8;0;0;0;27;0;0;0;0;0;0;281	2	6	0	1	1.94121e-07	3.64341e-07	3.82928e-08	0.392456	0.19542	1.18266e+07	-22.9842	-3.19264	0.0974934	1	-11.7625	-3.00969	4.97843	0.0256653	1	NA	1	Chr1:9501076-9503869	3.4045	0.801844	-2.08605	2.25936	0.0238609	0.59427	0.27425	0.0151271	0.101336	0.282359	0.446486	0.00531648	0.0647067	0.195553	-0.388657	-0.209388	0.00434393
at1g51890	at1g51890.1	1	2	Leucine-rich repeat protein kinase family protein		Leucine-rich repeat protein kinase family protein; FUNCTIONS IN: kinase activity; INVOLVED IN: protein amino acid phosphorylation; LOCATED IN: endomembrane system; EXPRESSED IN: 9 plant structures; EXPRESSED DURING: 8 growth stages; CONTAINS InterPro DOMAIN/s: Protein kinase ATP binding site (InterPro:IPR017441) Serine/threonine-protein kinase domain (InterPro:IPR002290) Leucine-rich repeat (Inte…	181	898	27;0;154	86;0;812	1	26	9	77	2.85497e-06	1.23098e-06	4.52481e-06	0.48584	0.19542	1.18266e+07	-18.6803	1.90201	0.0900606	1	-9.68363	1.76051	4.97401	0.025731	1	1	0.589034	Chr1:19274657-19278528	4.51468	14.5714	1.69044	-3.13321	0.00172909	0.233736	1	0.999992	0.3839	0.837056	1	0.853648	0.964449	1	-0.0858731	0.122024	0.572003
at1g17745	at1g17745.1	1	2	D-3-phosphoglycerate dehydrogenase	encodes a 3-Phosphoglycerate dehydrogenase	3-phosphoglycerate dehydrogenase (PGDH); FUNCTIONS IN: phosphoglycerate dehydrogenase activity protein binding; INVOLVED IN: L-serine biosynthetic process; LOCATED IN: cytosol nucleus chloroplast; EXPRESSED IN: 24 plant structures; EXPRESSED DURING: 14 growth stages; CONTAINS InterPro DOMAIN/s: D-3-phosphoglycerate dehydrogenase (InterPro:IPR006236) D-isomer specific 2-hydroxyacid dehydrogenase c…	981	2800	88;0;893	238;0;2562	47	41	142	96	6.65252e-06	4.00509e-06	9.29577e-06	0.178484	0.19542	1.18266e+07	-17.3225	1.21439	0.0641703	1	-6.9386	1.2819	4.96782	0.0258231	1	1	0.589034	Chr1:6100960-6105265	32.6754	58.9763	0.851933	-1.83014	0.0672287	0.785831	0.999999	1	0.964501	0.990155	1	0.984877	0.995766	1	-0.00937586	0.00532059	0.0313051
at1g29800	at1g29800.2	2	2	RING/FYVE/PHD-type zinc finger family protein		RING/FYVE/PHD-type zinc finger family protein; CONTAINS InterPro DOMAIN/s: Zinc finger FYVE-type (InterPro:IPR000306) Zinc finger FYVE-related (InterPro:IPR017455) Zinc finger FYVE/PHD-type (InterPro:IPR011011) Ysc84 actin-binding domain (InterPro:IPR007461); BEST Arabidopsis thaliana protein match is: RING/FYVE/PHD-type zinc finger family protein (TAIR:AT3G43230.1); Has 35333 Blast hits to 34131…	291	254	14;8;269	5;2;247	7	1	2	0	2.06916e-07	3.63866e-07	7.05087e-08	0.442834	0.19542	1.18266e+07	-22.5992	-2.41715	0.108021	1	-12.0101	-2.60963	4.96193	0.0259113	1	NA	1	Chr1:10432600-10437506	1.3122	0.468133	-1.487	1.47789	0.139438	0.905197	0.301173	0.247934	0.107519	0.300912	0.546663	0.0435295	0.263882	0.57791	-0.354409	-0.0333739	0.345784
at5g65940	at5g65940.1	1	3	beta-hydroxyisobutyryl-CoA hydrolase 1	hydrolyzes beta-hydroxyisobutyryl-CoA	beta-hydroxyisobutyryl-CoA hydrolase 1 (CHY1); CONTAINS InterPro DOMAIN/s: Crotonase core (InterPro:IPR001753); BEST Arabidopsis thaliana protein match is: ATP-dependent caseinolytic (Clp) protease/crotonase family protein (TAIR:AT2G30660.1); Has 1807 Blast hits to 1807 proteins in 277 species: Archae - 0; Bacteria - 0; Metazoa - 736; Fungi - 347; Plants - 385; Viruses - 0; Other Eukaryotes - 339…	540	816	48;12;82;0;47;0;351	114;26;108;0;48;0;520	22	26	57	57	3.46497e-06	2.18527e-06	4.74846e-06	0.221811	0.19542	1.18266e+07	-18.243	1.12151	0.135587	1	-9.23606	1.0869	4.95651	0.0259927	1	1	0.589034	Chr5:26376609-26379235	21.0061	21.1261	0.00821848	-0.0174635	0.986067	0.998907	0.919854	0.882379	0.783891	0.886016	0.955803	0.710338	0.846613	0.93142	-0.187268	-0.0396492	0.0926332
at4g14905	at4g14905.2	2	2	Galactose oxidase/kelch repeat superfamily protein		Galactose oxidase/kelch repeat superfamily protein; FUNCTIONS IN: molecular_function unknown; INVOLVED IN: biological_process unknown; LOCATED IN: chloroplast; CONTAINS InterPro DOMAIN/s: F-box domain cyclin-like (InterPro:IPR001810) Galactose oxidase/kelch beta-propeller (InterPro:IPR011043) Kelch repeat type 1 (InterPro:IPR006652) Kelch related (InterPro:IPR013089) Kelch-type beta propeller (In…	135	173	25;2;108	23;12;138	2	0	4	8	3.00444e-07	9.10023e-08	5.07771e-07	0.422251	0.19542	1.18266e+07	-22.1165	2.5469	0.0890922	1	-11.6779	2.41595	4.9561	0.0259988	1	1	0.589034	Chr4:8526370-8528010	0.121477	0.705874	2.53873	-1.6299	0.103123	0.855422	0.0303935	0.12953	0	0.0534486	0.165401	0.0429646	0.171262	0.376801	-0.0443851	0.113057	0.330831
at3g06530	at3g06530.1	1	3	ARM repeat superfamily protein		ARM repeat superfamily protein; FUNCTIONS IN: protein binding; LOCATED IN: chloroplast vacuole; EXPRESSED IN: 22 plant structures; EXPRESSED DURING: 13 growth stages; CONTAINS InterPro DOMAIN/s: U3 small nucleolar RNA-associated protein 10 (InterPro:IPR022125) BP28 C-terminal (InterPro:IPR012954) Armadillo-type fold (InterPro:IPR016024); Has 648 Blast hits to 415 proteins in 193 species: Archae -…	546	583	17;9;0;0;0;12;508	6;13;0;0;0;21;543	5	12	5	1	4.80011e-07	7.74296e-07	2.1057e-07	0.327561	0.19542	1.18266e+07	-21.2513	-1.90177	0.129007	1	-11.3858	-1.8894	4.95346	0.0260385	1	1	0.589034	Chr3:2022432-2033791	1.25426	0.404652	-1.63208	2.34804	0.0188725	0.553365	0.390908	0.21878	0.0862338	0.428424	0.579037	0.070749	0.264658	0.449246	-0.405847	-0.159986	0.202561
at1g21630	at1g21630.2	2	2	Calcium-binding EF hand family protein		Calcium-binding EF hand family protein; FUNCTIONS IN: calcium ion binding; LOCATED IN: cytosol; EXPRESSED IN: 24 plant structures; EXPRESSED DURING: 15 growth stages; CONTAINS InterPro DOMAIN/s: EF-HAND 2 (InterPro:IPR018249) EPS15 homology (EH) (InterPro:IPR000261) Calcium-binding EF-hand (InterPro:IPR002048) EF-hand-like domain (InterPro:IPR011992); BEST Arabidopsis thaliana protein match is: C…	2920	3433	204;31;2685	228;19;3186	24	7	18	1	9.91603e-07	1.4097e-06	6.05785e-07	0.363882	0.19542	1.18266e+07	-20.0706	-1.26838	0.212027	1	-10.4401	-1.26211	4.95195	0.0260612	1	1	0.589034	Chr1:7581083-7588151	2.52668	1.63522	-0.627761	1.05461	0.291602	0.96663	0.0948814	0.0671884	0.035667	0.100757	0.215735	0.0158548	0.0483681	0.114572	-0.165775	-0.0493224	0.040272
at5g18620	at5g18620.2	2	2	chromatin remodeling factor17		chromatin remodeling factor17 (CHR17); FUNCTIONS IN: in 7 functions; INVOLVED IN: ATP-dependent chromatin remodeling chromatin remodeling; LOCATED IN: nucleus chromatin remodeling complex; EXPRESSED IN: 25 plant structures; EXPRESSED DURING: 15 growth stages; CONTAINS InterPro DOMAIN/s: ATPase nucleosome remodelling ISWI HAND domain (InterPro:IPR015194) SANT eukarya (InterPro:IPR017884) SNF2-rela…	945	1191	17;13;915	44;41;1106	4	9	16	25	1.18845e-06	5.9205e-07	1.793e-06	0.310116	0.19542	1.18266e+07	-19.879	1.61722	0.0988573	1	-11.0338	1.54241	4.9443	0.0261768	1	1	0.589034	Chr5:6195916-6202166	4.75743	5.52227	0.215081	-0.42527	0.67064	0.980296	0.388656	0.45117	0.186824	0.391767	0.636008	0.163262	0.461946	0.784758	-0.334973	0.0704387	0.453891
at1g17850	at1g17850.2	2	2	Rhodanese/Cell cycle control phosphatase superfamily protein		Rhodanese/Cell cycle control phosphatase superfamily protein; FUNCTIONS IN: molecular_function unknown; INVOLVED IN: biological_process unknown; LOCATED IN: chloroplast; EXPRESSED IN: 22 plant structures; EXPRESSED DURING: 13 growth stages; CONTAINS InterPro DOMAIN/s: Rhodanese-like (InterPro:IPR001763); BEST Arabidopsis thaliana protein match is: Rhodanese/Cell cycle control phosphatase superfam…	106	67	0;17;89	0;7;60	6	11	7	0	4.87954e-07	7.74161e-07	2.32552e-07	0.363882	0.19542	1.18266e+07	-21.1989	-1.7963	0.0941368	1	-11.1648	-1.7521	4.94069	0.0262315	1	1	0.589034	Chr1:6142563-6148940	3.10246	1.2982	-1.2569	1.88913	0.0588746	0.761519	1	0.999106	0.45731	0.849054	1	0.157938	0.697953	1	-0.72333	-0.147896	0.368538
at5g24780	at5g24780.1	1	2	vegetative storage protein 1	encodes an acid phosphatase similar to soybean vegetative storage proteins. Gene expression is induced by wounding and jasmonic acid.	vegetative storage protein 1 (VSP1); FUNCTIONS IN: transcription factor binding acid phosphatase activity; INVOLVED IN: response to jasmonic acid stimulus response to wounding defense response; LOCATED IN: vacuole; EXPRESSED IN: fruit gynoecium valve; CONTAINS InterPro DOMAIN/s: Acid phosphatase (Class B) (InterPro:IPR005519) Vegetative storage protein/acid phosphatase (InterPro:IPR014403) Acid p…	2241	7127	424;13;1804	1101;13;6013	130	294	673	428	3.09685e-05	1.93175e-05	4.26148e-05	0.157953	0.19542	1.18266e+07	-15.0891	1.14127	0.0542851	1	-7.42349	1.15881	4.93667	0.0262926	1	1	0.589034	Chr5:8507589-8508957	170.629	315.505	0.886802	-1.74566	0.0808693	0.819324	0.977926	0.989673	0.938656	0.973005	0.992562	0.980014	0.991842	0.997788	-0.00428276	0.0184565	0.0535204
at5g40780	at5g40780.2	2	2	lysine histidine transporter 1	Encodes LHT1 (lysine histidine transporter) a high-affinity transporter for cellular amino acid uptake in both root epidermis and leaf mesophyll.	lysine histidine transporter 1; FUNCTIONS IN: amino acid transmembrane transporter activity; INVOLVED IN: amino acid transport response to karrikin amino acid import; LOCATED IN: plasma membrane membrane; EXPRESSED IN: 22 plant structures; EXPRESSED DURING: 11 growth stages; CONTAINS InterPro DOMAIN/s: Amino acid transporter transmembrane (InterPro:IPR013057); BEST Arabidopsis thaliana protein ma…	4152	8992	123;48;3981	395;138;8459	47	1	125	13	3.20597e-06	2.18079e-06	4.19562e-06	0.422251	0.19542	1.18266e+07	-18.3427	0.928665	0.37253	1	-9.89434	1.3106	4.93266	0.0263538	1	1	0.589034	Chr5:16323650-16327281	92.0166	101.997	0.148561	-0.303406	0.761581	0.983165	0.362435	0.338717	0.126552	0.345341	0.678155	0.111154	0.333502	0.662498	-0.410344	-0.0143288	0.391431
at4g28760	at4g28760.1	1	2	Protein of unknown function (DUF3741)		Protein of unknown function (DUF3741); CONTAINS InterPro DOMAIN/s: Protein of unknown function DUF3741 (InterPro:IPR022212); BEST Arabidopsis thaliana protein match is: Protein of unknown function (DUF3741) (TAIR:AT2G20240.1); Has 30201 Blast hits to 17322 proteins in 780 species: Archae - 12; Bacteria - 1396; Metazoa - 17338; Fungi - 3422; Plants - 5037; Viruses - 0; Other Eukaryotes - 2996 (sou…	469	542	18;12;439	5;8;529	5	13	1	4	5.11621e-07	8.19895e-07	2.06666e-07	0.373276	0.19542	1.18266e+07	-21.1698	-1.90399	0.179417	1	-11.1645	-1.93378	4.9254	0.0264647	1	1	0.589108	Chr4:14207459-14213969	5.66858	3.23163	-0.810727	1.54814	0.121589	0.897579	0.6942	0.602064	0.300812	0.711362	0.934655	0.304127	0.620942	0.848911	-0.479102	-0.0855402	0.378214
at3g12250	at3g12250.3	4	5	TGACG motif-binding factor 6	basic leucine zipper transcription factor involved in the activation of SA-responsive genes.	TGACG motif-binding factor 6 (TGA6); CONTAINS InterPro DOMAIN/s: Basic-leucine zipper (bZIP) transcription factor (InterPro:IPR004827) bZIP transcription factor bZIP-1 (InterPro:IPR011616); BEST Arabidopsis thaliana protein match is: bZIP transcription factor family protein (TAIR:AT5G06950.4); Has 35333 Blast hits to 34131 proteins in 2444 species: Archae - 798; Bacteria - 22429; Metazoa - 974; F…	144	236	2;3;13;1;1;0;10;0;0;0;0;0;0;0;0;1;0;1;0;0;0;0;41;0;0;0;0;0;0;0;71	6;10;17;10;7;0;8;0;0;0;0;0;0;0;0;0;0;0;0;1;0;0;67;0;0;0;0;0;0;0;110	0	1	6	4	2.19138e-07	4.55284e-08	3.77558e-07	0.354617	0.19542	1.18266e+07	-22.8556	3.06574	0.089582	1	-12.2871	3.12594	4.92062	0.026538	1	NA	1	Chr3:3905513-3910420	0.127067	0.689906	2.44082	-1.65198	0.0985384	0.846682	0.0144289	0.139059	0	0.0821696	0.247939	0	0.222313	0.604302	-0.146432	0.136323	0.51247
at1g01320	at1g01320.2	2	2	Tetratricopeptide repeat (TPR)-like superfamily protein		Tetratricopeptide repeat (TPR)-like superfamily protein; FUNCTIONS IN: binding; LOCATED IN: cellular_component unknown; EXPRESSED IN: 24 plant structures; EXPRESSED DURING: 14 growth stages; CONTAINS InterPro DOMAIN/s: Tetratricopeptide-like helical (InterPro:IPR011990) Tetratricopeptide repeat-containing (InterPro:IPR013026) Tetratricopeptide repeat (InterPro:IPR019734); BEST Arabidopsis thalian…	2854	2163	67;45;2742	73;23;2067	19	26	16	7	1.43369e-06	2.04897e-06	8.35208e-07	0.244691	0.19542	1.18266e+07	-19.5445	-1.29562	0.141901	1	-9.0011	-1.27372	4.91671	0.0265981	1	1	0.58968	Chr1:120153-130577	12.8034	3.76775	-1.76475	3.45748	0.000545254	0.135298	0.327977	0.181584	0.163783	0.331341	0.558326	0.0686105	0.16514	0.331708	-0.411246	-0.159699	0.0782273
at2g36060	at2g36060.3	4	3	MMS ZWEI homologue 3	MMZ3/UEV1C encodes a protein that may play a role in DNA damage responses and error-free post-replicative DNA repair by participating in lysine-63-based polyubiquitination reactions. UEV1C can form diubiquitin and triubiquitin chains in combination with U	MMS ZWEI homologue 3 (MMZ3); CONTAINS InterPro DOMAIN/s: Ubiquitin-conjugating enzyme/RWD-like (InterPro:IPR016135) Ubiquitin-conjugating enzyme E2 (InterPro:IPR000608); BEST Arabidopsis thaliana protein match is: ubiquitin E2 variant 1D-4 (TAIR:AT3G52560.1); Has 2913 Blast hits to 2913 proteins in 284 species: Archae - 0; Bacteria - 0; Metazoa - 1555; Fungi - 342; Plants - 599; Viruses - 0; Othe…	1068	1488	23;75;164;0;132;0;674	58;91;207;5;131;0;996	0	0	3	2	9.98011e-08	8.7835e-16	1.8676e-07	0.402248	0.19542	1.18266e+07	-36.176	27.6801	0.126226	1	-12.7092	6.68403	4.89868	0.0268772	1	NA	1	Chr2:15142676-15144182	2.73002	1.46957	-0.893515	0.937977	0.348256	0.96663	-3.78277e-17	0.0179737	0	0.00831863	0.0293015	0.00497664	0.027384	0.0699976	-0.0115021	0.0182273	0.0617078
at3g44716	at3g44716.2	2	2			unknown protein; FUNCTIONS IN: molecular_function unknown; INVOLVED IN: biological_process unknown; LOCATED IN: endomembrane system; Has 30201 Blast hits to 17322 proteins in 780 species: Archae - 12; Bacteria - 1396; Metazoa - 17338; Fungi - 3422; Plants - 5037; Viruses - 0; Other Eukaryotes - 2996 (source: NCBI BLink).	16	20	4;4;8	2;0;18	2	2	0	0	8.3685e-08	1.82075e-07	8.7835e-16	0.412179	0.19542	1.18266e+07	-36.2025	-27.6271	0.197821	1	-12.7125	-7.15455	4.87784	0.0272037	1	NA	1	Chr3:16263199-16264261	1.04382	0.509537	-1.03462	0.700381	0.483689	0.967785	0.411024	0.00171674	0	0.445181	1	0.000238111	0.221809	0.655737	-0.79587	-0.212902	0.404374
at3g10480	at3g10480.1	1	3	NAC domain containing protein 50		NAC domain containing protein 50 (NAC050); FUNCTIONS IN: sequence-specific DNA binding transcription factor activity; INVOLVED IN: multicellular organismal development regulation of transcription; EXPRESSED IN: cultured cell; CONTAINS InterPro DOMAIN/s: No apical meristem (NAM) protein (InterPro:IPR003441); BEST Arabidopsis thaliana protein match is: NAC domain containing protein 52 (TAIR:AT3G104…	502	812	5;3;57;1;20;0;416	21;17;91;0;33;0;650	4	1	15	6	5.01055e-07	2.27488e-07	7.55236e-07	0.310116	0.19542	1.18266e+07	-21.2043	1.72726	0.122209	1	-11.0919	1.74642	4.85995	0.0274871	1	1	0.606932	Chr3:3264347-3267090	12.4856	13.7121	0.135185	-0.277441	0.781442	0.984256	0.877331	0.734217	0.657288	0.831625	0.954401	0.465096	0.688131	0.876288	-0.401864	-0.140779	0.10602
at5g15190	at5g15190.2	2	2			unknown protein; FUNCTIONS IN: molecular_function unknown; INVOLVED IN: biological_process unknown; LOCATED IN: chloroplast; EXPRESSED IN: 17 plant structures; EXPRESSED DURING: LP.04 four leaves visible 4 anthesis petal differentiation and expansion stage E expanded cotyledon stage D bilateral stage; Has 7 Blast hits to 7 proteins in 3 species: Archae - 0; Bacteria - 0; Metazoa - 0; Fungi - 0; P…	717	492	191;24;502	154;12;326	12	12	11	1	7.30385e-07	1.09246e-06	3.98114e-07	0.301564	0.19542	1.18266e+07	-20.5485	-1.4891	0.110989	1	-11.4911	-1.63643	4.84071	0.0277955	1	1	0.609605	Chr5:4932819-4933577	35.7156	11.906	-1.58487	2.70644	0.00680089	0.391018	0.193027	0.160866	0.0832783	0.194292	0.382425	0.0518135	0.154558	0.337257	-0.25277	-0.0415089	0.174492
at4g24960	at4g24960.1	1	3	HVA22 homologue D	Homologous to a eukaryote specific ABA- and stress-inducible gene first isolated from barley. Groups in one subfamily with ATHVA22E. Along with other members of the ATHVA22 family it may be involved in regulation of autophagy during development.	HVA22 homologue D (HVA22D); CONTAINS InterPro DOMAIN/s: TB2/DP1/HVA22 related protein (InterPro:IPR004345); BEST Arabidopsis thaliana protein match is: HVA22 homologue E (TAIR:AT5G50720.1); Has 30201 Blast hits to 17322 proteins in 780 species: Archae - 12; Bacteria - 1396; Metazoa - 17338; Fungi - 3422; Plants - 5037; Viruses - 0; Other Eukaryotes - 2996 (source: NCBI BLink).	7533	7855	7;65;1590;1;2093;0;3777	0;64;1261;0;2778;0;3752	0	7	0	0	1.48769e-07	3.18941e-07	8.7835e-16	0.567608	0.19542	1.18266e+07	-35.7977	-28.4367	0.078377	1	-11.1836	-6.62967	4.83891	0.0278244	1	NA	1	Chr4:12827935-12829243	894.953	576.069	-0.635569	1.16171	0.245352	0.958732	0.979646	0.874133	0.945182	0.974792	0.989041	0.359837	0.930986	0.987889	-0.613425	-0.0449379	0.022819
at1g64770	at1g64770.1	1	3	NDH-dependent cyclic electron flow 1	encodes a novel subunit of the chloroplast NAD(P)H dehydrogenase complex involved in cyclic electron flow around photosystem I to produce ATP.	NDH-dependent cyclic electron flow 1 (NDF2); FUNCTIONS IN: carbohydrate binding catalytic activity; INVOLVED IN: photosynthetic electron transport in photosystem I; LOCATED IN: chloroplast thylakoid membrane chloroplast NAD(P)H dehydrogenase complex (plastoquinone); EXPRESSED IN: 21 plant structures; EXPRESSED DURING: 13 growth stages; CONTAINS InterPro DOMAIN/s: Glycoside hydrolase-type carbohyd…	2950	1999	244;1;1;16;921;0;1767	139;0;1;14;622;0;1223	114	130	67	72	8.49315e-06	1.11083e-05	5.87206e-06	0.185491	0.19542	1.18266e+07	-16.9182	-0.920317	0.166081	1	-8.99124	-1.00366	4.83852	0.0278308	1	1	0.609605	Chr1:24057062-24059561	137.956	63.6214	-1.11662	2.405	0.0161723	0.525111	0.981975	0.984572	0.942723	0.974645	0.990638	0.924218	0.967804	0.990179	-0.053601	-0.00708933	0.0321002
at1g53450	at1g53450.1	1	2			unknown protein; BEST Arabidopsis thaliana protein match is: unknown protein (TAIR:AT3G14830.2); Has 71 Blast hits to 71 proteins in 12 species: Archae - 0; Bacteria - 0; Metazoa - 0; Fungi - 0; Plants - 71; Viruses - 0; Other Eukaryotes - 0 (source: NCBI BLink).	142	266	83;0;59	197;1;68	56	27	132	65	5.52931e-06	3.77527e-06	7.27303e-06	0.199756	0.19542	1.18266e+07	-17.542	0.945999	0.17052	1	-9.2163	1.0168	4.83045	0.0279613	1	1	0.609614	Chr1:19945958-19954115	3.68346	5.01475	0.445119	-0.823622	0.410154	0.96663	1	0.944998	0.287152	0.829069	1	0.122455	0.76452	1	-0.710549	-0.0595916	0.540313
at2g47470	at2g47470.1	1	4	thioredoxin family protein	Encodes a protein disulfide isomerase-like (PDIL) protein a member of a multigene family within the thioredoxin (TRX) superfamily. Transcript levels for this gene are up-regulated in response to three different chemical inducers of ER stress (dithiothreit	UNFERTILIZED EMBRYO SAC 5 (UNE5); FUNCTIONS IN: protein disulfide isomerase activity; INVOLVED IN: in 6 processes; LOCATED IN: endoplasmic reticulum plasma membrane plant-type cell wall; EXPRESSED IN: 26 plant structures; EXPRESSED DURING: 15 growth stages; CONTAINS InterPro DOMAIN/s: Thioredoxin fold (InterPro:IPR012335) Disulphide isomerase (InterPro:IPR005788) Thioredoxin domain (InterPro:IPR0…	1312	2045	23;1;175;0;33;0;108;0;0;0;0;0;35;0;937	62;0;229;0;52;0;236;0;0;0;0;0;87;0;1379	22	1	50	12	1.57071e-06	1.04536e-06	2.07374e-06	0.373276	0.19542	1.18266e+07	-19.3798	0.976317	0.358232	1	-9.11988	2.29205	4.82476	0.0280538	1	1	0.609614	Chr2:19481419-19484642	52.0059	56.9706	0.131543	-0.288575	0.772906	0.983291	0.984451	0.999998	0.838805	0.92599	0.97857	0.931908	0.96974	0.993883	-0.0232404	0.0436221	0.134757
at5g38590	at5g38590.1	1	2	F-box/RNI-like/FBD-like domains-containing protein		F-box/RNI-like/FBD-like domains-containing protein; CONTAINS InterPro DOMAIN/s: F-box domain Skp2-like (InterPro:IPR022364) Leucine-rich repeat 2 (InterPro:IPR013101); BEST Arabidopsis thaliana protein match is: F-box/RNI-like/FBD-like domains-containing protein (TAIR:AT4G10400.2); Has 2052 Blast hits to 2009 proteins in 28 species: Archae - 0; Bacteria - 0; Metazoa - 3; Fungi - 0; Plants - 2045;…	112	108	4;4;104	0;4;104	3	1	0	0	8.36695e-08	1.82015e-07	8.7835e-16	0.432469	0.19542	1.18266e+07	-36.2029	-27.6263	0.201163	1	-13.3665	-7.88224	4.82375	0.0280701	1	NA	1	Chr5:15451932-15453897	1.54712	0.853011	-0.85895	1.03145	0.302331	0.96663	0.300707	0.000397418	0.0976471	0.314711	0.607401	9.8949e-05	0.114796	0.387185	-0.525164	-0.19345	0.146597
at5g62480	at5g62480.1	1	2	glutathione S-transferase tau 9	Encodes glutathione transferase belonging to the tau class of GSTs. Naming convention according to Wagner et al. (2002).	glutathione S-transferase tau 9 (GSTU9); CONTAINS InterPro DOMAIN/s: Thioredoxin fold (InterPro:IPR012335) Glutathione S-transferase C-terminal (InterPro:IPR004046) Glutathione S-transferase C-terminal-like (InterPro:IPR010987) Glutathione S-transferase/chloride channel C-terminal (InterPro:IPR017933) Glutathione S-transferase N-terminal (InterPro:IPR004045) Thioredoxin-like fold (InterPro:IPR012…	16	76	5;1;10	36;4;36	4	1	36	0	6.7733e-07	2.27488e-07	1.06918e-06	0.519815	0.19542	1.18266e+07	-20.9882	2.15991	0.104849	1	-11.3911	2.00423	4.81044	0.0282878	1	1	0.610952	Chr5:25088693-25089620	0.621793	2.82073	2.18156	-2.25922	0.0238698	0.59427	0.655582	0.781673	0	0.489044	1	2.52728e-05	0.634378	1	-0.593622	0.130069	0.777652
at4g27430	at4g27430.1	1	2	COP1-interacting protein 7	Positive regulator of light-regulated genes. Novel nuclear protein which requires light for its high level expression.	COP1-interacting protein 7 (CIP7); FUNCTIONS IN: transcription activator activity; INVOLVED IN: chlorophyll biosynthetic process response to light stimulus anthocyanin biosynthetic process; LOCATED IN: nucleus plasma membrane; EXPRESSED IN: 24 plant structures; EXPRESSED DURING: 13 growth stages; BEST Arabidopsis thaliana protein match is: disease resistance protein (TIR class) putative (TAIR:AT1…	2430	2015	165;4;2261	97;3;1915	58	107	29	68	6.05507e-06	7.51566e-06	4.5811e-06	0.244691	0.19542	1.18266e+07	-17.3758	-0.708222	0.361224	1	-9.64653	-0.947888	4.80735	0.0283385	1	1	0.610952	Chr4:13718678-13723324	41.5548	23.4967	-0.822555	1.59505	0.110701	0.880717	0.980474	0.980987	0.932805	0.975293	0.995179	0.924396	0.974314	0.99916	-0.0579109	-0.00138411	0.0459669
at5g63190	at5g63190.1	1	2	MA3 domain-containing protein		MA3 domain-containing protein; CONTAINS InterPro DOMAIN/s: Initiation factor eIF-4 gamma MA3 (InterPro:IPR003891); BEST Arabidopsis thaliana protein match is: MA3 domain-containing protein (TAIR:AT3G48390.1); Has 1948 Blast hits to 791 proteins in 110 species: Archae - 0; Bacteria - 0; Metazoa - 1230; Fungi - 12; Plants - 571; Viruses - 0; Other Eukaryotes - 135 (source: NCBI BLink).	371	502	27;7;337	18;8;476	15	12	18	0	8.78365e-07	1.22878e-06	5.6043e-07	0.382799	0.19542	1.18266e+07	-20.2341	-1.19942	0.256129	1	-9.43231	-1.40617	4.79763	0.0284988	1	1	0.611999	Chr5:25345541-25348796	10.0368	8.71012	-0.204527	0.435496	0.663203	0.980296	0.756578	0.794386	0.425617	0.781824	0.963697	0.359479	0.651476	0.870199	-0.47856	-0.127665	0.284378
at5g42020	at5g42020.1	1	2	Heat shock protein 70 (Hsp 70) family protein	Luminal binding protein (BiP2) involved in polar nuclei fusion during proliferation of endosperm nuclei.	BIP2; FUNCTIONS IN: ATP binding; INVOLVED IN: protein folding response to cadmium ion response to heat polar nucleus fusion response to endoplasmic reticulum stress; LOCATED IN: in 8 components; EXPRESSED IN: 8 plant structures; EXPRESSED DURING: seedling growth seed development stages; CONTAINS InterPro DOMAIN/s: Heat shock protein 70 conserved site (InterPro:IPR018181) Heat shock protein Hsp70 …	2804	7235	773;0;2031	1982;0;5253	181	592	494	1488	6.68392e-05	3.52304e-05	9.84849e-05	0.336458	0.19542	1.18266e+07	-14.0509	1.48378	0.0897319	1	-6.10769	1.2759	4.78585	0.0286946	1	1	0.613795	Chr5:16807482-16810646	103.513	185.97	0.845264	-1.41001	0.158536	0.909428	1	1	0.970839	0.993187	1	0.989463	0.997452	1	-0.00693846	0.00409319	0.026086
at5g51180	at5g51180.2	2	2	alpha/beta-Hydrolases superfamily protein		alpha/beta-Hydrolases superfamily protein; CONTAINS InterPro DOMAIN/s: Protein of unknown function DUF676 hydrolase-like (InterPro:IPR007751); BEST Arabidopsis thaliana protein match is: alpha/beta-Hydrolases superfamily protein (TAIR:AT4G25770.1); Has 30201 Blast hits to 17322 proteins in 780 species: Archae - 12; Bacteria - 1396; Metazoa - 17338; Fungi - 3422; Plants - 5037; Viruses - 0; Other …	575	775	43;1;531	75;8;692	0	1	1	7	1.98992e-07	4.55284e-08	3.53667e-07	0.531488	0.19542	1.18266e+07	-22.8409	3.09475	0.126416	1	-11.8521	3.07643	4.77679	0.0288458	1	NA	1	Chr5:20797016-20800214	11.8523	9.84807	-0.26725	0.517688	0.604676	0.976101	0.0477585	0.168423	0.00512018	0.106225	0.309017	0.115507	0.302645	0.581803	-0.0625384	0.193179	0.499882
at5g22820	at5g22820.2	2	2	ARM repeat superfamily protein		ARM repeat superfamily protein; FUNCTIONS IN: binding; INVOLVED IN: biological_process unknown; LOCATED IN: cellular_component unknown; EXPRESSED IN: 22 plant structures; EXPRESSED DURING: 11 growth stages; CONTAINS InterPro DOMAIN/s: Armadillo-type fold (InterPro:IPR016024).	126	160	2;3;121	2;16;142	1	2	5	11	4.15135e-07	1.36581e-07	6.96283e-07	0.382799	0.19542	1.18266e+07	-21.6012	2.40471	0.0705564	1	-12.2335	2.28959	4.75737	0.0291731	1	1	0.617746	Chr5:7623439-7626975	3.89716	3.16103	-0.302027	0.502273	0.615475	0.977422	0.832399	0.949667	0.47561	0.792108	0.970104	0.748195	0.919431	1	-0.121043	0.124039	0.442602
at3g13190	at3g13190.2	2	3	Plant protein of unknown function (DUF827)		Plant protein of unknown function (DUF827); CONTAINS InterPro DOMAIN/s: Protein of unknown function DUF827 plant (InterPro:IPR008545); BEST Arabidopsis thaliana protein match is: Plant protein of unknown function (DUF827) (TAIR:AT5G55860.1); Has 35333 Blast hits to 34131 proteins in 2444 species: Archae - 798; Bacteria - 22429; Metazoa - 974; Fungi - 991; Plants - 531; Viruses - 0; Other Eukaryot…	88	108	3;0;19;1;0;0;65	6;6;10;9;0;0;77	0	0	1	5	1.29103e-07	8.7835e-16	2.54371e-07	0.508318	0.19542	1.18266e+07	-35.8958	28.2405	0.0709631	1	-13.1482	8.00987	4.75528	0.0292086	1	NA	1	Chr3:4240171-4241961	2.67729	1.183	-1.17833	1.43671	0.150801	0.909428	0.00333795	0.200098	0.0030711	0.181585	0.513571	0.00310119	0.461008	0.687827	-0.229512	0.253303	0.584342
at4g38225	at4g38225.2	2	3			unknown protein; FUNCTIONS IN: molecular_function unknown; INVOLVED IN: biological_process unknown; LOCATED IN: chloroplast; EXPRESSED IN: 21 plant structures; EXPRESSED DURING: 13 growth stages; Has 35333 Blast hits to 34131 proteins in 2444 species: Archae - 798; Bacteria - 22429; Metazoa - 974; Fungi - 991; Plants - 531; Viruses - 0; Other Eukaryotes - 9610 (source: NCBI BLink).	1141	1232	11;11;168;2;135;0;814	2;3;146;4;173;0;904	5	6	2	1	2.96372e-07	5.00764e-07	1.10098e-07	0.31878	0.19542	1.18266e+07	-22.0212	-2.18384	0.153185	1	-11.7103	-2.09883	4.74539	0.0293768	1	1	0.617746	Chr4:17927197-17931511	1.55508	0.219213	-2.82659	2.02962	0.0423949	0.700442	0.0314168	0.0124119	0.0168337	0.0504516	0.111695	0.00486307	0.0444796	0.147004	-0.0797451	-0.00582061	0.10112
at1g21130	at1g21130.1	1	2	O-methyltransferase family protein		O-methyltransferase family protein; FUNCTIONS IN: methyltransferase activity protein dimerization activity O-methyltransferase activity; LOCATED IN: cytosol; EXPRESSED IN: 15 plant structures; EXPRESSED DURING: 9 growth stages; CONTAINS InterPro DOMAIN/s: Winged helix-turn-helix transcription repressor DNA-binding (InterPro:IPR011991) Plant methyltransferase dimerisation (InterPro:IPR012967) O-me…	4014	10017	474;52;3488	1196;73;8748	289	185	796	400	3.29553e-05	2.15649e-05	4.43354e-05	0.138125	0.19542	1.18266e+07	-14.9811	1.03969	0.0599149	1	-7.63204	1.10418	4.74505	0.0293827	1	1	0.617746	Chr1:7399061-7400605	172.005	308.215	0.841485	-1.6915	0.0907406	0.833342	0.955985	0.977472	0.907179	0.955983	0.982562	0.945746	0.973795	0.989938	-0.0202007	0.0165678	0.0707593
at5g01015	at5g01015.1	1	2			unknown protein; FUNCTIONS IN: molecular_function unknown; INVOLVED IN: biological_process unknown; LOCATED IN: endomembrane system; EXPRESSED IN: 23 plant structures; EXPRESSED DURING: 13 growth stages; BEST Arabidopsis thaliana protein match is: unknown protein (TAIR:AT1G65295.1); Has 30201 Blast hits to 17322 proteins in 780 species: Archae - 12; Bacteria - 1396; Metazoa - 17338; Fungi - 3422;…	108	43	93;0;15	43;0;0	66	27	18	25	3.04501e-06	4.22945e-06	1.85231e-06	0.260427	0.19542	1.18266e+07	-18.4411	-1.17989	0.158006	1	-9.51556	-1.37331	4.74416	0.0293979	1	1	0.617746	Chr5:5255-5891	16.9114	5.71645	-1.5648	2.32779	0.0199231	0.558719	1	1	0.729714	0.940846	1	0	0	1	-1	-0.878337	0.149883
at1g18150	at1g18150.3	4	3	Protein kinase superfamily protein	ATMPK8	ATMPK8; CONTAINS InterPro DOMAIN/s: Protein kinase ATP binding site (InterPro:IPR017441) MAP kinase conserved site (InterPro:IPR003527) Protein kinase catalytic domain (InterPro:IPR000719) Serine/threonine-protein kinase domain (InterPro:IPR002290) Serine/threonine-protein kinase-like domain (InterPro:IPR017442) Protein kinase-like domain (InterPro:IPR011009); BEST Arabidopsis thaliana protein ma…	1304	1796	157;3;0;20;44;0;1080	193;5;0;56;29;0;1513	8	12	32	24	1.56099e-06	9.10666e-07	2.20598e-06	0.25251	0.19542	1.18266e+07	-19.4263	1.28045	0.140135	1	-10.9193	1.27419	4.7415	0.0294433	1	1	0.617746	Chr1:6244297-6247812	5.55068	5.1485	-0.108512	0.195236	0.845208	0.990461	0.086158	0.0591468	0.0396671	0.282141	0.597907	0.0137531	0.511152	0.858939	-0.430618	0.215646	0.723631
at2g18690	at2g18690.1	1	2			unknown protein; FUNCTIONS IN: molecular_function unknown; INVOLVED IN: biological_process unknown; LOCATED IN: membrane; EXPRESSED IN: 17 plant structures; EXPRESSED DURING: 9 growth stages; CONTAINS InterPro DOMAIN/s: Protein of unknown function DUF975 (InterPro:IPR010380); BEST Arabidopsis thaliana protein match is: unknown protein (TAIR:AT2G18680.1); Has 213 Blast hits to 211 proteins in 20 s…	1988	5156	378;1;1609	929;0;4227	147	231	547	382	2.68995e-05	1.72151e-05	3.65818e-05	0.144658	0.19542	1.18266e+07	-15.2824	1.08706	0.0554541	1	-7.5031	1.12423	4.72883	0.029661	1	1	0.619938	Chr2:8097419-8098827	93.9468	154.922	0.721624	-1.49866	0.133962	0.905197	0.993591	1	0.957759	0.986545	0.999954	0.984038	0.995606	1	-0.00877909	0.00884848	0.0387198
at4g16740	at4g16740.1	1	2	terpene synthase 03	Encodes an (EE)-alpha-farnesene synthase in the Col ecotype of Arabidopsis. This enzyme can also catalyze the formation of (E)-beta-ocimene as well as trace amounts of myrcene and other related compounds in vitro. The cytosolic localization of the protein	terpene synthase 03 (TPS03); CONTAINS InterPro DOMAIN/s: Terpene synthase metal-binding domain (InterPro:IPR005630) Terpenoid synthase (InterPro:IPR008949) Terpenoid cylases/protein prenyltransferase alpha-alpha toroid (InterPro:IPR008930) Terpene synthase-like (InterPro:IPR001906); BEST Arabidopsis thaliana protein match is: terpene synthase-like sequence-18-cineole (TAIR:AT3G25820.1); Has 1726 …	252	767	57;0;195	202;0;565	53	4	188	14	4.30184e-06	2.59007e-06	5.96287e-06	0.373276	0.19542	1.18266e+07	-17.963	1.1916	0.208904	1	-9.5954	1.35061	4.71622	0.0298794	1	1	0.621483	Chr4:9407767-9410877	3.29545	12.2818	1.89798	-3.39936	0.000675434	0.15052	0.999643	0.999939	0.446053	0.825784	0.999993	0.674216	0.909191	1	-0.225942	0.0810184	0.460553
at5g27930	at5g27930.2	2	2	Protein phosphatase 2C family protein		Protein phosphatase 2C family protein; FUNCTIONS IN: protein serine/threonine phosphatase activity catalytic activity; INVOLVED IN: biological_process unknown; LOCATED IN: cellular_component unknown; EXPRESSED IN: 22 plant structures; EXPRESSED DURING: 13 growth stages; CONTAINS InterPro DOMAIN/s: Protein phosphatase 2C-related (InterPro:IPR001932) Protein phosphatase 2C (InterPro:IPR015655) Prot…	958	1817	0;57;901	1;141;1675	35	22	101	40	3.81509e-06	2.59339e-06	5.02174e-06	0.207019	0.19542	1.18266e+07	-18.0802	0.953155	0.1812	1	-9.65614	0.980266	4.71147	0.0299619	1	1	0.621483	Chr5:9958089-9961264	10.7355	20.6899	0.946537	-1.91027	0.0560984	0.749859	0.999807	0.973088	0.727111	0.915654	0.999894	0.801143	0.930953	0.998116	-0.156485	0.0129424	0.22608
at1g19080	at1g19080.1	1	2	GINS complex protein	This gene is predicted to encode a PSF3 component of the GINS complex. This complex has been implicated in the initiation of DNA replication in Xenopus. Mutations in this gene cause defects in embryo development.	TITAN 10 (TTN10); CONTAINS InterPro DOMAIN/s: GINS complex subunit Psf3 (InterPro:IPR010492) GINS complex (InterPro:IPR021151); BEST Arabidopsis thaliana protein match is: GINS complex protein (TAIR:AT3G55490.1); Has 30201 Blast hits to 17322 proteins in 780 species: Archae - 12; Bacteria - 1396; Metazoa - 17338; Fungi - 3422; Plants - 5037; Viruses - 0; Other Eukaryotes - 2996 (source: NCBI BLin…	89	86	0;1;88	5;1;80	0	0	3	2	9.98011e-08	8.7835e-16	1.8676e-07	0.402248	0.19542	1.18266e+07	-36.176	27.6801	0.126226	1	-12.6589	6.98858	4.70782	0.0300256	1	NA	1	Chr1:6584240-6586517	5.53648	5.36287	-0.0459625	0.0767515	0.938821	0.998187	0.0334329	0.94939	0.00809172	0.675931	0.9745	0.692434	0.905289	0.999531	-0.129425	0.223555	0.945625
at3g06880	at3g06880.2	2	2	Transducin/WD40 repeat-like superfamily protein		Transducin/WD40 repeat-like superfamily protein; FUNCTIONS IN: binding nucleotide binding; LOCATED IN: cellular_component unknown; CONTAINS InterPro DOMAIN/s: WD40 repeat 2 (InterPro:IPR019782) WD40 repeat conserved site (InterPro:IPR019775) WD40 repeat (InterPro:IPR001680) WD40 repeat-like-containing domain (InterPro:IPR011046) WD40-repeat-containing domain (InterPro:IPR017986) WD40/YVTN repeat-…	153	71	0;21;132	0;7;64	15	6	7	0	5.75622e-07	9.55241e-07	2.32552e-07	0.363882	0.19542	1.18266e+07	-21.0474	-2.09922	0.0516495	1	-11.1028	-2.01135	4.69082	0.0303242	1	1	0.626624	Chr3:2169767-2175686	1.70718	0.71033	-1.26505	2.09868	0.0358453	0.675908	1	1	0.318372	0.80133	1	0	0.57166	1	-0.916341	-0.224594	0.451341
at3g02060	at3g02060.2	2	2	DEAD/DEAH box helicase putative		DEAD/DEAH box helicase putative; FUNCTIONS IN: in 6 functions; INVOLVED IN: DNA repair regulation of transcription DNA-dependent; LOCATED IN: chloroplast; EXPRESSED IN: 16 plant structures; EXPRESSED DURING: 12 growth stages; CONTAINS InterPro DOMAIN/s: Transcription-repair-coupling factor (InterPro:IPR005118) DNA/RNA helicase DEAD/DEAH box type N-terminal (InterPro:IPR011545) Transcription facto…	305	204	11;12;282	17;5;182	7	5	5	0	3.45625e-07	5.4611e-07	1.69419e-07	0.354617	0.19542	1.18266e+07	-21.6753	-1.74189	0.135468	1	-10.7537	-1.89849	4.68434	0.0304387	1	1	0.626625	Chr3:354359-358833	3.10583	0.762815	-2.02558	2.8955	0.00378559	0.31467	0.537999	0.330509	0.146965	0.526504	0.870681	0	0.352123	0.898029	-0.665093	-0.15698	0.479228
[truncated: 13,502 more rows]
[truncated: 11 more columns]

## Sheet: CTL1_vs_VIR1
Gene	Transcript	Subset	numIsoforms	Short_Description	Curator_Summary	Computational_Description	TotalCount_A	TotalCount_B	SubsetCounts_A	SubsetCounts_B	ER_Class.A1.Cnt	ER_Class.A2.Cnt	ER_Class.B1.Cnt	ER_Class.B2.Cnt	ER_Class.Conc.Common	ER_Class.Conc.A	ER_Class.Conc.B	ER_Class.tagwise.disp	ER_Class.common.disp	ER_Class.common.lib.size	ER_Class.logConc	ER_Class.logFC	ER_Class.PValue	ER_Class.FDR	ER_GLM.logConc	ER_GLM.logFC	ER_GLM.LR	ER_GLM.P.Value	ER_GLM.adj.P.Val	ER_GLM.Expressed	ER_GLM.FDR	Cufflinks.locus	Cufflinks.value_1	Cufflinks.value_2	Cufflinks.log2.fold_change.	Cufflinks.test_stat	Cufflinks.p_value	Cufflinks.q_value	IQ.OWLS.phi_A	IQ.OWLS.phi_B	IQ.OWLS.phi_TmtA_lb	IQ.OWLS.phi_TmtA_m	IQ.OWLS.phi_TmtA_ub	IQ.OWLS.phi_TmtB_lb	IQ.OWLS.phi_TmtB_m	IQ.OWLS.phi_TmtB_ub	IQ.OWLS.phi_diff_lb	IQ.OWLS.phi_diff_m	IQ.OWLS.phi_diff_ub
[truncated: 13,954 more rows]
[truncated: 11 more columns]

[truncated: 6 more sheets: AVR1_vs_VIR1, DEI Genes, DEI GO Terms - Combined, GO Terms - CTL1_vs_AVR1, GO Terms - CTL1_vs_VIR1, GO Terms - AVR1_vs_VIR1]
