# Supplementary material for: High-Throughput RNA Sequencing of Pseudomonas-Infected Arabidopsis Reveals Hidden Transcriptome Complexity and Novel Splice Variants
Source: PLoS One. 2013 Oct 1;8(10):e74183. doi: 10.1371/journal.pone.0074183 (PMC3788074; doi:10.1371/journal.pone.0074183)
Supplement: File S8 — DEI and DIR 6 hpi. (XLSX) [file pone.0074183.s008.xlsx]

## Sheet: CTL6_vs_AVR6
Gene	Transcript	Subset	numIsoforms	Short_Description	Curator_Summary	Computational_Description	TotalCount_A	TotalCount_B	SubsetCounts_A	SubsetCounts_B	ER_Class.A1.Cnt	ER_Class.A2.Cnt	ER_Class.B1.Cnt	ER_Class.B2.Cnt	ER_Class.Conc.Common	ER_Class.Conc.A	ER_Class.Conc.B	ER_Class.tagwise.disp	ER_Class.common.disp	ER_Class.common.lib.size	ER_Class.logConc	ER_Class.logFC	ER_Class.PValue	ER_Class.FDR	ER_GLM.logConc	ER_GLM.logFC	ER_GLM.LR	ER_GLM.P.Value	ER_GLM.adj.P.Val	ER_GLM.Expressed	ER_GLM.FDR	Cufflinks.locus	Cufflinks.value_1	Cufflinks.value_2	Cufflinks.log2.fold_change.	Cufflinks.test_stat	Cufflinks.p_value	Cufflinks.q_value	IQ.OWLS.phi_A	IQ.OWLS.phi_B	IQ.OWLS.phi_TmtA_lb	IQ.OWLS.phi_TmtA_m	IQ.OWLS.phi_TmtA_ub	IQ.OWLS.phi_TmtB_lb	IQ.OWLS.phi_TmtB_m	IQ.OWLS.phi_TmtB_ub	IQ.OWLS.phi_diff_lb	IQ.OWLS.phi_diff_m	IQ.OWLS.phi_diff_ub
at4g35770	at4g35770.2	2	3	Rhodanese/Cell cycle control phosphatase superfamily protein	Senescence-associated gene that is strongly induced by phosphate starvation. Transcripts are differentially regulated at the level of mRNA stability at different times of day. mRNAs are targets of the mRNA degradation pathway mediated by the downstream (	SENESCENCE 1 (SEN1); FUNCTIONS IN: molecular_function unknown; INVOLVED IN: in 6 processes; LOCATED IN: chloroplast; EXPRESSED IN: 22 plant structures; EXPRESSED DURING: 13 growth stages; CONTAINS InterPro DOMAIN/s: Rhodanese-like (InterPro:IPR001763); BEST Arabidopsis thaliana protein match is: sulfurtransferase protein 16 (TAIR:AT5G66040.1); Has 254 Blast hits to 254 proteins in 81 species: Arc…	4684	3242	702;333;0;11;5;12;3621	530;56;0;15;3;0;2638	88	245	4	52	5.61678e-06	9.57144e-06	1.65009e-06	0.207019	0.0883491	1.80558e+07	-17.93	-2.51763	0.000594755	0.0168423	-9.80296	-2.92443	40.3823	2.08825e-10	7.28486e-07	1	3.20233e-07	Chr4:16944940-16946192	32.6404	3.89967	-3.06524	5.74188	9.36307e-09	9.02937e-07	0.220298	0.000534342	0.110203	0.214372	0.351554	0	0.0285173	0.135115	-0.335261	-0.179437	-0.0408449
at5g41610	at5g41610.1	1	2	cation/H+ exchanger 18	member of Putative Na+/H+ antiporter family	cation/H+ exchanger 18 (CHX18); FUNCTIONS IN: monovalent cation:hydrogen antiporter activity sodium:hydrogen antiporter activity; INVOLVED IN: cation transport; LOCATED IN: integral to membrane; EXPRESSED IN: 10 plant structures; EXPRESSED DURING: 6 growth stages; CONTAINS InterPro DOMAIN/s: Cation/H+ exchanger (InterPro:IPR006153); BEST Arabidopsis thaliana protein match is: cation/H+ exchanger …	151	1490	9;8;134	116;7;1367	1	8	71	45	1.70062e-06	2.54654e-07	3.13079e-06	0.118964	0.0883491	1.80558e+07	-20.0929	3.6144	3.06157e-07	3.63024e-05	-10.3616	3.68028	25.4015	4.65557e-07	0.000282451	1	0.000124162	Chr5:16638369-16641728	1.29915	21.5661	4.05312	-8.99467	0	0	0.634885	0.954241	0.226617	0.560468	0.866029	0.886423	0.948185	0.982903	0.068345	0.386097	0.719762
at3g46640	at3g46640.1	1	3	Homeodomain-like superfamily protein	Encodes a myb family transcription factor with a single Myb DNA-binding domain (type SHAQKYF) that is unique to plants and is essential for circadian rhythms specifically for transcriptional regulation within the circadian clock. LUX is required for nor	PHYTOCLOCK 1 (PCL1); CONTAINS InterPro DOMAIN/s: Homeodomain-like (InterPro:IPR009057) Myb DNA-binding (InterPro:IPR014778) Myb-like DNA-binding domain SHAQKYF class (InterPro:IPR006447) HTH transcriptional regulator Myb-type DNA-binding (InterPro:IPR017930) Homeodomain-related (InterPro:IPR012287); BEST Arabidopsis thaliana protein match is: Homeodomain-like superfamily protein (TAIR:AT5G59570.1…	5359	1847	268;124;739;1;0;64;4163	61;74;233;0;0;32;1447	75	193	17	44	4.71434e-06	7.68634e-06	1.74151e-06	0.138125	0.0883491	1.80558e+07	-18.0563	-2.13628	0.000382883	0.0120964	-9.54025	-2.20329	23.0733	1.55941e-06	0.000679999	1	0.000298919	Chr3:17183069-17185218	101.823	23.9511	-2.08791	5.59944	2.15041e-08	1.90604e-06	0.774374	0.565922	0.67946	0.780987	0.856813	0.426495	0.563337	0.69522	-0.375566	-0.213956	-0.0513944
at1g01550	at1g01550.2	2	2	Protein of unknown function (DUF793)	BYPASS1 required to prevent constitutive production of a root-derived graft-transmissible signal	BYPASS 1 (BPS1); FUNCTIONS IN: molecular_function unknown; LOCATED IN: plasma membrane; EXPRESSED IN: 24 plant structures; EXPRESSED DURING: 13 growth stages; CONTAINS InterPro DOMAIN/s: Protein BYPASS related (InterPro:IPR008511); BEST Arabidopsis thaliana protein match is: unknown protein (TAIR:AT2G46080.1); Has 35333 Blast hits to 34131 proteins in 2444 species: Archae - 798; Bacteria - 22429;…	3217	6072	153;42;3022	189;206;5677	15	27	147	59	3.32335e-06	1.18736e-06	5.43863e-06	0.11272	0.0883491	1.80558e+07	-18.5858	2.19275	9.51896e-05	0.0040128	-9.01443	2.10824	17.613	2.70728e-05	0.00619302	1	0.00272237	Chr1:199638-201775	20.2554	75.9475	1.90669	-5.15092	2.59216e-07	1.70284e-05	0.237664	0.60693	0.139293	0.241325	0.367395	0.439619	0.579754	0.70502	0.150674	0.334429	0.50154
at5g05580	at5g05580.1	1	2	fatty acid desaturase 8	Encodes a temperature sensitive plastidic fatty acid desaturase.	fatty acid desaturase 8 (FAD8); FUNCTIONS IN: omega-3 fatty acid desaturase activity; INVOLVED IN: response to temperature stimulus fatty acid biosynthetic process; LOCATED IN: chloroplast chloroplast envelope; CONTAINS InterPro DOMAIN/s: Protein of unknown function DUF3474 (InterPro:IPR021863) Fatty acid desaturase type 1 (InterPro:IPR005804); BEST Arabidopsis thaliana protein match is: fatty ac…	989	315	94;2;893	18;5;292	41	53	6	12	1.57339e-06	2.64546e-06	5.02133e-07	0.11272	0.0883491	1.80558e+07	-19.7242	-2.39355	0.000154392	0.00599851	-10.6069	-2.45358	16.9083	3.92288e-05	0.00842152	1	0.00370199	Chr5:1664084-1668352	18.0892	4.83762	-1.90276	4.75207	2.01342e-06	9.80639e-05	0.986506	0.862125	0.936638	0.975144	0.999656	0.66595	0.835306	0.951749	-0.312502	-0.137767	-0.017893
at4g04830	at4g04830.1	1	2	methionine sulfoxide reductase B5		methionine sulfoxide reductase B5 (MSRB5); FUNCTIONS IN: peptide-methionine-(S)-S-oxide reductase activity; INVOLVED IN: oxidation reduction; LOCATED IN: cytosol; EXPRESSED IN: 24 plant structures; EXPRESSED DURING: 14 growth stages; CONTAINS InterPro DOMAIN/s: Methionine sulphoxide reductase B (InterPro:IPR002579) Mss4-like (InterPro:IPR011057); BEST Arabidopsis thaliana protein match is: methio…	706	186	135;3;568	28;5;153	57	78	17	11	2.27767e-06	3.80714e-06	7.58952e-07	0.100439	0.0883491	1.80558e+07	-19.1663	-2.32745	3.07506e-05	0.00158679	-10.2225	-2.34198	16.2392	5.58264e-05	0.0112899	1	0.00496289	Chr4:2445793-2447086	44.7424	9.3542	-2.25796	5.10173	3.36559e-07	2.12411e-05	0.987199	0.901337	0.94976	0.979675	0.996599	0.740177	0.875472	0.963212	-0.237767	-0.102943	-0.0118024
at3g07700	at3g07700.2	2	3	Protein kinase superfamily protein		Protein kinase superfamily protein; LOCATED IN: chloroplast; EXPRESSED IN: 21 plant structures; EXPRESSED DURING: 12 growth stages; CONTAINS InterPro DOMAIN/s: ABC-1 (InterPro:IPR004147) Protein kinase-like domain (InterPro:IPR011009); BEST Arabidopsis thaliana protein match is: ABC2 homolog 13 (TAIR:AT5G64940.2); Has 10121 Blast hits to 10057 proteins in 1795 species: Archae - 124; Bacteria - 43…	4873	11120	0;7;281;0;211;0;4374	0;73;720;3;332;0;9992	3	4	61	12	1.05677e-06	1.95739e-07	1.89597e-06	0.164717	0.0883491	1.80558e+07	-20.6501	3.26417	6.31163e-05	0.00287375	-11.1833	2.96325	10.7657	0.00103401	0.085376	1	0.0375302	Chr3:2457107-2463965	26.4334	82.1868	1.63655	-4.23577	2.27771e-05	0.000799322	0.0807518	0.433744	0.0381461	0.0965219	0.182362	0.278421	0.411046	0.557477	0.157379	0.311802	0.468362
at1g63830	at1g63830.2	2	3	PLAC8 family protein		PLAC8 family protein; LOCATED IN: plasma membrane membrane; EXPRESSED IN: 24 plant structures; EXPRESSED DURING: 15 growth stages; CONTAINS InterPro DOMAIN/s: Protein of unknown function Cys-rich (InterPro:IPR006461); BEST Arabidopsis thaliana protein match is: PLAC8 family protein (TAIR:AT5G41390.1); Has 35333 Blast hits to 34131 proteins in 2444 species: Archae - 798; Bacteria - 22429; Metazoa …	2562	3527	610;67;0;10;76;3;1796	769;215;0;8;72;17;2446	19	48	134	81	3.85438e-06	1.91089e-06	5.78411e-06	0.11272	0.0883491	1.80558e+07	-18.1977	1.59555	0.0030478	0.0548623	-9.24845	1.50374	10.421	0.00124591	0.0936167	1	0.0411527	Chr1:23685092-23687363	8.52287	26.0455	1.61162	-3.88534	0.000102186	0.00276808	0.177892	0.515268	0.104584	0.205567	0.33437	0.351436	0.499927	0.639901	0.0963448	0.291028	0.47523
at1g20640	at1g20640.1	1	2	Plant regulator RWP-RK family protein		Plant regulator RWP-RK family protein; CONTAINS InterPro DOMAIN/s: Octicosapeptide/Phox/Bem1p (InterPro:IPR000270) Plant regulator RWP-RK (InterPro:IPR003035); BEST Arabidopsis thaliana protein match is: Plant regulator RWP-RK family protein (TAIR:AT1G76350.1); Has 665 Blast hits to 585 proteins in 44 species: Archae - 0; Bacteria - 2; Metazoa - 2; Fungi - 2; Plants - 595; Viruses - 0; Other Euka…	697	454	15;0;682	1;2;451	7	8	0	1	2.2222e-07	4.19515e-07	2.7424e-08	0.125279	0.0883491	1.80558e+07	-23.1504	-3.93316	0.00371323	0.0633614	-11.7602	-4.0231	10.4076	0.00125501	0.0936493	1	0.041167	Chr1:7154409-7158218	4.88764	0.793242	-2.6233	4.79985	1.58784e-06	8.02183e-05	0.999539	0.199604	0.732051	0.909118	0.999779	0.0667516	0.303396	0.609165	-0.876859	-0.599028	-0.231971
at5g24300	at5g24300.1	1	2	Glycogen/starch synthases ADP-glucose type	SSI is a plastidial enzyme and crucial for the synthesis of normal amylopectin in the leaves of Arabidopsis. The absence of SSI results in a deficiency in the number of shorter glucans which in turn affect the formation and connection of the amylopectin c	SUPPRESSOR OF SALICYLIC ACID INSENSITIVITY 1 (SSI1); FUNCTIONS IN: transferase activity transferring glycosyl groups starch synthase activity; INVOLVED IN: amylopectin biosynthetic process; LOCATED IN: chloroplast chloroplast stroma; EXPRESSED IN: 26 plant structures; EXPRESSED DURING: 15 growth stages; CONTAINS InterPro DOMAIN/s: Glycogen/starch synthases ADP-glucose type (InterPro:IPR011835) St…	5796	3266	43;0;5753	11;2;3253	24	19	4	7	7.50227e-07	1.19617e-06	3.04381e-07	0.11272	0.0883491	1.80558e+07	-20.6588	-1.97068	0.00509766	0.0785221	-10.9702	-2.08866	9.06656	0.00260326	0.15263	1	0.0670941	Chr5:8266789-8271205	8.80938	2.47739	-1.83022	4.0972	4.18185e-05	0.00131448	0.999612	0.581129	0.696347	0.889826	0.999711	0.232687	0.481294	0.773489	-0.693842	-0.401274	-0.0552109
at3g13080	at3g13080.1	1	4	multidrug resistance-associated protein 3	encodes an ATP-dependent MRP-like ABC transporter able to transport glutathione-conjugates as well as chlorophyll catabolites. The expression of this gene is upregulated by herbicide safeners such as benoxacor and fenclorim.	multidrug resistance-associated protein 3 (MRP3); FUNCTIONS IN: chlorophyll catabolite transmembrane transporter activity ATPase activity coupled to transmembrane movement of substances glutathione S-conjugate-exporting ATPase activity; INVOLVED IN: transport transmembrane transport; LOCATED IN: apoplast vacuolar membrane plasma membrane plant-type vacuole; EXPRESSED IN: 6 plant structures; EXPRE…	1639	16308	47;0;95;0;0;0;0;9;70;0;346;1;0;0;1071	503;0;910;1;0;0;0;91;750;0;3417;2;0;0;10634	22	25	316	187	7.41989e-06	1.31721e-06	1.35061e-05	0.082516	0.0883491	1.80558e+07	-17.8551	3.35829	1.17789e-11	5.65894e-09	-9.22517	3.29495	44.2184	2.93709e-11	1.36614e-07	1	6.00537e-08	Chr3:4195785-4201265	8.83462	83.9017	3.24746	-7.30183	2.83773e-13	7.68706e-11	0.979145	0.99062	0.801521	0.90821	0.967827	0.975683	0.988607	0.996389	0.0195566	0.0795238	0.186634
at2g15890	at2g15890.1	1	2	maternal effect embryo arrest 14		maternal effect embryo arrest 14 (MEE14); FUNCTIONS IN: molecular_function unknown; INVOLVED IN: defense response to fungus embryo development ending in seed dormancy; LOCATED IN: chloroplast; EXPRESSED IN: 22 plant structures; EXPRESSED DURING: 13 growth stages; Has 87 Blast hits to 87 proteins in 44 species: Archae - 0; Bacteria - 0; Metazoa - 0; Fungi - 0; Plants - 85; Viruses - 0; Other Eukar…	16816	3418	6377;9;10430	1355;11;2052	2331	4046	418	937	0.000110221	0.000181416	3.9019e-05	0.11272	0.0883491	1.80558e+07	-13.5368	-2.21681	1.45403e-05	0.000878882	-6.77926	-2.35632	17.3306	3.14086e-05	0.00695675	1	0.0030581	Chr2:6920368-6922025	335.511	62.9371	-2.41438	6.0592	1.36798e-09	1.71774e-07	0.993196	0.95525	0.982471	0.992097	0.997714	0.901743	0.956058	0.985692	-0.0891595	-0.0361692	-0.00455643
at5g43910	at5g43910.2	2	3	pfkB-like carbohydrate kinase family protein		pfkB-like carbohydrate kinase family protein; FUNCTIONS IN: kinase activity ribokinase activity; INVOLVED IN: D-ribose metabolic process; LOCATED IN: cellular_component unknown; EXPRESSED IN: 19 plant structures; EXPRESSED DURING: 12 growth stages; CONTAINS InterPro DOMAIN/s: Carbohydrate/purine kinase (InterPro:IPR011611) Ribokinase (InterPro:IPR002139) Carbohydrate/puine kinase PfkB conserved s…	344	4832	0;37;9;15;0;0;283	3;692;139;144;5;0;3849	17	20	514	178	9.58519e-06	1.0372e-06	1.81008e-05	0.0943988	0.0883491	1.80558e+07	-17.8162	4.12496	3.5758e-14	4.30221e-11	-9.00741	3.99148	56.5128	5.58329e-14	7.79093e-10	1	3.42479e-10	Chr5:17656893-17670239	4.01879	65.0737	4.01724	-9.45391	0	0	0.853818	0.775725	0.0634995	0.39114	0.880013	0.616086	0.733001	0.832915	-0.166847	0.337867	0.701519
at5g17760	at5g17760.2	2	2	P-loop containing nucleoside triphosphate hydrolases superfamily protein		P-loop containing nucleoside triphosphate hydrolases superfamily protein; FUNCTIONS IN: ATP binding; LOCATED IN: plasma membrane; EXPRESSED IN: 23 plant structures; EXPRESSED DURING: 13 growth stages; CONTAINS InterPro DOMAIN/s: ATPase AAA-type core (InterPro:IPR003959); BEST Arabidopsis thaliana protein match is: P-loop containing nucleoside triphosphate hydrolases superfamily protein (TAIR:AT5G…	2022	20259	193;21;1808	1731;381;18147	14	7	257	124	5.36289e-06	5.80757e-07	1.01292e-05	0.0943988	0.0883491	1.80558e+07	-18.6536	4.12471	3.91719e-13	3.30765e-10	-8.69828	4.08281	51.3678	7.65846e-13	5.34331e-09	1	2.34885e-09	Chr5:5860420-5862422	0.822957	20.5906	4.64502	-8.38867	0	0	0.0340414	0.070033	0.0179133	0.0372834	0.071548	0.0411047	0.068698	0.11472	-0.0103534	0.0301881	0.0799799
at5g60800	at5g60800.1	1	2	Heavy metal transport/detoxification superfamily protein		Heavy metal transport/detoxification superfamily protein ; FUNCTIONS IN: metal ion binding; INVOLVED IN: metal ion transport; EXPRESSED IN: 21 plant structures; EXPRESSED DURING: 12 growth stages; CONTAINS InterPro DOMAIN/s: Heavy metal transport/detoxification protein (InterPro:IPR006121); BEST Arabidopsis thaliana protein match is: Heavy metal transport/detoxification superfamily protein (TAIR:…	427	6505	230;0;197	2914;3;3588	50	180	1601	1313	4.31389e-05	6.63959e-06	7.96142e-05	0.11272	0.0883491	1.80558e+07	-15.4081	3.58291	5.77226e-11	2.33107e-08	-7.31035	3.74608	39.8079	2.80205e-10	7.81998e-07	1	3.43756e-07	Chr5:24460782-24462541	16.3348	201.846	3.62724	-8.85608	0	0	1	0.994202	0.814353	0.944151	1	0.97782	0.991461	0.998715	-0.0145894	0.0463727	0.176691
at3g15450	at3g15450.2	2	3	Aluminium induced protein with YGL and LRDR motifs		Aluminium induced protein with YGL and LRDR motifs; FUNCTIONS IN: molecular_function unknown; EXPRESSED IN: 25 plant structures; EXPRESSED DURING: 13 growth stages; BEST Arabidopsis thaliana protein match is: Aluminium induced protein with YGL and LRDR motifs (TAIR:AT4G27450.1); Has 35333 Blast hits to 34131 proteins in 2444 species: Archae - 798; Bacteria - 22429; Metazoa - 974; Fungi - 991; Pla…	14694	4501	2361;274;2929;0;0;0;9130	793;45;943;0;0;0;2720	67	207	5	40	4.60448e-06	7.8898e-06	1.31193e-06	0.192581	0.0883491	1.80558e+07	-18.2349	-2.57041	0.000356382	0.0114276	-9.59842	-2.98353	38.3805	5.82104e-10	1.35378e-06	1	5.95105e-07	Chr3:5212983-5216261	25.8873	3.39672	-2.93003	5.28414	1.26299e-07	8.96697e-06	0.0421202	0.0213751	0.0167154	0.0416794	0.0936191	0.00879441	0.0239521	0.999574	-0.0719433	-0.0145661	0.950389
at5g66640	at5g66640.1	1	2	DA1-related protein 3		DA1-related protein 3 (DAR3); CONTAINS InterPro DOMAIN/s: Protein of unknown function DUF3633 (InterPro:IPR022087); BEST Arabidopsis thaliana protein match is: DA1-related protein 6 (TAIR:AT5G66620.1); Has 235 Blast hits to 233 proteins in 45 species: Archae - 0; Bacteria - 8; Metazoa - 9; Fungi - 11; Plants - 164; Viruses - 0; Other Eukaryotes - 43 (source: NCBI BLink).	146	1115	20;6;120	198;38;879	16	4	161	37	2.84512e-06	5.4896e-07	5.11926e-06	0.151267	0.0883491	1.80558e+07	-19.1913	3.22387	3.11456e-06	0.000251557	-9.76656	3.16258	37.6221	8.58664e-10	1.71168e-06	1	7.52435e-07	Chr5:26599383-26601949	2.26284	16.7205	2.88541	-6.4553	1.08008e-10	1.74762e-08	0.852954	0.909881	0.661802	0.829954	0.940313	0.817404	0.897467	0.950742	-0.0677353	0.0680544	0.241102
at1g22180	at1g22180.2	2	3	Sec14p-like phosphatidylinositol transfer family protein		Sec14p-like phosphatidylinositol transfer family protein; CONTAINS InterPro DOMAIN/s: Cellular retinaldehyde-binding/triple function C-terminal (InterPro:IPR001251) Cellular retinaldehyde-binding/triple function N-terminal (InterPro:IPR008273) Phosphatidylinositol transfer protein-like N-terminal (InterPro:IPR011074); BEST Arabidopsis thaliana protein match is: Sec14p-like phosphatidylinositol tr…	197	846	0;10;0;11;0;1;175	1;123;0;38;0;8;676	6	4	89	34	1.77182e-06	2.78066e-07	3.24796e-06	0.11272	0.0883491	1.80558e+07	-20.0063	3.54498	1.17411e-07	1.6277e-05	-9.8541	3.54582	37.3022	1.01171e-09	1.76468e-06	1	7.7573e-07	Chr1:7826288-7830392	1.89498	12.7779	2.7534	-5.55917	2.71062e-08	2.32563e-06	0.699459	0.833521	0.337212	0.584898	0.815099	0.676522	0.799374	0.892662	-0.0545184	0.213325	0.469719
at1g74710	at1g74710.2	2	2	ADC synthase superfamily protein	Encodes a protein with isochorismate synthase activity. Mutants fail to accumulate salicylic acid. Its function may be redundant with that of ICS2 (AT1G18870).	ENHANCED DISEASE SUSCEPTIBILITY TO ERYSIPHE ORONTII 16 (EDS16); CONTAINS InterPro DOMAIN/s: Chorismate binding C-terminal (InterPro:IPR015890) ADC synthase (InterPro:IPR005801) Isochorismate synthase (InterPro:IPR004561); BEST Arabidopsis thaliana protein match is: isochorismate synthase 2 (TAIR:AT1G18870.1); Has 35333 Blast hits to 34131 proteins in 2444 species: Archae - 798; Bacteria - 22429; …	803	19043	94;0;709	1883;64;17096	0	0	45	19	8.59006e-07	8.7835e-16	1.70309e-06	0.125279	0.0883491	1.80558e+07	-34.5913	30.8495	1.94475e-09	5.161e-07	-11.3651	9.45338	35.8894	2.08839e-09	3.23793e-06	1	1.42335e-06	Chr1:28070294-28074148	0	3.96347	1.79769e+308	1.79769e+308	4.56955e-05	0.00141786	0	0.0177815	0	0.00999934	0.0359651	0.00787895	0.0179548	0.0357334	-0.0199306	0.00797608	0.0298502
at1g74710	at1g74710.1	1	2	ADC synthase superfamily protein	Encodes a protein with isochorismate synthase activity. Mutants fail to accumulate salicylic acid. Its function may be redundant with that of ICS2 (AT1G18870).	ENHANCED DISEASE SUSCEPTIBILITY TO ERYSIPHE ORONTII 16 (EDS16); CONTAINS InterPro DOMAIN/s: Chorismate binding C-terminal (InterPro:IPR015890) ADC synthase (InterPro:IPR005801) Isochorismate synthase (InterPro:IPR004561); BEST Arabidopsis thaliana protein match is: isochorismate synthase 2 (TAIR:AT1G18870.1); Has 14352 Blast hits to 14347 proteins in 2540 species: Archae - 246; Bacteria - 10586; …	803	19043	94;0;709	1883;64;17096	17	77	1359	524	2.6106e-05	2.71278e-06	4.94521e-05	0.125279	0.0883491	1.80558e+07	-16.3963	4.18506	3.01421e-12	1.90889e-09	-8.10152	4.40241	34.3531	4.59656e-09	6.41404e-06	1	2.81953e-06	Chr1:28070294-28074148	12.843	255.83	4.31613	-8.51516	0	0	1	0.982218	0.964035	0.990001	1	0.964267	0.982045	0.992121	-0.0298502	-0.00797608	0.0199306
at5g26920	at5g26920.1	1	2	Cam-binding protein 60-like G	Encodes a calmodulin-binding protein CBP60g (calmodulin binding protein 60-like.g). The calmodulin-binding domain is located near the N-terminus; calmodulin binding is dependent on Ca(2+). Inducible by both bacterial pathogen and MAMP (microbe-associated	Cam-binding protein 60-like G (CBP60G); CONTAINS InterPro DOMAIN/s: Calmodulin binding protein-like (InterPro:IPR012416); BEST Arabidopsis thaliana protein match is: Calmodulin-binding protein (TAIR:AT4G25800.2); Has 271 Blast hits to 271 proteins in 14 species: Archae - 0; Bacteria - 0; Metazoa - 0; Fungi - 0; Plants - 271; Viruses - 0; Other Eukaryotes - 0 (source: NCBI BLink).	803	12137	127;2;674	1248;46;10843	27	100	827	421	1.84636e-05	3.65968e-06	3.32333e-05	0.11272	0.0883491	1.80558e+07	-16.4677	3.18114	5.03224e-09	1.17835e-06	-8.0912	3.15072	33.2566	8.07633e-09	1.02452e-05	1	4.50365e-06	Chr5:9475681-9478751	11.9365	155.912	3.70728	-7.74932	9.32587e-15	3.74729e-12	0.99146	0.966987	0.900616	0.965246	1	0.940762	0.970839	0.987559	-0.0373977	0.00406684	0.0706289
at2g29300	at2g29300.1	1	2	NAD(P)-binding Rossmann-fold superfamily protein		NAD(P)-binding Rossmann-fold superfamily protein; FUNCTIONS IN: oxidoreductase activity binding catalytic activity; INVOLVED IN: oxidation reduction metabolic process; LOCATED IN: endomembrane system; EXPRESSED IN: 12 plant structures; EXPRESSED DURING: 8 growth stages; CONTAINS InterPro DOMAIN/s: NAD(P)-binding domain (InterPro:IPR016040) Glucose/ribitol dehydrogenase (InterPro:IPR002347) Short-…	402	74	145;0;257	24;1;49	24	121	1	23	2.44929e-06	4.20151e-06	6.95126e-07	0.260427	0.0883491	1.80558e+07	-19.1366	-2.56223	0.00266745	0.0498048	-10.29	-2.76554	31.8752	1.64403e-08	1.76468e-05	1	7.7573e-06	Chr2:12588190-12589759	14.3548	2.22514	-2.68956	4.82093	1.42893e-06	7.36112e-05	1	0.945838	0.941672	0.984734	1	0.607847	0.874494	1	-0.380448	-0.107678	0.0231026
at1g28330	at1g28330.3	4	5	dormancy-associated protein-like 1	dormancy-associated protein (DRM1)	dormancy-associated protein-like 1 (DYL1); CONTAINS InterPro DOMAIN/s: Dormancyauxin associated (InterPro:IPR008406); BEST Arabidopsis thaliana protein match is: Dormancy/auxin associated family protein (TAIR:AT2G33830.2); Has 226 Blast hits to 226 proteins in 49 species: Archae - 0; Bacteria - 0; Metazoa - 0; Fungi - 0; Plants - 225; Viruses - 0; Other Eukaryotes - 1 (source: NCBI BLink).	21148	9520	901;1605;14;525;0;837;7;0;424;0;0;0;0;0;0;0;0;0;0;114;0;1914;7077;0;0;0;0;0;0;0;7730	338;738;10;110;0;371;2;0;145;0;0;0;0;0;0;0;0;0;0;14;0;861;3462;0;0;0;0;0;0;0;3469	208	317	30	80	9.02095e-06	1.48709e-05	3.16268e-06	0.106545	0.0883491	1.80558e+07	-17.1526	-2.23126	1.62229e-05	0.000963862	-9.46727	-2.46041	30.547	3.2587e-08	3.248e-05	1	1.42778e-05	Chr1:9933883-9935271	46.335	8.1586	-2.50571	5.9853	2.15994e-09	2.52786e-07	0.99714	0.923467	0.115448	0.526775	0.858429	0.0360017	0.2236	0.5816	-0.676388	-0.282088	0.237627
at4g11890	at4g11890.2	2	4	Protein kinase superfamily protein		Protein kinase superfamily protein; FUNCTIONS IN: protein serine/threonine kinase activity protein kinase activity kinase activity ATP binding; INVOLVED IN: protein amino acid phosphorylation; EXPRESSED IN: 22 plant structures; EXPRESSED DURING: 11 growth stages; CONTAINS InterPro DOMAIN/s: Protein kinase ATP binding site (InterPro:IPR017441) Protein kinase catalytic domain (InterPro:IPR000719) S…	1872	9502	0;48;0;3;0;1;138;0;0;6;0;28;0;3;1645	3;276;0;15;0;7;717;17;0;73;0;125;0;15;8254	41	7	225	51	4.21933e-06	1.30216e-06	7.12024e-06	0.164717	0.0883491	1.80558e+07	-18.3303	2.45493	0.000180615	0.00683848	-9.86929	2.59558	29.4345	5.78378e-08	5.38046e-05	1	2.36518e-05	Chr4:7147864-7149921	3.29164	17.9493	2.44705	-5.56689	2.59324e-08	2.24087e-06	0.284166	0.34391	0.116801	0.204983	0.323748	0.1993	0.310681	0.444766	-0.0599098	0.103468	0.264139
at3g48090	at3g48090.1	1	2	alpha/beta-Hydrolases superfamily protein	Component of R gene-mediated disease resistance in Arabidopsis thaliana with homology to eukaryotic lipases.	enhanced disease susceptibility 1 (EDS1); CONTAINS InterPro DOMAIN/s: Lipase class 3 (InterPro:IPR002921); BEST Arabidopsis thaliana protein match is: alpha/beta-Hydrolases superfamily protein (TAIR:AT3G48080.1); Has 536 Blast hits to 485 proteins in 45 species: Archae - 0; Bacteria - 4; Metazoa - 2; Fungi - 2; Plants - 491; Viruses - 0; Other Eukaryotes - 37 (source: NCBI BLink).	1210	10619	137;1;1072	1006;3;9610	33	104	704	302	1.52684e-05	3.93767e-06	2.65649e-05	0.11272	0.0883491	1.80558e+07	-16.5766	2.75252	2.71743e-07	3.30553e-05	-8.52487	2.77747	28.9287	7.50927e-08	6.54902e-05	1	2.87887e-05	Chr3:17755373-17757780	17.1663	133.847	2.96293	-6.82594	8.73523e-12	1.86289e-09	0.978757	0.993312	0.859134	0.952781	1	0.972062	0.988624	0.998059	-0.0141323	0.0341844	0.132093
at5g17760	at5g17760.1	1	2	P-loop containing nucleoside triphosphate hydrolases superfamily protein		P-loop containing nucleoside triphosphate hydrolases superfamily protein; FUNCTIONS IN: nucleoside-triphosphatase activity nucleotide binding ATP binding; LOCATED IN: plasma membrane; EXPRESSED IN: 23 plant structures; EXPRESSED DURING: 13 growth stages; CONTAINS InterPro DOMAIN/s: ATPase AAA+ type core (InterPro:IPR003593) ATPase AAA-type core (InterPro:IPR003959) ATPase AAA-type conserved site …	2022	20259	193;21;1808	1731;381;18147	87	106	1225	506	2.55336e-05	5.42853e-06	4.56112e-05	0.082516	0.0883491	1.80558e+07	-15.9557	3.07089	2.69588e-11	1.19239e-08	-7.94975	2.88283	28.5102	9.32044e-08	7.65044e-05	1	3.36303e-05	Chr5:5860420-5862422	32.7546	287.172	3.13214	-6.77984	1.20308e-11	2.47907e-09	0.965959	0.929967	0.928452	0.962717	0.982087	0.88528	0.931302	0.958895	-0.0799799	-0.0301881	0.0103534
at3g21700	at3g21700.3	4	3	Ras-related small GTP-binding family protein	Monomeric G protein. Expressed in root epidermal cells that are destined to become atrichoblasts. Also expressed during pollen development and in the pollen tube tip.	SGP2; FUNCTIONS IN: GTP binding; INVOLVED IN: small GTPase mediated signal transduction; LOCATED IN: intracellular; EXPRESSED IN: 22 plant structures; EXPRESSED DURING: 10 growth stages; CONTAINS InterPro DOMAIN/s: Ras GTPase (InterPro:IPR001806) Small GTP-binding protein (InterPro:IPR005225) Small GTPase (InterPro:IPR020851) Mitochondrial Rho-like (InterPro:IPR013684) GTPase Tem1 (InterPro:IPR01…	194	1655	0;1;0;44;50;0;99	0;9;0;267;398;0;981	15	29	157	110	4.24736e-06	1.24583e-06	7.23494e-06	0.0943988	0.0883491	1.80558e+07	-18.3453	2.53733	1.02166e-06	9.81676e-05	-8.97007	2.69408	28.3699	1.00213e-07	7.76872e-05	1	3.41503e-05	Chr3:7644349-7646383	4.96956	42.3053	3.08965	-7.68964	1.46549e-14	5.79207e-12	0.987081	0.987578	0.751374	0.900613	0.98724	0.890503	0.968441	0.99518	-0.0513507	0.0623907	0.212579
at4g02380	at4g02380.1	1	2	senescence-associated gene 21	Encodes AtLEA5 (late embryogenesis abundant like protein). Also known as SENESCENCE-ASSOCIATED GENE 21 (SAG21). Has a role on oxidative stress tolerance. mRNA levels are elevated in response to various stresses.	senescence-associated gene 21 (SAG21); CONTAINS InterPro DOMAIN/s: Late embryogenesis abundant protein group 3 (InterPro:IPR004926); BEST Arabidopsis thaliana protein match is: Late embryogenesis abundant 3 (LEA3) family protein (TAIR:AT1G02820.1); Has 181 Blast hits to 176 proteins in 36 species: Archae - 0; Bacteria - 0; Metazoa - 0; Fungi - 0; Plants - 181; Viruses - 0; Other Eukaryotes - 0 (s…	1946	22113	576;0;1370	5273;7;16833	164	412	2868	2405	8.03977e-05	1.65302e-05	0.000144246	0.0943988	0.0883491	1.80558e+07	-14.3218	3.12526	1.38225e-10	5.06796e-08	-6.3934	3.22834	27.5798	1.50741e-07	0.000110708	1	4.86656e-05	Chr4:1046203-1046997	80.3068	737.787	3.19961	-7.50928	5.9508e-14	2.04954e-11	1	0.998251	0.987772	0.996313	1	0.995303	0.997949	0.999384	-0.00353192	0.00148443	0.0101843
at1g01340	at1g01340.2	2	2	cyclic nucleotide gated channel 10	member of Cyclic nucleotide gated channel family	cyclic nucleotide gated channel 10 (CNGC10); FUNCTIONS IN: ion channel activity cyclic nucleotide binding calmodulin binding; INVOLVED IN: ion transport transmembrane transport; LOCATED IN: membrane; EXPRESSED IN: 14 plant structures; EXPRESSED DURING: 10 growth stages; CONTAINS InterPro DOMAIN/s: Cyclic nucleotide-binding (InterPro:IPR000595) Cyclic nucleotide-binding-like (InterPro:IPR018490) I…	551	2936	2;35;514	2;216;2718	9	26	145	71	3.38537e-06	9.95998e-07	5.75283e-06	0.11272	0.0883491	1.80558e+07	-18.6713	2.52658	9.22496e-06	0.000613493	-9.51307	2.51171	26.0403	3.34364e-07	0.000233286	1	0.000102549	Chr1:132327-135831	6.64374	36.0816	2.4412	-6.50447	7.79703e-11	1.31454e-08	0.95481	0.995369	0.802665	0.92358	0.997238	0.956898	0.984581	0.999959	-0.0123286	0.0596272	0.179791
at4g00165	at4g00165.1	1	2	Bifunctional inhibitor/lipid-transfer protein/seed storage 2S albumin superfamily protein		Bifunctional inhibitor/lipid-transfer protein/seed storage 2S albumin superfamily protein; FUNCTIONS IN: lipid binding; INVOLVED IN: N-terminal protein myristoylation lipid transport; LOCATED IN: endomembrane system; CONTAINS InterPro DOMAIN/s: Bifunctional inhibitor/plant lipid transfer protein/seed storage (InterPro:IPR016140) Plant lipid transfer protein/seed storage/trypsin-alpha amylase inhi…	2392	712	451;24;1917	103;9;600	164	287	26	77	7.90001e-06	1.28218e-05	2.97056e-06	0.118964	0.0883491	1.80558e+07	-17.3039	-2.10644	0.000110225	0.00454272	-9.34625	-2.30361	25.6403	4.11357e-07	0.000262023	1	0.000115182	Chr4:69272-69884	155.588	38.1987	-2.02613	5.58713	2.30855e-08	2.00927e-06	0.932991	0.910195	0.863234	0.937214	0.978437	0.792648	0.907765	0.976979	-0.154692	-0.028293	0.068565
at4g01540	at4g01540.1	1	2	NAC with transmembrane motif1	Encodes a membrane-bound NAC (for NAM ATAF1/2 CUC2) transcription factor designated NTM1 (for NAC with transmembrane motif1). NTM1 regulates cell division in Arabidopsis.	NAC with transmembrane motif1 (NTM1); CONTAINS InterPro DOMAIN/s: No apical meristem (NAM) protein (InterPro:IPR003441); BEST Arabidopsis thaliana protein match is: NAC domain containing protein 67 (TAIR:AT4G01520.1); Has 2751 Blast hits to 2734 proteins in 73 species: Archae - 0; Bacteria - 0; Metazoa - 0; Fungi - 0; Plants - 2749; Viruses - 0; Other Eukaryotes - 2 (source: NCBI BLink).	170	1010	45;0;125	254;0;756	17	28	154	100	4.07036e-06	1.27045e-06	6.8564e-06	0.0943988	0.0883491	1.80558e+07	-18.37	2.43163	2.64105e-06	0.000217088	-9.33216	2.4348	25.6321	4.13108e-07	0.000262023	1	0.000115182	Chr4:670482-672789	3.6499	20.0657	2.4588	-6.2201	4.96853e-10	6.88427e-08	0.999597	0.99998	0.664587	0.875722	0.999942	0.920781	0.972819	0.999993	-0.0471293	0.0939933	0.316179
at1g66550	at1g66550.2	2	2	WRKY DNA-binding protein 67	member of WRKY Transcription Factor; Group III	WRKY DNA-binding protein 67 (WRKY67); FUNCTIONS IN: sequence-specific DNA binding transcription factor activity; INVOLVED IN: regulation of transcription DNA-dependent regulation of transcription; CONTAINS InterPro DOMAIN/s: DNA-binding WRKY (InterPro:IPR003657); BEST Arabidopsis thaliana protein match is: WRKY DNA-binding protein 64 (TAIR:AT1G66560.1); Has 30201 Blast hits to 17322 proteins in 7…	15	188	0;6;9	6;80;102	3	3	53	27	1.1606e-06	1.6741e-07	2.1414e-06	0.11272	0.0883491	1.80558e+07	-20.6722	3.67544	5.9323e-07	6.16804e-05	-11.3982	3.63452	24.9995	5.73453e-07	0.000320587	1	0.000140926	Chr1:24828501-24829639	0.503753	6.56552	3.70412	-5.28718	1.24217e-07	8.91296e-06	0.999763	0.890442	0.16731	0.735644	1	0.70769	0.876093	0.978067	-0.209031	0.142131	0.716971
at5g64170	at5g64170.2	2	2	dentin sialophosphoprotein-related		dentin sialophosphoprotein-related; FUNCTIONS IN: molecular_function unknown; INVOLVED IN: biological_process unknown; LOCATED IN: cellular_component unknown; EXPRESSED IN: 17 plant structures; EXPRESSED DURING: 9 growth stages; BEST Arabidopsis thaliana protein match is: unknown protein (TAIR:AT3G54500.2); Has 181 Blast hits to 169 proteins in 40 species: Archae - 2; Bacteria - 18; Metazoa - 17;…	901	129	5;51;845	1;4;124	17	34	2	2	7.7292e-07	1.44604e-06	1.09323e-07	0.131666	0.0883491	1.80558e+07	-21.2603	-3.72706	1.33349e-05	0.000814861	-10.1228	-3.70855	24.9964	5.74363e-07	0.000320587	1	0.000140926	Chr5:25672465-25676746	6.6284	0.613422	-3.43371	5.69202	1.25544e-08	1.18232e-06	0.703525	0.422488	0.477044	0.718066	0.898621	0.065966	0.395342	0.852089	-0.71727	-0.313241	0.177717
at1g09932	at1g09932.1	1	2	Phosphoglycerate mutase family protein		Phosphoglycerate mutase family protein; CONTAINS InterPro DOMAIN/s: Histidine phosphatase superfamily clade-1 (InterPro:IPR013078); BEST Arabidopsis thaliana protein match is: Phosphoglycerate mutase family protein (TAIR:AT2G17280.2); Has 552 Blast hits to 552 proteins in 105 species: Archae - 0; Bacteria - 9; Metazoa - 0; Fungi - 272; Plants - 167; Viruses - 0; Other Eukaryotes - 104 (source: NC…	633	5365	33;3;597	345;30;4990	15	18	265	80	4.97068e-06	9.25181e-07	8.9861e-06	0.11272	0.0883491	1.80558e+07	-18.4039	3.27813	1.90612e-08	3.66303e-06	-9.61208	2.93848	24.6361	6.92416e-07	0.000371614	1	0.000163357	Chr1:3230449-3233109	18.1267	136.01	2.90752	-7.47537	7.70495e-14	2.51025e-11	0.977512	0.970799	0.903822	0.95821	0.991405	0.943481	0.969349	0.98579	-0.0302239	0.0111537	0.0683257
at2g43320	at2g43320.2	2	2	S-adenosyl-L-methionine-dependent methyltransferases superfamily protein		S-adenosyl-L-methionine-dependent methyltransferases superfamily protein; FUNCTIONS IN: molecular_function unknown; INVOLVED IN: biological_process unknown; EXPRESSED IN: 25 plant structures; EXPRESSED DURING: 13 growth stages; CONTAINS InterPro DOMAIN/s: Methyltransferase-16 putative (InterPro:IPR019410); BEST Arabidopsis thaliana protein match is: Putative methyltransferase family protein (TAIR…	557	2943	69;10;478	299;258;2386	1	9	227	31	3.44831e-06	2.83391e-07	6.56376e-06	0.185491	0.0883491	1.80558e+07	-19.4797	4.51528	4.15311e-08	6.97148e-06	-10.2071	3.95458	24.3836	7.89396e-07	0.000404199	1	0.000177681	Chr2:17995900-17999927	6.77977	46.5872	2.78063	-6.74137	1.56903e-11	3.07543e-09	0.47142	0.723422	0.236204	0.486927	0.697356	0.440074	0.676174	0.821866	-0.121977	0.186545	0.46346
at3g60420	at3g60420.1	1	3	Phosphoglycerate mutase family protein		Phosphoglycerate mutase family protein; CONTAINS InterPro DOMAIN/s: Histidine phosphatase superfamily clade-1 (InterPro:IPR013078) PRIB5 (InterPro:IPR012398); BEST Arabidopsis thaliana protein match is: Phosphoglycerate mutase family protein (TAIR:AT3G60450.1); Has 266 Blast hits to 264 proteins in 108 species: Archae - 0; Bacteria - 75; Metazoa - 4; Fungi - 55; Plants - 65; Viruses - 0; Other Eu…	8191	104487	2434;0;5756;1;0;0;0	25958;0;78486;36;0;7;0	1066	1368	17717	8241	0.000378197	6.86323e-05	0.000687734	0.100439	0.0883491	1.80558e+07	-12.1683	3.32487	4.08172e-11	1.74587e-08	-5.45895	3.2404	24.3102	8.20046e-07	0.000404199	1	0.000177681	Chr3:22334423-22337617	306.486	3554.25	3.53565	-4.74244	2.11164e-06	0.000101662	0	0	0	5.40148e-08	8.4565e-08	0	0	3.29564e-10	-8.45224e-08	-5.40044e-08	1.0939e-10
at5g43910	at5g43910.3	4	3	pfkB-like carbohydrate kinase family protein		pfkB-like carbohydrate kinase family protein; FUNCTIONS IN: kinase activity ribokinase activity; INVOLVED IN: D-ribose metabolic process; LOCATED IN: cellular_component unknown; EXPRESSED IN: 19 plant structures; EXPRESSED DURING: 12 growth stages; CONTAINS InterPro DOMAIN/s: Carbohydrate/purine kinase (InterPro:IPR011611) Ribokinase (InterPro:IPR002139); BEST Arabidopsis thaliana protein match i…	344	4832	0;37;9;15;0;0;283	3;692;139;144;5;0;3849	5	10	105	39	2.12019e-06	4.22282e-07	3.79519e-06	0.118964	0.0883491	1.80558e+07	-19.591	3.16341	1.2526e-06	0.00011596	-10.5958	3.04783	24.2638	8.40029e-07	0.000404199	1	0.000177681	Chr5:17656893-17670239	2.50619	26.0255	3.37636	-7.29019	3.0953e-13	8.20051e-11	0.146182	0.219243	0.0435332	0.565673	0.917689	0.158067	0.257356	0.37532	-0.685376	-0.305042	0.233724
at1g30040	at1g30040.1	1	2	gibberellin 2-oxidase	Encodes a gibberellin 2-oxidase that acts on C-19 gibberellins. AtGA2OX2 expression is responsive to cytokinin and KNOX activities.	gibberellin 2-oxidase (GA2OX2); CONTAINS InterPro DOMAIN/s: Isopenicillin N synthase (InterPro:IPR002283) Oxoglutarate/iron-dependent oxygenase (InterPro:IPR005123); BEST Arabidopsis thaliana protein match is: gibberellin 2-oxidase 3 (TAIR:AT2G34555.1); Has 8540 Blast hits to 8490 proteins in 994 species: Archae - 0; Bacteria - 1137; Metazoa - 84; Fungi - 1033; Plants - 4909; Viruses - 0; Other E…	213	1402	102;0;111	640;8;754	36	66	452	188	9.9025e-06	2.89512e-06	1.68826e-05	0.0943988	0.0883491	1.80558e+07	-17.1259	2.54343	2.57095e-07	3.15593e-05	-8.41841	2.50267	23.7264	1.11049e-06	0.000516528	1	0.000227059	Chr1:10537647-10539831	5.4824	35.0509	2.67657	-6.44066	1.18952e-10	1.88672e-08	1	0.987234	0.939224	0.981128	1	0.963624	0.983324	0.995383	-0.0279394	0.00171267	0.0447251
at5g25280	at5g25280.2	2	2	serine-rich protein-related		serine-rich protein-related; BEST Arabidopsis thaliana protein match is: serine-rich protein-related (TAIR:AT5G11090.1); Has 1807 Blast hits to 1807 proteins in 277 species: Archae - 0; Bacteria - 0; Metazoa - 736; Fungi - 347; Plants - 385; Viruses - 0; Other Eukaryotes - 339 (source: NCBI BLink).	6776	4906	76;109;6591	12;21;4873	40	69	11	10	1.82792e-06	3.09005e-06	5.74887e-07	0.11272	0.0883491	1.80558e+07	-19.5163	-2.42655	7.02206e-05	0.00314582	-9.94258	-2.4022	23.6281	1.16869e-06	0.000526063	1	0.000231251	Chr5:8773788-8776000	7.19524	1.14101	-2.65673	4.76842	1.85678e-06	9.13573e-05	0.411451	0.456641	0.245278	0.404797	0.584933	0.242285	0.455425	0.714382	-0.235704	0.0519387	0.351511
at4g38560	at4g38560.1	1	2	Arabidopsis phospholipase-like protein (PEARLI 4) family		Arabidopsis phospholipase-like protein (PEARLI 4) family; CONTAINS InterPro DOMAIN/s: Phospholipase-like arabidopsis (InterPro:IPR007942); BEST Arabidopsis thaliana protein match is: Arabidopsis phospholipase-like protein (PEARLI 4) family (TAIR:AT2G20960.1); Has 264 Blast hits to 246 proteins in 47 species: Archae - 11; Bacteria - 15; Metazoa - 37; Fungi - 3; Plants - 167; Viruses - 2; Other Euk…	102	2214	7;1;94	103;21;2090	1	6	75	28	1.47002e-06	1.97383e-07	2.72018e-06	0.131666	0.0883491	1.80558e+07	-20.379	3.77601	3.72829e-07	4.29292e-05	-10.8848	3.63115	22.2978	2.33472e-06	0.000987235	1	0.000433976	Chr4:18029195-18033741	1.76161	29.5729	4.06931	-9.14891	0	0	0.866629	0.843413	0.290693	0.746284	1	0.708897	0.844306	0.930474	-0.193799	0.100293	0.563087
at5g44570	at5g44570.1	1	2			unknown protein; FUNCTIONS IN: molecular_function unknown; INVOLVED IN: biological_process unknown; LOCATED IN: endomembrane system; EXPRESSED IN: leaf whorl hypocotyl sepal flower leaf; EXPRESSED DURING: petal differentiation and expansion stage LP.08 eight leaves visible; Has 7 Blast hits to 7 proteins in 2 species: Archae - 0; Bacteria - 0; Metazoa - 0; Fungi - 0; Plants - 7; Viruses - 0; Othe…	263	1644	69;0;194	328;0;1316	51	18	245	83	5.24211e-06	1.88652e-06	8.58479e-06	0.118964	0.0883491	1.80558e+07	-17.9243	2.18693	8.24297e-05	0.00355268	-9.44388	2.14717	22.1055	2.58069e-06	0.00105915	1	0.000465587	Chr5:17964415-17966496	13.5876	78.4401	2.52931	-5.62197	1.88792e-08	1.69204e-06	1	0.999991	0.649795	0.884647	1	0.923205	0.974761	1	-0.0495453	0.0862401	0.325704
at2g43680	at2g43680.1	1	3	IQ-domain 14		IQ-domain 14 (IQD14); FUNCTIONS IN: calmodulin binding; LOCATED IN: plasma membrane; EXPRESSED IN: 23 plant structures; EXPRESSED DURING: 13 growth stages; CONTAINS InterPro DOMAIN/s: IQ calmodulin-binding region (InterPro:IPR000048); BEST Arabidopsis thaliana protein match is: IQ-domain 13 (TAIR:AT3G59690.1); Has 30201 Blast hits to 17322 proteins in 780 species: Archae - 12; Bacteria - 1396; Me…	4895	17761	49;10;8;4;20;34;4770	266;38;21;30;100;69;17237	33	16	196	70	4.17332e-06	1.34967e-06	6.98193e-06	0.106545	0.0883491	1.80558e+07	-18.3144	2.37123	1.30866e-05	0.000801448	-9.14875	2.30801	21.8373	2.96772e-06	0.00118319	1	0.000520114	Chr2:18108348-18111831	34.202	147.469	2.10826	-4.80277	1.56487e-06	7.9426e-05	0.691685	0.734881	0.471159	0.651662	0.791828	0.581837	0.709873	0.805495	-0.129541	0.0591352	0.262285
at5g46110	at5g46110.2	2	4	Glucose-6-phosphate/phosphate translocator-related	mutant has Altered acclimation responses; Chloroplast Triose Phosphate Translocator	ACCLIMATION OF PHOTOSYNTHESIS TO ENVIRONMENT 2 (APE2); FUNCTIONS IN: antiporter activity; INVOLVED IN: transport; LOCATED IN: chloroplast membrane chloroplast envelope; EXPRESSED IN: 24 plant structures; EXPRESSED DURING: 13 growth stages; CONTAINS InterPro DOMAIN/s: Protein of unknown function DUF250 (InterPro:IPR004853) Tpt phosphate/phosphoenolpyruvate translocator (InterPro:IPR004696); BEST A…	31520	17842	0;111;0;0;0;0;2648;0;0;0;3981;0;2030;0;22750	0;25;0;0;0;0;1330;0;0;0;2249;0;934;0;13304	32	79	8	17	1.93495e-06	3.17213e-06	7.01392e-07	0.138125	0.0883491	1.80558e+07	-19.3494	-2.17115	0.000840014	0.021494	-10.2896	-2.2159	21.6564	3.26122e-06	0.00126408	1	0.000555675	Chr5:18697234-18700656	19.8331	5.54542	-1.83854	4.67861	2.88821e-06	0.000133139	0.999989	0.999912	0.915801	0.970676	0.995788	0.451562	0.884188	0.982157	-0.521192	-0.0863384	0.0277482
at1g76040	at1g76040.2	2	2	calcium-dependent protein kinase 29	member of Calcium Dependent Protein Kinase	calcium-dependent protein kinase 29 (CPK29); FUNCTIONS IN: in 6 functions; INVOLVED IN: protein amino acid phosphorylation; LOCATED IN: nucleus plasma membrane cytoplasm; EXPRESSED IN: 23 plant structures; EXPRESSED DURING: 13 growth stages; CONTAINS InterPro DOMAIN/s: Protein kinase ATP binding site (InterPro:IPR017441) EF-Hand 1 calcium-binding site (InterPro:IPR018247) Serine/threonine-protein…	627	4191	2;260;365	16;1906;2269	113	147	1435	471	2.85256e-05	7.32819e-06	4.9691e-05	0.088425	0.0883491	1.80558e+07	-15.6774	2.76145	3.92168e-09	9.5024e-07	-7.58022	2.47812	20.8167	5.05394e-06	0.00185586	1	0.000815813	Chr1:28537672-28540637	9.27054	60.4251	2.70442	-6.76881	1.29843e-11	2.60865e-09	0.973787	0.972052	0.86493	0.947734	0.990855	0.931609	0.964748	0.985836	-0.0379016	0.0162356	0.100926
at4g21850	at4g21850.2	2	2	methionine sulfoxide reductase B9		methionine sulfoxide reductase B9 (MSRB9); FUNCTIONS IN: peptide-methionine-(S)-S-oxide reductase activity; INVOLVED IN: oxidation reduction; LOCATED IN: cytosol; EXPRESSED IN: 18 plant structures; EXPRESSED DURING: 12 growth stages; CONTAINS InterPro DOMAIN/s: Methionine sulphoxide reductase B (InterPro:IPR002579) Mss4-like (InterPro:IPR011057); BEST Arabidopsis thaliana protein match is: methio…	1170	5698	162;1;1007	926;35;4737	0	1	23	12	4.89195e-07	2.79568e-08	9.41566e-07	0.125279	0.0883491	1.80558e+07	-22.5559	5.06952	8.65699e-06	0.000582674	-10.3631	5.12403	20.5796	5.72019e-06	0.00201586	1	0.000886148	Chr4:11591115-11592238	0.1619	2.51731	3.95871	-3.07776	0.00208566	0.0287802	0.00307708	0.0152604	1.34989e-05	0.0062775	0.0183953	0.00753389	0.0162239	0.0311514	-0.00524328	0.00968803	0.0255981
at1g68200	at1g68200.1	1	2	Zinc finger C-x8-C-x5-C-x3-H type family protein		Zinc finger C-x8-C-x5-C-x3-H type family protein; CONTAINS InterPro DOMAIN/s: Zinc finger CCCH-type (InterPro:IPR000571); BEST Arabidopsis thaliana protein match is: Zinc finger C-x8-C-x5-C-x3-H type family protein (TAIR:AT1G66810.1); Has 1124 Blast hits to 1011 proteins in 226 species: Archae - 0; Bacteria - 0; Metazoa - 463; Fungi - 91; Plants - 303; Viruses - 0; Other Eukaryotes - 267 (source:…	30	449	5;0;25	73;9;367	1	4	59	14	1.03422e-06	1.40433e-07	1.90522e-06	0.157953	0.0883491	1.80558e+07	-20.8836	3.74801	9.66995e-06	0.000631201	-11.1876	3.51152	20.5602	5.7786e-06	0.00201586	1	0.000886148	Chr1:25562117-25563948	1.14174	13.7178	3.58674	-6.13709	8.40475e-10	1.11335e-07	0.999814	0.91046	0.273237	0.753399	1	0.720531	0.866692	0.954908	-0.205912	0.11666	0.586785
at3g47540	at3g47540.1	1	2	Chitinase family protein		Chitinase family protein; FUNCTIONS IN: chitinase activity; INVOLVED IN: carbohydrate metabolic process cell wall macromolecule catabolic process; LOCATED IN: endomembrane system; EXPRESSED IN: 22 plant structures; EXPRESSED DURING: 13 growth stages; CONTAINS InterPro DOMAIN/s: Glycoside hydrolase family 19 (InterPro:IPR016283) Glycoside hydrolase family 19 catalytic (InterPro:IPR000726); BEST Ar…	1166	8757	523;1;642	3535;15;5207	134	389	2458	1077	5.42422e-05	1.5057e-05	9.33928e-05	0.11272	0.0883491	1.80558e+07	-14.7026	2.6324	4.54554e-07	5.00638e-05	-7.08304	2.62773	20.4497	6.12187e-06	0.00207153	1	0.000910616	Chr3:17521028-17522624	45.1864	296.338	2.71328	-6.2457	4.2191e-10	5.94843e-08	0.998013	0.996436	0.988102	0.995801	1	0.992222	0.996238	0.998563	-0.00525448	0.000480467	0.00834639
at1g57650	at1g57650.1	1	2	ATP binding		ATP binding; FUNCTIONS IN: ATP binding; INVOLVED IN: apoptosis defense response; LOCATED IN: cellular_component unknown; EXPRESSED IN: stamen; EXPRESSED DURING: 4 anthesis; CONTAINS InterPro DOMAIN/s: NB-ARC (InterPro:IPR002182) Disease resistance protein (InterPro:IPR000767); BEST Arabidopsis thaliana protein match is: Disease resistance protein (TIR-NBS-LRR class) family (TAIR:AT2G14080.1); Has…	20	164	2;0;18	41;0;123	1	1	29	12	5.80245e-07	5.5776e-08	1.09393e-06	0.125279	0.0883491	1.80558e+07	-21.9508	4.28969	1.25627e-05	0.000779644	-11.0026	4.30091	20.2319	6.85977e-06	0.00222608	1	0.000978554	Chr1:21351290-21354311	0.340979	2.17724	2.67475	-4.59238	4.38213e-06	0.000191393	0.975432	1	0	0.277843	1	0.558313	0.856731	1	-0.251954	0.552984	1
at2g43320	at2g43320.1	1	2	S-adenosyl-L-methionine-dependent methyltransferases superfamily protein		S-adenosyl-L-methionine-dependent methyltransferases superfamily protein; FUNCTIONS IN: molecular_function unknown; INVOLVED IN: biological_process unknown; EXPRESSED IN: 25 plant structures; EXPRESSED DURING: 13 growth stages; CONTAINS InterPro DOMAIN/s: Methyltransferase-16 putative (InterPro:IPR019410); BEST Arabidopsis thaliana protein match is: Putative methyltransferase family protein (TAIR…	557	2943	69;10;478	299;258;2386	23	46	177	122	5.03376e-06	1.95925e-06	8.09475e-06	0.0943988	0.0883491	1.80558e+07	-17.9377	2.04621	4.31209e-05	0.00207524	-9.16505	2.12027	20.0495	7.54635e-06	0.00236418	1	0.00103926	Chr2:17995900-17999927	5.28422	15.8977	1.58905	-3.82142	0.000132686	0.00341766	0.52858	0.276578	0.302644	0.513073	0.763796	0.178134	0.323826	0.559926	-0.46346	-0.186545	0.121977
at1g72416	at1g72416.2	2	5	Chaperone DnaJ-domain superfamily protein		Chaperone DnaJ-domain superfamily protein; FUNCTIONS IN: heat shock protein binding; INVOLVED IN: biological_process unknown; LOCATED IN: cellular_component unknown; CONTAINS InterPro DOMAIN/s: Molecular chaperone heat shock protein Hsp40 DnaJ (InterPro:IPR015609) Heat shock protein DnaJ N-terminal (InterPro:IPR001623) Heat shock protein DnaJ conserved site (InterPro:IPR018253); BEST Arabidopsis …	1003	153	29;39;0;6;0;0;108;0;301;0;0;0;0;0;164;0;0;0;0;21;0;0;0;0;0;0;7;0;4;0;324	5;2;0;1;1;0;18;0;35;0;0;0;0;0;31;0;0;1;0;8;0;0;0;0;0;0;0;0;1;0;50	25	14	2	0	5.63755e-07	1.07795e-06	5.41182e-08	0.125279	0.0883491	1.80558e+07	-21.9842	-4.31884	1.25627e-05	0.000779644	-10.4747	-4.40057	19.9878	7.79362e-06	0.00236418	1	0.00103926	Chr1:27258828-27260291	3.65195	0.304678	-3.58331	3.5018	0.000462128	0.00917747	0.141413	0.0791607	0	0.201876	0.761318	0	0.0757143	0.264748	-0.701889	-0.118221	0.194404
at1g69840	at1g69840.4	8	7	SPFH/Band 7/PHB domain-containing membrane-associated protein family		SPFH/Band 7/PHB domain-containing membrane-associated protein family; INVOLVED IN: biological_process unknown; LOCATED IN: plasma membrane vacuole; EXPRESSED IN: 26 plant structures; EXPRESSED DURING: 15 growth stages; CONTAINS InterPro DOMAIN/s: Band 7 protein (InterPro:IPR001107); BEST Arabidopsis thaliana protein match is: SPFH/Band 7/PHB domain-containing membrane-associated protein family (T…	4551	16193	28;7;0;14;0;1;0;96;0;0;0;0;0;0;0;2;0;0;0;0;0;0;0;0;0;0;0;0;0;0;0;1;0;0;0;0;0;0;0;0;0;0;0;0;0;0;0;0;0;0;0;1;0;0;0;0;0;0;0;0;0;0;0;7;6;0;0;0;0;0;0;0;0;0;0;0;0;0;0;0;1;0;0;0;0;0;0;0;21;0;0;0;0;0;0;0;0;0;0;0;0;0;0;0;0;0;0;0;0;0;0;0;0;0;0;0;0;0;0;0;0;0;0;0;0;0;4366	31;33;0;55;0;89;0;454;0;0;0;0;0;0;0;3;0;0;0;1;0;0;0;0;0;0;0;0;0;0;0;13;0;0;0;0;0;0;0;0;0;0;0;0;0;0;0;0;0;0;0;0;0;0;0;0;0;0;0;0;0;0;0;24;16;0;0;0;0;0;0;0;0;0;0;0;0;0;0;1;1;0;0;0;0;0;0;0;8;0;0;0;0;0;0;0;0;0;0;0;0;0;0;0;0;0;0;0;0;0;0;0;0;0;0;4;1;0;2;0;0;0;0;0;0;0;15457	25	71	212	242	7.69112e-06	2.7493e-06	1.2625e-05	0.106545	0.0883491	1.80558e+07	-17.3722	2.1981	2.40125e-05	0.00131974	-8.56206	2.23475	19.9143	8.09925e-06	0.00240462	1	0.00105704	Chr1:26293600-26295849	17.1055	67.2786	1.97568	-5.23344	1.6638e-07	1.13313e-05	0.724614	0.42496	0.26673	0.541448	0.751171	0.143952	0.696421	0.891075	-0.407467	0.141031	0.506166
at2g45560	at2g45560.1	1	2	cytochrome P450 family 76 subfamily C polypeptide 1	cytochrome P450 monooxygenase	cytochrome P450 family 76 subfamily C polypeptide 1 (CYP76C1); FUNCTIONS IN: electron carrier activity monooxygenase activity iron ion binding heme binding; INVOLVED IN: oxidation reduction; LOCATED IN: endomembrane system; EXPRESSED IN: 17 plant structures; EXPRESSED DURING: 10 growth stages; CONTAINS InterPro DOMAIN/s: Cytochrome P450 (InterPro:IPR001128) Cytochrome P450 E-class group I (InterP…	1409	330	808;3;598	180;0;150	240	568	66	114	1.41298e-05	2.31618e-05	5.09934e-06	0.106545	0.0883491	1.80558e+07	-16.489	-2.18252	1.80825e-05	0.00105192	-8.24786	-2.18415	19.4436	1.03614e-05	0.00295067	1	0.00129708	Chr2:18776051-18778510	21.5739	4.45158	-2.2769	5.64049	1.69565e-08	1.55439e-06	0.939984	0.999408	0.786534	0.909459	0.983595	0.62268	0.863496	0.999871	-0.292547	-0.0412272	0.153084
at1g02500	at1g02500.2	2	2	S-adenosylmethionine synthetase 1	encodes a S-adenosylmethionine synthetase. SAM1 is regulated by protein S-nitrosylation. The covalent binding of nitric oxide (NO) to the Cys114 residue inhibits the enzyme activity.	S-adenosylmethionine synthetase 1 (SAM1); FUNCTIONS IN: methionine adenosyltransferase activity; INVOLVED IN: response to cadmium ion response to salt stress ethylene biosynthetic process S-adenosylmethionine biosynthetic process; LOCATED IN: cell wall plasma membrane membrane; EXPRESSED IN: 30 plant structures; EXPRESSED DURING: 17 growth stages; CONTAINS InterPro DOMAIN/s: S-adenosylmethionine …	19315	49804	607;48;18660	1474;216;48114	14	34	126	90	3.61895e-06	1.36529e-06	5.85939e-06	0.106545	0.0883491	1.80558e+07	-18.4308	2.09975	0.000114321	0.00468544	-9.41318	2.08794	19.2554	1.14349e-05	0.00319124	1	0.00140283	Chr1:518250-520437	33.048	115.3	1.80275	-4.91296	8.97127e-07	4.96074e-05	0.0609152	0.115339	0.0353953	0.0655577	0.108001	0.0665789	0.110123	0.17421	-0.0155637	0.0445403	0.114497
at4g05390	at4g05390.1	1	2	root FNR 1	Encodes a root-type ferredoxin:NADP(H) oxidoreductase.	root FNR 1 (RFNR1); FUNCTIONS IN: oxidoreductase activity copper ion binding; INVOLVED IN: oxidation reduction; LOCATED IN: chloroplast thylakoid membrane; EXPRESSED IN: 22 plant structures; EXPRESSED DURING: 13 growth stages; CONTAINS InterPro DOMAIN/s: Ferredoxin reductase-type FAD-binding domain (InterPro:IPR017927) Oxidoreductase FAD-binding domain (InterPro:IPR008333) Ferredoxin--NADP reduct…	482	1644	56;22;404	223;44;1377	25	31	103	120	3.88791e-06	1.57289e-06	6.20216e-06	0.0943988	0.0883491	1.80558e+07	-18.2883	1.97932	9.86995e-05	0.00414821	-9.79435	1.92966	18.6803	1.54572e-05	0.00422922	1	0.00185911	Chr4:2738530-2740667	8.73153	27.8769	1.67476	-4.57116	4.85024e-06	0.000209343	0.780817	0.875865	0.636535	0.775632	0.88184	0.789521	0.875502	0.934938	-0.0355196	0.0987492	0.245691
at5g20250	at5g20250.1	1	4	Raffinose synthase family protein	encodes a member of glycosyl hydrolase family 36. Expression is induced within 3 hours of dark treatment in senescing leaves and treatment with exogenous photosynthesis inhibitor. Induction of gene expression was suppressed in excised leaves supplied with	DARK INDUCIBLE 10 (DIN10); FUNCTIONS IN: hydrolase activity hydrolyzing O-glycosyl compounds; INVOLVED IN: response to karrikin aging response to light stimulus response to cold response to sucrose stimulus; LOCATED IN: chloroplast; EXPRESSED IN: 25 plant structures; EXPRESSED DURING: 14 growth stages; CONTAINS InterPro DOMAIN/s: Glycoside hydrolase catalytic core (InterPro:IPR017853) Raffinose s…	58176	14573	165;138;133;115;0;1;8;1123;0;0;0;376;0;1467;54650	25;19;14;22;0;0;4;368;0;0;0;147;0;450;13524	40	125	0	25	2.74032e-06	4.74512e-06	7.28511e-07	0.244691	0.0883491	1.80558e+07	-19.0156	-2.66807	0.00142537	0.0322386	-10.3119	-3.56808	18.5012	1.69794e-05	0.00455636	1	0.00200292	Chr5:6833658-6836782	17.6858	2.36633	-2.90187	6.09017	1.12793e-09	1.44646e-07	0.0400082	0.0203854	0.0133406	0.0361243	0.084316	0.00538791	0.0182175	0.0444137	-0.0646537	-0.017168	0.0178076
at5g48400	at5g48400.2	2	2	Glutamate receptor family protein	member of Putative ligand-gated ion channel subunit family	ATGLR1.2; FUNCTIONS IN: protein binding intracellular ligand-gated ion channel activity; INVOLVED IN: cellular calcium ion homeostasis response to light stimulus; LOCATED IN: endomembrane system membrane; EXPRESSED IN: 15 plant structures; EXPRESSED DURING: 7 growth stages; CONTAINS InterPro DOMAIN/s: Extracellular solute-binding protein family 3 (InterPro:IPR001638) Ionotropic glutamate receptor…	193	2268	0;66;127	6;587;1675	17	49	451	136	8.59752e-06	1.88667e-06	1.52688e-05	0.118964	0.0883491	1.80558e+07	-17.5065	3.01346	1.16094e-07	1.62561e-05	-9.01592	2.88243	18.4454	1.74839e-05	0.0046032	1	0.00202351	Chr5:19616243-19619246	2.25072	22.6667	3.33212	-7.52295	5.35127e-14	1.89726e-11	1	0.862405	0	0.557383	1	0.612432	0.842617	0.974264	-0.246921	0.273541	0.911836
at4g21850	at4g21850.1	1	2	methionine sulfoxide reductase B9		methionine sulfoxide reductase B9 (MSRB9); FUNCTIONS IN: peptide-methionine-(S)-S-oxide reductase activity; INVOLVED IN: oxidation reduction; LOCATED IN: cytosol; EXPRESSED IN: 18 plant structures; EXPRESSED DURING: 12 growth stages; CONTAINS InterPro DOMAIN/s: Methionine sulphoxide reductase B (InterPro:IPR002579) Mss4-like (InterPro:IPR011057); BEST Arabidopsis thaliana protein match is: methio…	1170	5698	162;1;1007	926;35;4737	49	113	680	246	1.44606e-05	4.62887e-06	2.42601e-05	0.106545	0.0883491	1.80558e+07	-16.5257	2.38886	3.22652e-06	0.000259098	-8.18661	2.21175	18.0275	2.17732e-05	0.00562473	1	0.00247256	Chr4:11591115-11592238	61.5228	237.224	1.94706	-4.8644	1.14806e-06	6.15052e-05	0.996923	0.98474	0.981605	0.993722	0.999987	0.968849	0.983776	0.992466	-0.0255981	-0.00968803	0.00524328
at1g06040	at1g06040.1	1	2	B-box zinc finger family protein	Encodes salt tolerance protein (STO) which confers salt tolerance to yeast cells. Fully complements calcineurin deficient yeast but does not encode a phosphoprotein phosphatase. Sequence has similarities to CONSTANS. STO co-localizes with COP1 and plays a	SALT TOLERANCE (STO); CONTAINS InterPro DOMAIN/s: Zinc finger B-box (InterPro:IPR000315); BEST Arabidopsis thaliana protein match is: salt tolerance homologue (TAIR:AT2G31380.1); Has 1912 Blast hits to 1325 proteins in 114 species: Archae - 0; Bacteria - 0; Metazoa - 5; Fungi - 2; Plants - 1809; Viruses - 0; Other Eukaryotes - 96 (source: NCBI BLink).	2432	409	192;8;2232	46;1;362	59	133	22	24	3.37331e-06	5.48575e-06	1.26978e-06	0.11272	0.0883491	1.80558e+07	-18.5304	-2.1106	0.000158116	0.00610235	-8.72309	-2.12473	17.9932	2.217e-05	0.00562473	1	0.00247256	Chr1:1828412-1829890	67.8182	10.3846	-2.70722	6.98838	2.78089e-12	6.26583e-10	0.987945	0.990583	0.964693	0.983821	0.994959	0.93519	0.978118	0.999994	-0.0516792	-0.00536306	0.0225299
at2g31865	at2g31865.1	1	2	poly(ADP-ribose) glycohydrolase 2		poly(ADP-ribose) glycohydrolase 2 (PARG2); FUNCTIONS IN: poly(ADP-ribose) glycohydrolase activity; INVOLVED IN: defense response to fungus; LOCATED IN: cellular_component unknown; CONTAINS InterPro DOMAIN/s: Poly(ADP-ribose) glycohydrolase (InterPro:IPR007724); BEST Arabidopsis thaliana protein match is: Poly (ADP-ribose) glycohydrolase (PARG) (TAIR:AT2G31870.2); Has 350 Blast hits to 327 protein…	600	2949	55;20;525	281;64;2604	33	22	218	63	4.428e-06	1.52409e-06	7.31182e-06	0.11272	0.0883491	1.80558e+07	-18.1934	2.26167	3.92707e-05	0.00192595	-9.54392	2.03099	17.8918	2.33828e-05	0.00582649	1	0.00256125	Chr2:13546595-13549536	7.95237	37.9402	2.25427	-5.75661	8.58178e-09	8.54951e-07	0.782223	0.84602	0.58099	0.776307	0.913231	0.749482	0.858756	0.932442	-0.0890846	0.0789308	0.295635
at1g04490	at1g04490.2	2	2	Protein of unknown function (DUF3527)		Protein of unknown function (DUF3527); FUNCTIONS IN: molecular_function unknown; INVOLVED IN: biological_process unknown; LOCATED IN: cellular_component unknown; EXPRESSED IN: root stamen; EXPRESSED DURING: 4 anthesis; CONTAINS InterPro DOMAIN/s: Protein of unknown function DUF3527 (InterPro:IPR021916); BEST Arabidopsis thaliana protein match is: Protein of unknown function (DUF3527) (TAIR:AT2G33…	14	1043	0;0;14	0;35;1008	0	0	30	5	4.65787e-07	8.7835e-16	9.15841e-07	0.185491	0.0883491	1.80558e+07	-35.0454	29.9412	8.11694e-06	0.000553003	-11.578	9.17439	17.8223	2.4253e-05	0.00590034	1	0.00259371	Chr1:1217947-1220137	0.0854595	3.43413	5.32856	-4.12542	3.70065e-05	0.00119436	0.00219618	0.978101	0	0.347878	1	0.172555	0.481394	0.99033	-0.696856	0.150966	0.901594
at1g76980	at1g76980.1	1	2			BEST Arabidopsis thaliana protein match is: embryo defective 2170 (TAIR:AT1G21390.1); Has 65 Blast hits to 65 proteins in 23 species: Archae - 0; Bacteria - 8; Metazoa - 1; Fungi - 8; Plants - 40; Viruses - 3; Other Eukaryotes - 5 (source: NCBI BLink).	219	936	17;87;115	79;299;558	12	5	52	27	1.29626e-06	4.69577e-07	2.11636e-06	0.11272	0.0883491	1.80558e+07	-19.9377	2.17269	0.000638105	0.0176647	-10.2955	2.14641	17.801	2.45248e-05	0.00590034	1	0.00259371	Chr1:28925797-28927339	1.64365	7.43636	2.17769	-3.71635	0.000202119	0.00473814	0.228944	0.262382	0.0872954	0.227502	0.41883	0.141777	0.250168	0.402007	-0.19769	0.0228366	0.222055
at2g20110	at2g20110.1	1	2	Tesmin/TSO1-like CXC domain-containing protein		Tesmin/TSO1-like CXC domain-containing protein; FUNCTIONS IN: sequence-specific DNA binding transcription factor activity; LOCATED IN: cellular_component unknown; EXPRESSED IN: 23 plant structures; EXPRESSED DURING: 13 growth stages; CONTAINS InterPro DOMAIN/s: Tesmin/TSO1-like CXC (InterPro:IPR005172); BEST Arabidopsis thaliana protein match is: Tesmin/TSO1-like CXC domain-containing protein (TA…	57	452	4;0;53	45;2;405	2	2	32	13	6.60795e-07	1.11581e-07	1.19907e-06	0.125279	0.0883491	1.80558e+07	-21.3843	3.42163	5.93068e-05	0.00272703	-11.6347	3.36873	17.6256	2.68947e-05	0.00619302	1	0.00272237	Chr2:8684495-8687218	0.839727	6.2347	2.89233	-5.97194	2.34452e-09	2.73063e-07	0.999613	0.953349	0.218141	0.768333	1	0.803543	0.931671	1	-0.131225	0.155355	0.715119
at3g52070	at3g52070.1	1	2			unknown protein; FUNCTIONS IN: molecular_function unknown; INVOLVED IN: biological_process unknown; LOCATED IN: chloroplast; EXPRESSED IN: 22 plant structures; EXPRESSED DURING: 13 growth stages; Has 23 Blast hits to 23 proteins in 10 species: Archae - 0; Bacteria - 0; Metazoa - 0; Fungi - 0; Plants - 23; Viruses - 0; Other Eukaryotes - 0 (source: NCBI BLink).	213	68	213;0;0	67;1;0	98	115	25	42	3.93638e-06	5.98539e-06	1.885e-06	0.100439	0.0883491	1.80558e+07	-18.1828	-1.66564	0.00132732	0.0306173	-10.0215	-1.76938	17.3805	3.0595e-05	0.00688586	1	0.00302694	Chr3:19312683-19314731	48.6072	14.8862	-1.70719	3.88549	0.000102123	0.00276808	1	0.990924	0.975249	0.993607	1	0.899151	0.967281	1	-0.0921316	-0.0248362	0.0104154
at2g39730	at2g39730.3	4	3	rubisco activase	Rubisco activase a nuclear-encoded chloroplast protein that consists of two isoforms arising from alternative splicing in most plants. Required for the light activation of rubisco.	rubisco activase (RCA); FUNCTIONS IN: enzyme regulator activity ADP binding ribulose-15-bisphosphate carboxylase/oxygenase activator activity ATP binding; INVOLVED IN: response to cold response to light stimulus defense response to bacterium; LOCATED IN: in 10 components; EXPRESSED IN: 25 plant structures; EXPRESSED DURING: 15 growth stages; CONTAINS InterPro DOMAIN/s: ATPase AAA-type core (Inter…	209120	91222	5215;3467;6;356;0;1977;198099	2314;1411;14;98;0;953;86432	192	164	31	67	6.35888e-06	9.91527e-06	2.79285e-06	0.100439	0.0883491	1.80558e+07	-17.5352	-1.82649	0.000297694	0.00997026	-8.64063	-2.06736	17.213	3.34135e-05	0.00728519	1	0.00320248	Chr2:16570745-16573548	35.9831	9.38611	-1.93872	5.26788	1.38011e-07	9.72897e-06	0.0877537	0.0529536	0.0388685	0.0868554	0.334748	0.0248931	0.0537298	0.198539	-0.276205	-0.0318349	0.113407
at5g41750	at5g41750.1	1	2	Disease resistance protein (TIR-NBS-LRR class) family		Disease resistance protein (TIR-NBS-LRR class) family; FUNCTIONS IN: transmembrane receptor activity nucleoside-triphosphatase activity nucleotide binding ATP binding; INVOLVED IN: signal transduction defense response apoptosis innate immune response; LOCATED IN: intrinsic to membrane; CONTAINS InterPro DOMAIN/s: ATPase AAA+ type core (InterPro:IPR003593) NB-ARC (InterPro:IPR002182) Toll-Interleu…	1278	5126	108;138;1032	471;466;4189	41	67	266	205	7.94669e-06	3.0577e-06	1.28247e-05	0.082516	0.0883491	1.80558e+07	-17.285	2.06867	6.59255e-06	0.000464042	-8.6501	1.99484	16.6518	4.49072e-05	0.00949447	1	0.00417365	Chr5:16693908-16698943	3.23379	13.2758	2.0375	-5.04238	4.59773e-07	2.77117e-05	0.230653	0.279976	0.144241	0.252541	0.403099	0.186196	0.305699	0.460303	-0.142247	0.05243	0.24197
at5g26920	at5g26920.2	2	2	Cam-binding protein 60-like G	Encodes a calmodulin-binding protein CBP60g (calmodulin binding protein 60-like.g). The calmodulin-binding domain is located near the N-terminus; calmodulin binding is dependent on Ca(2+). Inducible by both bacterial pathogen and MAMP (microbe-associated	Cam-binding protein 60-like G (CBP60G); FUNCTIONS IN: calmodulin binding; INVOLVED IN: defense response to bacterium incompatible interaction salicylic acid biosynthetic process response to molecule of bacterial origin response to bacterium; EXPRESSED IN: 15 plant structures; EXPRESSED DURING: 9 growth stages; CONTAINS InterPro DOMAIN/s: Calmodulin binding protein-like (InterPro:IPR012416); BEST …	803	12137	127;2;674	1248;46;10843	2	0	39	7	6.35936e-07	5.54979e-08	1.19999e-06	0.178484	0.0883491	1.80558e+07	-21.8956	4.42657	3.22301e-05	0.0016478	-11.6428	4.34975	16.5284	4.79274e-05	0.00998177	1	0.00438786	Chr5:9475681-9478751	0.303678	4.75562	3.96902	-5.17373	2.29466e-07	1.52823e-05	0.00853982	0.0330126	0	0.034754	0.0993844	0.0124408	0.0291614	0.0592378	-0.0706289	-0.00406684	0.0373977
at2g40740	at2g40740.1	1	2	WRKY DNA-binding protein 55	member of WRKY Transcription Factor; Group III	WRKY DNA-binding protein 55 (WRKY55); CONTAINS InterPro DOMAIN/s: DNA-binding WRKY (InterPro:IPR003657); BEST Arabidopsis thaliana protein match is: WRKY DNA-binding protein 46 (TAIR:AT2G46400.1); Has 3246 Blast hits to 2806 proteins in 181 species: Archae - 0; Bacteria - 0; Metazoa - 0; Fungi - 0; Plants - 3234; Viruses - 0; Other Eukaryotes - 12 (source: NCBI BLink).	23	212	4;0;19	54;1;157	1	3	41	13	7.76951e-07	1.12101e-07	1.42567e-06	0.138125	0.0883491	1.80558e+07	-21.2556	3.65954	2.08059e-05	0.0011807	-11.41	3.51282	16.0611	6.13317e-05	0.012226	1	0.00537441	Chr2:16997176-16999277	1.10056	7.62623	2.79274	-4.77396	1.80636e-06	8.94241e-05	0.987545	0.943853	0.132054	0.580333	0.995782	0.702677	0.888741	0.992377	-0.193053	0.304028	0.772641
at3g44350	at3g44350.2	2	2	NAC domain containing protein 61		NAC domain containing protein 61 (NAC061); CONTAINS InterPro DOMAIN/s: No apical meristem (NAM) protein (InterPro:IPR003441); BEST Arabidopsis thaliana protein match is: NAC domain containing protein 90 (TAIR:AT5G22380.1); Has 30201 Blast hits to 17322 proteins in 780 species: Archae - 12; Bacteria - 1396; Metazoa - 17338; Fungi - 3422; Plants - 5037; Viruses - 0; Other Eukaryotes - 2996 (source:…	3	127	0;1;2	0;34;93	0	1	26	8	4.70856e-07	2.79568e-08	9.01459e-07	0.144658	0.0883491	1.80558e+07	-22.5895	5.00074	2.68983e-05	0.00145256	-11.9985	5.04021	15.7988	7.04467e-05	0.0138453	1	0.0060862	Chr3:16022835-16024487	0.390216	5.37302	3.78339	-4.79064	1.66252e-06	8.31573e-05	0.99937	0.999951	0	0.120334	1	0.782132	0.929807	1	-0.126879	0.78954	1
at4g23210	at4g23210.1	1	3	cysteine-rich RLK (RECEPTOR-like protein kinase) 13	Encodes a Cysteine-rich receptor-like kinase (CRK13). Overexpression of CRK13 leads to hypersensitive response cell death and induces defense against pathogens by causing increased accumulation of salicylic acid.	cysteine-rich RLK (RECEPTOR-like protein kinase) 13 (CRK13); FUNCTIONS IN: kinase activity; INVOLVED IN: defense response to bacterium response to molecule of bacterial origin plant-type hypersensitive response; LOCATED IN: endomembrane system; EXPRESSED IN: 10 plant structures; EXPRESSED DURING: 8 growth stages; CONTAINS InterPro DOMAIN/s: Protein kinase ATP binding site (InterPro:IPR017441) Pro…	5904	22224	70;156;0;569;226;669;4214	276;425;0;2536;805;1767;16415	30	40	193	83	4.64516e-06	1.97027e-06	7.3028e-06	0.0943988	0.0883491	1.80558e+07	-18.0082	1.88961	0.000143365	0.00562658	-9.46407	1.80377	15.642	7.65337e-05	0.0148327	1	0.00652024	Chr4:12148713-12151479	3.76972	15.1729	2.00897	-4.87848	1.06908e-06	5.779e-05	0.0630451	0.0745879	0.0348689	0.0622231	0.102817	0.0409384	0.0703504	0.113936	-0.0402982	0.00734667	0.059464
at2g41430	at2g41430.4	8	5	dehydration-induced protein (ERD15)	Encodes hydrophilic protein lacking Cys residues that is expressed in response to drought stress light stress and treatment with plant-growth-promoting rhizobacteria (Paenibacillus polymyxa) possibly revealing a connection between responses to biotic and	EARLY RESPONSIVE TO DEHYDRATION 15 (ERD15); BEST Arabidopsis thaliana protein match is: unknown protein (TAIR:AT4G14270.2); Has 35333 Blast hits to 34131 proteins in 2444 species: Archae - 798; Bacteria - 22429; Metazoa - 974; Fungi - 991; Plants - 531; Viruses - 0; Other Eukaryotes - 9610 (source: NCBI BLink).	32910	15654	22;1;0;332;0;1937;0;237;0;0;0;0;0;18;0;9;0;0;0;0;0;0;0;9;5;0;5685;0;0;0;24655	13;0;0;123;0;1368;0;63;0;0;0;0;0;4;0;10;1;0;0;0;0;0;0;5;3;0;2922;0;0;0;11142	85	152	34	29	4.22485e-06	6.73627e-06	1.72334e-06	0.100439	0.0883491	1.80558e+07	-18.1628	-1.9669	0.000139606	0.00550231	-8.62851	-1.96245	15.6051	7.8045e-05	0.0149184	1	0.00655792	Chr2:17269231-17270542	14.1798	3.85618	-1.87859	3.98069	6.8716e-05	0.00200809	0.012127	0.0184412	0	0	0.0138472	0.00367282	0.0130453	0.0277159	-0.00376433	0.0116187	0.027149
at5g06690	at5g06690.2	2	2	WCRKC thioredoxin 1	Encodes a thioredoxin (WCRKC1) localized in chloroplast stroma. Contains a WCRKC motif.	WCRKC thioredoxin 1 (WCRKC1); INVOLVED IN: cell redox homeostasis; EXPRESSED IN: 22 plant structures; EXPRESSED DURING: 13 growth stages; CONTAINS InterPro DOMAIN/s: Thioredoxin fold (InterPro:IPR012335) Thioredoxin core (InterPro:IPR015467) Thioredoxin domain (InterPro:IPR013766) Thioredoxin-like fold (InterPro:IPR012336); BEST Arabidopsis thaliana protein match is: WCRKC thioredoxin 2 (TAIR:AT5…	1607	720	282;125;1200	109;30;581	42	83	14	16	2.18852e-06	3.55633e-06	8.2789e-07	0.11272	0.0883491	1.80558e+07	-19.1513	-2.10214	0.000301111	0.0100485	-10.4433	-2.06206	15.5554	8.01223e-05	0.0149446	1	0.00656947	Chr5:2060500-2061956	10.1553	2.22541	-2.19009	3.81472	0.000136338	0.00348197	0.124362	0.0646368	0.067316	0.122624	0.204377	0.0336549	0.0706055	0.125124	-0.137421	-0.0516499	0.0253594
at1g02470	at1g02470.1	1	2	Polyketide cyclase/dehydrase and lipid transport superfamily protein		Polyketide cyclase/dehydrase and lipid transport superfamily protein; FUNCTIONS IN: molecular_function unknown; INVOLVED IN: biological_process unknown; LOCATED IN: chloroplast; EXPRESSED IN: 10 plant structures; EXPRESSED DURING: 4 anthesis C globular stage petal differentiation and expansion stage; CONTAINS InterPro DOMAIN/s: Streptomyces cyclase/dehydrase (InterPro:IPR005031); BEST Arabidopsis…	22	84	1;0;21	23;0;61	0	1	15	8	3.27424e-07	2.79568e-08	6.20581e-07	0.125279	0.0883491	1.80558e+07	-22.8566	4.46801	0.000306114	0.0101425	-11.3231	4.41306	15.1037	0.000101763	0.0184415	1	0.00810665	Chr1:511764-513624	0.78101	2.87728	1.88129	-2.89848	0.0037498	0.0436312	0.986853	1	0.165834	0.63624	0.998802	0.726684	0.911334	1	-0.156969	0.27131	0.757255
at1g55370	at1g55370.2	2	2	NDH-dependent cyclic electron flow 5		NDH-dependent cyclic electron flow 5 (NDF5); FUNCTIONS IN: carbohydrate binding catalytic activity; INVOLVED IN: positive regulation of gene expression photosynthetic electron transport in photosystem I; LOCATED IN: chloroplast membrane; EXPRESSED IN: 21 plant structures; EXPRESSED DURING: 13 growth stages; CONTAINS InterPro DOMAIN/s: Glycoside hydrolase-type carbohydrate-binding (InterPro:IPR011…	1054	372	17;202;835	7;53;312	99	103	22	31	3.56838e-06	5.65721e-06	1.47849e-06	0.0943988	0.0883491	1.80558e+07	-18.3991	-1.93538	0.000167523	0.00638581	-10.0311	-1.99852	15.054	0.000104481	0.0186914	1	0.00821648	Chr1:20674782-20676449	21.0665	7.08866	-1.57137	4.06886	4.72429e-05	0.00145836	0.951268	0.947187	0.894206	0.947782	0.978605	0.853618	0.932496	0.979464	-0.0979952	-0.0144635	0.0526885
at3g55470	at3g55470.1	1	2	Calcium-dependent lipid-binding (CaLB domain) family protein		Calcium-dependent lipid-binding (CaLB domain) family protein; CONTAINS InterPro DOMAIN/s: C2 membrane targeting protein (InterPro:IPR018029) C2 calcium/lipid-binding domain CaLB (InterPro:IPR008973) C2 calcium-dependent membrane targeting (InterPro:IPR000008); BEST Arabidopsis thaliana protein match is: Calcium-dependent lipid-binding (CaLB domain) family protein (TAIR:AT1G63220.1); Has 2395 Blas…	566	1850	37;19;510	177;94;1579	19	18	128	49	2.85784e-06	1.03291e-06	4.66631e-06	0.106545	0.0883491	1.80558e+07	-18.7975	2.1744	8.5234e-05	0.00365955	-10.2213	2.01186	14.8635	0.000115577	0.0199486	1	0.00876913	Chr3:20564235-20571248	14.8069	45.8992	1.6322	-4.25507	2.08985e-05	0.000744229	0.652053	0.641718	0.478478	0.651628	0.79558	0.494275	0.648792	0.780361	-0.206113	0.00149016	0.216309
at3g13080	at3g13080.4	8	4	multidrug resistance-associated protein 3	encodes an ATP-dependent MRP-like ABC transporter able to transport glutathione-conjugates as well as chlorophyll catabolites. The expression of this gene is upregulated by herbicide safeners such as benoxacor and fenclorim.	multidrug resistance-associated protein 3 (MRP3); FUNCTIONS IN: chlorophyll catabolite transmembrane transporter activity ATPase activity coupled to transmembrane movement of substances glutathione S-conjugate-exporting ATPase activity; INVOLVED IN: transport transmembrane transport; LOCATED IN: apoplast vacuolar membrane plasma membrane plant-type vacuole; EXPRESSED IN: 6 plant structures; EXPRE…	1639	16308	47;0;95;0;0;0;0;9;70;0;346;1;0;0;1071	503;0;910;1;0;0;0;91;750;0;3417;2;0;0;10634	4	5	69	22	1.33137e-06	2.51678e-07	2.39175e-06	0.125279	0.0883491	1.80558e+07	-20.2989	3.24369	4.86007e-06	0.000366016	-10.7941	3.05938	14.8457	0.000116672	0.0199486	1	0.00876913	Chr3:4195785-4201265	0.236521	1.90375	3.0088	-4.89053	1.00566e-06	5.48542e-05	0.0208522	0.00938035	-9.70004e-17	3.25725e-17	0.0481047	-7.61095e-17	0.00233728	0.0168174	-0.0442109	9.58695e-17	0.0155837
at2g17220	at2g17220.1	1	2	Protein kinase superfamily protein		Protein kinase superfamily protein; FUNCTIONS IN: protein serine/threonine kinase activity protein kinase activity kinase activity ATP binding; INVOLVED IN: protein amino acid phosphorylation; LOCATED IN: chloroplast; EXPRESSED IN: 22 plant structures; EXPRESSED DURING: 13 growth stages; CONTAINS InterPro DOMAIN/s: Protein kinase ATP binding site (InterPro:IPR017441) Protein kinase catalytic doma…	1351	5274	56;20;1275	267;107;4900	24	32	216	51	4.2504e-06	1.57535e-06	6.89857e-06	0.125279	0.0883491	1.80558e+07	-18.211	2.1274	0.000214656	0.00782904	-9.28256	1.8597	14.8368	0.000117227	0.0199486	1	0.00876913	Chr2:7487653-7490176	12.9454	51.4938	1.99196	-5.09505	3.48645e-07	2.17196e-05	0.723833	0.703228	0.53408	0.716863	0.855757	0.538775	0.70108	0.830005	-0.233078	-0.0162724	0.199401
at4g26470	at4g26470.1	1	2	Calcium-binding EF-hand family protein		Calcium-binding EF-hand family protein; FUNCTIONS IN: calcium ion binding; INVOLVED IN: N-terminal protein myristoylation; LOCATED IN: cytoplasm; EXPRESSED IN: 8 plant structures; EXPRESSED DURING: L mature pollen stage M germinated pollen stage 4 anthesis petal differentiation and expansion stage; CONTAINS InterPro DOMAIN/s: EF-Hand 1 calcium-binding site (InterPro:IPR018247) EF-HAND 2 (InterPro…	27	239	3;1;23	39;17;183	2	1	29	10	5.64854e-07	8.34744e-08	1.03555e-06	0.131666	0.0883491	1.80558e+07	-21.701	3.62852	9.06079e-05	0.00386526	-11.7243	3.54578	14.8107	0.00011886	0.0199828	1	0.00878419	Chr4:13371065-13375963	0.667972	7.51741	3.49238	-5.46042	4.74999e-08	3.85581e-06	0.88983	0.845252	0.411624	0.817091	1	0.638497	0.826528	0.933865	-0.261981	0.0101017	0.408962
at3g29575	at3g29575.3	2	3	ABI five binding protein 3		ABI five binding protein 3 (AFP3); CONTAINS InterPro DOMAIN/s: Protein of unknown function DUF1675 (InterPro:IPR012463); BEST Arabidopsis thaliana protein match is: ABI five binding protein (TAIR:AT1G69260.1); Has 35333 Blast hits to 34131 proteins in 2444 species: Archae - 798; Bacteria - 22429; Metazoa - 974; Fungi - 991; Plants - 531; Viruses - 0; Other Eukaryotes - 9610 (source: NCBI BLink).	678	1871	40;21;13;15;0;0;589	93;87;43;50;0;0;1598	10	11	59	28	1.45969e-06	5.87374e-07	2.3213e-06	0.106545	0.0883491	1.80558e+07	-19.7083	1.98091	0.000879934	0.0222499	-10.0776	1.91913	14.6056	0.000132523	0.0220146	1	0.00967733	Chr3:11382213-11384004	12.5911	38.4605	1.61097	-4.12703	3.67479e-05	0.0011892	1	1	1	1	1	1	1	1	0	0	0
at5g02170	at5g02170.1	1	2	Transmembrane amino acid transporter family protein		Transmembrane amino acid transporter family protein; CONTAINS InterPro DOMAIN/s: Amino acid transporter transmembrane (InterPro:IPR013057); BEST Arabidopsis thaliana protein match is: Transmembrane amino acid transporter family protein (TAIR:AT5G02180.1); Has 30201 Blast hits to 17322 proteins in 780 species: Archae - 12; Bacteria - 1396; Metazoa - 17338; Fungi - 3422; Plants - 5037; Viruses - 0;…	20	108	2;0;18	27;0;81	1	1	15	12	3.9811e-07	5.5776e-08	7.36594e-07	0.118964	0.0883491	1.80558e+07	-22.2341	3.72303	0.000243372	0.00863894	-11.0688	3.68042	14.5719	0.000134913	0.0221479	1	0.00973593	Chr5:427832-430695	0.394949	1.62437	2.04014	-3.39586	0.000684123	0.0124105	0.972546	0.999559	0.0353848	0.484553	0.99415	0.637103	0.870833	0.999973	-0.205196	0.371293	0.857432
at1g01480	at1g01480.1	1	2	1-amino-cyclopropane-1-carboxylate synthase 2	a member of the 1-aminocyclopropane-1-carboxylate (ACC) synthase (S-adenosyl-L-methionine methylthioadenosine-lyase EC 4.4.1.14) gene family isolated from a flower-specific cDNA library.	1-amino-cyclopropane-1-carboxylate synthase 2 (ACS2); CONTAINS InterPro DOMAIN/s: 1-aminocyclopropane-1-carboxylate synthase (InterPro:IPR001176) Aminotransferase class I/classII (InterPro:IPR004839) Pyridoxal phosphate-dependent transferase major domain (InterPro:IPR015424) Aminotransferases class-I pyridoxal-phosphate-binding site (InterPro:IPR004838) Pyridoxal phosphate-dependent transferase m…	102	415	4;0;98	41;0;374	0	4	21	20	6.21783e-07	1.12624e-07	1.12566e-06	0.125279	0.0883491	1.80558e+07	-21.4184	3.31749	9.02987e-05	0.00385916	-10.6213	3.54147	14.2391	0.00016099	0.0261215	1	0.0114827	Chr1:175781-178400	1.3264	5.95107	2.16563	-4.44723	8.6985e-06	0.000347781	0.990304	0.99978	0.181069	0.588806	0.995835	0.727931	0.907159	0.999933	-0.156267	0.309272	0.737124
at3g55470	at3g55470.2	2	2	Calcium-dependent lipid-binding (CaLB domain) family protein		Calcium-dependent lipid-binding (CaLB domain) family protein; FUNCTIONS IN: molecular_function unknown; INVOLVED IN: biological_process unknown; LOCATED IN: cellular_component unknown; EXPRESSED IN: 22 plant structures; EXPRESSED DURING: 13 growth stages; CONTAINS InterPro DOMAIN/s: C2 membrane targeting protein (InterPro:IPR018029) C2 calcium/lipid-binding domain CaLB (InterPro:IPR008973) C2 cal…	566	1850	37;19;510	177;94;1579	9	10	71	23	1.50935e-06	5.31419e-07	2.47133e-06	0.125279	0.0883491	1.80558e+07	-19.7362	2.21305	0.000540664	0.0156607	-10.6854	2.06471	14.1698	0.000167029	0.0267899	1	0.0117765	Chr3:20564235-20571248	10.2876	30.8417	1.58397	-3.82304	0.000131817	0.00340909	0.347947	0.358282	0.20442	0.348372	0.521522	0.219639	0.351208	0.505725	-0.216309	-0.00149016	0.206113
at1g49050	at1g49050.1	1	2	Eukaryotic aspartyl protease family protein		Eukaryotic aspartyl protease family protein; FUNCTIONS IN: aspartic-type endopeptidase activity; INVOLVED IN: proteolysis; EXPRESSED IN: 24 plant structures; EXPRESSED DURING: 13 growth stages; CONTAINS InterPro DOMAIN/s: Peptidase aspartic (InterPro:IPR021109) Peptidase aspartic catalytic (InterPro:IPR009007) Peptidase A1 (InterPro:IPR001461) Peptidase aspartic active site (InterPro:IPR001969); …	1159	3476	32;0;1127	117;0;3359	13	19	63	54	2.05412e-06	9.00222e-07	3.20248e-06	0.100439	0.0883491	1.80558e+07	-19.1674	1.83025	0.00102738	0.0249808	-9.87943	1.77539	14.0807	0.000175128	0.0277697	1	0.0122072	Chr1:18150537-18153361	15.9564	47.0685	1.56062	-4.45379	8.43684e-06	0.000340522	0.99994	0.999995	0.8985	0.96503	0.999969	0.96424	0.988839	0.999998	-0.021271	0.0216064	0.0918076
at4g20110	at4g20110.1	1	2	VACUOLAR SORTING RECEPTOR 7		VACUOLAR SORTING RECEPTOR 7 (VSR7); FUNCTIONS IN: calcium ion binding; INVOLVED IN: intracellular protein transport N-terminal protein myristoylation protein targeting to vacuole; LOCATED IN: trans-Golgi network integral to plasma membrane Golgi transport complex membrane; EXPRESSED IN: 18 plant structures; EXPRESSED DURING: 8 growth stages; CONTAINS InterPro DOMAIN/s: Protease-associated PA (Int…	1347	4283	83;0;1264	305;0;3978	53	30	212	93	5.18791e-06	2.28981e-06	8.0756e-06	0.0943988	0.0883491	1.80558e+07	-17.8274	1.81836	0.00023969	0.00852995	-9.21953	1.75295	14.0367	0.000179277	0.0281083	1	0.012356	Chr4:10875232-10878797	15.2256	48.9078	1.68356	-4.59914	4.24237e-06	0.000186641	0.999999	1	0.960965	0.987229	1	0.987808	0.996285	1	-0.00738238	0.00840832	0.035819
at3g01830	at3g01830.1	1	2	Calcium-binding EF-hand family protein		Calcium-binding EF-hand family protein; FUNCTIONS IN: calcium ion binding; INVOLVED IN: biological_process unknown; LOCATED IN: cellular_component unknown; EXPRESSED IN: 18 plant structures; EXPRESSED DURING: 9 growth stages; CONTAINS InterPro DOMAIN/s: EF-Hand 1 calcium-binding site (InterPro:IPR018247) EF-HAND 2 (InterPro:IPR018249) EF-hand-like domain (InterPro:IPR011992) Calcium-binding EF-ha…	415	2141	251;0;164	1139;0;1002	51	200	782	357	1.87273e-05	7.259e-06	3.01661e-05	0.125279	0.0883491	1.80558e+07	-16.0438	2.05356	0.000162402	0.00622466	-7.61015	2.02954	13.9831	0.000184464	0.0281209	1	0.0123616	Chr3:296053-299263	14.195	53.0839	1.9029	-4.74709	2.06369e-06	0.000100309	1	1	0.955447	0.98561	1	0.989421	0.996576	1	-0.00677215	0.0102954	0.0412426
at4g25070	at4g25070.1	1	2			unknown protein; EXPRESSED IN: cultured cell; BEST Arabidopsis thaliana protein match is: unknown protein (TAIR:AT3G48860.2); Has 14837 Blast hits to 10961 proteins in 1163 species: Archae - 189; Bacteria - 1924; Metazoa - 7665; Fungi - 1127; Plants - 653; Viruses - 80; Other Eukaryotes - 3199 (source: NCBI BLink).	182	1002	5;6;171	58;29;915	3	2	44	14	8.4199e-07	1.39182e-07	1.53035e-06	0.131666	0.0883491	1.80558e+07	-21.0501	3.45451	2.15556e-05	0.00120913	-11.1664	3.35065	13.9751	0.000185244	0.0281209	1	0.0123616	Chr4:12872445-12876734	1.22785	6.6132	2.42921	-5.36555	8.0705e-08	6.02389e-06	0.41021	0.619681	0.0555757	0.414514	0.838163	0.308224	0.578981	0.823888	-0.320478	0.159615	0.608032
at2g36670	at2g36670.1	1	2	Eukaryotic aspartyl protease family protein		Eukaryotic aspartyl protease family protein; FUNCTIONS IN: aspartic-type endopeptidase activity; INVOLVED IN: proteolysis; LOCATED IN: endomembrane system; EXPRESSED IN: 22 plant structures; EXPRESSED DURING: 13 growth stages; CONTAINS InterPro DOMAIN/s: Peptidase aspartic (InterPro:IPR021109) Peptidase aspartic catalytic (InterPro:IPR009007) Peptidase A1 (InterPro:IPR001461) Twin-arginine transl…	489	1715	8;6;475	47;33;1635	3	5	28	19	7.52603e-07	2.2416e-07	1.27437e-06	0.11272	0.0883491	1.80558e+07	-20.835	2.50512	0.000564358	0.0161622	-11.0486	2.48897	13.9735	0.000185404	0.0281209	1	0.0123616	Chr2:15364787-15368158	4.15416	13.4595	1.696	-4.20717	2.58593e-05	0.000889359	0.502065	0.514849	0.265335	0.491951	0.717526	0.351792	0.534941	0.704722	-0.240608	0.0408657	0.316205
at5g11030	at5g11030.2	2	3	aberrant lateral root formation 4	alf4-1 prevents initiation of lateral roots. Cannot be rescued by IAA. Protein belongs to a plant-specific gene family and is localized to the nucleus.	ABERRANT LATERAL ROOT FORMATION 4 (ALF4); INVOLVED IN: lateral root morphogenesis; LOCATED IN: nucleus cytoplasm; EXPRESSED IN: 21 plant structures; EXPRESSED DURING: 13 growth stages; CONTAINS InterPro DOMAIN/s: Uncharacterised protein family YAP/Alf4/glomulin (InterPro:IPR013877); Has 23 Blast hits to 23 proteins in 12 species: Archae - 0; Bacteria - 2; Metazoa - 7; Fungi - 0; Plants - 13; Viru…	530	1547	0;73;48;2;4;0;403	0;256;152;11;11;0;1117	39	34	162	94	4.45756e-06	2.03454e-06	6.87167e-06	0.088425	0.0883491	1.80558e+07	-18.0289	1.75595	0.000299556	0.0100108	-9.53804	1.68191	13.8713	0.000195762	0.0293728	1	0.0129119	Chr5:3490831-3495132	6.75324	19.5512	1.5336	-4.19441	2.73585e-05	0.000934258	0.910291	0.90349	0.720425	0.854717	0.940215	0.80016	0.884268	0.9448	-0.0943445	0.0306976	0.17886
at1g15860	at1g15860.2	2	3	Domain of unknown function (DUF298)		INVOLVED IN: biological_process unknown; EXPRESSED IN: 23 plant structures; EXPRESSED DURING: 13 growth stages; CONTAINS InterPro DOMAIN/s: Defective-in-cullin neddylation protein (InterPro:IPR014764) Protein of unknown function DUF298 (InterPro:IPR005176); BEST Arabidopsis thaliana protein match is: unknown protein (TAIR:AT3G12760.1); Has 784 Blast hits to 784 proteins in 182 species: Archae - 0…	635	1245	0;18;121;0;84;0;412	0;87;221;0;181;0;756	11	7	68	19	1.39589e-06	4.9963e-07	2.27758e-06	0.131666	0.0883491	1.80558e+07	-19.8414	2.18539	0.000953289	0.02357	-10.5479	2.0651	13.6866	0.000215995	0.0314067	1	0.013806	Chr1:5454784-5457022	2.4582	7.82044	1.66965	-3.17216	0.00151308	0.0226295	0.114193	0.265405	0.0548845	0.118021	0.214143	0.129336	0.242129	0.394162	-0.0206895	0.122592	0.280527
at3g46130	at3g46130.2	2	4	myb domain protein 48	Encodes a putative transcription factor (MYB48) that functions to regulate flavonol biosynthesis primarily in cotyledons.	ATMYB48-1; FUNCTIONS IN: DNA binding sequence-specific DNA binding transcription factor activity; INVOLVED IN: regulation of transcription DNA-dependent response to salicylic acid stimulus regulation of transcription; LOCATED IN: nucleus; EXPRESSED IN: 10 plant structures; EXPRESSED DURING: 7 growth stages; CONTAINS InterPro DOMAIN/s: SANT DNA-binding (InterPro:IPR001005) Homeodomain-like (InterP…	298	106	0;102;10;2;0;0;0;0;0;0;1;0;0;0;183	0;35;5;2;0;0;0;0;0;0;0;0;0;0;64	57	45	26	9	1.8785e-06	2.83564e-06	9.3047e-07	0.106545	0.0883491	1.80558e+07	-19.2332	-1.61028	0.00414294	0.0680277	-10.2587	-1.68718	13.6664	0.000218321	0.0314067	1	0.013806	Chr3:16945363-16946461	8.1432	3.07534	-1.40485	2.73718	0.00619675	0.0620937	0.907166	0.801108	0.645105	0.853787	0.958636	0.420018	0.722619	0.922313	-0.444112	-0.120822	0.176178
at2g16365	at2g16365.2	2	4	F-box family protein		F-box family protein; BEST Arabidopsis thaliana protein match is: unknown protein (TAIR:AT4G34550.1); Has 35333 Blast hits to 34131 proteins in 2444 species: Archae - 798; Bacteria - 22429; Metazoa - 974; Fungi - 991; Plants - 531; Viruses - 0; Other Eukaryotes - 9610 (source: NCBI BLink).	2017	679	0;467;0;7;0;0;0;0;0;0;60;0;0;0;1483	0;145;0;3;0;0;0;0;0;0;18;0;0;0;513	210	257	56	89	8.618e-06	1.31446e-05	4.0885e-06	0.088425	0.0883491	1.80558e+07	-17.0576	-1.68482	0.000280804	0.00951899	-8.52557	-1.77302	13.5133	0.000236877	0.0337283	1	0.0148265	Chr2:7074361-7079519	33.4584	10.3799	-1.68858	4.71319	2.43873e-06	0.000114166	0.969612	0.947296	0.592185	0.809103	0.983431	0.488982	0.743148	0.970904	-0.385202	-0.0694022	0.282576
at1g67590	at1g67590.1	1	2	Remorin family protein		Remorin family protein; FUNCTIONS IN: DNA binding; INVOLVED IN: biological_process unknown; LOCATED IN: nucleus; EXPRESSED IN: 23 plant structures; EXPRESSED DURING: 12 growth stages; CONTAINS InterPro DOMAIN/s: Remorin C-terminal (InterPro:IPR005516); BEST Arabidopsis thaliana protein match is: Remorin family protein (TAIR:AT2G02170.2); Has 1722 Blast hits to 1339 proteins in 252 species: Archae…	789	290	134;0;655	48;0;242	59	75	17	31	2.56194e-06	3.77172e-06	1.35063e-06	0.106545	0.0883491	1.80558e+07	-18.7557	-1.47939	0.00672068	0.0940556	-10.2806	-1.57668	13.4229	0.000248573	0.0350362	1	0.0154015	Chr1:25333057-25334647	19.9851	6.51869	-1.61627	4.07251	4.6509e-05	0.00143765	1	1	0.951037	0.98453	1	0.865517	0.95745	1	-0.121753	-0.0259735	0.0319049
at1g76980	at1g76980.2	2	2			FUNCTIONS IN: molecular_function unknown; INVOLVED IN: biological_process unknown; LOCATED IN: cellular_component unknown; BEST Arabidopsis thaliana protein match is: embryo defective 2170 (TAIR:AT1G21390.1); Has 61 Blast hits to 61 proteins in 18 species: Archae - 0; Bacteria - 8; Metazoa - 8; Fungi - 2; Plants - 40; Viruses - 3; Other Eukaryotes - 0 (source: NCBI BLink).	219	936	17;87;115	79;299;558	45	42	180	119	5.25684e-06	2.42875e-06	8.07744e-06	0.082516	0.0883491	1.80558e+07	-17.7845	1.73378	0.000181192	0.00685064	-9.23579	1.67781	13.3218	0.000262342	0.0364127	1	0.0160065	Chr1:28925797-28927339	5.79523	20.6356	1.8322	-4.44461	8.80508e-06	0.000350879	0.771056	0.737618	0.58117	0.772498	0.912705	0.597993	0.749832	0.858223	-0.222055	-0.0228366	0.19769
at2g34580	at2g34580.1	1	2			CONTAINS InterPro DOMAIN/s: Herpesvirus UL139 cytomegalovirus (InterPro:IPR021042); Has 30201 Blast hits to 17322 proteins in 780 species: Archae - 12; Bacteria - 1396; Metazoa - 17338; Fungi - 3422; Plants - 5037; Viruses - 0; Other Eukaryotes - 2996 (source: NCBI BLink).	2	27	0;0;2	21;0;6	0	0	16	5	2.84075e-07	8.7835e-16	5.60167e-07	0.151267	0.0883491	1.80558e+07	-35.3964	29.2393	0.000136269	0.00541674	-12.3082	8.97437	13.2949	0.000266129	0.0364127	1	0.0160065	Chr2:14565659-14567673	0	1.13979	1.79769e+308	1.79769e+308	0.00396619	0.0454025	0.0601975	1	0	0.224578	0.985	0	0.570633	1	-0.71721	0.262946	0.935487
at4g23570	at4g23570.1	1	3	phosphatase-related	Closely related to SGT1B may function in SCF(TIR1) mediated protein degradation. AtSGT1a and AtSGT1b are functionally redundant in the resistance to pathogenes. AtSGT1b was more highly expressed than AtSGT1. The N-terminal TPR domain of AtSGT1a reduces	SGT1A; FUNCTIONS IN: protein binding; INVOLVED IN: defense response ubiquitin-dependent protein catabolic process embryo development ending in seed dormancy; LOCATED IN: SCF ubiquitin ligase complex nucleus; EXPRESSED IN: 22 plant structures; EXPRESSED DURING: 13 growth stages; CONTAINS InterPro DOMAIN/s: Tetratricopeptide TPR-1 (InterPro:IPR001440) Tetratricopeptide-like helical (InterPro:IPR011…	2513	5491	73;42;71;0;0;48;2279	248;82;192;0;0;99;4870	40	33	147	101	4.37574e-06	2.03191e-06	6.7137e-06	0.082516	0.0883491	1.80558e+07	-18.0465	1.7243	0.000226263	0.00815629	-9.43298	1.66997	13.2946	0.000266167	0.0364127	1	0.0160065	Chr4:12299822-12302719	29.8554	67.7441	1.1821	-3.19923	0.00137796	0.0210757	0.514069	0.647563	0.39598	0.534907	0.673605	0.534614	0.660742	0.767273	-0.0682681	0.125209	0.302967
at2g29310	at2g29310.1	1	2	NAD(P)-binding Rossmann-fold superfamily protein		NAD(P)-binding Rossmann-fold superfamily protein; FUNCTIONS IN: oxidoreductase activity binding catalytic activity; INVOLVED IN: oxidation reduction metabolic process; LOCATED IN: endomembrane system; EXPRESSED IN: 22 plant structures; EXPRESSED DURING: 13 growth stages; CONTAINS InterPro DOMAIN/s: NAD(P)-binding domain (InterPro:IPR016040) Glucose/ribitol dehydrogenase (InterPro:IPR002347) Short…	1366	448	468;93;805	163;32;253	141	327	41	122	9.06311e-06	1.34019e-05	4.71934e-06	0.131666	0.0883491	1.80558e+07	-16.9381	-1.503	0.00716982	0.0978868	-9.17865	-1.63333	13.2515	0.000272362	0.0368516	1	0.0161995	Chr2:12590057-12591363	37.5808	12.1912	-1.62416	3.89507	9.81707e-05	0.0026804	0.567668	0.598979	0.093242	0.597619	0.89626	0.176619	0.624648	0.907637	-0.514492	0.0263593	0.59067
at1g33950	at1g33950.1	1	2	Avirulence induced gene (AIG1) family protein		Avirulence induced gene (AIG1) family protein; FUNCTIONS IN: GTP binding; INVOLVED IN: response to bacterium; CONTAINS InterPro DOMAIN/s: AIG1 (InterPro:IPR006703); BEST Arabidopsis thaliana protein match is: P-loop containing nucleoside triphosphate hydrolases superfamily protein (TAIR:AT1G33960.1); Has 1793 Blast hits to 1635 proteins in 258 species: Archae - 6; Bacteria - 331; Metazoa - 871; F…	5	141	1;0;4	30;1;110	1	0	23	7	4.17065e-07	2.78113e-08	7.96377e-07	0.144658	0.0883491	1.80558e+07	-22.685	4.83363	5.87744e-05	0.00270702	-11.6628	4.98784	13.2358	0.000274657	0.0368516	1	0.0161995	Chr1:12333045-12339182	0.338	4.80644	3.82987	-5.10069	3.38414e-07	2.13024e-05	0.992744	0.981865	0	0	1	0.667119	0.884107	1	-0.195442	0.777647	1
at5g45500	at5g45500.2	2	2	RNI-like superfamily protein		RNI-like superfamily protein; FUNCTIONS IN: molecular_function unknown; INVOLVED IN: biological_process unknown; LOCATED IN: cellular_component unknown; EXPRESSED IN: 22 plant structures; EXPRESSED DURING: 13 growth stages; BEST Arabidopsis thaliana protein match is: Leucine-rich repeat (LRR) family protein (TAIR:AT5G45520.1).	3644	9019	223;107;3314	505;417;8097	53	54	307	110	6.97325e-06	2.99393e-06	1.09337e-05	0.0943988	0.0883491	1.80558e+07	-17.4153	1.86841	0.000117018	0.00477409	-9.4435	1.63939	13.1917	0.000281188	0.0373272	1	0.0164086	Chr5:18432457-18435469	11.7917	41.9755	1.83177	-4.97877	6.39885e-07	3.63844e-05	0.562937	0.600811	0.179742	0.576276	1	0	0.493493	1	-0.717124	-0.0864127	0.591529
at1g10590	at1g10590.3	4	3	Nucleic acid-binding OB-fold-like protein		Nucleic acid-binding OB-fold-like protein; INVOLVED IN: biological_process unknown; LOCATED IN: plasma membrane; EXPRESSED IN: 26 plant structures; EXPRESSED DURING: 15 growth stages; CONTAINS InterPro DOMAIN/s: Nucleic acid-binding OB-fold-like (InterPro:IPR016027) Nucleic acid-binding OB-fold (InterPro:IPR012340); BEST Arabidopsis thaliana protein match is: Nucleic acid-binding OB-fold-like pro…	5000	8818	658;37;0;18;0;0;4287	1277;100;0;69;0;0;7372	13	5	44	25	1.17864e-06	4.96603e-07	1.85611e-06	0.11272	0.0883491	1.80558e+07	-19.992	1.90304	0.00273755	0.0507192	-10.0861	1.88626	13.176	0.000283552	0.0373272	1	0.0164086	Chr1:3502003-3503457	3.90964	15.5392	1.9908	-3.77617	0.000159256	0.00393795	0.0259129	0.0463773	0.0109809	0.025584	0.0467175	0.0248335	0.0460501	0.0772812	-0.0114057	0.0203505	0.0551278
at1g77810	at1g77810.1	1	2	Galactosyltransferase family protein		Galactosyltransferase family protein; FUNCTIONS IN: transferase activity transferring glycosyl groups beta-13-galactosyltransferase activity; INVOLVED IN: protein amino acid glycosylation; LOCATED IN: Golgi apparatus; EXPRESSED IN: 20 plant structures; EXPRESSED DURING: 13 growth stages; CONTAINS InterPro DOMAIN/s: Glycosyl transferase family 31 (InterPro:IPR002659); BEST Arabidopsis thaliana pro…	604	2300	49;97;458	177;286;1837	22	27	132	45	3.01856e-06	1.37558e-06	4.64447e-06	0.11272	0.0883491	1.80558e+07	-18.5942	1.75324	0.00167346	0.0361481	-10.0481	1.61215	13.1001	0.000295283	0.0385082	1	0.0169277	Chr1:29253395-29263113	2.30573	9.49043	2.04125	-4.36602	1.2653e-05	0.000478886	0.244086	0.283276	0.126049	0.242884	0.399355	0.160862	0.263274	0.401054	-0.163858	0.0184109	0.18749
at4g34135	at4g34135.1	1	2	UDP-glucosyltransferase 73B2	The At4g34135 gene encodes a flavonol 7-O-glucosyltransferase (EC 2.4.1.237) that glucosylates also with a 20 fold lower activity flavonols (kaempferol and quercetin) at the 3-O-position.	UDP-glucosyltransferase 73B2 (UGT73B2); FUNCTIONS IN: flavonol 3-O-glucosyltransferase activity UDP-glycosyltransferase activity quercetin 7-O-glucosyltransferase activity UDP-glucosyltransferase activity; INVOLVED IN: flavonol biosynthetic process response to other organism; LOCATED IN: endomembrane system; EXPRESSED IN: male gametophyte pollen tube; EXPRESSED DURING: M germinated pollen stage; …	1312	5564	779;0;533	3147;8;2409	440	339	1933	1214	5.31788e-05	2.16292e-05	8.47202e-05	0.0651679	0.0883491	1.80558e+07	-14.5117	1.96971	3.65384e-07	4.22466e-05	-7.35658	1.9311	13.0352	0.000305687	0.0394958	1	0.0173619	Chr4:16345280-16347133	22.2918	92.7246	2.05644	-5.63941	1.70636e-08	1.55828e-06	1	0.947877	0.852174	0.953076	1	0.870202	0.941718	0.984047	-0.0999211	-0.0114943	0.0971557
at2g17220	at2g17220.2	2	2	Protein kinase superfamily protein		Protein kinase superfamily protein; FUNCTIONS IN: protein serine/threonine kinase activity protein kinase activity kinase activity ATP binding; INVOLVED IN: protein amino acid phosphorylation; LOCATED IN: chloroplast; EXPRESSED IN: 22 plant structures; EXPRESSED DURING: 13 growth stages; CONTAINS InterPro DOMAIN/s: Protein kinase ATP binding site (InterPro:IPR017441) Serine/threonine-protein kina…	1351	5274	56;20;1275	267;107;4900	10	10	84	23	1.68578e-06	5.58586e-07	2.79441e-06	0.131666	0.0883491	1.80558e+07	-19.6121	2.31804	0.000324751	0.0106211	-10.2508	2.11262	12.9625	0.000317789	0.0406532	1	0.0178706	Chr2:7487653-7490176	8.46445	25.3119	1.58033	-4.02356	5.73259e-05	0.00171693	0.276167	0.296772	0.144243	0.283137	0.46592	0.169995	0.29892	0.461225	-0.199401	0.0162724	0.233078
at4g26910	at4g26910.1	1	3	Dihydrolipoamide succinyltransferase		Dihydrolipoamide succinyltransferase; FUNCTIONS IN: zinc ion binding acyltransferase activity; INVOLVED IN: tricarboxylic acid cycle metabolic process; LOCATED IN: mitochondrion membrane; EXPRESSED IN: 25 plant structures; EXPRESSED DURING: 15 growth stages; CONTAINS InterPro DOMAIN/s: Dihydrolipoamide succinyltransferase (InterPro:IPR006255) 2-oxo acid dehydrogenase lipoyl-binding site (InterPro…	3790	9274	63;210;343;0;0;0;3174	210;578;952;1;0;0;7533	31	32	133	77	3.70501e-06	1.76261e-06	5.63795e-06	0.088425	0.0883491	1.80558e+07	-18.2751	1.67745	0.000618296	0.0172634	-9.62219	1.61715	12.9468	0.000320471	0.0406532	1	0.0178706	Chr4:13515477-13523225	12.6209	36.2278	1.52128	-4.20994	2.5544e-05	0.000882292	0.0563589	0.0074542	0.0182242	0.349191	0.813886	0	0.174133	0.478275	-0.688742	-0.169153	0.290525
at3g26440	at3g26440.4	8	4	Protein of unknown function (DUF707)		Protein of unknown function (DUF707); FUNCTIONS IN: molecular_function unknown; INVOLVED IN: biological_process unknown; LOCATED IN: cellular_component unknown; EXPRESSED IN: 14 plant structures; EXPRESSED DURING: 7 growth stages; CONTAINS InterPro DOMAIN/s: Protein of unknown function DUF707 (InterPro:IPR007877); BEST Arabidopsis thaliana protein match is: Protein of unknown function (DUF707) (T…	39	669	0;0;0;1;0;0;8;3;0;0;4;0;0;0;23	0;5;0;2;4;0;73;44;0;7;94;0;31;0;409	1	2	29	15	6.37718e-07	8.38773e-08	1.18187e-06	0.118964	0.0883491	1.80558e+07	-21.5993	3.81323	1.49922e-05	0.000900337	-11.904	3.80972	12.911	0.000326656	0.0410645	1	0.0180514	Chr3:9676563-9679900	0.107511	1.69576	3.97938	-3.93347	8.37278e-05	0.00235267	0.641795	0.188364	-7.74534e-17	0.0381394	0.34908	0.12345	0.214264	0.337474	-0.160586	0.156306	0.315693
at3g05830	at3g05830.1	1	2		Encodes alpha-helical IF (intermediate filament)-like protein.	unknown protein; BEST Arabidopsis thaliana protein match is: unknown protein (TAIR:AT5G26770.1); Has 58119 Blast hits to 29878 proteins in 2086 species: Archae - 743; Bacteria - 6396; Metazoa - 31988; Fungi - 4358; Plants - 2396; Viruses - 181; Other Eukaryotes - 12057 (source: NCBI BLink).	178	479	24;1;153	90;3;386	13	11	55	35	1.5528e-06	6.68645e-07	2.43068e-06	0.100439	0.0883491	1.80558e+07	-19.5814	1.86174	0.00118814	0.0280097	-9.55936	1.81298	12.806	0.000345512	0.0426662	1	0.0187555	Chr3:1736676-1738664	4.35228	11.0314	1.34177	-3.17414	0.00150281	0.0225039	0.98135	0.964367	0.79229	0.929871	1	0.874235	0.95221	0.993271	-0.0859131	0.0216764	0.167947
at4g23210	at4g23210.3	4	3	cysteine-rich RLK (RECEPTOR-like protein kinase) 13	Encodes a Cysteine-rich receptor-like kinase (CRK13). Overexpression of CRK13 leads to hypersensitive response cell death and induces defense against pathogens by causing increased accumulation of salicylic acid.	cysteine-rich RLK (RECEPTOR-like protein kinase) 13 (CRK13); FUNCTIONS IN: kinase activity; INVOLVED IN: defense response to bacterium response to molecule of bacterial origin plant-type hypersensitive response; LOCATED IN: endomembrane system; EXPRESSED IN: 10 plant structures; EXPRESSED DURING: 8 growth stages; CONTAINS InterPro DOMAIN/s: Protein kinase ATP binding site (InterPro:IPR017441) Ser…	5904	22224	70;156;0;569;226;669;4214	276;425;0;2536;805;1767;16415	276	293	1817	719	4.1323e-05	1.59499e-05	6.66749e-05	0.0766709	0.0883491	1.80558e+07	-14.9043	2.06371	1.02096e-06	9.81676e-05	-7.51241	1.91123	12.7397	0.000357978	0.0438177	1	0.0192617	Chr4:12148713-12151479	62.4655	237.301	1.92558	-4.15346	3.27483e-05	0.00108136	0.790918	0.818355	0.711915	0.793721	0.862237	0.748411	0.817111	0.873214	-0.0748312	0.0244826	0.121731
at3g25890	at3g25890.1	1	2	Integrase-type DNA-binding superfamily protein	encodes a member of the ERF (ethylene response factor) subfamily B-6 of ERF/AP2 transcription factor family. The protein contains one AP2 domain. There are 12 members in this subfamily including RAP2.11.	Integrase-type DNA-binding superfamily protein; FUNCTIONS IN: DNA binding sequence-specific DNA binding transcription factor activity; INVOLVED IN: regulation of transcription DNA-dependent; LOCATED IN: nucleus; EXPRESSED IN: 22 plant structures; EXPRESSED DURING: 13 growth stages; CONTAINS InterPro DOMAIN/s: DNA-binding integrase-type (InterPro:IPR016177) Pathogenesis-related transcriptional fac…	834	2471	60;10;764	195;29;2247	46	14	139	56	3.39725e-06	1.63753e-06	5.15003e-06	0.118964	0.0883491	1.80558e+07	-18.3954	1.6541	0.00304632	0.0548623	-9.42864	1.6618	12.5104	0.000404701	0.0491061	1	0.0215864	Chr3:9475349-9477460	10.8961	35.5008	1.70404	-4.59666	4.29324e-06	0.000188192	0.96586	0.955044	0.88652	0.946981	0.981984	0.918564	0.957805	0.981102	-0.042018	0.01011	0.0739109
at1g47510	at1g47510.1	1	2	inositol polyphosphate 5-phosphatase 11	Encodes a phosphatidylinositol polyphosphate 5-phosphatase. It can dephosphorylate PI(45)P2 PI(35)P2 and PI(345)P3 but it is not active against PI(5)P or the water soluble inositol(145)P3 or inositol(1345)P4. The transcript levels for this gene rise in r	inositol polyphosphate 5-phosphatase 11 (5PTASE11); FUNCTIONS IN: hydrolase activity phosphatidylinositol-345-trisphosphate 5-phosphatase activity phosphatidylinositol-45-bisphosphate 5-phosphatase activity phosphatidylinositol-35-bisphosphate 5-phosphatase activity; INVOLVED IN: response to jasmonic acid stimulus response to auxin stimulus N-terminal protein myristoylation phosphoinositide depho…	113	373	37;2;74	138;0;235	20	17	40	98	2.49108e-06	1.03077e-06	3.96204e-06	0.125279	0.0883491	1.80558e+07	-18.9151	1.94569	0.000982584	0.0241019	-9.15697	1.76178	12.4723	0.000413041	0.049686	1	0.0218413	Chr1:17435564-17438396	2.24097	6.9467	1.63221	-3.6167	0.000298379	0.00640572	0.858195	1	0.400946	0.758408	1	0.856091	0.959197	1	-0.0552245	0.195509	0.555572
at4g03510	at4g03510.2	2	2	RING membrane-anchor 1	RMA1 encodes a novel 28 kDa protein with a RING finger motif and a C-terminal membrane-anchoring domain that is involved in the secretory pathway. Has E3 ubiquitin ligase activity.	RING membrane-anchor 1 (RMA1); CONTAINS InterPro DOMAIN/s: Zinc finger RING-type conserved site (InterPro:IPR017907) Zinc finger RING-type (InterPro:IPR001841) Zinc finger C3HC4 RING-type (InterPro:IPR018957); BEST Arabidopsis thaliana protein match is: RING membrane-anchor 2 (TAIR:AT4G28270.1); Has 35333 Blast hits to 34131 proteins in 2444 species: Archae - 798; Bacteria - 22429; Metazoa - 974;…	1005	259	87;24;894	29;3;227	9	15	1	2	3.76967e-07	6.75771e-07	8.232e-08	0.131666	0.0883491	1.80558e+07	-22.0125	-3.03643	0.00231053	0.04534	-11.189	-3.067	12.1718	0.000485166	0.0572795	1	0.0251793	Chr4:1556887-1559428	7.13628	1.2336	-2.53229	4.36664	1.26171e-05	0.000478886	0.21981	0.108665	0.121085	0.253564	0.450398	0.0328385	0.144213	0.319074	-0.334016	-0.102602	0.104296
at5g20250	at5g20250.3	4	4	Raffinose synthase family protein	encodes a member of glycosyl hydrolase family 36. Expression is induced within 3 hours of dark treatment in senescing leaves and treatment with exogenous photosynthesis inhibitor. Induction of gene expression was suppressed in excised leaves supplied with	DARK INDUCIBLE 10 (DIN10); FUNCTIONS IN: hydrolase activity hydrolyzing O-glycosyl compounds; INVOLVED IN: response to karrikin aging response to light stimulus response to cold response to sucrose stimulus; LOCATED IN: chloroplast; EXPRESSED IN: 25 plant structures; EXPRESSED DURING: 14 growth stages; CONTAINS InterPro DOMAIN/s: Glycoside hydrolase catalytic core (InterPro:IPR017853) Raffinose s…	58176	14573	165;138;133;115;0;1;8;1123;0;0;0;376;0;1467;54650	25;19;14;22;0;0;4;368;0;0;0;147;0;450;13524	45	70	3	19	1.94338e-06	3.25252e-06	6.28942e-07	0.151267	0.0883491	1.80558e+07	-19.4057	-2.35447	0.000628011	0.0174995	-10.3146	-2.78198	12.1591	0.000488481	0.0572795	1	0.0251793	Chr5:6833658-6836782	17.0649	3.01927	-2.49876	5.50846	3.61977e-08	3.06207e-06	0.0295044	0.0179943	0.014521	0.0300595	0.0582371	0.0101329	0.0238747	0.0475571	-0.0374496	-0.00597255	0.0229894
at2g18690	at2g18690.1	1	2			unknown protein; FUNCTIONS IN: molecular_function unknown; INVOLVED IN: biological_process unknown; LOCATED IN: membrane; EXPRESSED IN: 17 plant structures; EXPRESSED DURING: 9 growth stages; CONTAINS InterPro DOMAIN/s: Protein of unknown function DUF975 (InterPro:IPR010380); BEST Arabidopsis thaliana protein match is: unknown protein (TAIR:AT2G18680.1); Has 213 Blast hits to 211 proteins in 20 s…	1613	8894	388;1;1224	1750;1;7143	94	294	1200	550	2.87796e-05	1.11832e-05	4.63475e-05	0.11272	0.0883491	1.80558e+07	-15.4225	2.05047	6.58148e-05	0.00297234	-7.5031	1.88611	12.1146	0.000500295	0.0581759	1	0.0255734	Chr2:8097419-8098827	39.1309	190.846	2.28603	-5.41518	6.1228e-08	4.7509e-06	0.992194	0.998385	0.950254	0.982708	1	0.988878	0.996383	0.999997	-0.00505913	0.0134602	0.045466
at1g22370	at1g22370.1	1	2	UDP-glucosyl transferase 85A5		UDP-glucosyl transferase 85A5 (UGT85A5); FUNCTIONS IN: transferase activity transferring glycosyl groups glucuronosyltransferase activity; INVOLVED IN: metabolic process; EXPRESSED IN: 15 plant structures; EXPRESSED DURING: 9 growth stages; CONTAINS InterPro DOMAIN/s: UDP-glucuronosyl/UDP-glucosyltransferase (InterPro:IPR002213); BEST Arabidopsis thaliana protein match is: UDP-glucosyl transferas…	1066	396	79;289;698	22;111;263	34	45	8	14	1.41801e-06	2.22381e-06	6.13183e-07	0.11272	0.0883491	1.80558e+07	-19.7056	-1.85553	0.00313669	0.0559922	-11.1347	-1.91704	12.0371	0.000521511	0.0598565	1	0.0263122	Chr1:7898012-7899879	7.48783	2.17247	-1.78521	3.31688	0.00091029	0.0153255	0.268562	0.199429	0.150559	0.267979	0.406958	0.109918	0.223163	0.36014	-0.226906	-0.0405469	0.122301
at4g26400	at4g26400.1	1	2	RING/U-box superfamily protein		RING/U-box superfamily protein; FUNCTIONS IN: zinc ion binding; INVOLVED IN: response to chitin; LOCATED IN: endomembrane system; EXPRESSED IN: 24 plant structures; EXPRESSED DURING: 15 growth stages; CONTAINS InterPro DOMAIN/s: Zinc finger RING-type (InterPro:IPR001841) Zinc finger C3HC4 RING-type (InterPro:IPR018957); BEST Arabidopsis thaliana protein match is: RING/U-box superfamily protein (T…	1977	4580	63;19;1895	202;59;4319	25	38	113	89	3.64605e-06	1.7779e-06	5.50681e-06	0.0943988	0.0883491	1.80558e+07	-18.2857	1.63073	0.00112387	0.0268096	-9.42241	1.60765	12.0025	0.000531282	0.0598565	1	0.0263122	Chr4:13344807-13346597	14.5315	37.2064	1.35637	-3.78633	0.000152891	0.00381974	0.651896	0.686462	0.491668	0.645229	0.78692	0.530351	0.674344	0.790462	-0.171195	0.0282003	0.225101
at1g19396	at1g19396.3	4	3			unknown protein.	48	105	0;30;0;3;12;0;3	0;49;0;25;28;0;3	2	1	17	8	3.80592e-07	8.34744e-08	6.72007e-07	0.125279	0.0883491	1.80558e+07	-22.0118	3.00654	0.00207448	0.0418399	-10.9055	2.98766	12.0018	0.000531478	0.0598565	1	0.0263122	Chr1:6709772-6711788	4.0772	12.1976	1.58095	-2.59358	0.00949832	0.0831802	0.231284	0.530808	0.0880674	0.258443	0.475945	0.266001	0.497494	0.74291	-0.0733236	0.232302	0.548314
at1g10340	at1g10340.1	1	2	Ankyrin repeat family protein		Ankyrin repeat family protein; CONTAINS InterPro DOMAIN/s: Ankyrin repeat-containing domain (InterPro:IPR020683) Ankyrin repeat (InterPro:IPR002110); BEST Arabidopsis thaliana protein match is: Ankyrin repeat family protein (TAIR:AT2G24600.4); Has 23228 Blast hits to 12811 proteins in 577 species: Archae - 31; Bacteria - 1612; Metazoa - 12827; Fungi - 1604; Plants - 2793; Viruses - 138; Other Euk…	1375	5831	132;0;1243	535;0;5296	30	102	380	155	8.96446e-06	3.7987e-06	1.41034e-05	0.118964	0.0883491	1.80558e+07	-17.0592	1.89017	0.000442641	0.0134947	-8.86012	1.68701	12.0004	0.000531905	0.0598565	1	0.0263122	Chr1:3390321-3392571	22.3753	83.2326	1.89524	-4.74612	2.07353e-06	0.000100391	1	1	0.931386	0.978174	1	0.982504	0.994248	1	-0.0113518	0.0154786	0.0631113
at5g47730	at5g47730.1	1	3	Sec14p-like phosphatidylinositol transfer family protein		Sec14p-like phosphatidylinositol transfer family protein; CONTAINS InterPro DOMAIN/s: Cellular retinaldehyde-binding/triple function C-terminal (InterPro:IPR001251) Cellular retinaldehyde-binding/triple function N-terminal (InterPro:IPR008273) Phosphatidylinositol transfer protein-like N-terminal (InterPro:IPR011074); BEST Arabidopsis thaliana protein match is: Sec14p-like phosphatidylinositol tr…	949	2501	33;0;65;0;0;0;851	109;3;174;1;0;0;2214	9	24	64	45	1.95172e-06	9.37573e-07	2.95612e-06	0.11272	0.0883491	1.80558e+07	-19.1951	1.65376	0.00420307	0.0686108	-9.52412	1.68196	11.9282	0.000552898	0.0617212	1	0.0271318	Chr5:19331546-19337101	5.45659	14.8528	1.44467	-3.67531	0.000237559	0.00539802	0.998815	0.949256	0.580144	0.822656	0.986971	0.721651	0.869576	0.968137	-0.178094	0.0416139	0.307235
at2g41100	at2g41100.1	1	4	Calcium-binding EF hand family protein	encodes a calmodulin-like protein with six potential calcium binding domains. Calcium binding shown by Ca(2+)-specific shift in electrophoretic mobility. Expression induced by touch and darkness. Expression may also be developmentally controlled. Expressi	TOUCH 3 (TCH3); FUNCTIONS IN: calcium ion binding; INVOLVED IN: response to mechanical stimulus response to temperature stimulus thigmotropism response to absence of light; LOCATED IN: plasma membrane; EXPRESSED IN: 26 plant structures; EXPRESSED DURING: 14 growth stages; CONTAINS InterPro DOMAIN/s: EF-Hand 1 calcium-binding site (InterPro:IPR018247) EF-HAND 2 (InterPro:IPR018249) Calcium-binding…	14911	70008	9;0;0;61;329;0;1;0;855;0;0;0;2781;0;10875	84;0;0;133;1428;0;4;0;3544;0;0;0;13362;0;51453	8	1	75	9	1.21213e-06	2.47787e-07	2.15511e-06	0.21437	0.0883491	1.80558e+07	-20.3977	3.11996	0.000370377	0.0118218	-11.2312	3.04387	11.9062	0.000559476	0.0619597	1	0.0272367	Chr2:17137828-17139612	285.557	1156.2	2.01755	-3.32678	0.000878564	0.0149374	0.519347	0.955319	0.112345	0.32314	0.89256	0.426478	0.939856	0.969561	-0.130563	0.549973	0.828208
at1g13930	at1g13930.1	1	3		Involved in response to salt stress. Knockout mutants are hypersensitive to salt stress.	FUNCTIONS IN: molecular_function unknown; INVOLVED IN: response to cadmium ion response to salt stress; LOCATED IN: chloroplast chloroplast stroma plasma membrane chloroplast envelope; EXPRESSED IN: 27 plant structures; EXPRESSED DURING: 14 growth stages; BEST Arabidopsis thaliana protein match is: nodulin-related protein 1 (TAIR:AT2G03440.1); Has 64 Blast hits to 64 proteins in 17 species: Archa…	39297	15135	199;0;0;0;0;2;39096	57;0;0;0;0;1;15077	115	84	34	23	3.52956e-06	5.519e-06	1.54475e-06	0.088425	0.0883491	1.80558e+07	-18.3857	-1.83704	0.000214076	0.00781814	-10.0777	-1.89072	11.8778	0.000568076	0.0620169	1	0.0272618	Chr1:4761011-4762666	2486.18	954.548	-1.38104	2.86273	0.00420009	0.0470321	0.999976	0.999927	0.995345	0.99826	0.999841	0.987207	0.995133	0.999357	-0.0113731	-0.00301634	0.00215587
at1g22370	at1g22370.2	2	2	UDP-glucosyl transferase 85A5		UDP-glucosyl transferase 85A5 (UGT85A5); FUNCTIONS IN: transferase activity transferring glycosyl groups glucuronosyltransferase activity; INVOLVED IN: metabolic process; EXPRESSED IN: 15 plant structures; EXPRESSED DURING: 9 growth stages; CONTAINS InterPro DOMAIN/s: UDP-glucuronosyl/UDP-glucosyltransferase (InterPro:IPR002213); BEST Arabidopsis thaliana protein match is: UDP-glucosyl transferas…	1066	396	79;289;698	22;111;263	137	152	70	41	5.54313e-06	8.10974e-06	2.98551e-06	0.082516	0.0883491	1.80558e+07	-17.6327	-1.44139	0.0015748	0.0347366	-9.45977	-1.51541	11.7701	0.000601913	0.0645928	1	0.0283942	Chr1:7898012-7899879	16.3749	6.56359	-1.31893	3.33664	0.000847963	0.0145713	0.731438	0.800571	0.593042	0.732021	0.849441	0.63986	0.776837	0.890082	-0.122301	0.0405469	0.226906
at2g29290	at2g29290.1	1	2	NAD(P)-binding Rossmann-fold superfamily protein		NAD(P)-binding Rossmann-fold superfamily protein; FUNCTIONS IN: oxidoreductase activity binding catalytic activity; INVOLVED IN: oxidation reduction metabolic process; EXPRESSED IN: 16 plant structures; EXPRESSED DURING: 11 growth stages; CONTAINS InterPro DOMAIN/s: Short-chain dehydrogenase/reductase conserved site (InterPro:IPR020904) NAD(P)-binding domain (InterPro:IPR016040) Glucose/ribitol d…	1896	642	47;510;1339	7;205;430	9	38	1	6	7.68544e-07	1.3478e-06	1.95232e-07	0.199756	0.0883491	1.80558e+07	-20.8784	-2.77233	0.00277501	0.0512286	-11.9954	-2.89712	11.767	0.000602901	0.0645928	1	0.0283942	Chr2:12585855-12587742	3.46115	0.344354	-3.32929	3.63389	0.000279183	0.00611338	0.214282	0.108261	0.0700812	0.202427	0.439667	0.0214999	0.112267	0.283554	-0.33944	-0.0868785	0.134296
at4g05020	at4g05020.1	1	2	NAD(P)H dehydrogenase B2		NAD(P)H dehydrogenase B2 (NDB2); FUNCTIONS IN: disulfide oxidoreductase activity oxidoreductase activity FAD binding; INVOLVED IN: oxidation reduction; LOCATED IN: mitochondrion extrinsic to mitochondrial inner membrane; EXPRESSED IN: 26 plant structures; EXPRESSED DURING: 15 growth stages; CONTAINS InterPro DOMAIN/s: FAD-dependent pyridine nucleotide-disulphide oxidoreductase (InterPro:IPR013027…	1197	4956	206;0;991	790;2;4164	113	93	553	237	1.33056e-05	5.73182e-06	2.08645e-05	0.082516	0.0883491	1.80558e+07	-16.4805	1.86406	2.74002e-05	0.00147395	-8.20909	1.7069	11.7543	0.000607017	0.0645928	1	0.0283942	Chr4:2572620-2576595	13.9646	57.4916	2.04158	-5.45233	4.97141e-08	4.00855e-06	1	0.997672	0.976799	0.992883	1	0.990393	0.996474	1	-0.00623217	0.00325669	0.0205717
at5g64040	at5g64040.2	2	2	photosystem I reaction center subunit PSI-N chloroplast putative / PSI-N putative (PSAN)	Encodes the only subunit of photosystem I located entirely in the thylakoid lumen. May be involved in the interaction between plastocyanin and the photosystem I complex.	PSAN; FUNCTIONS IN: calmodulin binding; INVOLVED IN: photosynthetic electron transport in photosystem I; LOCATED IN: chloroplast thylakoid membrane photosystem I chloroplast thylakoid lumen chloroplast chloroplast photosystem I; EXPRESSED IN: 22 plant structures; EXPRESSED DURING: 13 growth stages; CONTAINS InterPro DOMAIN/s: Photosystem I reaction centre subunit N (InterPro:IPR008796); Has 30201…	23393	10310	2638;58;20697	1277;15;9018	35	23	7	8	1.00935e-06	1.60658e-06	4.12504e-07	0.106545	0.0883491	1.80558e+07	-20.2279	-1.95968	0.00239704	0.046546	-10.7003	-2.03824	11.7065	0.000622822	0.0648571	1	0.0285104	Chr5:25628587-25629615	10.6737	3.27229	-1.70568	2.84897	0.00438613	0.0484847	0.00945638	0.00439162	0.00488172	0.0102425	0.0191553	0.00212245	0.00510978	0.0105693	-0.0146579	-0.00493442	0.00241104
at1g22690	at1g22690.1	1	3	Gibberellin-regulated family protein		Gibberellin-regulated family protein; FUNCTIONS IN: molecular_function unknown; INVOLVED IN: response to gibberellin stimulus; LOCATED IN: endomembrane system; EXPRESSED IN: 18 plant structures; EXPRESSED DURING: 10 growth stages; CONTAINS InterPro DOMAIN/s: Gibberellin regulated protein (InterPro:IPR003854); BEST Arabidopsis thaliana protein match is: Gibberellin-regulated family protein (TAIR:A…	931	449	241;0;66;0;0;0;624	96;0;30;0;0;0;323	107	134	37	59	4.74418e-06	6.78507e-06	2.70163e-06	0.0943988	0.0883491	1.80558e+07	-17.8332	-1.32806	0.0066375	0.0935056	-9.56112	-1.49956	11.6912	0.00062797	0.0649089	1	0.0285331	Chr1:8027293-8029971	65.5067	29.6442	-1.14389	3.04633	0.0023165	0.0310615	1	1	0.782921	0.905299	0.982499	0.589914	0.821738	0.978664	-0.318372	-0.0812451	0.109443
at2g23130	at2g23130.1	1	2	arabinogalactan protein 17	AGP17 is a lysine-rich arabinogalactan-protein (AGP) and part of a multi-gene family of glycoproteins with approx. 50 members. It falls into one subclass with AGP18 and AGP19 other lysine-rich AGPs. 84% of its proline residues are hydroxylated to hydropro	arabinogalactan protein 17 (AGP17); BEST Arabidopsis thaliana protein match is: arabinogalactan protein 18 (TAIR:AT4G37450.1); Has 67144 Blast hits to 32658 proteins in 1837 species: Archae - 189; Bacteria - 18272; Metazoa - 17078; Fungi - 7544; Plants - 7608; Viruses - 2133; Other Eukaryotes - 14320 (source: NCBI BLink).	396	44	106;3;287	13;0;31	85	21	1	12	1.63054e-06	2.87391e-06	3.69004e-07	0.192581	0.0883491	1.80558e+07	-19.8767	-2.92736	0.000256112	0.00899943	-10.2352	-3.00578	11.6342	0.0006475	0.0664354	1	0.0292042	Chr2:9844298-9845385	20.0513	2.32929	-3.10573	5.70674	1.15164e-08	1.0931e-06	0.983028	0.999903	0.900851	0.960999	0.994179	0.681881	0.905019	1	-0.279315	-0.0531028	0.0651539
at5g45030	at5g45030.2	2	2	Trypsin family protein		Trypsin family protein; FUNCTIONS IN: catalytic activity; INVOLVED IN: biological_process unknown; LOCATED IN: cellular_component unknown; CONTAINS InterPro DOMAIN/s: Serine/cysteine peptidase trypsin-like (InterPro:IPR009003); BEST Arabidopsis thaliana protein match is: Trypsin family protein (TAIR:AT2G35155.1); Has 134 Blast hits to 134 proteins in 31 species: Archae - 0; Bacteria - 55; Metazoa…	778	1619	1;31;746	8;95;1516	18	13	53	42	1.72733e-06	8.6119e-07	2.59072e-06	0.0943988	0.0883491	1.80558e+07	-19.3528	1.58909	0.00349294	0.0607558	-10.3487	1.54903	11.5072	0.000693263	0.0706116	1	0.03104	Chr5:18172409-18176888	6.94808	12.7286	0.873388	-2.5247	0.0115797	0.0951518	0.93295	0.824428	0.576271	0.84553	1	0.543935	0.791718	0.954164	-0.34631	-0.0501332	0.250321
at2g01450	at2g01450.3	4	4	MAP kinase 17	member of MAP Kinase	MAP kinase 17 (MPK17); CONTAINS InterPro DOMAIN/s: Protein kinase ATP binding site (InterPro:IPR017441) Serine/threonine-protein kinase domain (InterPro:IPR002290) Serine/threonine-protein kinase-like domain (InterPro:IPR017442) Protein kinase-like domain (InterPro:IPR011009) MAP kinase conserved site (InterPro:IPR003527) Protein kinase catalytic domain (InterPro:IPR000719) Tyrosine-protein kinas…	6116	11092	255;43;0;17;0;0;0;0;4;0;0;0;4;0;5793	361;153;0;60;0;0;0;0;7;0;0;0;14;1;10496	6	11	40	20	1.04741e-06	4.78443e-07	1.60707e-06	0.118964	0.0883491	1.80558e+07	-20.121	1.7436	0.00695231	0.0959855	-10.6386	1.692	11.4388	0.000719275	0.0722069	1	0.0317412	Chr2:199510-203126	3.74933	10.1357	1.43473	-3.34385	0.00082623	0.0143119	0.147888	0.123466	0.00749996	0.051504	0.172541	0	0.0813449	0.18367	-0.110414	0.0233941	0.139633
at5g39785	at5g39785.1	1	2	Protein of unknown function (DUF1666)		FUNCTIONS IN: structural constituent of ribosome; INVOLVED IN: translation; LOCATED IN: ribosome intracellular; EXPRESSED IN: 23 plant structures; EXPRESSED DURING: 14 growth stages; CONTAINS InterPro DOMAIN/s: Ribosomal protein L34e (InterPro:IPR008195) Protein of unknown function DUF1666 (InterPro:IPR012870); BEST Arabidopsis thaliana protein match is: Protein of unknown function (DUF1666) (TAI…	222	623	17;0;205	59;0;564	11	6	38	21	1.03128e-06	4.71041e-07	1.58634e-06	0.11272	0.0883491	1.80558e+07	-20.1431	1.75167	0.0068214	0.0947077	-10.4807	1.72547	11.3617	0.000749736	0.0747273	1	0.0328491	Chr5:15929187-15932276	2.86816	8.29643	1.53236	-3.78044	0.000156552	0.00389505	0.99997	1	0.738818	0.912431	1	0.893163	0.967565	1	-0.0703044	0.0507186	0.227527
at2g42380	at2g42380.2	2	2	Basic-leucine zipper (bZIP) transcription factor family protein	Encodes a member of the BZIP family of transcription factors. Forms heterodimers with the related protein AtbZIP61. Binds to G-boxes in vitro and is localized to the nucleus in onion epidermal cells.	BZIP34; FUNCTIONS IN: DNA binding transcription activator activity sequence-specific DNA binding transcription factor activity; INVOLVED IN: regulation of transcription DNA-dependent; LOCATED IN: nucleus; EXPRESSED IN: male gametophyte flower carpel; EXPRESSED DURING: L mature pollen stage M germinated pollen stage 4 anthesis petal differentiation and expansion stage; CONTAINS InterPro DOMAIN/s: …	208	81	0;57;151	0;15;66	29	28	7	8	1.00121e-06	1.59223e-06	4.12504e-07	0.106545	0.0883491	1.80558e+07	-20.2341	-1.94737	0.00276589	0.0511423	-11.1399	-2.00534	11.3468	0.00075577	0.0747944	1	0.0328787	Chr2:17646899-17648945	4.41411	1.54277	-1.5166	3.0229	0.00250368	0.0328407	1	1	0.762074	0.918296	1	0.457296	0.81997	1	-0.468221	-0.0931732	0.153766
at4g21903	at4g21903.2	2	2	MATE efflux family protein		MATE efflux family protein; FUNCTIONS IN: antiporter activity drug transmembrane transporter activity; INVOLVED IN: drug transmembrane transport transmembrane transport; LOCATED IN: membrane; CONTAINS InterPro DOMAIN/s: Multi antimicrobial extrusion protein MatE (InterPro:IPR002528); BEST Arabidopsis thaliana protein match is: MATE efflux family protein (TAIR:AT4G21910.4).	140	948	15;12;113	81;74;793	7	5	59	15	1.14234e-06	3.33802e-07	1.93479e-06	0.138125	0.0883491	1.80558e+07	-20.2505	2.5301	0.000409842	0.0127174	-11.1133	2.38755	11.3099	0.00077094	0.0749336	1	0.0329398	Chr4:11620997-11623797	0.59685	4.53977	2.92718	-4.64599	3.38451e-06	0.00015309	0.307728	0.293954	0.0991327	0.338317	0.778669	0.1249	0.287907	0.560863	-0.489381	-0.0485677	0.289664
at1g11330	at1g11330.2	2	2	S-locus lectin protein kinase family protein		S-locus lectin protein kinase family protein; FUNCTIONS IN: in 6 functions; INVOLVED IN: protein amino acid phosphorylation recognition of pollen; LOCATED IN: plasma membrane; EXPRESSED IN: 21 plant structures; EXPRESSED DURING: 13 growth stages; CONTAINS InterPro DOMAIN/s: Curculin-like (mannose-binding) lectin (InterPro:IPR001480) Apple-like (InterPro:IPR003609) PAN-2 domain (InterPro:IPR013227…	1384	3749	14;48;1322	22;144;3583	24	24	90	54	2.6122e-06	1.34168e-06	3.87515e-06	0.0943988	0.0883491	1.80558e+07	-18.7425	1.52995	0.00337416	0.0592818	-10.0711	1.47467	11.2831	0.000782167	0.0752714	1	0.0330883	Chr1:3810092-3813607	8.54624	24.4504	1.5165	-4.26379	2.00988e-05	0.000721074	0.707157	0.831573	0.542372	0.704759	0.839564	0.719918	0.831101	0.912877	-0.0525482	0.124312	0.309516
at2g30550	at2g30550.2	2	2	alpha/beta-Hydrolases superfamily protein	Encodes a lipase that hydrolyzes phosphatidylcholine glycolipids as well as triacylglycerols.	alpha/beta-Hydrolases superfamily protein; FUNCTIONS IN: galactolipase activity triglyceride lipase activity phospholipase A1 activity; INVOLVED IN: lipid metabolic process; LOCATED IN: chloroplast; EXPRESSED IN: 23 plant structures; EXPRESSED DURING: 10 growth stages; CONTAINS InterPro DOMAIN/s: Lipase class 3 (InterPro:IPR002921); BEST Arabidopsis thaliana protein match is: alpha/beta-Hydrolase…	3610	17124	3;1027;2580	11;4356;12757	445	582	2995	1361	7.21397e-05	2.89708e-05	0.000115288	0.0766709	0.0883491	1.80558e+07	-14.0788	1.99266	1.93964e-06	0.000169429	-6.52923	1.93525	11.1679	0.000832231	0.0784659	1	0.0344926	Chr2:13014847-13017153	61.6339	281.275	2.19019	-4.69729	2.63634e-06	0.000122702	0.993802	0.995244	0.977025	0.990625	0.998413	0.98782	0.994052	0.997939	-0.00682746	0.0031865	0.0174172
at5g35680	at5g35680.2	2	3	Nucleic acid-binding OB-fold-like protein		Nucleic acid-binding OB-fold-like protein; FUNCTIONS IN: RNA binding translation initiation factor activity; INVOLVED IN: translational initiation; LOCATED IN: cellular_component unknown; EXPRESSED IN: 24 plant structures; EXPRESSED DURING: 15 growth stages; CONTAINS InterPro DOMAIN/s: Nucleic acid-binding OB-fold-like (InterPro:IPR016027) Nucleic acid-binding OB-fold (InterPro:IPR012340) S1 IF1 …	4661	6473	1;28;1525;0;225;0;2882	0;99;1587;0;333;0;4454	13	15	72	27	1.70631e-06	7.84183e-07	2.61562e-06	0.11272	0.0883491	1.80558e+07	-19.414	1.73515	0.00314947	0.0561485	-10.1255	1.59997	11.0808	0.000872259	0.0816879	1	0.035909	Chr5:13856102-13859013	11.9443	29.824	1.32015	-3.18404	0.00145237	0.0219119	0.0576878	0.14854	0.0325872	0.0639148	0.10938	0.0770767	0.129415	0.20516	-0.00255098	0.0648811	0.149138
at5g06690	at5g06690.1	1	2	WCRKC thioredoxin 1	Encodes a thioredoxin (WCRKC1) localized in chloroplast stroma. Contains a WCRKC motif.	WCRKC thioredoxin 1 (WCRKC1); INVOLVED IN: cell redox homeostasis; LOCATED IN: chloroplast stroma; EXPRESSED IN: 22 plant structures; EXPRESSED DURING: 13 growth stages; CONTAINS InterPro DOMAIN/s: Thioredoxin core (InterPro:IPR015467) Thioredoxin-like (InterPro:IPR017936) Thioredoxin domain (InterPro:IPR013766) Thioredoxin-like fold (InterPro:IPR012336); BEST Arabidopsis thaliana protein match i…	1607	720	282;125;1200	109;30;581	142	140	41	68	5.48274e-06	7.88661e-06	3.0749e-06	0.0943988	0.0883491	1.80558e+07	-17.6313	-1.35836	0.00526286	0.0800914	-9.28914	-1.50159	11.0607	0.000881748	0.082026	1	0.0360576	Chr5:2060500-2061956	64.1403	30.561	-1.06954	2.96516	0.00302527	0.0376348	0.875638	0.935363	0.795623	0.877376	0.932684	0.874876	0.929395	0.966345	-0.0253594	0.0516499	0.137421
at3g10820	at3g10820.1	1	2	Transcription elongation factor (TFIIS) family protein		Transcription elongation factor (TFIIS) family protein; FUNCTIONS IN: transcription regulator activity DNA binding; INVOLVED IN: transcription; LOCATED IN: nucleus; CONTAINS InterPro DOMAIN/s: Transcription elongation factor TFIIS/CRSP70 N-terminal sub-type (InterPro:IPR003617) Transcription factor IIS N-terminal (InterPro:IPR017923) Transcription elongation factor TFIIS/elongin A/CRSP70 N-termin…	164	393	17;6;141	71;24;298	11	6	48	23	1.18779e-06	4.71041e-07	1.89701e-06	0.11272	0.0883491	1.80558e+07	-20.0142	2.00935	0.00168541	0.0362935	-10.5002	1.96297	11.038	0.00089261	0.0824866	1	0.0362601	Chr3:3387199-3391003	2.9792	6.70018	1.16927	-2.6526	0.00798753	0.0735567	0.920937	0.912854	0.814463	0.909683	0.967301	0.833005	0.907594	0.957562	-0.0974451	-0.000803112	0.106043
at4g25690	at4g25690.2	2	2			unknown protein; BEST Arabidopsis thaliana protein match is: unknown protein (TAIR:AT4G25670.2); Has 35333 Blast hits to 34131 proteins in 2444 species: Archae - 798; Bacteria - 22429; Metazoa - 974; Fungi - 991; Plants - 531; Viruses - 0; Other Eukaryotes - 9610 (source: NCBI BLink).	71	218	0;71;0	0;218;0	35	36	115	103	3.98589e-06	1.98648e-06	5.98211e-06	0.088425	0.0883491	1.80558e+07	-18.1461	1.59044	0.00105223	0.025474	-9.24617	1.54584	11.012	0.000905248	0.082589	1	0.0363051	Chr4:13090208-13091798	33.0026	71.5734	1.11684	-3.25105	0.00114979	0.0183214	1	1	0.156459	0.390876	1	0.362424	0.672765	1	-0.513452	0.260108	0.758237
at2g16900	at2g16900.1	1	3	Arabidopsis phospholipase-like protein (PEARLI 4) family		Arabidopsis phospholipase-like protein (PEARLI 4) family; FUNCTIONS IN: molecular_function unknown; INVOLVED IN: biological_process unknown; LOCATED IN: plasma membrane; EXPRESSED IN: 24 plant structures; EXPRESSED DURING: 13 growth stages; CONTAINS InterPro DOMAIN/s: Phospholipase-like arabidopsis (InterPro:IPR007942); BEST Arabidopsis thaliana protein match is: Arabidopsis phospholipase-like pr…	1333	3548	48;0;20;14;21;0;1230	157;0;41;46;46;0;3258	23	25	108	49	2.76347e-06	1.34403e-06	4.17099e-06	0.100439	0.0883491	1.80558e+07	-18.6883	1.63295	0.00228242	0.0449468	-9.40585	1.56953	10.9858	0.000918121	0.082589	1	0.0363051	Chr2:7323614-7326221	3.4476	9.90228	1.52217	-3.53195	0.000412515	0.00832941	0.832317	0.839833	0.418	0.639317	0.869172	0.630168	0.762157	0.878629	-0.138457	0.120303	0.379427
at5g66640	at5g66640.2	2	2	DA1-related protein 3		DA1-related protein 3 (DAR3); FUNCTIONS IN: molecular_function unknown; INVOLVED IN: biological_process unknown; LOCATED IN: cellular_component unknown; EXPRESSED IN: 8 plant structures; EXPRESSED DURING: 7 growth stages; CONTAINS InterPro DOMAIN/s: Protein of unknown function DUF3633 (InterPro:IPR022087); BEST Arabidopsis thaliana protein match is: DA1-related protein 6 (TAIR:AT5G66620.1).	146	1115	20;6;120	198;38;879	3	3	26	12	5.96614e-07	1.6741e-07	1.01787e-06	0.118964	0.0883491	1.80558e+07	-21.2094	2.60092	0.000996899	0.0243886	-10.7855	2.53352	10.9754	0.000923311	0.082589	1	0.0363051	Chr5:26599383-26601949	0.469517	2.67407	2.50979	-3.4855	0.000491226	0.009605	0.147046	0.0901194	0.0596872	0.170046	0.338198	0.0492583	0.102533	0.182596	-0.241102	-0.0680544	0.0677353
at2g31585	at2g31585.1	1	2	other RNA	Unknown gene		218	557	73;0;145	227;1;329	42	31	126	101	4.11157e-06	2.02665e-06	6.19386e-06	0.082516	0.0883491	1.80558e+07	-18.1066	1.61164	0.000563574	0.0161622	-9.0655	1.56877	10.9572	0.00093243	0.0828735	1	0.0364301	Chr2:13446001-13446729	10.2484	24.8122	1.27566	-3.1259	0.00177263	0.0255448	0.999809	0.991384	0.812405	0.936637	0.999906	0.904298	0.966104	0.999097	-0.0700828	0.0268571	0.160041
at2g40140	at2g40140.1	1	2	zinc finger (CCCH-type) family protein		CZF1; CONTAINS InterPro DOMAIN/s: Zinc finger CCCH-type (InterPro:IPR000571) Ankyrin repeat-containing domain (InterPro:IPR020683) Ankyrin repeat (InterPro:IPR002110); BEST Arabidopsis thaliana protein match is: salt-inducible zinc finger 1 (TAIR:AT3G55980.1); Has 1196 Blast hits to 1143 proteins in 183 species: Archae - 4; Bacteria - 47; Metazoa - 401; Fungi - 61; Plants - 441; Viruses - 2; Othe…	4452	13506	79;0;4373	250;0;13256	29	50	144	106	4.51916e-06	2.23729e-06	6.79164e-06	0.0943988	0.0883491	1.80558e+07	-17.9687	1.60164	0.00120562	0.0282783	-9.05607	1.5552	10.8552	0.000985198	0.0852578	1	0.0374782	Chr2:16772072-16774657	18.7235	44.4384	1.24696	-3.34878	0.000811676	0.0140985	0.999869	0.999987	0.794682	0.929529	0.999912	0.925711	0.976434	0.999992	-0.0464924	0.0452264	0.182294
at1g01560	at1g01560.1	1	2	MAP kinase 11	member of MAP Kinase	MAP kinase 11 (MPK11); FUNCTIONS IN: MAP kinase activity kinase activity; INVOLVED IN: signal transduction response to abscisic acid stimulus; LOCATED IN: cellular_component unknown; EXPRESSED IN: 22 plant structures; EXPRESSED DURING: 13 growth stages; CONTAINS InterPro DOMAIN/s: Protein kinase ATP binding site (InterPro:IPR017441) Serine/threonine-protein kinase domain (InterPro:IPR002290) Seri…	364	2286	7;64;293	46;365;1875	2	5	32	14	7.17958e-07	1.96558e-07	1.2284e-06	0.125279	0.0883491	1.80558e+07	-20.9569	2.63732	0.000609654	0.017125	-11.2402	2.52222	10.8359	0.00099552	0.0852578	1	0.0374782	Chr1:202135-204335	0.248848	1.43135	2.52404	-2.90653	0.00365462	0.0428965	0.0278522	0.0309451	0.00901766	0.0320816	0.0727336	0.0153469	0.0317237	0.0590892	-0.0426715	-0.000151278	0.0343003
at1g57720	at1g57720.2	2	2	Translation elongation factor EF1B gamma chain		Translation elongation factor EF1B gamma chain; FUNCTIONS IN: copper ion binding translation elongation factor activity; INVOLVED IN: response to cadmium ion response to zinc ion; LOCATED IN: cell wall plasma membrane vacuole membrane; EXPRESSED IN: 6 plant structures; EXPRESSED DURING: seedling growth seed development stages; CONTAINS InterPro DOMAIN/s: Thioredoxin fold (InterPro:IPR012335) Glut…	8060	12998	260;2;7798	514;21;12463	2	0	16	5	3.10914e-07	5.54979e-08	5.60167e-07	0.151267	0.0883491	1.80558e+07	-22.442	3.33041	0.00335418	0.0590425	-12.0465	3.31091	10.82	0.0010041	0.0852578	1	0.0374782	Chr1:21377614-21380382	2.90579	9.77715	1.75048	-3.75706	0.000171921	0.0042037	0.00727102	0.0378745	0.000267834	0.0116577	0.0314091	0.0166226	0.0382401	0.0731712	-0.00163723	0.0261132	0.0618775
at3g60260	at3g60260.1	1	4	ELMO/CED-12 family protein		ELMO/CED-12 family protein; FUNCTIONS IN: molecular_function unknown; INVOLVED IN: phagocytosis; LOCATED IN: cytoskeleton; EXPRESSED IN: 24 plant structures; EXPRESSED DURING: 14 growth stages; CONTAINS InterPro DOMAIN/s: Engulfment/cell motility ELMO (InterPro:IPR006816); BEST Arabidopsis thaliana protein match is: ELMO/CED-12 family protein (TAIR:AT2G44770.1); Has 836 Blast hits to 836 proteins…	616	1310	60;8;1;11;0;0;0;0;4;0;115;0;0;0;417	184;15;1;17;1;0;0;7;10;0;240;0;0;0;835	34	26	114	70	3.31432e-06	1.66739e-06	4.95499e-06	0.088425	0.0883491	1.80558e+07	-18.4083	1.57129	0.0013465	0.0309574	-9.43358	1.51971	10.8157	0.00100642	0.0852578	1	0.0374782	Chr3:22273842-22277148	11.6761	25.1433	1.10661	-3.03692	0.0023901	0.0317307	0.656871	0.893839	0.0517725	0.624355	0.931263	0.251752	0.666561	0.913708	-0.494014	0.0518484	0.65292
at5g45510	at5g45510.2	2	2	Leucine-rich repeat (LRR) family protein		Leucine-rich repeat (LRR) family protein; INVOLVED IN: defense response; LOCATED IN: cytosol; EXPRESSED IN: 22 plant structures; EXPRESSED DURING: 13 growth stages; CONTAINS InterPro DOMAIN/s: Disease resistance protein (InterPro:IPR000767); BEST Arabidopsis thaliana protein match is: NB-ARC domain-containing disease resistance protein (TAIR:AT4G19050.1); Has 21605 Blast hits to 14378 proteins in…	9723	25023	357;157;9209	1030;482;23511	98	59	318	164	8.5965e-06	4.3329e-06	1.28525e-05	0.082516	0.0883491	1.80558e+07	-17.0318	1.56862	0.000432858	0.0132399	-8.99244	1.51172	10.7852	0.00102313	0.085376	1	0.0375302	Chr5:18444656-18449446	10.1695	29.5109	1.537	-4.26149	2.03067e-05	0.000726371	0.159863	0.182459	0.0956383	0.158348	0.244551	0.105862	0.174112	0.278845	-0.0924568	0.017251	0.133033
at4g21903	at4g21903.1	1	2	MATE efflux family protein		MATE efflux family protein; FUNCTIONS IN: antiporter activity drug transmembrane transporter activity; INVOLVED IN: drug transmembrane transport transmembrane transport; LOCATED IN: membrane; CONTAINS InterPro DOMAIN/s: Multi antimicrobial extrusion protein MatE (InterPro:IPR002528); BEST Arabidopsis thaliana protein match is: MATE efflux family protein (TAIR:AT4G21910.3); Has 30201 Blast hits to…	140	948	15;12;113	81;74;793	9	6	69	12	1.26509e-06	4.1677e-07	2.0949e-06	0.164717	0.0883491	1.80558e+07	-20.0351	2.32207	0.00166177	0.0360071	-11.1174	2.07415	10.7681	0.00103265	0.085376	1	0.0375302	Chr4:11620997-11623797	1.78287	12.2722	2.78312	-5.77333	7.77212e-09	7.77502e-07	0.692272	0.706046	0.221331	0.661683	0.900867	0.439137	0.712093	0.8751	-0.289664	0.0485677	0.489381
at5g11920	at5g11920.1	1	2	6-&1-fructan exohydrolase	Encodes a protein with fructan exohydrolase (FEH) activity acting on both inulin and levan-type fructans (1- and 6-FEH). The enzyme does not have invertase activity.	6-&1-fructan exohydrolase (cwINV6); FUNCTIONS IN: inulinase activity hydrolase activity hydrolyzing O-glycosyl compounds levanase activity; INVOLVED IN: carbohydrate metabolic process; EXPRESSED IN: 10 plant structures; EXPRESSED DURING: 8 growth stages; CONTAINS InterPro DOMAIN/s: Glycoside hydrolase family 32 (InterPro:IPR001362) Glycoside hydrolase family 32 active site (InterPro:IPR018053) Gl…	70	539	18;0;52	105;0;434	6	12	77	28	1.64797e-06	5.07288e-07	2.76993e-06	0.125279	0.0883491	1.80558e+07	-19.6861	2.44309	0.000188412	0.00706134	-10.4609	2.24376	10.7513	0.00104203	0.0855326	1	0.0375991	Chr5:3839390-3842371	1.13139	8.05456	2.83171	-5.99476	2.0379e-09	2.42028e-07	0.998907	0.999917	0.334193	0.75482	1	0.842323	0.95028	0.999964	-0.0997595	0.188485	0.607176
at1g51805	at1g51805.1	1	2	Leucine-rich repeat protein kinase family protein		Leucine-rich repeat protein kinase family protein; FUNCTIONS IN: protein serine/threonine kinase activity protein kinase activity kinase activity ATP binding; INVOLVED IN: protein amino acid phosphorylation; LOCATED IN: endomembrane system; EXPRESSED IN: 20 plant structures; EXPRESSED DURING: 13 growth stages; CONTAINS InterPro DOMAIN/s: Protein kinase ATP binding site (InterPro:IPR017441) Protei…	6107	1941	728;0;5379	226;0;1715	415	313	135	91	1.31539e-05	2.02006e-05	6.11265e-06	0.0708885	0.0883491	1.80558e+07	-16.4573	-1.72431	2.84085e-05	0.00150495	-6.98945	-1.7801	10.6581	0.00109589	0.0894269	1	0.0393109	Chr1:19220976-19225690	51.6259	16.511	-1.64467	4.77899	1.76174e-06	8.73945e-05	1	0.999996	0.974865	0.991967	1	0.920506	0.973706	1	-0.0698169	-0.0164084	0.0162158
at1g77810	at1g77810.2	2	2	Galactosyltransferase family protein		Galactosyltransferase family protein; FUNCTIONS IN: transferase activity transferring glycosyl groups beta-13-galactosyltransferase activity; INVOLVED IN: protein amino acid glycosylation; LOCATED IN: Golgi apparatus; EXPRESSED IN: 20 plant structures; EXPRESSED DURING: 13 growth stages; CONTAINS InterPro DOMAIN/s: Glycosyl transferase family 31 (InterPro:IPR002659); BEST Arabidopsis thaliana pro…	604	2300	49;97;458	177;286;1837	46	51	185	101	5.19141e-06	2.71969e-06	7.65277e-06	0.088425	0.0883491	1.80558e+07	-17.7419	1.49254	0.00158241	0.0348294	-9.51525	1.44399	10.5922	0.00113563	0.0897483	1	0.0394522	Chr1:29253395-29263113	9.80849	34.0566	1.79583	-4.87004	1.11576e-06	5.99103e-05	0.755914	0.716724	0.600645	0.757116	0.873951	0.598946	0.736726	0.839138	-0.18749	-0.0184109	0.163858
at2g29525	at2g29525.3	4	3	Arabidopsis Inositol phosphorylceramide synthase 3	Inositol phosphorylceramide synthase	Arabidopsis Inositol phosphorylceramide synthase 3 (AtIPCS3); FUNCTIONS IN: inositol phosphoceramide synthase activity; INVOLVED IN: sphingolipid biosynthetic process; LOCATED IN: cellular_component unknown; EXPRESSED IN: 6 plant structures; BEST Arabidopsis thaliana protein match is: Arabidopsis Inositol phosphorylceramide synthase 1 (TAIR:AT3G54020.1).	143	213	0;25;24;0;23;0;71	0;44;32;11;40;0;86	0	0	7	4	1.50708e-07	8.7835e-16	2.98298e-07	0.138125	0.0883491	1.80558e+07	-35.8478	28.3366	0.00400193	0.0666948	-12.4684	7.84513	10.583	0.0011413	0.0897483	1	0.0394522	Chr2:12638333-12642387	0.344084	2.07265	2.59064	-2.69145	0.0071142	0.0680026	-1.07322e-16	0.398744	-7.20326e-17	0.130767	0.427395	-1.12814e-16	7.04373e-17	0.573467	-0.376219	-0.0717668	0.462658
at1g79450	at1g79450.1	1	2	ALA-interacting subunit 5		ALA-interacting subunit 5 (ALIS5); INVOLVED IN: biological_process unknown; LOCATED IN: chloroplast thylakoid lumen plasma membrane membrane; EXPRESSED IN: 12 plant structures; EXPRESSED DURING: L mature pollen stage M germinated pollen stage 4 anthesis petal differentiation and expansion stage; CONTAINS InterPro DOMAIN/s: Protein of unknown function DUF284 transmembrane eukaryotic (InterPro:IPR0…	294	982	18;4;272	72;4;906	13	5	48	24	1.21467e-06	4.96603e-07	1.92675e-06	0.118964	0.0883491	1.80558e+07	-19.9656	1.95668	0.00259863	0.0490824	-10.6965	1.96243	10.5767	0.00114519	0.0897483	1	0.0394522	Chr1:29887688-29890179	5.44492	18.0252	1.72703	-4.44627	8.73752e-06	0.000348763	0.925684	0.981031	0.794012	0.915638	0.983355	0.940219	0.974703	0.995441	-0.0186031	0.0574967	0.178124
at1g51890	at1g51890.1	1	2	Leucine-rich repeat protein kinase family protein		Leucine-rich repeat protein kinase family protein; FUNCTIONS IN: kinase activity; INVOLVED IN: protein amino acid phosphorylation; LOCATED IN: endomembrane system; EXPRESSED IN: 9 plant structures; EXPRESSED DURING: 8 growth stages; CONTAINS InterPro DOMAIN/s: Protein kinase ATP binding site (InterPro:IPR017441) Serine/threonine-protein kinase domain (InterPro:IPR002290) Leucine-rich repeat (Inte…	545	3261	38;0;507	227;0;3034	20	18	158	69	3.54488e-06	1.05979e-06	6.01353e-06	0.100439	0.0883491	1.80558e+07	-18.5958	2.50391	3.35043e-06	0.000267506	-9.68363	2.47952	10.5718	0.00114828	0.0897483	1	0.0394522	Chr1:19274657-19278528	5.66678	31.3634	2.46848	-6.405	1.50371e-10	2.29449e-08	0.999617	0.999988	0.749331	0.90891	0.999815	0.944643	0.981909	0.999992	-0.0375867	0.0709745	0.239605
at1g09932	at1g09932.2	2	2	Phosphoglycerate mutase family protein		Phosphoglycerate mutase family protein; FUNCTIONS IN: molecular_function unknown; INVOLVED IN: biological_process unknown; LOCATED IN: cellular_component unknown; CONTAINS InterPro DOMAIN/s: Histidine phosphatase superfamily clade-1 (InterPro:IPR013078); BEST Arabidopsis thaliana protein match is: Phosphoglycerate mutase family protein (TAIR:AT2G17280.2); Has 475 Blast hits to 475 proteins in 96 …	633	5365	33;3;597	345;30;4990	3	0	21	9	4.46324e-07	8.3075e-08	8.03288e-07	0.138125	0.0883491	1.80558e+07	-21.8891	3.27293	0.000709228	0.0190208	-12.1769	3.69004	10.5604	0.00115535	0.0897483	1	0.0394522	Chr1:3230449-3233109	0.333435	2.23808	2.74678	-2.87874	0.00399265	0.0456419	0.0224882	0.029201	0.00859524	0.04179	0.0961785	0.0142099	0.0306505	0.0565187	-0.0683257	-0.0111537	0.0302239
at1g11905	at1g11905.1	1	2	B-cell receptor-associated protein 31-like		B-cell receptor-associated protein 31-like ; FUNCTIONS IN: molecular_function unknown; INVOLVED IN: intracellular protein transport; LOCATED IN: endomembrane system integral to membrane endoplasmic reticulum; CONTAINS InterPro DOMAIN/s: B-cell receptor-associated 31-like (InterPro:IPR008417); BEST Arabidopsis thaliana protein match is: B-cell receptor-associated 31-like (TAIR:AT5G42570.1); Has 27…	529	1761	359;0;170	1277;0;484	190	169	929	348	2.17639e-05	1.00106e-05	3.34998e-05	0.082516	0.0883491	1.80558e+07	-15.7368	1.7427	6.76654e-05	0.00303623	-7.92293	1.6532	10.5566	0.00115771	0.0897483	1	0.0394522	Chr1:4014846-4016540	13.8854	46.7124	1.75024	-4.72593	2.2906e-06	0.000108923	0.999999	1	0.962483	0.987804	1	0.987244	0.995979	1	-0.00803664	0.00741335	0.0333697
at4g29740	at4g29740.2	2	2	cytokinin oxidase 4	It encodes a protein whose sequence is similar to cytokinin oxidase/dehydrogenase which catalyzes the degradation of cytokinins.	cytokinin oxidase 4 (CKX4); FUNCTIONS IN: primary amine oxidase activity cytokinin dehydrogenase activity; INVOLVED IN: cytokinin catabolic process; LOCATED IN: endomembrane system; EXPRESSED IN: 15 plant structures; EXPRESSED DURING: 9 growth stages; CONTAINS InterPro DOMAIN/s: Cytokinin dehydrogenase 1 FAD/cytokinin binding domain (InterPro:IPR015345) FAD-binding type 2 (InterPro:IPR016166) FAD…	966	4037	2;68;896	13;281;3743	33	35	217	64	4.62128e-06	1.90383e-06	7.31753e-06	0.11272	0.0883491	1.80558e+07	-18.0319	1.94092	0.000340418	0.0110299	-8.52071	1.64463	10.5277	0.00117597	0.0901618	1	0.039634	Chr4:14566264-14569332	17.6702	69.572	1.97719	-5.16183	2.44551e-07	1.61531e-05	0.989558	0.983956	0.952073	0.980671	0.999473	0.961265	0.980777	0.99215	-0.0261487	-0.00060085	0.0308909
at4g25880	at4g25880.1	1	3	pumilio 6	Encodes a member of the Arabidopsis Pumilio (APUM) proteins containing PUF domain (eight repeats of approximately 36 amino acids each). PUF proteins regulate both mRNA stability and translation through sequence-specific binding to the 3' UTR of target mRN	pumilio 6 (PUM6); FUNCTIONS IN: RNA binding binding; LOCATED IN: chloroplast; EXPRESSED IN: 24 plant structures; EXPRESSED DURING: 13 growth stages; CONTAINS InterPro DOMAIN/s: Pumilio RNA-binding repeat (InterPro:IPR001313) Armadillo-like helical (InterPro:IPR011989) Armadillo-type fold (InterPro:IPR016024); BEST Arabidopsis thaliana protein match is: pumilio 5 (TAIR:AT3G20250.1); Has 30201 Blas…	2275	7939	133;0;121;9;0;0;2012	423;0;456;47;0;0;7013	60	73	297	126	7.46522e-06	3.73928e-06	1.11755e-05	0.088425	0.0883491	1.80558e+07	-17.2391	1.5795	0.000682239	0.0184748	-9.05084	1.50344	10.4181	0.00124786	0.0936167	1	0.0411527	Chr4:13154707-13159382	14.6565	44.1154	1.58974	-3.97778	6.9563e-05	0.00202353	0.92182	0.932598	0.842466	0.913877	0.963823	0.650286	0.879989	0.98246	-0.265771	-0.0295452	0.10128
at1g34180	at1g34180.1	1	2	NAC domain containing protein 16		NAC domain containing protein 16 (NAC016); CONTAINS InterPro DOMAIN/s: No apical meristem (NAM) protein (InterPro:IPR003441); BEST Arabidopsis thaliana protein match is: NAC domain containing protein 17 (TAIR:AT1G34190.1); Has 2915 Blast hits to 2900 proteins in 75 species: Archae - 0; Bacteria - 0; Metazoa - 0; Fungi - 0; Plants - 2915; Viruses - 0; Other Eukaryotes - 0 (source: NCBI BLink).	55	310	5;0;50	39;0;271	3	2	30	9	5.90819e-07	1.39182e-07	1.03171e-06	0.138125	0.0883491	1.80558e+07	-21.3355	2.88389	0.000740793	0.0196106	-11.4011	2.81539	10.3806	0.00127347	0.0945216	1	0.0415505	Chr1:12448566-12451287	0.794852	4.04164	2.34618	-4.63477	3.57327e-06	0.000159829	0.998064	0.999994	0.124448	0.66906	1	0.791744	0.928795	1	-0.132094	0.253537	0.807556
at1g67360	at1g67360.2	2	2	Rubber elongation factor protein (REF)		Rubber elongation factor protein (REF); INVOLVED IN: biological_process unknown; LOCATED IN: vacuole; EXPRESSED IN: 24 plant structures; EXPRESSED DURING: 15 growth stages; CONTAINS InterPro DOMAIN/s: Rubber elongation factor (InterPro:IPR008802); BEST Arabidopsis thaliana protein match is: Rubber elongation factor protein (REF) (TAIR:AT2G47780.1); Has 125 Blast hits to 125 proteins in 21 species…	373	1805	3;32;338	21;283;1501	9	23	246	37	4.08202e-06	9.08389e-07	7.21283e-06	0.17156	0.0883491	1.80558e+07	-18.5744	2.97864	1.85056e-05	0.00106761	-9.30922	2.33584	10.3335	0.00130637	0.0964504	1	0.0423984	Chr1:25235270-25238216	8.88233	42.527	2.25937	-5.87757	4.1633e-09	4.46102e-07	0.891149	0.909802	0.653424	0.834897	0.958209	0.808983	0.9004	0.959513	-0.0865269	0.0615334	0.262483
at3g44670	at3g44670.1	1	2	Disease resistance protein (TIR-NBS-LRR class) family		Disease resistance protein (TIR-NBS-LRR class) family; FUNCTIONS IN: transmembrane receptor activity nucleoside-triphosphatase activity nucleotide binding ATP binding; INVOLVED IN: defense response to bacterium N-terminal protein myristoylation defense response; LOCATED IN: intrinsic to membrane; CONTAINS InterPro DOMAIN/s: ATPase AAA+ type core (InterPro:IPR003593) NB-ARC (InterPro:IPR002182) Le…	1924	3800	11;75;1838	56;125;3619	6	5	41	15	9.00908e-07	3.06492e-07	1.48451e-06	0.125279	0.0883491	1.80558e+07	-20.5017	2.27228	0.00142285	0.0322161	-11.2016	2.16626	10.2788	0.00134568	0.0985719	1	0.0433309	Chr3:16216944-16221617	7.87944	16.0811	1.02921	-2.9131	0.00357859	0.0421683	0.327877	0.604972	0.148628	0.359493	0.608753	0.333743	0.588618	0.779795	-0.120022	0.223397	0.523677
at1g18730	at1g18730.4	8	4	NDH dependent flow 6	likely a subunit of the chloroplast NAD(P)H dehydrogenase complex involved in PSI cyclic electron transport. Located on the thylakoid membrane. Mutant has impaired NAD(P)H dehydrogenase activity.	NDH dependent flow 6 (NDF6); Has 30201 Blast hits to 17322 proteins in 780 species: Archae - 12; Bacteria - 1396; Metazoa - 17338; Fungi - 3422; Plants - 5037; Viruses - 0; Other Eukaryotes - 2996 (source: NCBI BLink).	2784	1634	194;2;0;0;823;0;0;65;0;3;0;0;0;72;1625	120;0;0;0;510;0;0;20;0;1;0;0;0;45;938	37	28	9	11	1.17865e-06	1.80578e-06	5.51773e-07	0.106545	0.0883491	1.80558e+07	-19.9335	-1.70861	0.0056525	0.0842869	-10.682	-1.78808	10.2643	0.0013563	0.0985719	1	0.0433309	Chr1:6460597-6462224	3.21439	0.911557	-1.81814	2.79307	0.00522112	0.054824	0.030686	0.0175706	0.0134918	0.0287469	0.0501404	0.00631757	0.0185893	0.0360443	-0.0348369	-0.0102084	0.0138945
at1g61340	at1g61340.1	1	2	F-box family protein		F-box family protein; CONTAINS InterPro DOMAIN/s: F-box domain cyclin-like (InterPro:IPR001810); BEST Arabidopsis thaliana protein match is: F-box family protein (TAIR:AT4G05010.1); Has 91 Blast hits to 91 proteins in 14 species: Archae - 0; Bacteria - 0; Metazoa - 0; Fungi - 0; Plants - 91; Viruses - 0; Other Eukaryotes - 0 (source: NCBI BLink).	101	512	15;0;86	66;1;445	4	11	39	27	1.11108e-06	4.23674e-07	1.78987e-06	0.118964	0.0883491	1.80558e+07	-20.1297	2.07478	0.00203349	0.041286	-9.8102	2.04103	10.2246	0.00138583	0.0994835	1	0.0437317	Chr1:22628264-22630009	3.61975	15.4025	2.08921	-4.64912	3.33353e-06	0.000151352	0.999996	0.99617	0.880266	0.962959	1	0.960899	0.986968	0.999986	-0.0230905	0.0222814	0.105532
at5g20960	at5g20960.1	1	2	aldehyde oxidase 1	Encodes aldehyde oxidase AA01.	aldehyde oxidase 1 (AO1); CONTAINS InterPro DOMAIN/s: Aldehyde oxidase/xanthine dehydrogenase (InterPro:IPR016208) Ferredoxin (InterPro:IPR001041) Molybdopterin dehydrogenase FAD-binding (InterPro:IPR002346) Beta-grasp fold ferredoxin-type (InterPro:IPR012675) [2Fe-2S]-binding (InterPro:IPR002888) FAD-binding type 2 (InterPro:IPR016166) CO dehydrogenase flavoprotein C-terminal (InterPro:IPR005107…	513	3117	6;0;507	37;0;3080	1	5	24	13	5.86829e-07	1.68864e-07	9.96258e-07	0.125279	0.0883491	1.80558e+07	-21.2164	2.55408	0.00143442	0.0323644	-11.8015	2.57193	10.2191	0.00138993	0.0994835	1	0.0437317	Chr5:7116737-7122774	1.83264	11.1751	2.6083	-6.61017	3.83882e-11	7.11924e-09	0.998015	0.999909	0.514499	0.816208	0.998825	0.850671	0.952629	0.999941	-0.089895	0.133236	0.434744
at3g15430	at3g15430.2	2	2	Regulator of chromosome condensation (RCC1) family protein		Regulator of chromosome condensation (RCC1) family protein; CONTAINS InterPro DOMAIN/s: Regulator of chromosome condensation/beta-lactamase-inhibitor protein II (InterPro:IPR009091) Regulator of chromosome condensation RCC1 (InterPro:IPR000408); BEST Arabidopsis thaliana protein match is: Regulator of chromosome condensation (RCC1) family protein (TAIR:AT3G26100.2); Has 35333 Blast hits to 34131 …	1623	3395	9;94;1520	19;289;3087	48	46	200	89	5.14812e-06	2.62595e-06	7.65792e-06	0.088425	0.0883491	1.80558e+07	-17.7667	1.54411	0.00116567	0.0275968	-9.48541	1.42414	10.2117	0.00139552	0.0994835	1	0.0437317	Chr3:5208737-5211745	13.8166	33.7648	1.28912	-3.51288	0.000443271	0.00886873	0.862635	0.89332	0.679949	0.837183	0.943018	0.775567	0.883041	0.952805	-0.102502	0.0437755	0.222025
at4g31860	at4g31860.1	1	2	Protein phosphatase 2C family protein		Protein phosphatase 2C family protein; FUNCTIONS IN: protein serine/threonine phosphatase activity catalytic activity; INVOLVED IN: protein amino acid dephosphorylation N-terminal protein myristoylation; LOCATED IN: plasma membrane; EXPRESSED IN: 24 plant structures; EXPRESSED DURING: 15 growth stages; CONTAINS InterPro DOMAIN/s: Protein phosphatase 2C manganese/magnesium aspartate binding site (…	2205	7520	205;6;1994	625;14;6881	116	89	391	234	1.12448e-05	5.69298e-06	1.67894e-05	0.0766709	0.0883491	1.80558e+07	-16.6421	1.56033	0.00026514	0.00917778	-8.5693	1.51769	10.1778	0.00142141	0.100682	1	0.0442585	Chr4:15403019-15409000	38.9996	133.574	1.77611	-4.68277	2.83021e-06	0.000130967	0.989819	0.99239	0.968379	0.985396	0.996177	0.980215	0.990545	0.996702	-0.00959268	0.00483757	0.0229258
at2g32640	at2g32640.2	2	2	Lycopene beta/epsilon cyclase protein		Lycopene beta/epsilon cyclase protein; FUNCTIONS IN: oxidoreductase activity acting on paired donors with incorporation or reduction of molecular oxygen; INVOLVED IN: carotenoid biosynthetic process; LOCATED IN: chloroplast; EXPRESSED IN: 20 plant structures; EXPRESSED DURING: 13 growth stages; CONTAINS InterPro DOMAIN/s: Lycopene beta/epsilon cyclase (InterPro:IPR008671); Has 35333 Blast hits to…	602	271	26;34;542	10;5;256	16	18	1	4	5.44454e-07	9.52148e-07	1.38401e-07	0.118964	0.0883491	1.80558e+07	-21.3903	-2.7774	0.000882675	0.0222989	-11.5548	-2.84007	10.1676	0.00142934	0.100732	1	0.0442806	Chr2:13846918-13850909	3.17082	0.880177	-1.84899	3.08316	0.00204813	0.0283784	0.423333	0.19528	0.211754	0.416803	0.642763	0.0703301	0.216947	0.44084	-0.46274	-0.20323	0.0931484
at4g25880	at4g25880.3	4	3	pumilio 6	Encodes a member of the Arabidopsis Pumilio (APUM) proteins containing PUF domain (eight repeats of approximately 36 amino acids each). PUF proteins regulate both mRNA stability and translation through sequence-specific binding to the 3' UTR of target mRN	pumilio 6 (PUM6); FUNCTIONS IN: RNA binding binding; LOCATED IN: chloroplast; EXPRESSED IN: 24 plant structures; EXPRESSED DURING: 13 growth stages; CONTAINS InterPro DOMAIN/s: Pumilio RNA-binding repeat (InterPro:IPR001313) Armadillo-like helical (InterPro:IPR011989) Armadillo-type fold (InterPro:IPR016024); BEST Arabidopsis thaliana protein match is: pumilio 5 (TAIR:AT3G20250.1); Has 35333 Blas…	2275	7939	133;0;121;9;0;0;2012	423;0;456;47;0;0;7013	6	3	32	15	7.57324e-07	2.49721e-07	1.25778e-06	0.118964	0.0883491	1.80558e+07	-20.769	2.33145	0.00149854	0.0334322	-11.4352	2.32346	10.0509	0.00152271	0.106774	1	0.0469363	Chr4:13154707-13159382	1.32689	7.41464	2.48233	-5.23451	1.65422e-07	1.12979e-05	0.0781797	0.0674022	0.0313806	0.0859311	0.157534	-9.70909e-17	0.0407933	0.302868	-0.144614	-0.0407039	0.218051
at1g26130	at1g26130.1	1	2	ATPase E1-E2 type family protein / haloacid dehalogenase-like hydrolase family protein		ATPase E1-E2 type family protein / haloacid dehalogenase-like hydrolase family protein; FUNCTIONS IN: ATPase activity coupled to transmembrane movement of ions phosphorylative mechanism; INVOLVED IN: metabolic process ATP biosynthetic process phospholipid transport; LOCATED IN: plasma membrane chloroplast envelope; EXPRESSED IN: 24 plant structures; EXPRESSED DURING: 15 growth stages; CONTAINS In…	887	2796	8;22;857	42;66;2688	5	3	34	8	6.68463e-07	2.2236e-07	1.10349e-06	0.151267	0.0883491	1.80558e+07	-20.9509	2.30333	0.00483316	0.0756607	-11.1889	2.19808	10.0147	0.00155298	0.107856	1	0.0474123	Chr1:9033217-9038577	0.560149	3.65204	2.70482	-5.18672	2.14031e-07	1.43735e-05	0.15567	0.265182	0.0627064	0.165869	0.312185	0.132413	0.237668	0.383369	-0.118872	0.0681083	0.252315
at2g01450	at2g01450.2	2	4	MAP kinase 17	member of MAP Kinase	MAP kinase 17 (MPK17); CONTAINS InterPro DOMAIN/s: Protein kinase ATP binding site (InterPro:IPR017441) Serine/threonine-protein kinase domain (InterPro:IPR002290) Serine/threonine-protein kinase-like domain (InterPro:IPR017442) Protein kinase-like domain (InterPro:IPR011009) MAP kinase conserved site (InterPro:IPR003527) Protein kinase catalytic domain (InterPro:IPR000719) Tyrosine-protein kinas…	6116	11092	255;43;0;17;0;0;0;0;4;0;0;0;4;0;5793	361;153;0;60;0;0;0;0;7;0;0;0;14;1;10496	8	35	91	62	2.6941e-06	1.23263e-06	4.14184e-06	0.131666	0.0883491	1.80558e+07	-18.7533	1.74301	0.00363952	0.0624863	-9.92	1.80007	9.9986	0.00156659	0.107856	1	0.0474123	Chr2:199510-203126	15.7458	49.3016	1.64667	-4.60632	4.0986e-06	0.000181251	0.378396	0.876532	0.0156945	0.340738	0.867981	0.242495	0.54572	0.906233	-0.41897	0.209298	0.763079
at5g52570	at5g52570.1	1	2	beta-carotene hydroxylase 2	Converts &#946;-carotene to zeaxanthin via cryptoxanthin.	beta-carotene hydroxylase 2 (BETA-OHASE 2); FUNCTIONS IN: carotene beta-ring hydroxylase activity; INVOLVED IN: xanthophyll biosynthetic process carotene metabolic process; LOCATED IN: endoplasmic reticulum chloroplast; EXPRESSED IN: 20 plant structures; EXPRESSED DURING: 11 growth stages; CONTAINS InterPro DOMAIN/s: Fatty acid hydroxylase (InterPro:IPR006694); BEST Arabidopsis thaliana protein m…	126	367	67;0;59	205;0;162	40	27	113	92	3.72817e-06	1.85651e-06	5.59798e-06	0.088425	0.0883491	1.80558e+07	-18.2428	1.59232	0.00107267	0.0259012	-8.63045	1.53047	9.99569	0.00156907	0.107856	1	0.0474123	Chr5:21330638-21337002	3.60517	10.0964	1.4857	-3.41032	0.000648873	0.0119326	1	1	0.676336	0.893055	1	0.877218	0.963088	1	-0.0716816	0.0637027	0.287613
at1g10040	at1g10040.1	1	2	alpha/beta-Hydrolases superfamily protein		alpha/beta-Hydrolases superfamily protein; CONTAINS InterPro DOMAIN/s: Protein of unknown function DUF676 hydrolase-like (InterPro:IPR007751); BEST Arabidopsis thaliana protein match is: alpha/beta-Hydrolases superfamily protein (TAIR:AT4G25770.1); Has 823 Blast hits to 815 proteins in 221 species: Archae - 0; Bacteria - 56; Metazoa - 168; Fungi - 260; Plants - 184; Viruses - 0; Other Eukaryotes …	61	330	5;0;56	29;0;301	2	3	20	9	4.62261e-07	1.39805e-07	7.77752e-07	0.125279	0.0883491	1.80558e+07	-21.5333	2.47081	0.00407645	0.0673726	-11.5431	2.39925	9.91166	0.00164235	0.11234	1	0.0493831	Chr1:3275890-3278697	1.19332	5.32996	2.15914	-4.42341	9.71534e-06	0.000380857	0.99887	0.999948	0.314126	0.763652	1	0.827421	0.941582	1	-0.112719	0.167798	0.634006
at1g01560	at1g01560.2	2	2	MAP kinase 11	member of MAP Kinase	MAP kinase 11 (MPK11); FUNCTIONS IN: MAP kinase activity kinase activity; INVOLVED IN: signal transduction response to abscisic acid stimulus; LOCATED IN: cellular_component unknown; EXPRESSED IN: 22 plant structures; EXPRESSED DURING: 13 growth stages; CONTAINS InterPro DOMAIN/s: Protein kinase ATP binding site (InterPro:IPR017441) Serine/threonine-protein kinase domain (InterPro:IPR002290) JNK …	364	2286	7;64;293	46;365;1875	17	47	277	88	5.69226e-06	1.82781e-06	9.525e-06	0.125279	0.0883491	1.80558e+07	-17.8698	2.37755	3.61235e-05	0.00180715	-9.2886	2.06683	9.7956	0.0017493	0.118494	1	0.0520884	Chr1:202135-204335	8.66951	48.4411	2.48221	-6.10048	1.05748e-09	1.36335e-07	0.972148	0.969055	0.927266	0.967918	0.990982	0.940911	0.968276	0.984653	-0.0343003	0.000151278	0.0426715
at2g41720	at2g41720.2	2	2	Tetratricopeptide repeat (TPR)-like superfamily protein		EMBRYO DEFECTIVE 2654 (EMB2654); INVOLVED IN: embryo development ending in seed dormancy; EXPRESSED IN: 23 plant structures; EXPRESSED DURING: 13 growth stages; CONTAINS InterPro DOMAIN/s: Pentatricopeptide repeat (InterPro:IPR002885); BEST Arabidopsis thaliana protein match is: Pentatricopeptide repeat (PPR) superfamily protein (TAIR:AT5G02860.1); Has 35333 Blast hits to 34131 proteins in 2444 s…	1337	816	281;63;993	202;17;597	32	31	8	9	1.11269e-06	1.76007e-06	4.67616e-07	0.106545	0.0883491	1.80558e+07	-20.0713	-1.91107	0.00230317	0.0452914	-11.0876	-1.96477	9.72688	0.00181593	0.120664	1	0.0530423	Chr2:17403602-17407135	2.67288	0.72951	-1.87339	3.09737	0.00195245	0.027463	0.234036	0.118308	0.111906	0.230796	0.400444	0.0518214	0.1299	0.241699	-0.279957	-0.101591	0.0573914
at2g01180	at2g01180.1	1	2	phosphatidic acid phosphatase 1	Encodes phosphatidate phosphatase. Up-regulated by genotoxic stress (gamma ray or UV-B) and elicitor treatments with mastoparan and harpin. Expressed in roots and leaves.	phosphatidic acid phosphatase 1 (PAP1); FUNCTIONS IN: phosphatidate phosphatase activity; INVOLVED IN: phospholipid metabolic process response to stress; LOCATED IN: plasma membrane integral to plasma membrane; EXPRESSED IN: 15 plant structures; EXPRESSED DURING: 8 growth stages; CONTAINS InterPro DOMAIN/s: Phosphatidic acid phosphatase/chloroperoxidase N-terminal (InterPro:IPR016118) Phosphatidi…	559	1332	16;23;520	68;49;1215	5	11	46	22	1.13992e-06	4.51087e-07	1.81714e-06	0.118964	0.0883491	1.80558e+07	-20.0746	2.00521	0.00293906	0.0534924	-10.6881	1.88728	9.70028	0.0018424	0.121268	1	0.053308	Chr2:106899-108803	8.83522	21.2157	1.26379	-3.28235	0.00102947	0.0168041	0.590408	0.761884	0.397591	0.599256	0.761364	0.607063	0.743738	0.855021	-0.070222	0.145557	0.365512
at2g41430	at2g41430.3	4	5	dehydration-induced protein (ERD15)	Encodes hydrophilic protein lacking Cys residues that is expressed in response to drought stress light stress and treatment with plant-growth-promoting rhizobacteria (Paenibacillus polymyxa) possibly revealing a connection between responses to biotic and	EARLY RESPONSIVE TO DEHYDRATION 15 (ERD15); BEST Arabidopsis thaliana protein match is: unknown protein (TAIR:AT4G14270.2); Has 35333 Blast hits to 34131 proteins in 2444 species: Archae - 798; Bacteria - 22429; Metazoa - 974; Fungi - 991; Plants - 531; Viruses - 0; Other Eukaryotes - 9610 (source: NCBI BLink).	32910	15654	22;1;0;332;0;1937;0;237;0;0;0;0;0;18;0;9;0;0;0;0;0;0;0;9;5;0;5685;0;0;0;24655	13;0;0;123;0;1368;0;63;0;0;0;0;0;4;0;10;1;0;0;0;0;0;0;5;3;0;2922;0;0;0;11142	117	215	57	66	6.42932e-06	9.44773e-06	3.41536e-06	0.0943988	0.0883491	1.80558e+07	-17.4254	-1.46779	0.00237823	0.0463746	-8.46935	-1.49726	9.61273	0.00193234	0.125521	1	0.0551773	Chr2:17269231-17270542	24.0919	8.90006	-1.43666	3.38287	0.00071733	0.0128676	0.0523273	0.0639621	0.0295657	0.0499047	0.0839549	0.0226485	0.0476199	0.0935588	-0.0446312	-0.00168952	0.0466699
at5g27290	at5g27290.1	1	2			unknown protein; LOCATED IN: chloroplast; EXPRESSED IN: 22 plant structures; EXPRESSED DURING: 13 growth stages; BEST Arabidopsis thaliana protein match is: unknown protein (TAIR:AT1G54680.3); Has 30201 Blast hits to 17322 proteins in 780 species: Archae - 12; Bacteria - 1396; Metazoa - 17338; Fungi - 3422; Plants - 5037; Viruses - 0; Other Eukaryotes - 2996 (source: NCBI BLink).	1260	520	326;5;929	128;0;392	152	174	59	69	6.35611e-06	9.15671e-06	3.55626e-06	0.082516	0.0883491	1.80558e+07	-17.4191	-1.36469	0.00255283	0.048556	-8.93803	-1.422	9.60263	0.00194299	0.125521	1	0.0551773	Chr5:9617485-9620533	28.3165	12.0609	-1.23131	3.405	0.000661632	0.0120935	0.970339	1	0.911925	0.96302	0.992483	0.923466	0.975328	1	-0.046341	0.0141531	0.0696031
at4g19420	at4g19420.1	1	2	Pectinacetylesterase family protein		Pectinacetylesterase family protein; FUNCTIONS IN: carboxylesterase activity; INVOLVED IN: biological_process unknown; LOCATED IN: endomembrane system; EXPRESSED IN: 23 plant structures; EXPRESSED DURING: 13 growth stages; CONTAINS InterPro DOMAIN/s: Pectinacetylesterase (InterPro:IPR004963); BEST Arabidopsis thaliana protein match is: Pectinacetylesterase family protein (TAIR:AT4G19410.1); Has 3…	1549	592	279;1;1269	112;0;480	127	152	60	52	5.45418e-06	7.84581e-06	3.06714e-06	0.082516	0.0883491	1.80558e+07	-17.6372	-1.35503	0.00298945	0.0540915	-9.18309	-1.40424	9.50536	0.00204872	0.131741	1	0.0579118	Chr4:10587165-10590588	15.8652	5.66229	-1.48641	3.83816	0.00012396	0.00323821	0.935666	0.998461	0.646496	0.850504	0.990936	0.452968	0.790901	0.99989	-0.435651	-0.0560201	0.268459
at1g28330	at1g28330.1	1	5	dormancy-associated protein-like 1	dormancy-associated protein (DRM1)	dormancy-associated protein-like 1 (DYL1); CONTAINS InterPro DOMAIN/s: Dormancyauxin associated (InterPro:IPR008406); BEST Arabidopsis thaliana protein match is: Dormancy/auxin associated family protein (TAIR:AT2G33830.2); Has 226 Blast hits to 226 proteins in 49 species: Archae - 0; Bacteria - 0; Metazoa - 0; Fungi - 0; Plants - 225; Viruses - 0; Other Eukaryotes - 1 (source: NCBI BLink).	21148	9520	901;1605;14;525;0;837;7;0;424;0;0;0;0;0;0;0;0;0;0;114;0;1914;7077;0;0;0;0;0;0;0;7730	338;738;10;110;0;371;2;0;145;0;0;0;0;0;0;0;0;0;0;14;0;861;3462;0;0;0;0;0;0;0;3469	611	290	124	214	1.71392e-05	2.46724e-05	9.59422e-06	0.0943988	0.0883491	1.80558e+07	-15.988	-1.3624	0.00332358	0.0585779	-8.35393	-1.51751	9.47622	0.00208152	0.132628	1	0.0583017	Chr1:9933883-9935271	328.386	154.772	-1.08525	2.97153	0.00296315	0.037111	0.00260946	0.0328395	0	0.270412	0.634202	0	0.463872	0.82874	-0.44233	0.186376	0.698503
at4g01430	at4g01430.1	1	2	nodulin MtN21 /EamA-like transporter family protein		nodulin MtN21 /EamA-like transporter family protein; LOCATED IN: endomembrane system membrane; EXPRESSED IN: 19 plant structures; EXPRESSED DURING: 6 growth stages; CONTAINS InterPro DOMAIN/s: Protein of unknown function DUF6 transmembrane (InterPro:IPR000620); BEST Arabidopsis thaliana protein match is: nodulin MtN21 /EamA-like transporter family protein (TAIR:AT1G01070.1); Has 2489 Blast hits t…	10	62	4;0;6	30;0;32	3	1	25	5	4.5521e-07	1.11066e-07	7.8952e-07	0.17156	0.0883491	1.80558e+07	-21.6965	2.81938	0.00395075	0.066085	-11.3387	2.75149	9.30954	0.00227964	0.143289	1	0.0629879	Chr4:585597-588029	0.233181	1.24916	2.42143	-3.32693	0.000878087	0.0149374	0.998443	1	0	0.545177	1	0.625702	0.875576	1	-0.248504	0.321882	0.921624
at4g35600	at4g35600.1	1	2	Protein kinase superfamily protein	plant-type connexin (gap junction-type protein) a component of plasmodesmata	CONNEXIN 32; FUNCTIONS IN: protein serine/threonine kinase activity protein kinase activity kinase activity ATP binding; INVOLVED IN: protein amino acid phosphorylation N-terminal protein myristoylation; LOCATED IN: plasma membrane; EXPRESSED IN: 23 plant structures; EXPRESSED DURING: 13 growth stages; CONTAINS InterPro DOMAIN/s: Protein kinase ATP binding site (InterPro:IPR017441) Protein kinase…	1170	3975	52;3;1115	161;17;3797	23	29	115	46	2.8642e-06	1.46082e-06	4.25392e-06	0.106545	0.0883491	1.80558e+07	-18.614	1.54037	0.00451747	0.0719311	-9.56693	1.41331	9.26382	0.00233724	0.14602	1	0.0641884	Chr4:16896201-16898876	21.0934	66.1581	1.64912	-4.48744	7.20828e-06	0.00029656	0.961768	0.946038	0.874619	0.946012	0.989398	0.862815	0.925185	0.968266	-0.0946997	-0.020159	0.0630371
at1g04960	at1g04960.2	2	2	Protein of unknown function (DUF1664)		Protein of unknown function (DUF1664); FUNCTIONS IN: molecular_function unknown; INVOLVED IN: biological_process unknown; LOCATED IN: endomembrane system; EXPRESSED IN: 22 plant structures; EXPRESSED DURING: 13 growth stages; CONTAINS InterPro DOMAIN/s: Protein of unknown function DUF1664 (InterPro:IPR012458); BEST Arabidopsis thaliana protein match is: Protein of unknown function (DUF1664) (TAIR…	896	1292	125;4;767	204;25;1063	3	1	19	6	3.91644e-07	1.11066e-07	6.6564e-07	0.144658	0.0883491	1.80558e+07	-21.816	2.57804	0.0067238	0.0940556	-11.2786	2.52522	9.24225	0.00236494	0.14602	1	0.0641884	Chr1:1407800-1410868	0.156295	0.925673	2.56623	-2.61892	0.00882092	0.0790277	0.0119553	0.0545058	0.00329636	0.0173701	0.0420735	0.0223649	0.0533373	0.105826	-0.00323325	0.0339494	0.092134
at5g57050	at5g57050.1	1	2	Protein phosphatase 2C family protein	Encodes a protein phosphatase 2C and is involved in ABA signal transduction. Binds fibrillin preprotein in vitro and in vivo.	ABA INSENSITIVE 2 (ABI2); CONTAINS InterPro DOMAIN/s: Protein phosphatase 2C manganese/magnesium aspartate binding site (InterPro:IPR000222) Protein phosphatase 2C-related (InterPro:IPR001932) Protein phosphatase 2C (InterPro:IPR015655) Protein phosphatase 2C N-terminal (InterPro:IPR014045); BEST Arabidopsis thaliana protein match is: Protein phosphatase 2C family protein (TAIR:AT4G26080.1); Has …	367	900	22;0;345	90;1;809	9	13	71	19	1.49357e-06	6.17914e-07	2.35222e-06	0.138125	0.0883491	1.80558e+07	-19.6632	1.921	0.00306321	0.0550685	-10.0679	1.82839	9.21223	0.00240404	0.14743	1	0.0648083	Chr5:23087234-23089627	5.46383	11.9357	1.1273	-2.96234	0.00305308	0.0377858	0.999073	0.984242	0.604972	0.865405	0.999492	0.807626	0.928787	0.997561	-0.130797	0.0573986	0.328637
at1g18840	at1g18840.1	1	2	IQ-domain 30		IQ-domain 30 (IQD30); FUNCTIONS IN: calmodulin binding; INVOLVED IN: biological_process unknown; LOCATED IN: vacuole; EXPRESSED IN: 22 plant structures; EXPRESSED DURING: 13 growth stages; CONTAINS InterPro DOMAIN/s: IQ calmodulin-binding region (InterPro:IPR000048); BEST Arabidopsis thaliana protein match is: IQ-domain 31 (TAIR:AT1G74690.1); Has 3694 Blast hits to 2988 proteins in 424 species: A…	434	316	28;16;390	6;16;294	13	15	3	3	4.72395e-07	7.84183e-07	1.64109e-07	0.11272	0.0883491	1.80558e+07	-21.4098	-2.25644	0.00659549	0.0932427	-11.8764	-2.31722	9.19735	0.00242366	0.147685	1	0.0649203	Chr1:6500847-6504413	3.3304	1.18116	-1.4955	2.76438	0.00570306	0.0582891	0.601068	0.241255	0.0926239	0.547037	0.963642	0.0416257	0.306556	0.686479	-0.723915	-0.221077	0.325825
at3g08940	at3g08940.2	2	2	light harvesting complex photosystem II	Lhcb4.2 protein (Lhcb4.2 protein involved in the light harvesting complex of photosystem II	light harvesting complex photosystem II (LHCB4.2); FUNCTIONS IN: chlorophyll binding; INVOLVED IN: response to blue light response to red light response to far red light; LOCATED IN: thylakoid chloroplast thylakoid membrane chloroplast membrane chloroplast envelope; EXPRESSED IN: 27 plant structures; EXPRESSED DURING: 14 growth stages; CONTAINS InterPro DOMAIN/s: Chlorophyll A-B binding protein (…	37088	12631	26;4874;32188	4;1498;11129	2533	2341	623	875	8.91148e-05	0.000136071	4.21532e-05	0.0708885	0.0883491	1.80558e+07	-13.6888	-1.6908	2.19126e-05	0.00122364	-6.19449	-1.74309	9.16821	0.00246256	0.149402	1	0.0656754	Chr3:2717674-2722624	1065.93	334.261	-1.67307	3.4935	0.000476728	0.00940544	0.997265	0.99891	0.994769	0.99749	0.999022	0.996098	0.998434	0.999708	-0.00185013	0.000910355	0.00388954
at5g61560	at5g61560.1	1	2	U-box domain-containing protein kinase family protein		U-box domain-containing protein kinase family protein; FUNCTIONS IN: ubiquitin-protein ligase activity protein serine/threonine kinase activity protein kinase activity kinase activity ATP binding; INVOLVED IN: protein amino acid phosphorylation protein ubiquitination response to stress; LOCATED IN: chloroplast plasma membrane; EXPRESSED IN: 21 plant structures; EXPRESSED DURING: 13 growth stages;…	1073	2294	30;6;1037	89;25;2180	14	16	57	32	1.61934e-06	8.40173e-07	2.39088e-06	0.100439	0.0883491	1.80558e+07	-19.4285	1.50785	0.00719231	0.098108	-9.90805	1.4514	9.14707	0.00249116	0.150484	1	0.0661506	Chr5:24752849-24756718	8.49419	16.3035	0.940633	-2.61446	0.00893688	0.0798293	0.848313	0.772203	0.660796	0.815787	0.937854	0.599579	0.767585	0.886664	-0.256008	-0.0514285	0.143166
at1g55790	at1g55790.2	2	2	Domain of unknown function (DUF2431)		FUNCTIONS IN: metal ion binding; INVOLVED IN: metal ion transport; CONTAINS InterPro DOMAIN/s: Heavy metal transport/detoxification protein (InterPro:IPR006121); BEST Arabidopsis thaliana protein match is: Copper transport protein family (TAIR:AT3G20180.1).	5	98	0;0;5	0;21;77	0	0	19	2	2.812e-07	8.7835e-16	5.51528e-07	0.21437	0.0883491	1.80558e+07	-35.4156	29.2008	0.000353043	0.0113598	-12.7238	9.34143	9.0902	0.00256983	0.15263	1	0.0670941	Chr1:20852323-20856122	0.646553	5.49674	3.08774	-4.17637	2.96194e-05	0.000993175	0.97662	0.999998	0.0426816	0.867495	1	0.957153	0.988589	1	-0.0230144	0.119832	0.946979
at1g64610	at1g64610.1	1	2	Transducin/WD40 repeat-like superfamily protein		Transducin/WD40 repeat-like superfamily protein; CONTAINS InterPro DOMAIN/s: WD40 repeat 2 (InterPro:IPR019782) WD40 repeat-like-containing domain (InterPro:IPR011046) WD40-repeat-containing domain (InterPro:IPR017986) WD40/YVTN repeat-like-containing domain (InterPro:IPR015943) WD40 repeat (InterPro:IPR001680) WD40 repeat subgroup (InterPro:IPR019781) G-protein beta WD-40 repeat region (InterPro…	800	2673	33;0;767	160;4;2509	9	24	127	33	2.56144e-06	9.37573e-07	4.15914e-06	0.144658	0.0883491	1.80558e+07	-18.9493	2.1404	0.000776871	0.0202502	-9.83712	1.83528	9.07382	0.00259295	0.15263	1	0.0670941	Chr1:23998724-24001950	3.63766	14.3151	1.97645	-4.85687	1.19254e-06	6.3468e-05	0.997486	0.844617	0.469897	0.785552	0.998293	0.63401	0.81958	0.94812	-0.279121	0.030544	0.368056
at4g25390	at4g25390.1	1	2	Protein kinase superfamily protein		Protein kinase superfamily protein; FUNCTIONS IN: protein serine/threonine kinase activity protein kinase activity kinase activity ATP binding; INVOLVED IN: protein amino acid phosphorylation; LOCATED IN: plasma membrane; EXPRESSED IN: 14 plant structures; EXPRESSED DURING: 6 growth stages; CONTAINS InterPro DOMAIN/s: Protein kinase ATP binding site (InterPro:IPR017441) Protein kinase catalytic d…	506	1607	283;0;223	864;0;743	113	170	471	393	1.5822e-05	8.00904e-06	2.36273e-05	0.0766709	0.0883491	1.80558e+07	-16.1497	1.56098	0.000227291	0.00818279	-7.88432	1.52781	9.07369	0.00259314	0.15263	1	0.0670941	Chr4:12977340-12979568	7.692	21.287	1.46854	-4.1478	3.35691e-05	0.00110111	1	1	0.792272	0.930986	1	0.926447	0.977179	1	-0.0469284	0.043113	0.187452
at5g54840	at5g54840.1	1	2	Ras-related small GTP-binding family protein	Monomeric G protein. Expressed in the root quiescent center flowers and leaf guard cells and hydathodes.	SGP1; FUNCTIONS IN: GTP binding; INVOLVED IN: small GTPase mediated signal transduction; LOCATED IN: intracellular; EXPRESSED IN: 29 plant structures; EXPRESSED DURING: 13 growth stages; CONTAINS InterPro DOMAIN/s: Ras GTPase (InterPro:IPR001806) Small GTP-binding protein (InterPro:IPR005225) Small GTPase (InterPro:IPR020851) Mitochondrial Rho-like (InterPro:IPR013684) GTPase Tem1 (InterPro:IPR01…	263	1019	65;6;192	228;15;776	37	28	163	65	3.9172e-06	1.80578e-06	6.01575e-06	0.100439	0.0883491	1.80558e+07	-18.2112	1.73572	0.000736663	0.0195869	-9.73464	1.6512	8.92204	0.0028175	0.16246	1	0.0714154	Chr5:22276512-22278423	7.25747	26.9327	1.89182	-4.82658	1.389e-06	7.19687e-05	0.968104	0.97841	0.915842	0.96093	0.988836	0.951815	0.975485	0.990413	-0.0217894	0.0139894	0.0608229
at1g21370	at1g21370.1	1	2			unknown protein; CONTAINS InterPro DOMAIN/s: Protein of unknown function DUF218 (InterPro:IPR003848); Has 160 Blast hits to 160 proteins in 86 species: Archae - 0; Bacteria - 0; Metazoa - 0; Fungi - 102; Plants - 44; Viruses - 0; Other Eukaryotes - 14 (source: NCBI BLink).	596	1401	54;0;542	147;1;1253	23	31	88	59	2.75157e-06	1.5193e-06	3.97652e-06	0.0943988	0.0883491	1.80558e+07	-18.634	1.38774	0.0066252	0.0934268	-9.67519	1.35291	8.87673	0.00288828	0.165856	1	0.0729082	Chr1:7483780-7488713	10.2129	23.3541	1.19328	-3.36841	0.000756017	0.013353	0.999941	0.989668	0.89002	0.966621	0.999969	0.93198	0.976773	0.999497	-0.048308	0.00838476	0.0892965
at2g40270	at2g40270.1	1	2	Protein kinase family protein		Protein kinase family protein; FUNCTIONS IN: protein kinase activity kinase activity ATP binding; INVOLVED IN: protein amino acid phosphorylation; LOCATED IN: plasma membrane; EXPRESSED IN: 22 plant structures; EXPRESSED DURING: 13 growth stages; CONTAINS InterPro DOMAIN/s: Protein kinase catalytic domain (InterPro:IPR000719) Serine-threonine/tyrosine-protein kinase (InterPro:IPR001245) Protein k…	1506	3197	79;4;1423	227;6;2964	37	42	140	87	4.16946e-06	2.21573e-06	6.11484e-06	0.088425	0.0883491	1.80558e+07	-18.0515	1.46453	0.00225464	0.0445571	-8.96785	1.41133	8.84633	0.00293679	0.167265	1	0.0735277	Chr2:16821933-16824506	22.1987	45.3231	1.02977	-2.83609	0.00456698	0.0496866	0.929169	0.964857	0.807267	0.90688	0.973555	0.8912	0.949206	0.984415	-0.0430974	0.0412389	0.147078
at3g26690	at3g26690.2	2	2	nudix hydrolase homolog 13	Encodes AtNUDT13 a mitochondrial Nudix hydrolase specific for long-chain diadenosine polyphosphates.	nudix hydrolase homolog 13 (NUDX13); CONTAINS InterPro DOMAIN/s: NUDIX hydrolase domain-like (InterPro:IPR015797) NUDIX hydrolase conserved site (InterPro:IPR020084) NUDIX hydrolase domain (InterPro:IPR000086); BEST Arabidopsis thaliana protein match is: nudix hydrolase homolog 12 (TAIR:AT1G12880.1); Has 1216 Blast hits to 1215 proteins in 350 species: Archae - 0; Bacteria - 513; Metazoa - 242; F…	269	980	15;13;241	38;54;888	7	6	29	25	9.21424e-07	3.62308e-07	1.4776e-06	0.106545	0.0883491	1.80558e+07	-20.3822	2.02827	0.00213996	0.0428856	-11.3847	1.98336	8.75679	0.00308451	0.171045	1	0.0754875	Chr3:9801213-9805715	2.45992	8.20352	1.73763	-3.30055	0.000964968	0.0160323	0.255606	0.387929	0.136798	0.276022	0.469533	0.250389	0.38892	0.554701	-0.121822	0.114644	0.343669
at1g14150	at1g14150.1	1	2	PsbQ-like 2	Encodes a subunit of the NAD(P)H dehydrogenase complex located in the chloroplast thylakoid lumen.	PsbQ-like 2 (PQL2); FUNCTIONS IN: electron transporter transferring electrons within the cyclic electron transport pathway of photosynthesis activity; INVOLVED IN: photosynthetic electron transport chain; LOCATED IN: in 6 components; EXPRESSED IN: 22 plant structures; EXPRESSED DURING: 13 growth stages; CONTAINS InterPro DOMAIN/s: Photosystem II oxygen evolving complex protein PsbQ (InterPro:IPR0…	3800	1397	1805;13;1982	662;0;735	769	1036	264	398	3.48282e-05	5.09678e-05	1.86863e-05	0.082516	0.0883491	1.80558e+07	-14.9839	-1.4477	0.000761306	0.0199753	-7.5718	-1.52809	8.73969	0.00311357	0.17105	1	0.0754888	Chr1:4839852-4841848	214.377	71.0216	-1.59382	4.54636	5.45828e-06	0.000233737	0.971527	1	0.933093	0.96781	0.988109	0.96256	0.987972	1	-0.0129546	0.0201827	0.0568966
at4g29950	at4g29950.1	1	2	Ypt/Rab-GAP domain of gyp1p superfamily protein		Ypt/Rab-GAP domain of gyp1p superfamily protein; FUNCTIONS IN: RAB GTPase activator activity; INVOLVED IN: regulation of Rab GTPase activity; LOCATED IN: intracellular; EXPRESSED IN: 23 plant structures; EXPRESSED DURING: 15 growth stages; CONTAINS InterPro DOMAIN/s: RabGAP/TBC (InterPro:IPR000195); BEST Arabidopsis thaliana protein match is: Ypt/Rab-GAP domain of gyp1p superfamily protein (TAIR:…	2575	5607	86;0;2489	234;0;5373	36	50	143	91	4.37179e-06	2.42406e-06	6.31063e-06	0.088425	0.0883491	1.80558e+07	-17.964	1.38035	0.0039589	0.0661756	-9.12367	1.36817	8.71565	0.00315491	0.172025	1	0.0759155	Chr4:14657044-14662403	23.59	46.9948	0.994326	-2.71376	0.00665239	0.0650111	0.999993	1	0.938309	0.980197	1	0.971763	0.991157	1	-0.0189501	0.00992282	0.0530325
at4g23210	at4g23210.2	2	3	cysteine-rich RLK (RECEPTOR-like protein kinase) 13	Encodes a Cysteine-rich receptor-like kinase (CRK13). Overexpression of CRK13 leads to hypersensitive response cell death and induces defense against pathogens by causing increased accumulation of salicylic acid.	cysteine-rich RLK (RECEPTOR-like protein kinase) 13 (CRK13); FUNCTIONS IN: kinase activity; INVOLVED IN: defense response to bacterium response to molecule of bacterial origin plant-type hypersensitive response; LOCATED IN: endomembrane system; EXPRESSED IN: 10 plant structures; EXPRESSED DURING: 8 growth stages; CONTAINS InterPro DOMAIN/s: Protein kinase ATP binding site (InterPro:IPR017441) Pro…	5904	22224	70;156;0;569;226;669;4214	276;425;0;2536;805;1767;16415	50	106	260	165	7.95757e-06	4.44839e-06	1.14544e-05	0.0943988	0.0883491	1.80558e+07	-17.0959	1.36422	0.00405987	0.0672182	-8.82708	1.3861	8.69699	0.00318735	0.172389	1	0.0760748	Chr4:12148713-12151479	11.1136	25.4133	1.19326	-3.2079	0.0013371	0.0206114	0.146037	0.107057	0.0852037	0.142005	0.215185	0.0681312	0.110104	0.166325	-0.114207	-0.0318657	0.050293
at4g39710	at4g39710.1	1	2	FK506-binding protein 16-2		FK506-binding protein 16-2 (FKBP16-2); FUNCTIONS IN: FK506 binding peptidyl-prolyl cis-trans isomerase activity; INVOLVED IN: protein folding; LOCATED IN: thylakoid chloroplast thylakoid membrane chloroplast thylakoid lumen chloroplast; EXPRESSED IN: 20 plant structures; EXPRESSED DURING: 13 growth stages; CONTAINS InterPro DOMAIN/s: Peptidyl-prolyl cis-trans isomerase FKBP-type (InterPro:IPR0011…	2417	1172	650;7;1760	256;1;915	301	349	86	170	1.27906e-05	1.82687e-05	7.30667e-06	0.0943988	0.0883491	1.80558e+07	-16.4011	-1.32178	0.00472719	0.0744199	-8.48402	-1.40397	8.60846	0.00334605	0.178209	1	0.0786385	Chr4:18427038-18428412	85.6004	37.4782	-1.19156	3.38562	0.000710173	0.0127697	0.989018	0.995663	0.968582	0.985572	0.996137	0.972922	0.990907	1	-0.0151471	0.00491244	0.0251154
at4g26470	at4g26470.2	2	2	Calcium-binding EF-hand family protein		Calcium-binding EF-hand family protein; FUNCTIONS IN: calcium ion binding; LOCATED IN: cytoplasm; EXPRESSED IN: 8 plant structures; EXPRESSED DURING: L mature pollen stage M germinated pollen stage 4 anthesis petal differentiation and expansion stage; CONTAINS InterPro DOMAIN/s: EF-Hand 1 calcium-binding site (InterPro:IPR018247) EF-HAND 2 (InterPro:IPR018249) EF-hand-like domain (InterPro:IPR011…	27	239	3;1;23	39;17;183	0	1	12	5	2.45326e-07	2.79568e-08	4.57062e-07	0.138125	0.0883491	1.80558e+07	-23.0784	4.02348	0.00295544	0.0536504	-12.5837	3.97339	8.55771	0.00344061	0.181171	1	0.0799421	Chr4:13371065-13375963	0.164708	1.28233	2.96078	-2.56652	0.0102725	0.0875775	0.11017	0.154748	0	0.182909	0.588376	0.066135	0.173472	0.361503	-0.408962	-0.0101017	0.261981
at4g04223	at4g04223.2	2	2	other RNA	Unknown gene		73	248	61;5;7	175;37;36	3	2	35	2	5.54929e-07	1.39182e-07	9.55127e-07	0.244691	0.0883491	1.80558e+07	-21.4022	2.75358	0.00705781	0.0967845	-11.3444	2.51595	8.51163	0.00352885	0.185118	1	0.0816828	Chr4:2036510-2037816	4.40142	22.7881	2.37224	-3.99526	6.46224e-05	0.00190462	0.124725	0.27229	0	0.183792	0.783474	0	0.24845	0.657815	-0.598493	0.0548066	0.538753
at5g45510	at5g45510.1	1	2	Leucine-rich repeat (LRR) family protein		Leucine-rich repeat (LRR) family protein; INVOLVED IN: defense response; LOCATED IN: cytosol; EXPRESSED IN: 22 plant structures; EXPRESSED DURING: 13 growth stages; CONTAINS InterPro DOMAIN/s: Disease resistance protein (InterPro:IPR000767); BEST Arabidopsis thaliana protein match is: NB-ARC domain-containing disease resistance protein (TAIR:AT4G19050.1); Has 30201 Blast hits to 17322 proteins in…	9723	25023	357;157;9209	1030;482;23511	231	126	652	378	1.87198e-05	9.81834e-06	2.76164e-05	0.0766709	0.0883491	1.80558e+07	-15.89	1.49188	0.00037122	0.0118218	-7.9878	1.46216	8.48056	0.00358962	0.186858	1	0.0824413	Chr5:18444656-18449446	52.4012	127.291	1.28046	-2.87503	0.00403986	0.0459636	0.840137	0.817541	0.755449	0.841652	0.904362	0.721155	0.825888	0.894138	-0.133033	-0.017251	0.0924568
at1g05570	at1g05570.1	1	2	callose synthase 1	Encodes a callose synthase 1 catalytic subunit . Member of Glycosyltransferase Family- 48.	callose synthase 1 (CALS1); FUNCTIONS IN: transferase activity transferring glycosyl groups 13-beta-glucan synthase activity; INVOLVED IN: 13-beta-glucan biosynthetic process; LOCATED IN: 13-beta-glucan synthase complex plasma membrane cell plate; EXPRESSED IN: 23 plant structures; EXPRESSED DURING: 13 growth stages; CONTAINS InterPro DOMAIN/s: Glycosyl transferase family 48 (InterPro:IPR003440) …	3268	7291	90;0;3178	258;0;7033	43	47	177	81	4.6907e-06	2.52233e-06	6.84709e-06	0.0943988	0.0883491	1.80558e+07	-17.8765	1.44041	0.00323666	0.0574456	-9.27309	1.33588	8.46315	0.00362414	0.186858	1	0.0824413	Chr1:1647705-1659437	13.2145	29.1591	1.14182	-2.9948	0.00274622	0.0351425	0.999943	0.999995	0.876876	0.956845	0.999981	0.946562	0.982708	1	-0.036635	0.0238813	0.107203
at2g37450	at2g37450.1	1	2	nodulin MtN21 /EamA-like transporter family protein		nodulin MtN21 /EamA-like transporter family protein; LOCATED IN: endomembrane system membrane; EXPRESSED IN: 20 plant structures; EXPRESSED DURING: 13 growth stages; CONTAINS InterPro DOMAIN/s: Protein of unknown function DUF6 transmembrane (InterPro:IPR000620); BEST Arabidopsis thaliana protein match is: nodulin MtN21 /EamA-like transporter family protein (TAIR:AT2G37460.1); Has 1785 Blast hits …	891	408	18;112;761	2;59;347	6	12	1	1	2.78694e-07	5.07288e-07	5.46138e-08	0.138125	0.0883491	1.80558e+07	-22.5161	-3.21864	0.00525677	0.0800874	-12.0919	-3.36172	8.4564	0.00363761	0.186858	1	0.0824413	Chr2:15722567-15725062	5.22127	1.83284	-1.51032	2.65589	0.00790983	0.0730924	0.148559	0.0351169	0.079517	0.162724	0.286425	0.00449877	0.0602204	0.138878	-0.235666	-0.102006	0.0120952
at2g36670	at2g36670.2	2	2	Eukaryotic aspartyl protease family protein		Eukaryotic aspartyl protease family protein; FUNCTIONS IN: aspartic-type endopeptidase activity; INVOLVED IN: proteolysis; LOCATED IN: endomembrane system; EXPRESSED IN: 22 plant structures; EXPRESSED DURING: 13 growth stages; CONTAINS InterPro DOMAIN/s: Peptidase aspartic (InterPro:IPR021109) Peptidase aspartic catalytic (InterPro:IPR009007) Peptidase A1 (InterPro:IPR001461) Twin-arginine transl…	489	1715	8;6;475	47;33;1635	2	4	26	7	5.2552e-07	1.68134e-07	8.72513e-07	0.151267	0.0883491	1.80558e+07	-21.3191	2.36237	0.00640946	0.0918723	-11.7366	2.25904	8.44275	0.00366501	0.186858	1	0.0824413	Chr2:15364787-15368158	3.95472	13.343	1.75444	-4.28393	1.83623e-05	0.000664709	0.497935	0.485151	0.282474	0.508049	0.734665	0.295278	0.465059	0.648208	-0.316205	-0.0408657	0.240608
at2g46680	at2g46680.1	1	2	homeobox 7	encodes a putative transcription factor that contains a homeodomain closely linked to a leucine zipper motif. Transcript is detected in all tissues examined. Is transcriptionally regulated in an ABA-dependent manner and may act in a signal transduction p	homeobox 7 (HB-7); FUNCTIONS IN: transcription activator activity sequence-specific DNA binding transcription factor activity; INVOLVED IN: response to water deprivation abscisic acid mediated signaling pathway regulation of transcription DNA-dependent response to abscisic acid stimulus; LOCATED IN: nucleus; EXPRESSED IN: 21 plant structures; EXPRESSED DURING: 6 growth stages; CONTAINS InterPro D…	647	1520	69;3;575	212;4;1304	43	26	165	47	3.72051e-06	1.90716e-06	5.52009e-06	0.118964	0.0883491	1.80558e+07	-18.2349	1.53227	0.0057007	0.0846436	-8.9089	1.41805	8.42882	0.00369319	0.187399	1	0.082679	Chr2:19165402-19166949	13.2805	31.7827	1.25894	-3.4064	0.000658252	0.0120408	0.947413	0.975029	0.833227	0.930567	0.98753	0.916409	0.96521	0.994603	-0.0429089	0.0338668	0.139943
at5g61250	at5g61250.2	2	2	glucuronidase 1	Belongs to the plant glycoside hydrolase family 79. Encodes a protein with several posttranslational modification sites including O-&#946;-GlcNAc attachment sites and serine- threonine- and tyrosine-phosphorylation sites suggesting that this protein is e	glucuronidase 1 (GUS1); FUNCTIONS IN: beta-glucuronidase activity; LOCATED IN: endomembrane system membrane; EXPRESSED IN: 20 plant structures; EXPRESSED DURING: 10 growth stages; CONTAINS InterPro DOMAIN/s: Glycoside hydrolase family 79 N-terminal (InterPro:IPR005199); BEST Arabidopsis thaliana protein match is: glucuronidase 2 (TAIR:AT5G07830.1); Has 30201 Blast hits to 17322 proteins in 780 sp…	317	718	0;20;297	0;67;651	12	8	33	34	1.20157e-06	5.55357e-07	1.84753e-06	0.106545	0.0883491	1.80558e+07	-19.913	1.7354	0.00444344	0.0711589	-10.2998	1.69198	8.41429	0.00372283	0.188218	1	0.0830393	Chr5:24629255-24635303	4.524	9.89101	1.12852	-2.97391	0.00294031	0.0369415	0.9997	1	0.450561	0.811441	1	0.780496	0.930034	1	-0.132778	0.109909	0.483034
at2g43680	at2g43680.3	4	3	IQ-domain 14		IQ-domain 14 (IQD14); FUNCTIONS IN: calmodulin binding; EXPRESSED IN: 22 plant structures; EXPRESSED DURING: 13 growth stages; CONTAINS InterPro DOMAIN/s: IQ calmodulin-binding region (InterPro:IPR000048); BEST Arabidopsis thaliana protein match is: IQ-domain 13 (TAIR:AT3G59690.1); Has 118926 Blast hits to 59821 proteins in 2152 species: Archae - 194; Bacteria - 23690; Metazoa - 41386; Fungi - 20…	4895	17761	49;10;8;4;20;34;4770	266;38;21;30;100;69;17237	2	2	25	5	4.55916e-07	1.11581e-07	7.8952e-07	0.164717	0.0883491	1.80558e+07	-21.6904	2.80885	0.0035732	0.0616134	-11.5585	2.69516	8.37878	0.00379626	0.191238	1	0.0843706	Chr2:18108348-18111831	19.1256	53.9143	1.49516	-3.92246	8.76509e-05	0.00243734	0.237966	0.222417	0.128732	0.268144	0.44205	0.144396	0.236494	0.356164	-0.227995	-0.0310604	0.149771
at2g39800	at2g39800.2	2	4	delta1-pyrroline-5-carboxylate synthase 1	encodes a delta1-pyrroline-5-carboxylate synthase that catalyzes the rate-limiting enzyme in the biosynthesis of proline. Gene is expressed in reproductive organs and tissues under non-stress conditions but in the whole plant under water-limiting conditio	delta1-pyrroline-5-carboxylate synthase 1 (P5CS1); FUNCTIONS IN: delta1-pyrroline-5-carboxylate synthetase activity; INVOLVED IN: in 9 processes; LOCATED IN: chloroplast membrane cytoplasm; EXPRESSED IN: 6 plant structures; EXPRESSED DURING: C globular stage D bilateral stage E expanded cotyledon stage; CONTAINS InterPro DOMAIN/s: Glutamate 5-kinase (InterPro:IPR001057) Glutamate 5-kinase conserv…	4783	4028	4;20;78;0;0;0;0;0;0;0;449;0;683;0;3549	0;2;51;0;0;0;0;0;0;0;347;0;616;0;3012	4	16	1	1	3.0832e-07	5.68392e-07	5.46138e-08	0.178484	0.0883491	1.80558e+07	-22.4307	-3.38828	0.00356202	0.0614586	-12.1727	-3.34399	8.35011	0.00385665	0.192216	1	0.0847986	Chr2:16596986-16603319	5.67764	1.93104	-1.55591	3.16259	0.00156374	0.023129	0.927767	0.997781	0.750956	0.864759	0.939996	0.295589	0.626531	0.886607	-0.584924	-0.234648	0.040588
at2g38290	at2g38290.1	1	2	ammonium transporter 2	encodes a high-affinity ammonium transporter which is expressed in shoot and root. Expression in root and shoot is under nitrogen and carbon dioxide regulation respectively.	ammonium transporter 2 (AMT2); FUNCTIONS IN: ammonium transmembrane transporter activity high affinity secondary active ammonium transmembrane transporter activity; INVOLVED IN: ammonium transport response to nematode cellular response to nitrogen starvation; LOCATED IN: plasma membrane; EXPRESSED IN: 24 plant structures; EXPRESSED DURING: 13 growth stages; CONTAINS InterPro DOMAIN/s: Ammonium tr…	3538	8384	128;7;3403	347;8;8029	60	68	207	140	6.49178e-06	3.5919e-06	9.38428e-06	0.082516	0.0883491	1.80558e+07	-17.3941	1.38565	0.00214082	0.0428856	-8.59109	1.37167	8.22128	0.0041402	0.201786	1	0.0890129	Chr2:16039474-16042383	61.1876	147.237	1.26683	-3.23871	0.00120071	0.0189823	0.979845	0.991204	0.951266	0.97581	0.992387	0.977451	0.989457	0.996714	-0.00630143	0.0131584	0.0393568
at3g04580	at3g04580.1	1	2	Signal transduction histidine kinase hybrid-type ethylene sensor	Ethylene receptor subfamily 2. Has serine kinase activity.	ETHYLENE INSENSITIVE 4 (EIN4); FUNCTIONS IN: ethylene binding protein histidine kinase activity receptor activity glycogen synthase kinase 3 activity; INVOLVED IN: negative regulation of ethylene mediated signaling pathway; LOCATED IN: endomembrane system endoplasmic reticulum membrane membrane; EXPRESSED IN: 22 plant structures; EXPRESSED DURING: 13 growth stages; CONTAINS InterPro DOMAIN/s: Sig…	811	1591	15;5;791	61;10;1520	5	10	41	20	1.03244e-06	4.22282e-07	1.63223e-06	0.118964	0.0883491	1.80558e+07	-20.1998	1.94583	0.00298051	0.0540075	-10.8301	1.82857	8.07704	0.00448297	0.214967	1	0.0948226	Chr3:1235282-1238493	3.71837	9.82601	1.40193	-3.71626	0.000202191	0.00473814	0.537338	0.709651	0.280007	0.511048	0.740962	0.499965	0.706321	0.878546	-0.113544	0.185685	0.500502
at5g25630	at5g25630.1	1	2	Tetratricopeptide repeat (TPR)-like superfamily protein		Tetratricopeptide repeat (TPR)-like superfamily protein; CONTAINS InterPro DOMAIN/s: Pentatricopeptide repeat (InterPro:IPR002885); BEST Arabidopsis thaliana protein match is: protein kinase family protein (TAIR:AT5G21222.1); Has 43023 Blast hits to 13141 proteins in 298 species: Archae - 3; Bacteria - 54; Metazoa - 633; Fungi - 665; Plants - 40141; Viruses - 0; Other Eukaryotes - 1527 (source: N…	6486	2864	622;39;5825	253;16;2595	346	276	109	144	1.21876e-05	1.72883e-05	7.083e-06	0.0766709	0.0883491	1.80558e+07	-16.4637	-1.28784	0.00232895	0.0456373	-8.51978	-1.36082	8.05634	0.00453446	0.216691	1	0.0955821	Chr5:8947222-8949599	89.3517	39.4793	-1.1784	3.37399	0.000740881	0.0131822	0.967273	0.968576	0.941593	0.967304	0.983816	0.93562	0.966526	0.985249	-0.0350741	-0.000988498	0.0293464
at1g01370	at1g01370.2	2	2	Histone superfamily protein	Encodes a centromere-identifying protein histone H3 variant. Localized at centromeres in both mitotic and meiotic cells.	HTR12; FUNCTIONS IN: DNA binding; INVOLVED IN: double fertilization forming a zygote and endosperm; LOCATED IN: chromosome centromeric region nucleus; EXPRESSED IN: 17 plant structures; EXPRESSED DURING: 8 growth stages; CONTAINS InterPro DOMAIN/s: Histone H3 (InterPro:IPR000164) Histone-fold (InterPro:IPR009072) Histone core (InterPro:IPR007125); BEST Arabidopsis thaliana protein match is: male-…	17	55	0;0;17	0;11;44	0	0	6	5	1.51315e-07	8.7835e-16	3.00307e-07	0.131666	0.0883491	1.80558e+07	-35.8414	28.3493	0.0038062	0.0645132	-12.9031	8.63346	7.95757	0.00478866	0.223481	1	0.0985693	Chr1:143563-145684	0.489302	2.13476	2.12528	-2.58583	0.00971439	0.0844284	0.772706	1	0.00565361	0.643134	1	0.603294	0.875845	1	-0.26156	0.2196	0.917783
at3g24170	at3g24170.3	4	3	glutathione-disulfide reductase	Encodes a cytosolic glutathione reductase.	glutathione-disulfide reductase (GR1); FUNCTIONS IN: NADP or NADPH binding glutathione-disulfide reductase activity oxidoreductase activity FAD binding; INVOLVED IN: oxidation reduction glutathione metabolic process cell redox homeostasis; LOCATED IN: peroxisome; EXPRESSED IN: 23 plant structures; EXPRESSED DURING: 13 growth stages; CONTAINS InterPro DOMAIN/s: FAD-dependent pyridine nucleotide-di…	3211	5715	183;12;0;0;1;0;3015	357;24;0;20;9;0;5305	0	0	13	7	2.72815e-07	8.7835e-16	5.40174e-07	0.131666	0.0883491	1.80558e+07	-35.4196	29.1929	0.000137749	0.00545222	-11.7922	8.3956	16.2576	5.5288e-05	0.0112899	1	0.00496289	Chr3:8729509-8734562	20.6325	33.7155	0	0	1	1	8.09318e-05	0.234234	5.66788e-05	0.0478315	0.146718	0.130012	0.248097	0.390866	0.0541174	0.195032	0.36173
at1g70410	at1g70410.2	2	3	beta carbonic anhydrase 4	Encodes a putative beta-carbonic anhydrase betaCA4. Together with betaCA1 (At3g01500) regulates CO2-controlled stomatal movements in guard cells.	beta carbonic anhydrase 4 (BCA4); FUNCTIONS IN: carbonate dehydratase activity zinc ion binding; INVOLVED IN: response to carbon dioxide carbon utilization regulation of stomatal movement; LOCATED IN: plasma membrane chloroplast envelope; EXPRESSED IN: 25 plant structures; EXPRESSED DURING: 12 growth stages; CONTAINS InterPro DOMAIN/s: Carbonic anhydrase prokaryotic-like conserved site (InterPro:…	4884	2722	4;184;0;97;10;0;4589	6;65;0;99;4;0;2548	75	109	23	42	3.5176e-06	5.19963e-06	1.83417e-06	0.106545	0.0883491	1.80558e+07	-18.3035	-1.50145	0.00480035	0.0753587	-9.11512	-1.5814	11.3043	0.000773286	0.0749336	1	0.0329398	Chr1:26533925-26538333	46.6253	17.341	0	0	1	1	0.658242	0.38085	0.512964	0.654269	0.769933	0.239789	0.364807	0.506528	-0.458749	-0.283996	-0.0943192
at5g20250	at5g20250.4	8	4	Raffinose synthase family protein	encodes a member of glycosyl hydrolase family 36. Expression is induced within 3 hours of dark treatment in senescing leaves and treatment with exogenous photosynthesis inhibitor. Induction of gene expression was suppressed in excised leaves supplied with	DARK INDUCIBLE 10 (DIN10); CONTAINS InterPro DOMAIN/s: Glycoside hydrolase catalytic core (InterPro:IPR017853) Raffinose synthase (InterPro:IPR008811); BEST Arabidopsis thaliana protein match is: seed imbibition 2 (TAIR:AT3G57520.1).	58176	14573	165;138;133;115;0;1;8;1123;0;0;0;376;0;1467;54650	25;19;14;22;0;0;4;368;0;0;0;147;0;450;13524	570	553	45	323	2.11981e-05	3.13971e-05	1.09788e-05	0.164717	0.0883491	1.80558e+07	-15.7154	-1.51278	0.0134026	0.146629	-8.38439	-2.10161	10.8752	0.000974606	0.0852578	1	0.0374782	Chr5:6833658-6836782	561.853	129.655	-2.11551	3.48877	0.000485248	0.00952675	0.798498	0.914584	0.69209	0.794513	0.867313	0.846488	0.905336	0.945912	0.0122557	0.10942	0.22121
at5g28770	at5g28770.3	4	3	bZIP transcription factor family protein	bZIP protein BZO2H3 mRNA partial cds	BZO2H3; FUNCTIONS IN: DNA binding protein heterodimerization activity sequence-specific DNA binding transcription factor activity; INVOLVED IN: regulation of transcription DNA-dependent; EXPRESSED IN: 22 plant structures; EXPRESSED DURING: 13 growth stages; CONTAINS InterPro DOMAIN/s: Basic-leucine zipper (bZIP) transcription factor (InterPro:IPR004827) bZIP transcription factor bZIP-1 (InterPro:…	922	337	11;0;152;18;0;85;656	10;1;57;3;0;42;224	4	14	0	3	2.95188e-07	5.10387e-07	8.30526e-08	0.185491	0.0883491	1.80558e+07	-22.1974	-2.61097	0.0162116	0.16529	-11.4025	-2.67433	8.59253	0.00337545	0.179091	1	0.0790267	Chr5:10796458-10798222	2.1136	0.238972	-3.14479	2.70165	0.00689954	0.0666567	0.394091	0.0620688	0.127938	0.285995	0.505731	0.0126758	0.0622775	0.148503	-0.448022	-0.220219	-0.0432787
at5g20250	at5g20250.2	2	4	Raffinose synthase family protein	encodes a member of glycosyl hydrolase family 36. Expression is induced within 3 hours of dark treatment in senescing leaves and treatment with exogenous photosynthesis inhibitor. Induction of gene expression was suppressed in excised leaves supplied with	DARK INDUCIBLE 10 (DIN10); FUNCTIONS IN: hydrolase activity hydrolyzing O-glycosyl compounds; INVOLVED IN: response to karrikin aging response to light stimulus response to cold response to sucrose stimulus; LOCATED IN: chloroplast; EXPRESSED IN: 25 plant structures; EXPRESSED DURING: 14 growth stages; CONTAINS InterPro DOMAIN/s: Glycoside hydrolase catalytic core (InterPro:IPR017853) Raffinose s…	58176	14573	165;138;133;115;0;1;8;1123;0;0;0;376;0;1467;54650	25;19;14;22;0;0;4;368;0;0;0;147;0;450;13524	44	94	0	19	2.24523e-06	3.93439e-06	5.49025e-07	0.199756	0.0883491	1.80558e+07	-19.3573	-2.80921	0.000323959	0.0106077	-10.7945	-3.35377	13.8312	0.000199988	0.0296875	1	0.0130503	Chr5:6833658-6836782	0	0	0	0	1	1	0.131989	0.0470367	0.0728689	0.133999	0.224281	0.0180554	0.0499982	0.0942987	-0.177574	-0.0834928	-0.00595956
at3g48860	at3g48860.1	1	2			unknown protein; INVOLVED IN: biological_process unknown; LOCATED IN: plasma membrane; EXPRESSED IN: 22 plant structures; EXPRESSED DURING: 13 growth stages; BEST Arabidopsis thaliana protein match is: unknown protein (TAIR:AT5G23700.1); Has 12232 Blast hits to 9546 proteins in 892 species: Archae - 172; Bacteria - 1174; Metazoa - 6487; Fungi - 1343; Plants - 856; Viruses - 50; Other Eukaryotes -…	1875	2786	0;813;1062	12;1089;1685	0	0	7	5	1.6475e-07	8.7835e-16	3.26653e-07	0.131666	0.0883491	1.80558e+07	-35.7813	28.4695	0.002409	0.0467456	-12.3904	8.09305	10.9981	0.000912041	0.082589	1	0.0363051	Chr3:18117485-18122093	0.0302266	0.560802	4.2136	-2.05403	0.0399728	0.214109	0	0.0280917	0	0.00634577	0.0200826	0.0106074	0.0312044	0.0646088	0.000102191	0.0249747	0.0573528
at1g06640	at1g06640.2	2	3	2-oxoglutarate (2OG) and Fe(II)-dependent oxygenase superfamily protein	encodes a protein whose sequence is similar to a 2-oxoglutarate-dependent dioxygenase	2-oxoglutarate (2OG) and Fe(II)-dependent oxygenase superfamily protein; CONTAINS InterPro DOMAIN/s: Oxoglutarate/iron-dependent oxygenase (InterPro:IPR005123); BEST Arabidopsis thaliana protein match is: 2-oxoglutarate (2OG) and Fe(II)-dependent oxygenase superfamily protein (TAIR:AT1G06650.2); Has 35333 Blast hits to 34131 proteins in 2444 species: Archae - 798; Bacteria - 22429; Metazoa - 974;…	8325	9284	702;34;342;0;0;0;7247	658;9;398;0;0;0;8219	19	15	7	2	5.91316e-07	9.45933e-07	2.42051e-07	0.118964	0.0883491	1.80558e+07	-20.9975	-1.97075	0.0066448	0.093561	-10.8089	-2.04415	9.4019	0.0021676	0.137485	1	0.0604368	Chr1:2032337-2034018	2.7856	0.793335	-1.81198	2.4847	0.0129661	0.102425	0.0218707	0.00565483	0.0104949	0.0220852	0.0394126	0.00218843	0.0060665	0.0130873	-0.0336456	-0.0157715	-0.00271977
at3g01360	at3g01360.1	1	2	Family of unknown function (DUF716)		Family of unknown function (DUF716) ; CONTAINS InterPro DOMAIN/s: Protein of unknown function DUF716 (InterPro:IPR006904); BEST Arabidopsis thaliana protein match is: Family of unknown function (DUF716) (TAIR:AT1G55230.1); Has 208 Blast hits to 208 proteins in 19 species: Archae - 0; Bacteria - 0; Metazoa - 0; Fungi - 0; Plants - 207; Viruses - 0; Other Eukaryotes - 1 (source: NCBI BLink).	394	438	1;85;308	14;102;322	1	0	5	9	2.0817e-07	2.78113e-08	3.88547e-07	0.144658	0.0883491	1.80558e+07	-23.1947	3.81432	0.00655604	0.092969	-11.4853	3.699	8.81252	0.00299171	0.168412	1	0.0742512	Chr3:135023-138799	0.182987	0.757459	2.04943	-2.17286	0.0297908	0.177867	0.00436357	0.0513724	0	0.0106644	0.0301491	0.0206865	0.0546794	0.106904	0.00425801	0.0428711	0.095709
at5g61900	at5g61900.1	1	2	Calcium-dependent phospholipid-binding Copine family protein	Encodes a plasma-membrane localized copine-like protein which is a member of a newly identified class of calcium-dependent phospholipid binding proteins that are present in a wide range of organisms. Mutants exhibit temperature-sensitive growth defects an	BONZAI 1 (BON1); FUNCTIONS IN: calcium-dependent phospholipid binding; INVOLVED IN: in 7 processes; LOCATED IN: plasma membrane; EXPRESSED IN: 23 plant structures; EXPRESSED DURING: 14 growth stages; CONTAINS InterPro DOMAIN/s: C2 membrane targeting protein (InterPro:IPR018029) C2 calcium/lipid-binding domain CaLB (InterPro:IPR008973) Copine (InterPro:IPR010734) C2 calcium-dependent membrane targ…	32	436	26;6;0	402;34;0	6	20	281	121	5.70015e-06	7.39373e-07	1.0629e-05	0.106545	0.0883491	1.80558e+07	-18.4434	3.84266	4.52677e-11	1.85498e-08	-9.77537	3.76154	32.2392	1.36314e-08	1.58511e-05	1	6.96793e-06	Chr5:24855620-24864172	14.3333	112.488	0	0	1	1	0	0	0	0	0	0	0	0	0	0	0
at3g56210	at3g56210.2	2	4	ARM repeat superfamily protein		ARM repeat superfamily protein; FUNCTIONS IN: binding; INVOLVED IN: biological_process unknown; CONTAINS InterPro DOMAIN/s: Armadillo-type fold (InterPro:IPR016024); Has 63 Blast hits to 63 proteins in 13 species: Archae - 0; Bacteria - 0; Metazoa - 0; Fungi - 0; Plants - 63; Viruses - 0; Other Eukaryotes - 0 (source: NCBI BLink).	450	737	0;24;0;0;0;0;58;10;0;0;0;20;2;6;330	2;132;0;0;0;0;56;27;0;0;0;79;8;34;399	13	11	92	40	2.09259e-06	6.68645e-07	3.50278e-06	0.106545	0.0883491	1.80558e+07	-19.3182	2.3882	4.17556e-05	0.0020165	-9.82537	2.29733	20.9339	4.75408e-06	0.00179293	1	0.00078815	Chr3:20852384-20855610	6.59627	12.3437	0.904048	-2.2308	0.0256945	0.161446	0	0	0	0	0	0	0	0	0	0	0
at1g67800	at1g67800.2	2	4	Copine (Calcium-dependent phospholipid-binding protein) family		Copine (Calcium-dependent phospholipid-binding protein) family; FUNCTIONS IN: zinc ion binding; INVOLVED IN: N-terminal protein myristoylation; EXPRESSED IN: 19 plant structures; EXPRESSED DURING: 10 growth stages; CONTAINS InterPro DOMAIN/s: Zinc finger RING-type (InterPro:IPR001841) Copine (InterPro:IPR010734) von Willebrand factor type A (InterPro:IPR002035); BEST Arabidopsis thaliana protein …	1009	5701	10;19;1;2;0;0;0;1;0;0;0;0;0;0;976	38;192;10;10;0;0;13;15;0;0;0;0;0;0;5423	7	12	146	46	2.79136e-06	5.34585e-07	5.02071e-06	0.118964	0.0883491	1.80558e+07	-19.2192	3.22742	3.17556e-07	3.70238e-05	-10.3845	2.97922	20.4147	6.23506e-06	0.00207153	1	0.000910616	Chr1:25420779-25423731	7.50561	62.4773	0	0	1	1	0.0441332	0.734907	0	0.388473	0.665834	0.561514	0.697337	0.803433	-0.00940244	0.303417	0.735666
at3g15450	at3g15450.1	1	3	Aluminium induced protein with YGL and LRDR motifs		Aluminium induced protein with YGL and LRDR motifs; FUNCTIONS IN: molecular_function unknown; EXPRESSED IN: 25 plant structures; EXPRESSED DURING: 13 growth stages; BEST Arabidopsis thaliana protein match is: Aluminium induced protein with YGL and LRDR motifs (TAIR:AT4G27450.1); Has 430 Blast hits to 430 proteins in 86 species: Archae - 0; Bacteria - 40; Metazoa - 2; Fungi - 2; Plants - 364; Viru…	14694	4501	2361;274;2929;0;0;0;9130	793;45;943;0;0;0;2720	613	1748	48	745	4.60234e-05	6.80148e-05	2.40161e-05	0.293123	0.0883491	1.80558e+07	-14.5933	-1.49956	0.0657679	0.371957	-7.38805	-2.5097	20.0144	7.68618e-06	0.00236418	1	0.00103926	Chr3:5212983-5216261	553.995	144.442	-1.93939	3.79876	0.000145423	0.00367434	0.95788	0.978625	0.905308	0.957569	0.982887	0.000332286	0.973498	0.989761	-0.979228	0.0130073	0.0713427
at5g25280	at5g25280.1	1	2	serine-rich protein-related		serine-rich protein-related; BEST Arabidopsis thaliana protein match is: serine-rich protein-related (TAIR:AT5G11090.1); Has 1306 Blast hits to 350 proteins in 64 species: Archae - 0; Bacteria - 8; Metazoa - 365; Fungi - 73; Plants - 167; Viruses - 0; Other Eukaryotes - 693 (source: NCBI BLink).	6776	4906	76;109;6591	12;21;4873	22	54	7	5	1.24095e-06	2.16786e-06	3.26653e-07	0.131666	0.0883491	1.80558e+07	-20.1796	-2.73392	0.000110495	0.00454272	-10.7491	-2.61985	19.5241	9.93366e-06	0.0028878	1	0.00126944	Chr5:8773788-8776000	108.537	84.0504	-0.368856	1.00077	0.316939	0.661164	0.588549	0.543359	0.415067	0.595203	0.754722	0.285618	0.544575	0.757715	-0.351511	-0.0519387	0.235704
at4g15530	at4g15530.2	2	6	pyruvate orthophosphate dikinase	Encodes a dual-targeted protein believed to act as a pyruvate orthophosphate dikinase. These enzymes are normally associated with C4 photosynthesis which does not occur in Arabidopsis. However PPDK may play a role in remobilizing nitrogen during leaf sene	pyruvate orthophosphate dikinase (PPDK); FUNCTIONS IN: kinase activity pyruvate phosphate dikinase activity; INVOLVED IN: phosphorylation response to absence of light; LOCATED IN: cytosol nucleus chloroplast; EXPRESSED IN: 22 plant structures; EXPRESSED DURING: 11 growth stages; CONTAINS InterPro DOMAIN/s: PEP-utilising enzyme mobile domain (InterPro:IPR008279) ATP-grasp fold subdomain 1 (InterPr…	6128	10770	9;90;0;1;11;3;0;5;7;0;0;0;0;0;0;4;0;0;0;0;0;0;0;0;0;0;0;0;0;0;0;0;0;0;0;0;0;0;0;0;0;0;0;0;0;0;0;1;0;0;0;0;0;0;0;0;69;0;0;0;51;0;5877	16;341;0;3;23;1;0;18;5;0;0;0;0;0;0;4;0;0;0;0;0;0;0;0;0;0;0;0;0;0;0;0;0;0;0;0;0;0;0;0;0;0;0;0;0;0;0;2;0;0;0;0;0;0;0;1;92;0;0;0;104;0;10160	25	65	123	218	6.13179e-06	2.57226e-06	9.69188e-06	0.118964	0.0883491	1.80558e+07	-17.6102	1.91275	0.000447629	0.0136153	-9.41476	1.90638	17.6385	2.67126e-05	0.00619302	1	0.00272237	Chr4:8864827-8870967	45.9709	79.0164	0	0	1	1	0.753891	0.792475	0.368774	0.60449	0.754529	0.67527	0.778873	0.850737	-0.00617721	0.176649	0.416147
at1g70090	at1g70090.1	1	2	glucosyl transferase family 8	Encodes a protein with putative galacturonosyltransferase activity.	glucosyl transferase family 8 (LGT8); FUNCTIONS IN: transferase activity transferring hexosyl groups polygalacturonate 4-alpha-galacturonosyltransferase activity transferase activity transferring glycosyl groups; INVOLVED IN: carbohydrate biosynthetic process; LOCATED IN: endomembrane system; EXPRESSED IN: 22 plant structures; EXPRESSED DURING: 13 growth stages; CONTAINS InterPro DOMAIN/s: Glycos…	1653	547	175;0;1478	62;1;484	93	82	13	49	3.33951e-06	4.87859e-06	1.79036e-06	0.131666	0.0883491	1.80558e+07	-18.3645	-1.43869	0.0147683	0.155525	-9.44352	-1.84301	15.5506	8.03245e-05	0.0149446	1	0.00656947	Chr1:26400789-26402727	30.5024	9.58204	-1.67052	4.63878	3.50472e-06	0.000157641	0.999996	0.980663	0.967393	0.9902	0.999998	0.882208	0.959985	0.998884	-0.107171	-0.0300588	0.0162958
at3g60420	at3g60420.3	4	3	Phosphoglycerate mutase family protein		Phosphoglycerate mutase family protein; LOCATED IN: cellular_component unknown; EXPRESSED IN: 17 plant structures; EXPRESSED DURING: 10 growth stages; CONTAINS InterPro DOMAIN/s: Histidine phosphatase superfamily clade-1 (InterPro:IPR013078) PRIB5 (InterPro:IPR012398); BEST Arabidopsis thaliana protein match is: Phosphoglycerate mutase family protein (TAIR:AT3G60440.1).	8191	104487	2434;0;5756;1;0;0;0	25958;0;78486;36;0;7;0	1	0	31	5	4.9189e-07	2.78113e-08	9.41034e-07	0.185491	0.0883491	1.80558e+07	-22.5695	5.06753	4.94835e-05	0.00233417	-12.2448	5.10112	15.3658	8.85767e-05	0.0162631	1	0.00714907	Chr3:22334423-22337617	0.0352959	1.00985	4.8385	-2.30607	0.0211065	0.141375	1	1	-1.02938e-16	4.90993e-17	1	1.04656e-16	0.695465	1	-0.534978	0.567675	1
at1g61810	at1g61810.1	1	3	beta-glucosidase 45		beta-glucosidase 45 (BGLU45); FUNCTIONS IN: cation binding hydrolase activity hydrolyzing O-glycosyl compounds catalytic activity; INVOLVED IN: lignin biosynthetic process; LOCATED IN: endomembrane system; EXPRESSED IN: 18 plant structures; EXPRESSED DURING: 9 growth stages; CONTAINS InterPro DOMAIN/s: Glycoside hydrolase family 1 (InterPro:IPR001360) Glycoside hydrolase family 1 active site (Int…	12	74	0;0;0;0;9;0;3	16;0;0;0;42;0;16	0	0	8	8	2.20533e-07	8.7835e-16	4.3877e-07	0.125279	0.0883491	1.80558e+07	-35.5672	28.8976	0.000401467	0.0125269	-11.9215	7.70074	14.8562	0.000116024	0.0199486	1	0.00876913	Chr1:22830014-22834728	2.03617e-05	0.97918	15.5534	-0.00992071	0.992085	0.998173	0.139361	0.9909	0	0.144572	0.615483	0.104286	0.458278	0.917981	-0.245745	0.294373	0.806744
at5g62480	at5g62480.1	1	2	glutathione S-transferase tau 9	Encodes glutathione transferase belonging to the tau class of GSTs. Naming convention according to Wagner et al. (2002).	glutathione S-transferase tau 9 (GSTU9); CONTAINS InterPro DOMAIN/s: Thioredoxin fold (InterPro:IPR012335) Glutathione S-transferase C-terminal (InterPro:IPR004046) Glutathione S-transferase C-terminal-like (InterPro:IPR010987) Glutathione S-transferase/chloride channel C-terminal (InterPro:IPR017933) Glutathione S-transferase N-terminal (InterPro:IPR004045) Thioredoxin-like fold (InterPro:IPR012…	4	39	0;0;4	14;2;23	0	0	12	2	1.89328e-07	8.7835e-16	3.72132e-07	0.178484	0.0883491	1.80558e+07	-35.6956	28.641	0.00239647	0.046546	-11.3911	7.08809	13.6777	0.000217012	0.0314067	1	0.013806	Chr5:25088693-25089620	0	0.893445	1.79769e+308	1.79769e+308	0.0144172	0.109821	0.130112	0.724301	0	0.283274	0.99241	0.244459	0.640536	0.955753	-0.490364	0.330473	0.815228
at1g15790	at1g15790.2	2	2			unknown protein; BEST Arabidopsis thaliana protein match is: unknown protein (TAIR:AT1G15780.1); Has 35333 Blast hits to 34131 proteins in 2444 species: Archae - 798; Bacteria - 22429; Metazoa - 974; Fungi - 991; Plants - 531; Viruses - 0; Other Eukaryotes - 9610 (source: NCBI BLink).	347	982	13;42;292	10;149;823	35	7	127	22	2.49255e-06	1.14271e-06	3.82864e-06	0.185491	0.0883491	1.80558e+07	-18.8745	1.74549	0.0128905	0.142594	-10.0517	1.68769	12.8141	0.00034401	0.0426662	1	0.0187555	Chr1:5438252-5440087	5.13267	17.6784	1.78421	-3.81984	0.00013354	0.00343349	0.466533	0.861869	0.14127	0.41281	0.725871	0.56125	0.757676	0.899041	-0.0371038	0.339538	0.644979
at5g14420	at5g14420.3	4	4	RING domain ligase2		RING domain ligase2 (RGLG2); CONTAINS InterPro DOMAIN/s: Zinc finger RING-type (InterPro:IPR001841) Copine (InterPro:IPR010734) von Willebrand factor type A (InterPro:IPR002035); BEST Arabidopsis thaliana protein match is: RING domain ligase1 (TAIR:AT3G01650.1); Has 35333 Blast hits to 34131 proteins in 2444 species: Archae - 798; Bacteria - 22429; Metazoa - 974; Fungi - 991; Plants - 531; Viruse…	817	2038	0;38;0;2;0;0;0;3;0;0;0;0;0;0;774	2;44;0;33;0;0;0;34;0;0;0;1;0;0;1924	1	1	21	12	4.76599e-07	5.5776e-08	8.90546e-07	0.118964	0.0883491	1.80558e+07	-22.0982	3.99498	5.95654e-05	0.00272992	-11.3737	3.95936	11.8751	0.000568881	0.0620169	1	0.0272618	Chr5:4648110-4651309	2.651	11.5239	0	0	1	1	0.0840481	0.36757	0.0566063	0.202086	0.367367	0.177296	0.360515	0.552521	-0.0834889	0.158036	0.409031
at3g08720	at3g08720.2	2	2	serine/threonine protein kinase 2	Encodes a ribosomal-protein S6 kinase. Gene expression is induced by cold and salt (NaCl). Activation of AtS6k is regulated by 1-naphthylacetic acid and kinetin at least in part via a lipid kinase-dependent pathway. Phosphorylates specifically mammalian	Arabidopsis thaliana protein kinase 19 (ATPK19); CONTAINS InterPro DOMAIN/s: Protein kinase ATP binding site (InterPro:IPR017441) Serine/threonine-protein kinase domain (InterPro:IPR002290) Serine/threonine-protein kinase-like domain (InterPro:IPR017442) AGC-kinase C-terminal (InterPro:IPR000961) Protein kinase-like domain (InterPro:IPR011009) Protein kinase C-terminal (InterPro:IPR017892) Serine…	397	949	2;12;383	18;48;883	5	7	31	17	8.17462e-07	3.36193e-07	1.29137e-06	0.11272	0.0883491	1.80558e+07	-20.5336	1.93885	0.00415474	0.0681465	-10.1686	1.91848	11.7363	0.000612933	0.0645928	1	0.0283942	Chr3:2648508-2651160	2.57311	5.06327	0.976558	-2.10823	0.0350113	0.196701	0.553816	0.420109	0.254359	0.479955	0.735653	0.252823	0.438449	0.64701	-0.346932	-0.0505767	0.269263
at1g02850	at1g02850.1	1	5	beta glucosidase 11		beta glucosidase 11 (BGLU11); FUNCTIONS IN: cation binding hydrolase activity hydrolyzing O-glycosyl compounds catalytic activity; INVOLVED IN: carbohydrate metabolic process; LOCATED IN: endomembrane system; EXPRESSED IN: 24 plant structures; EXPRESSED DURING: 13 growth stages; CONTAINS InterPro DOMAIN/s: Glycoside hydrolase family 1 (InterPro:IPR001360) Glycoside hydrolase family 1 active site …	1254	4261	20;8;0;0;0;0;0;3;0;0;0;0;0;0;0;0;0;0;0;0;0;0;137;91;0;49;0;0;3;4;939	93;49;0;2;0;0;0;21;0;0;0;0;0;0;0;0;0;0;0;0;0;0;459;263;0;159;0;0;7;13;3195	16	4	72	21	1.49843e-06	5.4896e-07	2.43661e-06	0.144658	0.0883491	1.80558e+07	-19.7273	2.15094	0.00157969	0.0347968	-10.7313	2.09	11.728	0.000615655	0.0645928	1	0.0283942	Chr1:630504-633259	7.68527	27.4871	0	0	1	1	0.310143	0.407553	0.162939	0.285367	0.420165	0.247109	0.364916	0.494352	-0.106648	0.0822567	0.260172
at2g37440	at2g37440.1	1	2	DNAse I-like superfamily protein		DNAse I-like superfamily protein; FUNCTIONS IN: hydrolase activity inositol or phosphatidylinositol phosphatase activity; INVOLVED IN: biological_process unknown; EXPRESSED IN: sperm cell root; CONTAINS InterPro DOMAIN/s: Inositol polyphosphate related phosphatase (InterPro:IPR000300) Endonuclease/exonuclease/phosphatase (InterPro:IPR005135); BEST Arabidopsis thaliana protein match is: DNAse I-li…	1	64	0;0;1	26;0;38	0	0	22	4	3.48307e-07	8.7835e-16	6.84752e-07	0.185491	0.0883491	1.80558e+07	-35.2555	29.5211	7.44064e-05	0.00329101	-12.5254	9.70298	11.4482	0.000715637	0.0722069	1	0.0317412	Chr2:15718052-15722108	6.79587e-06	0.961681	17.1105	-0.00396402	0.996837	0.999368	0.444658	1	0	0.471684	1	0.736853	0.918231	1	-0.120205	0.432558	0.955509
at2g22490	at2g22490.1	1	2	Cyclin D2;1	encodes a D-type cyclin whose transcription level is regulated by sucrose but not phytohormones or nitrate. Protein physically interacts with CDC2A. CycD2 kinase activity is regulated by sequestration of CycD2 protein in a form inaccessible to immunopreci	Cyclin D2;1 (CYCD2;1); FUNCTIONS IN: protein binding cyclin-dependent protein kinase regulator activity; INVOLVED IN: G1 phase of mitotic cell cycle regulation of cell cycle response to sucrose stimulus; LOCATED IN: nucleus; EXPRESSED IN: 22 plant structures; EXPRESSED DURING: 14 growth stages; CONTAINS InterPro DOMAIN/s: Cyclin C-terminal (InterPro:IPR004367) Cyclin D (InterPro:IPR015451) Cyclin…	503	998	37;2;464	107;14;877	30	7	60	47	1.96228e-06	1.00956e-06	2.91639e-06	0.125279	0.0883491	1.80558e+07	-19.1547	1.53441	0.0100748	0.121636	-10.0998	1.54987	11.3259	0.000764345	0.0749336	1	0.0329398	Chr2:9553802-9556145	7.60691	15.5086	1.02768	-2.83662	0.0045594	0.0496265	0.958769	0.869809	0.814656	0.921555	0.996841	0.732603	0.865274	0.953075	-0.209665	-0.0576698	0.0753421
at1g03850	at1g03850.1	1	2	Glutaredoxin family protein		Glutaredoxin family protein; FUNCTIONS IN: electron carrier activity protein disulfide oxidoreductase activity; INVOLVED IN: response to cytokinin stimulus; EXPRESSED IN: 14 plant structures; EXPRESSED DURING: 9 growth stages; CONTAINS InterPro DOMAIN/s: Glutaredoxin-like plant II (InterPro:IPR011905) Thioredoxin fold (InterPro:IPR012335) Glutaredoxin (InterPro:IPR002109) Thioredoxin-like fold (I…	645	1380	4;198;443	29;437;914	3	1	18	11	4.50015e-07	1.11066e-07	7.84622e-07	0.118964	0.0883491	1.80558e+07	-21.6934	2.82069	0.001608	0.0352532	-11.906	2.80803	11.2277	0.000805875	0.0770218	1	0.0338578	Chr1:976096-977761	0.634805	2.12438	1.74265	-2.05244	0.0401265	0.214589	0.00530618	0.0283029	0.00229223	0.0110374	0.0259033	0.0135672	0.0286223	0.055127	-0.00388804	0.0171804	0.0456614
at2g10940	at2g10940.2	2	2	Bifunctional inhibitor/lipid-transfer protein/seed storage 2S albumin superfamily protein		Bifunctional inhibitor/lipid-transfer protein/seed storage 2S albumin superfamily protein; FUNCTIONS IN: lipid binding; INVOLVED IN: lipid transport; LOCATED IN: chloroplast thylakoid membrane apoplast chloroplast membrane; EXPRESSED IN: 21 plant structures; EXPRESSED DURING: 13 growth stages; CONTAINS InterPro DOMAIN/s: Bifunctional inhibitor/plant lipid transfer protein/seed storage (InterPro:I…	7867	4210	363;26;7478	228;4;3978	11	15	0	4	4.20029e-07	7.30044e-07	1.11204e-07	0.138125	0.0883491	1.80558e+07	-21.7358	-2.70467	0.00794822	0.103871	-11.1514	-3.42015	11.1864	0.000823992	0.0782175	1	0.0343834	Chr2:4310411-4312103	1.53033	0.192314	-2.99231	2.70781	0.00677281	0.065735	0.0119695	0.00399508	0.00545745	0.0146311	0.0352891	0.000835953	0.00453572	0.0130469	-0.0297027	-0.00986287	0.00251448
at2g18300	at2g18300.2	2	3	basic helix-loop-helix (bHLH) DNA-binding superfamily protein		basic helix-loop-helix (bHLH) DNA-binding superfamily protein; FUNCTIONS IN: sequence-specific DNA binding transcription factor activity; INVOLVED IN: response to cytokinin stimulus regulation of transcription; LOCATED IN: nucleus; EXPRESSED IN: 13 plant structures; EXPRESSED DURING: 8 growth stages; CONTAINS InterPro DOMAIN/s: Helix-loop-helix DNA-binding domain (InterPro:IPR001092) Helix-loop-h…	1535	501	21;64;212;33;0;197;1008	9;19;60;14;0;48;351	31	33	5	14	1.16414e-06	1.79187e-06	5.34254e-07	0.125279	0.0883491	1.80558e+07	-19.9586	-1.7381	0.00891923	0.112205	-10.6532	-2.05064	10.9812	0.000920419	0.082589	1	0.0363051	Chr2:7952441-7954739	23.7309	6.40197	-1.89018	4.81173	1.49627e-06	7.64273e-05	0.771547	0.732349	0.624001	0.764642	0.864742	0.466913	0.679762	0.845719	-0.319646	-0.0825234	0.133611
at5g50915	at5g50915.1	1	2	basic helix-loop-helix (bHLH) DNA-binding superfamily protein		basic helix-loop-helix (bHLH) DNA-binding superfamily protein; FUNCTIONS IN: DNA binding sequence-specific DNA binding transcription factor activity; INVOLVED IN: response to gibberellin stimulus; LOCATED IN: nucleus; EXPRESSED IN: 23 plant structures; EXPRESSED DURING: 13 growth stages; CONTAINS InterPro DOMAIN/s: Helix-loop-helix DNA-binding domain (InterPro:IPR001092) Helix-loop-helix DNA-bind…	863	266	60;6;797	19;0;247	25	35	1	18	1.12056e-06	1.68997e-06	5.46037e-07	0.192581	0.0883491	1.80558e+07	-19.9731	-1.60222	0.0443345	0.301901	-10.9764	-2.41262	10.8557	0.000984924	0.0852578	1	0.0374782	Chr5:20710208-20712315	12.1888	4.7844	-1.34915	2.80257	0.00506968	0.0535604	0.890402	0.999909	0.712311	0.871142	0.964355	0.713901	0.913674	0.999942	-0.168227	0.0432887	0.228368
at2g29290	at2g29290.2	2	2	NAD(P)-binding Rossmann-fold superfamily protein		NAD(P)-binding Rossmann-fold superfamily protein; FUNCTIONS IN: oxidoreductase activity binding catalytic activity; INVOLVED IN: oxidation reduction metabolic process; EXPRESSED IN: 16 plant structures; EXPRESSED DURING: 11 growth stages; CONTAINS InterPro DOMAIN/s: Short-chain dehydrogenase/reductase conserved site (InterPro:IPR020904) NAD(P)-binding domain (InterPro:IPR016040) Glucose/ribitol d…	1896	642	47;510;1339	7;205;430	212	298	46	159	1.01986e-05	1.44128e-05	5.97536e-06	0.125279	0.0883491	1.80558e+07	-16.716	-1.26783	0.0185758	0.179602	-8.7785	-1.56291	10.8249	0.00100142	0.0852578	1	0.0374782	Chr2:12585855-12587742	36.5723	12.0581	-1.60075	4.29562	1.74202e-05	0.000634315	0.785718	0.891739	0.560333	0.797573	0.929919	0.716446	0.887733	0.9785	-0.134296	0.0868785	0.33944
at1g02850	at1g02850.2	2	5	beta glucosidase 11		beta glucosidase 11 (BGLU11); FUNCTIONS IN: cation binding hydrolase activity hydrolyzing O-glycosyl compounds catalytic activity; INVOLVED IN: carbohydrate metabolic process; LOCATED IN: endomembrane system; EXPRESSED IN: 24 plant structures; EXPRESSED DURING: 13 growth stages; CONTAINS InterPro DOMAIN/s: Glycoside hydrolase family 1 (InterPro:IPR001360) Glycoside hydrolase family 1 active site …	1254	4261	20;8;0;0;0;0;0;3;0;0;0;0;0;0;0;0;0;0;0;0;0;0;137;91;0;49;0;0;3;4;939	93;49;0;2;0;0;0;21;0;0;0;0;0;0;0;0;0;0;0;0;0;0;459;263;0;159;0;0;7;13;3195	6	2	38	11	7.61904e-07	2.21467e-07	1.29164e-06	0.144658	0.0883491	1.80558e+07	-20.8401	2.54089	0.00136576	0.0312197	-11.217	2.49978	10.8126	0.00100814	0.0852578	1	0.0374782	Chr1:630504-633259	2.10653	10.8434	0	0	1	1	0.104697	0.171281	0.0404115	0.116552	0.225881	0.0588778	0.143232	0.245679	-0.112533	0.0263058	0.159753
at3g53420	at3g53420.1	1	2	plasma membrane intrinsic protein 2A	a member of the plasma membrane intrinsic protein subfamily PIP2. localizes to the plasma membrane and exhibits water transport activity in Xenopus oocyte. expressed specifically in the vascular bundles and protein level increases slightly during leaf dev	plasma membrane intrinsic protein 2A (PIP2A); FUNCTIONS IN: water channel activity; INVOLVED IN: response to water deprivation response to salt stress transport hydrogen peroxide transmembrane transport water transport; LOCATED IN: plasma membrane chloroplast vacuole membrane; EXPRESSED IN: 24 plant structures; EXPRESSED DURING: 14 growth stages; CONTAINS InterPro DOMAIN/s: Major intrinsic protei…	20612	9135	88;0;20524	31;0;9104	45	43	15	16	1.65504e-06	2.4581e-06	8.53702e-07	0.100439	0.0883491	1.80558e+07	-19.3965	-1.52507	0.00681594	0.0947077	-9.67155	-1.61946	10.77	0.00103156	0.085376	1	0.0375302	Chr3:19803654-19805713	5.91142	2.50602	-1.23811	2.28158	0.0225143	0.147339	0.99859	0.989334	0.45298	0.729968	0.998972	0.195642	0.451443	0.991945	-0.69381	-0.257652	0.383583
at5g01015	at5g01015.1	1	2			unknown protein; FUNCTIONS IN: molecular_function unknown; INVOLVED IN: biological_process unknown; LOCATED IN: endomembrane system; EXPRESSED IN: 23 plant structures; EXPRESSED DURING: 13 growth stages; BEST Arabidopsis thaliana protein match is: unknown protein (TAIR:AT1G65295.1); Has 30201 Blast hits to 17322 proteins in 780 species: Archae - 12; Bacteria - 1396; Metazoa - 17338; Fungi - 3422;…	492	173	369;1;122	125;0;48	138	231	22	103	7.07441e-06	1.0476e-05	3.66245e-06	0.144658	0.0883491	1.80558e+07	-17.2973	-1.51077	0.0105929	0.125766	-9.51556	-1.88969	10.6101	0.00112471	0.0897483	1	0.0394522	Chr5:5255-5891	42.521	12.5862	-1.75633	3.63171	0.000281544	0.00614287	0.992639	0.999963	0.945678	0.983019	0.999887	0.901271	0.972063	0.999999	-0.0843219	-0.00997816	0.0371939
at4g35110	at4g35110.1	1	4	Arabidopsis phospholipase-like protein (PEARLI 4) family		Arabidopsis phospholipase-like protein (PEARLI 4) family; CONTAINS InterPro DOMAIN/s: Phospholipase-like arabidopsis (InterPro:IPR007942); BEST Arabidopsis thaliana protein match is: Arabidopsis phospholipase-like protein (PEARLI 4) family (TAIR:AT2G16900.1); Has 682 Blast hits to 587 proteins in 127 species: Archae - 27; Bacteria - 57; Metazoa - 143; Fungi - 39; Plants - 275; Viruses - 32; Other…	539	1529	1;2;12;3;0;0;34;6;0;0;0;0;0;0;481	17;6;33;15;1;0;68;26;0;1;0;0;0;0;1362	0	1	12	5	2.45326e-07	2.79568e-08	4.57062e-07	0.138125	0.0883491	1.80558e+07	-23.0784	4.02348	0.00295544	0.0536504	-11.652	3.94874	10.6026	0.00112932	0.0897483	1	0.0394522	Chr4:16712461-16714953	1.40424	5.53659	0	0	1	1	0.0363609	0.192519	0	0.0885088	0.22293	0.11716	0.217489	0.337344	-0.0438467	0.12451	0.283509
at2g43010	at2g43010.1	1	2	phytochrome interacting factor 4	Isolated as a semidominant mutation defective in red -light responses. Encodes a nuclear localized bHLH protein that interacts with active PhyB protein. Negatively regulates phyB mediated red light responses. Involved in shade avoidance response. Protein	phytochrome interacting factor 4 (PIF4); CONTAINS InterPro DOMAIN/s: Helix-loop-helix DNA-binding domain (InterPro:IPR001092) Helix-loop-helix DNA-binding (InterPro:IPR011598); BEST Arabidopsis thaliana protein match is: phytochrome interacting factor 3-like 6 (TAIR:AT3G59060.1); Has 4545 Blast hits to 4539 proteins in 356 species: Archae - 0; Bacteria - 0; Metazoa - 939; Fungi - 192; Plants - 33…	2030	817	165;13;1852	67;5;745	71	94	22	45	3.27621e-06	4.65053e-06	1.89914e-06	0.11272	0.0883491	1.80558e+07	-18.3584	-1.28936	0.0175791	0.173058	-9.69843	-1.42375	10.5972	0.00113257	0.0897483	1	0.0394522	Chr2:17886426-17889050	36.3954	12.5702	-1.53375	4.17308	3.00515e-05	0.00100348	0.929959	0.922236	0.841147	0.920044	0.968739	0.803526	0.909478	0.973777	-0.122665	-0.0117385	0.0989438
at3g15720	at3g15720.1	1	2	Pectin lyase-like superfamily protein		Pectin lyase-like superfamily protein; FUNCTIONS IN: polygalacturonase activity; INVOLVED IN: response to cyclopentenone carbohydrate metabolic process; LOCATED IN: anchored to plasma membrane anchored to membrane plant-type cell wall; EXPRESSED IN: 21 plant structures; EXPRESSED DURING: 13 growth stages; CONTAINS InterPro DOMAIN/s: Pectin lyase fold/virulence factor (InterPro:IPR011050) Glycosid…	1261	549	138;1;1122	61;1;487	64	74	10	51	2.82834e-06	3.87484e-06	1.77408e-06	0.157953	0.0883491	1.80558e+07	-18.5348	-1.11601	0.0801442	0.413559	-9.82014	-1.48591	10.528	0.00117579	0.0901618	1	0.039634	Chr3:5325289-5327639	22.7337	9.38057	-1.27709	3.34167	0.000832771	0.0143614	0.990703	0.992313	0.933663	0.976515	0.999843	0.859596	0.950203	0.999332	-0.122224	-0.0248586	0.0424478
at5g61900	at5g61900.3	2	2	Calcium-dependent phospholipid-binding Copine family protein	Encodes a plasma-membrane localized copine-like protein which is a member of a newly identified class of calcium-dependent phospholipid binding proteins that are present in a wide range of organisms. Mutants exhibit temperature-sensitive growth defects an	BONZAI 1 (BON1); FUNCTIONS IN: calcium-dependent phospholipid binding; INVOLVED IN: in 7 processes; LOCATED IN: plasma membrane; EXPRESSED IN: 23 plant structures; EXPRESSED DURING: 14 growth stages; CONTAINS InterPro DOMAIN/s: C2 membrane targeting protein (InterPro:IPR018029) C2 calcium/lipid-binding domain CaLB (InterPro:IPR008973) Copine (InterPro:IPR010734) C2 calcium-dependent membrane targ…	32	436	26;6;0	402;34;0	2	4	16	18	5.54376e-07	1.68134e-07	9.38355e-07	0.118964	0.0883491	1.80558e+07	-21.2617	2.48056	0.00189965	0.0395322	-11.4331	2.42728	10.516	0.00118343	0.0902383	1	0.0396676	Chr5:24855620-24864172	2.43332	8.86731	0	0	1	1	1	1	1	1	1	1	1	1	0	0	0
at4g13810	at4g13810.2	2	2	receptor like protein 47		receptor like protein 47 (RLP47); INVOLVED IN: signal transduction defense response; LOCATED IN: endomembrane system; EXPRESSED IN: 7 plant structures; EXPRESSED DURING: 9 growth stages; CONTAINS InterPro DOMAIN/s: Leucine-rich repeat typical subtype (InterPro:IPR003591) Leucine-rich repeat-containing N-terminal domain type 2 (InterPro:IPR013210) Leucine-rich repeat (InterPro:IPR001611); BEST Ara…	682	329	32;134;516	9;58;262	76	58	43	15	2.62373e-06	3.72148e-06	1.53473e-06	0.106545	0.0883491	1.80558e+07	-18.6759	-1.28007	0.0171272	0.170386	-10.0092	-1.42915	10.4856	0.00120308	0.091238	1	0.0401071	Chr4:8005031-8007510	7.09663	3.37008	-1.07435	2.58313	0.00979082	0.084909	0.784863	0.876493	0.616924	0.7843	0.903888	0.715327	0.855043	0.952924	-0.12246	0.0713684	0.259962
at5g14420	at5g14420.4	8	4	RING domain ligase2		RING domain ligase2 (RGLG2); CONTAINS InterPro DOMAIN/s: Zinc finger RING-type (InterPro:IPR001841) Copine (InterPro:IPR010734) von Willebrand factor type A (InterPro:IPR002035); BEST Arabidopsis thaliana protein match is: RING domain ligase1 (TAIR:AT3G01650.1); Has 35333 Blast hits to 34131 proteins in 2444 species: Archae - 798; Bacteria - 22429; Metazoa - 974; Fungi - 991; Plants - 531; Viruse…	817	2038	0;38;0;2;0;0;0;3;0;0;0;0;0;0;774	2;44;0;33;0;0;0;34;0;0;0;1;0;0;1924	2	1	24	10	5.00273e-07	8.34744e-08	9.08741e-07	0.125279	0.0883491	1.80558e+07	-21.7944	3.44141	0.000193648	0.00720427	-11.4281	3.38484	10.2723	0.00135044	0.0985719	1	0.0433309	Chr5:4648110-4651309	2.52584	12.7936	0	0	1	1	0.140116	0.436017	0.0828541	0.31839	0.572846	0.210523	0.400832	0.592476	-0.222191	0.0827344	0.383206
at2g38820	at2g38820.2	2	2	Protein of unknown function (DUF506)		Protein of unknown function (DUF506) ; CONTAINS InterPro DOMAIN/s: Protein of unknown function DUF506 plant (InterPro:IPR006502); BEST Arabidopsis thaliana protein match is: Protein of unknown function (DUF506) (TAIR:AT3G22970.1); Has 35333 Blast hits to 34131 proteins in 2444 species: Archae - 798; Bacteria - 22429; Metazoa - 974; Fungi - 991; Plants - 531; Viruses - 0; Other Eukaryotes - 9610 (…	868	371	2;277;589	2;122;247	119	158	30	92	5.67351e-06	7.8122e-06	3.52813e-06	0.125279	0.0883491	1.80558e+07	-17.5371	-1.14337	0.0370175	0.273171	-9.16268	-1.45337	9.99634	0.00156852	0.107856	1	0.0474123	Chr2:16221835-16223662	14.9482	5.72761	-1.38397	3.49643	0.000471522	0.00931797	0.971044	0.931882	0.869002	0.952612	1	0.723759	0.896541	1	-0.230846	-0.0539888	0.0667951
at2g30600	at2g30600.5	16	5	BTB/POZ domain-containing protein		BTB/POZ domain-containing protein; INVOLVED IN: cell adhesion; LOCATED IN: cellular_component unknown; EXPRESSED IN: 24 plant structures; EXPRESSED DURING: 13 growth stages; CONTAINS InterPro DOMAIN/s: Coagulation factor 5/8 type C-terminal (InterPro:IPR000421) Farnesoic acid 0-methyl transferase (InterPro:IPR022041) BTB/POZ (InterPro:IPR013069) BTB/Kelch-associated (InterPro:IPR011705) BTB/POZ f…	6349	2244	4;0;0;82;0;0;0;1;0;0;0;0;0;0;115;66;0;2;0;0;0;0;0;0;0;0;0;0;0;0;6079	1;0;0;37;0;0;0;4;0;0;0;0;0;0;54;22;0;2;0;0;0;0;0;0;0;0;0;0;0;0;2124	20	46	4	18	1.25279e-06	1.87887e-06	6.25759e-07	0.17156	0.0883491	1.80558e+07	-19.8031	-1.5712	0.0300012	0.240987	-10.6007	-1.76875	9.87906	0.0016717	0.11379	1	0.0500205	Chr2:13036875-13042586	3.85158	0.93441	-2.04332	3.73332	0.000188973	0.0044973	0.0774297	0.0542812	0.0346752	0.0764947	0.138861	0.0194439	0.0474354	0.0977635	-0.0968605	-0.0267153	0.0335884
at1g44900	at1g44900.1	1	2	minichromosome maintenance (MCM2/3/5) family protein	Encodes MCM2 (MINICHROMOSOME MAINTENANCE 2) a protein essential to embryo development. Overexpression results in altered root meristem function.	MINICHROMOSOME MAINTENANCE 2 (MCM2); FUNCTIONS IN: DNA-dependent ATPase activity DNA binding ATP binding; INVOLVED IN: in 7 processes; LOCATED IN: nuclear chromatin; EXPRESSED IN: 22 plant structures; EXPRESSED DURING: 12 growth stages; CONTAINS InterPro DOMAIN/s: Nucleic acid-binding OB-fold-like (InterPro:IPR016027) Nucleic acid-binding OB-fold (InterPro:IPR012340) DNA-dependent ATPase MCM (Int…	205	463	7;1;197	34;2;427	3	4	15	19	5.69405e-07	1.95739e-07	9.4211e-07	0.118964	0.0883491	1.80558e+07	-21.1493	2.26849	0.00370023	0.0632557	-11.5334	2.16889	9.77288	0.00177105	0.119387	1	0.0524812	Chr1:16970213-16974641	1.82983	3.52975	0.947855	-2.16676	0.0302529	0.179294	0.81742	0.907432	0.358806	0.725506	0.979545	0.623318	0.861614	1	-0.205438	0.132014	0.534854
at1g75250	at1g75250.2	2	2	RAD-like 6		RAD-like 6 (RL6); CONTAINS InterPro DOMAIN/s: SANT DNA-binding (InterPro:IPR001005) Molecular chaperone heat shock protein Hsp40 DnaJ (InterPro:IPR015609) Homeodomain-like (InterPro:IPR009057); BEST Arabidopsis thaliana protein match is: RAD-like 5 (TAIR:AT1G19510.1); Has 591 Blast hits to 590 proteins in 66 species: Archae - 0; Bacteria - 0; Metazoa - 122; Fungi - 0; Plants - 466; Viruses - 0; O…	24	3	0;18;6	0;2;1	13	5	2	0	2.74083e-07	4.96603e-07	5.41182e-08	0.144658	0.0883491	1.80558e+07	-22.5457	-3.20018	0.0056645	0.0843087	-11.4237	-3.27801	9.75009	0.00179314	0.119976	1	0.0527398	Chr1:28244316-28245501	1.88714	0.447433	-2.07646	2.11638	0.0343122	0.194323	1	0.997438	0.613119	0.877539	1	0.0682717	0.574297	0.999613	-0.81527	-0.289683	0.224998
at2g43140	at2g43140.2	2	2	basic helix-loop-helix (bHLH) DNA-binding superfamily protein		basic helix-loop-helix (bHLH) DNA-binding superfamily protein; FUNCTIONS IN: DNA binding sequence-specific DNA binding transcription factor activity; INVOLVED IN: regulation of transcription; LOCATED IN: nucleus; EXPRESSED IN: root; CONTAINS InterPro DOMAIN/s: Helix-loop-helix DNA-binding domain (InterPro:IPR001092) Helix-loop-helix DNA-binding (InterPro:IPR011598); BEST Arabidopsis thaliana prot…	48	150	0;18;30	0;66;84	16	2	50	16	1.11932e-06	4.92101e-07	1.73962e-06	0.164717	0.0883491	1.80558e+07	-20.0522	1.82473	0.0109712	0.12845	-10.831	1.91506	9.74617	0.00179697	0.119976	1	0.0527398	Chr2:17931524-17935686	1.27842	4.1685	1.70516	-3.11323	0.00185054	0.026368	1	1	0.422585	0.804932	1	0.764496	0.924431	1	-0.144513	0.110348	0.514469
at3g15770	at3g15770.1	1	2			unknown protein; BEST Arabidopsis thaliana protein match is: unknown protein (TAIR:AT5G25360.2); Has 143 Blast hits to 143 proteins in 25 species: Archae - 0; Bacteria - 0; Metazoa - 0; Fungi - 0; Plants - 136; Viruses - 0; Other Eukaryotes - 7 (source: NCBI BLink).	534	1181	21;41;472	74;101;1006	4	17	39	35	1.31676e-06	5.97446e-07	2.02893e-06	0.131666	0.0883491	1.80558e+07	-19.7895	1.7585	0.00785616	0.103017	-10.616	1.75996	9.70945	0.00183323	0.121236	1	0.0532939	Chr3:5340073-5341339	8.1053	19.2263	1.24614	-2.6967	0.00700297	0.0672916	0.402012	0.484558	0.238851	0.394357	0.572937	0.329627	0.486463	0.645609	-0.153823	0.0907505	0.320761
at1g64430	at1g64430.2	2	2	Pentatricopeptide repeat (PPR) superfamily protein		Pentatricopeptide repeat (PPR) superfamily protein; CONTAINS InterPro DOMAIN/s: Pentatricopeptide repeat (InterPro:IPR002885); Has 35333 Blast hits to 34131 proteins in 2444 species: Archae - 798; Bacteria - 22429; Metazoa - 974; Fungi - 991; Plants - 531; Viruses - 0; Other Eukaryotes - 9610 (source: NCBI BLink).	1773	1265	58;103;1612	40;41;1184	48	55	20	21	2.00887e-06	2.8905e-06	1.12967e-06	0.0943988	0.0883491	1.80558e+07	-19.0777	-1.35518	0.0114133	0.131636	-10.0576	-1.40071	9.64005	0.0019038	0.124721	1	0.054826	Chr1:23933379-23936867	5.29317	1.93339	-1.453	3.07244	0.00212315	0.029233	0.205342	0.123316	0.119253	0.20904	0.332865	0.0659457	0.124385	0.212591	-0.220058	-0.0854438	0.0406644
at1g20020	at1g20020.1	1	3	ferredoxin-NADP(+)-oxidoreductase 2	Encodes a leaf-type ferredoxin:NADP(H) oxidoreductase. It is present in both chloroplast stroma and thylakoid membranes but is more abundant in the stroma	ferredoxin-NADP(+)-oxidoreductase 2 (FNR2); FUNCTIONS IN: oxidoreductase activity poly(U) RNA binding NADPH dehydrogenase activity; INVOLVED IN: oxidation reduction defense response to fungus incompatible interaction defense response to bacterium; LOCATED IN: thylakoid chloroplast thylakoid membrane apoplast chloroplast stroma chloroplast; EXPRESSED IN: 24 plant structures; EXPRESSED DURING: 14 g…	35184	17446	334;2;2061;0;5396;0;27391	134;0;1160;0;2955;0;13197	221	113	83	51	6.38922e-06	9.17054e-06	3.61052e-06	0.088425	0.0883491	1.80558e+07	-17.407	-1.3448	0.00372027	0.0634038	-9.40391	-1.34715	9.49346	0.00206205	0.13199	1	0.0580212	Chr1:6942716-6945018	752.716	345.958	-1.12151	2.35545	0.0185003	0.129998	0.998888	0.999999	0.99321	0.996979	0.99921	0.987862	0.995136	0.999164	-0.00926074	-0.00178976	0.00378734
at5g16880	at5g16880.2	2	3	Target of Myb protein 1		Target of Myb protein 1; FUNCTIONS IN: protein transporter activity; INVOLVED IN: intracellular protein transport intra-Golgi vesicle-mediated transport; LOCATED IN: Golgi stack plasma membrane; EXPRESSED IN: 24 plant structures; EXPRESSED DURING: 15 growth stages; CONTAINS InterPro DOMAIN/s: VHS (InterPro:IPR002014) Target of Myb protein 1 (InterPro:IPR014645) GAT (InterPro:IPR004152) ENTH/VHS (…	3914	6336	0;45;719;0;12;0;3138	3;137;1266;0;29;0;4901	21	24	94	43	2.45752e-06	1.26121e-06	3.64275e-06	0.100439	0.0883491	1.80558e+07	-18.8318	1.52922	0.00466765	0.0737743	-9.67501	1.43345	9.38022	0.00219339	0.138491	1	0.060879	Chr5:5548913-5551463	62.8104	100.42	0.676975	-1.89136	0.0585767	0.270081	0.999516	0.971082	0.885531	0.954595	0.994729	0.917624	0.955781	0.981285	-0.0560868	0.000840479	0.0793538
at3g08940	at3g08940.1	1	2	light harvesting complex photosystem II	Lhcb4.2 protein (Lhcb4.2 protein involved in the light harvesting complex of photosystem II	light harvesting complex photosystem II (LHCB4.2); FUNCTIONS IN: chlorophyll binding; INVOLVED IN: response to blue light response to red light response to far red light; LOCATED IN: chloroplast thylakoid membrane chloroplast membrane chloroplast envelope; EXPRESSED IN: 26 plant structures; EXPRESSED DURING: 14 growth stages; CONTAINS InterPro DOMAIN/s: Chlorophyll A-B binding protein (InterPro:I…	37088	12631	26;4874;32188	4;1498;11129	5	21	2	2	4.21642e-07	7.41252e-07	1.09323e-07	0.178484	0.0883491	1.80558e+07	-21.7383	-2.76902	0.00535023	0.08098	-10.6764	-2.66848	9.24591	0.00236022	0.14602	1	0.0641884	Chr3:2717674-2722624	1.94041	0.413656	-2.22986	2.43005	0.0150967	0.113456	0.00273504	0.00108992	0.000977941	0.00250961	0.00523078	0.000291635	0.00156564	0.00390207	-0.00388954	-0.000910355	0.00185013
at1g72770	at1g72770.2	2	3	homology to ABI1	mutant has ABA hypersensitive inhibition of seed germination; Protein Phosphatase 2C; regulates the activation of the Snf1-related kinase OST1 by abscisic acid.	homology to ABI1 (HAB1); FUNCTIONS IN: protein serine/threonine phosphatase activity; INVOLVED IN: protein amino acid dephosphorylation; LOCATED IN: protein serine/threonine phosphatase complex; EXPRESSED IN: 22 plant structures; EXPRESSED DURING: 15 growth stages; CONTAINS InterPro DOMAIN/s: Protein phosphatase 2C manganese/magnesium aspartate binding site (InterPro:IPR000222) Protein phosphatas…	908	3415	0;36;33;0;50;0;789	0;113;115;0;194;0;2993	16	20	71	42	2.02962e-06	1.01026e-06	3.04051e-06	0.100439	0.0883491	1.80558e+07	-19.122	1.5887	0.00408155	0.0673769	-9.21438	1.52897	9.24587	0.00236027	0.14602	1	0.0641884	Chr1:27390021-27393281	1.85095	6.74922	0	0	1	1	0.512917	0.505562	0.210418	0.484972	0.873386	0.253613	0.500748	0.854442	-0.425619	0.0212138	0.457015
at3g19580	at3g19580.1	1	2	zinc-finger protein 2	Encodes zinc finger protein. mRNA levels are upregulated in response to ABA high salt and mild dessication. The protein is localized to the nucleus and acts as a transcriptional repressor.	zinc-finger protein 2 (ZF2); CONTAINS InterPro DOMAIN/s: Zinc finger C2H2-like (InterPro:IPR015880) Zinc finger C2H2-type (InterPro:IPR007087); BEST Arabidopsis thaliana protein match is: salt tolerance zinc finger (TAIR:AT1G27730.1); Has 3838 Blast hits to 3100 proteins in 116 species: Archae - 0; Bacteria - 0; Metazoa - 2857; Fungi - 6; Plants - 884; Viruses - 0; Other Eukaryotes - 91 (source: …	433	1291	76;2;355	204;1;1086	21	55	141	63	3.79862e-06	2.17055e-06	5.41142e-06	0.118964	0.0883491	1.80558e+07	-18.154	1.31469	0.0173842	0.172053	-9.24194	1.43521	9.20852	0.00240892	0.14743	1	0.0648083	Chr3:6803071-6804233	14.4035	38.9641	1.43573	-3.64445	0.000267965	0.00594329	0.963497	0.992646	0.859045	0.945618	0.996657	0.953928	0.984102	0.999868	-0.0192538	0.0372749	0.124572
at2g39435	at2g39435.1	1	2	Phosphatidylinositol N-acetyglucosaminlytransferase subunit P-related		Phosphatidylinositol N-acetyglucosaminlytransferase subunit P-related; FUNCTIONS IN: molecular_function unknown; INVOLVED IN: biological_process unknown; LOCATED IN: cellular_component unknown; EXPRESSED IN: 19 plant structures; EXPRESSED DURING: 9 growth stages; BEST Arabidopsis thaliana protein match is: unknown protein (TAIR:AT3G53540.1); Has 30201 Blast hits to 17322 proteins in 780 species: …	86	219	21;1;64	64;7;148	17	4	50	14	1.13193e-06	5.75846e-07	1.68057e-06	0.157953	0.0883491	1.80558e+07	-19.9626	1.54482	0.0259902	0.222425	-10.4077	1.51874	9.12108	0.00252681	0.151483	1	0.0665902	Chr2:16463346-16466941	1.24051	3.44467	1.47343	-2.80113	0.00509244	0.0537538	0.919402	0.776834	0.383929	0.805069	1	0.399474	0.754723	0.961409	-0.478031	-0.0452833	0.424593
at5g63470	at5g63470.1	1	2	nuclear factor Y subunit C4		nuclear factor Y subunit C4 (NF-YC4); CONTAINS InterPro DOMAIN/s: Transcription factor CBF/NF-Y/archaeal histone (InterPro:IPR003958) Histone-fold (InterPro:IPR009072); BEST Arabidopsis thaliana protein match is: nuclear factor Y subunit C1 (TAIR:AT3G48590.1); Has 1376 Blast hits to 1376 proteins in 227 species: Archae - 0; Bacteria - 0; Metazoa - 467; Fungi - 353; Plants - 441; Viruses - 0; Othe…	1296	902	385;46;865	163;28;711	167	218	53	110	7.75658e-06	1.08556e-05	4.65307e-06	0.100439	0.0883491	1.80558e+07	-17.1018	-1.22135	0.0126405	0.140835	-8.9	-1.39332	9.08971	0.00257052	0.15263	1	0.0670941	Chr5:25415700-25417117	41.5011	20.5848	-1.01157	2.87682	0.00401705	0.0457905	0.882209	0.855376	0.79975	0.881926	0.937876	0.753227	0.850023	0.919097	-0.141249	-0.0321434	0.0735572
at1g02880	at1g02880.4	8	4	thiamin pyrophosphokinase1	Encodes a thiamine pyrophosphokinase capable of producing thiamine pyrophosphate from free thiamine.	thiamin pyrophosphokinase1 (TPK1); FUNCTIONS IN: thiamin diphosphokinase activity; INVOLVED IN: thiamin metabolic process; LOCATED IN: cytosol; EXPRESSED IN: 6 plant structures; CONTAINS InterPro DOMAIN/s: Thiamin pyrophosphokinase vitamin B1-binding domain (InterPro:IPR007373) Thiamin pyrophosphokinase (InterPro:IPR006282) Thiamin pyrophosphokinase catalytic domain (InterPro:IPR007371); BEST Ara…	527	856	16;0;0;17;6;1;9;15;0;0;0;23;14;39;387	27;0;0;35;9;3;16;59;0;0;0;36;26;52;593	11	4	47	12	9.85465e-07	4.14046e-07	1.54665e-06	0.151267	0.0883491	1.80558e+07	-20.2595	1.89818	0.00986487	0.120194	-10.9233	1.838	9.02565	0.00266217	0.155431	1	0.0683254	Chr1:642751-644903	4.02175	9.55617	1.24861	-2.6214	0.00875695	0.078665	0.465773	0.543937	0.210691	0.388404	0.561455	0.301454	0.51396	0.68921	-0.153386	0.121327	0.380069
at1g11400	at1g11400.2	2	3	partner of Y14-MAGO	The PYM gene encodes a protein capable of interacting with MAGO and Y14 whose orthologs form part of the exon junction complex in animal cells. In vitro binding assays indicate that PYM can bind to MAGO and Y14 either individually or when they are togethe	partner of Y14-MAGO (PYM); CONTAINS InterPro DOMAIN/s: Exon junction complex Pym (InterPro:IPR015362); Has 344 Blast hits to 344 proteins in 136 species: Archae - 0; Bacteria - 3; Metazoa - 157; Fungi - 114; Plants - 46; Viruses - 0; Other Eukaryotes - 24 (source: NCBI BLink).	420	886	3;21;79;1;0;1;315	4;69;173;0;0;3;637	9	12	50	19	1.21413e-06	5.8904e-07	1.8284e-06	0.118964	0.0883491	1.80558e+07	-19.8789	1.62981	0.00920006	0.114702	-10.2064	1.51758	9.01264	0.00268119	0.155889	1	0.0685268	Chr1:3837820-3840207	9.58104	22.6835	1.24339	-3.28464	0.00102113	0.0166905	0.784684	0.924041	0.531852	0.726081	0.87563	0.775856	0.884993	0.956911	-0.0249256	0.155758	0.360598
at5g46410	at5g46410.1	1	2	SCP1-like small phosphatase 4	Encodes a SCP1-like small phosphatase (SSP). Three SSPs form a unique group with long N-terminal extensions: AT5G46410 (SSP4) AT5G11860 (SSP5) AT4G18140 (SSP4b). SSP4 and SSP4b were localized exclusively in the nuclei whereas SSP5 accumulated in both nuc	SCP1-like small phosphatase 4 (SSP4); CONTAINS InterPro DOMAIN/s: Dullard-like phosphatase domain (InterPro:IPR011948) NLI interacting factor (InterPro:IPR004274); BEST Arabidopsis thaliana protein match is: SCP1-like small phosphatase 4b (TAIR:AT4G18140.2); Has 30201 Blast hits to 17322 proteins in 780 species: Archae - 12; Bacteria - 1396; Metazoa - 17338; Fungi - 3422; Plants - 5037; Viruses -…	790	2089	32;6;752	90;13;1986	18	14	45	45	1.68548e-06	8.90098e-07	2.48026e-06	0.100439	0.0883491	1.80558e+07	-19.3602	1.479	0.0077495	0.102244	-9.97297	1.41945	8.96068	0.00275852	0.159719	1	0.0702106	Chr5:18825102-18829221	7.39306	19.331	1.38667	-3.94557	7.96111e-05	0.00225275	0.844764	0.881981	0.633523	0.825044	0.95597	0.755846	0.873507	0.953347	-0.126004	0.0488517	0.257332
at4g33467	at4g33467.2	2	2			unknown protein; Has 25 Blast hits to 25 proteins in 9 species: Archae - 0; Bacteria - 0; Metazoa - 0; Fungi - 0; Plants - 25; Viruses - 0; Other Eukaryotes - 0 (source: NCBI BLink).	248	78	8;50;190	2;16;60	11	39	2	14	9.42587e-07	1.43118e-06	4.54522e-07	0.21437	0.0883491	1.80558e+07	-20.2226	-1.63309	0.0493906	0.321559	-9.28536	-1.73381	8.85866	0.00291701	0.166819	1	0.0733317	Chr4:16101463-16102196	13.5694	4.03328	-1.75033	2.95372	0.00313972	0.0385415	0.881385	0.893953	0.706157	0.867678	0.957263	0.650973	0.859704	0.984918	-0.244373	-0.00694958	0.198478
at1g69840	at1g69840.3	4	7	SPFH/Band 7/PHB domain-containing membrane-associated protein family		SPFH/Band 7/PHB domain-containing membrane-associated protein family; INVOLVED IN: biological_process unknown; LOCATED IN: plasma membrane vacuole; EXPRESSED IN: 26 plant structures; EXPRESSED DURING: 15 growth stages; CONTAINS InterPro DOMAIN/s: Band 7 protein (InterPro:IPR001107); BEST Arabidopsis thaliana protein match is: SPFH/Band 7/PHB domain-containing membrane-associated protein family (T…	4551	16193	28;7;0;14;0;1;0;96;0;0;0;0;0;0;0;2;0;0;0;0;0;0;0;0;0;0;0;0;0;0;0;1;0;0;0;0;0;0;0;0;0;0;0;0;0;0;0;0;0;0;0;1;0;0;0;0;0;0;0;0;0;0;0;7;6;0;0;0;0;0;0;0;0;0;0;0;0;0;0;0;1;0;0;0;0;0;0;0;21;0;0;0;0;0;0;0;0;0;0;0;0;0;0;0;0;0;0;0;0;0;0;0;0;0;0;0;0;0;0;0;0;0;0;0;0;0;4366	31;33;0;55;0;89;0;454;0;0;0;0;0;0;0;3;0;0;0;1;0;0;0;0;0;0;0;0;0;0;0;13;0;0;0;0;0;0;0;0;0;0;0;0;0;0;0;0;0;0;0;0;0;0;0;0;0;0;0;0;0;0;0;24;16;0;0;0;0;0;0;0;0;0;0;0;0;0;0;1;1;0;0;0;0;0;0;0;8;0;0;0;0;0;0;0;0;0;0;0;0;0;0;0;0;0;0;0;0;0;0;0;0;0;0;4;1;0;2;0;0;0;0;0;0;0;15457	1	13	26	29	9.62479e-07	3.98891e-07	1.52059e-06	0.157953	0.0883491	1.80558e+07	-20.285	1.92177	0.011061	0.129122	-10.5941	2.116	8.8078	0.00299945	0.168412	1	0.0742512	Chr1:26293600-26295849	1.02152	3.67236	1.84599	-2.99429	0.00275081	0.0351744	0.047722	0.0797238	0	0.0243675	0.0772338	0.00261451	0.0335211	0.116904	-0.0536498	0.0094814	0.0942699
at1g32870	at1g32870.1	1	2	NAC domain protein 13		NAC domain protein 13 (NAC13); CONTAINS InterPro DOMAIN/s: No apical meristem (NAM) protein (InterPro:IPR003441); BEST Arabidopsis thaliana protein match is: NAC domain containing protein 16 (TAIR:AT1G34180.1); Has 2951 Blast hits to 2946 proteins in 83 species: Archae - 0; Bacteria - 0; Metazoa - 2; Fungi - 2; Plants - 2931; Viruses - 0; Other Eukaryotes - 16 (source: NCBI BLink).	401	1518	54;0;347	149;0;1369	34	20	101	48	2.73337e-06	1.49256e-06	3.96721e-06	0.100439	0.0883491	1.80558e+07	-18.6491	1.41021	0.00750772	0.100587	-9.45756	1.37309	8.74863	0.00309835	0.171045	1	0.0754875	Chr1:11911678-11914735	5.75435	21.4378	1.89743	-4.98766	6.11154e-07	3.50817e-05	1	0.999998	0.839508	0.949407	1	0.952472	0.983883	1	-0.0307752	0.0328375	0.148764
at3g59950	at3g59950.3	4	3	Peptidase family C54 protein		Peptidase family C54 protein; FUNCTIONS IN: peptidase activity; INVOLVED IN: autophagy; EXPRESSED IN: 23 plant structures; EXPRESSED DURING: 13 growth stages; CONTAINS InterPro DOMAIN/s: Peptidase C54 (InterPro:IPR005078); BEST Arabidopsis thaliana protein match is: Peptidase family C54 protein (TAIR:AT2G44140.1); Has 30201 Blast hits to 17322 proteins in 780 species: Archae - 12; Bacteria - 1396…	872	1148	216;31;261;6;2;0;356	296;32;325;29;0;0;466	4	2	11	18	4.87161e-07	1.6669e-07	8.0909e-07	0.131666	0.0883491	1.80558e+07	-21.3749	2.28634	0.00715308	0.0977541	-11.5239	2.21191	8.74694	0.00310121	0.171045	1	0.0754875	Chr3:22142899-22147691	0.552685	1.66325	1.58948	-1.95472	0.0506163	0.247728	0.0497984	0.200342	0.0177912	0.0611859	0.128576	0.0775839	0.165768	0.351601	-0.00578437	0.104603	0.291367
at1g28330	at1g28330.2	2	5	dormancy-associated protein-like 1	dormancy-associated protein (DRM1)	dormancy-associated protein-like 1 (DYL1); CONTAINS InterPro DOMAIN/s: Dormancyauxin associated (InterPro:IPR008406); BEST Arabidopsis thaliana protein match is: Dormancy/auxin associated family protein (TAIR:AT2G33830.2); Has 226 Blast hits to 226 proteins in 49 species: Archae - 0; Bacteria - 0; Metazoa - 0; Fungi - 0; Plants - 225; Viruses - 0; Other Eukaryotes - 1 (source: NCBI BLink).	21148	9520	901;1605;14;525;0;837;7;0;424;0;0;0;0;0;0;0;0;0;0;114;0;1914;7077;0;0;0;0;0;0;0;7730	338;738;10;110;0;371;2;0;145;0;0;0;0;0;0;0;0;0;0;14;0;861;3462;0;0;0;0;0;0;0;3469	1026	579	206	532	3.27673e-05	4.4154e-05	2.13682e-05	0.106545	0.0883491	1.80558e+07	-14.9905	-1.04662	0.0309058	0.245039	-7.80145	-1.53969	8.7126	0.00316019	0.172025	1	0.0759155	Chr1:9933883-9935271	314.824	152.901	-1.04195	2.79076	0.0052585	0.0550487	0	0.0436938	0	0.00940076	0.638514	0	0.0322295	0.801033	-0.586041	0	0.725515
at1g22590	at1g22590.1	1	2	AGAMOUS-like 87		AGAMOUS-like 87 (AGL87); Has 9 Blast hits to 9 proteins in 3 species: Archae - 0; Bacteria - 0; Metazoa - 0; Fungi - 0; Plants - 8; Viruses - 0; Other Eukaryotes - 1 (source: NCBI BLink).	717	253	238;10;469	101;1;151	111	127	40	61	4.76156e-06	6.6837e-06	2.83767e-06	0.0943988	0.0883491	1.80558e+07	-17.8086	-1.2355	0.0115534	0.132647	-9.41293	-1.3062	8.70792	0.0031683	0.172025	1	0.0759155	Chr1:7981739-7984334	28.371	9.93137	-1.51436	3.6877	0.000226288	0.0052057	0.961911	0.987958	0.91242	0.956109	0.9832	0.929677	0.974801	0.999698	-0.0342023	0.0183234	0.0671517
at3g06080	at3g06080.1	1	2	Plant protein of unknown function (DUF828)	Encodes a member of the TBL (TRICHOME BIREFRINGENCE-LIKE) gene family containing a plant-specific DUF231 (domain of unknown function) domain. TBL gene family has 46 members two of which (TBR/AT5G06700 and TBL3/AT5G01360) have been shown to be involved in	TRICHOME BIREFRINGENCE-LIKE 10 (TBL10); CONTAINS InterPro DOMAIN/s: Protein of unknown function DUF231 plant (InterPro:IPR004253); BEST Arabidopsis thaliana protein match is: TRICHOME BIREFRINGENCE-LIKE 11 (TAIR:AT5G19160.1); Has 1282 Blast hits to 1271 proteins in 25 species: Archae - 0; Bacteria - 0; Metazoa - 0; Fungi - 0; Plants - 1282; Viruses - 0; Other Eukaryotes - 0 (source: NCBI BLink).	3013	1923	104;191;2718	48;110;1765	49	55	12	36	2.14682e-06	2.91707e-06	1.3722e-06	0.131666	0.0883491	1.80558e+07	-18.927	-1.0809	0.0736504	0.396418	-9.94608	-1.34277	8.66915	0.00323643	0.174367	1	0.0769467	Chr3:1834706-1837984	7.42468	3.21252	-1.20862	2.77254	0.00556211	0.0574284	0.157393	0.125655	0.0818251	0.155082	0.266506	0.0661225	0.123967	0.217053	-0.157519	-0.0286178	0.0858186
at4g01330	at4g01330.2	2	2	Protein kinase superfamily protein		Protein kinase superfamily protein; FUNCTIONS IN: protein serine/threonine kinase activity protein kinase activity kinase activity ATP binding; INVOLVED IN: protein amino acid phosphorylation; EXPRESSED IN: 22 plant structures; EXPRESSED DURING: 13 growth stages; CONTAINS InterPro DOMAIN/s: Protein kinase ATP binding site (InterPro:IPR017441) Protein kinase catalytic domain (InterPro:IPR000719) S…	1308	591	29;54;1225	18;18;555	27	27	3	15	1.01196e-06	1.50954e-06	5.10622e-07	0.144658	0.0883491	1.80558e+07	-20.1114	-1.54891	0.027773	0.230278	-11.2803	-1.79307	8.63897	0.00329048	0.175998	1	0.077664	Chr4:550232-553016	6.14737	1.71537	-1.84145	3.55065	0.000384288	0.00789838	0.411431	0.279311	0.244252	0.408451	0.585392	0.11882	0.253218	0.439459	-0.372337	-0.154551	0.0974853
at1g72416	at1g72416.1	1	5	Chaperone DnaJ-domain superfamily protein		Chaperone DnaJ-domain superfamily protein; FUNCTIONS IN: heat shock protein binding; INVOLVED IN: biological_process unknown; LOCATED IN: cellular_component unknown; CONTAINS InterPro DOMAIN/s: Molecular chaperone heat shock protein Hsp40 DnaJ (InterPro:IPR015609) Heat shock protein DnaJ N-terminal (InterPro:IPR001623) Heat shock protein DnaJ conserved site (InterPro:IPR018253); BEST Arabidopsis …	1003	153	29;39;0;6;0;0;108;0;301;0;0;0;0;0;164;0;0;0;0;21;0;0;0;0;0;0;7;0;4;0;324	5;2;0;1;1;0;18;0;35;0;0;0;0;0;31;0;0;1;0;8;0;0;0;0;0;0;0;0;1;0;50	5	24	0	5	4.82253e-07	8.28846e-07	1.39549e-07	0.229344	0.0883491	1.80558e+07	-21.4643	-2.54967	0.018944	0.182151	-9.62353	-2.62297	8.56742	0.00342231	0.18089	1	0.0798193	Chr1:27258828-27260291	30.554	4.38134	-2.80191	6.10857	1.00529e-09	1.31721e-07	0.754001	0.727971	0.179601	0.747809	0.975567	0.437223	0.793191	0.937094	-0.39316	0.0382934	0.618956
at3g54890	at3g54890.4	8	4	photosystem I light harvesting complex gene 1	Encodes a component of the light harvesting complex associated with photosystem I.	photosystem I light harvesting complex gene 1 (LHCA1); FUNCTIONS IN: chlorophyll binding; INVOLVED IN: response to blue light response to red light photosynthesis light harvesting in photosystem I response to far red light photosynthesis; LOCATED IN: light-harvesting complex chloroplast thylakoid membrane chloroplast plastoglobule membrane; EXPRESSED IN: 28 plant structures; EXPRESSED DURING: 14 …	62184	32333	2504;0;130;2;2727;0;2491;20;15535;0;822;0;1690;0;36263	1233;0;80;0;1371;0;1150;2;8843;0;487;0;821;0;18346	2	18	2	0	3.08411e-07	5.71701e-07	5.41182e-08	0.25251	0.0883491	1.80558e+07	-22.4381	-3.43696	0.00754966	0.100902	-10.8615	-3.31361	8.45749	0.00363543	0.186858	1	0.0824413	Chr3:20339503-20341103	1.9456	0.131612	-3.88585	2.97922	0.00288979	0.0364956	0.00117902	0.000136813	0.000398255	0.00113633	0.00238284	3.01835e-07	0.000364562	0.253497	-0.00209063	-0.000760677	0.252125
at1g53160	at1g53160.1	1	2	squamosa promoter binding protein-like 4	Encodes a member of the SPL (squamosa-promoter binding protein-like)gene family a novel gene family encoding DNA binding proteins and putative transcription factors. Contains the SBP-box which encodes the SBP-domain required and sufficient for interactio	squamosa promoter binding protein-like 4 (SPL4); FUNCTIONS IN: DNA binding sequence-specific DNA binding transcription factor activity; INVOLVED IN: regulation of vegetative phase change regulation of transcription; LOCATED IN: nucleus; EXPRESSED IN: 22 plant structures; EXPRESSED DURING: 13 growth stages; CONTAINS InterPro DOMAIN/s: Squamosa promoter-binding protein (InterPro:IPR017238) Transcri…	456	184	118;27;311	40;10;134	90	28	25	15	2.14557e-06	3.21085e-06	1.08033e-06	0.125279	0.0883491	1.80558e+07	-19.0361	-1.57143	0.00814919	0.105617	-10.2822	-1.59112	8.45241	0.00364559	0.186858	1	0.0824413	Chr1:19806418-19807608	14.6173	5.8836	-1.3129	2.71289	0.00666985	0.0651026	0.823454	0.807586	0.679469	0.844056	0.948124	0.618154	0.828602	0.951675	-0.242947	-0.0149975	0.188928
at1g74960	at1g74960.1	1	3	fatty acid biosynthesis 1	Encodes a plastidic beta-ketoacyl-ACP synthase II involved in fatty acid elongation from 16:0-ACP to 18:0-ACP. Homozygous knock-out mutants are embryo lethal indicating early embryo development is sensitive to elevated 16:0.	fatty acid biosynthesis 1 (FAB1); FUNCTIONS IN: 3-oxoacyl-[acyl-carrier-protein] synthase activity fatty acid synthase activity; INVOLVED IN: fatty acid biosynthetic process unsaturated fatty acid biosynthetic process; LOCATED IN: chloroplast plastid; EXPRESSED IN: 24 plant structures; EXPRESSED DURING: 15 growth stages; CONTAINS InterPro DOMAIN/s: Beta-ketoacyl synthase (InterPro:IPR000794) Thio…	3360	2656	97;213;173;11;0;219;2647	39;184;219;5;0;151;2058	52	45	6	33	1.9188e-06	2.70288e-06	1.12665e-06	0.157953	0.0883491	1.80558e+07	-19.1207	-1.2472	0.0621068	0.361815	-10.4041	-1.643	8.44821	0.00365402	0.186858	1	0.0824413	Chr1:28151923-28156259	11.2315	5.38294	-1.06108	2.64016	0.00828662	0.075532	0.361649	0.221853	0.223202	0.359695	0.513904	0.112737	0.212097	0.337829	-0.328306	-0.148507	0.0478787
at1g20030	at1g20030.2	2	2	Pathogenesis-related thaumatin superfamily protein		Pathogenesis-related thaumatin superfamily protein; CONTAINS InterPro DOMAIN/s: Thaumatin conserved site (InterPro:IPR017949) Thaumatin pathogenesis-related (InterPro:IPR001938); BEST Arabidopsis thaliana protein match is: Pathogenesis-related thaumatin superfamily protein (TAIR:AT1G75800.1); Has 35333 Blast hits to 34131 proteins in 2444 species: Archae - 798; Bacteria - 22429; Metazoa - 974; Fu…	475	123	1;31;443	0;8;115	11	20	0	8	5.50604e-07	8.75191e-07	2.25565e-07	0.178484	0.0883491	1.80558e+07	-21.0853	-1.93262	0.0330122	0.254322	-10.8432	-2.16783	8.44071	0.00366914	0.186858	1	0.0824413	Chr1:6945424-6947344	4.50611	1.13859	-1.98464	3.27161	0.00106939	0.0172905	0.945555	0.99802	0.692972	0.877881	0.98949	0.481845	0.798068	0.998929	-0.413667	-0.0713236	0.217341
at5g06750	at5g06750.1	1	3	Protein phosphatase 2C family protein		Protein phosphatase 2C family protein; FUNCTIONS IN: protein serine/threonine phosphatase activity catalytic activity; INVOLVED IN: protein amino acid dephosphorylation; LOCATED IN: mitochondrion protein serine/threonine phosphatase complex; EXPRESSED IN: 22 plant structures; EXPRESSED DURING: 13 growth stages; CONTAINS InterPro DOMAIN/s: Protein phosphatase 2C manganese/magnesium aspartate bindi…	521	1073	45;1;0;0;121;0;354	124;0;0;1;259;1;688	18	27	72	52	2.32081e-06	1.26813e-06	3.36673e-06	0.100439	0.0883491	1.80558e+07	-18.8843	1.40786	0.00852546	0.109174	-9.86546	1.32667	8.3636	0.00382812	0.192149	1	0.0847714	Chr5:2086265-2089287	9.21861	18.4994	1.00485	-2.80716	0.00499808	0.0531104	0.999676	0.990529	0.853796	0.94157	0.998842	0.910533	0.957517	0.987803	-0.0560823	0.0152544	0.106269
at3g08720	at3g08720.1	1	2	serine/threonine protein kinase 2	Encodes a ribosomal-protein S6 kinase. Gene expression is induced by cold and salt (NaCl). Activation of AtS6k is regulated by 1-naphthylacetic acid and kinetin at least in part via a lipid kinase-dependent pathway. Phosphorylates specifically mammalian	serine/threonine protein kinase 2 (S6K2); CONTAINS InterPro DOMAIN/s: Protein kinase ATP binding site (InterPro:IPR017441) Serine/threonine-protein kinase domain (InterPro:IPR002290) Serine/threonine-protein kinase-like domain (InterPro:IPR017442) AGC-kinase C-terminal (InterPro:IPR000961) Protein kinase C-terminal (InterPro:IPR017892) Serine/threonine-protein kinase active site (InterPro:IPR0082…	397	949	2;12;383	18;48;883	1	1	14	4	2.71094e-07	5.5776e-08	4.80249e-07	0.151267	0.0883491	1.80558e+07	-22.5475	3.09591	0.00828753	0.107012	-11.8284	3.0118	8.34994	0.003857	0.192216	1	0.0847986	Chr3:2648508-2651160	4.15016	9.18809	1.1466	-2.76254	0.00573531	0.058491	0.446184	0.579891	0.264347	0.520045	0.745641	0.35299	0.561551	0.747177	-0.269263	0.0505767	0.346932
at3g44400	at3g44400.2	2	2	Disease resistance protein (TIR-NBS-LRR class) family		Disease resistance protein (TIR-NBS-LRR class) family; FUNCTIONS IN: transmembrane receptor activity nucleoside-triphosphatase activity nucleotide binding ATP binding; INVOLVED IN: signal transduction apoptosis defense response innate immune response; LOCATED IN: intrinsic to membrane endomembrane system; EXPRESSED IN: 20 plant structures; EXPRESSED DURING: 14 growth stages; CONTAINS InterPro DOM…	478	1379	12;39;427	18;103;1258	22	17	58	45	1.94674e-06	1.08447e-06	2.80615e-06	0.0943988	0.0883491	1.80558e+07	-19.1288	1.37167	0.0101442	0.122208	-9.92952	1.32459	8.30138	0.00396149	0.196023	1	0.086476	Chr3:16044686-16049701	2.17099	6.69103	1.62387	-3.96858	7.23032e-05	0.00207766	0.654056	0.754356	0.437328	0.64047	0.815653	0.635588	0.781372	0.888394	-0.0797823	0.13764	0.375321
at5g48880	at5g48880.2	2	3	peroxisomal 3-keto-acyl-CoA thiolase 2	Encodes a peroxisomal 3-keto-acyl-CoA thiolase 2 precursor. EC2.3.1.16 thiolases. AT5G48880.1 is named PKT1 and AT5G48880.2 is named PKT2.	peroxisomal 3-keto-acyl-CoA thiolase 2 (PKT2); FUNCTIONS IN: transferase activity transferring acyl groups other than amino-acyl groups catalytic activity acetyl-CoA C-acyltransferase activity; INVOLVED IN: fatty acid oxidation; LOCATED IN: peroxisome; EXPRESSED IN: 22 plant structures; EXPRESSED DURING: 14 growth stages; CONTAINS InterPro DOMAIN/s: Thiolase (InterPro:IPR002155) Thiolase active s…	2530	1502	0;159;0;0;0;69;2302	8;72;0;0;0;29;1393	68	91	47	25	3.20253e-06	4.48247e-06	1.93143e-06	0.0943988	0.0883491	1.80558e+07	-18.3747	-1.21515	0.0140558	0.150766	-9.3231	-1.31887	8.25725	0.00405896	0.198864	1	0.087726	Chr5:19813345-19817897	30.1446	13.6642	-1.1415	3.15989	0.00157828	0.0233033	0.990077	0.939417	0	0.829343	0.985387	0.0435466	0.739954	0.937488	-0.697625	-0.079474	0.763899
at5g62620	at5g62620.1	1	2	Galactosyltransferase family protein		Galactosyltransferase family protein; FUNCTIONS IN: transferase activity transferring hexosyl groups sugar binding galactosyltransferase activity; INVOLVED IN: protein amino acid glycosylation; LOCATED IN: chloroplast; EXPRESSED IN: 22 plant structures; EXPRESSED DURING: 13 growth stages; CONTAINS InterPro DOMAIN/s: Galectin carbohydrate recognition domain (InterPro:IPR001079) Glycosyl transferas…	529	1027	25;0;504	79;0;948	18	7	56	23	1.39621e-06	6.88482e-07	2.09727e-06	0.125279	0.0883491	1.80558e+07	-19.6695	1.60707	0.0118519	0.135128	-10.4989	1.57292	8.25712	0.00405924	0.198864	1	0.087726	Chr5:25136750-25139946	5.34318	10.4843	0.972456	-2.67015	0.00758175	0.0708757	0.9999	1	0.818791	0.941557	0.999965	0.916259	0.972955	1	-0.0582402	0.0292905	0.157816
at5g25770	at5g25770.1	1	3	alpha/beta-Hydrolases superfamily protein		alpha/beta-Hydrolases superfamily protein; CONTAINS InterPro DOMAIN/s: Acetyl xylan esterase (InterPro:IPR008391); Has 1590 Blast hits to 1588 proteins in 559 species: Archae - 54; Bacteria - 1372; Metazoa - 0; Fungi - 31; Plants - 36; Viruses - 0; Other Eukaryotes - 97 (source: NCBI BLink).	630	1255	22;1;0;0;2;0;605	83;3;0;0;7;0;1162	14	8	59	24	1.41026e-06	6.09417e-07	2.20199e-06	0.11272	0.0883491	1.80558e+07	-19.721	1.85242	0.00259023	0.0490665	-10.3507	1.78507	8.25604	0.00406165	0.198864	1	0.087726	Chr5:8967654-8972125	1.8067	7.72021	0	0	1	1	0.877468	0.890111	0.279246	0.490286	0.757731	0.390624	0.632355	0.878086	-0.233999	0.142043	0.466297
at5g59130	at5g59130.2	2	2	Subtilase family protein		Subtilase family protein; FUNCTIONS IN: identical protein binding serine-type endopeptidase activity; INVOLVED IN: proteolysis negative regulation of catalytic activity; LOCATED IN: endomembrane system; EXPRESSED IN: 17 plant structures; EXPRESSED DURING: 13 growth stages; CONTAINS InterPro DOMAIN/s: Protease-associated PA (InterPro:IPR003137) Peptidase S8/S53 subtilisin/kexin/sedolisin (InterPro…	1079	292	50;40;989	17;12;263	17	23	5	7	7.26414e-07	1.12453e-06	3.30951e-07	0.11272	0.0883491	1.80558e+07	-20.6427	-1.76304	0.011056	0.129118	-10.9344	-1.8085	8.21688	0.00415026	0.201786	1	0.0890129	Chr5:23870097-23873720	5.11862	1.25553	-2.02746	3.88339	0.000103011	0.00278418	0.382843	0.36809	0.235404	0.387066	0.556278	0.206095	0.383049	0.609465	-0.240791	-0.00438028	0.276459
at1g75380	at1g75380.3	4	3	bifunctional nuclease in basal defense response 1	Encodes a nucleases AtBBD1 involved in ABA-mediated callose deposition.	bifunctional nuclease in basal defense response 1 (BBD1); CONTAINS InterPro DOMAIN/s: Protein of unknown function DUF151 (InterPro:IPR003729) UvrB/UvrC protein (InterPro:IPR001943); BEST Arabidopsis thaliana protein match is: Wound-responsive family protein (TAIR:AT1G19660.2); Has 843 Blast hits to 843 proteins in 291 species: Archae - 44; Bacteria - 501; Metazoa - 0; Fungi - 0; Plants - 105; Vir…	31355	17255	90;0;951;89;0;4241;25984	37;0;613;40;0;1848;14717	61	28	30	10	1.74963e-06	2.44354e-06	1.06083e-06	0.125279	0.0883491	1.80558e+07	-19.2477	-1.20738	0.0442727	0.301792	-10.3949	-1.26988	8.147	0.00431325	0.208983	1	0.0921863	Chr1:28281388-28284045	86.9442	36.8904	-1.23684	3.54134	0.000398106	0.00810636	0.078988	0.0578291	0.045054	0.0783056	0.126083	0.0293661	0.0556478	0.0967492	-0.077945	-0.0230543	0.0292362
at1g02850	at1g02850.4	8	5	beta glucosidase 11		beta glucosidase 11 (BGLU11); FUNCTIONS IN: cation binding hydrolase activity hydrolyzing O-glycosyl compounds catalytic activity; INVOLVED IN: carbohydrate metabolic process; LOCATED IN: endomembrane system; EXPRESSED IN: 24 plant structures; EXPRESSED DURING: 13 growth stages; CONTAINS InterPro DOMAIN/s: Glycoside hydrolase family 1 (InterPro:IPR001360) Glycoside hydrolase family 1 active site …	1254	4261	20;8;0;0;0;0;0;3;0;0;0;0;0;0;0;0;0;0;0;0;0;0;137;91;0;49;0;0;3;4;939	93;49;0;2;0;0;0;21;0;0;0;0;0;0;0;0;0;0;0;0;0;0;459;263;0;159;0;0;7;13;3195	1	2	14	7	3.27601e-07	8.38773e-08	5.66007e-07	0.125279	0.0883491	1.80558e+07	-22.1308	2.74982	0.00660374	0.0932621	-12.1114	2.67868	8.13415	0.00434392	0.209741	1	0.0925195	Chr1:630504-633259	0.44814	2.38494	0	0	1	1	0.0153361	0.0548047	0.00669458	0.0408131	0.095491	0.022858	0.0546561	0.100564	-0.0471903	0.0124726	0.0700241
at1g69840	at1g69840.2	2	7	SPFH/Band 7/PHB domain-containing membrane-associated protein family		SPFH/Band 7/PHB domain-containing membrane-associated protein family; INVOLVED IN: biological_process unknown; LOCATED IN: plasma membrane chloroplast vacuole; EXPRESSED IN: 26 plant structures; EXPRESSED DURING: 15 growth stages; CONTAINS InterPro DOMAIN/s: Band 7 protein (InterPro:IPR001107); BEST Arabidopsis thaliana protein match is: SPFH/Band 7/PHB domain-containing membrane-associated prote…	4551	16193	28;7;0;14;0;1;0;96;0;0;0;0;0;0;0;2;0;0;0;0;0;0;0;0;0;0;0;0;0;0;0;1;0;0;0;0;0;0;0;0;0;0;0;0;0;0;0;0;0;0;0;1;0;0;0;0;0;0;0;0;0;0;0;7;6;0;0;0;0;0;0;0;0;0;0;0;0;0;0;0;1;0;0;0;0;0;0;0;21;0;0;0;0;0;0;0;0;0;0;0;0;0;0;0;0;0;0;0;0;0;0;0;0;0;0;0;0;0;0;0;0;0;0;0;0;0;4366	31;33;0;55;0;89;0;454;0;0;0;0;0;0;0;3;0;0;0;1;0;0;0;0;0;0;0;0;0;0;0;13;0;0;0;0;0;0;0;0;0;0;0;0;0;0;0;0;0;0;0;0;0;0;0;0;0;0;0;0;0;0;0;24;16;0;0;0;0;0;0;0;0;0;0;0;0;0;0;1;1;0;0;0;0;0;0;0;8;0;0;0;0;0;0;0;0;0;0;0;0;0;0;0;0;0;0;0;0;0;0;0;0;0;0;4;1;0;2;0;0;0;0;0;0;0;15457	0	7	22	11	5.46982e-07	1.98213e-07	8.86915e-07	0.157953	0.0883491	1.80558e+07	-21.1823	2.14555	0.0172233	0.171097	-10.9883	2.21967	8.02634	0.00461019	0.218979	1	0.0965891	Chr1:26293600-26295849	3.24145	25.0201	2.94837	-6.25575	3.95612e-10	5.67727e-08	0.0335274	0.248985	0.00719406	0.0299748	0.0730089	0.0300114	0.0819444	0.271864	-0.0163549	0.0520863	0.251579
at5g62570	at5g62570.1	1	2	Calmodulin binding protein-like		Calmodulin binding protein-like; CONTAINS InterPro DOMAIN/s: Calmodulin binding protein-like (InterPro:IPR012416); BEST Arabidopsis thaliana protein match is: Calmodulin-binding protein (TAIR:AT4G25800.2); Has 287 Blast hits to 280 proteins in 14 species: Archae - 0; Bacteria - 0; Metazoa - 0; Fungi - 0; Plants - 287; Viruses - 0; Other Eukaryotes - 0 (source: NCBI BLink).	1015	1859	77;0;938	225;0;1634	32	45	149	76	4.09297e-06	2.17044e-06	6.00344e-06	0.0943988	0.0883491	1.80558e+07	-18.0797	1.46737	0.00318669	0.0567031	-9.02497	1.34471	8.02495	0.00461373	0.218979	1	0.0965891	Chr5:25114319-25117295	15.4012	26.5556	0.785976	-2.26882	0.0232791	0.150667	0.999998	1	0.785189	0.928295	1	0.887056	0.963319	1	-0.0750068	0.0321002	0.174561
at5g14320	at5g14320.2	2	2	Ribosomal protein S13/S18 family		Ribosomal protein S13/S18 family; FUNCTIONS IN: structural constituent of ribosome RNA binding nucleic acid binding; INVOLVED IN: translation; LOCATED IN: small ribosomal subunit chloroplast; EXPRESSED IN: 22 plant structures; EXPRESSED DURING: 13 growth stages; CONTAINS InterPro DOMAIN/s: Ribosomal protein S13-like H2TH (InterPro:IPR010979) Ribosomal protein S13 (InterPro:IPR001892); BEST Arabid…	10614	6924	2072;44;8498	1237;11;5676	28	16	4	7	7.6089e-07	1.21615e-06	3.04381e-07	0.118964	0.0883491	1.80558e+07	-20.6469	-1.99283	0.00495495	0.0770049	-11.6292	-2.03587	7.96252	0.00477559	0.223481	1	0.0985693	Chr5:4617649-4618912	1.68917	0.531247	-1.66886	2.02733	0.0426285	0.222697	0.00588813	0.00238991	0.00299739	0.00603391	0.0110879	0.000971393	0.00261171	0.00531286	-0.00854854	-0.00339637	0.000618606
at2g29310	at2g29310.2	2	2	NAD(P)-binding Rossmann-fold superfamily protein		NAD(P)-binding Rossmann-fold superfamily protein; FUNCTIONS IN: oxidoreductase activity binding catalytic activity; INVOLVED IN: oxidation reduction metabolic process; EXPRESSED IN: 22 plant structures; EXPRESSED DURING: 13 growth stages; CONTAINS InterPro DOMAIN/s: NAD(P)-binding domain (InterPro:IPR016040) Glucose/ribitol dehydrogenase (InterPro:IPR002347) Short-chain dehydrogenase/reductase SD…	1366	448	468;93;805	163;32;253	23	70	6	26	1.792e-06	2.66637e-06	9.16552e-07	0.185491	0.0883491	1.80558e+07	-19.2754	-1.52635	0.0337715	0.257398	-10.9708	-1.6338	7.94083	0.00483317	0.224807	1	0.0991527	Chr2:12590057-12591363	12.8527	3.40222	-1.91753	3.45623	0.000547788	0.0104731	0.432332	0.401021	0.10374	0.402381	0.906758	0.0923633	0.375352	0.823381	-0.59067	-0.0263593	0.514492
at3g60540	at3g60540.1	1	2	Preprotein translocase Sec Sec61-beta subunit protein		Preprotein translocase Sec Sec61-beta subunit protein; CONTAINS InterPro DOMAIN/s: Preprotein translocase Sec Sec61-beta subunit eukarya (InterPro:IPR016482) Preprotein translocase Sec Sec61-beta subunit (InterPro:IPR005609); BEST Arabidopsis thaliana protein match is: Preprotein translocase Sec Sec61-beta subunit protein (TAIR:AT2G45070.4); Has 393 Blast hits to 393 proteins in 149 species: Arch…	674	1466	217;25;432	599;73;794	71	146	314	285	1.13257e-05	6.1883e-06	1.64552e-05	0.088425	0.0883491	1.80558e+07	-16.5966	1.41092	0.0019597	0.040403	-8.62321	1.32129	7.86227	0.00504771	0.232461	1	0.102525	Chr3:22374962-22375865	61.8264	124.096	1.00517	-2.80397	0.00504768	0.0534217	0.965115	0.944993	0.930373	0.964014	0.984021	0.90211	0.947146	0.973347	-0.0649577	-0.0166572	0.0245756
at3g17609	at3g17609.2	2	4	HY5-homolog	Encodes a homolog of HY5 (HYH). Involved in phyB signaling pathway.	HY5-homolog (HYH); CONTAINS InterPro DOMAIN/s: Basic-leucine zipper (bZIP) transcription factor (InterPro:IPR004827) bZIP transcription factor bZIP-1 (InterPro:IPR011616); BEST Arabidopsis thaliana protein match is: Basic-leucine zipper (bZIP) transcription factor family protein (TAIR:AT5G11260.1); Has 1704 Blast hits to 1704 proteins in 215 species: Archae - 0; Bacteria - 0; Metazoa - 880; Fungi…	144	444	0;19;0;5;0;17;0;6;0;0;0;0;0;0;97	1;81;0;21;0;56;5;13;0;0;1;0;0;0;266	10	9	60	21	1.34009e-06	5.29844e-07	2.13768e-06	0.118964	0.0883491	1.80558e+07	-19.8432	2.00935	0.00149481	0.0333758	-10.0551	1.96322	7.76011	0.00534128	0.242854	1	0.107103	Chr3:6023865-6024698	4.98266	14.8303	1.57356	-3.17168	0.00151561	0.0226534	0.424494	0.705814	0	0.496803	0.81378	0.258064	0.559389	0.810321	-0.401905	0.0604779	0.610114
at5g57150	at5g57150.1	1	4	basic helix-loop-helix (bHLH) DNA-binding superfamily protein		basic helix-loop-helix (bHLH) DNA-binding superfamily protein; FUNCTIONS IN: DNA binding sequence-specific DNA binding transcription factor activity; INVOLVED IN: regulation of transcription; LOCATED IN: nucleus; EXPRESSED IN: 24 plant structures; EXPRESSED DURING: 14 growth stages; CONTAINS InterPro DOMAIN/s: Helix-loop-helix DNA-binding domain (InterPro:IPR001092) Helix-loop-helix DNA-binding (…	991	3414	205;17;3;11;0;0;0;0;60;123;0;0;0;42;530	636;64;19;29;0;0;0;1;191;292;0;0;0;169;2013	92	113	489	147	1.11634e-05	5.76764e-06	1.65388e-05	0.100439	0.0883491	1.80558e+07	-16.6438	1.51933	0.00170386	0.0365778	-8.22397	1.38392	7.75365	0.00536039	0.242854	1	0.107103	Chr5:23152173-23161746	19.589	63.8876	1.70549	-4.48594	7.25945e-06	0.000298157	0.837396	0.847898	0.726435	0.824369	0.900684	0.76996	0.848067	0.906783	-0.0935794	0.0223779	0.139627
at4g26910	at4g26910.2	2	3	Dihydrolipoamide succinyltransferase		Dihydrolipoamide succinyltransferase; FUNCTIONS IN: zinc ion binding acyltransferase activity; INVOLVED IN: tricarboxylic acid cycle metabolic process; LOCATED IN: mitochondrion membrane; EXPRESSED IN: 25 plant structures; EXPRESSED DURING: 15 growth stages; CONTAINS InterPro DOMAIN/s: 2-oxo acid dehydrogenase lipoyl-binding site (InterPro:IPR003016) Dihydrolipoamide succinyltransferase (InterPro…	3790	9274	63;210;343;0;0;0;3174	210;578;952;1;0;0;7533	109	101	367	211	1.06831e-05	5.8624e-06	1.54953e-05	0.0766709	0.0883491	1.80558e+07	-16.6789	1.40244	0.000991056	0.0242883	-8.533	1.32562	7.74123	0.0053974	0.243739	1	0.107492	Chr4:13515477-13523225	44.4786	101.963	1.19686	-3.22427	0.00126296	0.019759	0.943641	0.988598	0.16853	0.626713	0.951505	0.507095	0.813347	0.989507	-0.278032	0.178258	0.700085
at3g61190	at3g61190.1	1	2	BON association protein 1	Encodes a protein with a C2 domain that binds to BON1 in yeast two hybrid analyses. Its ability to bind to phospholipids is enhanced by calcium ions. Involved in maintaining cell homeostasis.	BON association protein 1 (BAP1); FUNCTIONS IN: phospholipid binding protein binding; INVOLVED IN: in 7 processes; LOCATED IN: membrane; EXPRESSED IN: 21 plant structures; EXPRESSED DURING: 13 growth stages; CONTAINS InterPro DOMAIN/s: C2 calcium/lipid-binding domain CaLB (InterPro:IPR008973) C2 calcium-dependent membrane targeting (InterPro:IPR000008); BEST Arabidopsis thaliana protein match is:…	248	1854	11;0;237	55;0;1799	1	10	37	18	8.98628e-07	3.12188e-07	1.47238e-06	0.144658	0.0883491	1.80558e+07	-20.4895	2.22496	0.00363505	0.062448	-10.4961	2.21042	7.54531	0.00601666	0.260734	1	0.115332	Chr3:22650158-22651488	10.5946	66.3015	2.64571	-6.41368	1.42049e-10	2.1953e-08	0.999983	0.999999	0.912982	0.971762	0.999993	0.977206	0.993399	0.999999	-0.0115286	0.0209176	0.0821115
at5g52800	at5g52800.3	4	3	DNA primases		DNA primases; FUNCTIONS IN: DNA primase activity; INVOLVED IN: DNA replication; LOCATED IN: cellular_component unknown; CONTAINS InterPro DOMAIN/s: DNA primase UL52/UL70 type Herpesviridae (InterPro:IPR004340); Has 201 Blast hits to 173 proteins in 79 species: Archae - 0; Bacteria - 0; Metazoa - 82; Fungi - 0; Plants - 45; Viruses - 8; Other Eukaryotes - 66 (source: NCBI BLink).	17	95	0;0;0;8;1;0;8	0;1;0;41;10;0;43	2	6	25	16	6.71029e-07	2.25068e-07	1.10971e-06	0.118964	0.0883491	1.80558e+07	-20.9313	2.2975	0.00207344	0.0418399	-11.2907	2.17553	7.52742	0.0060767	0.261711	1	0.115759	Chr5:21395943-21400603	0.337109	1.24034	1.87946	-2.98416	0.00284357	0.0360251	1	1	-1.00735e-16	0	0.731174	-3.83183e-17	0.483968	1	-0.368707	0.443356	1
at3g17800	at3g17800.1	1	2	Protein of unknown function (DUF760)	mRNA level of the MEB5.2 gene (At3g17800) remains unchanged after cutting the inflorescence stem	FUNCTIONS IN: molecular_function unknown; INVOLVED IN: response to UV-B; LOCATED IN: chloroplast; EXPRESSED IN: 23 plant structures; EXPRESSED DURING: 13 growth stages; CONTAINS InterPro DOMAIN/s: Protein of unknown function DUF760 (InterPro:IPR008479); BEST Arabidopsis thaliana protein match is: Protein of unknown function (DUF760) (TAIR:AT1G48450.1); Has 157 Blast hits to 157 proteins in 32 spe…	2436	5617	104;0;2332	295;0;5322	51	53	184	111	5.42617e-06	2.9114e-06	7.93252e-06	0.082516	0.0883491	1.80558e+07	-17.6668	1.44625	0.00153885	0.0341099	-7.72247	1.43792	7.50417	0.00615564	0.264295	1	0.1169	Chr3:6089604-6093151	45.1139	98.7916	1.13082	-2.97862	0.00289553	0.0365298	0.999996	1	0.969753	0.989668	0.999998	0.987589	0.995742	1	-0.00843813	0.00558223	0.0260553
at5g66600	at5g66600.1	1	4	Protein of unknown function DUF547		Protein of unknown function DUF547; CONTAINS InterPro DOMAIN/s: Protein of unknown function DUF547 (InterPro:IPR006869); BEST Arabidopsis thaliana protein match is: Protein of unknown function DUF547 (TAIR:AT2G23700.1); Has 1807 Blast hits to 1807 proteins in 277 species: Archae - 0; Bacteria - 0; Metazoa - 736; Fungi - 347; Plants - 385; Viruses - 0; Other Eukaryotes - 339 (source: NCBI BLink).	115	354	1;0;0;0;0;0;0;0;1;0;0;0;2;0;111	14;0;0;0;12;0;0;0;0;0;0;0;7;0;321	0	1	10	4	2.04709e-07	2.79568e-08	3.76732e-07	0.138125	0.0883491	1.80558e+07	-23.2179	3.74443	0.0061786	0.0895303	-12.3175	3.64683	7.46407	0.00629425	0.26696	1	0.118432	Chr5:26574999-26578826	0.149119	1.28319	3.10519	-3.36232	0.000772918	0.0135522	0.686427	0.308958	0	0	0.391376	0	0.097684	0.499693	-0.336785	0.0446141	0.472666
at1g60890	at1g60890.1	1	2	Phosphatidylinositol-4-phosphate 5-kinase family protein		Phosphatidylinositol-4-phosphate 5-kinase family protein; FUNCTIONS IN: 1-phosphatidylinositol-4-phosphate 5-kinase activity phosphatidylinositol phosphate kinase activity ATP binding; INVOLVED IN: phosphatidylinositol metabolic process; LOCATED IN: plasma membrane; EXPRESSED IN: 22 plant structures; EXPRESSED DURING: 13 growth stages; CONTAINS InterPro DOMAIN/s: Phosphatidylinositol-4-phosphate …	624	1222	31;0;593	91;0;1131	19	12	47	44	1.68004e-06	8.59206e-07	2.5004e-06	0.100439	0.0883491	1.80558e+07	-19.3801	1.5418	0.00621778	0.089911	-10.145	1.49246	7.31787	0.00682722	0.284379	1	0.126139	Chr1:22412245-22417244	5.50766	10.162	0.883677	-2.51766	0.0118137	0.0964502	0.999555	0.999964	0.701263	0.897326	0.999791	0.862477	0.953075	1	-0.083137	0.0523905	0.256547
at5g61010	at5g61010.1	1	2	exocyst subunit exo70 family protein E2	A member of EXO70 gene family putative exocyst subunits conserved in land plants. Arabidopsis thaliana contains 23 putative EXO70 genes which can be classified into eight clusters on the phylogenetic tree.	exocyst subunit exo70 family protein E2 (EXO70E2); INVOLVED IN: exocytosis vesicle docking involved in exocytosis; LOCATED IN: cytosol exocyst; EXPRESSED IN: 20 plant structures; EXPRESSED DURING: 12 growth stages; CONTAINS InterPro DOMAIN/s: Exo70 exocyst complex subunit (InterPro:IPR004140); BEST Arabidopsis thaliana protein match is: exocyst subunit exo70 family protein E1 (TAIR:AT3G29400.1); …	1579	4588	21;4;1554	69;14;4505	9	12	38	31	1.23882e-06	5.8904e-07	1.88403e-06	0.100439	0.0883491	1.80558e+07	-19.8561	1.67684	0.00450835	0.0718754	-10.3916	1.62153	7.26692	0.00702362	0.291539	1	0.129308	Chr5:24553840-24556749	7.19565	16.0812	1.16018	-3.18588	0.00144314	0.0218547	0.727351	0.733941	0.47879	0.679065	0.853864	0.551583	0.717187	0.848753	-0.203972	0.0345549	0.279251
at5g35170	at5g35170.1	1	2	adenylate kinase family protein		adenylate kinase family protein; FUNCTIONS IN: nucleobase nucleoside nucleotide kinase activity nucleotide kinase activity phosphotransferase activity phosphate group as acceptor adenylate kinase activity ATP binding; INVOLVED IN: nucleobase nucleoside nucleotide and nucleic acid metabolic process anaerobic respiration nucleotide metabolic process; LOCATED IN: chloroplast thylakoid membrane chlor…	6655	3335	482;4;6169	210;0;3125	270	212	111	99	9.57575e-06	1.33913e-05	5.76122e-06	0.0766709	0.0883491	1.80558e+07	-16.7968	-1.217	0.00416769	0.0682331	-8.40973	-1.28193	7.24537	0.00710842	0.291738	1	0.129386	Chr5:13419165-13423746	90.2274	43.2151	-1.06203	2.92707	0.00342167	0.0409598	0.994678	0.999999	0.981968	0.992315	0.998427	0.983092	0.994795	1	-0.0101277	0.00257918	0.0141964
at4g25070	at4g25070.2	2	2			unknown protein; EXPRESSED IN: cultured cell; BEST Arabidopsis thaliana protein match is: unknown protein (TAIR:AT3G48860.2); Has 30201 Blast hits to 17322 proteins in 780 species: Archae - 12; Bacteria - 1396; Metazoa - 17338; Fungi - 3422; Plants - 5037; Viruses - 0; Other Eukaryotes - 2996 (source: NCBI BLink).	182	1002	5;6;171	58;29;915	2	4	17	12	4.80458e-07	1.68134e-07	7.88077e-07	0.118964	0.0883491	1.80558e+07	-21.3889	2.22612	0.00731275	0.0990135	-11.6805	2.20169	7.17616	0.00738786	0.29678	1	0.131595	Chr4:12872445-12876734	0.736666	3.33441	2.17835	-4.00039	6.32378e-05	0.00187297	0.58979	0.380319	0.161837	0.585486	0.944424	0.176112	0.421019	0.691776	-0.608032	-0.159615	0.320478
at3g14990	at3g14990.1	1	3	Class I glutamine amidotransferase-like superfamily protein		Class I glutamine amidotransferase-like superfamily protein; FUNCTIONS IN: catalytic activity; INVOLVED IN: response to cadmium ion thiamin biosynthetic process; LOCATED IN: plasma membrane vacuole; EXPRESSED IN: 24 plant structures; EXPRESSED DURING: 15 growth stages; CONTAINS InterPro DOMAIN/s: DJ-1 (InterPro:IPR006287) ThiJ/PfpI (InterPro:IPR002818); BEST Arabidopsis thaliana protein match is:…	10536	27752	719;4;7;0;106;0;9700	2874;7;21;0;276;0;24574	470	249	2002	872	4.78359e-05	1.97497e-05	7.5911e-05	0.082516	0.0883491	1.80558e+07	-14.6565	1.94246	8.08986e-06	0.00055251	-7.29107	1.85378	7.11594	0.00764016	0.303735	1	0.135057	Chr3:5047399-5049877	187.018	490.945	1.39238	-3.02612	0.00247717	0.0325639	0.960925	0.975691	0.865276	0.931755	0.975822	0.929585	0.964421	0.986335	-0.0246046	0.032702	0.104937
at5g64250	at5g64250.2	2	2	Aldolase-type TIM barrel family protein		Aldolase-type TIM barrel family protein; FUNCTIONS IN: oxidoreductase activity catalytic activity nitronate monooxygenase activity; INVOLVED IN: response to cadmium ion response to symbiotic fungus metabolic process; EXPRESSED IN: 23 plant structures; EXPRESSED DURING: 13 growth stages; CONTAINS InterPro DOMAIN/s: Aldolase-type TIM barrel (InterPro:IPR013785) 2-nitropropane dioxygenase NPD (Inter…	1995	5422	1;144;1850	5;357;5060	81	63	234	123	6.77017e-06	4.00104e-06	9.53183e-06	0.082516	0.0883491	1.80558e+07	-17.3049	1.25246	0.00502097	0.0776842	-9.1265	1.20083	7.07747	0.00780594	0.307116	1	0.136543	Chr5:25695619-25699212	36.5341	96.0409	1.39441	-3.88903	0.000100645	0.00273866	0.991855	0.987501	0.936696	0.978235	0.99953	0.951362	0.978266	0.995215	-0.0340373	-0.000341186	0.0428879
at5g14930	at5g14930.2	2	3	senescence-associated gene 101	encodes an acyl hydrolase involved in senescence .	senescence-associated gene 101 (SAG101); CONTAINS InterPro DOMAIN/s: Lipase class 3 (InterPro:IPR002921); BEST Arabidopsis thaliana protein match is: alpha/beta-Hydrolases superfamily protein (TAIR:AT3G52430.1); Has 536 Blast hits to 436 proteins in 38 species: Archae - 0; Bacteria - 6; Metazoa - 0; Fungi - 0; Plants - 513; Viruses - 0; Other Eukaryotes - 17 (source: NCBI BLink).	727	2187	14;226;0;0;0;408;79	39;672;0;0;0;1197;279	102	124	456	216	1.21044e-05	6.3572e-06	1.78374e-05	0.082516	0.0883491	1.80558e+07	-16.5189	1.48862	0.000731195	0.0194711	-8.01177	1.33404	7.01001	0.00810552	0.315934	1	0.14045	Chr5:4828639-4830955	10.8274	30.7514	1.50596	-4.09277	4.2626e-05	0.00133811	0.876214	0.837104	0.61869	0.833265	0.98468	0.634748	0.801306	0.953874	-0.276545	-0.0337031	0.23288
at4g14270	at4g14270.1	1	2		Protein containing PAM2 motif which mediates interaction with the PABC domain of polyadenyl binding proteins.	BEST Arabidopsis thaliana protein match is: dehydration-induced protein (ERD15) (TAIR:AT2G41430.5); Has 30201 Blast hits to 17322 proteins in 780 species: Archae - 12; Bacteria - 1396; Metazoa - 17338; Fungi - 3422; Plants - 5037; Viruses - 0; Other Eukaryotes - 2996 (source: NCBI BLink).	2669	1318	669;50;1950	290;20;1008	233	436	139	151	1.35474e-05	1.90596e-05	8.03973e-06	0.088425	0.0883491	1.80558e+07	-16.3018	-1.2453	0.00580406	0.0857985	-8.62468	-1.21556	6.83985	0.00891463	0.333753	1	0.148304	Chr4:8218377-8219322	148.495	62.9537	-1.23805	3.43388	0.000595006	0.0111552	0.945483	0.954355	0.902365	0.947341	0.973652	0.910015	0.952264	0.979506	-0.0438106	0.00513522	0.057892
at2g43680	at2g43680.2	2	3	IQ-domain 14		IQ-domain 14 (IQD14); FUNCTIONS IN: calmodulin binding; LOCATED IN: plasma membrane; EXPRESSED IN: 23 plant structures; EXPRESSED DURING: 13 growth stages; CONTAINS InterPro DOMAIN/s: IQ calmodulin-binding region (InterPro:IPR000048); BEST Arabidopsis thaliana protein match is: IQ-domain 13 (TAIR:AT3G59690.1); Has 30201 Blast hits to 17322 proteins in 780 species: Archae - 12; Bacteria - 1396; Me…	4895	17761	49;10;8;4;20;34;4770	266;38;21;30;100;69;17237	5	5	19	19	6.62982e-07	2.7912e-07	1.04492e-06	0.106545	0.0883491	1.80558e+07	-20.8199	1.905	0.00677965	0.094552	-10.9901	1.90123	6.80185	0.00910635	0.33651	1	0.149508	Chr2:18108348-18111831	2.0749	6.70309	1.69178	-3.70861	0.000208397	0.00485904	0.0703487	0.0427013	0.0339276	0.0799365	0.150236	0.0273838	0.0536057	0.0931776	-0.100102	-0.0261042	0.0350599
at4g38560	at4g38560.2	2	2	Arabidopsis phospholipase-like protein (PEARLI 4) family		Arabidopsis phospholipase-like protein (PEARLI 4) family; FUNCTIONS IN: molecular_function unknown; INVOLVED IN: biological_process unknown; LOCATED IN: cellular_component unknown; EXPRESSED IN: 9 plant structures; EXPRESSED DURING: 8 growth stages; CONTAINS InterPro DOMAIN/s: Phospholipase-like arabidopsis (InterPro:IPR007942); BEST Arabidopsis thaliana protein match is: Arabidopsis phospholipas…	102	2214	7;1;94	103;21;2090	0	1	17	4	2.97044e-07	2.79568e-08	5.57271e-07	0.164717	0.0883491	1.80558e+07	-22.9386	4.30089	0.0011075	0.026467	-12.7388	4.21781	6.69879	0.00964782	0.348771	1	0.155327	Chr4:18029195-18033741	0.147314	6.1256	5.37789	-5.51655	3.45716e-08	2.93481e-06	0.133371	0.156587	0	0.253716	0.709307	0.0695261	0.155694	0.291103	-0.563087	-0.100293	0.193799
at4g21980	at4g21980.1	1	2	Ubiquitin-like superfamily protein	Encodes APG8 a component of autophagy conjugation pathway. Delivered to the lumens of vacuole under nitrogen-starvation condition. Highest expression in flowers. mRNA abundance increased during dark-induced carbon starvation. Predominantly cytoplasmic w	AUTOPHAGY 8A (APG8A); CONTAINS InterPro DOMAIN/s: Light chain 3 (LC3) (InterPro:IPR004241); BEST Arabidopsis thaliana protein match is: Ubiquitin-like superfamily protein (TAIR:AT4G04620.2); Has 30201 Blast hits to 17322 proteins in 780 species: Archae - 12; Bacteria - 1396; Metazoa - 17338; Fungi - 3422; Plants - 5037; Viruses - 0; Other Eukaryotes - 2996 (source: NCBI BLink).	1008	2181	84;6;918	230;21;1930	38	46	163	67	4.22461e-06	2.35982e-06	6.0764e-06	0.100439	0.0883491	1.80558e+07	-18.0107	1.36372	0.00690751	0.0954751	-9.05372	1.22188	6.60628	0.010162	0.362583	1	0.16142	Chr4:11655588-11659167	40.6199	88.2139	1.11882	-3.03385	0.00241454	0.0319846	0.976767	0.972668	0.93997	0.97245	0.991569	0.942167	0.970365	0.986463	-0.035399	-0.00222731	0.0334604
at2g26170	at2g26170.1	1	2	cytochrome P450 family 711 subfamily A polypeptide 1	Encodes a protein with similarity to thromboxane-A synthase member of the CYP711A cytochrome P450 family. MAX1 is a specific repressor of vegetative axillary buds generated by the axillary meristem. Expressed in vascular traces in the rosette stem and axi	cytochrome P450 family 711 subfamily A polypeptide 1 (CYP711A1); FUNCTIONS IN: electron carrier activity monooxygenase activity iron ion binding oxygen binding heme binding; INVOLVED IN: carotenoid biosynthetic process positive regulation of flavonoid biosynthetic process regulation of meristem structural organization secondary shoot formation auxin polar transport; LOCATED IN: endomembrane syste…	432	1000	45;2;385	122;0;878	21	24	57	65	2.32351e-06	1.26121e-06	3.38508e-06	0.0943988	0.0883491	1.80558e+07	-18.8844	1.42446	0.00700584	0.0962767	-9.90821	1.37078	6.59216	0.0102429	0.362583	1	0.16142	Chr2:11140808-11145103	6.78934	15.9063	1.22826	-3.27328	0.00106306	0.0172241	0.976134	1	0.889832	0.959052	0.999794	0.969303	0.99113	1	-0.0116289	0.0312372	0.101624
at2g15970	at2g15970.1	1	2	cold regulated 413 plasma membrane 1	encodes an alpha form of a protein similar to the cold acclimation protein WCOR413 in wheat. Expression is induced by short-term cold-treatment water deprivation and abscisic acid treatment.	cold regulated 413 plasma membrane 1 (COR413-PM1); FUNCTIONS IN: molecular_function unknown; INVOLVED IN: cold acclimation cellular response to water deprivation response to abscisic acid stimulus; LOCATED IN: plasma membrane vacuole; EXPRESSED IN: 22 plant structures; EXPRESSED DURING: 13 growth stages; CONTAINS InterPro DOMAIN/s: Cold acclimation WCOR413 (InterPro:IPR008892); BEST Arabidopsis t…	15424	5382	4971;0;10453	1885;0;3497	2041	2930	789	1096	9.68311e-05	0.000140644	5.3017e-05	0.0766709	0.0883491	1.80558e+07	-13.4995	-1.40759	0.000612885	0.0171634	-6.00932	-1.47048	6.48728	0.0108649	0.372792	1	0.16632	Chr2:6950040-6951192	609.302	191.865	-1.66706	4.12901	3.64325e-05	0.00118058	1	1	0.996122	0.998771	1	0.989339	0.99677	1	-0.00931854	-0.00186674	0.00239888
at1g07440	at1g07440.1	1	2	NAD(P)-binding Rossmann-fold superfamily protein		NAD(P)-binding Rossmann-fold superfamily protein; FUNCTIONS IN: oxidoreductase activity binding catalytic activity; INVOLVED IN: response to cadmium ion response to karrikin; LOCATED IN: cellular_component unknown; EXPRESSED IN: 22 plant structures; EXPRESSED DURING: 13 growth stages; CONTAINS InterPro DOMAIN/s: Short-chain dehydrogenase/reductase conserved site (InterPro:IPR020904) NAD(P)-bindin…	3226	1523	435;10;2781	201;3;1319	202	233	101	100	8.88186e-06	1.22225e-05	5.5435e-06	0.0766709	0.0883491	1.80558e+07	-16.8906	-1.14083	0.0073872	0.0996825	-8.67845	-1.19383	6.48353	0.0108879	0.372792	1	0.16632	Chr1:2286148-2287730	103.672	43.9228	-1.23899	3.62361	0.000290522	0.00627617	0.993404	0.995785	0.98498	0.992813	0.997622	0.983804	0.993615	0.998818	-0.00982347	0.000738854	0.0104137
at4g33980	at4g33980.1	1	2			BEST Arabidopsis thaliana protein match is: cold regulated gene 27 (TAIR:AT5G42900.2); Has 30201 Blast hits to 17322 proteins in 780 species: Archae - 12; Bacteria - 1396; Metazoa - 17338; Fungi - 3422; Plants - 5037; Viruses - 0; Other Eukaryotes - 2996 (source: NCBI BLink).	2651	1014	990;0;1661	452;0;562	376	614	203	249	2.03605e-05	2.81058e-05	1.26172e-05	0.082516	0.0883491	1.80558e+07	-15.6966	-1.15554	0.00729656	0.0988904	-8.54142	-1.19265	6.4512	0.0110877	0.377361	1	0.168765	Chr4:16282695-16285059	90.0487	31.482	-1.51618	4.18363	2.86885e-05	0.000972788	1	1	0.989939	0.996878	1	0.971038	0.990864	1	-0.0263782	-0.00541101	0.00650473
at4g04620	at4g04620.1	1	2	Ubiquitin-like superfamily protein		autophagy 8b (ATG8B); CONTAINS InterPro DOMAIN/s: Light chain 3 (LC3) (InterPro:IPR004241); BEST Arabidopsis thaliana protein match is: Ubiquitin-like superfamily protein (TAIR:AT4G21980.2); Has 1515 Blast hits to 1513 proteins in 273 species: Archae - 0; Bacteria - 0; Metazoa - 720; Fungi - 178; Plants - 303; Viruses - 3; Other Eukaryotes - 311 (source: NCBI BLink).	432	1009	14;37;381	50;57;902	5	9	32	18	8.73623e-07	3.93529e-07	1.34616e-06	0.11272	0.0883491	1.80558e+07	-20.3897	1.77108	0.00701006	0.0962767	-10.7057	1.69803	6.34067	0.0118	0.392042	1	0.175258	Chr4:2328448-2330200	6.67099	16.9404	1.34449	-2.75703	0.00583282	0.059199	0.135076	0.264193	0.0687099	0.141612	0.258961	0.148783	0.25909	0.400218	-0.0399162	0.116487	0.27874
at2g18000	at2g18000.2	2	2	TBP-associated factor 14		TBP-associated factor 14 (TAF14); INVOLVED IN: regulation of transcription DNA-dependent; LOCATED IN: nucleus; CONTAINS InterPro DOMAIN/s: YEATS (InterPro:IPR005033); BEST Arabidopsis thaliana protein match is: YEATS family protein (TAIR:AT5G45600.2).	23	116	0;4;19	0;29;87	1	3	25	4	4.42408e-07	1.12101e-07	7.60816e-07	0.185491	0.0883491	1.80558e+07	-21.7131	2.73907	0.0058534	0.0862078	-11.7891	2.5822	6.27684	0.0122326	0.39975	1	0.179509	Chr2:7829034-7830580	0.542701	3.52983	2.70137	-3.34284	0.000829261	0.0143214	0.678961	1	0	0	1	0	0.288001	1	-0.796433	0.151318	1
at1g33110	at1g33110.1	1	2	MATE efflux family protein		MATE efflux family protein; FUNCTIONS IN: antiporter activity drug transmembrane transporter activity transporter activity; INVOLVED IN: drug transmembrane transport transmembrane transport; LOCATED IN: membrane; EXPRESSED IN: 22 plant structures; EXPRESSED DURING: 13 growth stages; CONTAINS InterPro DOMAIN/s: Multi antimicrobial extrusion protein MatE (InterPro:IPR002528); BEST Arabidopsis thali…	2069	4766	134;21;1914	322;58;4386	58	76	165	157	6.32198e-06	3.77468e-06	8.86588e-06	0.082516	0.0883491	1.80558e+07	-17.3994	1.23199	0.00641882	0.0919592	-8.49339	1.21265	6.26267	0.0123308	0.40202	1	0.180519	Chr1:12004926-12008833	33.549	71.6345	1.09438	-3.08405	0.00204203	0.0283426	0.946608	0.936631	0.901346	0.944686	0.973869	0.893809	0.935907	0.964599	-0.0592941	-0.00787434	0.0443492
at3g47250	at3g47250.3	4	3	Plant protein of unknown function (DUF247)		Plant protein of unknown function (DUF247); CONTAINS InterPro DOMAIN/s: Protein of unknown function DUF247 plant (InterPro:IPR004158); BEST Arabidopsis thaliana protein match is: Plant protein of unknown function (DUF247) (TAIR:AT3G47200.2); Has 1106 Blast hits to 1004 proteins in 19 species: Archae - 0; Bacteria - 0; Metazoa - 0; Fungi - 0; Plants - 1106; Viruses - 0; Other Eukaryotes - 0 (sourc…	4262	9396	12;359;32;215;0;0;3644	18;800;43;508;0;0;8027	117	98	278	230	9.93623e-06	5.98512e-06	1.3885e-05	0.0708885	0.0883491	1.80558e+07	-16.7431	1.214	0.00302391	0.0546088	-8.73943	1.16909	6.20198	0.0127608	0.409342	1	0.18461	Chr3:17399876-17401731	23.082	55.2109	1.25819	-3.54149	0.000397873	0.00810636	0.31914	0.54798	-4.3567e-17	0.294394	0.666563	0.212634	0.530519	0.748602	-0.28293	0.22747	0.645792
at1g17745	at1g17745.1	1	2	D-3-phosphoglycerate dehydrogenase	encodes a 3-Phosphoglycerate dehydrogenase	3-phosphoglycerate dehydrogenase (PGDH); FUNCTIONS IN: phosphoglycerate dehydrogenase activity protein binding; INVOLVED IN: L-serine biosynthetic process; LOCATED IN: cytosol nucleus chloroplast; EXPRESSED IN: 24 plant structures; EXPRESSED DURING: 14 growth stages; CONTAINS InterPro DOMAIN/s: D-3-phosphoglycerate dehydrogenase (InterPro:IPR006236) D-isomer specific 2-hydroxyacid dehydrogenase c…	13448	37371	1495;0;11953	4269;0;33102	941	554	3054	1215	7.672e-05	4.11783e-05	0.000112251	0.082516	0.0883491	1.80558e+07	-13.8444	1.44677	0.00070311	0.0188931	-6.9386	1.35531	6.14862	0.0131514	0.414255	1	0.187171	Chr1:6100960-6105265	180.821	548.986	1.6022	-2.56016	0.0104623	0.088803	1	1	5.66855e-08	0.998776	1	0.999062	0.999722	1	-0.000545538	0.000948036	1
at3g61960	at3g61960.1	1	2	Protein kinase superfamily protein		Protein kinase superfamily protein; FUNCTIONS IN: protein serine/threonine kinase activity protein kinase activity kinase activity ATP binding; INVOLVED IN: protein amino acid phosphorylation; LOCATED IN: cellular_component unknown; EXPRESSED IN: 23 plant structures; EXPRESSED DURING: 12 growth stages; CONTAINS InterPro DOMAIN/s: Protein kinase ATP binding site (InterPro:IPR017441) Serine/threoni…	814	1960	203;0;611	508;0;1452	118	85	349	159	9.54975e-06	5.62774e-06	1.34628e-05	0.082516	0.0883491	1.80558e+07	-16.8097	1.25843	0.00426284	0.0694238	-8.57005	1.17391	6.0856	0.0136288	0.421676	1	0.190345	Chr3:22941771-22945288	9.60669	22.5782	1.23282	-3.42029	0.000625533	0.0115829	1	1	0.919117	0.972871	1	0.963116	0.987462	1	-0.0250969	0.0138554	0.0696572
at5g41750	at5g41750.2	2	2	Disease resistance protein (TIR-NBS-LRR class) family		Disease resistance protein (TIR-NBS-LRR class) family; FUNCTIONS IN: transmembrane receptor activity nucleoside-triphosphatase activity nucleotide binding ATP binding; INVOLVED IN: signal transduction apoptosis defense response innate immune response; LOCATED IN: intrinsic to membrane; CONTAINS InterPro DOMAIN/s: ATPase AAA+ type core (InterPro:IPR003593) NB-ARC (InterPro:IPR002182) Toll-Interleu…	1278	5126	108;138;1032	471;466;4189	33	105	332	134	8.13595e-06	3.96726e-06	1.22811e-05	0.118964	0.0883491	1.80558e+07	-17.1278	1.62798	0.0023414	0.0458168	-8.69688	1.55578	5.99672	0.0143325	0.427209	1	0.192727	Chr5:16693908-16698943	7.29723	22.1238	1.60018	-4.07584	4.58489e-05	0.00142079	0.769347	0.720024	0.596901	0.747459	0.855759	0.539697	0.694301	0.813804	-0.24197	-0.05243	0.142247
at1g62180	at1g62180.1	1	2	5'adenylylphosphosulfate reductase 2	encodes a adenosine 5'-phosphosulfate reductase involved in sulfate assimilation. Is a major effect locus for natural variation of shoot sulfate content in Arabidopsis.	5'adenylylphosphosulfate reductase 2 (APR2); FUNCTIONS IN: adenylyl-sulfate reductase activity phosphoadenylyl-sulfate reductase (thioredoxin) activity; INVOLVED IN: sulfate assimilation phosphoadenylyl sulfate reduction by phosphoadenylyl-sulfate reductase (thioredoxin) sulfate assimilation; LOCATED IN: chloroplast stroma chloroplast; EXPRESSED IN: 23 plant structures; EXPRESSED DURING: 13 growt…	3296	1083	367;0;2929	112;0;971	73	294	56	56	6.85189e-06	1.06289e-05	3.08784e-06	0.131666	0.0883491	1.80558e+07	-17.4124	-1.78344	0.00167292	0.0361481	-8.34633	-1.5147	5.92752	0.0149062	0.433335	1	0.195791	Chr1:22973839-22977625	41.2744	10.5479	-1.96829	5.11174	3.192e-07	2.0467e-05	0.999996	0.999957	0.961531	0.988468	0.999997	0.885957	0.963844	0.999974	-0.1016	-0.0235557	0.0237464
at4g24350	at4g24350.1	1	2	Phosphorylase superfamily protein		Phosphorylase superfamily protein; FUNCTIONS IN: catalytic activity nutrient reservoir activity; INVOLVED IN: response to wounding; LOCATED IN: plant-type cell wall; EXPRESSED IN: 17 plant structures; EXPRESSED DURING: 11 growth stages; CONTAINS InterPro DOMAIN/s: Nucleoside phosphorylase (InterPro:IPR000845) Nucleoside phosphorylase family 1 (InterPro:IPR018017); BEST Arabidopsis thaliana protei…	3951	1894	584;64;3303	268;30;1596	297	287	152	116	1.18074e-05	1.63249e-05	7.29403e-06	0.0708885	0.0883491	1.80558e+07	-16.4837	-1.16219	0.00417062	0.068241	-7.78625	-1.2125	5.79899	0.0160354	0.452952	1	0.204919	Chr4:12609527-12612131	96.2687	42.4334	-1.18187	3.45836	0.000543471	0.0104071	0.879687	0.88307	0.79073	0.878676	0.938085	0.791153	0.881	0.94276	-0.10599	0.00157141	0.105115
at1g05880	at1g05880.2	2	2	RING/U-box superfamily protein		ARIADNE 12 (ARI12); FUNCTIONS IN: zinc ion binding; INVOLVED IN: biological_process unknown; EXPRESSED IN: stem root; CONTAINS InterPro DOMAIN/s: Zinc finger C6HC-type (InterPro:IPR002867); BEST Arabidopsis thaliana protein match is: IBR domain-containing protein (TAIR:AT2G31510.1).	14	596	0;1;13	3;44;549	0	1	44	0	5.87608e-07	2.79568e-08	1.12229e-06	0.373276	0.0883491	1.80558e+07	-22.4421	5.27839	0.000541353	0.0156608	-12.1553	4.35998	5.62518	0.0177043	0.475331	1	0.21557	Chr1:1775642-1778553	0.20326	9.13585	5.49014	-7.47677	7.61613e-14	2.51025e-11	0.997875	0.942913	0	0.000344081	1	0.690916	0.882597	0.979735	-0.196509	0.773293	0.969691
at2g01422	at2g01422.1	1	2				1	24	1;0;0	21;0;3	0	1	21	0	2.93105e-07	2.79568e-08	5.45849e-07	0.327561	0.0883491	1.80558e+07	-22.9667	4.23237	0.00699637	0.0962767	-12.8163	4.35516	5.60181	0.0179419	0.478738	1	0.217089	Chr2:183939-184734	0.273167	2.22416	3.02541	-3.61355	0.00030203	0.00647258	1	1	0	0	1	0	0.742488	1	-0.513742	0.486836	1
at5g40780	at5g40780.1	1	2	lysine histidine transporter 1	Encodes LHT1 (lysine histidine transporter) a high-affinity transporter for cellular amino acid uptake in both root epidermis and leaf mesophyll.	lysine histidine transporter 1 (LHT1); FUNCTIONS IN: amino acid transmembrane transporter activity; INVOLVED IN: amino acid transport response to karrikin amino acid import; LOCATED IN: plasma membrane membrane; EXPRESSED IN: 22 plant structures; EXPRESSED DURING: 11 growth stages; CONTAINS InterPro DOMAIN/s: Amino acid transporter transmembrane (InterPro:IPR013057); BEST Arabidopsis thaliana pro…	3829	8651	148;56;3625	434;102;8115	83	65	337	97	7.70236e-06	4.11288e-06	1.12756e-05	0.100439	0.0883491	1.80558e+07	-17.1642	1.4546	0.00309768	0.055438	-8.70689	1.10923	5.36027	0.0206006	0.503435	1	0.231013	Chr5:16323650-16327281	26.081	72.5005	1.47499	-3.88387	0.000102806	0.00278177	0.634796	0.749712	0.455288	0.619582	0.757622	0.607781	0.740757	0.843629	-0.0686301	0.117371	0.31241
at1g16410	at1g16410.1	1	2	cytochrome p450 79f1	member of CYP79F	cytochrome p450 79f1 (CYP79F1); CONTAINS InterPro DOMAIN/s: Cytochrome P450 (InterPro:IPR001128) Cytochrome P450 conserved site (InterPro:IPR017972) Cytochrome P450 E-class group I (InterPro:IPR002401); BEST Arabidopsis thaliana protein match is: cytochrome P450 family 79 subfamily F polypeptide 2 (TAIR:AT1G16400.1); Has 27252 Blast hits to 27093 proteins in 1494 species: Archae - 44; Bacteria - …	8692	4013	2829;14;5849	1230;5;2778	1351	1478	658	572	5.65485e-05	7.93875e-05	3.37132e-05	0.0595082	0.0883491	1.80558e+07	-14.2386	-1.23562	0.00063576	0.0176273	-6.42363	-1.28027	5.23256	0.0221679	0.524604	1	0.24253	Chr1:5608806-5611426	122.904	52.9728	-1.21421	3.30489	0.000950144	0.0158417	0.97481	0.980076	0.946366	0.972777	0.989742	0.939743	0.971814	0.992498	-0.0362272	-0.000790743	0.0319458
at3g17240	at3g17240.1	1	3	lipoamide dehydrogenase 2	lipoamide dehydrogenase precursor	lipoamide dehydrogenase 2 (mtLPD2); FUNCTIONS IN: dihydrolipoyl dehydrogenase activity copper ion binding cobalt ion binding zinc ion binding ATP binding; INVOLVED IN: response to cadmium ion; LOCATED IN: mitochondrion chloroplast mitochondrial respiratory chain complex I mitochondrial matrix; EXPRESSED IN: 28 plant structures; EXPRESSED DURING: 17 growth stages; CONTAINS InterPro DOMAIN/s: FAD-d…	5014	11534	402;17;0;3;3909;0;683	922;26;0;6;8448;0;2132	225	177	521	401	1.81371e-05	1.11696e-05	2.51019e-05	0.0708885	0.0883491	1.80558e+07	-15.8659	1.16817	0.0035488	0.0613819	-8.06756	1.12182	5.18865	0.0227348	0.528881	1	0.244276	Chr3:5889871-5892252	73.0127	159.094	1.12366	-2.87822	0.0039992	0.0456735	0.973896	0.979686	0.945684	0.968611	0.984162	0.963215	0.977378	0.987472	-0.0125087	0.00880808	0.0337703
at1g27770	at1g27770.1	1	2	autoinhibited Ca2+-ATPase 1	Encodes a chloroplast envelope Ca2+-ATPase with an N-terminal autoinhibitor.	autoinhibited Ca2+-ATPase 1 (ACA1); FUNCTIONS IN: calcium channel activity calcium-transporting ATPase activity calmodulin binding; INVOLVED IN: cation transport calcium ion transport metabolic process ATP biosynthetic process; LOCATED IN: endoplasmic reticulum plasma membrane chloroplast inner membrane; EXPRESSED IN: 24 plant structures; EXPRESSED DURING: 13 growth stages; CONTAINS InterPro DOMA…	2313	6729	500;0;1813	1339;0;5390	184	316	853	486	2.50437e-05	1.4209e-05	3.58651e-05	0.082516	0.0883491	1.80558e+07	-15.435	1.33589	0.00192026	0.0398322	-7.5584	1.17391	5.07682	0.0242478	0.552996	1	0.256038	Chr1:9671637-9676157	18.0792	49.157	1.44306	-3.74655	0.000179286	0.00432673	1	1	0.9404	0.980813	1	0.978827	0.992746	1	-0.0134889	0.0109002	0.0527565
at2g32190	at2g32190.1	1	2			unknown protein; BEST Arabidopsis thaliana protein match is: unknown protein (TAIR:AT2G32210.1); Has 218 Blast hits to 218 proteins in 24 species: Archae - 0; Bacteria - 0; Metazoa - 0; Fungi - 16; Plants - 202; Viruses - 0; Other Eukaryotes - 0 (source: NCBI BLink).	471	1646	381;10;80	1374;14;258	177	204	1034	340	2.32793e-05	1.07044e-05	3.58321e-05	0.088425	0.0883491	1.80558e+07	-15.6399	1.74304	0.000114509	0.00468544	-8.30897	1.37614	4.95592	0.0260015	0.573289	1	0.267181	Chr2:13674497-13675286	27.0327	78.1592	1.53171	-3.82239	0.000132164	0.00341149	0.951229	0.974534	0.874676	0.941982	0.978822	0.939762	0.971806	0.989512	-0.0202214	0.0295763	0.0990375
at5g44990	at5g44990.3	4	3	Glutathione S-transferase family protein		Glutathione S-transferase family protein; FUNCTIONS IN: molecular_function unknown; INVOLVED IN: biological_process unknown; LOCATED IN: cellular_component unknown; EXPRESSED IN: stem; CONTAINS InterPro DOMAIN/s: Glutathione S-transferase predicted (InterPro:IPR016639) Glutathione S-transferase C-terminal-like (InterPro:IPR010987) Glutathione S-transferase/chloride channel C-terminal (InterPro:IP…	14	251	0;0;0;1;0;0;13	2;7;11;17;9;0;205	1	0	16	1	2.41398e-07	2.78113e-08	4.46784e-07	0.23697	0.0883491	1.80558e+07	-23.1151	3.97982	0.00740527	0.0998735	-12.7575	3.80274	4.89559	0.0269254	0.580804	1	0.270956	Chr5:18163131-18164768	0.180693	2.29626	3.66768	-3.60318	0.000314348	0.00669489	0.917681	0.374815	-4.86559e-17	0.495844	0.877624	0.137502	0.313999	0.528475	-0.626165	-0.163054	0.415566
at4g11890	at4g11890.4	8	4	Protein kinase superfamily protein		Protein kinase superfamily protein; FUNCTIONS IN: protein serine/threonine kinase activity protein kinase activity kinase activity ATP binding; INVOLVED IN: protein amino acid phosphorylation; LOCATED IN: endomembrane system; EXPRESSED IN: 22 plant structures; EXPRESSED DURING: 11 growth stages; CONTAINS InterPro DOMAIN/s: Protein kinase catalytic domain (InterPro:IPR000719) Serine/threonine-prot…	1872	9502	0;48;0;3;0;1;138;0;0;6;0;28;0;3;1645	3;276;0;15;0;7;717;17;0;73;0;125;0;15;8254	0	0	17	0	2.27224e-07	8.7835e-16	4.44258e-07	0.310116	0.0883491	1.80558e+07	-35.5817	28.8687	0.00344358	0.0601978	-13.0249	9.28432	4.82056	0.0281223	0.591883	1	0.276446	Chr4:7147864-7149921	0	14.441	1.79769e+308	1.79769e+308	2.0737e-06	0.000100391	4.2415e-05	0.0679027	0	0.0217086	0.0725244	0.0207062	0.056973	0.123808	-0.0282652	0.0348886	0.106382
at3g61390	at3g61390.2	2	2	RING/U-box superfamily protein		RING/U-box superfamily protein; FUNCTIONS IN: ubiquitin-protein ligase activity; INVOLVED IN: protein ubiquitination; LOCATED IN: ubiquitin ligase complex; EXPRESSED IN: 17 plant structures; EXPRESSED DURING: 11 growth stages; CONTAINS InterPro DOMAIN/s: U box domain (InterPro:IPR003613); BEST Arabidopsis thaliana protein match is: U-box domain-containing protein (TAIR:AT2G45920.1); Has 5125 Blas…	37	230	0;11;26	0;51;179	4	7	36	15	8.39037e-07	3.08754e-07	1.35872e-06	0.125279	0.0883491	1.80558e+07	-20.5587	2.13177	0.00260211	0.0490824	-11.1903	1.95874	4.65615	0.0309425	0.618583	1	0.289773	Chr3:22716352-22718373	0.96284	4.36579	2.18088	-3.97522	7.03132e-05	0.00203503	1	0.999914	0	0	1	0.396121	0.763183	1	-0.397734	0.617159	1
at3g49580	at3g49580.1	1	2	response to low sulfur 1		RESPONSE TO LOW SULFUR 1 (LSU1); BEST Arabidopsis thaliana protein match is: response to low sulfur 3 (TAIR:AT3G49570.1); Has 73 Blast hits to 73 proteins in 16 species: Archae - 0; Bacteria - 0; Metazoa - 0; Fungi - 0; Plants - 70; Viruses - 0; Other Eukaryotes - 3 (source: NCBI BLink).	122	18	55;0;67	11;0;7	9	46	8	3	9.31859e-07	1.58318e-06	2.96307e-07	0.192581	0.0883491	1.80558e+07	-20.4787	-2.43658	0.00226594	0.0447469	-11.0255	-2.39133	4.62546	0.0315009	0.623586	1	0.291915	Chr3:18375268-18375784	17.2452	1.85509	-3.21663	5.00818	5.49461e-07	3.22311e-05	0.99997	1	0.844753	0.951003	1	0.16669	0.742006	1	-0.780153	-0.204123	0.0943025
at3g47250	at3g47250.2	2	3	Plant protein of unknown function (DUF247)		Plant protein of unknown function (DUF247); CONTAINS InterPro DOMAIN/s: Protein of unknown function DUF247 plant (InterPro:IPR004158); BEST Arabidopsis thaliana protein match is: Plant protein of unknown function (DUF247) (TAIR:AT3G47200.2); Has 1106 Blast hits to 1004 proteins in 19 species: Archae - 0; Bacteria - 0; Metazoa - 0; Fungi - 0; Plants - 1106; Viruses - 0; Other Eukaryotes - 0 (sourc…	4262	9396	12;359;32;215;0;0;3644	18;800;43;508;0;0;8027	203	156	476	324	1.58041e-05	9.96836e-06	2.16358e-05	0.0708885	0.0883491	1.80558e+07	-16.0551	1.11799	0.00542243	0.0818167	-8.18503	1.05685	4.61143	0.0317595	0.626147	1	0.293392	Chr3:17399876-17401731	39.2128	83.9768	1.09867	-3.03416	0.00241208	0.0319697	0.625164	0.41998	0.263067	0.63664	0.958351	0.218158	0.435677	0.743857	-0.628976	-0.199158	0.297888
at4g13830	at4g13830.2	2	2	DNAJ-like 20	DnaJ-like protein (J20); nuclear gene	DNAJ-like 20 (J20); FUNCTIONS IN: heat shock protein binding; INVOLVED IN: protein folding response to stress; LOCATED IN: nucleus; EXPRESSED IN: 23 plant structures; EXPRESSED DURING: 13 growth stages; CONTAINS InterPro DOMAIN/s: Molecular chaperone heat shock protein Hsp40 DnaJ (InterPro:IPR015609) Heat shock protein DnaJ N-terminal (InterPro:IPR001623) Heat shock protein DnaJ conserved site (I…	2279	1143	4;1417;858	3;697;443	853	564	382	315	2.9105e-05	3.91625e-05	1.90479e-05	0.0651679	0.0883491	1.80558e+07	-15.1601	-1.03994	0.00624235	0.0900793	-7.44684	-1.07113	4.343	0.0371614	0.657599	1	0.310645	Chr4:8011423-8012780	106.779	53.0967	-1.00793	2.96404	0.00303624	0.0376973	0.991335	0.986809	0.970553	0.987617	0.997779	0.94913	0.979362	0.996912	-0.0394842	-0.00802675	0.0157543
at3g45620	at3g45620.1	1	2	Transducin/WD40 repeat-like superfamily protein	This gene is predicted to encode a protein with a DWD motif. It can bind to DDB1a in Y2H assays and DDB1b in co-IP assays and may be involved in the formation of a CUL4-based E3 ubiquitin ligase	Transducin/WD40 repeat-like superfamily protein; CONTAINS InterPro DOMAIN/s: WD40 repeat-like-containing domain (InterPro:IPR011046) WD40 repeat 2 (InterPro:IPR019782) WD40-repeat-containing domain (InterPro:IPR017986) WD40 repeat (InterPro:IPR001680) WD40/YVTN repeat-like-containing domain (InterPro:IPR015943) WD40 repeat subgroup (InterPro:IPR019781); BEST Arabidopsis thaliana protein match is:…	3353	7355	87;2;3264	244;7;7104	50	37	180	64	4.41613e-06	2.41507e-06	6.40513e-06	0.100439	0.0883491	1.80558e+07	-17.9563	1.40671	0.00523513	0.0798887	-9.63374	1.17049	4.34146	0.0371951	0.657599	1	0.310645	Chr3:16745881-16748156	55.1783	122.272	1.14793	-3.05008	0.0022878	0.0307621	0.996251	0.994564	0.979989	0.992428	0.999893	0.983591	0.99243	0.997755	-0.0113838	-3.08601e-05	0.0127184
at5g19140	at5g19140.1	1	2	Aluminium induced protein with YGL and LRDR motifs		AILP1; FUNCTIONS IN: molecular_function unknown; INVOLVED IN: response to auxin stimulus response to aluminum ion; LOCATED IN: plasma membrane; EXPRESSED IN: 23 plant structures; EXPRESSED DURING: 13 growth stages; BEST Arabidopsis thaliana protein match is: Aluminium induced protein with YGL and LRDR motifs (TAIR:AT5G43830.1); Has 1807 Blast hits to 1807 proteins in 277 species: Archae - 0; Bact…	19034	9009	5097;33;13904	2392;19;6598	2970	2127	1427	965	0.000102923	0.000141193	6.46572e-05	0.0595082	0.0883491	1.80558e+07	-13.3534	-1.12674	0.00171589	0.0367229	-6.06503	-1.17648	4.18204	0.0408545	0.67948	1	0.323357	Chr5:6423152-6428467	494.82	232.372	-1.09047	2.64021	0.00828539	0.075532	0.993671	0.993083	0.988792	0.993805	0.996925	0.98583	0.992514	0.996605	-0.00863165	-0.00131998	0.00527176
at1g67980	at1g67980.1	1	2	caffeoyl-CoA 3-O-methyltransferase	Encodes S-adenosyl-L-methionine: transcaffeoyl Coenzyme A 3-O-methyltransferase.	caffeoyl-CoA 3-O-methyltransferase (CCOAMT); CONTAINS InterPro DOMAIN/s: O-methyltransferase family 3 (InterPro:IPR002935); BEST Arabidopsis thaliana protein match is: S-adenosyl-L-methionine-dependent methyltransferases superfamily protein (TAIR:AT1G67990.1); Has 30201 Blast hits to 17322 proteins in 780 species: Archae - 12; Bacteria - 1396; Metazoa - 17338; Fungi - 3422; Plants - 5037; Viruses…	73	285	12;0;61	50;0;235	6	6	36	14	8.36824e-07	3.34995e-07	1.32932e-06	0.118964	0.0883491	1.80558e+07	-20.5166	1.98472	0.00412164	0.0678379	-11.332	1.91762	4.02488	0.0448337	0.719904	1	0.344582	Chr1:25487713-25489231	2.26242	5.85859	1.37269	-2.64108	0.00826426	0.0754379	0.999484	0.999972	0.575045	0.858119	1	0.872217	0.958898	0.999997	-0.0765562	0.0977009	0.380137
at4g21990	at4g21990.1	1	2	APS reductase 3	Encodes a protein disulfide isomerase-like (PDIL) protein a member of a multigene family within the thioredoxin (TRX) superfamily. This protein also belongs to the adenosine 5'-phosphosulfate reductase-like (APRL) group.	APS reductase 3 (APR3); FUNCTIONS IN: adenylyl-sulfate reductase activity; INVOLVED IN: sulfate assimilation; LOCATED IN: chloroplast; EXPRESSED IN: 23 plant structures; EXPRESSED DURING: 15 growth stages; CONTAINS InterPro DOMAIN/s: Rossmann-like alpha/beta/alpha sandwich fold (InterPro:IPR014729) Thioredoxin-independent 5&apos;-adenylylsulphate reductase (InterPro:IPR004508) Thioredoxin fold (I…	5056	1914	2267;0;2789	802;0;1112	471	1796	502	300	4.36137e-05	6.57085e-05	2.15399e-05	0.125279	0.0883491	1.80558e+07	-14.6981	-1.60941	0.00243813	0.0471141	-6.92721	-1.40882	4.02298	0.0448844	0.719904	1	0.344582	Chr4:11655588-11659167	94.4697	29.9345	-1.65804	4.35189	1.34966e-05	0.000510016	1	1	0.989872	0.996832	1	0.973227	0.991533	1	-0.0234004	-0.00474337	0.00653156
at5g12480	at5g12480.1	1	2	calmodulin-domain protein kinase 7	calmodulin-domain protein kinase CDPK isoform 7 (CPK7)	calmodulin-domain protein kinase 7 (CPK7); FUNCTIONS IN: in 6 functions; INVOLVED IN: protein amino acid phosphorylation N-terminal protein myristoylation; LOCATED IN: plasma membrane; EXPRESSED IN: 23 plant structures; EXPRESSED DURING: 13 growth stages; CONTAINS InterPro DOMAIN/s: Protein kinase ATP binding site (InterPro:IPR017441) EF-Hand 1 calcium-binding site (InterPro:IPR018247) Serine/thr…	1773	3625	570;0;1203	1208;0;2417	291	279	688	520	2.43944e-05	1.59297e-05	3.28551e-05	0.0651679	0.0883491	1.80558e+07	-15.4157	1.04447	0.0061568	0.0893537	-7.4511	0.998094	3.73128	0.0534024	0.783573	1	0.380896	Chr5:4047514-4050533	22.4665	45.2668	1.01068	-2.9293	0.00339725	0.0408004	1	1	0.946129	0.982183	1	0.973327	0.991111	1	-0.0178042	0.00773871	0.0462809
at1g61250	at1g61250.1	1	2	secretory carrier 3	Encodes a putative secretory carrier membrane protein (SC3).	secretory carrier 3 (SC3); FUNCTIONS IN: transmembrane transporter activity; INVOLVED IN: protein transport; LOCATED IN: plasma membrane membrane; EXPRESSED IN: leaf; CONTAINS InterPro DOMAIN/s: SCAMP (InterPro:IPR007273); BEST Arabidopsis thaliana protein match is: Secretory carrier membrane protein (SCAMP) family protein (TAIR:AT1G11180.1); Has 696 Blast hits to 694 proteins in 106 species: Arc…	3201	7055	606;4;2591	1265;7;5783	344	262	763	502	2.54851e-05	1.68207e-05	3.41454e-05	0.0651679	0.0883491	1.80558e+07	-15.3486	1.02147	0.00725482	0.0986606	-7.40857	0.966833	3.50103	0.0613305	0.824905	1	0.406146	Chr1:22585837-22588969	79.9231	169.034	1.08063	-2.90363	0.00368866	0.0431489	0.995844	0.996533	0.985473	0.99391	0.998756	0.990674	0.995669	0.998743	-0.00494094	0.00168574	0.0106706
at3g11820	at3g11820.1	1	2	syntaxin of plants 121	Encodes a syntaxin localized at the plasma membrane (SYR1 Syntaxin Related Protein 1 also known as SYP121 PENETRATION1/PEN1). SYR1/PEN1 is a member of the SNARE superfamily proteins. SNARE proteins are involved in cell signaling vesicle traffic growth a	syntaxin of plants 121 (SYP121); FUNCTIONS IN: protein anchor SNAP receptor activity; INVOLVED IN: in 13 processes; LOCATED IN: SNARE complex plasma membrane; EXPRESSED IN: 24 plant structures; EXPRESSED DURING: 13 growth stages; CONTAINS InterPro DOMAIN/s: Target SNARE coiled-coil domain (InterPro:IPR000727) Syntaxin/epimorphin conserved site (InterPro:IPR006012) t-SNARE (InterPro:IPR010989) Syn…	2260	5692	147;2;2111	412;1;5279	46	101	270	142	7.6041e-06	4.1944e-06	1.09986e-05	0.100439	0.0883491	1.80558e+07	-17.1675	1.39005	0.00465584	0.0736654	-8.58547	1.12678	3.31993	0.0684449	0.863545	1	0.430165	Chr3:3729304-3731149	34.8557	99.1876	1.50876	-4.02605	5.67208e-05	0.00170722	0.977015	0.995082	0.894696	0.958224	0.99691	0.968161	0.989179	0.999868	-0.0113394	0.029504	0.0934332
at3g14840	at3g14840.2	2	2	Leucine-rich repeat transmembrane protein kinase		Leucine-rich repeat transmembrane protein kinase; FUNCTIONS IN: protein serine/threonine kinase activity protein kinase activity ATP binding; INVOLVED IN: protein amino acid phosphorylation; LOCATED IN: plasma membrane; EXPRESSED IN: 25 plant structures; EXPRESSED DURING: 14 growth stages; CONTAINS InterPro DOMAIN/s: Malectin/receptor-like protein kinase (InterPro:IPR021720) Protein kinase cataly…	5129	11909	4;5004;121	7;11529;373	2951	2053	7612	3917	0.000222779	0.000138495	0.000307055	0.082516	0.0883491	1.80558e+07	-12.2435	1.14866	0.00657036	0.0930774	-5.53578	1.07565	3.23946	0.0718844	0.88	1	0.439675	Chr3:4988106-4994058	41.1259	96.5285	1.23091	-2.9508	0.00316955	0.0387302	0.955112	0.969463	0.820805	0.941969	0.997301	0.916852	0.965807	0.991852	-0.0478596	0.0234055	0.1449
at1g14150	at1g14150.2	2	2	PsbQ-like 2	Encodes a subunit of the NAD(P)H dehydrogenase complex located in the chloroplast thylakoid lumen.	PsbQ-like 2 (PQL2); FUNCTIONS IN: electron transporter transferring electrons within the cyclic electron transport pathway of photosynthesis activity; INVOLVED IN: photosynthetic electron transport chain; LOCATED IN: in 6 components; EXPRESSED IN: 22 plant structures; EXPRESSED DURING: 13 growth stages; CONTAINS InterPro DOMAIN/s: Photosystem II oxygen evolving complex protein PsbQ (InterPro:IPR0…	3800	1397	1805;13;1982	662;0;735	6	7	0	0	1.80168e-07	3.63566e-07	8.7835e-16	0.131666	0.0883491	1.80558e+07	-35.7031	-28.626	0.00154555	0.0341788	-13.6145	-12.1559	2.83276	0.0923593	0.949029	1	0.480927	Chr1:4839852-4841848	2.35887	0	-1.79769e+308	-1.79769e+308	0.00534803	0.0557056	0.028473	0	0.0118912	0.0321896	0.066907	0	0.0120277	0.0374401	-0.0568966	-0.0201827	0.0129546
at1g31540	at1g31540.2	2	2	Disease resistance protein (TIR-NBS-LRR class) family		Disease resistance protein (TIR-NBS-LRR class) family; FUNCTIONS IN: transmembrane receptor activity nucleoside-triphosphatase activity nucleotide binding ATP binding; INVOLVED IN: signal transduction apoptosis defense response innate immune response; LOCATED IN: intrinsic to membrane; EXPRESSED IN: 6 plant structures; EXPRESSED DURING: 6 growth stages; CONTAINS InterPro DOMAIN/s: ATPase AAA+ typ…	2093	4287	2;1217;874	3;2577;1707	657	560	1684	893	5.13263e-05	3.38921e-05	6.87534e-05	0.0651679	0.0883491	1.80558e+07	-14.3384	1.02057	0.00679348	0.094628	-6.47455	0.933805	2.7893	0.0948954	0.955673	1	0.485186	Chr1:11288451-11293753	13.2437	25.6164	0.951764	-2.60289	0.00924415	0.0816674	0.979548	0.98436	0.901593	0.962499	0.997873	0.941552	0.975475	0.995766	-0.0347813	0.0122721	0.0770809
at2g03530	at2g03530.2	2	2	ureide permease 2	Mediate high-affinity uracil and 5-FU (a toxic uracil analogue) transport when expressed in yeast and Xenopus oocytes.Involved in allantoin transport.	ureide permease 2 (UPS2); FUNCTIONS IN: uracil:cation symporter activity; LOCATED IN: plasma membrane; EXPRESSED IN: 25 plant structures; EXPRESSED DURING: 10 growth stages; BEST Arabidopsis thaliana protein match is: ureide permease 1 (TAIR:AT2G03590.1); Has 297 Blast hits to 263 proteins in 72 species: Archae - 0; Bacteria - 145; Metazoa - 0; Fungi - 0; Plants - 118; Viruses - 0; Other Eukaryot…	625	788	55;29;541	113;9;666	14	15	8	1	5.22474e-07	8.11207e-07	2.40342e-07	0.131666	0.0883491	1.80558e+07	-21.1153	-1.76535	0.0215347	0.19827	-11.1994	-1.91505	7.61301	0.00579486	0.253878	1	0.112303	Chr2:1071593-1073566	3.94854	1.0443	-1.91879	2.87722	0.00401194	0.045778	0.2846	0.0762925	0.131419	0.293206	0.509569	0.0234454	0.0791125	0.164367	-0.43469	-0.208286	-0.0307461
at1g67900	at1g67900.3	4	3	Phototropic-responsive NPH3 family protein		Phototropic-responsive NPH3 family protein; FUNCTIONS IN: signal transducer activity; INVOLVED IN: response to light stimulus; LOCATED IN: cellular_component unknown; CONTAINS InterPro DOMAIN/s: NPH3 (InterPro:IPR004249) BTB/POZ fold (InterPro:IPR011333); BEST Arabidopsis thaliana protein match is: Phototropic-responsive NPH3 family protein (TAIR:AT3G26490.1).	1170	697	12;0;14;15;0;11;1118	17;0;8;2;0;3;667	8	7	1	1	2.35177e-07	4.1814e-07	5.46138e-08	0.118964	0.0883491	1.80558e+07	-22.6576	-2.93615	0.0117967	0.134664	-12.1461	-3.00687	7.08632	0.00776746	0.307046	1	0.13652	Chr1:25464725-25470017	9.18538	3.18656	-1.52734	3.61267	0.000303064	0.00648321	0.564203	0.165654	0.378713	0.544293	0.68848	0.0966969	0.225066	0.391387	-0.507875	-0.31376	-0.0937937
at5g03730	at5g03730.2	2	2	Protein kinase superfamily protein	Homologous to the RAF family of serine/threonine protein kinases. Negative regulator in the ethylene signal transduction pathway. Interacts with the putative ethylene receptors ETR1 and ERS. Constitutively expressed.	CONSTITUTIVE TRIPLE RESPONSE 1 (CTR1); CONTAINS InterPro DOMAIN/s: Protein kinase ATP binding site (InterPro:IPR017441) Serine/threonine-protein kinase domain (InterPro:IPR002290) Serine-threonine/tyrosine-protein kinase (InterPro:IPR001245) Serine/threonine-protein kinase active site (InterPro:IPR008271) Protein kinase-like domain (InterPro:IPR011009) Protein kinase catalytic domain (InterPro:IP…	2810	3587	164;14;2632	182;39;3366	8	6	16	23	7.37497e-07	3.89565e-07	1.08636e-06	0.11272	0.0883491	1.80558e+07	-20.5508	1.48258	0.031787	0.249155	-10.9196	1.40906	5.4057	0.020071	0.500077	1	0.22884	Chr5:974497-979849	7.03312	13.8037	0.972813	-2.72772	0.00637743	0.0631849	0.218779	0.433024	0.12886	0.239255	0.380957	0.291999	0.437501	0.580978	0.0029075	0.194056	0.381902
at2g39770	at2g39770.1	1	2	Glucose-1-phosphate adenylyltransferase family protein	Encodes a GDP-mannose pyrophosphorylase/ mannose-1-pyrophosphatase. This enzyme provides GDP-mannose which is used for cell wall carbohydrate biosynthesis and protein glycosylation as well as for ascorbate (vitamin C) biosynthesis. Mutations in this gene	CYTOKINESIS DEFECTIVE 1 (CYT1); CONTAINS InterPro DOMAIN/s: Trimeric LpxA-like (InterPro:IPR011004) Bacterial transferase hexapeptide repeat (InterPro:IPR001451) Nucleotidyl transferase (InterPro:IPR005835); BEST Arabidopsis thaliana protein match is: Glucose-1-phosphate adenylyltransferase family protein (TAIR:AT3G55590.1); Has 29262 Blast hits to 29252 proteins in 3030 species: Archae - 1046; B…	14224	13562	14;3;14207	3;7;13552	5	9	3	0	2.3498e-07	3.93529e-07	8.08886e-08	0.144658	0.0883491	1.80558e+07	-22.4208	-2.29502	0.0478171	0.315918	-11.8572	-2.2147	4.45194	0.0348616	0.646143	1	0.304671	Chr2:16588695-16591032	6.433	0.490531	-3.71307	4.57349	4.79673e-06	0.000207993	0.768136	0.261695	0.426199	0.706872	0.935832	0.0569475	0.271624	0.605617	-0.73704	-0.416799	-0.0151652
at3g26020	at3g26020.2	2	4	Protein phosphatase 2A regulatory B subunit family protein	Encodes protein phosphatase 2A (PP2A) B'eta subunit. Targeted to nucleus and cytosol.	Protein phosphatase 2A regulatory B subunit family protein; FUNCTIONS IN: protein phosphatase type 2A regulator activity; INVOLVED IN: signal transduction; LOCATED IN: cytosol nucleus protein phosphatase type 2A complex; EXPRESSED IN: 24 plant structures; EXPRESSED DURING: 15 growth stages; CONTAINS InterPro DOMAIN/s: Protein phosphatase 2A regulatory B subunit B56 (InterPro:IPR002554); BEST Arab…	712	1108	0;0;134;0;0;0;0;0;0;0;54;0;28;0;496	0;4;233;0;0;0;0;0;0;0;50;0;23;0;798	0	0	1	3	5.53977e-08	8.7835e-16	1.10257e-07	0.17156	0.0883491	1.80558e+07	-36.559	26.914	0.156431	1	-12.1227	6.48487	3.86178	0.0493979	0.752743	NA	1	Chr3:9513695-9516869	1.33466	5.72337	2.10039	-4.1372	3.5157e-05	0.00114683	0.00037907	0.242234	0.000225075	0.0773545	0.227341	0.156512	0.299733	0.488439	0.0172298	0.222077	0.432071
at3g09370	at3g09370.1	1	2	myb domain protein 3r-3	putative c-myb-like transcription factor (MYB3R3) mRNA	myb domain protein 3r-3 (MYB3R-3); FUNCTIONS IN: DNA binding sequence-specific DNA binding transcription factor activity; INVOLVED IN: regulation of transcription DNA-dependent regulation of transcription; EXPRESSED IN: 23 plant structures; EXPRESSED DURING: 13 growth stages; CONTAINS InterPro DOMAIN/s: SANT DNA-binding (InterPro:IPR001005) Homeodomain-like (InterPro:IPR009057) Myb DNA-binding (I…	254	413	3;5;246	0;14;399	2	1	0	0	4.13603e-08	8.34744e-08	8.7835e-16	0.164717	0.0883491	1.80558e+07	-36.7661	-26.5	0.279663	1	-13.4345	-6.9644	3.56409	0.0590422	0.816526	NA	1	Chr3:2879365-2882267	1.99461	0	-1.79769e+308	-1.79769e+308	2.12134e-05	0.000752137	0.464564	0.000448679	0.19354	0.468496	0.765318	0.000141544	0.0860434	0.274638	-0.700601	-0.369673	-0.0458514
at1g20640	at1g20640.2	2	2	Plant regulator RWP-RK family protein		Plant regulator RWP-RK family protein; CONTAINS InterPro DOMAIN/s: Octicosapeptide/Phox/Bem1p (InterPro:IPR000270) Plant regulator RWP-RK (InterPro:IPR003035); BEST Arabidopsis thaliana protein match is: Plant regulator RWP-RK family protein (TAIR:AT1G76350.1); Has 35333 Blast hits to 34131 proteins in 2444 species: Archae - 798; Bacteria - 22429; Metazoa - 974; Fungi - 991; Plants - 531; Viruses…	697	454	15;0;682	1;2;451	0	0	1	1	2.75732e-08	8.7835e-16	5.46138e-08	0.178484	0.0883491	1.80558e+07	-37.0705	25.8912	0.521358	1	-13.5063	5.84298	2.42183	0.119655	1	NA	1	Chr1:7154409-7158218	1.20519	3.33826	1.46983	-3.03817	0.00238019	0.0316166	0.00046093	0.800396	0.000220758	0.0908822	0.267949	0.390835	0.696604	0.933248	0.231971	0.599028	0.876859
at3g09370	at3g09370.2	2	2	myb domain protein 3r-3	putative c-myb-like transcription factor (MYB3R3) mRNA	myb domain protein 3r-3 (MYB3R-3); FUNCTIONS IN: DNA binding sequence-specific DNA binding transcription factor activity; INVOLVED IN: regulation of transcription DNA-dependent regulation of transcription; EXPRESSED IN: 23 plant structures; EXPRESSED DURING: 13 growth stages; CONTAINS InterPro DOMAIN/s: SANT DNA-binding (InterPro:IPR001005) Homeodomain-like (InterPro:IPR009057) Myb DNA-binding (I…	254	413	3;5;246	0;14;399	1	4	3	11	2.66783e-07	1.40433e-07	3.934e-07	0.185491	0.0883491	1.80558e+07	-22.0064	1.49831	0.140594	0.536825	-11.8721	1.3889	2.32192	0.127562	1	1	0.551339	Chr3:2879365-2882267	2.28525	6.35458	1.47544	-3.27451	0.00105847	0.0171611	0.535436	0.999551	0.234682	0.531504	0.80646	0.725362	0.913957	0.999858	0.0458514	0.369673	0.700601
at4g38270	at4g38270.1	1	2	galacturonosyltransferase 3	Encodes a protein with putative galacturonosyltransferase activity.	galacturonosyltransferase 3 (GAUT3); FUNCTIONS IN: polygalacturonate 4-alpha-galacturonosyltransferase activity transferase activity transferring glycosyl groups; INVOLVED IN: carbohydrate biosynthetic process; LOCATED IN: Golgi apparatus plasma membrane; EXPRESSED IN: 23 plant structures; EXPRESSED DURING: 13 growth stages; CONTAINS InterPro DOMAIN/s: Glycosyl transferase family 8 (InterPro:IPR0…	1124	1420	13;6;1105	25;0;1395	7	6	14	11	5.22762e-07	3.62308e-07	6.81669e-07	0.106545	0.0883491	1.80558e+07	-20.9404	0.91186	0.206279	0.637748	-11.1291	0.865691	1.97131	0.160309	1	1	0.607107	Chr4:17935401-17941558	5.50949	10.8805	0.98175	-2.59511	0.00945612	0.0828708	0.544242	0.999731	0.330132	0.533091	0.733795	0.77872	0.926589	0.999821	0.13818	0.388786	0.612356
at1g06230	at1g06230.1	1	3	global transcription factor group E4	This gene is predicted to encode a bromodomain-containing protein. Plant lines expressing RNAi constructs targeted against GTE4 show some resistance to agrobacterium-mediated root transformation.	global transcription factor group E4 (GTE4); CONTAINS InterPro DOMAIN/s: Bromodomain (InterPro:IPR001487); BEST Arabidopsis thaliana protein match is: DNA-binding bromodomain-containing protein (TAIR:AT1G17790.1); Has 9656 Blast hits to 6188 proteins in 362 species: Archae - 8; Bacteria - 274; Metazoa - 4793; Fungi - 1365; Plants - 669; Viruses - 49; Other Eukaryotes - 2498 (source: NCBI BLink).	2158	2908	4;4;125;0;0;0;2025	11;0;199;0;0;0;2698	2	2	10	1	2.03555e-07	1.11581e-07	2.92379e-07	0.178484	0.0883491	1.80558e+07	-22.41	1.36946	0.293955	0.732926	-11.6323	1.30538	1.77153	0.183193	1	1	0.630063	Chr1:1906962-1910848	2.90845	6.99018	1.26508	-3.16701	0.00154017	0.0229209	0.170167	0.996192	0.0834145	0.232031	0.432342	0.553784	0.808045	0.985236	0.248893	0.570438	0.827253
at1g66330	at1g66330.2	2	2	senescence-associated family protein		senescence-associated family protein; Has 35333 Blast hits to 34131 proteins in 2444 species: Archae - 798; Bacteria - 22429; Metazoa - 974; Fungi - 991; Plants - 531; Viruses - 0; Other Eukaryotes - 9610 (source: NCBI BLink).	954	493	5;7;942	0;11;482	2	5	1	10	2.53431e-07	1.96558e-07	3.1063e-07	0.21437	0.0883491	1.80558e+07	-21.9281	0.684053	0.5223	0.87284	-11.6587	0.467721	0.241842	0.622879	1	1	0.894996	Chr1:24729628-24732491	3.06555	8.57969	1.48478	-3.29818	0.000973145	0.0161359	0.55212	0.999584	0.295142	0.542094	0.772192	0.721824	0.908572	0.999716	0.0828941	0.362133	0.62601
at4g02550	at4g02550.3	4	4			unknown protein; BEST Arabidopsis thaliana protein match is: unknown protein (TAIR:AT4G02210.2); Has 35333 Blast hits to 34131 proteins in 2444 species: Archae - 798; Bacteria - 22429; Metazoa - 974; Fungi - 991; Plants - 531; Viruses - 0; Other Eukaryotes - 9610 (source: NCBI BLink).	492	1614	0;0;33;4;89;0;0;1;0;41;32;0;0;0;292	0;0;158;4;217;0;1;2;0;146;101;0;0;0;985	0	4	2	2	1.10954e-07	1.12624e-07	1.09323e-07	0.17156	0.0883491	1.80558e+07	-23.0975	-0.0510001	1	1	-12.8228	0.103757	0.00559506	0.940374	1	NA	1	Chr4:1120420-1122223	3.75035	10.9691	1.54834	-3.34284	0.000829245	0.0143214	0.174596	0.0482136	0.116593	0.233829	0.357872	0.019655	0.0636264	0.129297	-0.301075	-0.166292	-0.0390559
at4g32420	at4g32420.3	4	4	Cyclophilin-like peptidyl-prolyl cis-trans isomerase family protein		Cyclophilin-like peptidyl-prolyl cis-trans isomerase family protein; FUNCTIONS IN: peptidyl-prolyl cis-trans isomerase activity; INVOLVED IN: protein folding; EXPRESSED IN: 22 plant structures; EXPRESSED DURING: 13 growth stages; CONTAINS InterPro DOMAIN/s: Peptidyl-prolyl cis-trans isomerase cyclophilin-type (InterPro:IPR002130) Cyclophilin-like (InterPro:IPR015891); BEST Arabidopsis thaliana pr…	1251	993	0;4;0;1;0;0;40;0;30;0;0;0;45;0;1131	0;5;2;1;0;0;44;0;21;0;0;0;39;0;881	0	1	0	1	2.7688e-08	2.79568e-08	2.7424e-08	0.185491	0.0883491	1.80558e+07	-25.1002	-0.0240396	1	1	-13.1049	-0.0709896	0.0008795	0.976341	1	NA	1	Chr4:15647345-15652756	0.857817	0	-1.79769e+308	-1.79769e+308	0.00030913	0.00659541	0.815721	0.114393	0.208843	0.530272	0.829592	0.0340689	0.152173	0.379397	-0.705242	-0.365021	-0.00305476
at5g47620	at5g47620.4	8	4	RNA-binding (RRM/RBD/RNP motifs) family protein		RNA-binding (RRM/RBD/RNP motifs) family protein; FUNCTIONS IN: RNA binding nucleotide binding nucleic acid binding; INVOLVED IN: biological_process unknown; LOCATED IN: cellular_component unknown; EXPRESSED IN: 24 plant structures; EXPRESSED DURING: 15 growth stages; CONTAINS InterPro DOMAIN/s: RNA recognition motif RNP-1 (InterPro:IPR000504) Nucleotide-binding alpha-beta plait (InterPro:IPR01267…	2426	2438	0;3;59;0;3;0;0;1;0;90;3;0;0;0;2267	0;5;80;0;0;0;0;13;0;87;18;0;1;0;2234	0	1	8	5	1.92126e-07	2.79568e-08	3.52901e-07	0.131666	0.0883491	1.80558e+07	-23.2632	3.65427	0.00858107	0.109454	-11.9781	3.61687	7.00459	0.00813012	0.31601	1	0.140479	Chr5:19302189-19304816	0.0569756	0.949158	4.05823	-2.7577	0.00582094	0.0591391	0.00288984	0.036964	-2.56356e-17	0.0101559	0.0310129	0.0186295	0.0425582	0.0778058	0.000463759	0.0322015	0.0689671
at1g61640	at1g61640.1	1	2	Protein kinase superfamily protein		Protein kinase superfamily protein; CONTAINS InterPro DOMAIN/s: ABC-1 (InterPro:IPR004147) Protein kinase-like domain (InterPro:IPR011009); BEST Arabidopsis thaliana protein match is: Protein kinase superfamily protein (TAIR:AT1G11390.1); Has 9331 Blast hits to 9278 proteins in 1808 species: Archae - 122; Bacteria - 4378; Metazoa - 406; Fungi - 512; Plants - 679; Viruses - 16; Other Eukaryotes - …	567	1326	33;4;530	78;0;1248	20	13	54	24	1.49892e-06	9.14956e-07	2.07702e-06	0.106545	0.0883491	1.80558e+07	-19.4694	1.18189	0.0405046	0.28741	-10.075	1.11861	5.6769	0.0171897	0.466663	1	0.211306	Chr1:22746371-22749184	6.12655	15.472	1.33651	-3.68103	0.000232296	0.00530068	0.951317	0.999999	0.846742	0.934639	0.985538	0.970202	0.990833	1	0.000857769	0.0548179	0.143809
at3g14230	at3g14230.1	1	3	related to AP2 2	encodes a member of the ERF (ethylene response factor) subfamily B-2 of ERF/AP2 transcription factor family (RAP2.2). The protein contains one AP2 domain. There are 5 members in this subfamily including RAP2.2 AND RAP2.12.	related to AP2 2 (RAP2.2); CONTAINS InterPro DOMAIN/s: DNA-binding integrase-type (InterPro:IPR016177) Pathogenesis-related transcriptional factor/ERF DNA-binding (InterPro:IPR001471); BEST Arabidopsis thaliana protein match is: related to AP2 12 (TAIR:AT1G53910.2); Has 6244 Blast hits to 5852 proteins in 259 species: Archae - 0; Bacteria - 2; Metazoa - 0; Fungi - 0; Plants - 6195; Viruses - 4; O…	2950	3103	6;224;0;24;3;0;2693	0;225;2;26;1;0;2849	3	3	0	0	8.29097e-08	1.6741e-07	8.7835e-16	0.151267	0.0883491	1.80558e+07	-36.2628	-27.5065	0.0500895	1	-13.3217	-8.26955	5.53404	0.01865	0.489097	NA	1	Chr3:4737145-4739141	1.04374	0	-1.79769e+308	-1.79769e+308	0.00136499	0.0209475	0.111924	0	0.018762	0.0826021	0.245438	0	0.00857567	0.0280931	-0.237967	-0.0726211	-0.00741253
at1g49300	at1g49300.2	2	2	RAB GTPase homolog G3E	encodes a small GTPase involved in membrane trafficking. Gene expression is induced by hydrogen peroxide and lines. Lines overexpressing the gene are more tolerant to high salt and hyperosmotic conditions.	RAB GTPase homolog G3E (RABG3E); FUNCTIONS IN: GTP binding; INVOLVED IN: response to oxidative stress response to salt stress; LOCATED IN: plasma membrane; EXPRESSED IN: 25 plant structures; EXPRESSED DURING: 15 growth stages; CONTAINS InterPro DOMAIN/s: Ras GTPase (InterPro:IPR001806) Small GTP-binding protein (InterPro:IPR005225) Small GTPase (InterPro:IPR020851) Ras (InterPro:IPR013753) Ras sm…	2475	2502	338;12;2125	281;33;2188	6	6	22	11	6.13296e-07	3.34995e-07	8.86915e-07	0.11272	0.0883491	1.80558e+07	-20.8079	1.40222	0.0502578	0.324415	-10.9383	1.36949	4.6375	0.0312805	0.620914	1	0.290729	Chr1:18234723-18237543	0.954903	4.60161	2.26871	-3.14699	0.00164962	0.0241326	0.0236933	0.0757703	0.0110592	0.0263836	0.0508933	0.0383604	0.0758299	0.12939	0.00369407	0.0484303	0.104631
at1g26770	at1g26770.1	1	2	expansin A10	Encodes an expansin. Naming convention from the Expansin Working Group (Kende et al Plant Mol Bio). Involved in the formation of nematode-induced syncytia in roots of Arabidopsis thaliana.	expansin A10 (EXPA10); CONTAINS InterPro DOMAIN/s: Pollen allergen N-terminal (InterPro:IPR014734) Rare lipoprotein A (InterPro:IPR005132) Pollen allergen/expansin C-terminal (InterPro:IPR007117) Barwin-related endoglucanase (InterPro:IPR009009) Expansin (InterPro:IPR002963) Expansin/Lol pI (InterPro:IPR007118) Expansin 45 endoglucanase-like (InterPro:IPR007112); BEST Arabidopsis thaliana protein…	3258	5644	1219;8;2031	2488;2;3154	828	391	513	1975	5.32985e-05	3.33718e-05	7.32435e-05	0.144658	0.0883491	1.80558e+07	-14.3039	1.13462	0.043838	0.300061	-5.8534	0.37381	0.374756	0.540423	1	1	0.867088	Chr1:9259604-9261313	46.8495	95.5053	1.02755	-2.64133	0.00825824	0.0754177	0.92275	0.991652	0.835367	0.91829	0.971985	0.966981	0.987798	0.999866	0.00991153	0.0685073	0.152783
at4g25080	at4g25080.2	2	5	magnesium-protoporphyrin IX methyltransferase	Encodes a protein with methyltransferase activity responsible for the methylation of magnesium protoporphyrin IX. Mutants defective in this gene are affected in chlorophyll biosynthesis and show a reduction in the accumulation of a number of major thylako	magnesium-protoporphyrin IX methyltransferase (CHLM); FUNCTIONS IN: magnesium protoporphyrin IX methyltransferase activity; INVOLVED IN: chlorophyll biosynthetic process; LOCATED IN: chloroplast thylakoid membrane chloroplast chloroplast envelope; EXPRESSED IN: 23 plant structures; EXPRESSED DURING: 14 growth stages; CONTAINS InterPro DOMAIN/s: Magnesium-protoporphyrin IX methyltransferase C-term…	11487	5844	0;437;0;366;0;0;0;12;126;0;0;0;13;0;0;46;0;0;0;6;0;0;1858;0;0;0;0;0;612;0;8011	0;167;0;168;0;0;0;3;91;0;0;0;5;0;0;34;0;0;0;0;0;0;1350;0;0;0;0;0;287;0;3739	196	241	40	127	8.57898e-06	1.23015e-05	4.84707e-06	0.118964	0.0883491	1.80558e+07	-16.9812	-1.34118	0.0113373	0.13122	-8.92641	-1.6211	12.195	0.000479174	0.0571487	1	0.0251218	Chr4:12876845-12878651	156.095	71.7808	0	0	1	1	0.55059	0.592087	0.429838	0.542733	0.653039	0.314409	0.47612	0.64747	-0.267621	-0.0662449	0.149365
at4g27430	at4g27430.1	1	2	COP1-interacting protein 7	Positive regulator of light-regulated genes. Novel nuclear protein which requires light for its high level expression.	COP1-interacting protein 7 (CIP7); FUNCTIONS IN: transcription activator activity; INVOLVED IN: chlorophyll biosynthetic process response to light stimulus anthocyanin biosynthetic process; LOCATED IN: nucleus plasma membrane; EXPRESSED IN: 24 plant structures; EXPRESSED DURING: 13 growth stages; BEST Arabidopsis thaliana protein match is: disease resistance protein (TIR class) putative (TAIR:AT1…	2255	1418	103;0;2152	41;0;1377	40	63	11	30	2.04093e-06	2.91322e-06	1.16624e-06	0.131666	0.0883491	1.80558e+07	-19.0448	-1.31427	0.0330214	0.254323	-9.64653	-1.52372	10.2093	0.00139736	0.0994835	1	0.0437317	Chr4:13718678-13723324	17.453	9.97317	-0.807353	2.31143	0.0208089	0.1399	0.999996	0.999976	0.965791	0.989571	0.999998	0.922984	0.975008	0.999984	-0.0684607	-0.0123114	0.0220178
at5g43900	at5g43900.1	1	3	myosin 2	Encodes a member of the type XI myosin protein family that binds F-actin and co-localizes with actin filaments and peroxisomes. Homozygous mutants are reported to have pleiotropic effects in growth and fertility and may also be lethal. This protein is als	myosin 2 (MYA2); CONTAINS InterPro DOMAIN/s: Dil domain (InterPro:IPR018444) Dilute (InterPro:IPR002710) Myosin N-terminal SH3-like (InterPro:IPR004009) Myosin head motor domain (InterPro:IPR001609) IQ calmodulin-binding region (InterPro:IPR000048); BEST Arabidopsis thaliana protein match is: myosin XI B (TAIR:AT1G04160.1); Has 1807 Blast hits to 1807 proteins in 277 species: Archae - 0; Bacteria…	2436	3256	17;0;0;0;53;0;2366	55;0;0;0;43;0;3158	10	7	36	19	9.77478e-07	4.72511e-07	1.47672e-06	0.106545	0.0883491	1.80558e+07	-20.192	1.64322	0.0100933	0.121806	-10.4009	1.59546	9.60848	0.00193681	0.125521	1	0.0551773	Chr5:17656893-17670239	12.5334	16.5845	0.404053	-1.10684	0.268362	0.617524	0.999766	0.999949	0.839087	0.928963	0.982787	0.90226	0.958404	0.999898	-0.0521385	0.0285651	0.130019
at4g24230	at4g24230.1	1	6	acyl-CoA-binding domain 3	acyl-CoA-binding protein ACBP3. Localized extracellularly in transiently expressed tobacco BY-2 cells and onion epidermal cells. Binds arachidonyl-CoA with high affinity.	acyl-CoA-binding domain 3 (ACBP3); FUNCTIONS IN: acyl-CoA binding; INVOLVED IN: fatty acid transport; LOCATED IN: extracellular region; EXPRESSED IN: 6 plant structures; CONTAINS InterPro DOMAIN/s: Acyl-CoA-binding protein ACBP (InterPro:IPR000582) FERM/acyl-CoA-binding protein 3-helical bundle (InterPro:IPR014352); BEST Arabidopsis thaliana protein match is: acyl-CoA binding protein 2 (TAIR:AT4G…	2080	916	174;29;132;0;0;0;49;2;0;0;0;0;0;0;0;5;0;0;0;0;0;0;0;0;0;0;0;0;0;4;0;34;0;4;6;0;0;0;3;0;0;0;3;0;0;0;88;0;0;0;0;0;0;0;0;0;0;0;0;0;0;0;1547	77;16;52;0;0;0;16;0;0;0;0;0;0;0;0;1;0;0;0;0;0;0;0;0;0;0;0;0;0;2;0;15;0;2;0;0;0;0;0;0;0;0;1;0;0;0;40;0;0;0;0;0;0;0;0;0;0;0;0;0;0;0;694	73	101	19	58	3.5658e-06	4.91027e-06	2.2161e-06	0.131666	0.0883491	1.80558e+07	-18.2063	-1.14253	0.0492756	0.321034	-9.52517	-1.36592	9.11918	0.00252943	0.151483	1	0.0665902	Chr4:12564944-12568846	18.7319	7.28816	0	0	1	1	0.120432	0.0474788	0	0	0.331004	0	0	0.550926	-0.30333	0	0.538396
at5g63770	at5g63770.1	1	2	diacylglycerol kinase 2	a member of the diacylglycerol kinase gene family. Encodes a functional diacylglycerol kinase. Involved in root elongation and plant development. Gene expression is induced by wounding or cold.	diacylglycerol kinase 2 (DGK2); FUNCTIONS IN: diacylglycerol kinase activity; INVOLVED IN: response to cold activation of protein kinase C activity by G-protein coupled receptor protein signaling pathway response to wounding root development leaf development; LOCATED IN: endomembrane system; EXPRESSED IN: 24 plant structures; EXPRESSED DURING: 14 growth stages; CONTAINS InterPro DOMAIN/s: Protein…	666	946	29;0;637	85;0;861	19	10	51	34	1.55261e-06	8.01549e-07	2.30053e-06	0.100439	0.0883491	1.80558e+07	-19.4907	1.5215	0.00761022	0.101264	-9.46682	1.49377	8.80625	0.003002	0.168412	1	0.0742512	Chr5:25518640-25523621	3.79814	6.53044	0.781889	-2.17853	0.0293664	0.176381	0.998057	0.999956	0.515143	0.800382	0.998959	0.702567	0.902829	1	-0.206343	0.0950659	0.407138
at1g76040	at1g76040.1	1	2	calcium-dependent protein kinase 29	member of Calcium Dependent Protein Kinase	calcium-dependent protein kinase 29 (CPK29); FUNCTIONS IN: calmodulin-dependent protein kinase activity protein kinase activity kinase activity calcium ion binding ATP binding; INVOLVED IN: protein amino acid phosphorylation; LOCATED IN: nucleus plasma membrane cytoplasm; EXPRESSED IN: 23 plant structures; EXPRESSED DURING: 13 growth stages; CONTAINS InterPro DOMAIN/s: EF-Hand 1 calcium-binding s…	627	4191	2;260;365	16;1906;2269	2	0	10	6	2.46002e-07	5.54979e-08	4.33661e-07	0.131666	0.0883491	1.80558e+07	-22.6225	2.96675	0.00943129	0.11664	-11.6376	2.97029	8.74863	0.00309835	0.171045	1	0.0754875	Chr1:28537672-28540637	0.945333	3.11297	1.7194	-2.39435	0.0166497	0.121381	0.0262129	0.0279477	0.00914547	0.0522659	0.13507	0.014164	0.0352517	0.0683908	-0.100926	-0.0162356	0.0379016
at5g57150	at5g57150.2	2	4	basic helix-loop-helix (bHLH) DNA-binding superfamily protein		basic helix-loop-helix (bHLH) DNA-binding superfamily protein; FUNCTIONS IN: DNA binding sequence-specific DNA binding transcription factor activity; INVOLVED IN: regulation of transcription; LOCATED IN: nucleus; EXPRESSED IN: 24 plant structures; EXPRESSED DURING: 14 growth stages; CONTAINS InterPro DOMAIN/s: Helix-loop-helix DNA-binding domain (InterPro:IPR001092) Helix-loop-helix DNA-binding (…	991	3414	205;17;3;11;0;0;0;0;60;123;0;0;0;42;530	636;64;19;29;0;0;0;1;191;292;0;0;0;169;2013	10	7	51	13	1.0803e-06	4.72511e-07	1.67609e-06	0.138125	0.0883491	1.80558e+07	-20.1036	1.82134	0.00829541	0.107064	-9.98877	1.74943	8.63817	0.00329192	0.175998	1	0.077664	Chr5:23152173-23161746	0.658869	2.01285	1.61118	-2.47246	0.0134188	0.104712	0.0206479	0.0231447	0.00903919	0.0210665	0.0400761	0.0117209	0.0241661	0.0427486	-0.019487	0.00294528	0.024821
at2g16900	at2g16900.3	4	3	Arabidopsis phospholipase-like protein (PEARLI 4) family		Arabidopsis phospholipase-like protein (PEARLI 4) family; FUNCTIONS IN: molecular_function unknown; INVOLVED IN: biological_process unknown; LOCATED IN: plasma membrane; EXPRESSED IN: 24 plant structures; EXPRESSED DURING: 13 growth stages; CONTAINS InterPro DOMAIN/s: Phospholipase-like arabidopsis (InterPro:IPR007942); BEST Arabidopsis thaliana protein match is: Arabidopsis phospholipase-like pr…	1333	3548	48;0;20;14;21;0;1230	157;0;41;46;46;0;3258	6	8	29	17	8.19484e-07	3.92202e-07	1.24072e-06	0.11272	0.0883491	1.80558e+07	-20.4512	1.65915	0.0127495	0.14159	-9.89	1.61709	8.30793	0.00394724	0.196013	1	0.0864727	Chr2:7323614-7326221	1.2335	2.43763	0.982716	-1.63381	0.102298	0.375731	0.16396	0.159713	0.0602898	0.134718	0.239071	0.0878345	0.153618	0.244302	-0.102466	0.0169465	0.140829
at4g24160	at4g24160.2	2	2	alpha/beta-Hydrolases superfamily protein	Encodes a soluble lysophosphatidic acid acyltransferase with additional triacylglycerol lipase and phosphatidylcholine hydrolyzing enzymatic activities. Plays a pivotal role in maintaining the lipid homeostasis by regulating both phospholipid and neutral	alpha/beta-Hydrolases superfamily protein; CONTAINS InterPro DOMAIN/s: Alpha/beta hydrolase fold-1 (InterPro:IPR000073); BEST Arabidopsis thaliana protein match is: alpha/beta-Hydrolases superfamily protein (TAIR:AT1G64670.1); Has 35333 Blast hits to 34131 proteins in 2444 species: Archae - 798; Bacteria - 22429; Metazoa - 974; Fungi - 991; Plants - 531; Viruses - 0; Other Eukaryotes - 9610 (sour…	1102	2733	130;14;958	317;48;2368	8	6	33	15	8.39659e-07	3.89565e-07	1.28305e-06	0.11272	0.0883491	1.80558e+07	-20.4332	1.71781	0.0109683	0.12845	-10.7738	1.65463	8.10154	0.00442278	0.212812	1	0.093873	Chr4:12539776-12542489	1.21551	2.70967	1.15656	-1.89306	0.0583505	0.269334	0.0515949	0.078863	0.0233962	0.059943	0.114837	0.0381246	0.0757437	0.134955	-0.0519522	0.0155136	0.0885364
at3g07760	at3g07760.2	2	2	Sterile alpha motif (SAM) domain-containing protein		Sterile alpha motif (SAM) domain-containing protein; CONTAINS InterPro DOMAIN/s: Sterile alpha motif (InterPro:IPR001660) Sterile alpha motif homology (InterPro:IPR010993) Sterile alpha motif type 2 (InterPro:IPR011510); Has 60 Blast hits to 60 proteins in 24 species: Archae - 0; Bacteria - 0; Metazoa - 5; Fungi - 6; Plants - 44; Viruses - 0; Other Eukaryotes - 5 (source: NCBI BLink).	505	844	28;25;452	51;64;729	22	3	45	19	1.1938e-06	6.81367e-07	1.70309e-06	0.157953	0.0883491	1.80558e+07	-19.8311	1.32566	0.0544437	0.336828	-10.3625	1.39738	8.00979	0.00465251	0.220072	1	0.0970697	Chr3:2476366-2478254	16.7972	26.2438	0.643754	-1.68032	0.0928949	0.357471	0.460098	0.508499	0.261866	0.444039	0.630144	0.34921	0.537017	0.710113	-0.17336	0.0930223	0.354145
at2g43160	at2g43160.3	4	4	ENTH/VHS family protein		ENTH/VHS family protein; FUNCTIONS IN: binding; LOCATED IN: plasma membrane; EXPRESSED IN: 24 plant structures; EXPRESSED DURING: 13 growth stages; CONTAINS InterPro DOMAIN/s: Epsin N-terminal (InterPro:IPR001026) Epsin-like N-terminal (InterPro:IPR013809) ENTH/VHS (InterPro:IPR008942); BEST Arabidopsis thaliana protein match is: ENTH/VHS family protein (TAIR:AT3G59290.1); Has 35333 Blast hits to…	10678	18400	0;5;0;29;0;0;3058;0;112;0;7;0;10;0;7457	0;8;0;82;0;0;5281;0;232;0;14;0;8;0;12775	14	15	53	29	1.50972e-06	8.11207e-07	2.20109e-06	0.100439	0.0883491	1.80558e+07	-19.5136	1.43916	0.0112329	0.130326	-10.0132	1.36571	7.98059	0.00472814	0.222894	1	0.0983133	Chr2:17948061-17955829	37.9567	66.4132	0.807115	-2.13927	0.0324141	0.187136	0.310677	0.417738	0.211582	0.316951	0.439865	0.298394	0.419992	0.548895	-0.0712372	0.103057	0.270421
at3g15770	at3g15770.2	2	2			unknown protein; BEST Arabidopsis thaliana protein match is: unknown protein (TAIR:AT1G15350.1); Has 35333 Blast hits to 34131 proteins in 2444 species: Archae - 798; Bacteria - 22429; Metazoa - 974; Fungi - 991; Plants - 531; Viruses - 0; Other Eukaryotes - 9610 (source: NCBI BLink).	534	1181	21;41;472	74;101;1006	15	26	56	45	1.95982e-06	1.15816e-06	2.7561e-06	0.100439	0.0883491	1.80558e+07	-19.0939	1.24996	0.0213657	0.197072	-10.4044	1.22975	7.96476	0.00476969	0.223481	1	0.0985693	Chr3:5340073-5341339	16.711	31.1928	0.900418	-2.30289	0.0212849	0.14207	0.597988	0.515442	0.427063	0.605643	0.761149	0.354391	0.513537	0.670373	-0.320761	-0.0907505	0.153823
at4g23450	at4g23450.1	1	3	RING/U-box superfamily protein		RING/U-box superfamily protein; FUNCTIONS IN: zinc ion binding; INVOLVED IN: N-terminal protein myristoylation; LOCATED IN: chloroplast; EXPRESSED IN: 9 plant structures; EXPRESSED DURING: LP.04 four leaves visible 4 anthesis petal differentiation and expansion stage; CONTAINS InterPro DOMAIN/s: Zinc finger RING-type (InterPro:IPR001841) Zinc finger C3HC4 RING-type (InterPro:IPR018957); BEST Arab…	43	141	6;0;0;0;0;0;37	26;0;0;0;0;0;115	4	2	17	9	4.35881e-07	1.6669e-07	7.00912e-07	0.118964	0.0883491	1.80558e+07	-21.4821	2.07099	0.0147549	0.155501	-11.4537	2.02912	7.9069	0.00492466	0.228207	1	0.10065	Chr4:12237764-12242706	1.29739	4.17968	1.68779	-3.10188	0.00192297	0.0271433	0.999836	0.999931	0.679243	0.8839	0.973154	0.87582	0.966991	0.993293	-0.0433901	0.0761227	0.277021
at3g10640	at3g10640.1	1	2	SNF7 family protein		VPS60.1; CONTAINS InterPro DOMAIN/s: Snf7 (InterPro:IPR005024); BEST Arabidopsis thaliana protein match is: SNF7 family protein (TAIR:AT5G04850.1); Has 1147 Blast hits to 1145 proteins in 230 species: Archae - 3; Bacteria - 8; Metazoa - 447; Fungi - 307; Plants - 230; Viruses - 0; Other Eukaryotes - 152 (source: NCBI BLink).	1166	2610	75;3;1088	194;10;2406	29	46	118	76	3.68226e-06	2.11971e-06	5.23607e-06	0.0943988	0.0883491	1.80558e+07	-18.1953	1.30421	0.00900902	0.112927	-9.47102	1.2638	7.90165	0.00493898	0.228207	1	0.10065	Chr3:3323309-3325046	34.8725	73.6013	1.07764	-3.04739	0.00230835	0.0309867	0.991383	0.988789	0.969485	0.987431	0.997873	0.973506	0.987078	0.995412	-0.0171546	-0.000319276	0.0193825
at3g19000	at3g19000.1	1	2	2-oxoglutarate (2OG) and Fe(II)-dependent oxygenase superfamily protein		2-oxoglutarate (2OG) and Fe(II)-dependent oxygenase superfamily protein; FUNCTIONS IN: oxidoreductase activity acting on paired donors with incorporation or reduction of molecular oxygen 2-oxoglutarate as one donor and incorporation of one atom each of oxygen into both donors oxidoreductase activity iron ion binding; INVOLVED IN: oxidation reduction; LOCATED IN: cellular_component unknown; EXPRES…	447	139	68;35;344	25;12;102	25	43	9	16	1.31058e-06	1.92463e-06	6.98068e-07	0.125279	0.0883491	1.80558e+07	-19.715	-1.45941	0.0233668	0.20849	-10.8468	-1.51166	7.81386	0.0051847	0.237985	1	0.10496	Chr3:6553528-6555657	9.61438	2.92449	-1.71701	3.69711	0.00021807	0.00505268	0.809973	0.80808	0.661958	0.810933	0.907479	0.585519	0.788685	0.925546	-0.246165	-0.0195947	0.188783
at1g72640	at1g72640.2	2	2	NAD(P)-binding Rossmann-fold superfamily protein		NAD(P)-binding Rossmann-fold superfamily protein; FUNCTIONS IN: binding catalytic activity; INVOLVED IN: metabolic process; LOCATED IN: chloroplast thylakoid membrane chloroplast; CONTAINS InterPro DOMAIN/s: NAD(P)-binding domain (InterPro:IPR016040); Has 35333 Blast hits to 34131 proteins in 2444 species: Archae - 798; Bacteria - 22429; Metazoa - 974; Fungi - 991; Plants - 531; Viruses - 0; Othe…	1493	695	44;296;1153	33;137;525	116	180	41	96	6.15719e-06	8.3844e-06	3.92616e-06	0.11272	0.0883491	1.80558e+07	-17.4099	-1.0928	0.0362842	0.26983	-9.06333	-1.28211	7.78789	0.00525976	0.240638	1	0.10613	Chr1:27346260-27348256	29.0874	11.3211	-1.36138	3.55895	0.000372343	0.00771205	0.791237	0.688293	0.611278	0.791502	0.923104	0.440691	0.706749	0.907941	-0.37744	-0.084964	0.174186
at2g31060	at2g31060.3	4	3	elongation factor family protein		elongation factor family protein; FUNCTIONS IN: GTP binding translation elongation factor activity GTPase activity; LOCATED IN: intracellular; EXPRESSED IN: 20 plant structures; EXPRESSED DURING: 13 growth stages; CONTAINS InterPro DOMAIN/s: GTP-binding protein TypA (InterPro:IPR006298) Protein synthesis factor GTP-binding (InterPro:IPR000795) Small GTP-binding protein (InterPro:IPR005225) Transl…	3348	5457	1;14;177;25;0;265;2866	1;14;245;74;0;494;4629	13	12	41	33	1.36011e-06	6.97476e-07	2.01942e-06	0.100439	0.0883491	1.80558e+07	-19.6845	1.53368	0.00792553	0.103732	-10.5139	1.4884	7.75911	0.00534423	0.242854	1	0.107103	Chr2:13213099-13218724	2.82365	7.03855	1.31772	-3.07604	0.00209772	0.0288994	0.0405603	0.0725994	0.0210526	0.0433557	0.0764739	0.0453927	0.0804648	0.132074	-0.0114605	0.0371039	0.0942792
at2g21520	at2g21520.2	2	2	Sec14p-like phosphatidylinositol transfer family protein		Sec14p-like phosphatidylinositol transfer family protein; FUNCTIONS IN: transporter activity; INVOLVED IN: transport; LOCATED IN: intracellular; EXPRESSED IN: 23 plant structures; EXPRESSED DURING: 15 growth stages; CONTAINS InterPro DOMAIN/s: Cellular retinaldehyde-binding/triple function C-terminal (InterPro:IPR001251) Cellular retinaldehyde-binding/triple function N-terminal (InterPro:IPR00827…	3050	6193	44;31;2975	82;81;6030	16	15	52	29	1.52365e-06	8.65171e-07	2.17605e-06	0.100439	0.0883491	1.80558e+07	-19.4755	1.32995	0.0189134	0.182046	-10.2749	1.27695	7.72805	0.00543693	0.244732	1	0.107929	Chr2:9215518-9219208	30.0382	62.1126	1.04809	-2.86066	0.00422754	0.0472516	0.717932	0.775248	0.57104	0.715904	0.83072	0.670817	0.781376	0.869406	-0.0955443	0.0649771	0.238648
at5g09820	at5g09820.2	2	2	Plastid-lipid associated protein PAP / fibrillin family protein		Plastid-lipid associated protein PAP / fibrillin family protein; FUNCTIONS IN: structural molecule activity; INVOLVED IN: biological_process unknown; LOCATED IN: chloroplast; EXPRESSED IN: 23 plant structures; EXPRESSED DURING: 15 growth stages; CONTAINS InterPro DOMAIN/s: Plastid lipid-associated protein/fibrillin (InterPro:IPR006843); BEST Arabidopsis thaliana protein match is: Plastid-lipid as…	417	157	9;66;342	4;25;128	35	31	10	15	1.26769e-06	1.84013e-06	6.94759e-07	0.106545	0.0883491	1.80558e+07	-19.7532	-1.40286	0.0193984	0.185052	-10.575	-1.55965	7.60593	0.00581767	0.253878	1	0.112303	Chr5:3055778-3057447	9.80692	3.1813	-1.62418	3.39912	0.000676039	0.0123101	0.915787	0.905657	0.816557	0.90764	0.965392	0.733569	0.876924	0.965473	-0.184641	-0.0287877	0.0903626
at3g26510	at3g26510.1	1	5	Octicosapeptide/Phox/Bem1p family protein		Octicosapeptide/Phox/Bem1p family protein; CONTAINS InterPro DOMAIN/s: Octicosapeptide/Phox/Bem1p (InterPro:IPR000270); BEST Arabidopsis thaliana protein match is: octicosapeptide/Phox/Bem1p (PB1) domain-containing protein (TAIR:AT1G70640.1); Has 35333 Blast hits to 34131 proteins in 2444 species: Archae - 798; Bacteria - 22429; Metazoa - 974; Fungi - 991; Plants - 531; Viruses - 0; Other Eukaryo…	2293	919	28;0;2;0;0;0;0;2;0;0;0;0;0;0;675;37;45;0;1;0;0;0;0;0;4;0;15;0;6;0;1478	6;0;0;0;0;0;0;0;0;0;0;0;0;0;268;22;10;0;0;0;0;0;0;0;0;0;4;0;1;0;608	8	20	3	3	4.76094e-07	7.93804e-07	1.64109e-07	0.144658	0.0883491	1.80558e+07	-21.3984	-2.27745	0.00868059	0.110366	-11.4987	-2.22446	7.55633	0.00597995	0.259951	1	0.114988	Chr3:9710336-9712660	4.05417	0.644812	-2.65245	3.56515	0.000363644	0.00756436	0.844297	0.400398	0.203314	0.586911	0.805829	0	0.164353	0.711656	-0.766958	-0.3608	0.266218
at1g10590	at1g10590.2	2	3	Nucleic acid-binding OB-fold-like protein		Nucleic acid-binding OB-fold-like protein; INVOLVED IN: biological_process unknown; LOCATED IN: plasma membrane; EXPRESSED IN: 26 plant structures; EXPRESSED DURING: 15 growth stages; CONTAINS InterPro DOMAIN/s: Nucleic acid-binding OB-fold-like (InterPro:IPR016027) Nucleic acid-binding OB-fold (InterPro:IPR012340); BEST Arabidopsis thaliana protein match is: Nucleic acid-binding OB-fold-like pro…	5000	8818	658;37;0;18;0;0;4287	1277;100;0;69;0;0;7372	26	11	63	37	1.85598e-06	1.018e-06	2.69068e-06	0.106545	0.0883491	1.80558e+07	-19.2057	1.40291	0.0135603	0.147774	-10.318	1.44547	7.52918	0.00607074	0.261711	1	0.115759	Chr1:3502003-3503457	12.2349	26.9872	1.14127	-2.72336	0.00646225	0.0637401	0.0662084	0.0831094	0.0311655	0.0621306	0.105041	0.0455168	0.0815702	0.134061	-0.0366906	0.0182935	0.0790794
at2g26600	at2g26600.1	1	2	Glycosyl hydrolase superfamily protein		Glycosyl hydrolase superfamily protein; FUNCTIONS IN: cation binding hydrolase activity hydrolyzing O-glycosyl compounds catalytic activity; INVOLVED IN: carbohydrate metabolic process; LOCATED IN: anchored to membrane; EXPRESSED IN: 22 plant structures; EXPRESSED DURING: 13 growth stages; CONTAINS InterPro DOMAIN/s: Glycoside hydrolase catalytic core (InterPro:IPR017853) Glycoside hydrolase fami…	620	1422	61;1;558	157;4;1261	40	21	110	47	2.92441e-06	1.68153e-06	4.16021e-06	0.106545	0.0883491	1.80558e+07	-18.5292	1.30671	0.0149333	0.156565	-9.60037	1.24907	7.46712	0.00628361	0.26696	1	0.118432	Chr2:11316411-11318483	5.55689	14.047	1.33791	-3.42007	0.000626053	0.0115837	0.94302	0.887345	0.657647	0.84987	0.980082	0.732214	0.869172	0.962923	-0.173015	0.0197442	0.232708
at4g35600	at4g35600.2	2	2	Protein kinase superfamily protein	plant-type connexin (gap junction-type protein) a component of plasmodesmata	CONNEXIN 32; FUNCTIONS IN: protein serine/threonine kinase activity protein kinase activity kinase activity ATP binding; INVOLVED IN: protein amino acid phosphorylation; EXPRESSED IN: 22 plant structures; EXPRESSED DURING: 13 growth stages; CONTAINS InterPro DOMAIN/s: Protein kinase ATP binding site (InterPro:IPR017441) Serine/threonine-protein kinase domain (InterPro:IPR002290) Serine-threonine/…	1170	3975	52;3;1115	161;17;3797	2	1	7	10	2.77089e-07	8.34744e-08	4.70298e-07	0.131666	0.0883491	1.80558e+07	-22.2652	2.50002	0.0174533	0.172521	-11.4733	2.45528	7.44489	0.00636169	0.269003	1	0.119335	Chr4:16896201-16898876	0.785027	5.06482	2.6897	-4.12617	3.68849e-05	0.00119204	0.0382325	0.0539616	0.0106024	0.0539882	0.125381	0.0317339	0.0748148	0.137185	-0.0630371	0.020159	0.0946997
at5g67480	at5g67480.2	2	2	BTB and TAZ domain protein 4	BTB and TAZ domain protein. Located in cytoplasm and expressed in fruit flower and leaves.	BTB and TAZ domain protein 4 (BT4); FUNCTIONS IN: transcription regulator activity; INVOLVED IN: response to auxin stimulus response to gibberellin stimulus; LOCATED IN: plasma membrane cytoplasm; EXPRESSED IN: 27 plant structures; EXPRESSED DURING: 15 growth stages; CONTAINS InterPro DOMAIN/s: BTB/POZ (InterPro:IPR013069) Zinc finger TAZ-type (InterPro:IPR000197) BTB/POZ fold (InterPro:IPR011333…	18086	8288	1254;37;16795	758;12;7518	13	24	1	11	6.93299e-07	1.04582e-06	3.39769e-07	0.178484	0.0883491	1.80558e+07	-20.6625	-1.60052	0.0552693	0.340222	-10.9478	-1.81493	7.42226	0.00644218	0.271095	1	0.120256	Chr5:26930938-26933093	23.6117	4.71617	-2.32381	5.13661	2.79744e-07	1.82774e-05	0.0306933	0.0174075	0.0124276	0.0309014	0.0682924	0.00573756	0.0171514	0.0394816	-0.050701	-0.0143822	0.0152097
at2g47510	at2g47510.2	2	2	fumarase 1	Encodes a mitochondrial-localized protein. The FUM1 gene appears to be essential suggesting that FUM1 may play a crucial role as a fumarase in the tricarboxylic acid cycle.	fumarase 1 (FUM1); FUNCTIONS IN: fumarate hydratase activity protein binding; INVOLVED IN: response to oxidative stress response to salt stress pollen tube development; LOCATED IN: mitochondrion; EXPRESSED IN: cotyledon male gametophyte guard cell root; EXPRESSED DURING: seed development stages; CONTAINS InterPro DOMAIN/s: Fumarate hydratase class II (InterPro:IPR005677) L-Aspartase-like (InterPr…	2944	5521	76;11;2857	181;45;5295	5	6	25	20	7.69698e-07	3.0762e-07	1.22768e-06	0.106545	0.0883491	1.80558e+07	-20.6337	1.99614	0.00370664	0.0633265	-10.9139	1.94154	7.42008	0.00645001	0.271095	1	0.120256	Chr2:19498367-19502246	17.3585	26.9874	0.63664	-1.81924	0.0688744	0.300107	0.152838	0.231994	0.0831508	0.168986	0.287999	0.145225	0.248391	0.377455	-0.0785404	0.0768071	0.231917
at3g61060	at3g61060.1	1	2	phloem protein 2-A13		phloem protein 2-A13 (PP2-A13); FUNCTIONS IN: carbohydrate binding; INVOLVED IN: N-terminal protein myristoylation response to wounding; EXPRESSED IN: 24 plant structures; EXPRESSED DURING: 15 growth stages; CONTAINS InterPro DOMAIN/s: F-box domain cyclin-like (InterPro:IPR001810) F-box domain Skp2-like (InterPro:IPR022364); BEST Arabidopsis thaliana protein match is: phloem protein 2-A12 (TAIR:A…	1183	370	112;4;1067	30;0;340	15	97	9	21	2.04526e-06	3.25099e-06	8.45857e-07	0.207019	0.0883491	1.80558e+07	-19.1913	-1.93308	0.0102504	0.123009	-9.33926	-1.75379	7.33974	0.00674467	0.281782	1	0.12499	Chr3:22602909-22606878	39.4565	10.6927	-1.88364	5.0041	5.61232e-07	3.25472e-05	0.969803	0.999976	0.911007	0.966205	0.993665	0.876399	0.96469	0.999998	-0.0979571	-0.000529414	0.0682431
at4g03510	at4g03510.1	1	2	RING membrane-anchor 1	RMA1 encodes a novel 28 kDa protein with a RING finger motif and a C-terminal membrane-anchoring domain that is involved in the secretory pathway. Has E3 ubiquitin ligase activity.	RING membrane-anchor 1 (RMA1); CONTAINS InterPro DOMAIN/s: Zinc finger RING-type conserved site (InterPro:IPR017907) Zinc finger RING-type (InterPro:IPR001841) Zinc finger C3HC4 RING-type (InterPro:IPR018957); BEST Arabidopsis thaliana protein match is: RING membrane-anchor 2 (TAIR:AT4G28270.1); Has 3991 Blast hits to 3981 proteins in 266 species: Archae - 0; Bacteria - 0; Metazoa - 2157; Fungi -…	1005	259	87;24;894	29;3;227	17	70	13	16	1.64999e-06	2.50596e-06	8.02032e-07	0.164717	0.0883491	1.80558e+07	-19.4231	-1.64339	0.0163317	0.165605	-10.2885	-1.55958	7.26251	0.00704089	0.291539	1	0.129308	Chr4:1556887-1559428	14.5029	3.39354	-2.09548	4.72536	2.29708e-06	0.000109016	0.78019	0.891335	0.549602	0.746436	0.878915	0.680926	0.855787	0.967162	-0.104296	0.102602	0.334016
at5g24150	at5g24150.1	1	2	FAD/NAD(P)-binding oxidoreductase family protein	squalene monooxygenase gene homolog	SQP1; FUNCTIONS IN: squalene monooxygenase activity; INVOLVED IN: sterol biosynthetic process; LOCATED IN: endomembrane system integral to membrane; EXPRESSED IN: 21 plant structures; EXPRESSED DURING: 12 growth stages; CONTAINS InterPro DOMAIN/s: Squalene epoxidase (InterPro:IPR013698); BEST Arabidopsis thaliana protein match is: squalene monoxygenase 6 (TAIR:AT5G24160.1); Has 1807 Blast hits to…	1111	310	100;0;1011	33;0;277	27	73	12	21	1.89086e-06	2.8617e-06	9.2378e-07	0.138125	0.0883491	1.80558e+07	-19.2259	-1.62754	0.0101934	0.122483	-9.64644	-1.63905	7.2493	0.00709288	0.291738	1	0.129386	Chr5:8172315-8175431	21.1266	5.07405	-2.05785	5.24782	1.53909e-07	1.06527e-05	0.999999	1	0.951197	0.984824	1	0.832888	0.948148	1	-0.157009	-0.0343726	0.0314788
at1g33110	at1g33110.2	2	2	MATE efflux family protein		MATE efflux family protein; FUNCTIONS IN: antiporter activity drug transmembrane transporter activity transporter activity; INVOLVED IN: drug transmembrane transport transmembrane transport; LOCATED IN: membrane; EXPRESSED IN: 22 plant structures; EXPRESSED DURING: 13 growth stages; CONTAINS InterPro DOMAIN/s: Multi antimicrobial extrusion protein MatE (InterPro:IPR002528); BEST Arabidopsis thali…	2069	4766	134;21;1914	322;58;4386	11	10	32	26	1.08597e-06	5.85713e-07	1.58335e-06	0.100439	0.0883491	1.80558e+07	-19.9859	1.43472	0.0174651	0.172576	-9.78773	1.40364	7.2113	0.0072446	0.294902	1	0.130779	Chr1:12004926-12008833	1.57551	4.93586	1.64748	-3.18441	0.00145052	0.0219098	0.0533924	0.0633686	0.0261312	0.0553142	0.0986543	0.0354007	0.0640929	0.106191	-0.0443492	0.00787434	0.0592941
at4g02880	at4g02880.1	1	2			unknown protein; BEST Arabidopsis thaliana protein match is: unknown protein (TAIR:AT1G03290.2); Has 30201 Blast hits to 17322 proteins in 780 species: Archae - 12; Bacteria - 1396; Metazoa - 17338; Fungi - 3422; Plants - 5037; Viruses - 0; Other Eukaryotes - 2996 (source: NCBI BLink).	1001	2229	23;33;945	58;55;2116	18	5	32	26	1.10725e-06	6.31248e-07	1.58335e-06	0.118964	0.0883491	1.80558e+07	-19.9336	1.33015	0.0395362	0.283937	-10.4602	1.30205	7.21023	0.00724892	0.294902	1	0.130779	Chr4:1274464-1280031	11.5364	26.9491	1.22405	-3.46259	0.000535004	0.0102998	0.882557	0.907925	0.789258	0.877623	0.935881	0.846852	0.911811	0.953251	-0.0520389	0.0339871	0.129218
at4g33150	at4g33150.2	2	3	lysine-ketoglutarate reductase/saccharopine dehydrogenase bifunctional enzyme		lysine-ketoglutarate reductase/saccharopine dehydrogenase bifunctional enzyme; CONTAINS InterPro DOMAIN/s: Alanine dehydrogenase/PNT C-terminal (InterPro:IPR007698) Saccharopine dehydrogenase / Homospermidine synthase (InterPro:IPR005097) Alanine dehydrogenase/PNT N-terminal (InterPro:IPR007886) LOR/SDH bifunctional enzyme conserved domain (InterPro:IPR007545); Has 1973 Blast hits to 1848 protein…	894	1123	0;4;126;0;0;0;764	0;23;224;0;0;0;876	3	1	11	12	3.72492e-07	1.11066e-07	6.33027e-07	0.125279	0.0883491	1.80558e+07	-21.8465	2.51502	0.00665912	0.093656	-11.0094	2.43223	7.19423	0.00731386	0.295416	1	0.130997	Chr4:15985188-15991538	1.75604	3.31777	0.917894	-2.15962	0.0308024	0.181436	0.463949	0.828353	0	0.0684182	0.485983	0	0.182309	0.805591	-0.328674	0.0964602	0.737224
at5g57340	at5g57340.1	1	2			unknown protein; Has 30201 Blast hits to 17322 proteins in 780 species: Archae - 12; Bacteria - 1396; Metazoa - 17338; Fungi - 3422; Plants - 5037; Viruses - 0; Other Eukaryotes - 2996 (source: NCBI BLink).	405	188	75;18;312	33;5;150	31	44	13	20	1.51677e-06	2.11438e-06	9.20038e-07	0.11272	0.0883491	1.80558e+07	-19.4496	-1.19829	0.048628	0.318846	-10.1337	-1.26194	7.19268	0.00732015	0.295416	1	0.130997	Chr5:23226085-23229282	9.27527	4.30292	-1.10807	2.5056	0.0122243	0.0985997	0.886704	0.920306	0.781499	0.885791	0.951835	0.808919	0.913442	0.976695	-0.0947295	0.0262684	0.148616
at4g26400	at4g26400.2	2	2	RING/U-box superfamily protein		RING/U-box superfamily protein; FUNCTIONS IN: zinc ion binding; INVOLVED IN: response to chitin; LOCATED IN: endomembrane system; EXPRESSED IN: 24 plant structures; EXPRESSED DURING: 15 growth stages; CONTAINS InterPro DOMAIN/s: Zinc finger RING-type (InterPro:IPR001841) Zinc finger C3HC4 RING-type (InterPro:IPR018957); BEST Arabidopsis thaliana protein match is: RING/U-box superfamily protein (T…	1977	4580	63;19;1895	202;59;4319	10	9	30	29	1.07684e-06	5.29844e-07	1.62212e-06	0.100439	0.0883491	1.80558e+07	-20.0406	1.6146	0.00747343	0.100332	-10.7285	1.56106	7.17287	0.00740141	0.29678	1	0.131595	Chr4:13344807-13346597	25.1278	54.298	1.11161	-3.18719	0.00143662	0.0218108	0.348104	0.313538	0.21308	0.354771	0.508332	0.209538	0.325656	0.469649	-0.225101	-0.0282003	0.171195
at4g09760	at4g09760.3	4	3	Protein kinase superfamily protein	encodes a choline synthase whose gene expression is induced by high salt and mannitol.	Protein kinase superfamily protein; CONTAINS InterPro DOMAIN/s: Choline/ethanolamine kinase (InterPro:IPR002573) Protein kinase-like domain (InterPro:IPR011009); BEST Arabidopsis thaliana protein match is: choline kinase 1 (TAIR:AT1G71697.1); Has 35333 Blast hits to 34131 proteins in 2444 species: Archae - 798; Bacteria - 22429; Metazoa - 974; Fungi - 991; Plants - 531; Viruses - 0; Other Eukaryo…	2334	1056	1;0;132;72;138;0;1991	0;0;81;28;70;0;877	24	48	15	13	1.40218e-06	2.04481e-06	7.65779e-07	0.118964	0.0883491	1.80558e+07	-19.607	-1.41821	0.0218853	0.200274	-10.6138	-1.4174	7.09284	0.00773924	0.306799	1	0.136415	Chr4:6146689-6151399	5.26454	1.49756	-1.8137	3.15869	0.00158481	0.0233762	0.532872	0.946236	0.238174	0.40246	0.606672	0.174259	0.413463	0.897848	-0.310486	0.00952663	0.52869
at2g29630	at2g29630.2	2	3	thiaminC	Encodes a protein involved in thiamin biosynthesis. The protein is an iron-sulfur cluster protein predicted to catalyze the conversion of 5-aminoimidazole ribonucleotide (AIR) to hydroxymethylpyrimidine (HMP) or hydroxymethylpyrimidine phosphate (HMP-P).	thiaminC (THIC); FUNCTIONS IN: iron-sulfur cluster binding catalytic activity ADP-ribose pyrophosphohydrolase activity; INVOLVED IN: response to vitamin B1 detection of bacterium thiamin biosynthetic process; LOCATED IN: chloroplast stroma chloroplast plastid; EXPRESSED IN: 28 plant structures; EXPRESSED DURING: 13 growth stages; CONTAINS InterPro DOMAIN/s: Thiamine biosynthesis protein ThiC (Int…	36028	19163	1550;157;0;11;574;0;33736	879;73;0;7;360;0;17844	52	105	30	43	3.25581e-06	4.47189e-06	2.04188e-06	0.11272	0.0883491	1.80558e+07	-18.3348	-1.12992	0.0359178	0.26775	-9.94386	-1.13833	7.07579	0.00781326	0.307116	1	0.136543	Chr2:12666831-12670311	18.1952	6.58846	-1.46555	3.93349	8.37216e-05	0.00235267	0	0.00655877	0	0.00492577	0.0844015	0	0.0150858	0.0468685	-0.0695778	0.00383988	0.0404832
at3g61220	at3g61220.1	1	2	NAD(P)-binding Rossmann-fold superfamily protein		NAD(P)-binding Rossmann-fold superfamily protein; FUNCTIONS IN: oxidoreductase activity (-)-menthol dehydrogenase activity (+)-neomenthol dehydrogenase activity; INVOLVED IN: response to karrikin defense response; LOCATED IN: plasma membrane; EXPRESSED IN: 23 plant structures; EXPRESSED DURING: 13 growth stages; CONTAINS InterPro DOMAIN/s: NAD(P)-binding domain (InterPro:IPR016040) Glucose/ribito…	706	357	139;4;563	61;4;292	61	78	35	26	2.7834e-06	3.91325e-06	1.65919e-06	0.0943988	0.0883491	1.80558e+07	-18.5821	-1.23809	0.0153361	0.159452	-9.37828	-1.22651	6.96891	0.00829381	0.321382	1	0.142858	Chr3:22662952-22665597	17.4457	7.00791	-1.31582	3.13925	0.00169381	0.0245852	0.9516	0.915914	0.853627	0.938159	0.986961	0.735451	0.878076	0.969276	-0.218428	-0.0562372	0.0625422
at1g73600	at1g73600.2	2	2	S-adenosyl-L-methionine-dependent methyltransferases superfamily protein		S-adenosyl-L-methionine-dependent methyltransferases superfamily protein; FUNCTIONS IN: methyltransferase activity phosphoethanolamine N-methyltransferase activity; INVOLVED IN: metabolic process; EXPRESSED IN: guard cell; CONTAINS InterPro DOMAIN/s: Methyltransferase type 11 (InterPro:IPR013216); BEST Arabidopsis thaliana protein match is: S-adenosyl-L-methionine-dependent methyltransferases sup…	249	111	0;244;5	0;108;3	61	183	84	24	4.91151e-06	7.01968e-06	2.82428e-06	0.138125	0.0883491	1.80558e+07	-17.7784	-1.31924	0.0214612	0.197822	-9.12688	-1.76036	6.92239	0.0085123	0.325427	1	0.144638	Chr1:27669151-27673572	50.1314	20.0817	-1.31983	3.27895	0.00104195	0.0169618	1	0.469594	0.316494	0.994986	1	0.141395	0.477763	1	-0.819404	-0.303928	0.506056
at1g67800	at1g67800.4	8	4	Copine (Calcium-dependent phospholipid-binding protein) family		Copine (Calcium-dependent phospholipid-binding protein) family; FUNCTIONS IN: zinc ion binding; INVOLVED IN: N-terminal protein myristoylation; EXPRESSED IN: 19 plant structures; EXPRESSED DURING: 10 growth stages; CONTAINS InterPro DOMAIN/s: Zinc finger RING-type (InterPro:IPR001841) Copine (InterPro:IPR010734) von Willebrand factor type A (InterPro:IPR002035); BEST Arabidopsis thaliana protein …	1009	5701	10;19;1;2;0;0;0;1;0;0;0;0;0;0;976	38;192;10;10;0;0;13;15;0;0;0;0;0;0;5423	1	0	6	9	2.2161e-07	2.78113e-08	4.14997e-07	0.138125	0.0883491	1.80558e+07	-23.1482	3.90686	0.00425511	0.069379	-12.4114	4.58626	6.90208	0.00860956	0.328245	1	0.145887	Chr1:25420779-25423731	3.71351	13.2842	0	0	1	1	0.537794	0.101171	0.0180722	0.198854	0.682678	0.0584663	0.131474	0.230792	-0.551833	-0.0664667	0.140141
at1g26130	at1g26130.2	2	2	ATPase E1-E2 type family protein / haloacid dehalogenase-like hydrolase family protein		ATPase E1-E2 type family protein / haloacid dehalogenase-like hydrolase family protein; FUNCTIONS IN: ATPase activity coupled to transmembrane movement of ions phosphorylative mechanism; INVOLVED IN: metabolic process phospholipid transport ATP biosynthetic process; EXPRESSED IN: 24 plant structures; EXPRESSED DURING: 15 growth stages; CONTAINS InterPro DOMAIN/s: Haloacid dehalogenase-like hydrol…	887	2796	8;22;857	42;66;2688	10	12	39	27	1.20569e-06	6.16205e-07	1.78987e-06	0.100439	0.0883491	1.80558e+07	-19.8608	1.53766	0.00870789	0.110494	-10.7495	1.47443	6.87811	0.00872579	0.33177	1	0.147449	Chr1:9033217-9038577	5.19695	13.5628	1.38392	-3.80009	0.000144641	0.00366296	0.84433	0.734818	0.687815	0.834131	0.937294	0.616631	0.762332	0.867587	-0.252315	-0.0681083	0.118872
at5g10140	at5g10140.1	1	4	K-box region and MADS-box transcription factor family protein	MADS-box protein encoded by FLOWERING LOCUS C - transcription factor that functions as a repressor of floral transition and contributes to temperature compensation of the circadian clock. Expression is downregulated during cold treatment. Vernalization FR	FLOWERING LOCUS C (FLC); CONTAINS InterPro DOMAIN/s: Transcription factor MADS-box (InterPro:IPR002100) Transcription factor K-box (InterPro:IPR002487); BEST Arabidopsis thaliana protein match is: K-box region and MADS-box transcription factor family protein (TAIR:AT1G77080.4); Has 1807 Blast hits to 1807 proteins in 277 species: Archae - 0; Bacteria - 0; Metazoa - 736; Fungi - 347; Plants - 385;…	88	237	5;0;2;1;0;0;5;0;0;0;0;0;0;0;75	23;0;5;0;0;0;17;0;0;0;0;0;0;0;192	5	0	19	4	3.76022e-07	1.37949e-07	6.08383e-07	0.192581	0.0883491	1.80558e+07	-21.7334	2.13592	0.0330655	0.254452	-11.2813	2.14289	6.86461	0.00879195	0.332623	1	0.147811	Chr5:3173496-3179448	2.1783	7.94531	1.8669	-3.37532	0.000737308	0.0131283	0.932353	0.99991	0.397982	0.676276	0.893248	0.746155	0.884431	0.97567	-0.0432669	0.204536	0.505947
at1g67360	at1g67360.1	1	2	Rubber elongation factor protein (REF)		Rubber elongation factor protein (REF); INVOLVED IN: biological_process unknown; LOCATED IN: vacuole; EXPRESSED IN: 24 plant structures; EXPRESSED DURING: 15 growth stages; CONTAINS InterPro DOMAIN/s: Rubber elongation factor (InterPro:IPR008802); BEST Arabidopsis thaliana protein match is: Rubber elongation factor protein (REF) (TAIR:AT2G47780.1); Has 125 Blast hits to 125 proteins in 21 species…	373	1805	3;32;338	21;283;1501	2	1	18	3	3.22792e-07	8.34744e-08	5.54392e-07	0.178484	0.0883491	1.80558e+07	-22.1582	2.71636	0.0118652	0.135155	-12.0589	2.6791	6.85496	0.00883956	0.332623	1	0.147811	Chr1:25235270-25238216	3.03281	7.8535	1.37268	-2.59868	0.00935818	0.0822291	0.108851	0.0901983	0.0417907	0.165103	0.346576	0.0404869	0.0996003	0.191017	-0.262483	-0.0615334	0.0865269
at5g27830	at5g27830.4	8	5			FUNCTIONS IN: molecular_function unknown; INVOLVED IN: response to oxidative stress; EXPRESSED IN: 22 plant structures; EXPRESSED DURING: 13 growth stages; CONTAINS InterPro DOMAIN/s: Folate receptor conserved region (InterPro:IPR018143).	590	1318	0;1;0;0;0;0;46;1;0;0;0;0;0;0;0;0;71;0;15;0;3;0;35;12;34;0;4;0;116;0;252	0;0;0;2;0;0;81;13;0;0;0;0;0;0;0;5;138;0;38;0;7;0;73;33;116;0;9;0;239;0;564	1	0	9	4	1.91001e-07	2.78113e-08	3.50674e-07	0.138125	0.0883491	1.80558e+07	-23.2749	3.65339	0.00905048	0.113192	-12.6047	3.61423	6.85415	0.00884358	0.332623	1	0.147811	Chr5:9861175-9862897	0.254849	3.29954	3.69455	-3.45472	0.000550873	0.0104905	0.0169973	0.0587566	0.00436677	0.0357381	0.0818171	0.0445953	0.121487	0.239421	-0.00749559	0.0857427	0.206879
at4g33890	at4g33890.1	1	2			unknown protein; BEST Arabidopsis thaliana protein match is: unknown protein (TAIR:AT2G14850.1); Has 133 Blast hits to 131 proteins in 15 species: Archae - 0; Bacteria - 0; Metazoa - 0; Fungi - 2; Plants - 129; Viruses - 0; Other Eukaryotes - 2 (source: NCBI BLink).	813	1380	30;0;783	74;0;1306	17	13	43	31	1.42366e-06	8.34273e-07	2.00993e-06	0.100439	0.0883491	1.80558e+07	-19.5589	1.26857	0.0248451	0.216685	-10.2937	1.2314	6.83849	0.00892144	0.333753	1	0.148304	Chr4:16249642-16251379	8.47373	17.1728	1.01906	-2.7275	0.00638165	0.0631849	0.999592	0.999936	0.749672	0.912222	0.999727	0.887447	0.963652	0.999964	-0.0769227	0.0487367	0.219916
at1g45474	at1g45474.1	1	2	photosystem I light harvesting complex gene 5	Encodes a component of the light harvesting complex of photosystem I.	photosystem I light harvesting complex gene 5 (LHCA5); FUNCTIONS IN: pigment binding; INVOLVED IN: photosynthesis light harvesting in photosystem I photosynthesis; LOCATED IN: light-harvesting complex chloroplast thylakoid membrane photosystem I antenna complex chloroplast membrane; EXPRESSED IN: 21 plant structures; EXPRESSED DURING: 13 growth stages; CONTAINS InterPro DOMAIN/s: Chlorophyll A-B …	4217	2677	245;662;3310	115;446;2116	140	105	56	59	4.98916e-06	6.79904e-06	3.17851e-06	0.082516	0.0883491	1.80558e+07	-17.7148	-1.09723	0.0163551	0.165722	-9.22658	-1.17612	6.80001	0.00911573	0.33651	1	0.149508	Chr1:17179301-17182957	43.9835	22.5266	-0.965329	2.63888	0.00831798	0.0757033	0.398879	0.329355	0.197885	0.387921	0.616636	0.177798	0.326372	0.538111	-0.338655	-0.0608313	0.225439
at3g10020	at3g10020.1	1	2			unknown protein; FUNCTIONS IN: molecular_function unknown; INVOLVED IN: response to oxidative stress anaerobic respiration; LOCATED IN: cellular_component unknown; EXPRESSED IN: 23 plant structures; EXPRESSED DURING: 13 growth stages; Has 47 Blast hits to 47 proteins in 12 species: Archae - 0; Bacteria - 0; Metazoa - 1; Fungi - 0; Plants - 46; Viruses - 0; Other Eukaryotes - 0 (source: NCBI BLink…	11325	4709	4263;1;7061	1711;0;2998	1153	3110	487	1224	8.60991e-05	0.000122665	4.95301e-05	0.144658	0.0883491	1.80558e+07	-13.6469	-1.30802	0.0205048	0.191681	-7.24431	-1.37429	6.79255	0.00915388	0.337027	1	0.149733	Chr3:3091042-3091766	734.472	257.767	-1.51064	3.49309	0.00047746	0.00941216	0.999587	1	0.993568	0.997838	1	0.987469	0.996319	1	-0.0106886	-0.0013924	0.00443201
at4g22880	at4g22880.1	1	2	leucoanthocyanidin dioxygenase	encodes leucoanthocyanidin dioxygenase which is involved in proanthocyanin biosynthesis. Mutant analysis suggests that this gene is also involved in vacuole formation.	leucoanthocyanidin dioxygenase (LDOX); CONTAINS InterPro DOMAIN/s: Oxoglutarate/iron-dependent oxygenase (InterPro:IPR005123); BEST Arabidopsis thaliana protein match is: flavonol synthase 1 (TAIR:AT5G08640.2); Has 8356 Blast hits to 8311 proteins in 977 species: Archae - 0; Bacteria - 1058; Metazoa - 85; Fungi - 889; Plants - 4934; Viruses - 0; Other Eukaryotes - 1390 (source: NCBI BLink).	6	666	0;0;6	23;2;641	0	0	23	0	3.05219e-07	8.7835e-16	5.96431e-07	0.345476	0.0883491	1.80558e+07	-35.3696	29.2928	0.0011366	0.0270233	-12.7101	9.45013	6.77548	0.00924184	0.33937	1	0.15077	Chr4:12004767-12006209	0.000182227	13.2312	16.1478	-0.0637322	0.949183	0.98538	0.361462	0.899513	0	0.53273	1	0.520213	0.832598	0.992197	-0.388435	0.290262	0.959056
at5g26180	at5g26180.2	2	2	S-adenosyl-L-methionine-dependent methyltransferases superfamily protein		S-adenosyl-L-methionine-dependent methyltransferases superfamily protein; CONTAINS InterPro DOMAIN/s: Bacterial Fmu (Sun)/eukaryotic nucleolar NOL1/Nop2p (InterPro:IPR001678); BEST Arabidopsis thaliana protein match is: S-adenosyl-L-methionine-dependent methyltransferases superfamily protein (TAIR:AT5G55920.1); Has 8801 Blast hits to 8742 proteins in 2315 species: Archae - 360; Bacteria - 6022; M…	463	1035	1;64;398	0;162;873	45	19	129	33	2.98755e-06	1.7563e-06	4.20857e-06	0.131666	0.0883491	1.80558e+07	-18.4913	1.25978	0.0306045	0.24345	-9.83861	1.15508	6.74496	0.00940129	0.343418	1	0.15256	Chr5:9149226-9153502	2.98125	9.75031	1.70953	-4.23728	2.26245e-05	0.000795123	0.850271	0.999788	0.483224	0.751683	0.949482	0.782482	0.932274	0.999875	-0.0747903	0.177188	0.459883
at5g06220	at5g06220.1	1	2	LETM1-like protein		LETM1-like protein; CONTAINS InterPro DOMAIN/s: LETM1-like (InterPro:IPR011685); BEST Arabidopsis thaliana protein match is: LETM1-like protein (TAIR:AT3G11560.4); Has 1807 Blast hits to 1807 proteins in 277 species: Archae - 0; Bacteria - 0; Metazoa - 736; Fungi - 347; Plants - 385; Viruses - 0; Other Eukaryotes - 339 (source: NCBI BLink).	2403	1225	170;176;2057	82;97;1046	95	75	42	40	3.48943e-06	4.72502e-06	2.25447e-06	0.088425	0.0883491	1.80558e+07	-18.225	-1.06752	0.0276889	0.230258	-9.67276	-1.12379	6.72869	0.00948741	0.34525	1	0.153365	Chr5:1879936-1887121	12.8996	6.17721	-1.0623	2.96663	0.00301087	0.0375511	0.590754	0.563226	0.451321	0.595525	0.720279	0.424697	0.565728	0.694884	-0.218183	-0.0282027	0.178116
at2g47820	at2g47820.1	1	2			unknown protein; BEST Arabidopsis thaliana protein match is: unknown protein (TAIR:AT1G09040.1); Has 628 Blast hits to 543 proteins in 149 species: Archae - 0; Bacteria - 106; Metazoa - 145; Fungi - 69; Plants - 97; Viruses - 10; Other Eukaryotes - 201 (source: NCBI BLink).	178	528	13;10;155	44;34;450	9	4	23	21	7.8348e-07	3.59807e-07	1.20632e-06	0.11272	0.0883491	1.80558e+07	-20.5342	1.74758	0.0101837	0.122444	-11.1679	1.67771	6.67769	0.00976272	0.351106	1	0.156356	Chr2:19587136-19590822	0.755155	2.44379	1.69428	-3.20334	0.00135842	0.02086	0.505238	0.486141	0.0656506	0.500127	1	0.161016	0.500708	0.921928	-0.560241	0.00155735	0.593432
at3g04670	at3g04670.2	2	2	WRKY DNA-binding protein 39	member of WRKY Transcription Factor; Group II-d	WRKY DNA-binding protein 39 (WRKY39); FUNCTIONS IN: calmodulin binding sequence-specific DNA binding transcription factor activity; INVOLVED IN: regulation of transcription DNA-dependent regulation of transcription; LOCATED IN: nucleus; EXPRESSED IN: 22 plant structures; EXPRESSED DURING: 13 growth stages; CONTAINS InterPro DOMAIN/s: DNA-binding WRKY (InterPro:IPR003657) Transcription factor WRKY…	977	2244	99;10;868	214;35;1995	5	5	23	12	6.1306e-07	2.7912e-07	9.41566e-07	0.11272	0.0883491	1.80558e+07	-20.8963	1.75197	0.0160669	0.164175	-11.1168	1.72138	6.63389	0.0100056	0.358516	1	0.159646	Chr3:1266241-1268350	0.387279	1.56638	2.01599	-2.68478	0.0072578	0.0690853	0.0333854	0.0529921	0.0140433	0.0398551	0.079397	0.0243646	0.0517146	0.0946267	-0.035616	0.0122705	0.0615897
at4g27440	at4g27440.1	1	2	protochlorophyllide oxidoreductase B	light-dependent NADPH:protochlorophyllide oxidoreductase B	protochlorophyllide oxidoreductase B (PORB); FUNCTIONS IN: oxidoreductase activity protochlorophyllide reductase activity; INVOLVED IN: chlorophyll biosynthetic process response to ethylene stimulus; LOCATED IN: chloroplast thylakoid membrane chloroplast membrane chloroplast envelope; EXPRESSED IN: 22 plant structures; EXPRESSED DURING: 14 growth stages; CONTAINS InterPro DOMAIN/s: Light-dependen…	16908	6743	2480;0;14428	1065;0;5678	827	1653	211	854	5.11023e-05	7.08168e-05	3.13789e-05	0.157953	0.0883491	1.80558e+07	-14.3722	-1.1735	0.0465985	0.311016	-6.89442	-1.39911	6.58742	0.0102702	0.362583	1	0.16142	Chr4:13725545-13727353	350.256	121.086	-1.53238	3.31097	0.000929719	0.0155765	1	1	0.99135	0.997687	1	0.97962	0.994328	1	-0.018154	-0.0030101	0.00625256
at4g25050	at4g25050.2	2	2	acyl carrier protein 4	encodes an acyl carrier protein predominantly expressed in leaves. Gene expression is upregulated by light.	acyl carrier protein 4 (ACP4); CONTAINS InterPro DOMAIN/s: Acyl carrier protein-like (InterPro:IPR009081); BEST Arabidopsis thaliana protein match is: acyl carrier protein 1 (TAIR:AT3G05020.1).	3076	1527	702;29;2345	404;9;1114	15	14	2	7	5.30279e-07	8.09267e-07	2.50861e-07	0.125279	0.0883491	1.80558e+07	-21.0775	-1.68158	0.0314244	0.247077	-11.2012	-1.81057	6.57194	0.0103599	0.363221	1	0.161698	Chr4:12870005-12871316	3.20482	0.775493	-2.04706	2.5536	0.0106615	0.0899047	0.0153339	0.00961772	0.007326	0.0157603	0.0293988	0.00352611	0.0101357	0.0213065	-0.0205592	-0.00556181	0.00881511
at5g56150	at5g56150.2	2	2	ubiquitin-conjugating enzyme 30		ubiquitin-conjugating enzyme 30 (UBC30); CONTAINS InterPro DOMAIN/s: Ubiquitin-conjugating enzyme/RWD-like (InterPro:IPR016135) Ubiquitin-conjugating enzyme E2 (InterPro:IPR000608); BEST Arabidopsis thaliana protein match is: ubiquitin-conjugating enzyme 28 (TAIR:AT1G64230.2); Has 30201 Blast hits to 17322 proteins in 780 species: Archae - 12; Bacteria - 1396; Metazoa - 17338; Fungi - 3422; Plant…	1295	1736	125;7;1163	225;26;1485	3	4	13	13	4.55984e-07	1.95739e-07	7.14101e-07	0.11272	0.0883491	1.80558e+07	-21.35	1.86745	0.0191071	0.183214	-11.5569	1.82032	6.5519	0.0104772	0.364587	1	0.162291	Chr5:22729175-22731187	3.44094	9.76838	1.50532	-2.55313	0.0106759	0.0899069	0.0509681	0.103569	0.0227326	0.0667711	0.140379	0.0596276	0.121142	0.207801	-0.0342626	0.0542822	0.153217
at3g45638	at3g45638.2	2	2	other RNA	Unknown gene		12	68	4;1;7	8;11;49	1	0	6	5	1.64956e-07	2.78113e-08	3.00307e-07	0.131666	0.0883491	1.80558e+07	-23.3841	3.43465	0.0191754	0.183553	-12.2681	3.48936	6.52324	0.0106474	0.369587	1	0.164512	Chr3:16755214-16756290	0.213944	1.551	2.85789	-2.52313	0.0116314	0.095525	0.211086	0.452	0.0109965	0.300533	0.699171	0.276951	0.52969	0.782013	-0.253395	0.22884	0.626499
at2g22980	at2g22980.2	2	4	serine carboxypeptidase-like 13		serine carboxypeptidase-like 13 (SCPL13); FUNCTIONS IN: serine-type carboxypeptidase activity; INVOLVED IN: proteolysis; LOCATED IN: endomembrane system; EXPRESSED IN: 23 plant structures; EXPRESSED DURING: 13 growth stages; CONTAINS InterPro DOMAIN/s: Peptidase S10 serine carboxypeptidase (InterPro:IPR001563); BEST Arabidopsis thaliana protein match is: serine carboxypeptidase-like 11 (TAIR:AT2G…	1654	919	0;92;0;11;98;0;14;0;0;1;149;0;22;0;1267	0;37;0;2;98;0;13;0;0;0;77;0;14;0;678	46	46	16	21	1.79981e-06	2.57277e-06	1.02703e-06	0.100439	0.0883491	1.80558e+07	-19.23	-1.32375	0.0159692	0.163656	-10.3782	-1.43044	6.48154	0.0109	0.372792	1	0.16632	Chr2:9778876-9783251	8.77839	3.13743	-1.48437	3.16466	0.00155266	0.0230641	0.296272	0.0846751	0.205144	0.331096	0.461368	0.0451277	0.365627	0.803713	-0.332116	0.0342365	0.479594
at4g23470	at4g23470.1	1	3	PLAC8 family protein		PLAC8 family protein; CONTAINS InterPro DOMAIN/s: Protein of unknown function Cys-rich (InterPro:IPR006461); BEST Arabidopsis thaliana protein match is: PLAC8 family protein (TAIR:AT1G63830.3); Has 7925 Blast hits to 4553 proteins in 452 species: Archae - 4; Bacteria - 911; Metazoa - 2683; Fungi - 783; Plants - 1518; Viruses - 367; Other Eukaryotes - 1659 (source: NCBI BLink).	8538	22923	0;130;1918;0;1150;0;5340	6;206;5228;1;3338;0;14144	0	0	2	4	8.30767e-08	8.7835e-16	1.65412e-07	0.164717	0.0883491	1.80558e+07	-36.2673	27.4975	0.051851	1	-13.5372	7.6164	6.46689	0.0109903	0.374959	NA	1	Chr4:12249048-12251396	190.418	514.803	1.43485	-3.06926	0.00214592	0.0294625	0.966869	0.98048	0.941384	0.963628	0.978844	0.967379	0.979224	0.987715	-0.00384943	0.015302	0.0391582
at2g31350	at2g31350.1	1	2	glyoxalase 2-5	Encodes a mitochondrial glyoxalase 2 that can accommodate a number of different metal centers and with the predominant metal center being Fe(III)Zn(II).	glyoxalase 2-5 (GLX2-5); CONTAINS InterPro DOMAIN/s: Beta-lactamase-like (InterPro:IPR001279) Hydroxyacylglutathione hydrolase (InterPro:IPR017782); BEST Arabidopsis thaliana protein match is: glyoxalase 2-4 (TAIR:AT1G06130.1); Has 16142 Blast hits to 16141 proteins in 2537 species: Archae - 414; Bacteria - 10534; Metazoa - 488; Fungi - 336; Plants - 226; Viruses - 0; Other Eukaryotes - 4144 (sou…	1376	2376	59;11;1306	140;14;2222	41	18	89	51	2.69184e-06	1.62085e-06	3.75972e-06	0.106545	0.0883491	1.80558e+07	-18.6287	1.21439	0.0219658	0.200747	-9.33545	1.19215	6.43877	0.0111656	0.379088	1	0.16953	Chr2:13368291-13371057	16.0402	31.6651	0.981199	-2.76752	0.00564851	0.0579472	0.793896	0.888804	0.619282	0.776013	0.893082	0.79346	0.883213	0.944974	-0.0436851	0.104636	0.276401
at5g06110	at5g06110.1	1	2	DnaJ domain ;Myb-like DNA-binding domain		DnaJ domain ;Myb-like DNA-binding domain; FUNCTIONS IN: heat shock protein binding DNA binding; INVOLVED IN: protein folding; EXPRESSED IN: 23 plant structures; EXPRESSED DURING: 13 growth stages; CONTAINS InterPro DOMAIN/s: Molecular chaperone heat shock protein Hsp40 DnaJ (InterPro:IPR015609) Heat shock protein DnaJ N-terminal (InterPro:IPR001623) Heat shock protein DnaJ conserved site (InterPr…	2151	4394	93;2;2056	219;6;4169	67	26	157	62	4.16337e-06	2.54403e-06	5.77661e-06	0.11272	0.0883491	1.80558e+07	-17.9941	1.18329	0.0263747	0.224956	-9.32397	1.15506	6.40976	0.0113495	0.383464	1	0.171472	Chr5:1840828-1843872	22.5038	48.2695	1.10095	-3.08735	0.00201951	0.028111	0.976373	0.961615	0.875713	0.952	0.998169	0.897418	0.954906	0.988757	-0.0664601	0.00152463	0.0847264
at4g04920	at4g04920.1	1	2	sensitive to freezing 6	Encodes a nuclear targeted protein that plays a role in the CBF pathway -downstream of CBF translation. Mutants have impaired cold responses reduced levels of cold induced RNA transcripts are sensitive to osmotic stress.	SENSITIVE TO FREEZING 6 (SFR6); Has 159 Blast hits to 81 proteins in 31 species: Archae - 0; Bacteria - 0; Metazoa - 10; Fungi - 5; Plants - 45; Viruses - 0; Other Eukaryotes - 99 (source: NCBI BLink).	1719	4593	136;11;1572	314;20;4259	93	43	200	114	6.07612e-06	3.73018e-06	8.41888e-06	0.088425	0.0883491	1.80558e+07	-17.4451	1.17439	0.0108634	0.127887	-9.09468	1.15064	6.39571	0.0114397	0.385578	1	0.17241	Chr4:2497643-2505535	6.58951	17.5864	1.41622	-3.93859	8.19611e-05	0.00231382	0.872355	0.898918	0.748788	0.860852	0.938692	0.823211	0.903078	0.954347	-0.0687373	0.0411771	0.159673
at3g07580	at3g07580.1	1	2			unknown protein; FUNCTIONS IN: molecular_function unknown; INVOLVED IN: biological_process unknown; LOCATED IN: chloroplast; EXPRESSED IN: 18 plant structures; EXPRESSED DURING: 12 growth stages; BEST Arabidopsis thaliana protein match is: unknown protein (TAIR:AT5G48335.1); Has 30201 Blast hits to 17322 proteins in 780 species: Archae - 12; Bacteria - 1396; Metazoa - 17338; Fungi - 3422; Plants …	323	698	75;0;248	167;0;531	49	26	103	64	3.28497e-06	2.06667e-06	4.5004e-06	0.0943988	0.0883491	1.80558e+07	-18.3231	1.12286	0.0235265	0.20924	-9.74183	1.11328	6.3582	0.011684	0.390656	1	0.174652	Chr3:2420901-2422825	13.4741	28.8259	1.09718	-2.82618	0.00471073	0.0508831	0.999993	0.999998	0.941622	0.980353	0.999997	0.973676	0.991445	1	-0.0167762	0.0104273	0.0508704
at1g70580	at1g70580.1	1	4	alanine-2-oxoglutarate aminotransferase 2	Encodes a protein with glyoxylate aminotransferase activity. It can act on a number of different small substrates and amino acids in vitro.	alanine-2-oxoglutarate aminotransferase 2 (AOAT2); FUNCTIONS IN: glycine:2-oxoglutarate aminotransferase activity L-alanine:2-oxoglutarate aminotransferase activity alanine-glyoxylate transaminase activity; INVOLVED IN: photorespiration; LOCATED IN: chloroplast stroma chloroplast peroxisome; EXPRESSED IN: 22 plant structures; EXPRESSED DURING: 11 growth stages; CONTAINS InterPro DOMAIN/s: 1-amino…	1997	808	95;9;0;0;0;0;0;3;0;0;0;0;0;0;1890	38;9;0;0;0;0;0;0;0;0;0;0;0;0;761	50	45	22	16	1.83957e-06	2.64974e-06	1.03326e-06	0.0943988	0.0883491	1.80558e+07	-19.2051	-1.35878	0.0105705	0.12566	-10.1463	-1.46899	6.35542	0.0117023	0.390656	1	0.174652	Chr1:26612631-26616069	29.6288	10.8865	-1.44446	4.10503	4.04264e-05	0.00127906	0.75977	0.802929	0.525714	0.879193	0.957752	0.604448	0.842855	0.93091	-0.277251	-0.0285464	0.326449
at5g23860	at5g23860.1	1	2	tubulin beta 8	beta-tubulin preferentially expressed in endodermal and phloem cells of primary roots and in the vascular tissues of leaves stems and flowers.	tubulin beta 8 (TUB8); FUNCTIONS IN: protein binding structural constituent of cytoskeleton; INVOLVED IN: microtubule-based process response to cyclopentenone response to salt stress response to cold; LOCATED IN: tubulin complex membrane; EXPRESSED IN: 25 plant structures; EXPRESSED DURING: 13 growth stages; CONTAINS InterPro DOMAIN/s: Beta tubulin (InterPro:IPR002453) Tubulin (InterPro:IPR000217…	2763	1570	274;0;2489	136;0;1434	106	168	41	95	5.83198e-06	7.76495e-06	3.8957e-06	0.11272	0.0883491	1.80558e+07	-17.4709	-0.993346	0.0571848	0.346629	-8.78058	-1.17859	6.34554	0.0117677	0.391901	1	0.175202	Chr5:8042875-8044819	46.8615	20.1983	-1.21417	3.53328	0.000410438	0.00830138	0.999974	0.999914	0.928336	0.977249	0.999985	0.874455	0.957346	0.999945	-0.104133	-0.0178886	0.0512913
at1g04870	at1g04870.2	2	2	protein arginine methyltransferase 10	Encodes a type I protein arginine methyltransferase based on the At1g04870.2 gene model. PRMT10 can catalyze the asymmetric dimethylation of arginine 3 on histone 4 and can also methylate myelin basic protein in vitro. Mutants lacking PRMT10 flower late	protein arginine methyltransferase 10 (PRMT10); FUNCTIONS IN: histone-arginine N-methyltransferase activity methyltransferase activity protein-arginine omega-N asymmetric methyltransferase activity [myelin basic protein]-arginine N-methyltransferase activity protein-arginine omega-N monomethyltransferase activity; INVOLVED IN: vegetative to reproductive phase transition of meristem peptidyl-argin…	958	2245	1;85;872	0;195;2050	62	23	140	55	3.73708e-06	2.32395e-06	5.14451e-06	0.118964	0.0883491	1.80558e+07	-18.1433	1.14671	0.0371447	0.273602	-9.50607	1.12984	6.29563	0.0121036	0.399502	1	0.179332	Chr1:1373233-1375762	16.6747	40.4282	1.2777	-3.59128	0.000329055	0.00695283	0.989203	0.999999	0.888687	0.961812	1	0.958613	0.988526	1	-0.0238066	0.0263199	0.0994796
at5g50950	at5g50950.1	1	3	FUMARASE 2	Encodes a fumarase enzyme initially shown to be in the mitochondria through proteomic studies but later shown to be present in the cytosol using an RFP fluorescent protein tag. It appears to be important for the accumulation of fumarate from malate in lea	FUMARASE 2 (FUM2); FUNCTIONS IN: fumarate hydratase activity protein binding; INVOLVED IN: nitrate assimilation response to salt stress fumarate metabolic process; LOCATED IN: cytosol mitochondrion; EXPRESSED IN: male gametophyte guard cell root pollen tube; EXPRESSED DURING: L mature pollen stage M germinated pollen stage; CONTAINS InterPro DOMAIN/s: Fumarate hydratase class II (InterPro:IPR0056…	18992	7722	7;0;3622;11;0;3012;12340	0;0;1563;3;0;1225;4931	2	5	0	0	9.70995e-08	1.96558e-07	8.7835e-16	0.164717	0.0883491	1.80558e+07	-36.1445	-27.7432	0.0310619	1	-12.7714	-8.23406	6.29348	0.0121183	0.399502	NA	1	Chr5:20729611-20733926	9.2146	0	-1.79769e+308	-1.79769e+308	9.17154e-09	8.98848e-07	0.00470807	8.62798e-07	0.00178903	0.00609329	0.013681	5.87348e-07	0.00323663	0.0101759	-0.0116302	-0.00303264	0.0053856
at5g61560	at5g61560.2	2	2	U-box domain-containing protein kinase family protein		U-box domain-containing protein kinase family protein; FUNCTIONS IN: ubiquitin-protein ligase activity protein serine/threonine kinase activity protein kinase activity kinase activity ATP binding; INVOLVED IN: protein amino acid phosphorylation protein ubiquitination response to stress; EXPRESSED IN: 21 plant structures; EXPRESSED DURING: 13 growth stages; CONTAINS InterPro DOMAIN/s: UspA (InterP…	1073	2294	30;6;1037	89;25;2180	4	2	17	8	4.21567e-07	1.6669e-07	6.72007e-07	0.125279	0.0883491	1.80558e+07	-21.5132	2.00932	0.0201662	0.189522	-11.4787	1.96465	6.28657	0.0121657	0.399502	1	0.179406	Chr5:24752849-24756718	1.85696	4.943	1.41244	-3.11778	0.00182219	0.0260582	0.151687	0.227797	0.0621458	0.184213	0.339204	0.113336	0.232415	0.400421	-0.143166	0.0514285	0.256008
at3g66654	at3g66654.3	4	3	Cyclophilin-like peptidyl-prolyl cis-trans isomerase family protein		Cyclophilin-like peptidyl-prolyl cis-trans isomerase family protein; FUNCTIONS IN: peptidyl-prolyl cis-trans isomerase activity; INVOLVED IN: protein folding; LOCATED IN: Golgi apparatus plasma membrane; EXPRESSED IN: guard cell; CONTAINS InterPro DOMAIN/s: Cyclophilin-like (InterPro:IPR015891) Peptidyl-prolyl cis-trans isomerase cyclophilin-type (InterPro:IPR002130); BEST Arabidopsis thaliana pr…	1051	1769	136;11;0;9;4;18;873	227;10;0;32;16;71;1413	7	2	23	9	5.53957e-07	2.48752e-07	8.54254e-07	0.131666	0.0883491	1.80558e+07	-21.0533	1.77876	0.0234004	0.208625	-11.0932	1.75887	6.2821	0.0121963	0.399502	1	0.179406	Chr3:2087979-2090495	0.738392	2.81443	1.93038	-2.85304	0.00433037	0.0480398	0.153366	0.241467	0.042268	0.143043	0.320997	0.124766	0.217225	0.336138	-0.126938	0.0727069	0.243359
at1g45249	at1g45249.3	4	3	abscisic acid responsive elements-binding factor 2	Leucine zipper transcription factor that binds to the abscisic acid (ABA)ûresponsive element (ABRE) motif in the promoter region of ABA-inducible genes. Enhances drought tolerance in vegetative tissues. Required for normal glucose response. Localized in t	abscisic acid responsive elements-binding factor 2 (ABF2); CONTAINS InterPro DOMAIN/s: Basic-leucine zipper (bZIP) transcription factor (InterPro:IPR004827) Basic leucine zipper (InterPro:IPR011700); BEST Arabidopsis thaliana protein match is: abscisic acid responsive elements-binding factor 3 (TAIR:AT4G34000.2).	681	1051	72;9;0;2;121;0;477	97;5;0;13;136;0;800	1	1	6	7	2.07274e-07	5.5776e-08	3.5741e-07	0.125279	0.0883491	1.80558e+07	-22.7545	2.68231	0.0254069	0.220206	-12.0097	2.65174	6.24989	0.0124201	0.403095	1	0.181392	Chr1:17165126-17167907	0.0777465	1.83459	4.56054	-3.24301	0.00118274	0.0187843	0.0215358	0.115538	6.21897e-17	0.0201967	0.0661126	2.31817e-17	0.0540778	0.172931	-0.0362253	0.0317452	0.158447
at5g65080	at5g65080.1	1	2	K-box region and MADS-box transcription factor family protein	Is upregulated during vernalization and regulates flowering time. Encodes MADS-domain protein. Two variants encoding proteins of 198 and 184 amino acids have been reported.	MADS AFFECTING FLOWERING 5 (MAF5); FUNCTIONS IN: sequence-specific DNA binding transcription factor activity; INVOLVED IN: negative regulation of flower development vernalization response; LOCATED IN: nucleus; EXPRESSED IN: 11 plant structures; EXPRESSED DURING: 4 anthesis LP.02 two leaves visible petal differentiation and expansion stage D bilateral stage; CONTAINS InterPro DOMAIN/s: Transcripti…	365	745	252;0;113	510;0;235	242	10	385	125	9.99789e-06	6.68416e-06	1.33103e-05	0.229344	0.0883491	1.80558e+07	-16.697	0.996015	0.164801	0.579187	-8.42017	1.73899	6.24556	0.0124505	0.403095	1	0.181404	Chr5:25997503-26002465	8.43267	20.6865	1.29463	-2.91773	0.00352587	0.0417305	0.999999	1	0.954875	0.98746	1	0.976995	0.993831	1	-0.0149147	0.00579315	0.0401425
at3g08990	at3g08990.1	1	2	Yippee family putative zinc-binding protein		Yippee family putative zinc-binding protein; CONTAINS InterPro DOMAIN/s: Yippee-like protein (InterPro:IPR004910); BEST Arabidopsis thaliana protein match is: Yippee family putative zinc-binding protein (TAIR:AT2G40110.1); Has 986 Blast hits to 986 proteins in 208 species: Archae - 0; Bacteria - 0; Metazoa - 469; Fungi - 205; Plants - 239; Viruses - 0; Other Eukaryotes - 73 (source: NCBI BLink).	94	297	6;5;83	25;20;252	6	0	20	5	4.16497e-07	1.65266e-07	6.62479e-07	0.185491	0.0883491	1.80558e+07	-21.5405	2.00106	0.0358929	0.267636	-11.7066	2.03089	6.2078	0.0127188	0.408937	1	0.184438	Chr3:2742969-2744932	0.660698	2.87745	2.12273	-2.51707	0.0118334	0.0964968	0.178947	0.185299	0.0410419	0.159179	0.364359	0.0742685	0.174311	0.332764	-0.207439	0.0175067	0.209037
at1g64355	at1g64355.1	1	2			unknown protein; FUNCTIONS IN: molecular_function unknown; INVOLVED IN: biological_process unknown; LOCATED IN: chloroplast; EXPRESSED IN: 23 plant structures; EXPRESSED DURING: 13 growth stages; CONTAINS InterPro DOMAIN/s: Protein of unknown function DUF3593 (InterPro:IPR021995); Has 301 Blast hits to 301 proteins in 96 species: Archae - 0; Bacteria - 143; Metazoa - 0; Fungi - 0; Plants - 44; Vi…	1075	514	271;10;794	130;6;378	149	122	46	84	5.61514e-06	7.53894e-06	3.68623e-06	0.0943988	0.0883491	1.80558e+07	-17.5331	-1.03168	0.0327655	0.253349	-9.23341	-1.11794	6.17858	0.0129306	0.413838	1	0.186626	Chr1:23886083-23887212	38.6782	16.9956	-1.18636	3.20712	0.00134073	0.020641	0.981199	0.97979	0.95534	0.978921	0.992649	0.93382	0.970814	0.992005	-0.0448816	-0.00825476	0.0232529
at4g35500	at4g35500.1	1	2	Protein kinase superfamily protein		Protein kinase superfamily protein; FUNCTIONS IN: protein serine/threonine kinase activity protein kinase activity kinase activity ATP binding; INVOLVED IN: protein amino acid phosphorylation; LOCATED IN: cellular_component unknown; EXPRESSED IN: 22 plant structures; EXPRESSED DURING: 14 growth stages; CONTAINS InterPro DOMAIN/s: Protein kinase ATP binding site (InterPro:IPR017441) Protein kinase…	92	238	15;0;77	43;0;195	7	8	24	19	7.97764e-07	4.19515e-07	1.17267e-06	0.106545	0.0883491	1.80558e+07	-20.443	1.48245	0.0254505	0.220323	-11.0092	1.43181	6.16178	0.013054	0.414255	1	0.187171	Chr4:16857298-16859603	1.55531	3.72508	1.26006	-2.63021	0.00853313	0.0771663	1	1	0.591964	0.86262	1	0.835069	0.947185	1	-0.119494	0.080351	0.361863
at5g22770	at5g22770.2	2	3	alpha-adaptin		alpha-adaptin (alpha-ADR); FUNCTIONS IN: protein transporter activity binding; INVOLVED IN: intracellular protein transport vesicle-mediated transport protein transport; LOCATED IN: plasma membrane membrane; EXPRESSED IN: male gametophyte pollen tube leaf; EXPRESSED DURING: M germinated pollen stage; CONTAINS InterPro DOMAIN/s: Clathrin adaptor alpha/beta/gamma-adaptin appendage Ig-like subdomain…	2453	3574	66;16;0;1;269;0;2101	165;50;0;5;323;0;3031	7	9	36	14	8.93049e-07	4.48207e-07	1.32932e-06	0.118964	0.0883491	1.80558e+07	-20.3062	1.56386	0.0183643	0.1783	-10.6734	1.52831	6.12395	0.0133363	0.418495	1	0.189063	Chr5:7579262-7588249	1.28161	2.95324	1.20434	-2.52638	0.0115244	0.0948262	0.0508698	0.126554	0.0241614	0.0552008	0.100205	0.0672117	0.121864	0.196938	-0.00601028	0.0661364	0.1448
at4g39390	at4g39390.2	2	3	nucleotide sugar transporter-KT 1	Encodes a golgi localized nucleotide sugar transporter.	nucleotide sugar transporter-KT 1 (NST-K1); FUNCTIONS IN: nucleotide-sugar transmembrane transporter activity; INVOLVED IN: nucleotide-sugar transport; LOCATED IN: Golgi membrane; EXPRESSED IN: 25 plant structures; EXPRESSED DURING: 13 growth stages; CONTAINS InterPro DOMAIN/s: Protein of unknown function DUF250 (InterPro:IPR004853); BEST Arabidopsis thaliana protein match is: Nucleotide-sugar tr…	319	652	14;3;0;5;8;0;289	22;17;0;18;10;0;585	2	1	10	7	2.74217e-07	8.34744e-08	4.62304e-07	0.118964	0.0883491	1.80558e+07	-22.2802	2.46949	0.0154625	0.160235	-12.0097	2.4311	6.11478	0.0134056	0.418608	1	0.189091	Chr4:18315574-18318142	2.72807	7.34752	1.42938	-2.95552	0.00312146	0.0384347	0.211042	0.386375	0.152461	0.402954	0.622835	0.27371	0.66162	0.857108	-0.177989	0.254713	0.585931
at3g04030	at3g04030.1	1	3	Homeodomain-like superfamily protein		Homeodomain-like superfamily protein; FUNCTIONS IN: sequence-specific DNA binding transcription factor activity; INVOLVED IN: regulation of transcription; EXPRESSED IN: 9 plant structures; EXPRESSED DURING: 4 anthesis 4 leaf senescence stage petal differentiation and expansion stage; CONTAINS InterPro DOMAIN/s: Homeodomain-like (InterPro:IPR009057) Myb DNA-binding (InterPro:IPR014778) HTH transcr…	194	333	1;0;0;0;17;18;158	14;0;0;0;25;27;267	0	1	11	3	2.03945e-07	2.79568e-08	3.74423e-07	0.151267	0.0883491	1.80558e+07	-23.2242	3.73068	0.0100432	0.121381	-12.7688	3.5801	6.11425	0.0134096	0.418608	1	0.189091	Chr3:1042881-1044698	0.369013	2.87171	2.96017	-3.27143	0.00107003	0.0172905	0.0351854	0.408925	0.00467177	0.138288	0.359613	0.132508	0.385801	0.684541	-0.0930579	0.242615	0.587961
at4g34710	at4g34710.1	1	2	arginine decarboxylase 2	encodes a arginine decarboxylase (ADC) a rate-limiting enzyme that catalyzes the first step of polyamine (PA) biosynthesis via ADC pathway in Arabidopsis thaliana. Arabidopsis genome has two ADC paralogs ADC1 and ADC2. ADC2 is stress-inducible (osmotic st	arginine decarboxylase 2 (ADC2); CONTAINS InterPro DOMAIN/s: Orn/DAP/Arg decarboxylase 2 C-terminal (InterPro:IPR022643) Orn/DAP/Arg decarboxylase 2 conserved site (InterPro:IPR022657) Orn/DAP/Arg decarboxylase 2 pyridoxal-phosphate binding site (InterPro:IPR022653) Ornithine/DAP/Arg decarboxylase (InterPro:IPR000183) Arginine decarboxylase (InterPro:IPR002985) Orn/DAP/Arg decarboxylase 2 N-termi…	19692	42629	320;0;19372	865;1;41763	126	194	318	547	1.68231e-05	9.06305e-06	2.45864e-05	0.0943988	0.0883491	1.80558e+07	-16.0316	1.43979	0.00197982	0.0405943	-6.80535	1.33773	6.10018	0.0135168	0.421013	1	0.190166	Chr4:16560061-16562969	125.536	287.559	1.19576	-2.37692	0.0174579	0.12534	0.999995	0.996681	0.953449	0.986239	0.999997	0.976564	0.992305	0.999965	-0.016178	0.00547141	0.0378816
at2g46270	at2g46270.2	2	2	G-box binding factor 3	encodes a bZIP G-box binding protein whose expression is induced by ABA. It has been shown to bind to Adh that contains the G-box and is induced by cold and water deprivation. GBF3 has been shown to be expressed mostly in the root and dark-grown leaves. G	G-box binding factor 3 (GBF3); CONTAINS InterPro DOMAIN/s: Basic-leucine zipper (bZIP) transcription factor (InterPro:IPR004827) G-box binding MFMR (InterPro:IPR012900) bZIP transcription factor bZIP-1 (InterPro:IPR011616); BEST Arabidopsis thaliana protein match is: G-box binding factor 2 (TAIR:AT4G01120.1); Has 2450 Blast hits to 2449 proteins in 240 species: Archae - 2; Bacteria - 73; Metazoa …	331	813	35;7;289	80;27;706	5	2	21	6	4.58415e-07	1.94116e-07	7.16667e-07	0.144658	0.0883491	1.80558e+07	-21.3604	1.87885	0.0276683	0.230258	-10.2378	1.83141	6.07075	0.0137439	0.421713	1	0.190345	Chr2:19000190-19003403	1.96462	5.77533	1.55565	-3.23105	0.00123336	0.0194093	0.29698	0.435533	0.113277	0.324727	0.583339	0.195	0.404146	0.618449	-0.247282	0.078237	0.377875
at2g45010	at2g45010.1	1	2	PLAC8 family protein		PLAC8 family protein; CONTAINS InterPro DOMAIN/s: Protein of unknown function Cys-rich (InterPro:IPR006461); BEST Arabidopsis thaliana protein match is: PLAC8 family protein (TAIR:AT5G51400.1); Has 558 Blast hits to 557 proteins in 52 species: Archae - 0; Bacteria - 0; Metazoa - 9; Fungi - 22; Plants - 524; Viruses - 0; Other Eukaryotes - 3 (source: NCBI BLink).	1191	2146	153;105;933	355;182;1609	89	64	218	137	6.90545e-06	4.24217e-06	9.56417e-06	0.082516	0.0883491	1.80558e+07	-17.2603	1.17284	0.0085827	0.109454	-9.09418	1.11626	6.0613	0.0138176	0.421713	1	0.190345	Chr2:18567909-18569859	26.8288	49.035	0.870029	-2.51701	0.0118355	0.0964968	0.880807	0.893118	0.80119	0.880428	0.931483	0.823192	0.892492	0.937266	-0.0705404	0.0128442	0.104049
at2g02710	at2g02710.3	4	3	PAS/LOV protein B	Encodes a putative blue light receptor protein.	PAS/LOV PROTEIN C (PLPC); FUNCTIONS IN: two-component sensor activity signal transducer activity; INVOLVED IN: signal transduction regulation of transcription DNA-dependent two-component signal transduction system (phosphorelay); LOCATED IN: cellular_component unknown; EXPRESSED IN: 24 plant structures; EXPRESSED DURING: 14 growth stages; CONTAINS InterPro DOMAIN/s: PAC motif (InterPro:IPR001610)…	2243	1149	140;57;295;27;0;26;1698	79;38;127;8;0;16;881	7	20	1	7	4.94439e-07	7.66607e-07	2.23886e-07	0.185491	0.0883491	1.80558e+07	-21.1872	-1.7606	0.0640383	0.367303	-11.8173	-1.87058	6.05594	0.0138596	0.421713	1	0.190345	Chr2:758692-761013	5.22285	1.09259	-2.25709	3.44766	0.000565464	0.0107065	0.0798858	0.0671714	0.00432654	0.0791403	0.185961	0.0097581	0.0698199	0.162237	-0.126809	-0.00973262	0.110283
at1g63750	at1g63750.3	4	3	Disease resistance protein (TIR-NBS-LRR class) family		Disease resistance protein (TIR-NBS-LRR class) family; FUNCTIONS IN: transmembrane receptor activity nucleoside-triphosphatase activity nucleotide binding ATP binding; INVOLVED IN: signal transduction apoptosis defense response innate immune response; LOCATED IN: intrinsic to membrane; EXPRESSED IN: 7 plant structures; EXPRESSED DURING: 7 growth stages; CONTAINS InterPro DOMAIN/s: ATPase AAA+ typ…	487	1285	5;0;8;10;0;0;464	5;0;15;42;0;0;1223	1	9	31	11	7.05255e-07	2.83391e-07	1.11528e-06	0.164717	0.0883491	1.80558e+07	-20.7608	1.95754	0.019362	0.184893	-10.8202	1.91077	6.05576	0.013861	0.421713	1	0.190345	Chr1:23650847-23655363	3.36098	9.56443	1.5088	-3.94625	7.93854e-05	0.002249	0.890636	0.965582	0.558444	0.771895	0.912265	0.80046	0.909169	0.969422	-0.0407097	0.136706	0.355273
[truncated: 13,515 more rows]
[truncated: 11 more columns]

## Sheet: CTL6_vs_VIR6
Gene	Transcript	Subset	numIsoforms	Short_Description	Curator_Summary	Computational_Description	TotalCount_A	TotalCount_B	SubsetCounts_A	SubsetCounts_B	ER_Class.A1.Cnt	ER_Class.A2.Cnt	ER_Class.B1.Cnt	ER_Class.B2.Cnt	ER_Class.Conc.Common	ER_Class.Conc.A	ER_Class.Conc.B	ER_Class.tagwise.disp	ER_Class.common.disp	ER_Class.common.lib.size	ER_Class.logConc	ER_Class.logFC	ER_Class.PValue	ER_Class.FDR	ER_GLM.logConc	ER_GLM.logFC	ER_GLM.LR	ER_GLM.P.Value	ER_GLM.adj.P.Val	ER_GLM.Expressed	ER_GLM.FDR	Cufflinks.locus	Cufflinks.value_1	Cufflinks.value_2	Cufflinks.log2.fold_change.	Cufflinks.test_stat	Cufflinks.p_value	Cufflinks.q_value	IQ.OWLS.phi_A	IQ.OWLS.phi_B	IQ.OWLS.phi_TmtA_lb	IQ.OWLS.phi_TmtA_m	IQ.OWLS.phi_TmtA_ub	IQ.OWLS.phi_TmtB_lb	IQ.OWLS.phi_TmtB_m	IQ.OWLS.phi_TmtB_ub	IQ.OWLS.phi_diff_lb	IQ.OWLS.phi_diff_m	IQ.OWLS.phi_diff_ub
[truncated: 13,954 more rows]
[truncated: 11 more columns]

[truncated: 6 more sheets: AVR6_vs_VIR6, DEI Gene List, DEI GO Terms - Combined, GO Terms - CTL6_vs_AVR6, GO Terms - CTL6_vs_VIR6, GO Terms - AVR6_vs_VIR6]
