# Supplementary material for: High-Throughput RNA Sequencing of Pseudomonas-Infected Arabidopsis Reveals Hidden Transcriptome Complexity and Novel Splice Variants
Source: PLoS One. 2013 Oct 1;8(10):e74183. doi: 10.1371/journal.pone.0074183 (PMC3788074; doi:10.1371/journal.pone.0074183)
Supplement: File S9 — DEI and DIR 12 hpi. (XLSX) [file pone.0074183.s009.xlsx]

## Sheet: CTL12_vs_AVR12
Gene	Transcript	Subset	numIsoforms	Short_Description	Curator_Summary	Computational_Description	TotalCount_A	TotalCount_B	SubsetCounts_A	SubsetCounts_B	ER_Class.A1.Cnt	ER_Class.A2.Cnt	ER_Class.B1.Cnt	ER_Class.B2.Cnt	ER_Class.Conc.Common	ER_Class.Conc.A	ER_Class.Conc.B	ER_Class.tagwise.disp	ER_Class.common.disp	ER_Class.common.lib.size	ER_Class.logConc	ER_Class.logFC	ER_Class.PValue	ER_Class.FDR	ER_GLM.logConc	ER_GLM.logFC	ER_GLM.LR	ER_GLM.P.Value	ER_GLM.adj.P.Val	ER_GLM.Expressed	ER_GLM.FDR	Cufflinks.locus	Cufflinks.value_1	Cufflinks.value_2	Cufflinks.log2.fold_change.	Cufflinks.test_stat	Cufflinks.p_value	Cufflinks.q_value	IQ.OWLS.phi_A	IQ.OWLS.phi_B	IQ.OWLS.phi_TmtA_lb	IQ.OWLS.phi_TmtA_m	IQ.OWLS.phi_TmtA_ub	IQ.OWLS.phi_TmtB_lb	IQ.OWLS.phi_TmtB_m	IQ.OWLS.phi_TmtB_ub	IQ.OWLS.phi_diff_lb	IQ.OWLS.phi_diff_m	IQ.OWLS.phi_diff_ub
at5g43910	at5g43910.2	2	3	pfkB-like carbohydrate kinase family protein		pfkB-like carbohydrate kinase family protein; FUNCTIONS IN: kinase activity ribokinase activity; INVOLVED IN: D-ribose metabolic process; LOCATED IN: cellular_component unknown; EXPRESSED IN: 19 plant structures; EXPRESSED DURING: 12 growth stages; CONTAINS InterPro DOMAIN/s: Carbohydrate/purine kinase (InterPro:IPR011611) Ribokinase (InterPro:IPR002139) Carbohydrate/puine kinase PfkB conserved s…	415	4238	1;49;13;29;2;0;321	4;808;93;114;9;0;3210	24	25	314	494	1.05957e-05	1.8403e-06	1.90805e-05	0.17156	0.158883	1.79896e+07	-17.3594	3.36393	1.58111e-06	0.000689341	-9.00741	3.9788	45.9425	1.21775e-11	8.49622e-08	1	4.04962e-08	Chr5:17656893-17670239	5.54248	50.4669	3.18673	-6.7746	1.24749e-11	5.52483e-09	0.488828	0.773136	0.212186	0.444956	0.701244	0.601586	0.764895	0.883153	0.0135255	0.314365	0.589834
at5g41610	at5g41610.1	1	2	cation/H+ exchanger 18	member of Putative Na+/H+ antiporter family	cation/H+ exchanger 18 (CHX18); FUNCTIONS IN: monovalent cation:hydrogen antiporter activity sodium:hydrogen antiporter activity; INVOLVED IN: cation transport; LOCATED IN: integral to membrane; EXPRESSED IN: 10 plant structures; EXPRESSED DURING: 6 growth stages; CONTAINS InterPro DOMAIN/s: Cation/H+ exchanger (InterPro:IPR006153); BEST Arabidopsis thaliana protein match is: cation/H+ exchanger …	138	1797	6;9;123	166;22;1609	3	3	43	123	2.1965e-06	1.8914e-07	4.03128e-06	0.244691	0.158883	1.79896e+07	-20.0945	4.3539	2.0677e-05	0.00349989	-10.3616	4.84833	32.0978	1.466e-08	1.61511e-05	1	7.69823e-06	Chr5:16638369-16641728	1.16778	20.6872	4.1469	-7.63686	2.22045e-14	2.0396e-11	0.395374	0.918402	0.15137	0.475363	0.81642	0.769375	0.900928	0.967401	0.0571422	0.417249	0.754296
at5g02020	at5g02020.2	2	2		Encodes a protein involved in salt tolerance names SIS (Salt Induced Serine rich).	unknown protein; FUNCTIONS IN: molecular_function unknown; INVOLVED IN: biological_process unknown; LOCATED IN: chloroplast; EXPRESSED IN: 13 plant structures; EXPRESSED DURING: 6 growth stages; BEST Arabidopsis thaliana protein match is: unknown protein (TAIR:AT5G59080.1); Has 52 Blast hits to 52 proteins in 8 species: Archae - 0; Bacteria - 0; Metazoa - 0; Fungi - 0; Plants - 52; Viruses - 0; O…	98	617	17;3;78	51;100;466	0	3	53	47	1.23174e-06	8.09233e-08	2.2751e-06	0.21437	0.158883	1.79896e+07	-21.1636	4.8368	2.49331e-06	0.000890056	-9.74064	4.57146	30.0119	4.29406e-08	3.74496e-05	1	1.78499e-05	Chr5:386017-388123	0.271442	3.5462	3.70756	-3.11113	0.00186374	0.0154568	0.055381	0.370887	0.0074412	0.0648817	0.179144	0.18224	0.35811	0.600874	0.0791526	0.289551	0.533272
at4g29210	at4g29210.2	2	2	gamma-glutamyl transpeptidase 4	The gene encodes a gamma-glutamyltransferase (AKA gamma-glutamyl transpeptidase EC 2.3.2.2) that is located in the vacuole and is most active in roots. The encoded enzyme is involved in the initial degradation of glutathione conjugates in this cell compar	gamma-glutamyl transpeptidase 4 (GGT4); CONTAINS InterPro DOMAIN/s: Gamma-glutamyltranspeptidase (InterPro:IPR000101); BEST Arabidopsis thaliana protein match is: gamma-glutamyl transpeptidase 1 (TAIR:AT4G39640.2); Has 35333 Blast hits to 34131 proteins in 2444 species: Archae - 798; Bacteria - 22429; Metazoa - 974; Fungi - 991; Plants - 531; Viruses - 0; Other Eukaryotes - 9610 (source: NCBI BLi…	1742	4285	117;12;1613	219;128;3938	7	5	48	80	1.80819e-06	4.252e-07	3.02186e-06	0.244691	0.158883	1.79896e+07	-19.7066	2.74567	0.00360026	0.0927462	-10.3811	3.33811	20.9202	4.78818e-06	0.0017562	1	0.00083707	Chr4:14400919-14406592	1.22608	9.42364	2.94223	-4.72118	2.34486e-06	0.000145752	0.0286635	0.161757	0.0134988	0.0401586	0.092796	0.0723411	0.168329	0.321383	0.0190905	0.12534	0.28449
at1g01550	at1g01550.2	2	2	Protein of unknown function (DUF793)	BYPASS1 required to prevent constitutive production of a root-derived graft-transmissible signal	BYPASS 1 (BPS1); FUNCTIONS IN: molecular_function unknown; LOCATED IN: plasma membrane; EXPRESSED IN: 24 plant structures; EXPRESSED DURING: 13 growth stages; CONTAINS InterPro DOMAIN/s: Protein BYPASS related (InterPro:IPR008511); BEST Arabidopsis thaliana protein match is: unknown protein (TAIR:AT2G46080.1); Has 35333 Blast hits to 34131 proteins in 2444 species: Archae - 798; Bacteria - 22429;…	3927	8029	265;30;3632	394;233;7402	7	23	73	160	3.28876e-06	8.56697e-07	5.59387e-06	0.199756	0.158883	1.79896e+07	-18.8	2.7067	0.000341971	0.0224422	-9.01443	2.55887	20.0357	7.60085e-06	0.00233548	1	0.00111318	Chr1:199638-201775	18.399	60.7836	1.72405	-3.88786	0.000101131	0.00206943	0.102743	0.411744	0.0546368	0.13072	0.246962	0.240218	0.406875	0.600809	0.0779518	0.277037	0.488014
at2g45170	at2g45170.2	2	2	AUTOPHAGY 8E	Involved in autophagy. Under nutrient starvation the protein localizes to autophagosomes.	AUTOPHAGY 8E (ATATG8E); CONTAINS InterPro DOMAIN/s: Light chain 3 (LC3) (InterPro:IPR004241); BEST Arabidopsis thaliana protein match is: Ubiquitin-like superfamily protein (TAIR:AT4G16520.2); Has 30201 Blast hits to 17322 proteins in 780 species: Archae - 12; Bacteria - 1396; Metazoa - 17338; Fungi - 3422; Plants - 5037; Viruses - 0; Other Eukaryotes - 2996 (source: NCBI BLink).	1393	3995	276;23;1094	511;192;3292	4	19	71	121	2.63866e-06	6.23026e-07	4.54481e-06	0.199756	0.158883	1.79896e+07	-19.1842	2.87588	0.000199198	0.015747	-10.3587	2.83906	18.2669	1.9202e-05	0.00487171	1	0.00232204	Chr2:18624263-18625717	7.13098	30.6242	2.1025	-3.58786	0.000333409	0.00466641	0.0562149	0.232694	0.0245149	0.0623743	0.129707	0.119721	0.228575	0.374755	0.0399952	0.165691	0.320034
at4g28300	at4g28300.2	2	2	Protein of unknown function (DUF1421)	Encodes a protein with 13.6% proline amino acids that is predicted to localize to the cell wall.	Protein of unknown function (DUF1421); CONTAINS InterPro DOMAIN/s: Protein of unknown function DUF1421 (InterPro:IPR010820); BEST Arabidopsis thaliana protein match is: Protein of unknown function (DUF1421) (TAIR:AT5G14540.1); Has 35333 Blast hits to 34131 proteins in 2444 species: Archae - 798; Bacteria - 22429; Metazoa - 974; Fungi - 991; Plants - 531; Viruses - 0; Other Eukaryotes - 9610 (sour…	8050	16238	182;41;7827	390;334;15514	18	23	160	174	4.67424e-06	1.44967e-06	7.70362e-06	0.178484	0.158883	1.79896e+07	-18.1843	2.39699	0.000747044	0.035827	-9.13164	2.17988	12.9142	0.0003261	0.0346272	1	0.0165046	Chr4:14014652-14017068	5.03102	16.7497	1.73521	-3.76157	0.000168849	0.00292156	0.0417457	0.15943	0.0210476	0.0450282	0.0848134	0.0790764	0.156382	0.276661	0.0241192	0.110482	0.227807
at5g18500	at5g18500.2	2	2	Protein kinase superfamily protein		Protein kinase superfamily protein; FUNCTIONS IN: protein serine/threonine kinase activity protein kinase activity kinase activity ATP binding; INVOLVED IN: protein amino acid phosphorylation; LOCATED IN: plasma membrane; EXPRESSED IN: 22 plant structures; EXPRESSED DURING: 13 growth stages; CONTAINS InterPro DOMAIN/s: Protein kinase ATP binding site (InterPro:IPR017441) Protein kinase catalytic …	1454	1542	19;0;1435	32;19;1491	0	0	9	10	2.38977e-07	8.7835e-16	4.34872e-07	0.284791	0.158883	1.79896e+07	-35.572	28.8881	0.00218291	0.0679363	-12.0346	7.97863	12.3905	0.000431535	0.041758	1	0.0199034	Chr5:6138382-6141630	0	5.09069	1.79769e+308	1.79769e+308	8.91102e-06	0.000379078	6.41071e-05	0.321888	2.8111e-05	0.0406953	0.149885	0.106993	0.325414	0.590428	0.0432472	0.27654	0.55985
at5g67540	at5g67540.2	2	2	Arabinanase/levansucrase/invertase		Arabinanase/levansucrase/invertase; FUNCTIONS IN: hydrolase activity hydrolyzing O-glycosyl compounds; INVOLVED IN: carbohydrate metabolic process; LOCATED IN: cellular_component unknown; CONTAINS InterPro DOMAIN/s: Glycoside hydrolase family 43 (InterPro:IPR006710); BEST Arabidopsis thaliana protein match is: glycosyl hydrolase family protein 43 (TAIR:AT3G49880.1); Has 35333 Blast hits to 34131 …	461	1319	12;8;441	19;55;1245	0	8	28	27	7.56298e-07	2.04173e-07	1.25599e-06	0.260427	0.158883	1.79896e+07	-20.9443	2.68623	0.00341586	0.0893558	-10.6494	2.36691	7.9903	0.00470285	0.196076	1	0.0945866	Chr5:26941181-26946365	2.06098	6.60417	1.68004	-2.90368	0.00368806	0.0245419	0.22922	0.551385	0.05973	0.190662	0.422001	0.304301	0.544	0.778969	0.0309539	0.347827	0.62535
at4g19040	at4g19040.2	2	3	ENHANCED DISEASE RESISTANCE 2	Encodes a PH and START domain-containing protein that mediates resistance to pathogenic fungi. Resistance requires salicylic acid signalling. Mutants are resistant to E. cichoracearum. Expressed throughout plant tissues and possibly localized to membranes	ENHANCED DISEASE RESISTANCE 2 (EDR2); FUNCTIONS IN: lipid binding; INVOLVED IN: biological_process unknown; LOCATED IN: plasma membrane; EXPRESSED IN: 23 plant structures; EXPRESSED DURING: 15 growth stages; CONTAINS InterPro DOMAIN/s: Protein of unknown function DUF1336 (InterPro:IPR009769) Pleckstrin homology-type (InterPro:IPR011993) Lipid-binding START (InterPro:IPR002913) Pleckstrin homology…	1357	3740	0;2;158;9;23;0;1165	0;37;534;19;102;0;3048	1	1	15	22	4.96899e-07	5.90381e-08	8.61251e-07	0.268445	0.158883	1.79896e+07	-22.0572	3.83172	0.003029	0.0834862	-12.3994	3.95859	7.87746	0.00500546	0.201868	1	0.0976285	Chr4:10431519-10437431	0.600197	5.89971	3.29714	-4.39728	1.09618e-05	0.00043568	0.0497174	0.208706	0.00390022	0.0575655	0.160635	0.094682	0.231429	0.44192	-0.00159548	0.170892	0.393833
at3g47340	at3g47340.2	2	3	glutamine-dependent asparagine synthase 1	encodes a glutamine-dependent asparagine synthetase the predicted ASN1 peptide contains a purF-type glutamine-binding domain and is expressed predominantly in shoot tissues where light has a negative effect on its mRNA accumulation. Expression is induced	glutamine-dependent asparagine synthase 1 (ASN1); CONTAINS InterPro DOMAIN/s: Rossmann-like alpha/beta/alpha sandwich fold (InterPro:IPR014729) Asparagine synthase (InterPro:IPR001962) Asparagine synthase glutamine-hydrolyzing (InterPro:IPR006426) Glutamine amidotransferase type II (InterPro:IPR017932); BEST Arabidopsis thaliana protein match is: asparagine synthetase 2 (TAIR:AT5G65010.2); Has 10…	2061	13604	11;3;332;0;129;0;1586	75;184;2072;17;794;0;10462	0	3	8	176	2.44715e-06	8.09233e-08	4.69681e-06	0.402248	0.158883	1.79896e+07	-20.6659	5.94515	3.51106e-06	0.00111092	-10.6086	5.92834	41.9231	9.49331e-11	2.64939e-07	1	1.2628e-07	Chr3:17437883-17441243	0.381422	9.50554	4.63931	-5.03669	4.73663e-07	4.30305e-05	0.00799321	0.0985366	9.39782e-05	0.0160218	0.058801	0.0351193	0.109201	0.270377	0.0116352	0.0910045	0.253659
at4g21850	at4g21850.2	2	2	methionine sulfoxide reductase B9		methionine sulfoxide reductase B9 (MSRB9); FUNCTIONS IN: peptide-methionine-(S)-S-oxide reductase activity; INVOLVED IN: oxidation reduction; LOCATED IN: cytosol; EXPRESSED IN: 18 plant structures; EXPRESSED DURING: 12 growth stages; CONTAINS InterPro DOMAIN/s: Methionine sulphoxide reductase B (InterPro:IPR002579) Mss4-like (InterPro:IPR011057); BEST Arabidopsis thaliana protein match is: methio…	672	5766	96;2;574	1002;267;4497	0	2	50	217	3.40323e-06	5.47222e-08	6.60773e-06	0.25251	0.158883	1.79896e+07	-20.6777	6.94522	1.56426e-09	5.0013e-06	-10.3631	6.59	40.8925	1.60838e-10	3.74055e-07	1	1.78289e-07	Chr4:11591115-11592238	0.393253	13.2701	5.07658	-4.08091	4.48604e-05	0.00118417	0.00940027	0.10744	8.09432e-05	0.0103168	0.0292844	0.0447665	0.101178	0.195069	0.0306413	0.0902655	0.186991
at4g21850	at4g21850.1	1	2	methionine sulfoxide reductase B9		methionine sulfoxide reductase B9 (MSRB9); FUNCTIONS IN: peptide-methionine-(S)-S-oxide reductase activity; INVOLVED IN: oxidation reduction; LOCATED IN: cytosol; EXPRESSED IN: 18 plant structures; EXPRESSED DURING: 12 growth stages; CONTAINS InterPro DOMAIN/s: Methionine sulphoxide reductase B (InterPro:IPR002579) Mss4-like (InterPro:IPR011057); BEST Arabidopsis thaliana protein match is: methio…	672	5766	96;2;574	1002;267;4497	37	59	537	465	1.31663e-05	3.31712e-06	2.27838e-05	0.138125	0.158883	1.79896e+07	-16.8134	2.78353	4.26879e-06	0.001293	-8.18661	2.9577	23.9358	9.96019e-07	0.00060428	1	0.000288023	Chr4:11591115-11592238	49.8971	191.279	1.93865	-4.57035	4.86915e-06	0.000245947	0.9906	0.89256	0.970716	0.989683	0.999919	0.804931	0.898822	0.955234	-0.186991	-0.0902655	-0.0306413
at1g10590	at1g10590.3	4	3	Nucleic acid-binding OB-fold-like protein		Nucleic acid-binding OB-fold-like protein; INVOLVED IN: biological_process unknown; LOCATED IN: plasma membrane; EXPRESSED IN: 26 plant structures; EXPRESSED DURING: 15 growth stages; CONTAINS InterPro DOMAIN/s: Nucleic acid-binding OB-fold-like (InterPro:IPR016027) Nucleic acid-binding OB-fold (InterPro:IPR012340); BEST Arabidopsis thaliana protein match is: Nucleic acid-binding OB-fold-like pro…	4546	10650	440;19;0;15;0;0;4072	1145;80;0;159;0;0;9266	4	11	95	64	2.06744e-06	4.37356e-07	3.55899e-06	0.185491	0.158883	1.79896e+07	-19.61	3.01949	0.000116772	0.0108741	-10.0861	2.44597	17.8327	2.41208e-05	0.00570477	1	0.00271911	Chr1:3502003-3503457	9.09542	37.7368	2.05276	-3.74212	0.000182471	0.00308484	0.0247369	0.100015	0.0111172	0.029844	0.0627385	0.0493487	0.104449	0.189861	0.00928732	0.0732038	0.159648
at1g32230	at1g32230.3	4	3	WWE protein-protein interaction domain protein family	Encodes a protein belonging to the (ADP-ribosyl)transferase domain-containing subfamily of WWE protein-protein interaction domain protein family. Superoxide radicals are necessary and sufficient to propagate cell death or lesion formation in rcd1 mutants	WWE protein-protein interaction domain protein family; CONTAINS InterPro DOMAIN/s: WWE domain (InterPro:IPR004170) Poly(ADP-ribose) polymerase catalytic domain (InterPro:IPR012317) RST domain of plant C-terminal (InterPro:IPR022003); BEST Arabidopsis thaliana protein match is: similar to RCD one 1 (TAIR:AT2G35510.1); Has 178 Blast hits to 176 proteins in 19 species: Archae - 0; Bacteria - 0; Meta…	13887	26697	305;12;1264;6;0;580;11720	809;90;2413;85;0;1257;22043	2	4	35	50	1.13849e-06	1.77069e-07	1.98627e-06	0.221811	0.158883	1.79896e+07	-20.6746	3.47052	0.000403835	0.0247205	-10.8191	3.17255	14.9656	0.000109487	0.0175608	1	0.00837012	Chr1:11612117-11616218	0.742344	3.582	2.27061	-3.15708	0.00159356	0.0138479	0.00264587	0.0171544	0.000942858	0.00436488	0.0103073	0.0100218	0.0221117	0.0432181	0.0043044	0.0175089	0.0395724
at4g21450	at4g21450.3	4	3	PapD-like superfamily protein		PapD-like superfamily protein; FUNCTIONS IN: structural molecule activity; INVOLVED IN: biological_process unknown; EXPRESSED IN: 22 plant structures; EXPRESSED DURING: 13 growth stages; CONTAINS InterPro DOMAIN/s: PapD-like (InterPro:IPR008962) Major sperm protein (InterPro:IPR000535); BEST Arabidopsis thaliana protein match is: PapD-like superfamily protein (TAIR:AT4G05060.1).	2731	6375	9;51;203;4;462;0;2002	49;94;513;48;1079;0;4592	0	4	12	36	6.5945e-07	1.06509e-07	1.15546e-06	0.310116	0.158883	1.79896e+07	-21.4693	3.51406	0.00136937	0.0518669	-11.4014	3.03286	11.2972	0.000776224	0.0615422	1	0.0293333	Chr4:11425956-11428386	1.10588	3.72063	1.75035	-2.22679	0.0259614	0.0911093	0.00698723	0.0301732	0.00108816	0.00772588	0.0212116	0.0115474	0.0307735	0.0686783	0.00033977	0.0231251	0.0599294
at1g03850	at1g03850.2	2	2	Glutaredoxin family protein		Glutaredoxin family protein; FUNCTIONS IN: electron carrier activity protein disulfide oxidoreductase activity; INVOLVED IN: response to cytokinin stimulus; EXPRESSED IN: 14 plant structures; EXPRESSED DURING: 9 growth stages; CONTAINS InterPro DOMAIN/s: Glutaredoxin-like plant II (InterPro:IPR011905) Thioredoxin fold (InterPro:IPR012335) Glutaredoxin (InterPro:IPR002109) Thioredoxin-like fold (I…	202	2164	7;44;151	41;826;1297	8	36	275	551	1.05616e-05	1.1877e-06	1.97799e-05	0.157953	0.158883	1.79896e+07	-17.6549	4.05876	2.79325e-09	8.03757e-06	-9.08936	4.01577	47.98	4.30581e-12	6.00833e-08	1	2.86379e-08	Chr1:976096-977761	23.0945	123.065	2.4138	-5.296	1.18369e-07	1.46053e-05	0.961361	0.978961	0.835803	0.928748	0.980675	0.949264	0.977914	0.992138	-0.00949824	0.0475193	0.145495
at3g21700	at3g21700.3	4	3	Ras-related small GTP-binding family protein	Monomeric G protein. Expressed in root epidermal cells that are destined to become atrichoblasts. Also expressed during pollen development and in the pollen tube tip.	SGP2; FUNCTIONS IN: GTP binding; INVOLVED IN: small GTPase mediated signal transduction; LOCATED IN: intracellular; EXPRESSED IN: 22 plant structures; EXPRESSED DURING: 10 growth stages; CONTAINS InterPro DOMAIN/s: Ras GTPase (InterPro:IPR001806) Small GTP-binding protein (InterPro:IPR005225) Small GTPase (InterPro:IPR020851) Mitochondrial Rho-like (InterPro:IPR013684) GTPase Tem1 (InterPro:IPR01…	193	2145	0;2;0;30;40;0;121	0;7;0;510;502;0;1126	13	17	155	355	6.78127e-06	1.03492e-06	1.22936e-05	0.185491	0.158883	1.79896e+07	-18.0875	3.55231	2.37713e-06	0.000865848	-8.97007	4.00935	42.3724	7.54457e-11	2.64939e-07	1	1.2628e-07	Chr3:7644349-7646383	7.26564	49.7859	2.77657	-6.50344	7.85012e-11	2.7813e-08	0.972097	0.998108	0.719296	0.901121	0.983808	0.937484	0.979362	0.998455	-0.0120093	0.0752661	0.258955
at1g47510	at1g47510.1	1	2	inositol polyphosphate 5-phosphatase 11	Encodes a phosphatidylinositol polyphosphate 5-phosphatase. It can dephosphorylate PI(45)P2 PI(35)P2 and PI(345)P3 but it is not active against PI(5)P or the water soluble inositol(145)P3 or inositol(1345)P4. The transcript levels for this gene rise in r	inositol polyphosphate 5-phosphatase 11 (5PTASE11); FUNCTIONS IN: hydrolase activity phosphatidylinositol-345-trisphosphate 5-phosphatase activity phosphatidylinositol-45-bisphosphate 5-phosphatase activity phosphatidylinositol-35-bisphosphate 5-phosphatase activity; INVOLVED IN: response to jasmonic acid stimulus response to auxin stimulus N-terminal protein myristoylation phosphoinositide depho…	107	1107	22;0;85	351;7;749	7	15	124	227	4.60685e-06	6.74414e-07	8.35376e-06	0.178484	0.158883	1.79896e+07	-18.6801	3.62279	1.61212e-06	0.000691103	-9.15697	3.79228	40.3145	2.16198e-10	4.30975e-07	1	2.05419e-07	Chr1:17435564-17438396	2.9349	17.1934	2.55047	-5.16371	2.42098e-07	2.56592e-05	0.999597	0.950674	0.559408	0.856796	0.999825	0.832518	0.93538	0.988982	-0.116685	0.0713595	0.383503
at5g17760	at5g17760.2	2	2	P-loop containing nucleoside triphosphate hydrolases superfamily protein		P-loop containing nucleoside triphosphate hydrolases superfamily protein; FUNCTIONS IN: ATP binding; LOCATED IN: plasma membrane; EXPRESSED IN: 23 plant structures; EXPRESSED DURING: 13 growth stages; CONTAINS InterPro DOMAIN/s: ATPase AAA-type core (InterPro:IPR003959); BEST Arabidopsis thaliana protein match is: P-loop containing nucleoside triphosphate hydrolases superfamily protein (TAIR:AT5G…	2626	33279	213;49;2364	2200;1237;29842	31	18	490	747	1.58004e-05	2.10448e-06	2.91627e-05	0.199756	0.158883	1.79896e+07	-16.9483	3.76583	8.02071e-07	0.000419629	-8.69828	4.17307	39.8758	2.70635e-10	4.72055e-07	1	2.24999e-07	Chr5:5860420-5862422	3.41331	57.4221	4.07237	-8.42539	0	0	0.0686136	0.140151	0.0271808	0.0657183	0.138896	0.0630002	0.139866	0.268539	-0.0281393	0.0729368	0.216258
at3g47540	at3g47540.1	1	2	Chitinase family protein		Chitinase family protein; FUNCTIONS IN: chitinase activity; INVOLVED IN: carbohydrate metabolic process cell wall macromolecule catabolic process; LOCATED IN: endomembrane system; EXPRESSED IN: 22 plant structures; EXPRESSED DURING: 13 growth stages; CONTAINS InterPro DOMAIN/s: Glycoside hydrolase family 19 (InterPro:IPR016283) Glycoside hydrolase family 19 catalytic (InterPro:IPR000726); BEST Ar…	809	12657	315;0;494	6027;4;6626	104	211	2859	3168	7.4949e-05	1.03463e-05	0.000139294	0.100439	0.158883	1.79896e+07	-14.6875	3.75585	5.33978e-13	1.40867e-08	-7.08304	4.04062	35.7686	2.22203e-09	3.10062e-06	1	1.47787e-06	Chr3:17521028-17522624	42.2752	359.975	3.09001	-7.13033	1.0012e-12	6.36686e-10	1	0.999428	0.987438	0.99684	1	0.997634	0.999205	1	-0.00149259	0.00227896	0.0118467
at1g01340	at1g01340.2	2	2	cyclic nucleotide gated channel 10	member of Cyclic nucleotide gated channel family	cyclic nucleotide gated channel 10 (CNGC10); FUNCTIONS IN: ion channel activity cyclic nucleotide binding calmodulin binding; INVOLVED IN: ion transport transmembrane transport; LOCATED IN: membrane; EXPRESSED IN: 14 plant structures; EXPRESSED DURING: 10 growth stages; CONTAINS InterPro DOMAIN/s: Cyclic nucleotide-binding (InterPro:IPR000595) Cyclic nucleotide-binding-like (InterPro:IPR018490) I…	466	4526	2;32;432	13;452;4061	12	20	174	278	5.96929e-06	1.04932e-06	1.06777e-05	0.164717	0.158883	1.79896e+07	-18.1856	3.34133	2.35553e-06	0.000865848	-9.51307	3.40169	35.4002	2.68455e-09	3.40547e-06	1	1.62318e-06	Chr1:132327-135831	8.64989	45.4985	2.39507	-5.61097	2.01191e-08	3.34881e-06	0.946774	0.967365	0.774482	0.925511	0.999045	0.90346	0.962035	0.991119	-0.0603803	0.0331898	0.186028
at5g60800	at5g60800.1	1	2	Heavy metal transport/detoxification superfamily protein		Heavy metal transport/detoxification superfamily protein ; FUNCTIONS IN: metal ion binding; INVOLVED IN: metal ion transport; EXPRESSED IN: 21 plant structures; EXPRESSED DURING: 12 growth stages; CONTAINS InterPro DOMAIN/s: Heavy metal transport/detoxification protein (InterPro:IPR006121); BEST Arabidopsis thaliana protein match is: Heavy metal transport/detoxification superfamily protein (TAIR:…	614	9180	255;1;358	4803;3;4374	73	182	1937	2866	6.05893e-05	7.88642e-06	0.000113062	0.106545	0.158883	1.79896e+07	-15.0331	3.84478	9.79093e-13	1.40867e-08	-7.31035	3.90223	32.0472	1.50469e-08	1.61511e-05	1	7.69823e-06	Chr5:24460782-24462541	33.7921	275.929	3.02954	-6.93975	3.92797e-12	1.94835e-09	0.981913	0.996908	0.89284	0.969549	1	0.984016	0.995229	1	-0.00813358	0.025159	0.10266
at1g30040	at1g30040.1	1	2	gibberellin 2-oxidase	Encodes a gibberellin 2-oxidase that acts on C-19 gibberellins. AtGA2OX2 expression is responsive to cytokinin and KNOX activities.	gibberellin 2-oxidase (GA2OX2); CONTAINS InterPro DOMAIN/s: Isopenicillin N synthase (InterPro:IPR002283) Oxoglutarate/iron-dependent oxygenase (InterPro:IPR005123); BEST Arabidopsis thaliana protein match is: gibberellin 2-oxidase 3 (TAIR:AT2G34555.1); Has 8540 Blast hits to 8490 proteins in 994 species: Archae - 0; Bacteria - 1137; Metazoa - 84; Fungi - 1033; Plants - 4909; Viruses - 0; Other E…	184	1880	81;1;102	1050;9;821	40	41	432	618	1.40285e-05	3.13195e-06	2.46561e-05	0.17156	0.158883	1.79896e+07	-16.7925	2.96982	1.16934e-05	0.00254908	-8.41841	3.45802	31.3967	2.10335e-08	1.95668e-05	1	9.32627e-06	Chr1:10537647-10539831	6.82092	37.7375	2.46796	-5.73008	1.00385e-08	1.8861e-06	0.986084	0.987971	0.914854	0.976327	1	0.96197	0.987147	0.998054	-0.0242425	0.00957748	0.0698358
at3g29575	at3g29575.3	2	3	ABI five binding protein 3		ABI five binding protein 3 (AFP3); CONTAINS InterPro DOMAIN/s: Protein of unknown function DUF1675 (InterPro:IPR012463); BEST Arabidopsis thaliana protein match is: ABI five binding protein (TAIR:AT1G69260.1); Has 35333 Blast hits to 34131 proteins in 2444 species: Archae - 798; Bacteria - 22429; Metazoa - 974; Fungi - 991; Plants - 531; Viruses - 0; Other Eukaryotes - 9610 (source: NCBI BLink).	521	5282	37;16;13;10;0;0;445	333;268;99;135;0;0;4447	1	15	132	136	3.3361e-06	4.02948e-07	6.15923e-06	0.185491	0.158883	1.79896e+07	-19.2856	3.95401	2.16568e-07	0.000151994	-10.0776	3.16262	29.6816	5.09148e-08	4.1792e-05	1	1.99197e-05	Chr3:11382213-11384004	15.732	85.0721	2.43498	-5.30874	1.10386e-07	1.37571e-05	1	1	1	1	1	1	1	1	0	0	0
at1g61820	at1g61820.1	1	2	beta glucosidase 46		beta glucosidase 46 (BGLU46); FUNCTIONS IN: cation binding hydrolase activity hydrolyzing O-glycosyl compounds catalytic activity; INVOLVED IN: lignin biosynthetic process; LOCATED IN: endomembrane system; EXPRESSED IN: 12 plant structures; EXPRESSED DURING: 4 anthesis F mature embryo stage petal differentiation and expansion stage E expanded cotyledon stage D bilateral stage; CONTAINS InterPro D…	42	708	10;0;32	146;13;549	5	5	38	108	2.01992e-06	3.30179e-07	3.54216e-06	0.25251	0.158883	1.79896e+07	-19.7803	3.35331	0.000585518	0.0312584	-10.8733	4.48341	27.8565	1.30651e-07	9.59529e-05	1	4.57348e-05	Chr1:22835077-22838615	0.706524	5.10555	2.85326	-4.39609	1.10217e-05	0.000437359	0	0	0	0	0	0	0	0	0	0	0
at2g43320	at2g43320.1	1	2	S-adenosyl-L-methionine-dependent methyltransferases superfamily protein		S-adenosyl-L-methionine-dependent methyltransferases superfamily protein; FUNCTIONS IN: molecular_function unknown; INVOLVED IN: biological_process unknown; EXPRESSED IN: 25 plant structures; EXPRESSED DURING: 13 growth stages; CONTAINS InterPro DOMAIN/s: Methyltransferase-16 putative (InterPro:IPR019410); BEST Arabidopsis thaliana protein match is: Putative methyltransferase family protein (TAIR…	452	3432	25;3;424	251;182;2999	4	21	84	167	3.38972e-06	6.67576e-07	5.99642e-06	0.192581	0.158883	1.79896e+07	-18.935	3.17682	2.35746e-05	0.00372725	-9.16505	3.03982	27.3967	1.65715e-07	0.000115619	1	5.51085e-05	Chr2:17995900-17999927	4.61966	13.6988	1.56819	-3.17758	0.00148511	0.0131779	0.625554	0.220593	0.217552	0.444576	0.724792	0.101665	0.231476	0.461832	-0.518	-0.211254	0.107551
at5g48400	at5g48400.2	2	2	Glutamate receptor family protein	member of Putative ligand-gated ion channel subunit family	ATGLR1.2; FUNCTIONS IN: protein binding intracellular ligand-gated ion channel activity; INVOLVED IN: cellular calcium ion homeostasis response to light stimulus; LOCATED IN: endomembrane system membrane; EXPRESSED IN: 15 plant structures; EXPRESSED DURING: 7 growth stages; CONTAINS InterPro DOMAIN/s: Extracellular solute-binding protein family 3 (InterPro:IPR001638) Ionotropic glutamate receptor…	151	2640	1;40;110	2;733;1905	21	19	421	312	9.15958e-06	1.53311e-06	1.64993e-05	0.164717	0.158883	1.79896e+07	-17.5968	3.41914	1.05438e-06	0.000505664	-9.01592	4.123	26.8792	2.16576e-07	0.00014391	1	6.85927e-05	Chr5:19616243-19619246	2.00101	21.9403	3.45479	-7.44139	9.9698e-14	8.52624e-11	0.952754	0.973021	0	0.701061	1	0.797165	0.939845	1	-0.139004	0.228514	0.933836
at5g26920	at5g26920.1	1	2	Cam-binding protein 60-like G	Encodes a calmodulin-binding protein CBP60g (calmodulin binding protein 60-like.g). The calmodulin-binding domain is located near the N-terminus; calmodulin binding is dependent on Ca(2+). Inducible by both bacterial pathogen and MAMP (microbe-associated	Cam-binding protein 60-like G (CBP60G); CONTAINS InterPro DOMAIN/s: Calmodulin binding protein-like (InterPro:IPR012416); BEST Arabidopsis thaliana protein match is: Calmodulin-binding protein (TAIR:AT4G25800.2); Has 271 Blast hits to 271 proteins in 14 species: Archae - 0; Bacteria - 0; Metazoa - 0; Fungi - 0; Plants - 271; Viruses - 0; Other Eukaryotes - 0 (source: NCBI BLink).	1363	15292	125;3;1235	1354;54;13884	40	85	803	551	1.72798e-05	4.01407e-06	3.03255e-05	0.125279	0.158883	1.79896e+07	-16.4699	2.9216	3.48058e-07	0.000222564	-8.0912	3.16535	26.6277	2.46679e-07	0.000156462	1	7.45757e-05	Chr5:9475681-9478751	24.0646	165.949	2.78575	-6.24708	4.18202e-10	1.26486e-07	0.980232	0.970473	0.935803	0.976334	0.996417	0.938526	0.970891	0.988801	-0.0429027	-0.00553559	0.037515
at5g17760	at5g17760.1	1	2	P-loop containing nucleoside triphosphate hydrolases superfamily protein		P-loop containing nucleoside triphosphate hydrolases superfamily protein; FUNCTIONS IN: nucleoside-triphosphatase activity nucleotide binding ATP binding; LOCATED IN: plasma membrane; EXPRESSED IN: 23 plant structures; EXPRESSED DURING: 13 growth stages; CONTAINS InterPro DOMAIN/s: ATPase AAA+ type core (InterPro:IPR003593) ATPase AAA-type core (InterPro:IPR003959) ATPase AAA-type conserved site …	2626	33279	213;49;2364	2200;1237;29842	121	92	1361	839	2.918e-05	9.1441e-06	4.89338e-05	0.178484	0.158883	1.79896e+07	-15.5266	2.41563	0.00026181	0.018842	-7.94975	3.09378	23.6545	1.15278e-06	0.000670244	1	0.000319463	Chr5:5860420-5862422	53.6214	368.177	2.77952	-5.71711	1.08348e-08	1.97584e-06	0.931386	0.859849	0.861104	0.934282	0.972819	0.731461	0.860134	0.937	-0.216258	-0.0729368	0.0281393
at4g33467	at4g33467.2	2	2			unknown protein; Has 25 Blast hits to 25 proteins in 9 species: Archae - 0; Bacteria - 0; Metazoa - 0; Fungi - 0; Plants - 25; Viruses - 0; Other Eukaryotes - 0 (source: NCBI BLink).	22	268	3;4;15	9;77;182	1	3	18	59	1.0412e-06	1.13988e-07	1.87011e-06	0.276566	0.158883	1.79896e+07	-21.0399	4.03683	0.000298788	0.0206178	-9.28536	3.85217	22.5529	2.0443e-06	0.00101879	1	0.000485595	Chr4:16101463-16102196	1.28866	12.0866	3.22946	-3.49617	0.000471984	0.00595708	0.524751	0.886849	0	0.555062	1	0.692854	0.887199	0.980484	-0.1503	0.314224	0.862213
at1g35420	at1g35420.1	1	2	alpha/beta-Hydrolases superfamily protein		alpha/beta-Hydrolases superfamily protein; FUNCTIONS IN: hydrolase activity; INVOLVED IN: biological_process unknown; LOCATED IN: chloroplast chloroplast stroma; EXPRESSED IN: 22 plant structures; EXPRESSED DURING: 13 growth stages; CONTAINS InterPro DOMAIN/s: Dienelactone hydrolase (InterPro:IPR002925); BEST Arabidopsis thaliana protein match is: alpha/beta-Hydrolases superfamily protein (TAIR:A…	4630	2169	327;3;4300	88;6;2075	42	285	59	29	4.89786e-06	7.93786e-06	1.93715e-06	0.164717	0.158883	1.79896e+07	-17.961	-2.03398	0.00157571	0.056668	-9.55481	-2.41239	21.6881	3.20781e-06	0.00133026	1	0.000634051	Chr1:13026237-13027684	298.794	56.3931	-2.40556	4.50176	6.73925e-06	0.000311248	0.998044	0.975116	0.977595	0.992163	0.999078	0.912119	0.968857	0.994645	-0.0809414	-0.0223249	0.00682675
at3g61390	at3g61390.2	2	2	RING/U-box superfamily protein		RING/U-box superfamily protein; FUNCTIONS IN: ubiquitin-protein ligase activity; INVOLVED IN: protein ubiquitination; LOCATED IN: ubiquitin ligase complex; EXPRESSED IN: 17 plant structures; EXPRESSED DURING: 11 growth stages; CONTAINS InterPro DOMAIN/s: U box domain (InterPro:IPR003613); BEST Arabidopsis thaliana protein match is: U-box domain-containing protein (TAIR:AT2G45920.1); Has 5125 Blas…	28	418	0;2;26	1;121;296	1	1	52	69	1.51276e-06	5.90381e-08	2.81962e-06	0.21437	0.158883	1.79896e+07	-21.2129	5.55645	1.46762e-06	0.000659244	-11.1903	5.84025	21.6822	3.21763e-06	0.00133026	1	0.000634051	Chr3:22716352-22718373	0.195156	6.9884	5.16226	-4.00234	6.27198e-05	0.00148285	0.868699	0.932638	0	0.180219	0.997516	0.438629	0.841586	1	-0.285903	0.615388	0.990776
at2g43320	at2g43320.2	2	2	S-adenosyl-L-methionine-dependent methyltransferases superfamily protein		S-adenosyl-L-methionine-dependent methyltransferases superfamily protein; FUNCTIONS IN: molecular_function unknown; INVOLVED IN: biological_process unknown; EXPRESSED IN: 25 plant structures; EXPRESSED DURING: 13 growth stages; CONTAINS InterPro DOMAIN/s: Methyltransferase-16 putative (InterPro:IPR019410); BEST Arabidopsis thaliana protein match is: Putative methyltransferase family protein (TAIR…	452	3432	25;3;424	251;182;2999	2	1	121	61	2.14853e-06	9.37404e-08	4.00465e-06	0.199756	0.158883	1.79896e+07	-20.6192	5.37739	2.50094e-07	0.00016736	-10.2071	4.74191	21.473	3.5884e-06	0.00143064	1	0.000681898	Chr2:17995900-17999927	11.6877	50.4299	2.10929	-4.84445	1.26962e-06	9.48426e-05	0.374446	0.779407	0.275208	0.555424	0.782448	0.538168	0.768524	0.898335	-0.107551	0.211254	0.518
at5g06750	at5g06750.1	1	3	Protein phosphatase 2C family protein		Protein phosphatase 2C family protein; FUNCTIONS IN: protein serine/threonine phosphatase activity catalytic activity; INVOLVED IN: protein amino acid dephosphorylation; LOCATED IN: mitochondrion protein serine/threonine phosphatase complex; EXPRESSED IN: 22 plant structures; EXPRESSED DURING: 13 growth stages; CONTAINS InterPro DOMAIN/s: Protein phosphatase 2C manganese/magnesium aspartate bindi…	486	2476	29;0;0;0;122;3;332	267;4;0;1;595;4;1605	3	26	158	109	3.40885e-06	7.30072e-07	5.98367e-06	0.178484	0.158883	1.79896e+07	-18.8739	3.04664	1.69315e-05	0.00313669	-9.86546	2.45554	21.1458	4.25643e-06	0.00164984	1	0.000786375	Chr5:2086265-2089287	14.0694	36.3833	1.37072	-3.21817	0.0012901	0.0120194	0.999103	0.978984	0.748464	0.901919	0.998434	0.932231	0.967192	0.98779	-0.0333671	0.0641061	0.219502
at3g66654	at3g66654.3	4	3	Cyclophilin-like peptidyl-prolyl cis-trans isomerase family protein		Cyclophilin-like peptidyl-prolyl cis-trans isomerase family protein; FUNCTIONS IN: peptidyl-prolyl cis-trans isomerase activity; INVOLVED IN: protein folding; LOCATED IN: Golgi apparatus plasma membrane; EXPRESSED IN: guard cell; CONTAINS InterPro DOMAIN/s: Cyclophilin-like (InterPro:IPR015891) Peptidyl-prolyl cis-trans isomerase cyclophilin-type (InterPro:IPR002130); BEST Arabidopsis thaliana pr…	856	2033	149;7;0;2;4;13;681	272;35;0;60;26;110;1530	1	1	33	27	7.61595e-07	5.90381e-08	1.35829e-06	0.229344	0.158883	1.79896e+07	-21.7377	4.49658	0.00037076	0.0237608	-11.0932	4.50221	20.889	4.86671e-06	0.0017562	1	0.00083707	Chr3:2087979-2090495	0.823714	4.20716	2.35263	-2.83597	0.00456868	0.0284051	0.0311912	0.210215	0.00302178	0.0602989	0.18186	0.0916991	0.208649	0.367877	-0.0172058	0.144739	0.323721
at1g74710	at1g74710.1	1	2	ADC synthase superfamily protein	Encodes a protein with isochorismate synthase activity. Mutants fail to accumulate salicylic acid. Its function may be redundant with that of ICS2 (AT1G18870).	ENHANCED DISEASE SUSCEPTIBILITY TO ERYSIPHE ORONTII 16 (EDS16); CONTAINS InterPro DOMAIN/s: Chorismate binding C-terminal (InterPro:IPR015890) ADC synthase (InterPro:IPR005801) Isochorismate synthase (InterPro:IPR004561); BEST Arabidopsis thaliana protein match is: isochorismate synthase 2 (TAIR:AT1G18870.1); Has 14352 Blast hits to 14347 proteins in 2540 species: Archae - 246; Bacteria - 10586; …	1181	13231	111;5;1065	1673;57;11501	63	48	676	997	2.21755e-05	4.68114e-06	3.93664e-05	0.185491	0.158883	1.79896e+07	-16.1639	3.06266	1.16015e-05	0.00254834	-8.10152	3.92503	20.8727	4.9084e-06	0.0017562	1	0.00083707	Chr1:28070294-28074148	19.3733	144.824	2.90216	-7.04583	1.84364e-12	1.01609e-09	0.977028	0.978727	0.947893	0.980789	0.996941	0.952856	0.979501	0.992763	-0.0331966	-0.00126593	0.03315
at5g14930	at5g14930.1	1	3	senescence-associated gene 101	encodes an acyl hydrolase involved in senescence .	senescence-associated gene 101 (SAG101); Has 22 Blast hits to 22 proteins in 4 species: Archae - 0; Bacteria - 0; Metazoa - 0; Fungi - 0; Plants - 22; Viruses - 0; Other Eukaryotes - 0 (source: NCBI BLink).	650	3147	6;219;0;0;0;371;54	73;1070;0;2;0;1764;238	1	5	25	48	9.91417e-07	1.66109e-07	1.73074e-06	0.244691	0.158883	1.79896e+07	-20.835	3.39821	0.000470548	0.0272314	-10.4366	3.44174	20.5061	5.94428e-06	0.00207366	1	0.000988385	Chr5:4828639-4830955	0.954659	5.57917	2.54699	-2.41932	0.0155496	0.065183	0.117844	0.0459305	0	0.102267	0.320062	0	0.0571098	0.3603	-0.271645	-0.0325866	0.265016
at5g66170	at5g66170.3	4	3	sulfurtransferase 18	Encodes a thiosulfate sulfurtransferase/rhodanese.	sulfurtransferase 18 (STR18); FUNCTIONS IN: thiosulfate sulfurtransferase activity; INVOLVED IN: aging; LOCATED IN: cytoplasm; EXPRESSED IN: 22 plant structures; EXPRESSED DURING: 11 growth stages; CONTAINS InterPro DOMAIN/s: Rhodanese-like (InterPro:IPR001763); BEST Arabidopsis thaliana protein match is: Rhodanese/Cell cycle control phosphatase superfamily protein (TAIR:AT2G17850.1).	208	1998	0;0;0;39;1;0;168	2;1;0;415;7;0;1573	8	31	307	108	5.09073e-06	1.08156e-06	8.94033e-06	0.164717	0.158883	1.79896e+07	-18.2953	3.04784	8.41889e-06	0.00209308	-9.83589	2.43302	20.3895	6.3175e-06	0.00215011	1	0.00102482	Chr5:26447641-26448776	15.0133	70.9442	2.24045	-4.7884	1.68117e-06	0.000115056	0.99998	0.994061	0.756779	0.903369	0.989929	0.848267	0.945426	0.992374	-0.0874964	0.0397857	0.199669
at3g60420	at3g60420.1	1	3	Phosphoglycerate mutase family protein		Phosphoglycerate mutase family protein; CONTAINS InterPro DOMAIN/s: Histidine phosphatase superfamily clade-1 (InterPro:IPR013078) PRIB5 (InterPro:IPR012398); BEST Arabidopsis thaliana protein match is: Phosphoglycerate mutase family protein (TAIR:AT3G60450.1); Has 266 Blast hits to 264 proteins in 108 species: Archae - 0; Bacteria - 75; Metazoa - 4; Fungi - 55; Plants - 65; Viruses - 0; Other Eu…	4348	67102	1387;0;2960;1;0;0;0	21570;0;45510;14;0;8;0	694	693	10948	10622	0.000275436	5.63484e-05	0.000494212	0.144658	0.158883	1.79896e+07	-12.549	3.13287	1.93076e-07	0.000138894	-5.45895	3.56472	20.212	6.93155e-06	0.00223059	1	0.00106318	Chr3:22334423-22337617	232.456	1940	3.06103	-5.38626	7.19407e-08	9.44021e-06	0	0	0	1.08336e-07	1.66601e-07	0	0	7.80081e-10	-1.66577e-07	-1.08188e-07	2.64026e-10
at4g08290	at4g08290.1	1	2	nodulin MtN21 /EamA-like transporter family protein		nodulin MtN21 /EamA-like transporter family protein; LOCATED IN: endomembrane system membrane; EXPRESSED IN: 22 plant structures; EXPRESSED DURING: 13 growth stages; CONTAINS InterPro DOMAIN/s: Protein of unknown function DUF6 transmembrane (InterPro:IPR000620); BEST Arabidopsis thaliana protein match is: nodulin MtN21 /EamA-like transporter family protein (TAIR:AT2G39510.1); Has 3333 Blast hits …	238	1464	43;3;192	290;10;1164	17	26	164	126	4.08693e-06	1.45917e-06	6.5429e-06	0.17156	0.158883	1.79896e+07	-18.2999	2.15656	0.00198903	0.0650389	-9.75311	2.3778	20.1841	7.03353e-06	0.00223059	1	0.00106318	Chr4:5238905-5241034	7.38357	22.9794	1.63795	-3.68526	0.000228474	0.00358509	0.960432	0.983995	0.890654	0.961902	0.998248	0.94704	0.97999	0.995283	-0.0301797	0.016772	0.0923095
at3g29575	at3g29575.1	1	3	ABI five binding protein 3		ABI five binding protein 3 (AFP3); CONTAINS InterPro DOMAIN/s: Protein of unknown function DUF1675 (InterPro:IPR012463); BEST Arabidopsis thaliana protein match is: ABI five binding protein (TAIR:AT1G69260.1); Has 196 Blast hits to 190 proteins in 23 species: Archae - 0; Bacteria - 0; Metazoa - 2; Fungi - 4; Plants - 184; Viruses - 0; Other Eukaryotes - 6 (source: NCBI BLink).	521	5282	37;16;13;10;0;0;445	333;268;99;135;0;0;4447	11	26	138	195	4.55018e-06	1.12976e-06	7.80587e-06	0.17156	0.158883	1.79896e+07	-18.359	2.78449	6.77452e-05	0.00772733	-9.34975	2.51884	19.153	1.20649e-05	0.00346677	1	0.00165239	Chr3:11382213-11384004	4.07016	19.214	2.239	-4.15067	3.31507e-05	0.000957126	0	0	0	0	0	0	0	0	0	0	0
at2g46680	at2g46680.1	1	2	homeobox 7	encodes a putative transcription factor that contains a homeodomain closely linked to a leucine zipper motif. Transcript is detected in all tissues examined. Is transcriptionally regulated in an ABA-dependent manner and may act in a signal transduction p	homeobox 7 (HB-7); FUNCTIONS IN: transcription activator activity sequence-specific DNA binding transcription factor activity; INVOLVED IN: response to water deprivation abscisic acid mediated signaling pathway regulation of transcription DNA-dependent response to abscisic acid stimulus; LOCATED IN: nucleus; EXPRESSED IN: 21 plant structures; EXPRESSED DURING: 6 growth stages; CONTAINS InterPro D…	628	4586	68;4;556	760;14;3812	30	38	506	254	9.70643e-06	2.4703e-06	1.66945e-05	0.157953	0.158883	1.79896e+07	-17.2473	2.75406	2.6753e-05	0.00407271	-8.9089	2.59501	19.1358	1.21737e-05	0.00346677	1	0.00165239	Chr2:19165402-19166949	22.2367	83.4431	1.90785	-4.34182	1.41309e-05	0.000532615	0.945112	0.971444	0.812164	0.929722	0.988911	0.924294	0.970187	0.993255	-0.0305438	0.0381612	0.15883
at2g14560	at2g14560.2	2	2	Protein of unknown function (DUF567)	Encodes LURP1 a member of the LURP cluster (late upregulated in response to Hyaloperonospora parasitica) which exhibits a pronounced upregulation after recognition of the pathogenic oomycte H. parasitica. LURP1 is required for full basal defense to H. pa	LATE UPREGULATED IN RESPONSE TO HYALOPERONOSPORA PARASITICA (LURP1); CONTAINS InterPro DOMAIN/s: Protein of unknown function DUF567 (InterPro:IPR007612); BEST Arabidopsis thaliana protein match is: Protein of unknown function (DUF567) (TAIR:AT1G33840.1); Has 35333 Blast hits to 34131 proteins in 2444 species: Archae - 798; Bacteria - 22429; Metazoa - 974; Fungi - 991; Plants - 531; Viruses - 0; O…	10477	75220	3196;129;7152	21462;1181;52577	26	103	813	368	1.47398e-05	3.53783e-06	2.57783e-05	0.131666	0.158883	1.79896e+07	-16.6756	2.86443	8.72959e-07	0.000448561	-8.52468	2.46446	18.8937	1.38207e-05	0.00378146	1	0.00180239	Chr2:6213971-6215901	671.077	1850.53	1.46339	-2.20255	0.0276263	0.0949633	0.285761	0.353983	0.162984	0.263817	0.402145	0.196547	0.313642	0.454626	-0.131336	0.0474984	0.231734
at1g10340	at1g10340.1	1	2	Ankyrin repeat family protein		Ankyrin repeat family protein; CONTAINS InterPro DOMAIN/s: Ankyrin repeat-containing domain (InterPro:IPR020683) Ankyrin repeat (InterPro:IPR002110); BEST Arabidopsis thaliana protein match is: Ankyrin repeat family protein (TAIR:AT2G24600.4); Has 23228 Blast hits to 12811 proteins in 577 species: Archae - 31; Bacteria - 1612; Metazoa - 12827; Fungi - 1604; Plants - 2793; Viruses - 138; Other Euk…	884	5786	74;0;810	527;0;5259	30	44	280	247	7.39315e-06	2.59474e-06	1.19964e-05	0.151267	0.158883	1.79896e+07	-17.4515	2.20894	0.000465244	0.0271192	-8.86012	2.4532	18.8084	1.44529e-05	0.00387838	1	0.00184858	Chr1:3390321-3392571	20.1228	70.3682	1.80609	-4.39834	1.09083e-05	0.000434947	0.999997	1	0.91395	0.973846	1	0.97806	0.993637	1	-0.0144039	0.0190694	0.0799994
at5g13220	at5g13220.2	2	4	jasmonate-zim-domain protein 10		jasmonate-zim-domain protein 10 (JAZ10); CONTAINS InterPro DOMAIN/s: Tify (InterPro:IPR010399) CCT domain-like (InterPro:IPR018467); BEST Arabidopsis thaliana protein match is: jasmonate-zim-domain protein 1 (TAIR:AT1G19180.2); Has 35333 Blast hits to 34131 proteins in 2444 species: Archae - 798; Bacteria - 22429; Metazoa - 974; Fungi - 991; Plants - 531; Viruses - 0; Other Eukaryotes - 9610 (sou…	907	3938	31;30;0;38;1;18;149;10;126;0;0;0;29;0;475	175;233;0;209;5;116;921;66;649;0;0;0;229;0;1335	8	22	28	205	3.43443e-06	8.8478e-07	5.85327e-06	0.276566	0.158883	1.79896e+07	-18.7374	2.71695	0.00187593	0.0629872	-8.7578	2.58823	18.602	1.61051e-05	0.00424019	1	0.00202103	Chr5:4218887-4220883	1.89889	5.96797	1.65208	-2.54845	0.0108202	0.0515272	0.0655917	0.102657	0.0313331	0.0881305	0.193433	0.0335331	0.087532	0.174992	-0.115678	-0.000714749	0.109378
at3g01830	at3g01830.1	1	2	Calcium-binding EF-hand family protein		Calcium-binding EF-hand family protein; FUNCTIONS IN: calcium ion binding; INVOLVED IN: biological_process unknown; LOCATED IN: cellular_component unknown; EXPRESSED IN: 18 plant structures; EXPRESSED DURING: 9 growth stages; CONTAINS InterPro DOMAIN/s: EF-Hand 1 calcium-binding site (InterPro:IPR018247) EF-HAND 2 (InterPro:IPR018249) EF-hand-like domain (InterPro:IPR011992) Calcium-binding EF-ha…	196	1220	84;0;112	790;0;430	29	55	407	383	1.05146e-05	2.76095e-06	1.80602e-05	0.138125	0.158883	1.79896e+07	-17.1132	2.7127	7.88274e-06	0.00204348	-7.61015	2.75741	18.1971	1.9918e-05	0.00496314	1	0.00236562	Chr3:296053-299263	6.64286	29.7499	2.16301	-4.6895	2.73868e-06	0.000163255	0.999991	1	0.895784	0.969298	0.999991	0.982081	0.994366	1	-0.0102707	0.0245779	0.0999112
at3g04070	at3g04070.1	1	2	NAC domain containing protein 47		NAC domain containing protein 47 (NAC047); FUNCTIONS IN: sequence-specific DNA binding transcription factor activity; INVOLVED IN: multicellular organismal development regulation of transcription; LOCATED IN: cellular_component unknown; EXPRESSED IN: 16 plant structures; EXPRESSED DURING: 7 growth stages; CONTAINS InterPro DOMAIN/s: No apical meristem (NAM) protein (InterPro:IPR003441); BEST Arab…	150	1377	41;0;109	370;0;1007	14	27	135	235	5.13748e-06	1.31407e-06	8.78168e-06	0.17156	0.158883	1.79896e+07	-18.1641	2.73453	9.20726e-05	0.00942843	-9.93531	3.10196	18.0391	2.16416e-05	0.00529801	1	0.00252523	Chr3:1061525-1063103	5.28442	26.7221	2.33821	-5.15593	2.52379e-07	2.60803e-05	1	1	0.798269	0.93447	1	0.961007	0.987883	1	-0.0228689	0.0513949	0.191246
at1g01560	at1g01560.2	2	2	MAP kinase 11	member of MAP Kinase	MAP kinase 11 (MPK11); FUNCTIONS IN: MAP kinase activity kinase activity; INVOLVED IN: signal transduction response to abscisic acid stimulus; LOCATED IN: cellular_component unknown; EXPRESSED IN: 22 plant structures; EXPRESSED DURING: 13 growth stages; CONTAINS InterPro DOMAIN/s: Protein kinase ATP binding site (InterPro:IPR017441) Serine/threonine-protein kinase domain (InterPro:IPR002290) JNK …	239	1963	16;36;187	52;371;1540	21	15	173	198	5.13284e-06	1.44286e-06	8.58533e-06	0.199756	0.158883	1.79896e+07	-18.1001	2.54144	0.000740138	0.035555	-9.2886	3.30431	17.8799	2.3529e-05	0.00566076	1	0.00269813	Chr1:202135-204335	8.03591	35.6449	2.14916	-4.96973	6.70453e-07	5.71405e-05	0.891588	0.961113	0.766885	0.896122	0.966958	0.914103	0.961415	0.986227	-0.0160589	0.0633562	0.193951
at5g11920	at5g11920.1	1	2	6-&1-fructan exohydrolase	Encodes a protein with fructan exohydrolase (FEH) activity acting on both inulin and levan-type fructans (1- and 6-FEH). The enzyme does not have invertase activity.	6-&1-fructan exohydrolase (cwINV6); FUNCTIONS IN: inulinase activity hydrolase activity hydrolyzing O-glycosyl compounds levanase activity; INVOLVED IN: carbohydrate metabolic process; EXPRESSED IN: 10 plant structures; EXPRESSED DURING: 8 growth stages; CONTAINS InterPro DOMAIN/s: Glycoside hydrolase family 32 (InterPro:IPR001362) Glycoside hydrolase family 32 active site (InterPro:IPR018053) Gl…	75	891	18;0;57	257;0;634	3	15	122	135	3.27704e-06	4.87271e-07	5.93259e-06	0.178484	0.158883	1.79896e+07	-19.1685	3.61164	1.80276e-06	0.000720478	-10.4609	3.20757	17.7213	2.55746e-05	0.00585029	1	0.00278847	Chr5:3839390-3842371	1.94155	10.8991	2.48892	-4.93317	8.09037e-07	6.66609e-05	0.999435	0.99999	0.3905	0.755307	0.999322	0.903928	0.971238	1	-0.0525448	0.213977	0.57848
at3g19580	at3g19580.1	1	2	zinc-finger protein 2	Encodes zinc finger protein. mRNA levels are upregulated in response to ABA high salt and mild dessication. The protein is localized to the nucleus and acts as a transcriptional repressor.	zinc-finger protein 2 (ZF2); CONTAINS InterPro DOMAIN/s: Zinc finger C2H2-like (InterPro:IPR015880) Zinc finger C2H2-type (InterPro:IPR007087); BEST Arabidopsis thaliana protein match is: salt tolerance zinc finger (TAIR:AT1G27730.1); Has 3838 Blast hits to 3100 proteins in 116 species: Archae - 0; Bacteria - 0; Metazoa - 2857; Fungi - 6; Plants - 884; Viruses - 0; Other Eukaryotes - 91 (source: …	382	1672	68;1;313	396;12;1264	12	56	152	244	5.63841e-06	1.81229e-06	9.35573e-06	0.164717	0.158883	1.79896e+07	-17.8905	2.36987	0.000292761	0.0204471	-9.24194	2.22141	17.5966	2.73076e-05	0.00614597	1	0.0029294	Chr3:6803071-6804233	19.8673	44.1473	1.15193	-2.68272	0.00730254	0.0393975	0.978495	0.966564	0.856546	0.956345	0.999583	0.886643	0.96058	0.992427	-0.0801883	0.00191213	0.109382
at4g23290	at4g23290.2	2	2	cysteine-rich RLK (RECEPTOR-like protein kinase) 21	Encodes a cysteine-rich receptor-like protein kinase.	cysteine-rich RLK (RECEPTOR-like protein kinase) 21 (CRK21); FUNCTIONS IN: kinase activity; INVOLVED IN: protein amino acid phosphorylation; LOCATED IN: mitochondrion; EXPRESSED IN: 11 plant structures; EXPRESSED DURING: 8 growth stages; CONTAINS InterPro DOMAIN/s: Protein kinase ATP binding site (InterPro:IPR017441) Serine/threonine-protein kinase domain (InterPro:IPR002290) Protein of unknown f…	1104	435	22;274;808	4;80;351	42	232	48	32	4.32483e-06	6.94557e-06	1.79066e-06	0.164717	0.158883	1.79896e+07	-18.1138	-1.95475	0.00247815	0.0743574	-8.47266	-2.2925	16.9078	3.92394e-05	0.00842379	1	0.00401509	Chr4:12177737-12180826	21.3561	3.82406	-2.48147	5.1203	3.05057e-07	3.06087e-05	1	0.846171	0.0938056	0.732294	1	0.383087	0.791581	1	-0.467206	0.0439405	0.713014
at1g76980	at1g76980.2	2	2			FUNCTIONS IN: molecular_function unknown; INVOLVED IN: biological_process unknown; LOCATED IN: cellular_component unknown; BEST Arabidopsis thaliana protein match is: embryo defective 2170 (TAIR:AT1G21390.1); Has 61 Blast hits to 61 proteins in 18 species: Archae - 0; Bacteria - 8; Metazoa - 8; Fungi - 2; Plants - 40; Viruses - 3; Other Eukaryotes - 0 (source: NCBI BLink).	184	1138	13;52;119	120;397;621	10	42	216	181	5.27849e-06	1.41784e-06	9.00679e-06	0.151267	0.158883	1.79896e+07	-18.0942	2.66732	3.14845e-05	0.00452984	-9.23579	2.24788	16.7297	4.31007e-05	0.00911254	1	0.00434338	Chr1:28925797-28927339	6.38454	20.7973	1.70374	-3.39336	0.000690419	0.00778248	0.747771	0.720539	0.539179	0.741936	0.893663	0.517186	0.726301	0.874883	-0.278718	-0.0172073	0.233882
at4g02380	at4g02380.1	1	2	senescence-associated gene 21	Encodes AtLEA5 (late embryogenesis abundant like protein). Also known as SENESCENCE-ASSOCIATED GENE 21 (SAG21). Has a role on oxidative stress tolerance. mRNA levels are elevated in response to various stresses.	senescence-associated gene 21 (SAG21); CONTAINS InterPro DOMAIN/s: Late embryogenesis abundant protein group 3 (InterPro:IPR004926); BEST Arabidopsis thaliana protein match is: Late embryogenesis abundant 3 (LEA3) family protein (TAIR:AT1G02820.1); Has 181 Blast hits to 176 proteins in 36 species: Archae - 0; Bacteria - 0; Metazoa - 0; Fungi - 0; Plants - 181; Viruses - 0; Other Eukaryotes - 0 (s…	5789	26750	1671;0;4118	10269;1;16480	179	1492	3599	6670	0.000141858	3.86251e-05	0.000245021	0.144658	0.158883	1.79896e+07	-13.3274	2.66509	6.06805e-06	0.00167892	-6.3934	2.5815	16.2087	5.6733e-05	0.0113093	1	0.00539044	Chr4:1046203-1046997	421.815	1281.01	1.60259	-2.85348	0.00432437	0.0272967	1	0.999917	0.993869	0.998454	1	0.998538	0.999621	1	-0.000843634	0.00107819	0.00583846
at3g26060	at3g26060.1	1	2	Thioredoxin superfamily protein	encodes periredoxin Q which decomposes peroxides and plays a role in the protection of the photosynthetic apparatus	ATPRX Q; FUNCTIONS IN: peroxiredoxin activity antioxidant activity; INVOLVED IN: cell redox homeostasis; LOCATED IN: chloroplast stromal thylakoid chloroplast thylakoid membrane chloroplast plastoglobule chloroplast envelope; EXPRESSED IN: 25 plant structures; EXPRESSED DURING: 14 growth stages; CONTAINS InterPro DOMAIN/s: Thioredoxin fold (InterPro:IPR012335) Alkyl hydroperoxide reductase/ Thiol…	6732	2743	1039;95;5598	278;29;2436	109	930	170	108	1.5047e-05	2.39601e-05	6.19847e-06	0.144658	0.158883	1.79896e+07	-16.3242	-1.95094	0.000814604	0.0378068	-7.68586	-2.38167	15.8693	6.78691e-05	0.0124408	1	0.00592974	Chr3:9524724-9526407	404.444	71.2667	-2.50464	4.58798	4.47549e-06	0.000230762	0.928353	0.933722	0.865452	0.945108	0.983385	0.843053	0.933469	0.978749	-0.111436	-0.0105016	0.0763043
at3g13080	at3g13080.1	1	4	multidrug resistance-associated protein 3	encodes an ATP-dependent MRP-like ABC transporter able to transport glutathione-conjugates as well as chlorophyll catabolites. The expression of this gene is upregulated by herbicide safeners such as benoxacor and fenclorim.	multidrug resistance-associated protein 3 (MRP3); FUNCTIONS IN: chlorophyll catabolite transmembrane transporter activity ATPase activity coupled to transmembrane movement of substances glutathione S-conjugate-exporting ATPase activity; INVOLVED IN: transport transmembrane transport; LOCATED IN: apoplast vacuolar membrane plasma membrane plant-type vacuole; EXPRESSED IN: 6 plant structures; EXPRE…	2580	12346	77;0;179;0;0;0;0;18;116;0;570;0;0;0;1620	439;0;838;0;0;0;0;91;572;0;2549;2;0;0;7855	22	55	181	258	6.39932e-06	2.35328e-06	1.02996e-05	0.151267	0.158883	1.79896e+07	-17.632	2.12985	0.000648355	0.0332845	-9.22517	2.10838	15.866	6.79883e-05	0.0124408	1	0.00592974	Chr3:4195785-4201265	21.3521	51.8212	1.27916	-2.76977	0.00560952	0.0328195	0.996359	0.996625	0.882635	0.94977	0.987296	0.961377	0.983218	0.994213	-0.0102017	0.0325987	0.0996758
at1g04490	at1g04490.2	2	2	Protein of unknown function (DUF3527)		Protein of unknown function (DUF3527); FUNCTIONS IN: molecular_function unknown; INVOLVED IN: biological_process unknown; LOCATED IN: cellular_component unknown; EXPRESSED IN: root stamen; EXPRESSED DURING: 4 anthesis; CONTAINS InterPro DOMAIN/s: Protein of unknown function DUF3527 (InterPro:IPR021916); BEST Arabidopsis thaliana protein match is: Protein of unknown function (DUF3527) (TAIR:AT2G33…	65	1565	0;1;64	0;97;1468	1	0	27	70	1.25262e-06	3.01426e-08	2.33752e-06	0.268445	0.158883	1.79896e+07	-21.809	6.2145	1.26156e-05	0.00271861	-11.578	5.98724	15.8638	6.80669e-05	0.0124408	1	0.00592974	Chr1:1217947-1220137	0.0555589	7.92522	7.15629	-3.75185	0.000175534	0.0029941	0.386349	0.998458	0	0.0555693	0.71243	0.343009	0.713321	0.999309	-0.0620215	0.606059	0.995314
at2g02870	at2g02870.1	1	3	Galactose oxidase/kelch repeat superfamily protein		Galactose oxidase/kelch repeat superfamily protein; CONTAINS InterPro DOMAIN/s: Galactose oxidase/kelch beta-propeller (InterPro:IPR011043) Kelch repeat type 1 (InterPro:IPR006652) Kelch related (InterPro:IPR013089) Kelch-type beta propeller (InterPro:IPR015915); BEST Arabidopsis thaliana protein match is: Galactose oxidase/kelch repeat superfamily protein (TAIR:AT1G14330.1); Has 7278 Blast hits …	1211	4317	13;1;10;1;45;0;1141	119;1;46;3;174;1;3973	0	13	10	109	1.68705e-06	3.19065e-07	2.99939e-06	0.402248	0.158883	1.79896e+07	-20.026	3.37666	0.00157985	0.0566836	-10.6602	3.06192	15.6513	7.61582e-05	0.0136245	1	0.00649395	Chr2:837811-840153	11.6994	34.5031	1.56029	-3.54666	0.000390148	0.00520778	0.982614	0.961482	0.289893	0.766478	0.975307	0.824649	0.920463	0.973888	-0.0814142	0.155432	0.635607
at2g23450	at2g23450.2	2	2	Protein kinase superfamily protein		Protein kinase superfamily protein; FUNCTIONS IN: kinase activity; INVOLVED IN: protein amino acid phosphorylation; LOCATED IN: cellular_component unknown; EXPRESSED IN: 21 plant structures; EXPRESSED DURING: 11 growth stages; CONTAINS InterPro DOMAIN/s: Protein kinase ATP binding site (InterPro:IPR017441) Protein kinase catalytic domain (InterPro:IPR000719) EGF-like (InterPro:IPR006210) Serine/t…	1591	5691	5;75;1511	9;378;5304	8	67	96	282	5.55131e-06	1.81699e-06	9.2176e-06	0.207019	0.158883	1.79896e+07	-17.9059	2.35924	0.000944096	0.0415655	-9.23158	2.11707	15.5007	8.24761e-05	0.014035	1	0.00668962	Chr2:9988753-9991695	23.4199	45.4126	0.955359	-2.17872	0.0293526	0.0988241	0.861183	0.943461	0.636576	0.838325	0.961072	0.830403	0.93562	0.988185	-0.0706318	0.0925614	0.301526
at1g68200	at1g68200.1	1	2	Zinc finger C-x8-C-x5-C-x3-H type family protein		Zinc finger C-x8-C-x5-C-x3-H type family protein; CONTAINS InterPro DOMAIN/s: Zinc finger CCCH-type (InterPro:IPR000571); BEST Arabidopsis thaliana protein match is: Zinc finger C-x8-C-x5-C-x3-H type family protein (TAIR:AT1G66810.1); Has 1124 Blast hits to 1011 proteins in 226 species: Archae - 0; Bacteria - 0; Metazoa - 463; Fungi - 91; Plants - 303; Viruses - 0; Other Eukaryotes - 267 (source:…	36	468	3;0;33	78;3;387	0	3	59	19	9.32882e-07	8.09233e-08	1.68353e-06	0.25251	0.158883	1.79896e+07	-21.3896	4.4105	2.18675e-05	0.00355501	-11.1876	3.69285	15.2778	9.28003e-05	0.0156016	1	0.00743633	Chr1:25562117-25563948	2.51446	14.338	2.51152	-4.24295	2.20597e-05	0.000715167	0.998763	0.972828	0.298008	0.764747	1	0.813145	0.942726	0.998895	-0.11591	0.165662	0.651804
at1g53100	at1g53100.1	1	2	Core-2/I-branching beta-16-N-acetylglucosaminyltransferase family protein		Core-2/I-branching beta-16-N-acetylglucosaminyltransferase family protein; FUNCTIONS IN: acetylglucosaminyltransferase activity; INVOLVED IN: carbohydrate biosynthetic process; LOCATED IN: membrane; EXPRESSED IN: 7 plant structures; EXPRESSED DURING: 4 anthesis petal differentiation and expansion stage; CONTAINS InterPro DOMAIN/s: Glycosyl transferase family 14 (InterPro:IPR003406) Core-2/I-Branc…	41	517	4;1;36	105;46;366	3	1	84	21	1.27225e-06	1.31795e-07	2.2379e-06	0.268445	0.158883	1.79896e+07	-20.7527	3.95737	0.000541884	0.0297415	-11.1773	4.40752	15.1271	0.00010051	0.0166966	1	0.00795823	Chr1:19783351-19789029	0	6.02463	1.79769e+308	1.79769e+308	1.4297e-05	0.00053481	0.925777	0.228615	0	0.628723	1	0	0.220479	0.907299	-0.997467	-0.316916	0.581063
at1g02470	at1g02470.1	1	2	Polyketide cyclase/dehydrase and lipid transport superfamily protein		Polyketide cyclase/dehydrase and lipid transport superfamily protein; FUNCTIONS IN: molecular_function unknown; INVOLVED IN: biological_process unknown; LOCATED IN: chloroplast; EXPRESSED IN: 10 plant structures; EXPRESSED DURING: 4 anthesis C globular stage petal differentiation and expansion stage; CONTAINS InterPro DOMAIN/s: Streptomyces cyclase/dehydrase (InterPro:IPR005031); BEST Arabidopsis…	57	716	9;0;48	114;4;598	3	6	75	39	1.46068e-06	2.69424e-07	2.51521e-06	0.207019	0.158883	1.79896e+07	-20.2038	3.20381	0.000404396	0.0247205	-11.3231	3.10628	15.0754	0.000103302	0.0168444	1	0.00802869	Chr1:511764-513624	3.22004	22.3523	2.79527	-5.06749	4.03087e-07	3.75825e-05	0.999865	0.972214	0.598602	0.880679	1	0.865031	0.95431	0.99752	-0.0933288	0.0670756	0.365702
at1g76980	at1g76980.1	1	2			BEST Arabidopsis thaliana protein match is: embryo defective 2170 (TAIR:AT1G21390.1); Has 65 Blast hits to 65 proteins in 23 species: Archae - 0; Bacteria - 8; Metazoa - 1; Fungi - 8; Plants - 40; Viruses - 3; Other Eukaryotes - 5 (source: NCBI BLink).	184	1138	13;52;119	120;397;621	2	11	59	61	1.6034e-06	3.51624e-07	2.75566e-06	0.199756	0.158883	1.79896e+07	-19.9596	2.98204	0.000261922	0.018842	-10.2955	2.27428	14.9032	0.00011317	0.0179451	1	0.00855332	Chr1:28925797-28927339	3.59349	9.22301	1.35985	-2.23553	0.0253826	0.0897639	0.252229	0.279461	0.106337	0.258064	0.460821	0.125117	0.273699	0.482814	-0.233882	0.0172073	0.278718
at3g29575	at3g29575.4	4	3	ABI five binding protein 3		ABI five binding protein 3 (AFP3); FUNCTIONS IN: protein binding; INVOLVED IN: biological_process unknown; LOCATED IN: cellular_component unknown; EXPRESSED IN: 17 plant structures; EXPRESSED DURING: 10 growth stages; CONTAINS InterPro DOMAIN/s: Protein of unknown function DUF1675 (InterPro:IPR012463); BEST Arabidopsis thaliana protein match is: ABI five binding protein (TAIR:AT1G69260.1); Has 19…	521	5282	37;16;13;10;0;0;445	333;268;99;135;0;0;4447	0	10	69	66	1.71177e-06	2.50895e-07	3.08625e-06	0.221811	0.158883	1.79896e+07	-20.1394	3.66844	1.0788e-05	0.0024637	-10.7112	2.7125	14.6813	0.000127304	0.0190584	1	0.00908396	Chr3:11382213-11384004	10.8517	46.7462	2.10692	-4.32795	1.50505e-05	0.000554579	0	0	0	0	0	0	0	0	0	0	0
at3g15770	at3g15770.1	1	2			unknown protein; BEST Arabidopsis thaliana protein match is: unknown protein (TAIR:AT5G25360.2); Has 143 Blast hits to 143 proteins in 25 species: Archae - 0; Bacteria - 0; Metazoa - 0; Fungi - 0; Plants - 136; Viruses - 0; Other Eukaryotes - 7 (source: NCBI BLink).	463	1869	14;24;425	104;113;1652	5	9	57	47	1.45546e-06	4.33574e-07	2.35612e-06	0.199756	0.158883	1.79896e+07	-19.906	2.42201	0.00405417	0.0997808	-10.616	2.59149	14.6257	0.000131117	0.0190584	1	0.00908396	Chr3:5340073-5341339	17.6073	37.6603	1.09687	-2.28395	0.0223747	0.0825029	0.384555	0.545199	0.261635	0.476656	0.703856	0.343312	0.545928	0.732055	-0.233417	0.0686422	0.356767
at4g27410	at4g27410.2	2	3	NAC (No Apical Meristem) domain transcriptional regulator superfamily protein	Encodes a NAC transcription factor induced in response to dessication. It is localized to the nucleus and acts as a transcriptional activator in ABA-mediated dehydration response.	RESPONSIVE TO DESICCATION 26 (RD26); CONTAINS InterPro DOMAIN/s: No apical meristem (NAM) protein (InterPro:IPR003441); BEST Arabidopsis thaliana protein match is: NAC domain containing protein 19 (TAIR:AT1G52890.1); Has 30201 Blast hits to 17322 proteins in 780 species: Archae - 12; Bacteria - 1396; Metazoa - 17338; Fungi - 3422; Plants - 5037; Viruses - 0; Other Eukaryotes - 2996 (source: NCBI …	924	6773	0;213;1;0;1;100;609	11;1976;10;6;31;714;4025	67	146	788	1188	2.68001e-05	6.83334e-06	4.6561e-05	0.131666	0.158883	1.79896e+07	-15.7757	2.77026	1.48917e-06	0.000659244	-7.01302	2.67458	14.3224	0.000154023	0.0217094	1	0.0103475	Chr4:13707239-13709149	18.4532	84.84	2.20087	-5.21373	1.8508e-07	2.06996e-05	0.999815	0.930292	0.783662	0.917412	0.99878	0.840704	0.921314	0.966832	-0.108287	0.00314763	0.152841
at5g45510	at5g45510.2	2	2	Leucine-rich repeat (LRR) family protein		Leucine-rich repeat (LRR) family protein; INVOLVED IN: defense response; LOCATED IN: cytosol; EXPRESSED IN: 22 plant structures; EXPRESSED DURING: 13 growth stages; CONTAINS InterPro DOMAIN/s: Disease resistance protein (InterPro:IPR000767); BEST Arabidopsis thaliana protein match is: NB-ARC domain-containing disease resistance protein (TAIR:AT4G19050.1); Has 21605 Blast hits to 14378 proteins in…	9457	30197	351;64;9042	1640;460;28097	18	46	308	152	6.10212e-06	1.94036e-06	1.00975e-05	0.151267	0.158883	1.79896e+07	-17.7854	2.3796	0.000188505	0.0151093	-8.99244	2.07506	14.1523	0.000168592	0.0233245	1	0.0111173	Chr5:18444656-18449446	7.11005	19.4171	1.4494	-3.24871	0.0011593	0.011111	0.063367	0.131628	0.0412092	0.0863959	0.158505	0.0591895	0.119915	0.220175	-0.0607661	0.0322603	0.144047
at1g26130	at1g26130.2	2	2	ATPase E1-E2 type family protein / haloacid dehalogenase-like hydrolase family protein		ATPase E1-E2 type family protein / haloacid dehalogenase-like hydrolase family protein; FUNCTIONS IN: ATPase activity coupled to transmembrane movement of ions phosphorylative mechanism; INVOLVED IN: metabolic process phospholipid transport ATP biosynthetic process; EXPRESSED IN: 24 plant structures; EXPRESSED DURING: 15 growth stages; CONTAINS InterPro DOMAIN/s: Haloacid dehalogenase-like hydrol…	733	3327	9;10;714	67;83;3177	3	7	50	33	1.1287e-06	2.9506e-07	1.8567e-06	0.207019	0.158883	1.79896e+07	-20.3595	2.64035	0.00282027	0.0805093	-10.7495	2.68095	14.1497	0.000168824	0.0233245	1	0.0111173	Chr1:9033217-9038577	6.15355	12.4742	1.01946	-2.33034	0.019788	0.0763001	0.699305	0.691598	0.438239	0.679633	0.852419	0.489062	0.698873	0.846865	-0.262352	0.0187628	0.303448
at1g61810	at1g61810.1	1	3	beta-glucosidase 45		beta-glucosidase 45 (BGLU45); FUNCTIONS IN: cation binding hydrolase activity hydrolyzing O-glycosyl compounds catalytic activity; INVOLVED IN: lignin biosynthetic process; LOCATED IN: endomembrane system; EXPRESSED IN: 18 plant structures; EXPRESSED DURING: 9 growth stages; CONTAINS InterPro DOMAIN/s: Glycoside hydrolase family 1 (InterPro:IPR001360) Glycoside hydrolase family 1 active site (Int…	14	282	4;0;0;0;9;0;1	62;0;0;0;187;0;33	2	2	26	36	8.36687e-07	1.22373e-07	1.44408e-06	0.244691	0.158883	1.79896e+07	-21.1541	3.51173	0.00222473	0.0685402	-11.9215	4.14741	14.0893	0.000174336	0.0236041	1	0.0112506	Chr1:22830014-22834728	0.505858	3.49543	2.78866	-4.00664	6.15884e-05	0.00146729	1	0.999838	0	0	0.842795	0.581721	0.8456	0.987849	-0.0242687	0.801254	0.975211
at1g55490	at1g55490.2	2	2	chaperonin 60 beta	encodes the beta subunit of the chloroplast chaperonin 60 a homologue of bacterial GroEL. Mutants in this gene develops lesions on its leaves expresses systemic acquired resistance (SAR) and develops accelerated cell death to heat shock stress. The protei	chaperonin 60 beta (CPN60B); FUNCTIONS IN: protein binding; INVOLVED IN: protein folding systemic acquired resistance cell death response to cold chaperone mediated protein folding requiring cofactor; LOCATED IN: in 7 components; EXPRESSED IN: 25 plant structures; EXPRESSED DURING: 15 growth stages; CONTAINS InterPro DOMAIN/s: Chaperonin Cpn60/TCP-1 (InterPro:IPR002423) Chaperonin Cpn60 conserved…	16424	8134	1;249;16174	1;64;8069	75	174	33	31	4.57226e-06	7.85731e-06	1.45992e-06	0.157953	0.158883	1.79896e+07	-18.1713	-2.42844	0.000161707	0.013684	-9.25681	-1.99557	14.0791	0.000175278	0.0236041	1	0.0112506	Chr1:20715562-20719196	401.209	84.7391	-2.24325	3.56277	0.000366966	0.00500062	0.996012	0.985798	0.974323	0.992735	0.999963	0.878144	0.960354	0.999193	-0.114016	-0.0312073	0.012051
at5g61250	at5g61250.2	2	2	glucuronidase 1	Belongs to the plant glycoside hydrolase family 79. Encodes a protein with several posttranslational modification sites including O-&#946;-GlcNAc attachment sites and serine- threonine- and tyrosine-phosphorylation sites suggesting that this protein is e	glucuronidase 1 (GUS1); FUNCTIONS IN: beta-glucuronidase activity; LOCATED IN: endomembrane system membrane; EXPRESSED IN: 20 plant structures; EXPRESSED DURING: 10 growth stages; CONTAINS InterPro DOMAIN/s: Glycoside hydrolase family 79 N-terminal (InterPro:IPR005199); BEST Arabidopsis thaliana protein match is: glucuronidase 2 (TAIR:AT5G07830.1); Has 30201 Blast hits to 17322 proteins in 780 sp…	448	2001	0;38;410	1;235;1765	6	32	97	138	3.30414e-06	1.00182e-06	5.50768e-06	0.185491	0.158883	1.79896e+07	-18.7028	2.46646	0.000512822	0.0287091	-10.2998	2.21126	13.9577	0.000186975	0.0246137	1	0.0117318	Chr5:24629255-24635303	11.6118	23.202	0.998655	-2.33881	0.019345	0.0751066	1	0.985682	0.513437	0.876767	1	0.865496	0.958912	1	-0.0971789	0.0803136	0.44135
at2g43140	at2g43140.2	2	2	basic helix-loop-helix (bHLH) DNA-binding superfamily protein		basic helix-loop-helix (bHLH) DNA-binding superfamily protein; FUNCTIONS IN: DNA binding sequence-specific DNA binding transcription factor activity; INVOLVED IN: regulation of transcription; LOCATED IN: nucleus; EXPRESSED IN: root; CONTAINS InterPro DOMAIN/s: Helix-loop-helix DNA-binding domain (InterPro:IPR001092) Helix-loop-helix DNA-binding (InterPro:IPR011598); BEST Arabidopsis thaliana prot…	15	199	0;4;11	0;82;117	1	3	55	27	1.01692e-06	1.13988e-07	1.80539e-06	0.221811	0.158883	1.79896e+07	-21.0709	3.97991	0.000114422	0.0107248	-10.831	3.18742	13.8765	0.000195226	0.0254597	1	0.012135	Chr2:17931524-17935686	0.522622	5.0387	3.26921	-3.74923	0.000177382	0.0030207	0.998976	1	0.00949697	0.593203	1	0.805724	0.9408	1	-0.121459	0.336553	0.908961
at5g20830	at5g20830.1	1	2	sucrose synthase 1	Encodes a protein with sucrose synthase activity (SUS1).	sucrose synthase 1 (SUS1); FUNCTIONS IN: UDP-glycosyltransferase activity sucrose synthase activity; INVOLVED IN: in 6 processes; LOCATED IN: cellular_component unknown; EXPRESSED IN: 31 plant structures; EXPRESSED DURING: 14 growth stages; CONTAINS InterPro DOMAIN/s: Sucrose synthase plant/cyanobacteria (InterPro:IPR012820) Sucrose synthase (InterPro:IPR000368) Glycosyl transferase group 1 (Inte…	1602	5732	3;0;1599	56;0;5676	1	2	30	26	7.26042e-07	8.69283e-08	1.27159e-06	0.229344	0.158883	1.79896e+07	-21.5127	3.85684	0.000542634	0.0297415	-10.8602	3.65773	13.2767	0.000268731	0.0314004	1	0.0149666	Chr5:7050225-7055195	19.1839	44.6474	1.21868	-2.73718	0.00619688	0.0351503	0.997308	0.999988	0.392818	0.763362	0.998583	0.870794	0.961094	1	-0.0722369	0.189066	0.568775
at3g11580	at3g11580.2	2	2	AP2/B3-like transcriptional factor family protein		AP2/B3-like transcriptional factor family protein; FUNCTIONS IN: sequence-specific DNA binding transcription factor activity; INVOLVED IN: regulation of transcription DNA-dependent; LOCATED IN: cellular_component unknown; EXPRESSED IN: 18 plant structures; EXPRESSED DURING: 9 growth stages; CONTAINS InterPro DOMAIN/s: Transcriptional factor B3 (InterPro:IPR003340); BEST Arabidopsis thaliana prote…	277	1376	130;2;145	481;38;857	0	2	9	29	5.12523e-07	5.47222e-08	9.14015e-07	0.31878	0.158883	1.79896e+07	-22.107	4.11861	0.0016418	0.0577623	-11.9556	3.96023	13.2268	0.000275969	0.0316531	1	0.015087	Chr3:3648923-3651332	2.08807	11.7369	2.49081	-3.18565	0.0014443	0.0129395	0.0595191	0.225872	0	0.0688803	0.202795	0.0938754	0.224709	0.42716	-0.0342984	0.152504	0.372509
at1g32870	at1g32870.1	1	2	NAC domain protein 13		NAC domain protein 13 (NAC13); CONTAINS InterPro DOMAIN/s: No apical meristem (NAM) protein (InterPro:IPR003441); BEST Arabidopsis thaliana protein match is: NAC domain containing protein 16 (TAIR:AT1G34180.1); Has 2951 Blast hits to 2946 proteins in 83 species: Archae - 0; Bacteria - 0; Metazoa - 2; Fungi - 2; Plants - 2931; Viruses - 0; Other Eukaryotes - 16 (source: NCBI BLink).	408	1987	48;0;360	291;0;1696	10	38	153	138	4.04382e-06	1.33428e-06	6.63232e-06	0.157953	0.158883	1.79896e+07	-18.3589	2.31379	0.000399469	0.0246637	-9.45756	1.95595	13.2216	0.000276743	0.0316531	1	0.015087	Chr1:11911678-11914735	10.4837	23.5044	1.16478	-2.74102	0.00612494	0.0348405	1	1	0.85403	0.956446	1	0.960299	0.988001	1	-0.0276336	0.0300383	0.133459
at3g48090	at3g48090.1	1	2	alpha/beta-Hydrolases superfamily protein	Component of R gene-mediated disease resistance in Arabidopsis thaliana with homology to eukaryotic lipases.	enhanced disease susceptibility 1 (EDS1); CONTAINS InterPro DOMAIN/s: Lipase class 3 (InterPro:IPR002921); BEST Arabidopsis thaliana protein match is: alpha/beta-Hydrolases superfamily protein (TAIR:AT3G48080.1); Has 536 Blast hits to 485 proteins in 45 species: Archae - 0; Bacteria - 4; Metazoa - 2; Fungi - 2; Plants - 491; Viruses - 0; Other Eukaryotes - 37 (source: NCBI BLink).	1226	6299	157;2;1067	796;2;5501	47	110	320	476	1.19035e-05	4.92361e-06	1.87335e-05	0.144658	0.158883	1.79896e+07	-16.6683	1.92843	0.00112161	0.0459095	-8.52487	2.03645	13.1462	0.000288108	0.0323295	1	0.0154094	Chr3:17755373-17757780	25.9568	67.2717	1.37389	-3.18969	0.00142427	0.0128309	0.976588	0.993871	0.823187	0.944944	1	0.955483	0.986845	1	-0.0189697	0.0411172	0.16102
at2g30550	at2g30550.2	2	2	alpha/beta-Hydrolases superfamily protein	Encodes a lipase that hydrolyzes phosphatidylcholine glycolipids as well as triacylglycerols.	alpha/beta-Hydrolases superfamily protein; FUNCTIONS IN: galactolipase activity triglyceride lipase activity phospholipase A1 activity; INVOLVED IN: lipid metabolic process; LOCATED IN: chloroplast; EXPRESSED IN: 23 plant structures; EXPRESSED DURING: 10 growth stages; CONTAINS InterPro DOMAIN/s: Lipase class 3 (InterPro:IPR002921); BEST Arabidopsis thaliana protein match is: alpha/beta-Hydrolase…	3712	25536	3;1076;2633	26;8480;17030	292	784	4826	3654	0.000112022	3.27123e-05	0.000191141	0.088425	0.158883	1.79896e+07	-13.627	2.54787	2.83995e-08	3.26878e-05	-6.52923	2.45528	13.1364	0.000289608	0.0323295	1	0.0154094	Chr2:13014847-13017153	115.458	372.913	1.69147	-3.02327	0.00250059	0.0189655	0.992885	0.993552	0.978533	0.992089	0.999086	0.984771	0.993313	0.997676	-0.00985951	0.00109697	0.0150102
at1g19180	at1g19180.2	2	2	jasmonate-zim-domain protein 1	JAZ1 is a nuclear-localized protein involved in jasmonate signaling. JAZ1 transcript levels rise in response to a jasmonate stimulus. JAZ1 can interact with the COI1 F-box subunit of an SCF E3 ubiquitin ligase in a yeast-two-hybrid assay only in the prese	TIFY10A; CONTAINS InterPro DOMAIN/s: Tify (InterPro:IPR010399) CCT domain-like (InterPro:IPR018467); BEST Arabidopsis thaliana protein match is: TIFY domain/Divergent CCT motif family protein (TAIR:AT1G74950.1); Has 35333 Blast hits to 34131 proteins in 2444 species: Archae - 798; Bacteria - 22429; Metazoa - 974; Fungi - 991; Plants - 531; Viruses - 0; Other Eukaryotes - 9610 (source: NCBI BLink).	2442	9746	381;4;2057	1155;53;8538	1	3	16	37	7.28242e-07	1.13988e-07	1.26387e-06	0.268445	0.158883	1.79896e+07	-21.3226	3.47218	0.00210884	0.0669187	-9.9997	3.07234	13.0537	0.000302679	0.0331223	1	0.0157873	Chr1:6622093-6623620	0.321681	2.07421	2.68886	-2.36155	0.0181987	0.0721114	0.00468245	0.0172058	0.000911853	0.00536149	0.0143091	0.00579334	0.016446	0.037865	-0.00336876	0.0110702	0.0330117
at5g41740	at5g41740.1	1	2	Disease resistance protein (TIR-NBS-LRR class) family		Disease resistance protein (TIR-NBS-LRR class) family; FUNCTIONS IN: transmembrane receptor activity nucleoside-triphosphatase activity nucleotide binding ATP binding; INVOLVED IN: signal transduction apoptosis defense response innate immune response; LOCATED IN: intrinsic to membrane chloroplast; CONTAINS InterPro DOMAIN/s: ATPase AAA+ type core (InterPro:IPR003593) NB-ARC (InterPro:IPR002182) L…	1027	4798	130;1;896	711;5;4082	14	116	331	380	9.82049e-06	3.09937e-06	1.64634e-05	0.151267	0.158883	1.79896e+07	-17.095	2.40921	7.51726e-05	0.00828771	-8.08454	2.03621	13.0232	0.000307655	0.0332792	1	0.0158621	Chr5:16688625-16693119	13.2366	28.5778	1.11036	-2.55007	0.01077	0.051436	0.992674	0.994168	0.944795	0.98361	1	0.977991	0.991958	0.998821	-0.0137218	0.00796502	0.0478091
at2g01450	at2g01450.2	2	4	MAP kinase 17	member of MAP Kinase	MAP kinase 17 (MPK17); CONTAINS InterPro DOMAIN/s: Protein kinase ATP binding site (InterPro:IPR017441) Serine/threonine-protein kinase domain (InterPro:IPR002290) Serine/threonine-protein kinase-like domain (InterPro:IPR017442) Protein kinase-like domain (InterPro:IPR011009) MAP kinase conserved site (InterPro:IPR003527) Protein kinase catalytic domain (InterPro:IPR000719) Tyrosine-protein kinas…	6746	13773	237;15;0;12;0;0;0;0;4;0;0;0;6;1;6471	440;147;0;42;0;0;0;0;6;0;0;0;15;0;13123	2	13	53	94	1.99039e-06	3.98405e-07	3.48413e-06	0.21437	0.158883	1.79896e+07	-19.7034	3.14871	0.000119947	0.0110624	-9.92	2.59976	12.7672	0.000352752	0.0366343	1	0.0174613	Chr2:199510-203126	10.279	43.8278	2.09214	-4.58026	4.64402e-06	0.000237423	0.535218	0	0.0261784	0.107211	0.563601	0	0.351029	0.909504	-0.394763	0.20745	0.796075
at3g48580	at3g48580.1	1	2	xyloglucan endotransglucosylase/hydrolase 11		xyloglucan endotransglucosylase/hydrolase 11 (XTH11); FUNCTIONS IN: hydrolase activity acting on glycosyl bonds hydrolase activity hydrolyzing O-glycosyl compounds xyloglucan:xyloglucosyl transferase activity; INVOLVED IN: carbohydrate metabolic process cellular glucan metabolic process; LOCATED IN: endomembrane system apoplast cell wall; EXPRESSED IN: embryo pedicel flower carpel; EXPRESSED DURI…	66	410	6;0;60	73;0;337	1	5	34	39	9.69758e-07	1.66109e-07	1.6843e-06	0.221811	0.158883	1.79896e+07	-20.8546	3.35354	0.000351013	0.0228	-11.3691	3.50046	12.5901	0.000387804	0.0392131	1	0.0186905	Chr3:18007164-18008488	1.77938	10.4226	2.55027	-3.83095	0.000127652	0.00241118	0.998893	0.999975	0.411014	0.76475	0.999269	0.878809	0.964092	0.999991	-0.0649391	0.194154	0.561806
at4g21830	at4g21830.1	1	2	methionine sulfoxide reductase B7		methionine sulfoxide reductase B7 (MSRB7); CONTAINS InterPro DOMAIN/s: Methionine sulphoxide reductase B (InterPro:IPR002579) Mss4-like (InterPro:IPR011057); BEST Arabidopsis thaliana protein match is: methionine sulfoxide reductase B8 (TAIR:AT4G21840.1); Has 30201 Blast hits to 17322 proteins in 780 species: Archae - 12; Bacteria - 1396; Metazoa - 17338; Fungi - 3422; Plants - 5037; Viruses - 0;…	130	631	11;0;119	109;3;519	1	10	17	92	1.53399e-06	2.88265e-07	2.70184e-06	0.301564	0.158883	1.79896e+07	-20.135	3.28844	0.00086374	0.0392021	-9.88821	3.05586	12.3899	0.000431669	0.041758	1	0.0199034	Chr4:11584345-11585419	5.47863	15.5332	1.50347	-2.43638	0.0148352	0.0633025	0.990764	0.91288	0.222311	0.627729	0.998372	0.552909	0.822758	0.972045	-0.341725	0.178274	0.650015
at1g80160	at1g80160.1	1	2	Lactoylglutathione lyase / glyoxalase I family protein		Lactoylglutathione lyase / glyoxalase I family protein; CONTAINS InterPro DOMAIN/s: Glyoxalase/bleomycin resistance protein/dioxygenase (InterPro:IPR004360); BEST Arabidopsis thaliana protein match is: Lactoylglutathione lyase / glyoxalase I family protein (TAIR:AT1G15380.2); Has 30201 Blast hits to 17322 proteins in 780 species: Archae - 12; Bacteria - 1396; Metazoa - 17338; Fungi - 3422; Plants…	184	1810	19;4;161	153;14;1643	0	19	93	60	1.9667e-06	4.50373e-07	3.41598e-06	0.244691	0.158883	1.79896e+07	-19.6549	2.99038	0.000226643	0.0172988	-10.2356	2.54614	11.7581	0.00060578	0.0531639	1	0.0253399	Chr1:30151002-30152190	12.9714	58.7533	2.17933	-4.62476	3.75029e-06	0.000202444	0.922369	0.974053	0.742699	0.902336	0.984137	0.921121	0.968903	0.992482	-0.0292576	0.0645755	0.231012
at4g38560	at4g38560.1	1	2	Arabidopsis phospholipase-like protein (PEARLI 4) family		Arabidopsis phospholipase-like protein (PEARLI 4) family; CONTAINS InterPro DOMAIN/s: Phospholipase-like arabidopsis (InterPro:IPR007942); BEST Arabidopsis thaliana protein match is: Arabidopsis phospholipase-like protein (PEARLI 4) family (TAIR:AT2G20960.1); Has 264 Blast hits to 246 proteins in 47 species: Archae - 11; Bacteria - 15; Metazoa - 37; Fungi - 3; Plants - 167; Viruses - 2; Other Euk…	164	877	5;0;159	57;4;816	2	3	26	31	7.80659e-07	1.50101e-07	1.31663e-06	0.23697	0.158883	1.79896e+07	-21.0828	3.101	0.00337292	0.0887165	-10.8848	3.13169	11.5915	0.000662529	0.0560299	1	0.026706	Chr4:18029195-18033741	3.03988	11.0422	1.86094	-3.78857	0.000151518	0.00272305	0.999571	0.953701	0.515241	0.857825	0.999826	0.744438	0.921349	0.994797	-0.178248	0.0536034	0.398731
at2g18300	at2g18300.1	1	3	basic helix-loop-helix (bHLH) DNA-binding superfamily protein		basic helix-loop-helix (bHLH) DNA-binding superfamily protein; FUNCTIONS IN: sequence-specific DNA binding transcription factor activity; INVOLVED IN: response to cytokinin stimulus regulation of transcription; LOCATED IN: nucleus; EXPRESSED IN: 13 plant structures; EXPRESSED DURING: 8 growth stages; CONTAINS InterPro DOMAIN/s: Helix-loop-helix DNA-binding domain (InterPro:IPR001092) Helix-loop-h…	2473	910	45;119;333;57;0;269;1650	8;29;122;50;0;70;631	9	36	3	5	6.75684e-07	1.2396e-06	1.83962e-07	0.23697	0.158883	1.79896e+07	-20.9963	-2.73961	0.00310768	0.0845212	-11.6821	-3.17495	11.3351	0.000760566	0.0606453	1	0.0289058	Chr2:7952441-7954739	12.1894	1.55698	-2.9688	4.61773	3.87965e-06	0.000206923	0.130721	0.0849145	0.0520044	0.155616	0.334606	0.0233843	0.0988496	0.242552	-0.25042	-0.0597755	0.120974
at4g25390	at4g25390.1	1	2	Protein kinase superfamily protein		Protein kinase superfamily protein; FUNCTIONS IN: protein serine/threonine kinase activity protein kinase activity kinase activity ATP binding; INVOLVED IN: protein amino acid phosphorylation; LOCATED IN: plasma membrane; EXPRESSED IN: 14 plant structures; EXPRESSED DURING: 6 growth stages; CONTAINS InterPro DOMAIN/s: Protein kinase ATP binding site (InterPro:IPR017441) Protein kinase catalytic d…	404	1886	180;0;224	1086;0;800	41	139	642	444	1.4803e-05	5.12217e-06	2.43358e-05	0.118964	0.158883	1.79896e+07	-16.4508	2.2485	3.02139e-05	0.00441323	-7.88432	2.03513	11.0917	0.000867155	0.0664071	1	0.0316521	Chr4:12977340-12979568	10.5053	22.3785	1.091	-2.54966	0.0107828	0.0514374	1	1	0.770817	0.928602	1	0.926437	0.976791	1	-0.048027	0.0460922	0.205699
at5g20960	at5g20960.1	1	2	aldehyde oxidase 1	Encodes aldehyde oxidase AA01.	aldehyde oxidase 1 (AO1); CONTAINS InterPro DOMAIN/s: Aldehyde oxidase/xanthine dehydrogenase (InterPro:IPR016208) Ferredoxin (InterPro:IPR001041) Molybdopterin dehydrogenase FAD-binding (InterPro:IPR002346) Beta-grasp fold ferredoxin-type (InterPro:IPR012675) [2Fe-2S]-binding (InterPro:IPR002888) FAD-binding type 2 (InterPro:IPR016166) CO dehydrogenase flavoprotein C-terminal (InterPro:IPR005107…	566	2901	2;0;564	36;0;2865	0	2	17	19	4.70132e-07	5.47222e-08	8.27061e-07	0.260427	0.158883	1.79896e+07	-22.1773	3.95012	0.00148494	0.0552055	-11.8015	3.63715	11.0837	0.000870897	0.0664071	1	0.0316521	Chr5:7116737-7122774	1.37258	11.0927	3.01464	-6.10493	1.02848e-09	2.83414e-07	0.995024	0.999908	0.233782	0.651084	0.997224	0.828509	0.948491	0.999943	-0.0974258	0.290303	0.711199
at5g41750	at5g41750.2	2	2	Disease resistance protein (TIR-NBS-LRR class) family		Disease resistance protein (TIR-NBS-LRR class) family; FUNCTIONS IN: transmembrane receptor activity nucleoside-triphosphatase activity nucleotide binding ATP binding; INVOLVED IN: signal transduction apoptosis defense response innate immune response; LOCATED IN: intrinsic to membrane; CONTAINS InterPro DOMAIN/s: ATPase AAA+ type core (InterPro:IPR003593) NB-ARC (InterPro:IPR002182) Toll-Interleu…	1115	5073	186;85;844	686;562;3825	23	62	281	281	7.80372e-06	2.55284e-06	1.28972e-05	0.138125	0.158883	1.79896e+07	-17.4117	2.33821	9.80966e-05	0.0098353	-8.69688	2.35841	10.7834	0.00102416	0.0732881	1	0.0349319	Chr5:16693908-16698943	5.05443	14.7941	1.54941	-3.55323	0.000380537	0.00511581	0.524727	0.617348	0.294903	0.529723	0.730003	0.396497	0.626131	0.807006	-0.204053	0.0973572	0.394968
at4g26070	at4g26070.1	1	3	MAP kinase/ ERK kinase 1	Member of MAP Kinase Kinase. Likely functions in a stress-activated MAPK pathway. Can phosphorylate the MAPK AtMPK4 in response to stress. Gets phosphorylated by MEKK1 in response to wounding.	MAP kinase/ ERK kinase 1 (MEK1); CONTAINS InterPro DOMAIN/s: Protein kinase ATP binding site (InterPro:IPR017441) Protein kinase catalytic domain (InterPro:IPR000719) Serine/threonine-protein kinase-like domain (InterPro:IPR017442) Protein kinase-like domain (InterPro:IPR011009) Serine/threonine-protein kinase active site (InterPro:IPR008271); BEST Arabidopsis thaliana protein match is: MAP kinas…	522	1965	6;0;87;2;0;80;347	63;1;357;2;0;314;1228	1	5	34	29	8.38927e-07	1.66109e-07	1.42949e-06	0.221811	0.158883	1.79896e+07	-20.9735	3.11575	0.000938674	0.0414269	-11.0074	2.82723	10.5502	0.00116172	0.0807942	1	0.0385095	Chr4:13217648-13219933	0.507531	2.95905	2.54357	-2.61904	0.00881772	0.0448407	0.0906925	0.147065	0.00616545	0.0372174	0.137088	0.0495109	0.117498	0.229692	-0.0372222	0.0758241	0.201192
at1g60890	at1g60890.1	1	2	Phosphatidylinositol-4-phosphate 5-kinase family protein		Phosphatidylinositol-4-phosphate 5-kinase family protein; FUNCTIONS IN: 1-phosphatidylinositol-4-phosphate 5-kinase activity phosphatidylinositol phosphate kinase activity ATP binding; INVOLVED IN: phosphatidylinositol metabolic process; LOCATED IN: plasma membrane; EXPRESSED IN: 22 plant structures; EXPRESSED DURING: 13 growth stages; CONTAINS InterPro DOMAIN/s: Phosphatidylinositol-4-phosphate …	451	1783	28;0;423	160;0;1623	5	23	85	75	2.2482e-06	7.58856e-07	3.64046e-06	0.185491	0.158883	1.79896e+07	-19.2011	2.26756	0.00194526	0.0640446	-10.145	2.03625	10.4324	0.00123827	0.0851172	1	0.0405701	Chr1:22412245-22417244	6.51753	12.3863	0.92635	-2.17728	0.0294593	0.0990807	0.999841	0.999997	0.636888	0.876288	0.999966	0.881976	0.963905	1	-0.0697533	0.0846882	0.322813
at2g46270	at2g46270.2	2	2	G-box binding factor 3	encodes a bZIP G-box binding protein whose expression is induced by ABA. It has been shown to bind to Adh that contains the G-box and is induced by cold and water deprivation. GBF3 has been shown to be expressed mostly in the root and dark-grown leaves. G	G-box binding factor 3 (GBF3); CONTAINS InterPro DOMAIN/s: Basic-leucine zipper (bZIP) transcription factor (InterPro:IPR004827) G-box binding MFMR (InterPro:IPR012900) bZIP transcription factor bZIP-1 (InterPro:IPR011616); BEST Arabidopsis thaliana protein match is: G-box binding factor 2 (TAIR:AT4G01120.1); Has 2450 Blast hits to 2449 proteins in 240 species: Archae - 2; Bacteria - 73; Metazoa …	453	2066	55;9;389	186;113;1767	4	5	75	38	1.46288e-06	2.85607e-07	2.48967e-06	0.21437	0.158883	1.79896e+07	-20.1582	3.08293	0.000775761	0.0366544	-10.2378	2.30853	10.2374	0.00137621	0.0927714	1	0.0442183	Chr2:19000190-19003403	2.8213	13.7889	2.28908	-4.24749	2.16177e-05	0.000705288	0.200973	0.526145	0.135424	0.325293	0.586505	0.250626	0.539076	0.786343	-0.183389	0.208271	0.528799
at1g66550	at1g66550.2	2	2	WRKY DNA-binding protein 67	member of WRKY Transcription Factor; Group III	WRKY DNA-binding protein 67 (WRKY67); FUNCTIONS IN: sequence-specific DNA binding transcription factor activity; INVOLVED IN: regulation of transcription DNA-dependent regulation of transcription; CONTAINS InterPro DOMAIN/s: DNA-binding WRKY (InterPro:IPR003657); BEST Arabidopsis thaliana protein match is: WRKY DNA-binding protein 64 (TAIR:AT1G66560.1); Has 30201 Blast hits to 17322 proteins in 7…	2	76	0;1;1	3;30;43	0	1	26	4	3.65091e-07	2.77958e-08	6.39792e-07	0.345476	0.158883	1.79896e+07	-22.8618	4.53512	0.00375195	0.0951209	-11.3982	4.07458	10.2255	0.00138514	0.092924	1	0.0442911	Chr1:24828501-24829639	0.327487	2.34985	2.84305	-2.93027	0.0033867	0.0231362	1	0.937333	0	0	1	0.263527	0.790264	1	-0.434221	0.594529	0.983727
at5g14920	at5g14920.1	1	2	Gibberellin-regulated family protein		Gibberellin-regulated family protein; INVOLVED IN: response to gibberellin stimulus; LOCATED IN: endomembrane system; EXPRESSED IN: 22 plant structures; EXPRESSED DURING: 13 growth stages; CONTAINS InterPro DOMAIN/s: Gibberellin regulated protein (InterPro:IPR003854); BEST Arabidopsis thaliana protein match is: GAST1 protein homolog 3 (TAIR:AT4G09600.1); Has 178772 Blast hits to 67361 proteins in…	3249	1273	708;5;2536	288;2;983	215	493	152	136	1.44632e-05	2.25188e-05	6.56058e-06	0.125279	0.158883	1.79896e+07	-16.3286	-1.77859	0.000986819	0.042913	-8.26902	-1.77215	10.0035	0.00156243	0.0982077	1	0.0468095	Chr5:4826478-4827980	201.521	40.2842	-2.32265	4.80412	1.55431e-06	0.000111135	0.994207	0.996182	0.98558	0.995043	0.999304	0.972707	0.991389	0.999995	-0.0233998	-0.00323912	0.00885928
at1g67980	at1g67980.1	1	2	caffeoyl-CoA 3-O-methyltransferase	Encodes S-adenosyl-L-methionine: transcaffeoyl Coenzyme A 3-O-methyltransferase.	caffeoyl-CoA 3-O-methyltransferase (CCOAMT); CONTAINS InterPro DOMAIN/s: O-methyltransferase family 3 (InterPro:IPR002935); BEST Arabidopsis thaliana protein match is: S-adenosyl-L-methionine-dependent methyltransferases superfamily protein (TAIR:AT1G67990.1); Has 30201 Blast hits to 17322 proteins in 780 species: Archae - 12; Bacteria - 1396; Metazoa - 17338; Fungi - 3422; Plants - 5037; Viruses…	14	201	3;0;11	42;0;159	0	3	7	35	5.80376e-07	8.09233e-08	1.02573e-06	0.354617	0.158883	1.79896e+07	-21.7519	3.7473	0.00149687	0.055301	-11.332	3.93137	9.90105	0.00165185	0.10199	1	0.0486125	Chr1:25487713-25489231	0.999071	3.47538	1.79851	-2.32228	0.020218	0.0773631	1	0.999981	0	0.496448	1	0.803825	0.945132	1	-0.118531	0.430228	0.978812
at5g48657	at5g48657.2	2	2	defense protein-related		defense protein-related; CONTAINS InterPro DOMAIN/s: RPM1-interacting protein 4 defence response (InterPro:IPR008700); BEST Arabidopsis thaliana protein match is: RPM1-interacting protein 4 (RIN4) family protein (TAIR:AT3G07195.1); Has 35333 Blast hits to 34131 proteins in 2444 species: Archae - 798; Bacteria - 22429; Metazoa - 974; Fungi - 991; Plants - 531; Viruses - 0; Other Eukaryotes - 9610 …	324	1461	10;58;256	35;384;1042	22	36	257	127	5.28476e-06	1.95954e-06	8.43122e-06	0.164717	0.158883	1.79896e+07	-17.9063	2.10078	0.00165309	0.0579388	-8.65683	1.83009	9.81603	0.00172997	0.105415	1	0.0502446	Chr5:19733883-19735550	19.1193	42.326	1.14652	-2.58982	0.00960254	0.0474502	0.95713	0.9749	0.918289	0.965059	0.990896	0.943664	0.974709	0.99082	-0.0298571	0.00883848	0.0597637
at4g18360	at4g18360.1	1	2	Aldolase-type TIM barrel family protein		Aldolase-type TIM barrel family protein; FUNCTIONS IN: glycolate oxidase activity oxidoreductase activity FMN binding catalytic activity; INVOLVED IN: oxidation reduction metabolic process; LOCATED IN: peroxisome; EXPRESSED IN: 12 plant structures; EXPRESSED DURING: 4 anthesis F mature embryo stage petal differentiation and expansion stage E expanded cotyledon stage D bilateral stage; CONTAINS In…	37	359	6;0;31	69;1;289	0	6	46	23	8.76651e-07	1.56158e-07	1.52157e-06	0.244691	0.158883	1.79896e+07	-20.9941	3.33168	0.000253059	0.0184279	-11.4187	2.5585	9.79608	0.00174885	0.106102	1	0.0505721	Chr4:10145918-10148682	1.40862	6.35672	2.174	-3.46083	0.000538516	0.00653731	1	0.994666	0.70356	0.928058	1	0.945273	0.985887	1	-0.0356216	0.0573375	0.282058
at4g23210	at4g23210.3	4	3	cysteine-rich RLK (RECEPTOR-like protein kinase) 13	Encodes a Cysteine-rich receptor-like kinase (CRK13). Overexpression of CRK13 leads to hypersensitive response cell death and induces defense against pathogens by causing increased accumulation of salicylic acid.	cysteine-rich RLK (RECEPTOR-like protein kinase) 13 (CRK13); FUNCTIONS IN: kinase activity; INVOLVED IN: defense response to bacterium response to molecule of bacterial origin plant-type hypersensitive response; LOCATED IN: endomembrane system; EXPRESSED IN: 10 plant structures; EXPRESSED DURING: 8 growth stages; CONTAINS InterPro DOMAIN/s: Protein kinase ATP binding site (InterPro:IPR017441) Ser…	2683	10595	34;50;0;217;136;264;1982	84;222;0;1191;464;966;7668	59	158	613	578	1.69811e-05	6.5741e-06	2.7233e-05	0.118964	0.158883	1.79896e+07	-16.1905	2.05237	0.000128568	0.0116797	-7.51241	1.89228	9.75215	0.00179113	0.107685	1	0.0513269	Chr4:12148713-12151479	43.3223	92.5176	1.09462	-2.50662	0.0121892	0.0555112	0.83836	0.846086	0.769743	0.856008	0.917363	0.736538	0.845683	0.9146	-0.136061	-0.0096238	0.101472
at4g03280	at4g03280.1	1	2	photosynthetic electron transfer C	Encodes the Rieske FeS center of cytochrome b6f complex. Gene is expressed in shoot but not in root. Mutant has reduced electron transport at saturating light intensities and Q-cycle activity is hypersensitive to acidification of the thylakoid lumen.	photosynthetic electron transfer C (PETC); FUNCTIONS IN: electron transporter transferring electrons from cytochrome b6/f complex of photosystem II activity; INVOLVED IN: response to karrikin defense response to bacterium photosynthetic electron transport in cytochrome b6/f nonphotochemical quenching; LOCATED IN: in 7 components; EXPRESSED IN: 26 plant structures; EXPRESSED DURING: 14 growth stag…	42878	26102	4233;14;38631	1432;15;24655	779	3454	876	556	7.20156e-05	0.000112231	3.19122e-05	0.088425	0.158883	1.79896e+07	-14.0282	-1.8145	4.89758e-05	0.00645608	-6.1831	-2.09704	9.74149	0.00180155	0.107685	1	0.0513269	Chr4:1440145-1441863	2606.14	694.592	-1.90767	2.27795	0.0227294	0.0835254	0.998681	0.995594	0.996528	0.998478	0.999521	0.989037	0.995204	0.998557	-0.0095363	-0.00318612	0.000585013
at5g54840	at5g54840.1	1	2	Ras-related small GTP-binding family protein	Monomeric G protein. Expressed in the root quiescent center flowers and leaf guard cells and hydathodes.	SGP1; FUNCTIONS IN: GTP binding; INVOLVED IN: small GTPase mediated signal transduction; LOCATED IN: intracellular; EXPRESSED IN: 29 plant structures; EXPRESSED DURING: 13 growth stages; CONTAINS InterPro DOMAIN/s: Ras GTPase (InterPro:IPR001806) Small GTP-binding protein (InterPro:IPR005225) Small GTPase (InterPro:IPR020851) Mitochondrial Rho-like (InterPro:IPR013684) GTPase Tem1 (InterPro:IPR01…	192	1031	32;6;154	247;16;768	7	25	188	59	3.16783e-06	9.00827e-07	5.29647e-06	0.192581	0.158883	1.79896e+07	-18.8051	2.55545	0.000595866	0.0313456	-9.73464	2.12033	9.5485	0.00200113	0.115866	1	0.0552263	Chr5:22276512-22278423	9.18968	23.0997	1.32979	-2.75754	0.00582381	0.0336631	0.939514	0.981006	0.855244	0.946371	0.990537	0.944702	0.976502	0.994403	-0.0246155	0.029507	0.121329
at1g03290	at1g03290.2	2	2			unknown protein; FUNCTIONS IN: molecular_function unknown; INVOLVED IN: biological_process unknown; LOCATED IN: cellular_component unknown; EXPRESSED IN: 22 plant structures; EXPRESSED DURING: 13 growth stages; BEST Arabidopsis thaliana protein match is: unknown protein (TAIR:AT4G02880.2).	1164	5228	5;136;1023	24;799;4405	21	115	462	337	1.0779e-05	3.48015e-06	1.79665e-05	0.131666	0.158883	1.79896e+07	-16.9469	2.36517	3.27718e-05	0.00469158	-8.79606	1.66636	9.27389	0.00232444	0.130262	1	0.0620876	Chr1:807360-810868	14.7223	36.5218	1.31075	-2.99014	0.00278853	0.0204029	0.875844	0.852958	0.526251	0.752828	0.914432	0.641451	0.83588	0.947526	-0.157483	0.0776409	0.331343
at4g25070	at4g25070.1	1	2			unknown protein; EXPRESSED IN: cultured cell; BEST Arabidopsis thaliana protein match is: unknown protein (TAIR:AT3G48860.2); Has 14837 Blast hits to 10961 proteins in 1163 species: Archae - 189; Bacteria - 1924; Metazoa - 7665; Fungi - 1127; Plants - 653; Viruses - 80; Other Eukaryotes - 3199 (source: NCBI BLink).	128	1124	4;3;121	54;31;1039	0	4	17	37	7.27415e-07	1.06509e-07	1.28452e-06	0.276566	0.158883	1.79896e+07	-21.3889	3.65119	0.000475106	0.0272334	-11.1664	3.12141	9.1386	0.00250273	0.135268	1	0.0644736	Chr4:12872445-12876734	1.29469	5.87607	2.18224	-3.9803	6.88269e-05	0.00158347	0.538628	0.569288	0.0870491	0.477777	0.895727	0.192644	0.564377	0.88379	-0.469229	0.0862826	0.601811
at3g56940	at3g56940.1	1	2	dicarboxylate diiron protein putative (Crd1)	Encodes a putative ZIP protein with varying mRNA accumulation in leaves stems and roots. Has a consensus carboxylate-bridged di-iron binding site.	COPPER RESPONSE DEFECT 1 (CRD1); FUNCTIONS IN: magnesium-protoporphyrin IX monomethyl ester (oxidative) cyclase activity DNA binding; INVOLVED IN: chlorophyll biosynthetic process oxidation reduction photosynthesis; LOCATED IN: chloroplast thylakoid membrane chloroplast chloroplast inner membrane chloroplast envelope; EXPRESSED IN: 23 plant structures; EXPRESSED DURING: 14 growth stages; CONTAINS…	19540	11085	2131;0;17409	781;0;10304	430	1701	467	314	3.77794e-05	5.82039e-05	1.74702e-05	0.100439	0.158883	1.79896e+07	-14.9365	-1.73635	0.000279126	0.0198206	-6.90426	-1.8859	9.04717	0.00263101	0.138022	1	0.0657864	Chr3:21076504-21079856	770.538	188.311	-2.03275	3.04764	0.00230647	0.0179038	1	0.999999	0.994468	0.998149	1	0.982517	0.994379	0.999999	-0.0158545	-0.0036267	0.00337672
at1g53100	at1g53100.2	2	2	Core-2/I-branching beta-16-N-acetylglucosaminyltransferase family protein		Core-2/I-branching beta-16-N-acetylglucosaminyltransferase family protein; FUNCTIONS IN: acetylglucosaminyltransferase activity; INVOLVED IN: carbohydrate biosynthetic process; LOCATED IN: membrane; EXPRESSED IN: 7 plant structures; EXPRESSED DURING: 4 anthesis petal differentiation and expansion stage; CONTAINS InterPro DOMAIN/s: Glycosyl transferase family 14 (InterPro:IPR003406) Core-2/I-Branc…	41	517	4;1;36	105;46;366	0	1	25	21	5.74391e-07	2.77958e-08	1.04257e-06	0.244691	0.158883	1.79896e+07	-22.4928	5.24409	8.68161e-05	0.00908412	-12.0815	4.24738	8.91563	0.00282741	0.14505	1	0.0693915	Chr1:19783351-19789029	0.644897	2.87396	2.1559	-2.86257	0.00420223	0.0267367	0.0742235	0.771385	0	0.371277	1	0.0927009	0.779521	1	-0.581063	0.316916	0.997467
at3g08990	at3g08990.2	2	2	Yippee family putative zinc-binding protein		Yippee family putative zinc-binding protein; FUNCTIONS IN: molecular_function unknown; INVOLVED IN: biological_process unknown; LOCATED IN: cellular_component unknown; EXPRESSED IN: 23 plant structures; EXPRESSED DURING: 15 growth stages; CONTAINS InterPro DOMAIN/s: Yippee-like protein (InterPro:IPR004910); BEST Arabidopsis thaliana protein match is: Yippee family putative zinc-binding protein (T…	127	849	7;5;115	48;83;718	2	3	56	27	1.05083e-06	1.50101e-07	1.82563e-06	0.221811	0.158883	1.79896e+07	-20.8518	3.57384	0.000397925	0.0246637	-11.1793	2.46735	8.66505	0.00324372	0.156079	1	0.0749096	Chr3:2742969-2744932	10.5136	34.8642	1.7295	-3.33181	0.000862836	0.00903683	0.808819	0.897064	0.661346	0.861488	0.96292	0.792256	0.90175	0.962015	-0.113528	0.0379803	0.241753
at1g13990	at1g13990.1	1	3			unknown protein; FUNCTIONS IN: molecular_function unknown; INVOLVED IN: biological_process unknown; LOCATED IN: chloroplast; EXPRESSED IN: 23 plant structures; EXPRESSED DURING: 13 growth stages; CONTAINS InterPro DOMAIN/s: Protein of unknown function DUF3110 (InterPro:IPR021503); Has 25 Blast hits to 25 proteins in 8 species: Archae - 0; Bacteria - 0; Metazoa - 0; Fungi - 0; Plants - 25; Viruses…	2232	12530	225;0;592;0;0;0;1415	1203;0;2994;1;0;0;8332	81	144	812	391	1.70929e-05	7.65509e-06	2.63548e-05	0.138125	0.158883	1.79896e+07	-16.1041	1.78515	0.001844	0.0622783	-8.18489	1.73495	8.64599	0.00327781	0.157177	1	0.0754351	Chr1:4794755-4796597	131.763	327.656	1.31424	-2.76319	0.00572403	0.0332619	1	0.999945	0.986219	0.993737	0.998439	0.995055	0.998172	0.999661	-0.00108238	0.0042914	0.0120533
at1g28330	at1g28330.1	1	5	dormancy-associated protein-like 1	dormancy-associated protein (DRM1)	dormancy-associated protein-like 1 (DYL1); CONTAINS InterPro DOMAIN/s: Dormancyauxin associated (InterPro:IPR008406); BEST Arabidopsis thaliana protein match is: Dormancy/auxin associated family protein (TAIR:AT2G33830.2); Has 226 Blast hits to 226 proteins in 49 species: Archae - 0; Bacteria - 0; Metazoa - 0; Fungi - 0; Plants - 225; Viruses - 0; Other Eukaryotes - 1 (source: NCBI BLink).	18346	8789	1004;1253;10;67;0;719;2;0;414;0;0;0;0;0;0;0;1;0;0;11;0;1267;8610;0;0;0;0;0;0;0;4988	404;1041;11;60;0;370;9;0;188;0;0;0;0;0;0;0;0;0;0;8;0;595;3244;0;0;0;0;0;0;0;2859	224	780	196	208	1.87857e-05	2.83773e-05	9.30504e-06	0.118964	0.158883	1.79896e+07	-15.9094	-1.60891	0.00204762	0.0660541	-8.35393	-1.59986	8.61156	0.00334036	0.159628	1	0.0766095	Chr1:9933883-9935271	946.935	130.523	-2.85896	4.78646	1.6975e-06	0.000115639	0.607555	0.0387992	0	0	0.86988	0	0.522736	0.906145	-0.680522	0.309366	0.89168
at3g61190	at3g61190.1	1	2	BON association protein 1	Encodes a protein with a C2 domain that binds to BON1 in yeast two hybrid analyses. Its ability to bind to phospholipids is enhanced by calcium ions. Involved in maintaining cell homeostasis.	BON association protein 1 (BAP1); FUNCTIONS IN: phospholipid binding protein binding; INVOLVED IN: in 7 processes; LOCATED IN: membrane; EXPRESSED IN: 21 plant structures; EXPRESSED DURING: 13 growth stages; CONTAINS InterPro DOMAIN/s: C2 calcium/lipid-binding domain CaLB (InterPro:IPR008973) C2 calcium-dependent membrane targeting (InterPro:IPR000008); BEST Arabidopsis thaliana protein match is:…	116	1930	3;0;113	49;1;1880	0	3	31	18	6.21297e-07	8.09233e-08	1.08995e-06	0.244691	0.158883	1.79896e+07	-21.7007	3.7831	0.00024182	0.0180737	-10.4961	3.29369	8.52853	0.00349621	0.163712	1	0.0785585	Chr3:22650158-22651488	6.80524	58.9079	3.11374	-6.68925	2.24321e-11	9.12029e-09	0.99991	0.993841	0.746934	0.938094	0.999973	0.944293	0.986319	0.999942	-0.0320584	0.0436037	0.233192
at3g26440	at3g26440.4	8	4	Protein of unknown function (DUF707)		Protein of unknown function (DUF707); FUNCTIONS IN: molecular_function unknown; INVOLVED IN: biological_process unknown; LOCATED IN: cellular_component unknown; EXPRESSED IN: 14 plant structures; EXPRESSED DURING: 7 growth stages; CONTAINS InterPro DOMAIN/s: Protein of unknown function DUF707 (InterPro:IPR007877); BEST Arabidopsis thaliana protein match is: Protein of unknown function (DUF707) (T…	136	1262	0;3;0;1;4;0;14;0;0;0;14;0;2;0;98	0;33;0;2;28;0;145;39;0;8;166;0;30;0;811	0	0	32	7	4.59302e-07	8.7835e-16	8.35786e-07	0.310116	0.158883	1.79896e+07	-35.1092	29.8137	0.000833746	0.0385089	-11.904	6.83307	8.43159	0.00368757	0.169264	1	0.081212	Chr3:9676563-9679900	0	1.42746	1.79769e+308	1.79769e+308	0.00106677	0.0104821	1.06786e-05	0.0978445	3.62972e-06	0.0238093	0.0959857	0.0326103	0.0904213	0.184955	-0.0212656	0.0631101	0.165873
at3g29250	at3g29250.2	2	2	NAD(P)-binding Rossmann-fold superfamily protein		NAD(P)-binding Rossmann-fold superfamily protein; FUNCTIONS IN: oxidoreductase activity; INVOLVED IN: oxidation reduction metabolic process; LOCATED IN: cellular_component unknown; EXPRESSED IN: 6 plant structures; EXPRESSED DURING: 4 anthesis; CONTAINS InterPro DOMAIN/s: NAD(P)-binding domain (InterPro:IPR016040) Glucose/ribitol dehydrogenase (InterPro:IPR002347) Short-chain dehydrogenase/reduct…	30	396	0;1;29	3;36;357	0	1	27	9	4.40479e-07	2.77958e-08	7.83269e-07	0.284791	0.158883	1.79896e+07	-22.7064	4.82878	0.000855324	0.0390047	-11.6996	4.29435	8.18197	0.00423089	0.185653	1	0.0896166	Chr3:11193658-11194993	1.63697	11.5313	2.81646	-4.11365	3.8945e-05	0.00107319	0.999378	0.982951	0.417584	0.850659	1	0.85466	0.9552	0.998767	-0.0993794	0.100133	0.544198
at2g23130	at2g23130.1	1	2	arabinogalactan protein 17	AGP17 is a lysine-rich arabinogalactan-protein (AGP) and part of a multi-gene family of glycoproteins with approx. 50 members. It falls into one subclass with AGP18 and AGP19 other lysine-rich AGPs. 84% of its proline residues are hydroxylated to hydropro	arabinogalactan protein 17 (AGP17); BEST Arabidopsis thaliana protein match is: arabinogalactan protein 18 (TAIR:AT4G37450.1); Has 67144 Blast hits to 32658 proteins in 1837 species: Archae - 189; Bacteria - 18272; Metazoa - 17078; Fungi - 7544; Plants - 7608; Viruses - 2133; Other Eukaryotes - 14320 (source: NCBI BLink).	395	66	90;4;301	25;1;40	36	54	11	14	1.78049e-06	3.15628e-06	5.76456e-07	0.21437	0.158883	1.79896e+07	-19.4917	-2.46212	0.00210148	0.0668918	-10.2352	-2.69071	8.11967	0.00437875	0.189755	1	0.091582	Chr2:9844298-9845385	35.3167	4.10473	-3.10499	5.48379	4.16315e-08	6.18265e-06	0.952182	0.977275	0.880288	0.959437	0.99499	0.691623	0.907617	1	-0.269343	-0.050306	0.0776461
at2g14560	at2g14560.1	1	2	Protein of unknown function (DUF567)	Encodes LURP1 a member of the LURP cluster (late upregulated in response to Hyaloperonospora parasitica) which exhibits a pronounced upregulation after recognition of the pathogenic oomycte H. parasitica. LURP1 is required for full basal defense to H. pa	LATE UPREGULATED IN RESPONSE TO HYALOPERONOSPORA PARASITICA (LURP1); CONTAINS InterPro DOMAIN/s: Protein of unknown function DUF567 (InterPro:IPR007612); BEST Arabidopsis thaliana protein match is: Protein of unknown function (DUF567) (TAIR:AT1G33840.1); Has 352 Blast hits to 352 proteins in 24 species: Archae - 0; Bacteria - 0; Metazoa - 0; Fungi - 17; Plants - 335; Viruses - 0; Other Eukaryotes…	10477	75220	3196;129;7152	21462;1181;52577	844	2352	14418	7044	0.000283408	9.61932e-05	0.000470442	0.0943988	0.158883	1.79896e+07	-12.1988	2.29032	9.986e-07	0.000487029	-5.84355	1.91727	8.01133	0.00464856	0.194793	1	0.0939744	Chr2:6213971-6215901	161.992	502.952	1.63449	-2.7454	0.00604378	0.0344896	0.714239	0.646017	0.597855	0.736183	0.837016	0.545374	0.686358	0.803453	-0.231734	-0.0474984	0.131336
at1g74710	at1g74710.2	2	2	ADC synthase superfamily protein	Encodes a protein with isochorismate synthase activity. Mutants fail to accumulate salicylic acid. Its function may be redundant with that of ICS2 (AT1G18870).	ENHANCED DISEASE SUSCEPTIBILITY TO ERYSIPHE ORONTII 16 (EDS16); CONTAINS InterPro DOMAIN/s: Chorismate binding C-terminal (InterPro:IPR015890) ADC synthase (InterPro:IPR005801) Isochorismate synthase (InterPro:IPR004561); BEST Arabidopsis thaliana protein match is: isochorismate synthase 2 (TAIR:AT1G18870.1); Has 35333 Blast hits to 34131 proteins in 2444 species: Archae - 798; Bacteria - 22429; …	1181	13231	111;5;1065	1673;57;11501	0	5	28	29	7.52123e-07	1.31564e-07	1.30678e-06	0.244691	0.158883	1.79896e+07	-21.2233	3.35915	0.000562851	0.0306425	-11.3651	2.68362	7.95321	0.00480023	0.198173	1	0.0958748	Chr1:28070294-28074148	0.56503	2.22017	1.97427	-2.47936	0.0131619	0.0584755	0.0229719	0.0212725	0.00305944	0.0192113	0.0521074	0.0072373	0.0204989	0.0471435	-0.03315	0.00126593	0.0331966
at2g17500	at2g17500.2	2	4	Auxin efflux carrier family protein		Auxin efflux carrier family protein; FUNCTIONS IN: auxin:hydrogen symporter activity; INVOLVED IN: auxin polar transport transmembrane transport; LOCATED IN: endomembrane system integral to membrane; EXPRESSED IN: 19 plant structures; EXPRESSED DURING: 13 growth stages; CONTAINS InterPro DOMAIN/s: Auxin efflux carrier (InterPro:IPR004776); BEST Arabidopsis thaliana protein match is: Auxin efflux …	1490	11302	3;9;6;1;0;0;0;17;0;0;0;1;0;8;1445	7;169;106;18;0;0;0;200;0;0;0;11;0;57;10734	6	3	65	104	2.25616e-06	3.21735e-07	3.98467e-06	0.23697	0.158883	1.79896e+07	-19.7024	3.53381	0.00026381	0.0189305	-10.244	3.89919	38.6093	5.17725e-10	8.02704e-07	1	3.82599e-07	Chr2:7606756-7616342	6.12788	56.6638	0	0	1	1	0.471933	0.745023	0.112188	0.338381	0.609611	0.525355	0.723578	0.851934	0.0657371	0.375903	0.649124
at3g07700	at3g07700.2	2	3	Protein kinase superfamily protein		Protein kinase superfamily protein; LOCATED IN: chloroplast; EXPRESSED IN: 21 plant structures; EXPRESSED DURING: 12 growth stages; CONTAINS InterPro DOMAIN/s: ABC-1 (InterPro:IPR004147) Protein kinase-like domain (InterPro:IPR011009); BEST Arabidopsis thaliana protein match is: ABC2 homolog 13 (TAIR:AT5G64940.2); Has 10121 Blast hits to 10057 proteins in 1795 species: Archae - 124; Bacteria - 43…	4940	18910	0;1;365;3;174;0;4397	0;75;1223;0;796;0;16816	0	1	30	45	9.42519e-07	2.77958e-08	1.7561e-06	0.244691	0.158883	1.79896e+07	-22.1155	5.99884	3.11051e-06	0.0010171	-11.1833	6.12611	21.6682	3.24127e-06	0.00133026	1	0.000634051	Chr3:2457107-2463965	53.1586	88.851	0.741083	-1.56176	0.118344	0.24451	0.0146402	0.197365	0.00131563	0.0312107	0.0914551	0.0953284	0.1969	0.342487	0.0491733	0.162634	0.306047
at1g67800	at1g67800.2	2	4	Copine (Calcium-dependent phospholipid-binding protein) family		Copine (Calcium-dependent phospholipid-binding protein) family; FUNCTIONS IN: zinc ion binding; INVOLVED IN: N-terminal protein myristoylation; EXPRESSED IN: 19 plant structures; EXPRESSED DURING: 10 growth stages; CONTAINS InterPro DOMAIN/s: Zinc finger RING-type (InterPro:IPR001841) Copine (InterPro:IPR010734) von Willebrand factor type A (InterPro:IPR002035); BEST Arabidopsis thaliana protein …	1288	4194	15;7;0;1;0;0;5;0;0;0;0;0;0;0;1260	56;122;2;4;0;0;6;2;0;0;0;0;0;0;4002	1	6	65	57	1.54049e-06	1.91352e-07	2.77428e-06	0.199756	0.158883	1.79896e+07	-20.3936	3.8688	1.09403e-05	0.00246919	-10.3845	3.57703	18.9548	1.33855e-05	0.00373562	1	0.00178054	Chr1:25420779-25423731	5.40893	32.2757	0	0	1	1	0.41805	0.741516	0.156603	0.359855	0.524138	0.541516	0.719953	0.855	0.122631	0.359874	0.599382
at2g20740	at2g20740.3	4	3	Tetraspanin family protein		Tetraspanin family protein; BEST Arabidopsis thaliana protein match is: Tetraspanin family protein (TAIR:AT2G20230.1); Has 35333 Blast hits to 34131 proteins in 2444 species: Archae - 798; Bacteria - 22429; Metazoa - 974; Fungi - 991; Plants - 531; Viruses - 0; Other Eukaryotes - 9610 (source: NCBI BLink).	1223	1497	388;0;194;5;0;0;636	379;0;236;72;0;0;810	1	4	36	36	9.41933e-07	1.40348e-07	1.64851e-06	0.221811	0.158883	1.79896e+07	-20.9888	3.55899	0.000389619	0.0242668	-11.3249	3.1442	16.3073	5.38551e-05	0.0111854	1	0.00533137	Chr2:8935606-8937512	11.2712	20.02	0	0	1	1	0.051198	0.406261	0.0172587	0.0800796	0.184642	0.189176	0.397636	0.597676	0.0833329	0.317658	0.524725
at5g07440	at5g07440.2	2	3	glutamate dehydrogenase 2	Encodes the alpha-subunit of the glutamate dehydrogenase. The enzyme is almost exclusively found in the mitochondria of stem and leaf companion cells.	glutamate dehydrogenase 2 (GDH2); FUNCTIONS IN: in 7 functions; INVOLVED IN: response to salt stress; LOCATED IN: mitochondrion plasma membrane; EXPRESSED IN: 27 plant structures; EXPRESSED DURING: 16 growth stages; CONTAINS InterPro DOMAIN/s: Glutamate/phenylalanine/leucine/valine dehydrogenase (InterPro:IPR006095) Glutamate/phenylalanine/leucine/valine dehydrogenase C-terminal (InterPro:IPR0060…	4405	23891	1;29;2052;9;40;0;2274	4;476;11584;83;313;0;11431	3	26	31	445	6.48745e-06	7.30072e-07	1.21443e-05	0.301564	0.158883	1.79896e+07	-18.3797	4.10479	1.40156e-05	0.00280068	-9.42096	3.45149	13.2961	0.000265965	0.0314004	1	0.0149666	Chr5:2355936-2358194	148	312.677	1.07907	-1.73531	0.0826868	0.194141	0.810305	0.949074	0.466983	0.73674	0.906351	0.883537	0.950773	0.980716	0.035678	0.212034	0.481512
at4g37980	at4g37980.2	2	2	elicitor-activated gene 3-1		elicitor-activated gene 3-1 (ELI3-1); FUNCTIONS IN: oxidoreductase activity zinc ion binding; INVOLVED IN: response to bacterium plant-type hypersensitive response; EXPRESSED IN: 20 plant structures; EXPRESSED DURING: 13 growth stages; CONTAINS InterPro DOMAIN/s: GroES-like (InterPro:IPR011032) Alcohol dehydrogenase GroES-like (InterPro:IPR013154) Alcohol dehydrogenase zinc-containing conserved s…	9011	13206	2915;46;6050	4730;304;8172	11	35	142	162	4.24494e-06	1.32407e-06	7.03215e-06	0.164717	0.158883	1.79896e+07	-18.3217	2.40851	0.000316802	0.0213171	-9.20873	2.13054	12.5759	0.000390757	0.0392275	1	0.0186973	Chr4:17852440-17854500	12.7615	25.7903	1.01502	-2.15143	0.031442	0.103202	0.0635323	0.224874	0.0301199	0.0650136	0.123528	0.10689	0.222918	0.385519	0.0267046	0.156903	0.318423
at1g19660	at1g19660.2	2	2	Wound-responsive family protein		Wound-responsive family protein; FUNCTIONS IN: DNA binding nuclease activity; INVOLVED IN: response to wounding nucleotide-excision repair; EXPRESSED IN: ovule; CONTAINS InterPro DOMAIN/s: Protein of unknown function DUF151 (InterPro:IPR003729) UvrB/UvrC protein (InterPro:IPR001943); BEST Arabidopsis thaliana protein match is: bifunctional nuclease in basal defense response 1 (TAIR:AT1G75380.3); …	8869	12033	524;30;8315	647;203;11183	12	18	101	102	2.90958e-06	1.00366e-06	4.65835e-06	0.185491	0.158883	1.79896e+07	-18.8109	2.19878	0.00318316	0.0859243	-10.1863	2.20609	10.7418	0.00104744	0.074571	1	0.0355433	Chr1:6799980-6802685	25.2147	44.7572	0.827856	-1.84586	0.0649122	0.165643	0.0288499	0.166482	0.0188587	0.0419951	0.0814239	0.0790578	0.162841	0.289168	0.0249669	0.118477	0.244687
at1g07350	at1g07350.1	1	2	RNA-binding (RRM/RBD/RNP motifs) family protein		RNA-binding (RRM/RBD/RNP motifs) family protein; FUNCTIONS IN: RNA binding nucleotide binding nucleic acid binding; INVOLVED IN: RNA splicing; EXPRESSED IN: 26 plant structures; EXPRESSED DURING: 15 growth stages; CONTAINS InterPro DOMAIN/s: RNA recognition motif RNP-1 (InterPro:IPR000504) Nucleotide-binding alpha-beta plait (InterPro:IPR012677); BEST Arabidopsis thaliana protein match is: RNA-bi…	1752	2887	21;147;1584	108;163;2616	1	20	60	48	1.50654e-06	5.12893e-07	2.44244e-06	0.221811	0.158883	1.79896e+07	-19.7898	2.29345	0.0028236	0.0805244	-10.3182	2.1963	8.82451	0.00297212	0.148648	1	0.0711063	Chr1:2257424-2260101	12.0655	23.5019	0.961884	-2.06093	0.0393094	0.119425	0.171702	0.486719	0.0511352	0.125287	0.244856	0.315621	0.505837	0.691447	0.15815	0.37623	0.573797
at4g32440	at4g32440.1	1	3	Plant Tudor-like RNA-binding protein		Plant Tudor-like RNA-binding protein; FUNCTIONS IN: RNA binding; INVOLVED IN: biological_process unknown; EXPRESSED IN: 21 plant structures; EXPRESSED DURING: 10 growth stages; CONTAINS InterPro DOMAIN/s: ENT (InterPro:IPR005491) Tudor-like plant (InterPro:IPR014002) Agenet (InterPro:IPR008395); BEST Arabidopsis thaliana protein match is: Plant Tudor-like protein (TAIR:AT2G25590.1); Has 1807 Blas…	1106	1409	8;412;231;15;1;0;439	73;356;363;14;3;0;600	7	1	26	47	1.09222e-06	3.12445e-07	1.72556e-06	0.327561	0.158883	1.79896e+07	-20.2602	2.24303	0.0521859	0.366289	-10.7902	2.72962	7.9229	0.00488129	0.200691	1	0.0970719	Chr4:15656680-15660223	0.522622	4.70879	3.17152	-3.48043	0.000500608	0.00619231	0.0125677	0.261275	0.0105631	0.0425832	0.100384	0.118472	0.254998	0.431021	0.0689808	0.210355	0.385329
at5g14200	at5g14200.1	1	3	isopropylmalate dehydrogenase 1	The AtIMD1 is one out of 3 genes encoding the enzyme 3-isopropylmalate dehydrogenase involved in leucine biosynthesis in Arabidopsis. Its subcellular location has been targeted to plastids. Encodes methylthioalkylmalate dehydrogenase. Involved in glucosin	isopropylmalate dehydrogenase 1 (IMD1); FUNCTIONS IN: 3-isopropylmalate dehydrogenase activity; INVOLVED IN: glucosinolate biosynthetic process leucine biosynthetic process response to salt stress metabolic process; LOCATED IN: chloroplast chloroplast stroma plastid; EXPRESSED IN: root leaf; EXPRESSED DURING: seedling growth; CONTAINS InterPro DOMAIN/s: Isopropylmalate dehydrogenase (InterPro:IPR…	5639	3830	53;0;397;9;558;0;4622	3;0;360;8;453;0;3006	52	1	0	3	1.36216e-06	3.03407e-06	6.95939e-08	0.59265	0.158883	1.79896e+07	-20.9767	-5.47573	0.000666762	0.0337189	-11.6402	-0.291287	0.0339298	0.853856	1	1	0.962438	Chr5:4576201-4581374	118.822	38.5402	-1.62437	3.43927	0.000583295	0.00690203	0.960621	0.373307	0.926335	0.967908	0.989604	0.0440513	0.337192	0.715177	-0.921375	-0.627806	-0.249799
at2g14890	at2g14890.1	1	2	arabinogalactan protein 9	putative proline-rich protein (At2g14890) mRNA complete	arabinogalactan protein 9 (AGP9); Has 285298 Blast hits to 106417 proteins in 3252 species: Archae - 851; Bacteria - 74147; Metazoa - 98199; Fungi - 38441; Plants - 27968; Viruses - 7387; Other Eukaryotes - 38305 (source: NCBI BLink).	3427	928	390;18;3019	108;17;803	269	121	70	38	1.05149e-05	1.89893e-05	2.38878e-06	0.229344	0.158883	1.79896e+07	-17.1776	-2.99774	9.66559e-05	0.00979321	-9.00962	-1.33502	5.86107	0.0154794	0.372518	1	0.183538	Chr2:6399620-6401059	266.793	49.2778	-2.43671	5.54339	2.96668e-08	4.59854e-06	0.992567	0.967502	0.984533	0.994028	0.998045	0.914663	0.965784	0.989582	-0.0789377	-0.0277645	-0.00254926
at5g44570	at5g44570.1	1	2			unknown protein; FUNCTIONS IN: molecular_function unknown; INVOLVED IN: biological_process unknown; LOCATED IN: endomembrane system; EXPRESSED IN: leaf whorl hypocotyl sepal flower leaf; EXPRESSED DURING: petal differentiation and expansion stage LP.08 eight leaves visible; Has 7 Blast hits to 7 proteins in 2 species: Archae - 0; Bacteria - 0; Metazoa - 0; Fungi - 0; Plants - 7; Viruses - 0; Othe…	132	1023	30;0;102	293;0;730	21	9	136	157	4.16149e-06	1.30394e-06	6.78243e-06	0.23697	0.158883	1.79896e+07	-18.3273	2.31631	0.00493004	0.110916	-9.44388	3.77438	42.3474	7.64163e-11	2.64939e-07	1	1.2628e-07	Chr5:17964415-17966496	8.3549	62.4846	2.90281	-5.22896	1.70467e-07	1.93934e-05	0.999861	1	0.623285	0.878342	1	0.866503	0.961391	1	-0.0871264	0.0778625	0.342671
at4g01540	at4g01540.1	1	2	NAC with transmembrane motif1	Encodes a membrane-bound NAC (for NAM ATAF1/2 CUC2) transcription factor designated NTM1 (for NAC with transmembrane motif1). NTM1 regulates cell division in Arabidopsis.	NAC with transmembrane motif1 (NTM1); CONTAINS InterPro DOMAIN/s: No apical meristem (NAM) protein (InterPro:IPR003441); BEST Arabidopsis thaliana protein match is: NAC domain containing protein 67 (TAIR:AT4G01520.1); Has 2751 Blast hits to 2734 proteins in 73 species: Archae - 0; Bacteria - 0; Metazoa - 0; Fungi - 0; Plants - 2749; Viruses - 0; Other Eukaryotes - 2 (source: NCBI BLink).	182	1212	66;0;116	352;0;860	26	40	153	199	5.32222e-06	2.27618e-06	8.21028e-06	0.17156	0.158883	1.79896e+07	-17.8164	1.84484	0.00593326	0.12229	-9.33216	2.55651	23.4509	1.28144e-06	0.000687736	1	0.000327801	Chr4:670482-672789	6.40257	20.476	1.67721	-3.71887	0.000200114	0.00327809	1	0.999991	0.611565	0.885838	1	0.924827	0.977135	1	-0.0445542	0.0881027	0.36599
at2g41100	at2g41100.3	4	4	Calcium-binding EF hand family protein	encodes a calmodulin-like protein with six potential calcium binding domains. Calcium binding shown by Ca(2+)-specific shift in electrophoretic mobility. Expression induced by touch and darkness. Expression may also be developmentally controlled. Expressi	TOUCH 3 (TCH3); FUNCTIONS IN: calcium ion binding; INVOLVED IN: response to mechanical stimulus response to temperature stimulus thigmotropism response to absence of light; LOCATED IN: plasma membrane; EXPRESSED IN: 26 plant structures; EXPRESSED DURING: 14 growth stages; CONTAINS InterPro DOMAIN/s: EF-Hand 1 calcium-binding site (InterPro:IPR018247) EF-HAND 2 (InterPro:IPR018249) EF-hand-like do…	8732	37360	3;0;0;12;154;0;2;0;491;0;0;0;1734;0;6336	13;0;0;110;1333;0;6;0;1619;0;0;0;6562;0;27717	0	12	34	76	1.49725e-06	2.96565e-07	2.63469e-06	0.276566	0.158883	1.79896e+07	-20.1476	3.2355	0.000245523	0.0183029	-9.67712	2.88888	22.8021	1.79567e-06	0.000928027	1	0.000442333	Chr2:17137828-17139612	2.15779	5.48257	1.34529	-2.01538	0.0438648	0.127972	0.0107011	0.0311599	0.0020506	0.00707908	0.0187981	0.00974228	0.027914	0.0723035	-0.000694726	0.0203186	0.0634545
at3g46130	at3g46130.2	2	4	myb domain protein 48	Encodes a putative transcription factor (MYB48) that functions to regulate flavonol biosynthesis primarily in cotyledons.	ATMYB48-1; FUNCTIONS IN: DNA binding sequence-specific DNA binding transcription factor activity; INVOLVED IN: regulation of transcription DNA-dependent response to salicylic acid stimulus regulation of transcription; LOCATED IN: nucleus; EXPRESSED IN: 10 plant structures; EXPRESSED DURING: 7 growth stages; CONTAINS InterPro DOMAIN/s: SANT DNA-binding (InterPro:IPR001005) Homeodomain-like (InterP…	440	217	0;164;25;4;0;0;0;0;0;0;0;0;0;0;247	0;61;9;4;0;0;0;0;0;0;0;0;0;0;143	21	143	38	23	2.65916e-06	4.01696e-06	1.35894e-06	0.185491	0.158883	1.79896e+07	-18.7101	-1.55935	0.0228957	0.249715	-10.2587	-2.2737	22.2087	2.44563e-06	0.00117677	1	0.000560892	Chr3:16945363-16946461	24.9178	4.38933	-2.5051	4.64742	3.36105e-06	0.000190314	0.819435	0.774562	0.723894	0.924571	0.988321	0.512737	0.803203	0.952557	-0.404622	-0.112314	0.120694
at2g30170	at2g30170.1	1	2	Protein phosphatase 2C family protein		Protein phosphatase 2C family protein; FUNCTIONS IN: phosphoprotein phosphatase activity catalytic activity; INVOLVED IN: biological_process unknown; LOCATED IN: chloroplast; EXPRESSED IN: 21 plant structures; EXPRESSED DURING: 15 growth stages; CONTAINS InterPro DOMAIN/s: Protein phosphatase 2C-related (InterPro:IPR001932) Sporulation stage II protein E C-terminal (InterPro:IPR010822); BEST Arab…	2166	1037	337;94;1735	148;49;840	16	321	133	15	5.04736e-06	7.05031e-06	3.06789e-06	0.284791	0.158883	1.79896e+07	-17.7256	-1.1887	0.144874	0.56582	-9.27537	-2.5248	22.1239	2.55608e-06	0.00118892	1	0.000566683	Chr2:12879674-12881503	104.216	20.2074	-2.36662	4.88807	1.01829e-06	8.12043e-05	0.738759	0.717398	0.460598	0.756537	0.929007	0.386635	0.733713	0.930389	-0.410359	-0.0209902	0.339218
at1g10070	at1g10070.3	4	3	branched-chain amino acid transaminase 2	Encodes a chloroplast branched-chain amino acid aminotransferase. Complements the yeast leu/iso-leu/val auxotrophy mutant.	branched-chain amino acid transaminase 2 (BCAT-2); FUNCTIONS IN: branched-chain-amino-acid transaminase activity catalytic activity; INVOLVED IN: branched chain family amino acid metabolic process metabolic process; LOCATED IN: chloroplast; EXPRESSED IN: 21 plant structures; EXPRESSED DURING: 14 growth stages; CONTAINS InterPro DOMAIN/s: Aminotransferase class IV (InterPro:IPR001544) Aminotransfe…	411	2635	9;0;12;1;0;1;388	57;1;58;78;0;17;2424	0	1	13	65	1.02296e-06	2.77958e-08	1.92223e-06	0.327561	0.158883	1.79896e+07	-22.053	6.14774	1.53966e-05	0.00295358	-11.8164	5.99516	21.8177	2.99824e-06	0.00133026	1	0.000634051	Chr1:3288086-3296198	0.518283	8.03678	0	0	1	1	0.0490652	0.378303	-4.48047e-17	0.0485149	0.189964	0.0552679	0.313068	0.572838	-0.0192949	0.250954	0.529027
at1g60730	at1g60730.1	1	3	NAD(P)-linked oxidoreductase superfamily protein		NAD(P)-linked oxidoreductase superfamily protein; FUNCTIONS IN: oxidoreductase activity aldo-keto reductase activity; INVOLVED IN: oxidation reduction; EXPRESSED IN: 7 plant structures; EXPRESSED DURING: LP.06 six leaves visible LP.04 four leaves visible 4 anthesis petal differentiation and expansion stage; CONTAINS InterPro DOMAIN/s: Aldo/keto reductase (InterPro:IPR001395); BEST Arabidopsis tha…	2708	11804	0;0;378;1;180;0;2149	69;1;1929;11;560;0;9234	0	0	0	69	9.25113e-07	8.7835e-16	1.75791e-06	0.567608	0.158883	1.79896e+07	-34.5569	30.9183	0.000147026	0.0129378	-12.1502	14.9961	20.2254	6.88314e-06	0.00223059	1	0.00106318	Chr1:22358034-22360184	99.0282	191.146	0.948761	-1.96385	0.049547	0.138881	0.945221	0.990876	0.211722	0.872739	0.989543	0.971649	0.987041	0.996236	-0.00480309	0.11451	0.775254
at5g07440	at5g07440.3	4	3	glutamate dehydrogenase 2	Encodes the alpha-subunit of the glutamate dehydrogenase. The enzyme is almost exclusively found in the mitochondria of stem and leaf companion cells.	glutamate dehydrogenase 2 (GDH2); FUNCTIONS IN: in 7 functions; INVOLVED IN: response to salt stress; LOCATED IN: mitochondrion plasma membrane; EXPRESSED IN: 27 plant structures; EXPRESSED DURING: 16 growth stages; CONTAINS InterPro DOMAIN/s: Glutamate/phenylalanine/leucine/valine dehydrogenase (InterPro:IPR006095) Glutamate/phenylalanine/leucine/valine dehydrogenase C-terminal (InterPro:IPR0060…	4405	23891	1;29;2052;9;40;0;2274	4;476;11584;83;313;0;11431	0	9	7	76	1.1833e-06	2.27679e-07	2.08335e-06	0.412179	0.158883	1.79896e+07	-20.528	3.33618	0.0022472	0.0690845	-10.2803	3.19604	20.0112	7.69903e-06	0.00233548	1	0.00111318	Chr5:2355936-2358194	1.2816	3.54197	1.46661	-1.89637	0.0579112	0.153874	0.0355034	0.0221843	0.00564541	0.030216	0.0870835	0.00620851	0.0185588	0.0463588	-0.0702491	-0.0112535	0.0254323
at2g18690	at2g18690.1	1	2			unknown protein; FUNCTIONS IN: molecular_function unknown; INVOLVED IN: biological_process unknown; LOCATED IN: membrane; EXPRESSED IN: 17 plant structures; EXPRESSED DURING: 9 growth stages; CONTAINS InterPro DOMAIN/s: Protein of unknown function DUF975 (InterPro:IPR010380); BEST Arabidopsis thaliana protein match is: unknown protein (TAIR:AT2G18680.1); Has 213 Blast hits to 211 proteins in 20 s…	783	5176	137;0;646	830;1;4345	84	53	427	403	1.26338e-05	6.08209e-06	1.89785e-05	0.192581	0.158883	1.79896e+07	-16.5014	1.6323	0.0166805	0.213896	-7.5031	2.85634	19.9475	7.95976e-06	0.0023632	1	0.00112639	Chr2:8097419-8098827	23.4105	92.793	1.98686	-5.01686	5.25215e-07	4.68556e-05	0.999996	0.99759	0.934876	0.984065	1	0.971821	0.992887	0.999986	-0.0203291	0.0082045	0.0546944
at2g17220	at2g17220.1	1	2	Protein kinase superfamily protein		Protein kinase superfamily protein; FUNCTIONS IN: protein serine/threonine kinase activity protein kinase activity kinase activity ATP binding; INVOLVED IN: protein amino acid phosphorylation; LOCATED IN: chloroplast; EXPRESSED IN: 22 plant structures; EXPRESSED DURING: 13 growth stages; CONTAINS InterPro DOMAIN/s: Protein kinase ATP binding site (InterPro:IPR017441) Protein kinase catalytic doma…	1270	7613	71;20;1179	441;114;7058	37	34	226	215	6.54348e-06	2.80616e-06	1.0087e-05	0.178484	0.158883	1.79896e+07	-17.5147	1.83521	0.00715071	0.135321	-9.28256	2.32352	18.3084	1.87873e-05	0.00485477	1	0.00231396	Chr2:7487653-7490176	20.2209	68.5656	1.76164	-4.0009	6.31027e-05	0.00148907	0.730336	0.77772	0.626702	0.810287	0.923445	0.619669	0.787012	0.893932	-0.226282	-0.0240132	0.189697
at1g20020	at1g20020.1	1	3	ferredoxin-NADP(+)-oxidoreductase 2	Encodes a leaf-type ferredoxin:NADP(H) oxidoreductase. It is present in both chloroplast stroma and thylakoid membranes but is more abundant in the stroma	ferredoxin-NADP(+)-oxidoreductase 2 (FNR2); FUNCTIONS IN: oxidoreductase activity poly(U) RNA binding NADPH dehydrogenase activity; INVOLVED IN: oxidation reduction defense response to fungus incompatible interaction defense response to bacterium; LOCATED IN: thylakoid chloroplast thylakoid membrane apoplast chloroplast stroma chloroplast; EXPRESSED IN: 24 plant structures; EXPRESSED DURING: 14 g…	16869	8491	184;1;1306;0;2735;0;12643	71;0;566;0;1371;0;6483	98	86	65	6	4.40539e-06	7.5946e-06	1.47725e-06	0.276566	0.158883	1.79896e+07	-18.1856	-2.38631	0.00430098	0.103171	-9.40391	-2.33228	17.7747	2.48665e-05	0.00578312	1	0.00275645	Chr1:6942716-6945018	671.41	144.146	-2.21967	3.37291	0.000743785	0.00820944	0.999225	0.999998	0.992456	0.997077	0.999521	0.974476	0.990751	0.999997	-0.0225008	-0.00602096	0.00358379
at5g61420	at5g61420.2	2	2	myb domain protein 28	Encodes a putative transcription factor (MYB28).	myb domain protein 28 (MYB28); CONTAINS InterPro DOMAIN/s: SANT DNA-binding (InterPro:IPR001005) Homeodomain-like (InterPro:IPR009057) Myb DNA-binding (InterPro:IPR014778) HTH transcriptional regulator Myb-type DNA-binding (InterPro:IPR017930) Homeodomain-related (InterPro:IPR012287) Myb transcription factor (InterPro:IPR015495); BEST Arabidopsis thaliana protein match is: myb domain protein 29 (…	2616	1888	202;250;2164	155;126;1607	77	173	95	31	5.26961e-06	7.96118e-06	2.71366e-06	0.17156	0.158883	1.79896e+07	-17.7148	-1.55479	0.0152872	0.205143	-9.5866	-2.11562	17.4243	2.98978e-05	0.00662212	1	0.00315635	Chr5:24689150-24691095	85.3839	26.1297	-1.70827	3.72432	0.000195841	0.00323156	0.783037	0.792285	0.496683	0.748747	0.885625	0.549563	0.764068	0.896216	-0.236855	0.0140875	0.294814
at2g17500	at2g17500.4	8	4	Auxin efflux carrier family protein		Auxin efflux carrier family protein; FUNCTIONS IN: auxin:hydrogen symporter activity; INVOLVED IN: auxin polar transport transmembrane transport; LOCATED IN: endomembrane system integral to membrane; EXPRESSED IN: 19 plant structures; EXPRESSED DURING: 13 growth stages; CONTAINS InterPro DOMAIN/s: Auxin efflux carrier (InterPro:IPR004776); BEST Arabidopsis thaliana protein match is: Auxin efflux …	1490	11302	3;9;6;1;0;0;0;17;0;0;0;1;0;8;1445	7;169;106;18;0;0;0;200;0;0;0;11;0;57;10734	4	13	75	125	2.67512e-06	4.85139e-07	4.7288e-06	0.192581	0.158883	1.79896e+07	-19.3314	3.28428	3.41177e-05	0.00481244	-10.356	2.84229	16.2583	5.52672e-05	0.0111854	1	0.00533137	Chr2:7606756-7616342	24.3659	97.1418	0	0	1	1	0.336633	0.121292	8.71003e-17	0.395947	0.691217	-4.74635e-17	0.124681	0.357311	-0.607707	-0.256968	0.150986
at1g01480	at1g01480.1	1	2	1-amino-cyclopropane-1-carboxylate synthase 2	a member of the 1-aminocyclopropane-1-carboxylate (ACC) synthase (S-adenosyl-L-methionine methylthioadenosine-lyase EC 4.4.1.14) gene family isolated from a flower-specific cDNA library.	1-amino-cyclopropane-1-carboxylate synthase 2 (ACS2); CONTAINS InterPro DOMAIN/s: 1-aminocyclopropane-1-carboxylate synthase (InterPro:IPR001176) Aminotransferase class I/classII (InterPro:IPR004839) Pyridoxal phosphate-dependent transferase major domain (InterPro:IPR015424) Aminotransferases class-I pyridoxal-phosphate-binding site (InterPro:IPR004838) Pyridoxal phosphate-dependent transferase m…	101	1064	7;0;94	104;1;959	6	1	19	85	1.50151e-06	2.63637e-07	2.56161e-06	0.354617	0.158883	1.79896e+07	-20.0866	3.03986	0.00974531	0.160608	-10.6213	4.09634	16.2568	5.53096e-05	0.0111854	1	0.00533137	Chr1:175781-178400	0.974337	12.0221	3.62513	-5.86044	4.61646e-09	9.54108e-07	0.997882	0.975403	0.21459	0.729169	1	0.7895	0.944623	0.999986	-0.130632	0.205231	0.733964
at3g47340	at3g47340.3	4	3	glutamine-dependent asparagine synthase 1	encodes a glutamine-dependent asparagine synthetase the predicted ASN1 peptide contains a purF-type glutamine-binding domain and is expressed predominantly in shoot tissues where light has a negative effect on its mRNA accumulation. Expression is induced	glutamine-dependent asparagine synthase 1 (ASN1); CONTAINS InterPro DOMAIN/s: Rossmann-like alpha/beta/alpha sandwich fold (InterPro:IPR014729) Asparagine synthase (InterPro:IPR001962) Asparagine synthase glutamine-hydrolyzing (InterPro:IPR006426) Glutamine amidotransferase type II (InterPro:IPR017932); BEST Arabidopsis thaliana protein match is: asparagine synthetase 3 (TAIR:AT5G10240.1); Has 99…	2061	13604	11;3;332;0;129;0;1586	75;184;2072;17;794;0;10462	0	0	0	17	2.25374e-07	8.7835e-16	4.17181e-07	0.55538	0.158883	1.79896e+07	-35.5787	28.8747	0.0100255	0.163865	-12.1787	13.1272	15.9097	6.64371e-05	0.0124408	1	0.00592974	Chr3:17437883-17441243	0	0.471871	1.79769e+308	1.79769e+308	0.017861	0.0713087	-6.10906e-17	0.00634815	-2.74242e-17	0.0037011	0.0179557	0.00119682	0.00662564	0.0211474	-0.0127796	0.0026908	0.0179928
at3g52720	at3g52720.1	1	2	alpha carbonic anhydrase 1	Encodes a putative alpha carbonic anhydrase (CAH1) located in the chloroplast stroma. Most chloroplast proteins are encoded by the nuclear genome and imported with the help of sorting signals that are intrinsic parts of the polypeptides. CAH1 takes an alt	alpha carbonic anhydrase 1 (ACA1); FUNCTIONS IN: carbonate dehydratase activity zinc ion binding; INVOLVED IN: one-carbon metabolic process; LOCATED IN: chloroplast stroma; EXPRESSED IN: 20 plant structures; EXPRESSED DURING: 11 growth stages; CONTAINS InterPro DOMAIN/s: Carbonic anhydrase alpha-class catalytic domain (InterPro:IPR001148) Carbonic anhydrase CAH1-like (InterPro:IPR018340) Carbonic…	980	301	352;5;623	116;2;183	39	313	46	70	5.47701e-06	8.27852e-06	2.72376e-06	0.178484	0.158883	1.79896e+07	-17.685	-1.60017	0.0152809	0.205143	-9.84836	-1.9255	15.8477	6.86499e-05	0.0124408	1	0.00592974	Chr3:19538689-19541284	60.0418	7.75754	-2.9523	5.69472	1.23572e-08	2.20483e-06	0.987276	0.983207	0.944732	0.981535	0.997548	0.91527	0.976014	1	-0.0672366	-0.00479368	0.0386953
at2g42380	at2g42380.2	2	2	Basic-leucine zipper (bZIP) transcription factor family protein	Encodes a member of the BZIP family of transcription factors. Forms heterodimers with the related protein AtbZIP61. Binds to G-boxes in vitro and is localized to the nucleus in onion epidermal cells.	BZIP34; FUNCTIONS IN: DNA binding transcription activator activity sequence-specific DNA binding transcription factor activity; INVOLVED IN: regulation of transcription DNA-dependent; LOCATED IN: nucleus; EXPRESSED IN: male gametophyte flower carpel; EXPRESSED DURING: L mature pollen stage M germinated pollen stage 4 anthesis petal differentiation and expansion stage; CONTAINS InterPro DOMAIN/s: …	333	66	0;70;263	0;16;50	7	63	7	9	1.00511e-06	1.68494e-06	3.67759e-07	0.244691	0.158883	1.79896e+07	-20.2866	-2.1651	0.0146468	0.200601	-11.1399	-2.60062	15.5761	7.92506e-05	0.0139983	1	0.0066721	Chr2:17646899-17648945	12.828	0.974754	-3.71811	6.33009	2.45018e-10	7.69201e-08	1	1	0.852195	0.954643	1	0.151512	0.742401	1	-0.792836	-0.204169	0.081682
at5g14420	at5g14420.4	8	4	RING domain ligase2		RING domain ligase2 (RGLG2); CONTAINS InterPro DOMAIN/s: Zinc finger RING-type (InterPro:IPR001841) Copine (InterPro:IPR010734) von Willebrand factor type A (InterPro:IPR002035); BEST Arabidopsis thaliana protein match is: RING domain ligase1 (TAIR:AT3G01650.1); Has 35333 Blast hits to 34131 proteins in 2444 species: Archae - 798; Bacteria - 22429; Metazoa - 974; Fungi - 991; Plants - 531; Viruse…	872	3805	3;50;0;4;0;0;0;1;0;0;0;0;0;0;814	11;114;0;132;0;0;0;116;0;0;0;1;0;0;3431	0	1	30	86	1.47922e-06	2.77958e-08	2.8114e-06	0.260427	0.158883	1.79896e+07	-21.7766	6.68118	2.25848e-07	0.000154733	-11.4281	5.96963	15.514	8.18956e-05	0.014035	1	0.00668962	Chr5:4648110-4651309	1.39887	18.1541	0	0	1	1	0.0407109	0.34948	0.0143399	0.139029	0.320927	0	0.369424	0.793209	-0.182461	0.224218	0.687244
at2g20180	at2g20180.3	4	3	phytochrome interacting factor 3-like 5	Encodes a novel Myc-related bHLH transcription factor that has transcriptional activation activity in the dark. It is a key negative regulator of phytochrome-mediated seed germination and acts by inhibiting chlorophyll biosynthesis light-mediated suppres	phytochrome interacting factor 3-like 5 (PIL5); CONTAINS InterPro DOMAIN/s: Helix-loop-helix DNA-binding domain (InterPro:IPR001092) Helix-loop-helix DNA-binding (InterPro:IPR011598); BEST Arabidopsis thaliana protein match is: basic helix-loop-helix (bHLH) DNA-binding superfamily protein (TAIR:AT4G28800.1).	1335	718	2;0;357;19;24;17;916	0;0;163;5;10;4;536	1	18	5	0	2.77971e-07	4.69373e-07	1.09324e-07	0.363882	0.158883	1.79896e+07	-22.1366	-2.04446	0.153742	0.579199	-12.0538	-3.86843	15.066	0.000103814	0.0168444	1	0.00802869	Chr2:8701012-8706900	3.47052	0.748978	-2.21216	3.09418	0.00197356	0.0160954	0.517196	0.559797	0.0648743	0.384451	0.890482	0.0415463	0.412847	0.97562	-0.631945	0.0184917	0.661662
at2g47940	at2g47940.1	1	2	DEGP protease 2	Encodes DegP2 protease (DEGP2); nuclear gene for chloroplast product.	DEGP protease 2 (DEGP2); FUNCTIONS IN: serine-type peptidase activity serine-type endopeptidase activity; INVOLVED IN: photosystem II repair proteolysis; LOCATED IN: chloroplast stromal thylakoid chloroplast thylakoid membrane chloroplast stroma chloroplast; EXPRESSED IN: 22 plant structures; EXPRESSED DURING: 13 growth stages; CONTAINS InterPro DOMAIN/s: Serine/cysteine peptidase trypsin-like (I…	6155	3565	227;5;5923	76;2;3487	32	195	32	44	3.67903e-06	5.65012e-06	1.77134e-06	0.178484	0.158883	1.79896e+07	-18.2708	-1.66976	0.0135014	0.191368	-9.23744	-2.02386	14.7917	0.000120062	0.018615	1	0.00887261	Chr2:19617985-19622251	129.911	33.4026	-1.95949	3.74766	0.000178495	0.00303416	0.977937	0.981647	0.925182	0.974721	0.996215	0.898729	0.965854	0.999398	-0.0791018	-0.00821262	0.0513512
at2g18440	at2g18440.2	2	2		Encodes a noncoding RNA a member of an emerging class of transcripts that lack significant open reading frames and encode RNA as their final product.		7073	6383	1903;131;5039	2156;74;4153	25	106	53	21	2.54379e-06	3.53787e-06	1.61281e-06	0.185491	0.158883	1.79896e+07	-18.677	-1.13311	0.0954967	0.475336	-10.2165	-1.84166	14.6315	0.000130711	0.0190584	1	0.00908396	Chr2:7994940-7997239	63.0182	13.2532	-2.24943	4.78096	1.74456e-06	0.000117255	0.104601	0.0479421	0.0472624	0.0974058	0.174026	0.0203293	0.0427716	0.0813339	-0.136579	-0.0522014	0.00951131
at1g54310	at1g54310.1	1	2	S-adenosyl-L-methionine-dependent methyltransferases superfamily protein		S-adenosyl-L-methionine-dependent methyltransferases superfamily protein; FUNCTIONS IN: RNA binding; LOCATED IN: plasma membrane; EXPRESSED IN: 15 plant structures; EXPRESSED DURING: 7 growth stages; CONTAINS InterPro DOMAIN/s: Pseudouridine synthase/archaeosine transglycosylase (InterPro:IPR002478); Has 2033 Blast hits to 2033 proteins in 959 species: Archae - 30; Bacteria - 1845; Metazoa - 0; F…	843	501	155;30;658	79;15;407	23	132	51	28	2.81029e-06	3.92296e-06	1.74978e-06	0.185491	0.158883	1.79896e+07	-18.5443	-1.16169	0.0878049	0.458484	-10.0179	-1.88934	14.6012	0.000132832	0.0191087	1	0.00910792	Chr1:20273566-20277957	24.8258	5.71231	-2.11969	4.33362	1.46679e-05	0.000544577	0.762856	0.776282	0.510915	0.74115	0.900435	0.518884	0.756356	0.911851	-0.263732	0.0127142	0.298822
at1g23080	at1g23080.1	1	3	Auxin efflux carrier family protein	Encodes a novel component of auxin efflux that is located apically in the basal cell and is involved during embryogenesis in setting up the apical-basal axis in the embryo. It is also involved in pattern specification during root development. In roots	PIN-FORMED 7 (PIN7); FUNCTIONS IN: auxin:hydrogen symporter activity transporter activity auxin efflux transmembrane transporter activity; INVOLVED IN: response to cyclopentenone root development pattern specification process auxin polar transport longitudinal axis specification; LOCATED IN: plasma membrane membrane; EXPRESSED IN: 24 plant structures; EXPRESSED DURING: 13 growth stages; CONTAINS …	3086	1303	92;40;0;3;966;113;1872	26;16;0;0;422;50;789	15	77	15	11	1.45488e-06	2.39759e-06	5.8541e-07	0.199756	0.158883	1.79896e+07	-19.69	-2.02863	0.00859157	0.14965	-10.8702	-2.31639	14.5345	0.000137618	0.0195951	1	0.00933975	Chr1:8180576-8183570	27.16	4.57303	-2.57026	5.21352	1.85287e-07	2.06996e-05	0.409263	0.283509	0.214075	0.405822	0.631646	0.084288	0.257076	0.487422	-0.436133	-0.149718	0.140455
at1g12750	at1g12750.3	4	3	RHOMBOID-like protein 6		RHOMBOID-like protein 6 (RBL6); FUNCTIONS IN: serine-type endopeptidase activity; INVOLVED IN: biological_process unknown; LOCATED IN: integral to membrane; EXPRESSED IN: 23 plant structures; EXPRESSED DURING: 15 growth stages; CONTAINS InterPro DOMAIN/s: Peptidase S54 rhomboid (InterPro:IPR002610); BEST Arabidopsis thaliana protein match is: RHOMBOID-like 2 (TAIR:AT1G63120.1).	1064	875	18;0;0;115;0;65;866	12;1;0;36;0;40;786	8	107	20	16	1.68822e-06	2.59271e-06	8.13786e-07	0.23697	0.158883	1.79896e+07	-19.4047	-1.64762	0.0420624	0.33297	-10.0077	-1.94271	14.0678	0.000176337	0.0236041	1	0.0112506	Chr1:4344984-4348328	24.1023	4.93579	-2.28782	4.54089	5.60162e-06	0.000273476	0.508033	0.472042	0.200937	0.426328	0.669824	0.0883522	0.362595	0.629745	-0.423481	-0.0639456	0.272115
at5g27300	at5g27300.1	1	2	pentatricopeptide (PPR) repeat-containing protein		pentatricopeptide (PPR) repeat-containing protein; CONTAINS InterPro DOMAIN/s: Pentatricopeptide repeat (InterPro:IPR002885); BEST Arabidopsis thaliana protein match is: Tetratricopeptide repeat (TPR)-like superfamily protein (TAIR:AT2G27800.1); Has 17117 Blast hits to 5443 proteins in 174 species: Archae - 1; Bacteria - 0; Metazoa - 104; Fungi - 8; Plants - 16744; Viruses - 0; Other Eukaryotes -…	182	81	90;0;92	29;0;52	18	72	20	9	1.50936e-06	2.46732e-06	6.39516e-07	0.199756	0.158883	1.79896e+07	-19.605	-1.94861	0.00882964	0.151812	-10.7654	-2.27019	14.0542	0.000177614	0.0236041	1	0.0112506	Chr5:9620809-9624990	5.75091	1.44692	-1.9908	3.57898	0.000344935	0.00477651	1	1	0	0.734251	1	0	0.341149	1	-1	-0.337295	0.683756
at1g22590	at1g22590.1	1	2	AGAMOUS-like 87		AGAMOUS-like 87 (AGL87); Has 9 Blast hits to 9 proteins in 3 species: Archae - 0; Bacteria - 0; Metazoa - 0; Fungi - 0; Plants - 8; Viruses - 0; Other Eukaryotes - 1 (source: NCBI BLink).	526	250	194;11;321	76;9;165	17	177	43	33	3.05431e-06	4.42888e-06	1.71457e-06	0.199756	0.158883	1.79896e+07	-18.4738	-1.35993	0.0533119	0.370186	-9.41293	-1.90957	13.8187	0.000201321	0.0260114	1	0.012398	Chr1:7981739-7984334	41.8729	8.56904	-2.28881	4.41996	9.872e-06	0.00040874	0.946577	0.899802	0.841435	0.937837	0.984304	0.68704	0.870886	0.964966	-0.248607	-0.0644306	0.0607937
at2g47910	at2g47910.1	1	2	chlororespiratory reduction 6	Encodes a chloroplast thylakoid membrane protein. Required for the assembly/accumulation of the NAD(P)H dehydrogenase complex of the photosynthetic electron transport chain.	chlororespiratory reduction 6 (CRR6); FUNCTIONS IN: molecular_function unknown; INVOLVED IN: NAD(P)H dehydrogenase complex assembly; LOCATED IN: chloroplast thylakoid membrane chloroplast stroma chloroplast; EXPRESSED IN: 21 plant structures; EXPRESSED DURING: 13 growth stages; CONTAINS InterPro DOMAIN/s: Protein of unknown function DUF1817 (InterPro:IPR014946); Has 166 Blast hits to 166 proteins…	4438	2870	724;53;3661	393;61;2416	96	628	338	55	1.28672e-05	1.76013e-05	8.19199e-06	0.192581	0.158883	1.79896e+07	-16.3469	-1.10281	0.0941228	0.473163	-8.46807	-2.14407	13.6773	0.00021706	0.027535	1	0.0131242	Chr2:19614697-19615769	318.909	81.7355	-1.96411	3.8338	0.000126179	0.00239559	0.975102	0.944169	0.920139	0.960796	0.983185	0.877642	0.939644	0.975626	-0.0865572	-0.0202051	0.0333855
at1g69840	at1g69840.4	8	7	SPFH/Band 7/PHB domain-containing membrane-associated protein family		SPFH/Band 7/PHB domain-containing membrane-associated protein family; INVOLVED IN: biological_process unknown; LOCATED IN: plasma membrane vacuole; EXPRESSED IN: 26 plant structures; EXPRESSED DURING: 15 growth stages; CONTAINS InterPro DOMAIN/s: Band 7 protein (InterPro:IPR001107); BEST Arabidopsis thaliana protein match is: SPFH/Band 7/PHB domain-containing membrane-associated protein family (T…	3619	14336	27;4;0;6;0;5;0;108;0;0;0;0;0;0;0;1;0;0;0;0;0;0;0;0;0;0;0;0;0;0;0;0;0;0;0;0;0;0;0;0;0;0;0;0;0;0;0;0;0;0;0;0;0;0;0;0;0;0;0;0;0;0;0;7;8;0;0;0;0;0;0;0;0;0;0;0;0;0;0;0;1;0;0;0;0;0;0;0;11;0;0;0;0;0;0;0;0;0;0;0;0;0;0;0;0;0;0;0;0;0;0;0;0;0;0;3;0;0;1;0;0;0;0;0;0;0;3437	50;39;0;68;0;26;0;745;0;0;0;0;0;0;0;1;0;0;0;0;0;0;0;0;0;0;0;0;0;0;0;9;0;0;0;0;0;0;0;0;0;0;0;0;0;0;0;0;0;0;0;1;0;0;0;0;0;0;0;0;0;0;0;40;21;0;0;0;0;0;0;0;0;0;0;0;0;0;0;0;0;0;0;0;0;0;0;0;20;0;0;0;0;0;0;0;0;0;0;0;0;0;0;0;0;0;0;0;0;0;0;0;0;0;0;6;0;0;3;0;0;0;0;0;0;0;13307	13	95	219	526	1.03684e-05	2.63817e-06	1.80113e-05	0.178484	0.158883	1.79896e+07	-17.1492	2.77746	3.37262e-05	0.00478065	-8.56206	2.14849	13.5409	0.000233422	0.0288245	1	0.0137389	Chr1:26293600-26295849	30.1154	83.4394	0	0	1	1	0.632199	0.11494	0.135647	0.586937	0.828196	0	0.31034	0.671869	-0.743497	-0.259095	0.310958
at1g03630	at1g03630.1	1	2	protochlorophyllide oxidoreductase C	Encodes for a protein with protochlorophyllide oxidoreductase activity. The enzyme is NADPH- and light-dependent.	protochlorophyllide oxidoreductase C (POR C); FUNCTIONS IN: oxidoreductase activity NADPH dehydrogenase activity protochlorophyllide reductase activity; INVOLVED IN: chlorophyll biosynthetic process; LOCATED IN: chloroplast thylakoid membrane chloroplast chloroplast envelope; EXPRESSED IN: 22 plant structures; EXPRESSED DURING: 13 growth stages; CONTAINS InterPro DOMAIN/s: NAD(P)-binding domain (…	3910	2762	455;12;3443	292;11;2459	82	373	270	22	8.96699e-06	1.20198e-05	5.98464e-06	0.23697	0.158883	1.79896e+07	-16.8494	-1.00704	0.1684	0.600682	-8.31634	-2.15288	13.3826	0.000253965	0.0308159	1	0.014688	Chr1:907641-909376	148.577	46.9331	-1.66253	3.32895	0.00087174	0.00911468	0.963313	0.957566	0.898849	0.959031	0.989747	0.85063	0.944062	0.987331	-0.11289	-0.0134773	0.0568131
at1g15750	at1g15750.2	2	4	Transducin family protein / WD-40 repeat family protein	Encodes a protein with several WD40 repeats at the C-terminus and predicted protein-protein interaction domains at the N-terminus. Together with the TOPLESS-RELATED PROTEINS (TPRs) it is thought to be involved in transcriptional repression of root-promot	TOPLESS (TPL); FUNCTIONS IN: protein binding transcription repressor activity protein homodimerization activity; INVOLVED IN: xylem and phloem pattern formation response to auxin stimulus primary shoot apical meristem specification jasmonic acid mediated signaling pathway; LOCATED IN: cytosol nucleus; EXPRESSED IN: 27 plant structures; EXPRESSED DURING: 15 growth stages; CONTAINS InterPro DOMAIN/…	12213	19496	1;60;9;4;0;0;0;42;0;23;0;0;0;0;12074	0;338;10;8;0;0;0;86;0;80;0;0;0;0;18974	1	59	30	308	4.94361e-06	1.30186e-06	8.56674e-06	0.354617	0.158883	1.79896e+07	-18.2334	2.80742	0.00300906	0.0830958	-9.98495	2.40467	13.3228	0.000262196	0.0314004	1	0.0149666	Chr1:5410907-5421033	27.6966	41.1598	0.571527	-1.21406	0.224725	0.368562	0.292459	0.137737	0.140407	0.568196	0.911329	0.0553593	0.450604	0.802183	-0.66214	-0.114398	0.422162
at5g18780	at5g18780.1	1	2	F-box/RNI-like superfamily protein		F-box/RNI-like superfamily protein; CONTAINS InterPro DOMAIN/s: F-box domain cyclin-like (InterPro:IPR001810) FBD (InterPro:IPR013596) FBD-like (InterPro:IPR006566) F-box domain Skp2-like (InterPro:IPR022364); BEST Arabidopsis thaliana protein match is: F-box/FBD-like domains containing protein (TAIR:AT5G18770.1); Has 1807 Blast hits to 1807 proteins in 277 species: Archae - 0; Bacteria - 0; Meta…	455	1668	18;74;363	121;345;1202	5	13	38	83	1.76818e-06	5.3098e-07	2.89646e-06	0.221811	0.158883	1.79896e+07	-19.614	2.4387	0.00375145	0.0951209	-10.8869	2.43838	13.288	0.000267105	0.0314004	1	0.0149666	Chr5:6264269-6266907	2.36283	4.55061	0.945542	-1.57171	0.116017	0.240823	0.162357	0.271258	0.0509084	0.151062	0.333443	0.0969554	0.27355	0.581436	-0.140214	0.123354	0.455608
at1g15040	at1g15040.1	1	2	Class I glutamine amidotransferase-like superfamily protein		Class I glutamine amidotransferase-like superfamily protein; FUNCTIONS IN: hydrolase activity; INVOLVED IN: glutamine metabolic process; LOCATED IN: cellular_component unknown; EXPRESSED IN: hypocotyl root; CONTAINS InterPro DOMAIN/s: Peptidase C26 (InterPro:IPR011697) Glutamine amidotransferase type 1 (InterPro:IPR017926); BEST Arabidopsis thaliana protein match is: Class I glutamine amidotransf…	15	199	1;0;14	21;1;177	1	0	1	20	2.96576e-07	3.01426e-08	5.15158e-07	0.519815	0.158883	1.79896e+07	-22.8156	3.93706	0.079783	0.441407	-12.4041	5.92089	13.1789	0.000283126	0.0321198	1	0.0153095	Chr1:5177528-5181389	0.736966	3.25977	2.1451	-2.96111	0.00306531	0.0216281	0.997395	0.979371	0	0.728336	1	0.797446	0.953543	1	-0.11793	0.213671	0.935006
at1g12250	at1g12250.2	2	2	Pentapeptide repeat-containing protein		Pentapeptide repeat-containing protein; FUNCTIONS IN: molecular_function unknown; INVOLVED IN: biological_process unknown; LOCATED IN: chloroplast thylakoid membrane chloroplast thylakoid lumen chloroplast; EXPRESSED IN: 22 plant structures; EXPRESSED DURING: 13 growth stages; CONTAINS InterPro DOMAIN/s: Pentapeptide repeat (InterPro:IPR001646); BEST Arabidopsis thaliana protein match is: Tetratr…	2438	1721	138;37;2263	124;13;1584	8	29	11	2	6.28943e-07	1.03853e-06	2.82655e-07	0.260427	0.158883	1.79896e+07	-20.8241	-1.89036	0.0478831	0.353692	-11.6574	-2.93188	13.0466	0.000303831	0.0331223	1	0.0157873	Chr1:4159264-4161455	43.9576	5.37932	-3.03062	5.61866	1.9244e-08	3.2248e-06	0.208761	0.0946694	0.0817008	0.183157	0.332067	0.0313081	0.094184	0.209997	-0.249149	-0.0884282	0.0597818
at1g79450	at1g79450.1	1	2	ALA-interacting subunit 5		ALA-interacting subunit 5 (ALIS5); INVOLVED IN: biological_process unknown; LOCATED IN: chloroplast thylakoid lumen plasma membrane membrane; EXPRESSED IN: 12 plant structures; EXPRESSED DURING: L mature pollen stage M germinated pollen stage 4 anthesis petal differentiation and expansion stage; CONTAINS InterPro DOMAIN/s: Protein of unknown function DUF284 transmembrane eukaryotic (InterPro:IPR0…	157	1228	10;0;147	87;2;1139	5	5	49	38	1.2124e-06	3.30179e-07	1.9639e-06	0.221811	0.158883	1.79896e+07	-20.2166	2.51763	0.0070149	0.133678	-10.6965	2.75	12.9058	0.000327561	0.0346272	1	0.0165046	Chr1:29887688-29890179	4.89409	20.7571	2.08449	-4.51627	6.29394e-06	0.000295221	0.999983	0.991115	0.853093	0.963738	1	0.948739	0.985713	0.999944	-0.0329575	0.0208375	0.132654
at1g04990	at1g04990.1	1	2	Zinc finger C-x8-C-x5-C-x3-H type family protein		Zinc finger C-x8-C-x5-C-x3-H type family protein; FUNCTIONS IN: zinc ion binding nucleic acid binding; INVOLVED IN: biological_process unknown; LOCATED IN: cellular_component unknown; EXPRESSED IN: 24 plant structures; EXPRESSED DURING: 15 growth stages; CONTAINS InterPro DOMAIN/s: Zinc finger CCCH-type (InterPro:IPR000571); BEST Arabidopsis thaliana protein match is: zinc finger nuclease 2 (TAIR…	935	2928	24;0;911	115;0;2813	0	24	58	57	1.61553e-06	5.56173e-07	2.63272e-06	0.268445	0.158883	1.79896e+07	-19.6966	2.32514	0.00403256	0.0997808	-10.5543	1.87179	12.6559	0.000374381	0.0384126	1	0.0183089	Chr1:1419079-1421789	4.11744	8.50099	1.04588	-2.02186	0.0431909	0.126659	0.995989	0.999382	0.201174	0.539903	0.994424	0.615215	0.871302	0.999677	-0.247066	0.310263	0.714708
at1g35580	at1g35580.3	4	3	cytosolic invertase 1	Encodes a protein with cytosolic (alkaline/neutral) invertase activity. The protein was shown to interact with PIP5K9.	cytosolic invertase 1 (CINV1); FUNCTIONS IN: protein binding beta-fructofuranosidase activity; INVOLVED IN: carbohydrate metabolic process sucrose catabolic process using invertase or sucrose synthase root development cellular amino acid metabolic process; LOCATED IN: cytosol nucleus plasma membrane membrane; EXPRESSED IN: 21 plant structures; EXPRESSED DURING: 13 growth stages; CONTAINS InterPro…	5421	15659	4;0;2280;1;0;97;3039	2;0;6574;25;0;146;8912	0	1	7	18	3.32719e-07	2.77958e-08	5.92566e-07	0.31878	0.158883	1.79896e+07	-22.8985	4.45423	0.00361548	0.0928158	-12.2877	4.53862	12.6102	0.000383656	0.0390769	1	0.0186255	Chr1:13122203-13125264	0.109553	1.05825	3.27199	-1.93867	0.0525418	0.144115	0.00440343	0.105007	0	0.00236728	0.0123272	0.00375498	0.0265412	0.189942	-0.000499936	0.0232574	0.186105
at5g61900	at5g61900.1	1	2	Calcium-dependent phospholipid-binding Copine family protein	Encodes a plasma-membrane localized copine-like protein which is a member of a newly identified class of calcium-dependent phospholipid binding proteins that are present in a wide range of organisms. Mutants exhibit temperature-sensitive growth defects an	BONZAI 1 (BON1); FUNCTIONS IN: calcium-dependent phospholipid binding; INVOLVED IN: in 7 processes; LOCATED IN: plasma membrane; EXPRESSED IN: 23 plant structures; EXPRESSED DURING: 14 growth stages; CONTAINS InterPro DOMAIN/s: C2 membrane targeting protein (InterPro:IPR018029) C2 calcium/lipid-binding domain CaLB (InterPro:IPR008973) Copine (InterPro:IPR010734) C2 calcium-dependent membrane targ…	31	281	18;13;0	227;54;0	5	13	87	140	3.0213e-06	5.3098e-07	5.35822e-06	0.192581	0.158883	1.79896e+07	-19.1733	3.32848	2.38831e-05	0.00373498	-9.77537	2.78849	12.482	0.0004109	0.0406646	1	0.0193823	Chr5:24855620-24864172	23.0466	66.6856	0	0	1	1	0	0	0	0	0	0	0	0	0	0	0
at1g22700	at1g22700.2	2	3	Tetratricopeptide repeat (TPR)-like superfamily protein	Encodes a TPR protein with homology to Ycf37 from Synechocystis that is localized to the thylakoid membrane and is involved in photosystem I biogenesis.	Tetratricopeptide repeat (TPR)-like superfamily protein; FUNCTIONS IN: binding; INVOLVED IN: photosystem I assembly; LOCATED IN: chloroplast thylakoid membrane chloroplast; EXPRESSED IN: 22 plant structures; EXPRESSED DURING: 13 growth stages; CONTAINS InterPro DOMAIN/s: Tetratricopeptide TPR-1 (InterPro:IPR001440) Tetratricopeptide-like helical (InterPro:IPR011990) Tetratricopeptide repeat-conta…	2162	1607	1;133;41;28;0;55;1904	1;67;44;22;0;37;1436	14	119	61	6	2.25484e-06	3.15688e-06	1.39684e-06	0.276566	0.158883	1.79896e+07	-18.8761	-1.16733	0.157307	0.584444	-9.81378	-2.2662	12.4629	0.000415106	0.0407915	1	0.0194428	Chr1:8027293-8029971	97.3425	31.8311	-1.61263	3.48709	0.000488298	0.00609475	0.761185	0.78243	0.580329	0.795481	0.928124	0.52888	0.769527	0.92109	-0.289029	-0.0285511	0.233545
at2g28930	at2g28930.3	4	3	protein kinase 1B		protein kinase 1B (PK1B); FUNCTIONS IN: protein serine/threonine kinase activity protein kinase activity kinase activity ATP binding; INVOLVED IN: protein amino acid phosphorylation; LOCATED IN: plasma membrane; EXPRESSED IN: 22 plant structures; EXPRESSED DURING: 13 growth stages; CONTAINS InterPro DOMAIN/s: Protein kinase ATP binding site (InterPro:IPR017441) Protein kinase catalytic domain (In…	668	443	0;14;0;23;0;27;604	3;6;0;8;0;22;404	3	20	7	1	3.71071e-07	5.99794e-07	1.75011e-07	0.293123	0.158883	1.79896e+07	-21.5851	-1.76118	0.124117	0.532095	-11.1157	-3.07696	12.3802	0.000433919	0.041758	1	0.0199034	Chr2:12424302-12426674	9.10214	1.60057	-2.50762	4.1469	3.37006e-05	0.000968491	0.524283	0.432135	0.21719	0.528689	0.836226	0.132894	0.372284	0.660546	-0.545844	-0.155523	0.28072
at4g02880	at4g02880.2	2	2			unknown protein; FUNCTIONS IN: molecular_function unknown; INVOLVED IN: biological_process unknown; LOCATED IN: cellular_component unknown; EXPRESSED IN: 24 plant structures; EXPRESSED DURING: 15 growth stages; BEST Arabidopsis thaliana protein match is: unknown protein (TAIR:AT1G03290.2).	1499	4713	48;37;1414	73;169;4471	12	25	77	92	2.59656e-06	1.16124e-06	3.91713e-06	0.185491	0.158883	1.79896e+07	-18.834	1.74559	0.0158312	0.207939	-10.0436	1.83722	12.2918	0.000454951	0.0429983	1	0.0204946	Chr4:1274464-1280031	1.98745	5.05507	1.34681	-2.41808	0.0156025	0.0652872	0.0670152	0.172865	0.0336015	0.0748864	0.144939	0.0934137	0.176918	0.304538	-0.00395432	0.0994051	0.234311
at5g13220	at5g13220.3	4	4	jasmonate-zim-domain protein 10	Plants overexpressing At5g13220.3 but not At5g13220.1 showed enhanced insensitivity to MeJa whereas RNAi constructs for At5g13220.3 increased MeJA sensitivity. This isoform modifies growth in response to wounding in a process that requires jasmonate signa	jasmonate-zim-domain protein 10 (JAZ10); FUNCTIONS IN: protein binding; INVOLVED IN: response to jasmonic acid stimulus regulation of systemic acquired resistance response to wounding; LOCATED IN: nucleus; EXPRESSED IN: 21 plant structures; EXPRESSED DURING: 11 growth stages; CONTAINS InterPro DOMAIN/s: Tify (InterPro:IPR010399) CCT domain-like (InterPro:IPR018467); BEST Arabidopsis thaliana prot…	907	3938	31;30;0;38;1;18;149;10;126;0;0;0;29;0;475	175;233;0;209;5;116;921;66;649;0;0;0;229;0;1335	4	34	63	146	3.02396e-06	9.45929e-07	5.03008e-06	0.21437	0.158883	1.79896e+07	-18.817	2.43503	0.00124032	0.0490923	-8.67738	2.0917	12.2873	0.000456052	0.0429983	1	0.0204946	Chr5:4218887-4220883	9.99854	18.9356	0.921315	-1.81335	0.069778	0.173902	0.313673	0.350623	0.133042	0.354277	0.66999	0.157814	0.30269	0.464716	-0.405535	-0.0479502	0.234742
at1g67590	at1g67590.1	1	2	Remorin family protein		Remorin family protein; FUNCTIONS IN: DNA binding; INVOLVED IN: biological_process unknown; LOCATED IN: nucleus; EXPRESSED IN: 23 plant structures; EXPRESSED DURING: 12 growth stages; CONTAINS InterPro DOMAIN/s: Remorin C-terminal (InterPro:IPR005516); BEST Arabidopsis thaliana protein match is: Remorin family protein (TAIR:AT2G02170.2); Has 1722 Blast hits to 1339 proteins in 252 species: Archae…	1042	355	159;0;883	66;0;289	15	144	38	28	2.56998e-06	3.69021e-06	1.48567e-06	0.199756	0.158883	1.79896e+07	-18.7092	-1.30285	0.069194	0.414858	-10.2806	-1.70908	12.2365	0.000468634	0.043888	1	0.0209187	Chr1:25333057-25334647	57.1241	7.17485	-2.99308	5.91156	3.3888e-09	7.37243e-07	1	1	0.946325	0.984019	1	0.869091	0.962632	1	-0.1174	-0.0202244	0.0363911
at4g36540	at4g36540.1	1	2	BR enhanced expression 2		BR enhanced expression 2 (BEE2); FUNCTIONS IN: DNA binding sequence-specific DNA binding transcription factor activity; INVOLVED IN: regulation of transcription; LOCATED IN: nucleus; EXPRESSED IN: 21 plant structures; EXPRESSED DURING: 13 growth stages; CONTAINS InterPro DOMAIN/s: Helix-loop-helix DNA-binding domain (InterPro:IPR001092) Helix-loop-helix DNA-binding (InterPro:IPR011598); BEST Arab…	1740	875	330;26;1384	102;5;768	32	298	54	48	4.92601e-06	7.5782e-06	2.32097e-06	0.178484	0.158883	1.79896e+07	-17.8649	-1.70353	0.00999399	0.163489	-9.71524	-1.74066	12.1678	0.00048622	0.0452314	1	0.021559	Chr4:17243582-17245296	65.2597	13.3922	-2.2848	4.75855	1.94985e-06	0.00012645	0.902534	0.944284	0.715255	0.881066	0.964944	0.831095	0.936987	0.99022	-0.0887864	0.0539417	0.233811
at5g39660	at5g39660.1	1	2	cycling DOF factor 2	Dof-type zinc finger domain-containing protein identical to H-protein promoter binding factor-2a GI:3386546 from (Arabidopsis thaliana). Interacts with LKP2 and FKF1 but its overexpression does not change flowering time under short or long day conditions.	cycling DOF factor 2 (CDF2); CONTAINS InterPro DOMAIN/s: Zinc finger Dof-type (InterPro:IPR003851); BEST Arabidopsis thaliana protein match is: cycling DOF factor 3 (TAIR:AT3G47500.1); Has 1150 Blast hits to 1134 proteins in 76 species: Archae - 0; Bacteria - 6; Metazoa - 18; Fungi - 6; Plants - 1095; Viruses - 0; Other Eukaryotes - 25 (source: NCBI BLink).	364	1063	31;0;333	153;0;910	4	27	59	94	2.23895e-06	7.98115e-07	3.60541e-06	0.207019	0.158883	1.79896e+07	-19.1769	2.19364	0.0034654	0.0902414	-10.4994	2.08378	12.1015	0.000503825	0.0462525	1	0.0220457	Chr5:15878698-15881044	5.87485	11.8681	1.01446	-2.15037	0.0315263	0.103342	0.999092	0.99995	0.434516	0.780994	0.999076	0.781661	0.933009	1	-0.133764	0.151055	0.513732
at5g66640	at5g66640.1	1	2	DA1-related protein 3		DA1-related protein 3 (DAR3); CONTAINS InterPro DOMAIN/s: Protein of unknown function DUF3633 (InterPro:IPR022087); BEST Arabidopsis thaliana protein match is: DA1-related protein 6 (TAIR:AT5G66620.1); Has 235 Blast hits to 233 proteins in 45 species: Archae - 0; Bacteria - 8; Metazoa - 9; Fungi - 11; Plants - 164; Viruses - 0; Other Eukaryotes - 43 (source: NCBI BLink).	123	944	22;8;93	147;47;750	9	13	95	52	2.06179e-06	7.27918e-07	3.25094e-06	0.199756	0.158883	1.79896e+07	-19.2979	2.13309	0.00808612	0.144881	-9.76656	1.98328	12.0526	0.000517206	0.0471706	1	0.0224833	Chr5:26599383-26601949	3.31803	11.5716	1.80219	-3.53363	0.000409889	0.00538721	0.815571	0.841758	0.540212	0.797169	0.956849	0.669729	0.835041	0.929079	-0.189612	0.0300693	0.313365
at2g45990	at2g45990.1	1	4			unknown protein; FUNCTIONS IN: molecular_function unknown; INVOLVED IN: biological_process unknown; LOCATED IN: chloroplast chloroplast stroma; EXPRESSED IN: 22 plant structures; EXPRESSED DURING: 13 growth stages; Has 312 Blast hits to 312 proteins in 90 species: Archae - 0; Bacteria - 131; Metazoa - 0; Fungi - 0; Plants - 67; Viruses - 0; Other Eukaryotes - 114 (source: NCBI BLink).	1820	1949	3;5;174;0;0;0;7;50;2;0;34;0;128;0;1417	29;5;250;0;0;0;11;61;15;0;31;0;133;0;1414	3	0	0	29	4.48955e-07	1.01497e-07	7.24141e-07	0.618505	0.158883	1.79896e+07	-21.5698	2.42491	0.176507	0.611738	-11.8129	8.95908	11.9757	0.000538994	0.0486054	1	0.0231671	Chr2:18919315-18922179	84.3497	38.5176	-1.13086	2.41919	0.0155549	0.065183	0.502982	0.544451	0.25769	0.484954	0.697039	0.264724	0.492905	0.695502	-0.308084	0.0047184	0.327796
at4g25070	at4g25070.2	2	2			unknown protein; EXPRESSED IN: cultured cell; BEST Arabidopsis thaliana protein match is: unknown protein (TAIR:AT3G48860.2); Has 30201 Blast hits to 17322 proteins in 780 species: Archae - 12; Bacteria - 1396; Metazoa - 17338; Fungi - 3422; Plants - 5037; Viruses - 0; Other Eukaryotes - 2996 (source: NCBI BLink).	128	1124	4;3;121	54;31;1039	2	1	10	21	4.46767e-07	9.37404e-08	7.31578e-07	0.301564	0.158883	1.79896e+07	-21.8041	2.86515	0.0304898	0.290896	-11.6805	4.45537	11.9258	0.000553632	0.0492063	1	0.0234536	Chr4:12872445-12876734	0.679029	3.77221	2.47387	-3.64916	0.0002631	0.00393556	0.461372	0.430712	0.104273	0.522223	0.912951	0.11621	0.435623	0.807356	-0.601811	-0.0862826	0.469229
at5g04510	at5g04510.1	1	2	3'-phosphoinositide-dependent protein kinase 1	Encodes 3-phosphoinositide-dependent protein kinase that contains pleckstrin homology domain and binds 3-phosphoinositides. It activates the protein kinase AGC2-1 in a phosphatidic acid dependent manner. Phosphorylates S6K1. Interacts with PID and tran	3'-phosphoinositide-dependent protein kinase 1 (PDK1); FUNCTIONS IN: 3-phosphoinositide-dependent protein kinase activity protein binding phosphoinositide binding protein kinase activity kinase activity; INVOLVED IN: positive regulation of protein kinase activity; LOCATED IN: cellular_component unknown; EXPRESSED IN: 24 plant structures; EXPRESSED DURING: 13 growth stages; CONTAINS InterPro DOMAI…	871	663	63;16;792	30;14;619	17	46	20	10	1.23317e-06	1.88406e-06	6.64245e-07	0.207019	0.158883	1.79896e+07	-19.7685	-1.51156	0.0475498	0.352505	-10.5309	-1.79944	11.7111	0.000621279	0.0540024	1	0.0257396	Chr5:1286865-1289908	19.4703	6.45316	-1.5932	3.3823	0.000718805	0.00799779	0.908709	0.865817	0.801696	0.917728	0.975006	0.699405	0.858473	0.952229	-0.223404	-0.0552494	0.0890566
at5g48830	at5g48830.1	1	2			unknown protein; FUNCTIONS IN: molecular_function unknown; INVOLVED IN: biological_process unknown; LOCATED IN: chloroplast; EXPRESSED IN: 22 plant structures; EXPRESSED DURING: 13 growth stages; Has 30201 Blast hits to 17322 proteins in 780 species: Archae - 12; Bacteria - 1396; Metazoa - 17338; Fungi - 3422; Plants - 5037; Viruses - 0; Other Eukaryotes - 2996 (source: NCBI BLink).	838	538	203;25;610	100;15;423	35	168	58	42	3.75081e-06	5.3174e-06	2.24844e-06	0.164717	0.158883	1.79896e+07	-18.1422	-1.24097	0.0496049	0.358639	-9.66045	-1.72617	11.7057	0.000623075	0.0540024	1	0.0257396	Chr5:19800113-19803098	19.4012	5.69826	-1.76755	3.63442	0.000278612	0.00411114	0.867152	0.884715	0.728633	0.893166	0.976322	0.721583	0.880784	0.971074	-0.203894	-0.013391	0.172214
at3g12690	at3g12690.1	1	3	AGC kinase 1.5	Encodes a putative serine/threonine kinase It is expressed specifically in pollen and appears to function redundantly with AGC1.7 to regulate polarized growth of pollen tubes.	AGC kinase 1.5 (AGC1.5); FUNCTIONS IN: kinase activity; INVOLVED IN: pollen tube growth unidimensional cell growth; LOCATED IN: chloroplast; EXPRESSED IN: 21 plant structures; EXPRESSED DURING: 11 growth stages; CONTAINS InterPro DOMAIN/s: Protein kinase catalytic domain (InterPro:IPR000719) Serine/threonine-protein kinase domain (InterPro:IPR002290) Serine/threonine-protein kinase-like domain (I…	328	311	39;0;0;0;0;0;289	14;1;0;0;0;0;296	6	33	8	6	6.47614e-07	1.02298e-06	3.15597e-07	0.229344	0.158883	1.79896e+07	-20.7546	-1.68204	0.0582051	0.384979	-11.3813	-2.35161	11.6265	0.000650178	0.0556689	1	0.0265339	Chr3:4030446-4033332	7.79091	2.44794	-1.67022	3.19777	0.00138493	0.0125954	0.999855	0.944298	0.48294	0.846234	0.975588	0.210655	0.639088	0.904142	-0.659952	-0.193011	0.221928
at3g17800	at3g17800.1	1	2	Protein of unknown function (DUF760)	mRNA level of the MEB5.2 gene (At3g17800) remains unchanged after cutting the inflorescence stem	FUNCTIONS IN: molecular_function unknown; INVOLVED IN: response to UV-B; LOCATED IN: chloroplast; EXPRESSED IN: 23 plant structures; EXPRESSED DURING: 13 growth stages; CONTAINS InterPro DOMAIN/s: Protein of unknown function DUF760 (InterPro:IPR008479); BEST Arabidopsis thaliana protein match is: Protein of unknown function (DUF760) (TAIR:AT1G48450.1); Has 157 Blast hits to 157 proteins in 32 spe…	4218	14720	257;0;3961	1248;0;13472	77	180	389	859	1.91481e-05	8.09404e-06	3.0053e-05	0.157953	0.158883	1.79896e+07	-15.9682	1.89222	0.00191795	0.0635085	-7.72247	2.00841	11.6257	0.000650467	0.0556689	1	0.0265339	Chr3:6089604-6093151	133.23	215.061	0.690827	-1.30505	0.191876	0.333945	1	1	0.986893	0.995505	1	0.995332	0.998477	1	-0.00295182	0.00271514	0.0116341
at2g43680	at2g43680.1	1	3	IQ-domain 14		IQ-domain 14 (IQD14); FUNCTIONS IN: calmodulin binding; LOCATED IN: plasma membrane; EXPRESSED IN: 23 plant structures; EXPRESSED DURING: 13 growth stages; CONTAINS InterPro DOMAIN/s: IQ calmodulin-binding region (InterPro:IPR000048); BEST Arabidopsis thaliana protein match is: IQ-domain 13 (TAIR:AT3G59690.1); Has 30201 Blast hits to 17322 proteins in 780 species: Archae - 12; Bacteria - 1396; Me…	12843	38003	126;22;21;9;65;61;12539	736;128;94;44;341;270;36390	34	92	346	390	1.04845e-05	3.79377e-06	1.70226e-05	0.138125	0.158883	1.79896e+07	-16.9256	2.16671	0.000218771	0.016787	-9.14875	1.80826	11.517	0.000689621	0.0568294	1	0.027087	Chr2:18108348-18111831	175.167	260.3	0.57144	-0.942706	0.345831	0.489134	0.723271	0.692193	0.547662	0.729586	0.851533	0.54279	0.70735	0.82593	-0.23017	-0.0256183	0.204024
at1g76040	at1g76040.2	2	2	calcium-dependent protein kinase 29	member of Calcium Dependent Protein Kinase	calcium-dependent protein kinase 29 (CPK29); FUNCTIONS IN: in 6 functions; INVOLVED IN: protein amino acid phosphorylation; LOCATED IN: nucleus plasma membrane cytoplasm; EXPRESSED IN: 23 plant structures; EXPRESSED DURING: 13 growth stages; CONTAINS InterPro DOMAIN/s: Protein kinase ATP binding site (InterPro:IPR017441) EF-Hand 1 calcium-binding site (InterPro:IPR018247) Serine/threonine-protein…	530	2575	3;231;296	21;1075;1479	129	102	600	475	1.71525e-05	9.83513e-06	2.43013e-05	0.178484	0.158883	1.79896e+07	-15.9792	1.30111	0.0431721	0.335479	-7.58022	2.07026	11.512	0.000691493	0.0568294	1	0.027087	Chr1:28537672-28540637	10.2671	29.9022	1.54223	-3.73472	0.000187926	0.00313856	0.944869	0.923693	0.84418	0.942469	0.993303	0.817463	0.922587	0.977088	-0.136882	-0.0188936	0.0991496
at1g64610	at1g64610.1	1	2	Transducin/WD40 repeat-like superfamily protein		Transducin/WD40 repeat-like superfamily protein; CONTAINS InterPro DOMAIN/s: WD40 repeat 2 (InterPro:IPR019782) WD40 repeat-like-containing domain (InterPro:IPR011046) WD40-repeat-containing domain (InterPro:IPR017986) WD40/YVTN repeat-like-containing domain (InterPro:IPR015943) WD40 repeat (InterPro:IPR001680) WD40 repeat subgroup (InterPro:IPR019781) G-protein beta WD-40 repeat region (InterPro…	586	3393	20;5;561	163;9;3221	13	7	98	65	2.31386e-06	7.94572e-07	3.64507e-06	0.23697	0.158883	1.79896e+07	-19.1263	2.12064	0.0141308	0.195676	-9.83712	2.53503	11.4988	0.000696419	0.0568294	1	0.027087	Chr1:23998724-24001950	2.53065	14.2082	2.48914	-4.86254	1.15889e-06	8.87085e-05	0.296199	0.793368	0.132056	0.382782	0.712446	0.514268	0.743566	0.90289	-0.0503025	0.356977	0.66158
at4g24800	at4g24800.3	4	3	MA3 domain-containing protein		MA3 domain-containing protein; FUNCTIONS IN: molecular_function unknown; INVOLVED IN: biological_process unknown; LOCATED IN: cellular_component unknown; EXPRESSED IN: 24 plant structures; EXPRESSED DURING: 15 growth stages; CONTAINS InterPro DOMAIN/s: Initiation factor eIF-4 gamma MA3 (InterPro:IPR003891); BEST Arabidopsis thaliana protein match is: MA3 domain-containing protein (TAIR:AT5G63190.…	4108	3272	40;4;47;42;37;0;3938	30;0;47;13;36;0;3146	7	35	3	10	6.88351e-07	1.11547e-06	3.0651e-07	0.260427	0.158883	1.79896e+07	-20.7048	-1.83231	0.0523112	0.366724	-11.0015	-2.39009	11.4671	0.00070841	0.0574718	1	0.0273932	Chr4:12781761-12785197	7.47783	1.68965	-2.14589	3.91245	9.13652e-05	0.00192192	0.140717	0.0575995	0.0778183	0.172205	0.317597	0.0177261	0.0587241	0.132484	-0.26622	-0.112347	0.0103238
at4g11350	at4g11350.2	2	2	Protein of unknown function (DUF604)		Protein of unknown function (DUF604); CONTAINS InterPro DOMAIN/s: Protein of unknown function DUF604 (InterPro:IPR006740); BEST Arabidopsis thaliana protein match is: Protein of unknown function (DUF604) (TAIR:AT4G23490.1); Has 35333 Blast hits to 34131 proteins in 2444 species: Archae - 798; Bacteria - 22429; Metazoa - 974; Fungi - 991; Plants - 531; Viruses - 0; Other Eukaryotes - 9610 (source:…	216	789	29;2;185	125;34;630	0	2	20	14	4.38212e-07	5.47222e-08	7.63742e-07	0.260427	0.158883	1.79896e+07	-22.2368	3.83107	0.00209961	0.0668918	-11.6301	3.41068	11.2549	0.000794116	0.0622533	1	0.0296723	Chr4:6901681-6904244	0.0724354	0.608896	3.07143	-2.0429	0.0410621	0.122667	0.0111209	0.0536833	0	0.0137926	0.0416864	0.0189131	0.0557086	0.132947	-0.00659639	0.0411847	0.122775
at1g07010	at1g07010.1	1	3	Calcineurin-like metallo-phosphoesterase superfamily protein		Calcineurin-like metallo-phosphoesterase superfamily protein; FUNCTIONS IN: hydrolase activity protein serine/threonine phosphatase activity; INVOLVED IN: biological_process unknown; LOCATED IN: peroxisome; EXPRESSED IN: 21 plant structures; EXPRESSED DURING: 13 growth stages; CONTAINS InterPro DOMAIN/s: Metallophosphoesterase (InterPro:IPR004843); BEST Arabidopsis thaliana protein match is: Calc…	3737	2541	417;42;433;1;8;13;2823	192;34;242;1;7;33;2032	67	350	130	62	7.40438e-06	1.06708e-05	4.21105e-06	0.144658	0.158883	1.79896e+07	-17.1864	-1.34163	0.0214137	0.242675	-9.31788	-1.66567	11.1095	0.000858881	0.0662145	1	0.0315603	Chr1:2152851-2156008	99.4472	29.0846	-1.77367	3.67436	0.00023845	0.00368003	0.879517	0.865146	0.812091	0.911131	0.966375	0.701383	0.859349	0.951119	-0.210325	-0.0494816	0.0866094
at5g14930	at5g14930.2	2	3	senescence-associated gene 101	encodes an acyl hydrolase involved in senescence .	senescence-associated gene 101 (SAG101); CONTAINS InterPro DOMAIN/s: Lipase class 3 (InterPro:IPR002921); BEST Arabidopsis thaliana protein match is: alpha/beta-Hydrolases superfamily protein (TAIR:AT3G52430.1); Has 536 Blast hits to 436 proteins in 38 species: Archae - 0; Bacteria - 6; Metazoa - 0; Fungi - 0; Plants - 513; Viruses - 0; Other Eukaryotes - 17 (source: NCBI BLink).	650	3147	6;219;0;0;0;371;54	73;1070;0;2;0;1764;238	91	128	582	488	1.62082e-05	7.96691e-06	2.42791e-05	0.144658	0.158883	1.79896e+07	-16.1342	1.60856	0.0060117	0.123181	-8.01177	1.9315	11.0652	0.000879625	0.0667081	1	0.0317956	Chr5:4828639-4830955	15.7809	36.6096	1.21405	-2.87358	0.00405849	0.0261441	0.882156	0.944726	0.62809	0.855911	0.988532	0.616266	0.915923	1	-0.260225	0.0514386	0.299862
at1g72890	at1g72890.1	1	2	Disease resistance protein (TIR-NBS class)		Disease resistance protein (TIR-NBS class); FUNCTIONS IN: transmembrane receptor activity ATP binding; INVOLVED IN: signal transduction defense response apoptosis innate immune response; LOCATED IN: intrinsic to membrane; EXPRESSED IN: 20 plant structures; EXPRESSED DURING: 12 growth stages; CONTAINS InterPro DOMAIN/s: NB-ARC (InterPro:IPR002182) Disease resistance protein (InterPro:IPR000767) To…	252	1269	37;6;209	145;10;1114	12	25	65	80	2.31348e-06	1.16124e-06	3.36571e-06	0.192581	0.158883	1.79896e+07	-18.9426	1.52535	0.0379452	0.319261	-10.2428	1.68432	10.9576	0.000932186	0.0695316	1	0.0331414	Chr1:27429915-27431960	10.6264	23.5479	1.14794	-2.57053	0.0101544	0.0493628	0.962898	0.977575	0.751803	0.919505	0.988914	0.930095	0.975194	0.995207	-0.0276608	0.0544045	0.224003
at3g54890	at3g54890.1	1	4	photosystem I light harvesting complex gene 1	Encodes a component of the light harvesting complex associated with photosystem I.	photosystem I light harvesting complex gene 1 (LHCA1); FUNCTIONS IN: chlorophyll binding; INVOLVED IN: response to blue light response to red light photosynthesis light harvesting in photosystem I response to far red light photosynthesis; LOCATED IN: in 7 components; EXPRESSED IN: 29 plant structures; EXPRESSED DURING: 14 growth stages; CONTAINS InterPro DOMAIN/s: Chlorophyll A-B binding protein …	19217	13716	463;0;30;0;863;0;937;32;5229;0;362;0;695;0;10606	272;0;13;0;477;0;613;39;4832;0;268;0;414;0;6788	66	397	243	29	8.5248e-06	1.14829e-05	5.62525e-06	0.21437	0.158883	1.79896e+07	-16.9273	-1.0288	0.139588	0.55583	-6.61696	-2.28631	10.9538	0.000934119	0.0695316	1	0.0331414	Chr3:20339503-20341103	1232.93	362.492	-1.76607	2.41654	0.0156689	0.0654768	0.993176	0.988932	0.985446	0.992654	0.996658	0.969754	0.984183	0.993189	-0.0229352	-0.00824375	0.00277648
at3g29375	at3g29375.2	2	2	XH domain-containing protein		XH domain-containing protein; FUNCTIONS IN: molecular_function unknown; INVOLVED IN: biological_process unknown; LOCATED IN: cellular_component unknown; EXPRESSED IN: 22 plant structures; EXPRESSED DURING: 13 growth stages; CONTAINS InterPro DOMAIN/s: Domain of unknown function XH (InterPro:IPR005379); BEST Arabidopsis thaliana protein match is: XH/XS domain-containing protein (TAIR:AT1G80790.1).	396	352	60;103;233	63;60;229	13	90	45	15	1.90145e-06	2.54095e-06	1.29944e-06	0.21437	0.158883	1.79896e+07	-19.0774	-0.959706	0.195988	0.635012	-10.1823	-1.64782	10.9485	0.000936788	0.0695316	1	0.0331414	Chr3:11280150-11281894	7.90886	2.3996	-1.72067	2.87694	0.00401549	0.0259615	0.512658	0.359224	0.230157	0.484953	0.759557	0.148058	0.351415	0.599856	-0.469813	-0.133349	0.233546
at4g25100	at4g25100.2	2	5	Fe superoxide dismutase 1	Fe-superoxide dismutase	Fe superoxide dismutase 1 (FSD1); FUNCTIONS IN: superoxide dismutase activity copper ion binding; INVOLVED IN: response to oxidative stress response to cadmium ion removal of superoxide radicals response to copper ion circadian rhythm; LOCATED IN: thylakoid mitochondrion plasma membrane chloroplast chloroplast envelope; EXPRESSED IN: 22 plant structures; EXPRESSED DURING: 14 growth stages; CONTAI…	11131	5851	1;2621;0;1;0;0;27;0;0;0;20;0;0;0;318;0;0;0;0;0;0;0;777;0;0;0;0;0;0;0;7366	0;1268;1;0;0;0;42;0;0;0;22;0;0;0;227;0;0;0;0;0;0;0;450;0;0;0;0;0;0;0;3841	120	2501	950	318	4.02856e-05	5.33682e-05	2.72157e-05	0.23697	0.158883	1.79896e+07	-14.6806	-0.969801	0.179826	0.616142	-6.63639	-2.09878	10.914	0.000954408	0.0702783	1	0.0334973	Chr4:12884299-12887011	593.777	130.021	-2.19118	3.50361	0.00045899	0.00585265	0.997689	0.999999	0.889061	0.9772	0.995833	0.912008	0.966601	0.992263	-0.0683595	-0.00931944	0.0797722
at3g27610	at3g27610.1	1	2	Nucleotidylyl transferase superfamily protein		Nucleotidylyl transferase superfamily protein; BEST Arabidopsis thaliana protein match is: Nucleotidylyl transferase superfamily protein (TAIR:AT2G01220.2); Has 420 Blast hits to 413 proteins in 52 species: Archae - 6; Bacteria - 25; Metazoa - 0; Fungi - 3; Plants - 76; Viruses - 0; Other Eukaryotes - 310 (source: NCBI BLink).	453	1345	27;16;410	136;65;1144	1	26	43	93	1.97194e-06	6.40577e-07	3.25591e-06	0.25251	0.158883	1.79896e+07	-19.4292	2.40729	0.00267227	0.0776462	-10.4476	1.95545	10.908	0.000957478	0.0702783	1	0.0334973	Chr3:10225524-10228192	10.9783	15.3092	0.47974	-1.04449	0.296259	0.440707	0.640086	0.633859	0.375025	0.629427	0.83948	0.261234	0.636419	0.908784	-0.431346	0.00504915	0.36947
at2g05830	at2g05830.1	1	4	NagB/RpiA/CoA transferase-like superfamily protein		NagB/RpiA/CoA transferase-like superfamily protein; FUNCTIONS IN: GTP binding translation initiation factor activity; INVOLVED IN: cellular biosynthetic process translational initiation cellular metabolic process; LOCATED IN: eukaryotic translation initiation factor 2B complex; EXPRESSED IN: 23 plant structures; EXPRESSED DURING: 13 growth stages; CONTAINS InterPro DOMAIN/s: Putative translation …	1953	1568	32;4;65;0;0;0;106;0;70;0;3;0;7;0;1666	16;6;67;0;0;0;91;0;41;0;2;0;1;0;1344	6	26	11	5	5.94223e-07	8.73037e-07	3.54617e-07	0.23697	0.158883	1.79896e+07	-20.7841	-1.29646	0.137334	0.551771	-11.1702	-2.36916	10.8254	0.00100116	0.0727612	1	0.0346807	Chr2:2229601-2232106	30.309	13.0507	-1.21562	2.65689	0.00788658	0.0415453	0.946227	0.863974	0.764861	0.878031	0.956051	0.558483	0.741533	0.894609	-0.336169	-0.136048	0.0522613
at2g29350	at2g29350.2	2	3	senescence-associated gene 13	senescence-associated gene SAG13 encoding a short-chain alcohol dehydrogenase	senescence-associated gene 13 (SAG13); CONTAINS InterPro DOMAIN/s: Short-chain dehydrogenase/reductase conserved site (InterPro:IPR020904) NAD(P)-binding domain (InterPro:IPR016040) Glucose/ribitol dehydrogenase (InterPro:IPR002347) Short-chain dehydrogenase/reductase SDR (InterPro:IPR002198); BEST Arabidopsis thaliana protein match is: NAD(P)-binding Rossmann-fold superfamily protein (TAIR:AT2G2…	809	6308	0;7;193;0;68;0;541	0;74;1472;0;528;0;4234	4	3	56	18	9.79793e-07	2.30918e-07	1.59766e-06	0.260427	0.158883	1.79896e+07	-20.6067	2.69283	0.0129085	0.187312	-11.7057	3.38537	10.8141	0.00100732	0.0728295	1	0.0347133	Chr2:12600913-12602556	1.2568	5.3259	2.08327	-2.68721	0.00720506	0.0389733	0.0289626	0.044447	0.00979184	0.0362951	0.0898566	0.0176087	0.047996	0.0995278	-0.0494863	0.0113907	0.070814
at4g23450	at4g23450.1	1	3	RING/U-box superfamily protein		RING/U-box superfamily protein; FUNCTIONS IN: zinc ion binding; INVOLVED IN: N-terminal protein myristoylation; LOCATED IN: chloroplast; EXPRESSED IN: 9 plant structures; EXPRESSED DURING: LP.04 four leaves visible 4 anthesis petal differentiation and expansion stage; CONTAINS InterPro DOMAIN/s: Zinc finger RING-type (InterPro:IPR001841) Zinc finger C3HC4 RING-type (InterPro:IPR018957); BEST Arab…	54	365	5;0;0;0;0;0;49	41;0;0;0;2;1;321	1	4	23	18	5.64826e-07	1.40348e-07	9.25863e-07	0.23697	0.158883	1.79896e+07	-21.4058	2.72646	0.0114044	0.175394	-11.4537	2.6489	10.7993	0.0010154	0.0730354	1	0.0348114	Chr4:12237764-12242706	3.31698	8.69667	1.39059	-2.41205	0.0158629	0.0660093	0.999807	0.997103	0.674488	0.893924	0.980179	0.795893	0.916428	0.984336	-0.131164	0.0250645	0.25489
at5g14420	at5g14420.3	4	4	RING domain ligase2		RING domain ligase2 (RGLG2); CONTAINS InterPro DOMAIN/s: Zinc finger RING-type (InterPro:IPR001841) Copine (InterPro:IPR010734) von Willebrand factor type A (InterPro:IPR002035); BEST Arabidopsis thaliana protein match is: RING domain ligase1 (TAIR:AT3G01650.1); Has 35333 Blast hits to 34131 proteins in 2444 species: Archae - 798; Bacteria - 22429; Metazoa - 974; Fungi - 991; Plants - 531; Viruse…	872	3805	3;50;0;4;0;0;0;1;0;0;0;0;0;0;814	11;114;0;132;0;0;0;116;0;0;0;1;0;0;3431	0	4	30	102	1.71746e-06	1.06509e-07	3.22484e-06	0.268445	0.158883	1.79896e+07	-20.7247	4.97344	1.63319e-06	0.000691103	-11.3737	4.08134	10.6321	0.00111142	0.0787243	1	0.037523	Chr5:4648110-4651309	4.63046	18.7911	0	0	1	1	0.145157	0.323835	0.0655622	0.362459	0.728475	0	0.353259	0.765417	-0.567617	-0.029608	0.507303
at3g55470	at3g55470.1	1	2	Calcium-dependent lipid-binding (CaLB domain) family protein		Calcium-dependent lipid-binding (CaLB domain) family protein; CONTAINS InterPro DOMAIN/s: C2 membrane targeting protein (InterPro:IPR018029) C2 calcium/lipid-binding domain CaLB (InterPro:IPR008973) C2 calcium-dependent membrane targeting (InterPro:IPR000008); BEST Arabidopsis thaliana protein match is: Calcium-dependent lipid-binding (CaLB domain) family protein (TAIR:AT1G63220.1); Has 2395 Blas…	300	1181	17;10;273	91;58;1032	11	6	58	33	1.40231e-06	6.5926e-07	2.01874e-06	0.260427	0.158883	1.79896e+07	-19.6773	1.51557	0.114094	0.514415	-10.2213	2.30239	10.5591	0.0011562	0.0807942	1	0.0385095	Chr3:20564235-20571248	10.263	24.7902	1.27232	-2.49393	0.0126337	0.0568842	0.613497	0.609095	0.46378	0.685173	0.863408	0.396219	0.601008	0.783856	-0.376626	-0.080548	0.215566
at3g50950	at3g50950.2	2	2	HOPZ-ACTIVATED RESISTANCE 1		HOPZ-ACTIVATED RESISTANCE 1 (ZAR1); FUNCTIONS IN: ATP binding; INVOLVED IN: defense response apoptosis; LOCATED IN: cellular_component unknown; EXPRESSED IN: 22 plant structures; EXPRESSED DURING: 13 growth stages; CONTAINS InterPro DOMAIN/s: NB-ARC (InterPro:IPR002182) Disease resistance protein (InterPro:IPR000767); BEST Arabidopsis thaliana protein match is: Disease resistance protein (CC-NBS-…	8227	22290	900;103;7224	2374;527;19389	7	96	228	299	7.34145e-06	2.3275e-06	1.23032e-05	0.178484	0.158883	1.79896e+07	-17.5168	2.41268	0.000238508	0.0178725	-8.50731	1.76132	10.3642	0.0012848	0.0878832	1	0.0418884	Chr3:18935673-18940428	34.4151	60.0926	0.804146	-1.71663	0.0860462	0.198987	0.33824	0.351604	0.0957289	0.257033	0.505106	0.0107951	0.374922	0.741358	-0.291785	0.109901	0.498669
at5g45840	at5g45840.2	2	2	Leucine-rich repeat protein kinase family protein		Leucine-rich repeat protein kinase family protein; FUNCTIONS IN: protein serine/threonine kinase activity protein kinase activity ATP binding; INVOLVED IN: transmembrane receptor protein tyrosine kinase signaling pathway protein amino acid phosphorylation; LOCATED IN: endomembrane system; EXPRESSED IN: 22 plant structures; EXPRESSED DURING: 13 growth stages; CONTAINS InterPro DOMAIN/s: Protein ki…	56	218	0;10;46	0;63;155	3	7	33	30	9.06945e-07	2.9506e-07	1.43448e-06	0.221811	0.158883	1.79896e+07	-20.5435	2.2665	0.0140637	0.195124	-10.2563	2.03509	10.2146	0.00139334	0.0930274	1	0.0443404	Chr5:18593916-18597995	0.57077	1.87883	1.71885	-2.54685	0.0108701	0.0516553	0.994625	0.999689	0.139115	0.544719	0.997383	0.448817	0.809557	1	-0.370048	0.246168	0.746261
at3g24170	at3g24170.3	4	3	glutathione-disulfide reductase	Encodes a cytosolic glutathione reductase.	glutathione-disulfide reductase (GR1); FUNCTIONS IN: NADP or NADPH binding glutathione-disulfide reductase activity oxidoreductase activity FAD binding; INVOLVED IN: oxidation reduction glutathione metabolic process cell redox homeostasis; LOCATED IN: peroxisome; EXPRESSED IN: 23 plant structures; EXPRESSED DURING: 13 growth stages; CONTAINS InterPro DOMAIN/s: FAD-dependent pyridine nucleotide-di…	4829	11755	212;15;0;4;2;0;4596	631;22;0;56;4;0;11042	0	4	14	42	7.60544e-07	1.06509e-07	1.35066e-06	0.301564	0.158883	1.79896e+07	-21.3559	3.73488	0.000570856	0.0309312	-11.7922	3.4496	10.1947	0.00140844	0.0935875	1	0.0446073	Chr3:8729509-8734562	69.3817	71.4892	0	0	1	1	0.105002	0.274145	0.0268909	0.110437	0.255119	0.128127	0.315753	0.529393	-0.0261813	0.19361	0.444736
at2g29290	at2g29290.2	2	2	NAD(P)-binding Rossmann-fold superfamily protein		NAD(P)-binding Rossmann-fold superfamily protein; FUNCTIONS IN: oxidoreductase activity binding catalytic activity; INVOLVED IN: oxidation reduction metabolic process; EXPRESSED IN: 16 plant structures; EXPRESSED DURING: 11 growth stages; CONTAINS InterPro DOMAIN/s: Short-chain dehydrogenase/reductase conserved site (InterPro:IPR020904) NAD(P)-binding domain (InterPro:IPR016040) Glucose/ribitol d…	2508	809	11;818;1679	1;288;520	39	779	80	208	1.19174e-05	1.68608e-05	6.97788e-06	0.23697	0.158883	1.79896e+07	-16.4946	-1.26524	0.0854413	0.45403	-8.7785	-1.63274	10.181	0.00141892	0.0938368	1	0.0447261	Chr2:12585855-12587742	101.842	12.6709	-3.00674	5.98515	2.16184e-09	5.07154e-07	0.952753	0.983791	0.863534	0.950895	0.991282	0.852609	0.959298	1	-0.101669	0.00847322	0.103198
at5g27290	at5g27290.1	1	2			unknown protein; LOCATED IN: chloroplast; EXPRESSED IN: 22 plant structures; EXPRESSED DURING: 13 growth stages; BEST Arabidopsis thaliana protein match is: unknown protein (TAIR:AT1G54680.3); Has 30201 Blast hits to 17322 proteins in 780 species: Archae - 12; Bacteria - 1396; Metazoa - 17338; Fungi - 3422; Plants - 5037; Viruses - 0; Other Eukaryotes - 2996 (source: NCBI BLink).	1082	460	297;0;785	116;0;344	61	236	66	50	5.34415e-06	8.17256e-06	2.61498e-06	0.151267	0.158883	1.79896e+07	-17.7228	-1.64399	0.00690272	0.133157	-8.93803	-1.65744	10.1542	0.0014397	0.094249	1	0.0449226	Chr5:9617485-9620533	47.918	9.46608	-2.33973	4.82686	1.38703e-06	0.000102686	1	1	0.957183	0.987376	1	0.893222	0.966417	1	-0.0936272	-0.01932	0.0267053
at4g39040	at4g39040.1	1	2	RNA-binding CRS1 / YhbY (CRM) domain protein		RNA-binding CRS1 / YhbY (CRM) domain protein; FUNCTIONS IN: RNA binding; INVOLVED IN: biological_process unknown; LOCATED IN: chloroplast; EXPRESSED IN: 22 plant structures; EXPRESSED DURING: 13 growth stages; CONTAINS InterPro DOMAIN/s: RNA-binding CRM domain (InterPro:IPR001890); BEST Arabidopsis thaliana protein match is: RNA-binding CRS1 / YhbY (CRM) domain protein (TAIR:AT2G21350.1); Has 788…	2399	1470	419;18;1962	233;3;1234	62	357	160	73	7.76809e-06	1.04951e-05	5.09578e-06	0.151267	0.158883	1.79896e+07	-17.0611	-1.04234	0.0782104	0.438262	-8.82598	-1.71652	10.1383	0.00145217	0.094249	1	0.0449226	Chr4:18185666-18190556	142.816	36.7516	-1.95828	4.30018	1.70662e-05	0.000599517	0.962917	0.989489	0.889273	0.952844	0.986013	0.950463	0.983081	0.999723	-0.0158146	0.0299343	0.093792
at4g39040	at4g39040.2	2	2	RNA-binding CRS1 / YhbY (CRM) domain protein		RNA-binding CRS1 / YhbY (CRM) domain protein; FUNCTIONS IN: RNA binding; INVOLVED IN: biological_process unknown; LOCATED IN: chloroplast; EXPRESSED IN: 22 plant structures; EXPRESSED DURING: 13 growth stages; CONTAINS InterPro DOMAIN/s: RNA-binding CRM domain (InterPro:IPR001890); BEST Arabidopsis thaliana protein match is: RNA-binding CRS1 / YhbY (CRM) domain protein (TAIR:AT2G21350.1); Has 780…	2399	1470	419;18;1962	233;3;1234	3	15	2	1	2.58793e-07	4.87271e-07	6.73476e-08	0.268445	0.158883	1.79896e+07	-22.4078	-2.83995	0.0205234	0.237278	-12.423	-3.72125	10.1166	0.00146936	0.0944859	1	0.0450355	Chr4:18185666-18190556	3.95689	0.583117	-2.76251	3.04963	0.00229121	0.0178275	0.0370834	0.0105107	0.0139874	0.0471565	0.110727	0.000276682	0.016919	0.049537	-0.093792	-0.0299343	0.0158146
at1g22370	at1g22370.2	2	2	UDP-glucosyl transferase 85A5		UDP-glucosyl transferase 85A5 (UGT85A5); FUNCTIONS IN: transferase activity transferring glycosyl groups glucuronosyltransferase activity; INVOLVED IN: metabolic process; EXPRESSED IN: 15 plant structures; EXPRESSED DURING: 9 growth stages; CONTAINS InterPro DOMAIN/s: UDP-glucuronosyl/UDP-glucosyltransferase (InterPro:IPR002213); BEST Arabidopsis thaliana protein match is: UDP-glucosyl transferas…	711	381	40;235;436	14;99;268	77	158	70	29	4.83875e-06	7.67588e-06	2.15932e-06	0.17156	0.158883	1.79896e+07	-17.9057	-1.83201	0.00482329	0.109441	-9.45977	-1.62946	10.0965	0.00148554	0.0949213	1	0.0452431	Chr1:7898012-7899879	20.681	5.34733	-1.95142	3.9285	8.54774e-05	0.00185308	0.78636	0.857674	0.610186	0.804122	0.926103	0.677143	0.839489	0.943579	-0.161797	0.034335	0.258577
at5g52040	at5g52040.4	8	4	RNA-binding (RRM/RBD/RNP motifs) family protein	encodes an arginine/serine-rich splicing factor. transcript is alternatively spliced and is differentially expressed in different tissues (flowers roots stems and leaves) examined.	RNA-binding (RRM/RBD/RNP motifs) family protein; FUNCTIONS IN: RNA binding nucleotide binding nucleic acid binding; INVOLVED IN: nuclear mRNA splicing via spliceosome RNA splicing; LOCATED IN: spliceosomal complex; EXPRESSED IN: 24 plant structures; EXPRESSED DURING: 14 growth stages; CONTAINS InterPro DOMAIN/s: RNA recognition motif RNP-1 (InterPro:IPR000504) Nucleotide-binding alpha-beta plait …	4340	6625	0;0;222;0;371;0;0;199;0;72;256;59;0;0;3161	0;0;368;0;507;0;0;135;0;292;279;96;0;0;4948	16	183	90	45	3.71901e-06	4.48378e-06	2.97092e-06	0.199756	0.158883	1.79896e+07	-18.069	-0.58497	0.417473	0.82151	-9.50381	-1.59528	10.0913	0.00148974	0.0949213	1	0.0452431	Chr5:21130319-21133621	23.2306	9.13148	-1.34711	2.81644	0.00485585	0.0294788	0.190683	0.108516	0.102996	0.176213	0.263867	0.0572145	0.100741	0.168385	-0.177329	-0.0780105	0.0226085
at3g47560	at3g47560.2	2	2	alpha/beta-Hydrolases superfamily protein		alpha/beta-Hydrolases superfamily protein; FUNCTIONS IN: catalytic activity; EXPRESSED IN: 22 plant structures; EXPRESSED DURING: 13 growth stages; CONTAINS InterPro DOMAIN/s: Peptidase S33 tripeptidyl-peptidase C-terminal (InterPro:IPR013595); BEST Arabidopsis thaliana protein match is: alpha/beta-Hydrolases superfamily protein (TAIR:AT1G29840.1); Has 35333 Blast hits to 34131 proteins in 2444 s…	870	576	393;46;431	228;18;330	7	39	10	8	7.81042e-07	1.19914e-06	4.06719e-07	0.221811	0.158883	1.79896e+07	-20.4559	-1.54634	0.0651687	0.404653	-11.1632	-1.96134	10.0595	0.00151565	0.0956988	1	0.0456137	Chr3:17523457-17527052	3.88862	0.602247	-2.69083	3.3124	0.000924989	0.00950634	0.0748042	0.0443787	0.0291865	0.0750407	0.157048	0.0166406	0.0482618	0.109362	-0.111482	-0.0265508	0.0482052
at1g60610	at1g60610.1	1	3	SBP (S-ribonuclease binding protein) family protein		SBP (S-ribonuclease binding protein) family protein; FUNCTIONS IN: zinc ion binding; INVOLVED IN: biological_process unknown; LOCATED IN: cellular_component unknown; EXPRESSED IN: 19 plant structures; EXPRESSED DURING: 11 growth stages; CONTAINS InterPro DOMAIN/s: Zinc finger RING-type (InterPro:IPR001841) S-ribonuclease binding protein SBP1 pollen (InterPro:IPR017066); BEST Arabidopsis thaliana …	276	957	59;0;0;0;0;0;217	254;2;0;3;0;0;698	9	50	120	134	3.73975e-06	1.52936e-06	5.86657e-06	0.17156	0.158883	1.79896e+07	-18.3508	1.94389	0.00334312	0.0883362	-9.89465	1.62953	9.9574	0.00160204	0.0997987	1	0.0475678	Chr1:22327911-22330276	4.53847	7.88337	0.796605	-1.55665	0.119553	0.246143	0.99687	0.368702	0	0.769089	0.994399	0	0.68206	0.925847	-0.861104	-0.0777612	0.731981
at3g57550	at3g57550.1	1	2	guanylate kinase	guanylate kinase	guanylate kinase (AGK2); CONTAINS InterPro DOMAIN/s: Guanylate kinase (InterPro:IPR008144) Guanylate kinase/L-type calcium channel (InterPro:IPR008145) Guanylate kinase conserved site (InterPro:IPR020590) Guanylate kinase sub-group (InterPro:IPR017665); BEST Arabidopsis thaliana protein match is: guanylate kinase 1 (TAIR:AT2G41880.1); Has 9901 Blast hits to 9873 proteins in 2764 species: Archae -…	824	3220	59;2;763	324;15;2881	13	46	164	160	4.60267e-06	1.66239e-06	7.42168e-06	0.157953	0.158883	1.79896e+07	-18.1191	2.15859	0.000794907	0.0371926	-9.24341	1.70613	9.92496	0.00163052	0.101121	1	0.0481982	Chr3:21306722-21309464	21.3442	39.5597	0.890185	-2.02904	0.0424546	0.125418	0.966511	0.958015	0.865229	0.952364	0.998636	0.891338	0.953049	0.987699	-0.0774326	-0.000561709	0.0937096
at2g39470	at2g39470.1	1	3	PsbP-like protein 2		PsbP-like protein 2 (PPL2); FUNCTIONS IN: calcium ion binding; INVOLVED IN: photosynthesis; LOCATED IN: in 6 components; EXPRESSED IN: 21 plant structures; EXPRESSED DURING: 14 growth stages; CONTAINS InterPro DOMAIN/s: Photosystem II oxygen evolving complex protein PsbP (InterPro:IPR002683) Mog1/PsbP/DUF1795 alpha/beta/alpha sandwich (InterPro:IPR016124) Mog1/PsbP alpha/beta/alpha sandwich (Inte…	5880	3291	851;3;1202;1;0;55;3768	486;0;698;0;0;36;2071	96	755	357	129	1.51905e-05	1.9939e-05	1.04823e-05	0.157953	0.158883	1.79896e+07	-16.0781	-0.927383	0.117821	0.5218	-8.25641	-1.7515	9.86901	0.00168086	0.103325	1	0.0492486	Chr2:16476215-16485039	313.097	73.4252	-2.09226	4.02863	5.6103e-05	0.0013928	0.931541	0.91046	0.83995	0.919235	0.963278	0.80981	0.903204	0.961672	-0.119438	-0.0165829	0.0835228
at3g62770	at3g62770.3	2	2	Transducin/WD40 repeat-like superfamily protein	Required for autophagosome formation during nutrient deprivation and senescence.	AtATG18a; FUNCTIONS IN: molecular_function unknown; INVOLVED IN: autophagy leaf senescence response to starvation; LOCATED IN: chloroplast; EXPRESSED IN: 23 plant structures; EXPRESSED DURING: 15 growth stages; CONTAINS InterPro DOMAIN/s: WD40 repeat-like-containing domain (InterPro:IPR011046) WD40 repeat (InterPro:IPR001680) WD40/YVTN repeat-like-containing domain (InterPro:IPR015943) WD40 repea…	1415	2576	99;4;1312	257;40;2279	0	4	12	28	5.53836e-07	1.06509e-07	9.51129e-07	0.301564	0.158883	1.79896e+07	-21.6085	3.22968	0.00289363	0.0817795	-11.5679	2.79482	9.85025	0.00169809	0.103926	1	0.0495351	Chr3:23218632-23221232	1.06796	2.06525	0.951457	-1.24832	0.211914	0.354985	1	1	1	1	1	1	1	1	0	0	0
at4g25880	at4g25880.1	1	3	pumilio 6	Encodes a member of the Arabidopsis Pumilio (APUM) proteins containing PUF domain (eight repeats of approximately 36 amino acids each). PUF proteins regulate both mRNA stability and translation through sequence-specific binding to the 3' UTR of target mRN	pumilio 6 (PUM6); FUNCTIONS IN: RNA binding binding; LOCATED IN: chloroplast; EXPRESSED IN: 24 plant structures; EXPRESSED DURING: 13 growth stages; CONTAINS InterPro DOMAIN/s: Pumilio RNA-binding repeat (InterPro:IPR001313) Armadillo-like helical (InterPro:IPR011989) Armadillo-type fold (InterPro:IPR016024); BEST Arabidopsis thaliana protein match is: pumilio 5 (TAIR:AT3G20250.1); Has 30201 Blas…	2844	9529	118;0;131;10;0;0;2585	539;0;595;51;0;1;8343	26	92	292	247	7.83908e-06	3.3229e-06	1.22364e-05	0.138125	0.158883	1.79896e+07	-17.2588	1.88055	0.00124566	0.0491683	-9.05084	1.65915	9.78607	0.00175839	0.106219	1	0.0506279	Chr4:13154707-13159382	24.2781	45.1356	0.89461	-1.95551	0.0505225	0.140535	0.949972	0.905873	0.535709	0.844868	0.975553	0.81733	0.907272	0.969672	-0.104892	0.0580844	0.375114
at2g18300	at2g18300.2	2	3	basic helix-loop-helix (bHLH) DNA-binding superfamily protein		basic helix-loop-helix (bHLH) DNA-binding superfamily protein; FUNCTIONS IN: sequence-specific DNA binding transcription factor activity; INVOLVED IN: response to cytokinin stimulus regulation of transcription; LOCATED IN: nucleus; EXPRESSED IN: 13 plant structures; EXPRESSED DURING: 8 growth stages; CONTAINS InterPro DOMAIN/s: Helix-loop-helix DNA-binding domain (InterPro:IPR001092) Helix-loop-h…	2473	910	45;119;333;57;0;269;1650	8;29;122;50;0;70;631	9	110	8	21	1.68287e-06	2.70507e-06	6.89537e-07	0.260427	0.158883	1.79896e+07	-19.4894	-1.93513	0.024134	0.256257	-10.6532	-1.97171	9.7293	0.00181353	0.107685	1	0.0513269	Chr2:7952441-7954739	71.8239	9.12663	-2.97631	5.86181	4.57842e-09	9.54108e-07	0.756525	0.637943	0.53002	0.72912	0.860498	0.408551	0.625946	0.79667	-0.357558	-0.100766	0.152486
at2g01420	at2g01420.2	2	2	Auxin efflux carrier family protein	Encodes a putative auxin efflux carrier that is localized in developing and mature root meristems. It is involved in the maintenance of embryonic auxin gradients. A role for AtPIN4 in generating a sink for auxin below the quiescent center of the root me	PIN-FORMED 4 (PIN4); FUNCTIONS IN: auxin:hydrogen symporter activity transporter activity; INVOLVED IN: root development pattern specification process auxin polar transport; LOCATED IN: endomembrane system integral to membrane; EXPRESSED IN: 27 plant structures; EXPRESSED DURING: 14 growth stages; CONTAINS InterPro DOMAIN/s: Auxin efflux carrier subgroup (InterPro:IPR014024) Auxin efflux carrier …	5042	2683	137;174;4731	127;123;2433	50	124	92	31	3.97195e-06	5.37572e-06	2.65334e-06	0.178484	0.158883	1.79896e+07	-18.0141	-1.02142	0.118428	0.522995	-9.79737	-1.57586	9.68807	0.00185468	0.109662	1	0.0522689	Chr2:180104-183328	60.6706	13.4733	-2.1709	4.72265	2.32791e-06	0.000145062	0.504452	0.455876	0.352168	0.55397	0.748385	0.204199	0.469285	0.763561	-0.417833	-0.0869076	0.283401
at5g66055	at5g66055.1	1	2	ankyrin repeat protein	A locus involved in embryogenesis. Mutations in this locus result in embryo lethality.	ankyrin repeat protein (AKRP); INVOLVED IN: embryo development ending in seed dormancy; LOCATED IN: chloroplast; EXPRESSED IN: 23 plant structures; EXPRESSED DURING: 14 growth stages; CONTAINS InterPro DOMAIN/s: Ankyrin repeat-containing domain (InterPro:IPR020683) Ankyrin repeat (InterPro:IPR002110); BEST Arabidopsis thaliana protein match is: Ankyrin repeat family protein (TAIR:AT5G40160.1); Ha…	3664	2881	294;88;3282	248;86;2547	78	216	198	50	7.01789e-06	8.83638e-06	5.26519e-06	0.164717	0.158883	1.79896e+07	-17.1616	-0.747771	0.221744	0.66244	-9.05894	-1.64512	9.67221	0.00187076	0.109723	1	0.0522983	Chr5:26417155-26419264	136.305	42.3841	-1.68525	3.32219	0.000893126	0.00926796	0.898867	0.873403	0.778342	0.880935	0.947907	0.765892	0.871899	0.938246	-0.135477	-0.0081426	0.114435
at2g04378	at2g04378.2	2	2	Beta-galactosidase related protein		Beta-galactosidase related protein; FUNCTIONS IN: hydrolase activity hydrolyzing O-glycosyl compounds; INVOLVED IN: carbohydrate metabolic process; LOCATED IN: endomembrane system; CONTAINS InterPro DOMAIN/s: Glycoside hydrolase family 35 (InterPro:IPR001944); BEST Arabidopsis thaliana protein match is: Beta-galactosidase related protein (TAIR:AT5G01080.1); Has 30201 Blast hits to 17322 proteins …	1341	944	775;51;515	547;24;373	3	48	19	5	8.40403e-07	1.18271e-06	5.20737e-07	0.293123	0.158883	1.79896e+07	-20.3148	-1.14093	0.224293	0.665706	-11.2023	-2.13117	9.6629	0.00188027	0.109779	1	0.052325	Chr2:1525330-1526875	12.4504	3.09112	-2.01	3.22743	0.00124907	0.0117564	0.286157	0.177533	0.0643369	0.202571	0.421967	0.0449875	0.172401	0.384429	-0.287061	-0.0269338	0.225166
at5g24810	at5g24810.1	1	2	ABC1 family protein		ABC1 family protein; LOCATED IN: endoplasmic reticulum plasma membrane; EXPRESSED IN: 25 plant structures; EXPRESSED DURING: 15 growth stages; CONTAINS InterPro DOMAIN/s: ABC-1 (InterPro:IPR004147) Beta-lactamase-type transpeptidase fold (InterPro:IPR012338) Beta-lactamase-related (InterPro:IPR001466) Protein kinase-like domain (InterPro:IPR011009); BEST Arabidopsis thaliana protein match is: ABC…	2476	8322	217;0;2259	1068;0;7254	76	141	655	413	1.56225e-05	7.28996e-06	2.37914e-05	0.131666	0.158883	1.79896e+07	-16.2136	1.70883	0.00221974	0.0685333	-7.81351	1.8249	9.55658	0.00199234	0.115838	1	0.0552128	Chr5:8515199-8522767	29.7139	54.199	0.867128	-1.82213	0.0684355	0.171563	0.999999	1	0.965555	0.989275	1	0.986959	0.996019	1	-0.00849764	0.00629637	0.0309657
at2g30170	at2g30170.2	2	2	Protein phosphatase 2C family protein		Protein phosphatase 2C family protein; FUNCTIONS IN: phosphoprotein phosphatase activity catalytic activity; INVOLVED IN: biological_process unknown; LOCATED IN: chloroplast; EXPRESSED IN: 21 plant structures; EXPRESSED DURING: 15 growth stages; CONTAINS InterPro DOMAIN/s: Protein phosphatase 2C-related (InterPro:IPR001932) Sporulation stage II protein E C-terminal (InterPro:IPR010822); BEST Arab…	2166	1037	337;94;1735	148;49;840	5	89	40	9	1.55658e-06	2.08585e-06	1.0479e-06	0.284791	0.158883	1.79896e+07	-19.3928	-0.961152	0.279576	0.721736	-10.5779	-2.13661	9.50805	0.00204573	0.117959	1	0.0562237	Chr2:12879674-12881503	20.0943	5.00774	-2.00455	3.62731	0.00028639	0.00418672	0.261241	0.282602	0.0709926	0.243463	0.539402	0.0696115	0.266287	0.613365	-0.339218	0.0209902	0.410359
at3g15530	at3g15530.1	1	2	S-adenosyl-L-methionine-dependent methyltransferases superfamily protein		S-adenosyl-L-methionine-dependent methyltransferases superfamily protein; FUNCTIONS IN: methyltransferase activity; INVOLVED IN: metabolic process; LOCATED IN: cellular_component unknown; EXPRESSED IN: 22 plant structures; EXPRESSED DURING: 14 growth stages; CONTAINS InterPro DOMAIN/s: Methyltransferase type 11 (InterPro:IPR013216); BEST Arabidopsis thaliana protein match is: S-adenosyl-L-methion…	1128	768	52;1;1075	27;2;739	20	32	19	8	1.12445e-06	1.7595e-06	5.94222e-07	0.229344	0.158883	1.79896e+07	-19.8913	-1.59174	0.0499411	0.359454	-10.3325	-1.74563	9.47429	0.00208372	0.119165	1	0.0567983	Chr3:5252874-5254562	42.8482	13.291	-1.68878	3.75757	0.000171574	0.00295296	0.993491	0.958862	0.919299	0.975925	0.999708	0.757415	0.92161	0.996293	-0.212238	-0.0527828	0.0468673
at5g40240	at5g40240.1	1	2	nodulin MtN21 /EamA-like transporter family protein		nodulin MtN21 /EamA-like transporter family protein; FUNCTIONS IN: molecular_function unknown; LOCATED IN: membrane; CONTAINS InterPro DOMAIN/s: Protein of unknown function DUF6 transmembrane (InterPro:IPR000620); BEST Arabidopsis thaliana protein match is: nodulin MtN21 /EamA-like transporter family protein (TAIR:AT5G40230.1); Has 35333 Blast hits to 34131 proteins in 2444 species: Archae - 798;…	291	1233	17;0;274	90;0;1143	9	8	52	38	1.37386e-06	6.04684e-07	2.02474e-06	0.229344	0.158883	1.79896e+07	-19.7554	1.68278	0.063582	0.399296	-10.7756	2.20611	9.41531	0.00215181	0.122557	1	0.0584151	Chr5:16082124-16084810	7.98128	20.8357	1.38437	-3.19171	0.00141435	0.0127753	0.999758	0.999977	0.606496	0.873337	0.999925	0.851769	0.957417	1	-0.0887257	0.0801444	0.353333
at3g55880	at3g55880.2	2	2	Alpha/beta hydrolase related protein	A gain-of-function mutant of SUE4 exhibited improved low sulphur tolerance.	Alpha/beta hydrolase related protein; BEST Arabidopsis thaliana protein match is: Alpha/beta hydrolase related protein (TAIR:AT2G40095.1); Has 87 Blast hits to 87 proteins in 13 species: Archae - 0; Bacteria - 0; Metazoa - 0; Fungi - 0; Plants - 87; Viruses - 0; Other Eukaryotes - 0 (source: NCBI BLink).	258	1103	2;121;135	22;605;476	45	76	297	308	9.10731e-06	4.13739e-06	1.39169e-05	0.151267	0.158883	1.79896e+07	-17.0078	1.75005	0.00420852	0.101765	-8.14673	1.84959	9.29879	0.00229305	0.129543	1	0.0617453	Chr3:20736570-20738913	11.0017	25.5222	1.21403	-2.79519	0.00518696	0.0309384	0.975804	0.953682	0.909764	0.970063	0.999592	0.881433	0.948156	0.985718	-0.0949729	-0.0213736	0.0453695
at4g03210	at4g03210.1	1	2	xyloglucan endotransglucosylase/hydrolase 9	encodes a member of xyloglucan endotransglucosylase/hydrolases (XTHs) that catalyze the cleavage and molecular grafting of xyloglucan chains function in loosening and rearrangement of the cell wall. Gene is expressed in shoot apex region flower buds flowe	xyloglucan endotransglucosylase/hydrolase 9 (XTH9); FUNCTIONS IN: hydrolase activity acting on glycosyl bonds xyloglucan:xyloglucosyl transferase activity; INVOLVED IN: carbohydrate metabolic process cellular glucan metabolic process; LOCATED IN: endomembrane system apoplast cell wall; EXPRESSED IN: 27 plant structures; EXPRESSED DURING: 13 growth stages; CONTAINS InterPro DOMAIN/s: Xyloglucan en…	532	275	128;1;403	35;1;239	7	121	18	17	1.789e-06	2.80422e-06	7.97497e-07	0.25251	0.158883	1.79896e+07	-19.3643	-1.7839	0.0304418	0.290704	-10.2593	-2.08849	9.27603	0.00232172	0.130262	1	0.0620876	Chr4:1415948-1417352	30.2716	6.43765	-2.23336	4.39837	1.09069e-05	0.000434947	0.989297	0.978513	0.881549	0.966622	1	0.770499	0.933208	1	-0.195354	-0.0293041	0.0749386
at3g48860	at3g48860.1	1	2			unknown protein; INVOLVED IN: biological_process unknown; LOCATED IN: plasma membrane; EXPRESSED IN: 22 plant structures; EXPRESSED DURING: 13 growth stages; BEST Arabidopsis thaliana protein match is: unknown protein (TAIR:AT5G23700.1); Has 12232 Blast hits to 9546 proteins in 892 species: Archae - 172; Bacteria - 1174; Metazoa - 6487; Fungi - 1343; Plants - 856; Viruses - 50; Other Eukaryotes -…	2232	3464	0;938;1294	15;1426;2023	0	0	6	9	1.90386e-07	8.7835e-16	3.46414e-07	0.310116	0.158883	1.79896e+07	-35.7333	28.5656	0.00603158	0.123354	-12.3904	7.98957	9.26048	0.00234151	0.130694	1	0.0622937	Chr3:18117485-18122093	0	0.541289	1.79769e+308	1.79769e+308	0.00937031	0.0467028	0	0.0230892	0	0.00561122	0.0190068	0.00684329	0.0265598	0.0657889	-0.00210766	0.020139	0.0607847
at1g03160	at1g03160.1	1	2	FZO-like	A new plant-specific member of the dynamin superfamily; defines a new protein class within the dynamin superfamily of membrane remodeling GTPases that regulates organization of the thylakoid network in plants. Targeted to chloroplasts and associated with	FZO-like (FZL); FUNCTIONS IN: thiamin-phosphate diphosphorylase activity GTP binding; INVOLVED IN: vegetative to reproductive phase transition of meristem thylakoid membrane organization; LOCATED IN: chloroplast membrane chloroplast; EXPRESSED IN: 23 plant structures; EXPRESSED DURING: 13 growth stages; CONTAINS InterPro DOMAIN/s: Thiamine monophosphate synthase (InterPro:IPR003733) GTP-binding p…	2711	2021	159;4;2548	84;3;1934	34	125	47	37	3.13004e-06	4.43522e-06	1.89779e-06	0.17156	0.158883	1.79896e+07	-18.395	-1.22438	0.0609478	0.391102	-9.40905	-1.58772	9.23178	0.0023785	0.132229	1	0.0630255	Chr1:761281-766158	45.351	15.4847	-1.55029	3.27827	0.00104447	0.0103039	0.985087	0.985962	0.953422	0.983681	0.997537	0.929369	0.976221	0.999322	-0.0578676	-0.00697568	0.0299326
at1g57650	at1g57650.1	1	2	ATP binding		ATP binding; FUNCTIONS IN: ATP binding; INVOLVED IN: apoptosis defense response; LOCATED IN: cellular_component unknown; EXPRESSED IN: stamen; EXPRESSED DURING: 4 anthesis; CONTAINS InterPro DOMAIN/s: NB-ARC (InterPro:IPR002182) Disease resistance protein (InterPro:IPR000767); BEST Arabidopsis thaliana protein match is: Disease resistance protein (TIR-NBS-LRR class) family (TAIR:AT2G14080.1); Has…	15	291	5;0;10	67;0;224	5	0	50	17	8.94715e-07	1.86379e-07	1.45107e-06	0.31878	0.158883	1.79896e+07	-20.749	2.69702	0.033934	0.304866	-11.0026	2.91173	9.18426	0.00244106	0.135169	1	0.0644265	Chr1:21351290-21354311	0.206128	3.22905	3.9695	-4.95647	7.17845e-07	6.035e-05	1	1	0	0	1	0.705969	0.919236	1	-0.173261	0.828137	1
at2g30766	at2g30766.2	2	2			unknown protein; FUNCTIONS IN: molecular_function unknown; INVOLVED IN: biological_process unknown; LOCATED IN: cellular_component unknown.	306	95	255;23;28	81;4;10	0	23	3	1	3.03921e-07	5.35222e-07	8.92278e-08	0.422251	0.158883	1.79896e+07	-22.2047	-2.45836	0.0940853	0.473163	-12.4209	-4.07239	9.12821	0.00251698	0.135268	1	0.0644736	Chr2:13105769-13108863	17.4994	1.03146	-4.08455	3.91544	9.02413e-05	0.00190799	0.106567	0.0447533	0.0195038	0.150191	0.465585	0.00508086	0.0795762	0.273326	-0.384901	-0.0690701	0.157071
at2g45500	at2g45500.2	2	2	AAA-type ATPase family protein		AAA-type ATPase family protein; FUNCTIONS IN: nucleoside-triphosphatase activity nucleotide binding ATP binding; EXPRESSED IN: 11 plant structures; EXPRESSED DURING: LP.06 six leaves visible 4 anthesis petal differentiation and expansion stage E expanded cotyledon stage; CONTAINS InterPro DOMAIN/s: ATPase AAA+ type core (InterPro:IPR003593) ATPase AAA-type core (InterPro:IPR003959) ATPase AAA-typ…	375	1428	13;10;352	47;56;1325	1	9	34	22	7.8777e-07	2.64557e-07	1.2521e-06	0.229344	0.158883	1.79896e+07	-20.7432	2.27018	0.0106535	0.169825	-11.0803	2.2043	9.11281	0.00253826	0.135268	1	0.0644736	Chr2:18749797-18752851	5.03781	12.7271	1.33704	-2.72439	0.00644198	0.0360975	0.487739	0.622148	0.246618	0.525338	0.773347	0.368291	0.631325	0.841389	-0.258132	0.103735	0.461897
at3g05160	at3g05160.1	1	2	Major facilitator superfamily protein		Major facilitator superfamily protein; FUNCTIONS IN: carbohydrate transmembrane transporter activity sugar:hydrogen symporter activity; INVOLVED IN: transport transmembrane transport; LOCATED IN: integral to membrane membrane; CONTAINS InterPro DOMAIN/s: Sugar transporter conserved site (InterPro:IPR005829) Major facilitator superfamily (InterPro:IPR020846) Sugar/inositol transporter (InterPro:IP…	2531	1361	82;5;2444	61;8;1292	16	66	39	22	1.77585e-06	2.23481e-06	1.35401e-06	0.192581	0.158883	1.79896e+07	-19.1345	-0.721504	0.305486	0.742806	-10.4371	-1.45904	9.10081	0.00255496	0.135268	1	0.0644736	Chr3:1453105-1457150	80.0844	17.9201	-2.15994	4.43651	9.14284e-06	0.000385387	0.99061	0.977752	0.962526	0.986735	0.997597	0.928587	0.972449	0.994974	-0.0609005	-0.0136373	0.0168034
at1g18730	at1g18730.1	1	4	NDH dependent flow 6	likely a subunit of the chloroplast NAD(P)H dehydrogenase complex involved in PSI cyclic electron transport. Located on the thylakoid membrane. Mutant has impaired NAD(P)H dehydrogenase activity.	NDH dependent flow 6 (NDF6); FUNCTIONS IN: molecular_function unknown; INVOLVED IN: photosynthetic electron transport in photosystem I; LOCATED IN: chloroplast thylakoid membrane chloroplast NAD(P)H dehydrogenase complex (plastoquinone); EXPRESSED IN: 21 plant structures; EXPRESSED DURING: 13 growth stages; Has 36 Blast hits to 36 proteins in 12 species: Archae - 0; Bacteria - 0; Metazoa - 0; Fun…	3353	2087	300;6;0;13;857;0;0;76;0;2;0;0;0;117;1982	132;1;0;4;655;0;0;54;0;3;0;0;0;54;1184	71	229	70	62	5.77567e-06	8.65197e-06	3.00366e-06	0.144658	0.158883	1.79896e+07	-17.5818	-1.52629	0.00995735	0.163168	-9.03141	-1.54149	9.10034	0.00255562	0.135268	1	0.0644736	Chr1:6460597-6462224	259.29	66.8938	-1.95462	4.02402	5.72132e-05	0.00141046	0.726474	0.687263	0.564985	0.709158	0.825186	0.556964	0.698885	0.816691	-0.194179	-0.00918192	0.178718
at3g17040	at3g17040.1	1	2	high chlorophyll fluorescent 107	It is a RNA tetratricopeptide repeat-containing protein required for normal processing of transcripts from the polycistronic chloroplast psbB-psbT-psbH-petB-petD operon coding for proteins of the photosystem II and cytochrome b6/f complexes. Localizes to	high chlorophyll fluorescent 107 (HCF107); FUNCTIONS IN: binding; INVOLVED IN: plastid organization RNA processing regulation of translation; LOCATED IN: chloroplast plasma membrane chloroplast envelope; EXPRESSED IN: 22 plant structures; EXPRESSED DURING: 13 growth stages; CONTAINS InterPro DOMAIN/s: RNA-processing protein HAT helix (InterPro:IPR003107) Tetratricopeptide-like helical (InterPro:I…	3271	1990	213;2;3056	108;1;1881	36	177	61	47	3.96213e-06	5.54792e-06	2.43706e-06	0.164717	0.158883	1.79896e+07	-18.0535	-1.1859	0.0608517	0.390822	-9.64888	-1.49546	9.0978	0.00255917	0.135268	1	0.0644736	Chr3:5809265-5812678	73.271	17.3768	-2.07608	4.3107	1.62741e-05	0.00058719	0.970081	0.974099	0.871743	0.958033	0.998375	0.807761	0.938532	0.998215	-0.159009	-0.017599	0.0876156
at5g51110	at5g51110.1	1	2	Transcriptional coactivator/pterin dehydratase		Transcriptional coactivator/pterin dehydratase; FUNCTIONS IN: 4-alpha-hydroxytetrahydrobiopterin dehydratase activity; INVOLVED IN: tetrahydrobiopterin biosynthetic process; LOCATED IN: chloroplast; EXPRESSED IN: 21 plant structures; EXPRESSED DURING: 13 growth stages; CONTAINS InterPro DOMAIN/s: Transcriptional coactivator/pterin dehydratase (InterPro:IPR001533); BEST Arabidopsis thaliana protei…	9111	5405	2295;0;6816	1409;0;3996	413	1882	1091	318	4.5203e-05	6.04475e-05	3.00289e-05	0.131666	0.158883	1.79896e+07	-14.5185	-1.00935	0.0596937	0.388114	-6.93349	-1.90685	9.04545	0.00263349	0.138022	1	0.0657864	Chr5:20778131-20781557	646.02	160.645	-2.0077	3.54505	0.000392535	0.00522558	1	1	0.99427	0.998393	1	0.989367	0.996821	1	-0.0091428	-0.00138018	0.00400984
at1g76520	at1g76520.1	1	2	Auxin efflux carrier family protein		Auxin efflux carrier family protein; FUNCTIONS IN: auxin:hydrogen symporter activity; INVOLVED IN: auxin polar transport transmembrane transport; LOCATED IN: endomembrane system integral to membrane; EXPRESSED IN: 22 plant structures; EXPRESSED DURING: 13 growth stages; CONTAINS InterPro DOMAIN/s: Auxin efflux carrier (InterPro:IPR004776); BEST Arabidopsis thaliana protein match is: Auxin efflux …	2027	4599	36;53;1938	121;95;4383	15	21	60	61	2.05117e-06	1.23628e-06	2.77588e-06	0.199756	0.158883	1.79896e+07	-19.0313	1.14649	0.141777	0.559538	-10.1568	1.59495	9.04028	0.00264095	0.138022	1	0.0657864	Chr1:28715077-28717416	24.3803	48.1289	0.981188	-2.25281	0.0242708	0.0872415	0.421112	0.619052	0.283658	0.470815	0.668916	0.399496	0.596423	0.76928	-0.162827	0.121954	0.394696
at3g61160	at3g61160.2	2	2	Protein kinase superfamily protein		Protein kinase superfamily protein; FUNCTIONS IN: protein serine/threonine kinase activity protein kinase activity ATP binding; INVOLVED IN: protein amino acid phosphorylation; LOCATED IN: cytosol; EXPRESSED IN: 25 plant structures; EXPRESSED DURING: 14 growth stages; CONTAINS InterPro DOMAIN/s: Protein kinase ATP binding site (InterPro:IPR017441) Protein kinase catalytic domain (InterPro:IPR0007…	632	392	17;44;571	11;17;364	5	39	10	7	7.23174e-07	1.09849e-06	3.82235e-07	0.23697	0.158883	1.79896e+07	-20.5706	-1.49867	0.0838238	0.450426	-11.6609	-2.05449	8.87897	0.00288475	0.146505	1	0.0700848	Chr3:22635880-22641237	12.1994	2.64329	-2.2064	4.17324	3.00301e-05	0.000900348	0.751842	0.675555	0.448572	0.717588	0.905685	0.355668	0.652616	0.877412	-0.432275	-0.0692546	0.297195
at5g36170	at5g36170.2	2	3	high chlorophyll fluorescent 109	Required for normal processing of polycistronic plastidial transcripts	high chlorophyll fluorescent 109 (HCF109); FUNCTIONS IN: translation release factor activity codon specific translation release factor activity; INVOLVED IN: translational termination plastid organization RNA processing; LOCATED IN: chloroplast; EXPRESSED IN: 22 plant structures; EXPRESSED DURING: 13 growth stages; CONTAINS InterPro DOMAIN/s: Class I peptide chain release factor (InterPro:IPR0003…	4008	3011	0;92;511;21;142;0;3242	0;81;369;21;131;0;2409	21	71	76	5	2.12377e-06	2.61838e-06	1.67298e-06	0.293123	0.158883	1.79896e+07	-18.8709	-0.657667	0.434615	0.831464	-10.1689	-2.0218	8.83698	0.00295187	0.148493	1	0.0710331	Chr5:14235875-14238026	53.7486	18.2041	-1.56196	3.28252	0.00102883	0.0101901	0.374713	0.414421	0.198833	0.44271	0.747401	0.124025	0.395028	0.706189	-0.464566	-0.0490349	0.352997
at5g60210	at5g60210.1	1	2	ROP interactive partner 5		ROP interactive partner 5 (RIP5); LOCATED IN: plasma membrane; EXPRESSED IN: 22 plant structures; EXPRESSED DURING: 12 growth stages; BEST Arabidopsis thaliana protein match is: ROP interactive partner 3 (TAIR:AT2G37080.1); Has 98994 Blast hits to 51471 proteins in 2911 species: Archae - 1324; Bacteria - 16057; Metazoa - 45939; Fungi - 8665; Plants - 5713; Viruses - 271; Other Eukaryotes - 21025 …	347	334	46;0;301	26;0;308	7	39	17	9	8.71254e-07	1.19914e-06	5.77489e-07	0.221811	0.158883	1.79896e+07	-20.2046	-1.04371	0.201225	0.641956	-11.0192	-1.93411	8.83296	0.00295838	0.148493	1	0.0710331	Chr5:24243030-24245968	8.11432	3.31245	-1.29257	2.65506	0.00792944	0.0417179	1	0.996678	0.295311	0.768602	1	0.273205	0.695852	0.999451	-0.589574	-0.0556516	0.525232
at4g26470	at4g26470.1	1	2	Calcium-binding EF-hand family protein		Calcium-binding EF-hand family protein; FUNCTIONS IN: calcium ion binding; INVOLVED IN: N-terminal protein myristoylation; LOCATED IN: cytoplasm; EXPRESSED IN: 8 plant structures; EXPRESSED DURING: L mature pollen stage M germinated pollen stage 4 anthesis petal differentiation and expansion stage; CONTAINS InterPro DOMAIN/s: EF-Hand 1 calcium-binding site (InterPro:IPR018247) EF-HAND 2 (InterPro…	30	246	2;2;26	30;15;201	1	1	16	14	4.01976e-07	5.90381e-08	6.80874e-07	0.260427	0.158883	1.79896e+07	-22.2302	3.49084	0.00882106	0.151812	-11.7243	3.42048	8.81097	0.00299424	0.14922	1	0.0713788	Chr4:13371065-13375963	1.17599	6.29709	2.4208	-3.11774	0.00182243	0.0152285	0.765077	0.85795	0.359107	0.788053	1	0.647293	0.865502	0.968021	-0.230688	0.0725982	0.514839
at1g29980	at1g29980.1	1	2	Protein of unknown function DUF642		INVOLVED IN: biological_process unknown; LOCATED IN: plasma membrane anchored to membrane; EXPRESSED IN: 24 plant structures; EXPRESSED DURING: 13 growth stages; CONTAINS InterPro DOMAIN/s: Protein of unknown function DUF642 (InterPro:IPR006946) Galactose-binding domain-like (InterPro:IPR008979); BEST Arabidopsis thaliana protein match is: Protein of unknown function DUF642 (TAIR:AT2G34510.1); Ha…	617	443	128;7;482	58;8;377	32	96	34	24	2.48026e-06	3.7537e-06	1.30268e-06	0.178484	0.158883	1.79896e+07	-18.7863	-1.52802	0.0238048	0.25447	-9.21448	-1.63871	8.70859	0.00316714	0.155068	1	0.0744335	Chr1:10503277-10506117	21.5794	6.85521	-1.65438	3.46674	0.000526811	0.00644689	0.950015	0.900773	0.786814	0.922448	0.985114	0.662776	0.863307	0.967334	-0.261829	-0.0542335	0.108619
at1g01620	at1g01620.1	1	2	plasma membrane intrinsic protein 1C	a member of the plasma membrane intrinsic protein subfamily PIP1. localizes to the plasma membrane and exhibits water transport activity in Xenopus oocyte. expressed ubiquitously and protein level decreases slightly during leaf development.	plasma membrane intrinsic protein 1C (PIP1C); FUNCTIONS IN: water channel activity; INVOLVED IN: response to water deprivation response to salt stress transport water transport; LOCATED IN: plasma membrane chloroplast membrane; EXPRESSED IN: 22 plant structures; EXPRESSED DURING: 14 growth stages; CONTAINS InterPro DOMAIN/s: Major intrinsic protein conserved site (InterPro:IPR022357) Aquaporin (I…	15392	6628	2273;0;13119	999;0;5629	345	1928	361	638	4.03553e-05	5.70146e-05	2.37567e-05	0.138125	0.158883	1.79896e+07	-14.7298	-1.26325	0.0224387	0.24786	-7.26719	-1.7759	8.67563	0.00322493	0.156079	1	0.0749096	Chr1:225664-227302	681.99	125.036	-2.44741	3.90899	9.26813e-05	0.00194302	1	1	0.995381	0.998712	1	0.989	0.996739	1	-0.00974636	-0.00184788	0.00293703
at1g58520	at1g58520.1	1	3	lipases;hydrolases acting on ester bonds		RXW8; LOCATED IN: endomembrane system membrane; CONTAINS InterPro DOMAIN/s: Protein of unknown function DUF221 (InterPro:IPR003864); BEST Arabidopsis thaliana protein match is: Early-responsive to dehydration stress protein (ERD4) (TAIR:AT1G10090.1); Has 30201 Blast hits to 17322 proteins in 780 species: Archae - 12; Bacteria - 1396; Metazoa - 17338; Fungi - 3422; Plants - 5037; Viruses - 0; Othe…	544	538	58;0;486;0;0;0;0	34;0;504;0;0;0;0	20	38	28	6	1.26134e-06	1.88687e-06	7.29629e-07	0.244691	0.158883	1.79896e+07	-19.6967	-1.39771	0.0939046	0.472561	-11.0732	-2.0983	8.58596	0.00338764	0.160786	1	0.0771616	Chr1:21729912-21738652	8.8609	4.2706	-1.05301	2.2893	0.0220618	0.081738	0.999999	0.999999	0.951369	0.982706	0.996233	0.924354	0.97221	0.993731	-0.0585756	-0.010257	0.0283543
at4g39640	at4g39640.1	1	2	gamma-glutamyl transpeptidase 1	The gene encodes a gamma-glutamyltransferase (AKA gamma-glutamyl transpeptidase EC 2.3.2.2) that is located in vascular tissues (predominantly phloem) of leaves and is involved in the degradation of glutathione. The encoded enzyme also mitigates oxidati	gamma-glutamyl transpeptidase 1 (GGT1); FUNCTIONS IN: gamma-glutamyltransferase activity glutathione gamma-glutamylcysteinyltransferase activity; INVOLVED IN: response to oxidative stress glutathione catabolic process; LOCATED IN: apoplast plant-type cell wall; EXPRESSED IN: 26 plant structures; EXPRESSED DURING: 10 growth stages; CONTAINS InterPro DOMAIN/s: Gamma-glutamyltranspeptidase (InterPro…	1220	1153	86;4;1130	33;10;1110	19	67	16	17	1.55016e-06	2.4242e-06	7.56005e-07	0.192581	0.158883	1.79896e+07	-19.494	-1.67938	0.0237454	0.2541	-10.0199	-1.7663	8.5673	0.00342254	0.161864	1	0.0776734	Chr4:18399954-18402963	30.3554	7.11996	-2.09201	4.40673	1.04941e-05	0.000425302	0.842394	0.43104	0.470303	0.77783	0.972876	0.18551	0.409572	0.676557	-0.671324	-0.360316	0.0335708
at1g16820	at1g16820.1	1	2	vacuolar ATP synthase catalytic subunit-related / V-ATPase-related / vacuolar proton pump-related		vacuolar ATP synthase catalytic subunit-related / V-ATPase-related / vacuolar proton pump-related; LOCATED IN: plasma membrane vacuole; EXPRESSED IN: 17 plant structures; EXPRESSED DURING: 8 growth stages; BEST Arabidopsis thaliana protein match is: vacuolar ATP synthase subunit A (TAIR:AT1G78900.2); Has 151 Blast hits to 150 proteins in 46 species: Archae - 0; Bacteria - 0; Metazoa - 0; Fungi - …	63	42	57;6;0	30;9;3	18	39	19	11	1.18879e-06	1.79429e-06	6.68378e-07	0.21437	0.158883	1.79896e+07	-19.796	-1.43733	0.0683017	0.412462	-10.8962	-1.75794	8.55532	0.00344514	0.161864	1	0.0776734	Chr1:5755587-5758464	5.62566	1.6769	-1.74623	2.38202	0.0172178	0.0695992	0	0.664521	0	0	1	0.204942	0.601662	0.960838	-0.600904	0.506376	0.932099
at1g76480	at1g76480.2	2	2			unknown protein; FUNCTIONS IN: molecular_function unknown; INVOLVED IN: biological_process unknown; LOCATED IN: cellular_component unknown; BEST Arabidopsis thaliana protein match is: unknown protein (TAIR:AT1G20890.1).	0	18	0;0;0	2;11;5	0	0	8	3	1.35836e-07	8.7835e-16	2.43381e-07	0.327561	0.158883	1.79896e+07	-35.9992	28.0338	0.0233762	0.252212	-13.5329	11.0807	8.48746	0.00357603	0.166333	1	0.0798127	Chr1:28692075-28693428	0	0.530289	1.79769e+308	1.79769e+308	0.0141915	0.0614889	NA	0.719799	0	0.375651	1	0	0.63821	1	-0.699778	0.197439	0.920898
at1g64430	at1g64430.1	1	2	Pentatricopeptide repeat (PPR) superfamily protein		Pentatricopeptide repeat (PPR) superfamily protein; CONTAINS InterPro DOMAIN/s: Pentatricopeptide repeat (InterPro:IPR002885); Has 41 Blast hits to 39 proteins in 13 species: Archae - 0; Bacteria - 0; Metazoa - 1; Fungi - 0; Plants - 39; Viruses - 0; Other Eukaryotes - 1 (source: NCBI BLink).	3080	2112	111;125;2844	53;99;1960	33	78	34	19	2.26253e-06	3.45843e-06	1.1764e-06	0.185491	0.158883	1.79896e+07	-18.9181	-1.56008	0.0254749	0.263611	-10.2856	-1.73883	8.46068	0.00362907	0.168239	1	0.0807256	Chr1:23933379-23936867	67.881	19.6514	-1.78837	3.8201	0.000133396	0.00249122	0.857725	0.811783	0.7734	0.880207	0.941696	0.674973	0.810963	0.907825	-0.221228	-0.0678903	0.0781037
at2g29340	at2g29340.2	2	3	NAD-dependent epimerase/dehydratase family protein		NAD-dependent epimerase/dehydratase family protein; FUNCTIONS IN: oxidoreductase activity binding catalytic activity; INVOLVED IN: oxidation reduction metabolic process; EXPRESSED IN: 22 plant structures; EXPRESSED DURING: 13 growth stages; CONTAINS InterPro DOMAIN/s: NAD(P)-binding domain (InterPro:IPR016040) Glucose/ribitol dehydrogenase (InterPro:IPR002347) Short-chain dehydrogenase/reductase …	2125	1605	27;190;166;16;0;68;1658	26;75;96;17;0;105;1286	6	184	38	37	2.81896e-06	3.93003e-06	1.71479e-06	0.268445	0.158883	1.79896e+07	-18.5691	-1.16624	0.16277	0.591203	-10.0014	-1.41939	8.43961	0.00367134	0.169264	1	0.081212	Chr2:12597114-12599203	139.489	42.7809	-1.70512	3.5118	0.000445075	0.00571916	0.944365	0.909637	0.844737	0.918059	0.962173	0.814795	0.899506	0.953921	-0.112359	-0.0166063	0.0684417
at5g14320	at5g14320.1	1	2	Ribosomal protein S13/S18 family		Ribosomal protein S13/S18 family; FUNCTIONS IN: structural constituent of ribosome RNA binding nucleic acid binding; INVOLVED IN: translation; LOCATED IN: small ribosomal subunit chloroplast chloroplast envelope; EXPRESSED IN: 22 plant structures; EXPRESSED DURING: 13 growth stages; CONTAINS InterPro DOMAIN/s: Ribosomal protein S13 bacterial-type (InterPro:IPR019980) Ribosomal protein S13-like H2…	11806	7132	2410;13;9383	1101;14;6017	193	2217	572	529	3.89375e-05	5.27573e-05	2.5143e-05	0.157953	0.158883	1.79896e+07	-14.745	-1.06903	0.0698535	0.41732	-7.09904	-1.76664	8.35576	0.00384466	0.173819	1	0.0839317	Chr5:4617649-4618912	967.543	232.918	-2.0545	3.18778	0.00143369	0.0128829	0.998593	0.997044	0.995324	0.998032	0.999503	0.992419	0.997066	0.999232	-0.00576992	-0.000944805	0.00252163
at1g78970	at1g78970.1	1	2	lupeol synthase 1	Lupeol synthase. Converts oxidosqualene to multiple triterpene alcohols and a triterpene diols. This conversion proceeds through the formation of a 17&#946;-dammarenyl cation.	lupeol synthase 1 (LUP1); CONTAINS InterPro DOMAIN/s: Terpene synthase conserved site (InterPro:IPR002365) Terpenoid cylases/protein prenyltransferase alpha-alpha toroid (InterPro:IPR008930) Squalene cyclase (InterPro:IPR018333) Prenyltransferase/squalene oxidase (InterPro:IPR001330); BEST Arabidopsis thaliana protein match is: lupeol synthase 2 (TAIR:AT1G78960.1); Has 2106 Blast hits to 1984 pro…	1594	665	102;5;1487	30;5;630	9	93	4	26	1.54162e-06	2.37846e-06	7.32252e-07	0.301564	0.158883	1.79896e+07	-19.5373	-1.65002	0.0723552	0.42421	-10.4853	-2.151	8.34856	0.00385992	0.173819	1	0.0839317	Chr1:29703061-29711421	25.6424	2.85031	-3.16934	6.12259	9.20643e-10	2.59464e-07	0.831614	0.607792	0.458429	0.765672	0.958646	0.18326	0.535894	0.885786	-0.63708	-0.219187	0.249498
at2g01420	at2g01420.1	1	2	Auxin efflux carrier family protein	Encodes a putative auxin efflux carrier that is localized in developing and mature root meristems. It is involved in the maintenance of embryonic auxin gradients. A role for AtPIN4 in generating a sink for auxin below the quiescent center of the root me	PIN-FORMED 4 (PIN4); FUNCTIONS IN: auxin:hydrogen symporter activity transporter activity; INVOLVED IN: root development pattern specification process auxin polar transport; LOCATED IN: endomembrane system integral to membrane; EXPRESSED IN: 27 plant structures; EXPRESSED DURING: 14 growth stages; CONTAINS InterPro DOMAIN/s: Auxin efflux carrier subgroup (InterPro:IPR014024) Auxin efflux carrier …	5042	2683	137;174;4731	127;123;2433	26	111	108	19	3.16612e-06	3.69323e-06	2.66894e-06	0.221811	0.158883	1.79896e+07	-18.2843	-0.469164	0.520182	0.875222	-9.92101	-1.45086	8.3478	0.00386154	0.173819	1	0.0839317	Chr2:180104-183328	55.8842	16.8009	-1.73391	3.76185	0.000168664	0.00292156	0.495548	0.544124	0.251615	0.44603	0.647832	0.236439	0.530715	0.795801	-0.283401	0.0869076	0.417833
at3g04160	at3g04160.1	1	2			unknown protein; Has 1711 Blast hits to 1353 proteins in 195 species: Archae - 0; Bacteria - 64; Metazoa - 693; Fungi - 201; Plants - 207; Viruses - 0; Other Eukaryotes - 546 (source: NCBI BLink).	452	298	39;0;413	15;0;283	4	35	9	6	6.36419e-07	9.66736e-07	3.36769e-07	0.244691	0.158883	1.79896e+07	-20.7575	-1.49165	0.114808	0.51586	-11.2207	-1.8771	8.32281	0.00391504	0.175661	1	0.0848173	Chr3:1091146-1094346	9.01766	2.60185	-1.79321	3.68281	0.000230681	0.0036141	1	0.99984	0.850117	0.955275	1	0.715445	0.910649	0.999977	-0.241736	-0.0418327	0.102158
at3g62030	at3g62030.1	1	3	rotamase CYP 4	nuclear-encoded chloroplast stromal cyclophilin CYP20-3 (also known as ROC4). Protein is tyrosine-phosphorylated and its phosphorylation state is modulated in response to ABA in Arabidopsis thaliana seeds.	rotamase CYP 4 (ROC4); FUNCTIONS IN: peptidyl-prolyl cis-trans isomerase activity; INVOLVED IN: in 9 processes; LOCATED IN: in 8 components; EXPRESSED IN: 26 plant structures; EXPRESSED DURING: 15 growth stages; CONTAINS InterPro DOMAIN/s: Cyclophilin-like (InterPro:IPR015891) Peptidyl-prolyl cis-trans isomerase cyclophilin-type (InterPro:IPR002130) Peptidyl-prolyl cis-trans isomerase cyclophilin…	12362	8400	4;0;877;1;422;0;11058	17;0;613;0;245;0;7525	4	0	0	17	3.00141e-07	1.42395e-07	4.17181e-07	0.645213	0.158883	1.79896e+07	-21.7005	1.12593	0.603382	0.909149	-12.3525	9.70515	8.27547	0.00401842	0.179721	1	0.0867743	Chr3:22973003-22976583	396.176	123.703	-1.67925	2.97285	0.00295045	0.0211317	0.998361	0.999999	0.93064	0.978354	0.996623	0.973851	0.990661	0.999999	-0.013708	0.0118434	0.0609221
at5g35680	at5g35680.2	2	3	Nucleic acid-binding OB-fold-like protein		Nucleic acid-binding OB-fold-like protein; FUNCTIONS IN: RNA binding translation initiation factor activity; INVOLVED IN: translational initiation; LOCATED IN: cellular_component unknown; EXPRESSED IN: 24 plant structures; EXPRESSED DURING: 15 growth stages; CONTAINS InterPro DOMAIN/s: Nucleic acid-binding OB-fold-like (InterPro:IPR016027) Nucleic acid-binding OB-fold (InterPro:IPR012340) S1 IF1 …	3049	8707	4;26;850;0;198;0;1971	0;146;2680;0;312;0;5569	11	15	101	45	2.1048e-06	8.80335e-07	3.19223e-06	0.207019	0.158883	1.79896e+07	-19.1726	1.82902	0.0211203	0.240922	-10.1255	1.58289	8.23715	0.00410415	0.181807	1	0.0877708	Chr5:13856102-13859013	15.7271	44.046	1.48576	-2.95216	0.00315558	0.0220703	0.049569	0.206657	0.0350145	0.0761465	0.143352	0.0687184	0.160747	0.306775	-0.0275172	0.0823334	0.237053
at5g58140	at5g58140.3	4	4	phototropin 2	Membrane-bound protein serine/threonine kinase that functions as blue light photoreceptor in redundancy with PHO1. Involved in stomatal opening chloroplast movement and phototropism. Mediates blue light-induced growth enhancements. PHOT1 and PHOT2 mediate	phototropin 2 (PHOT2); FUNCTIONS IN: protein serine/threonine kinase activity FMN binding kinase activity blue light photoreceptor activity; INVOLVED IN: in 7 processes; LOCATED IN: Golgi apparatus plasma membrane membrane; EXPRESSED IN: 26 plant structures; EXPRESSED DURING: 13 growth stages; CONTAINS InterPro DOMAIN/s: PAC motif (InterPro:IPR001610) Protein kinase ATP binding site (InterPro:IPR…	13993	9012	0;185;1102;48;0;0;3475;90;27;0;5;0;0;0;9061	0;166;634;21;0;0;2386;46;30;0;0;0;0;0;5729	10	38	12	9	8.75635e-07	1.33428e-06	4.73325e-07	0.21437	0.158883	1.79896e+07	-20.2643	-1.49297	0.0758806	0.43332	-11.119	-1.74481	8.2254	0.00413081	0.182409	1	0.0880576	Chr5:23524426-23533111	2.83417	0.942553	-1.58828	2.94074	0.00327425	0.0225756	0.0745085	0.147774	0.0386933	0.0810057	0.145771	0.00611825	0.0428097	0.215131	-0.115278	-0.0345037	0.140609
at5g58370	at5g58370.2	2	2	P-loop containing nucleoside triphosphate hydrolases superfamily protein		P-loop containing nucleoside triphosphate hydrolases superfamily protein; FUNCTIONS IN: GTP binding; INVOLVED IN: barrier septum formation; LOCATED IN: intracellular; EXPRESSED IN: 21 plant structures; EXPRESSED DURING: 13 growth stages; CONTAINS InterPro DOMAIN/s: GTP-binding protein HSR1-related (InterPro:IPR002917) GTP-binding protein ribosome biogenesis YsxC (InterPro:IPR019987); BEST Arabido…	607	369	1;74;532	0;39;330	11	63	20	19	1.37458e-06	1.89872e-06	8.89155e-07	0.207019	0.158883	1.79896e+07	-19.5579	-1.08419	0.161805	0.590258	-10.5921	-1.40886	8.18232	0.00423005	0.185653	1	0.0896166	Chr5:23593116-23596026	15.8252	4.01816	-1.97762	3.98168	6.84305e-05	0.00157827	0.981513	0.999957	0.826373	0.951958	1	0.801471	0.951571	1	-0.154235	0	0.13587
at4g17470	at4g17470.1	1	3	alpha/beta-Hydrolases superfamily protein		alpha/beta-Hydrolases superfamily protein; FUNCTIONS IN: palmitoyl-(protein) hydrolase activity; INVOLVED IN: protein modification process; LOCATED IN: endomembrane system; EXPRESSED IN: 11 plant structures; EXPRESSED DURING: LP.06 six leaves visible LP.04 four leaves visible C globular stage petal differentiation and expansion stage; CONTAINS InterPro DOMAIN/s: Palmitoyl protein thioesterase (In…	3745	3284	425;1;0;8;0;1;3310	260;0;0;9;0;5;3010	72	353	139	121	8.44739e-06	1.10332e-05	5.91225e-06	0.138125	0.158883	1.79896e+07	-16.9176	-0.900691	0.108581	0.502915	-8.4166	-1.56275	8.16777	0.00426414	0.186253	1	0.0898987	Chr4:9742758-9744860	169.654	66.0627	-1.36069	2.74307	0.00608683	0.0346874	0.991211	0.96287	0.933514	0.974845	0.993607	0.88285	0.94436	0.980166	-0.0952556	-0.0294567	0.0225254
at3g10420	at3g10420.1	1	2	P-loop containing nucleoside triphosphate hydrolases superfamily protein		P-loop containing nucleoside triphosphate hydrolases superfamily protein; FUNCTIONS IN: nucleoside-triphosphatase activity nucleotide binding; LOCATED IN: chloroplast; EXPRESSED IN: 20 plant structures; EXPRESSED DURING: 12 growth stages; CONTAINS InterPro DOMAIN/s: ATPase AAA+ type core (InterPro:IPR003593); BEST Arabidopsis thaliana protein match is: P-loop containing nucleoside triphosphate hy…	2950	12371	6;134;2810	50;459;11862	4	2	33	17	7.05849e-07	2.0243e-07	1.10566e-06	0.268445	0.158883	1.79896e+07	-20.9527	2.32613	0.0500228	0.359582	-11.378	2.41265	8.16475	0.00427123	0.186253	1	0.0898987	Chr3:3239179-3242537	0.905874	3.86324	2.09243	-3.10042	0.00193247	0.0158647	0.013209	0.0330576	0.00343371	0.0161305	0.0427378	0.0124471	0.0343106	0.0761991	-0.0169144	0.0177732	0.0610513
at5g45510	at5g45510.1	1	2	Leucine-rich repeat (LRR) family protein		Leucine-rich repeat (LRR) family protein; INVOLVED IN: defense response; LOCATED IN: cytosol; EXPRESSED IN: 22 plant structures; EXPRESSED DURING: 13 growth stages; CONTAINS InterPro DOMAIN/s: Disease resistance protein (InterPro:IPR000767); BEST Arabidopsis thaliana protein match is: NB-ARC domain-containing disease resistance protein (TAIR:AT4G19050.1); Has 30201 Blast hits to 17322 proteins in…	9457	30197	351;64;9042	1640;460;28097	44	307	873	767	2.29405e-05	8.469e-06	3.73279e-05	0.125279	0.158883	1.79896e+07	-15.7779	2.13696	8.06003e-05	0.00868642	-7.9878	1.59378	8.14159	0.00432613	0.188059	1	0.0907669	Chr5:18444656-18449446	105.676	137.931	0.384297	-0.629209	0.529212	0.654581	0.936633	0.868372	0.841495	0.913604	0.958791	0.779825	0.880085	0.940811	-0.144047	-0.0322603	0.0607661
at3g19010	at3g19010.2	2	3	2-oxoglutarate (2OG) and Fe(II)-dependent oxygenase superfamily protein		2-oxoglutarate (2OG) and Fe(II)-dependent oxygenase superfamily protein; FUNCTIONS IN: flavonol synthase activity oxidoreductase activity iron ion binding; INVOLVED IN: oxidation reduction flavonoid biosynthetic process; LOCATED IN: cellular_component unknown; EXPRESSED IN: 24 plant structures; EXPRESSED DURING: 15 growth stages; CONTAINS InterPro DOMAIN/s: Isopenicillin N synthase (InterPro:IPR0…	2053	5932	57;17;351;1;248;0;1379	221;106;1105;6;707;0;3787	5	12	35	71	1.56861e-06	5.07069e-07	2.52616e-06	0.221811	0.158883	1.79896e+07	-19.7442	2.30455	0.00625456	0.125579	-9.83484	2.08561	8.09315	0.00444328	0.190774	1	0.092063	Chr3:6556196-6558009	1.86299	5.1684	1.4721	-2.19149	0.0284165	0.0966879	0.0261919	0.0471688	0.0107093	0.0304795	0.0684914	0.0216416	0.0518388	0.102687	-0.0252898	0.0206387	0.0752565
at2g43010	at2g43010.1	1	2	phytochrome interacting factor 4	Isolated as a semidominant mutation defective in red -light responses. Encodes a nuclear localized bHLH protein that interacts with active PhyB protein. Negatively regulates phyB mediated red light responses. Involved in shade avoidance response. Protein	phytochrome interacting factor 4 (PIF4); CONTAINS InterPro DOMAIN/s: Helix-loop-helix DNA-binding domain (InterPro:IPR001092) Helix-loop-helix DNA-binding (InterPro:IPR011598); BEST Arabidopsis thaliana protein match is: phytochrome interacting factor 3-like 6 (TAIR:AT3G59060.1); Has 4545 Blast hits to 4539 proteins in 356 species: Archae - 0; Bacteria - 0; Metazoa - 939; Fungi - 192; Plants - 33…	360	299	36;0;324	14;1;284	5	31	3	11	6.16019e-07	9.31362e-07	3.31369e-07	0.284791	0.158883	1.79896e+07	-20.7835	-1.44363	0.150364	0.574169	-9.69843	-1.79253	8.07579	0.00448605	0.191432	1	0.0923737	Chr2:17886426-17889050	11.7821	4.32667	-1.44526	2.87341	0.00406062	0.026151	1	0.930685	0.761181	0.945295	1	0.574457	0.865161	0.994636	-0.371733	-0.0710456	0.153852
at2g32440	at2g32440.2	2	2	ent-kaurenoic acid hydroxylase 2	ent-kaurenoic acid hydroxylase (KAO2)	ent-kaurenoic acid hydroxylase 2 (KAO2); CONTAINS InterPro DOMAIN/s: Cytochrome P450 B-class (InterPro:IPR002397) Cytochrome P450 (InterPro:IPR001128) Cytochrome P450 conserved site (InterPro:IPR017972); BEST Arabidopsis thaliana protein match is: cytochrome P450 family 88 subfamily A polypeptide 3 (TAIR:AT1G05160.1).	758	625	0;78;680	0;48;577	8	70	25	23	1.47389e-06	1.87617e-06	1.0931e-06	0.21437	0.158883	1.79896e+07	-19.4217	-0.761053	0.339418	0.769159	-10.3997	-1.39369	8.06775	0.00450601	0.191698	1	0.0924984	Chr2:13774587-13778026	19.3504	5.5997	-1.78894	3.74233	0.000182319	0.00308438	1	0.995559	0.0913138	0.672779	1	0.0820383	0.574251	0.999982	-0.740509	-0.0686323	0.647102
at1g12250	at1g12250.1	1	2	Pentapeptide repeat-containing protein		Pentapeptide repeat-containing protein; FUNCTIONS IN: molecular_function unknown; INVOLVED IN: biological_process unknown; LOCATED IN: thylakoid chloroplast thylakoid membrane chloroplast thylakoid lumen chloroplast; EXPRESSED IN: 22 plant structures; EXPRESSED DURING: 13 growth stages; CONTAINS InterPro DOMAIN/s: Pentapeptide repeat (InterPro:IPR001646); BEST Arabidopsis thaliana protein match i…	2438	1721	138;37;2263	124;13;1584	43	95	96	28	3.49186e-06	4.39042e-06	2.65724e-06	0.192581	0.158883	1.79896e+07	-18.1583	-0.73	0.275865	0.717198	-9.4063	-1.49015	8.05503	0.00453774	0.192461	1	0.0928632	Chr1:4159264-4161455	114.828	39.696	-1.53241	3.24403	0.00117852	0.0112417	0.791239	0.905331	0.667933	0.816843	0.918299	0.790003	0.905816	0.968692	-0.0597818	0.0884282	0.249149
at1g66940	at1g66940.1	1	3	protein kinase-related		protein kinase-related; FUNCTIONS IN: molecular_function unknown; INVOLVED IN: biological_process unknown; LOCATED IN: endomembrane system; EXPRESSED IN: 22 plant structures; EXPRESSED DURING: 13 growth stages; BEST Arabidopsis thaliana protein match is: Protein kinase superfamily protein (TAIR:AT1G67000.1); Has 305 Blast hits to 263 proteins in 13 species: Archae - 0; Bacteria - 0; Metazoa - 4; …	410	351	57;2;0;0;6;9;336	37;8;0;0;11;2;293	11	46	19	18	1.1803e-06	1.55402e-06	8.43322e-07	0.207019	0.158883	1.79896e+07	-19.7379	-0.876697	0.260739	0.702436	-9.83425	-1.57074	8.03598	0.00458571	0.193638	1	0.0934242	Chr1:24970522-24974791	17.933	6.41761	-1.48251	3.02262	0.00250598	0.0189832	0.348358	0.206272	0	0.830979	0.970376	0.0149865	0.848722	0.964771	-0.744326	0.0158815	0.843115
at5g38510	at5g38510.1	1	2	Rhomboid-related intramembrane serine protease family protein		Rhomboid-related intramembrane serine protease family protein; FUNCTIONS IN: serine-type endopeptidase activity; INVOLVED IN: biological_process unknown; LOCATED IN: integral to membrane; EXPRESSED IN: 22 plant structures; EXPRESSED DURING: 13 growth stages; CONTAINS InterPro DOMAIN/s: Peptidase S54 rhomboid (InterPro:IPR002610); BEST Arabidopsis thaliana protein match is: RHOMBOID-like protein 1…	1811	1099	136;44;1631	77;13;1009	24	112	48	29	2.62793e-06	3.59602e-06	1.71436e-06	0.178484	0.158883	1.79896e+07	-18.6208	-1.06715	0.111643	0.510007	-9.67806	-1.75908	8.03301	0.00459325	0.193638	1	0.0934242	Chr5:15417732-15420606	34.7989	10.6333	-1.71045	3.60172	0.000316122	0.00448778	0.568103	0.73537	0.293682	0.60312	0.879357	0.468842	0.739495	0.917296	-0.24753	0.1317	0.488271
at4g04340	at4g04340.1	1	3	ERD (early-responsive to dehydration stress) family protein		ERD (early-responsive to dehydration stress) family protein; LOCATED IN: plasma membrane; EXPRESSED IN: 25 plant structures; EXPRESSED DURING: 13 growth stages; CONTAINS InterPro DOMAIN/s: Protein of unknown function DUF221 (InterPro:IPR003864); BEST Arabidopsis thaliana protein match is: ERD (early-responsive to dehydration stress) family protein (TAIR:AT4G22120.6); Has 1468 Blast hits to 1288 p…	4321	2726	77;6;0;1;193;0;4044	41;2;0;2;117;1;2563	24	53	30	11	1.61199e-06	2.42798e-06	8.9426e-07	0.207019	0.158883	1.79896e+07	-19.3703	-1.45231	0.0552281	0.376979	-10.1188	-1.48295	8.01325	0.00464363	0.194793	1	0.0939744	Chr4:2122684-2126844	71.7554	20.6309	-1.79828	3.73432	0.000188226	0.00313933	0.999518	0.975251	0.944662	0.98494	0.999075	0.879055	0.95045	0.986842	-0.102843	-0.0326241	0.0206156
at4g36530	at4g36530.2	2	2	alpha/beta-Hydrolases superfamily protein		alpha/beta-Hydrolases superfamily protein; FUNCTIONS IN: hydrolase activity catalytic activity; LOCATED IN: chloroplast; EXPRESSED IN: 22 plant structures; EXPRESSED DURING: 13 growth stages; CONTAINS InterPro DOMAIN/s: Epoxide hydrolase-like (InterPro:IPR000639) Alpha/beta hydrolase fold-1 (InterPro:IPR000073); BEST Arabidopsis thaliana protein match is: alpha/beta-Hydrolases superfamily protein…	1074	720	5;137;932	3;78;639	19	118	34	44	2.59996e-06	3.42278e-06	1.81215e-06	0.192581	0.158883	1.79896e+07	-18.6173	-0.910472	0.19741	0.637044	-9.23321	-1.47872	7.9886	0.00470728	0.196076	1	0.0945866	Chr4:17239957-17241937	33.9016	9.78637	-1.79251	3.80706	0.000140627	0.00258185	0.921314	0.908114	0.635814	0.853946	0.971467	0.623874	0.855662	0.983394	-0.274414	0.00293935	0.245668
at1g17200	at1g17200.1	1	2	Uncharacterised protein family (UPF0497)		Uncharacterised protein family (UPF0497); CONTAINS InterPro DOMAIN/s: Uncharacterised protein family UPF0497 trans-membrane plant (InterPro:IPR006702) Uncharacterised protein family UPF0497 trans-membrane plant subgroup (InterPro:IPR006459); BEST Arabidopsis thaliana protein match is: Uncharacterised protein family (UPF0497) (TAIR:AT3G14380.1); Has 681 Blast hits to 681 proteins in 21 species: Ar…	935	415	327;4;604	167;3;245	131	196	95	72	7.66944e-06	1.17408e-05	3.76467e-06	0.157953	0.158883	1.79896e+07	-17.1983	-1.64151	0.00721165	0.135542	-9.33094	-1.44657	7.90645	0.00492589	0.200691	1	0.0970719	Chr1:5878399-5880041	107.292	24.8556	-2.1099	4.49488	6.96087e-06	0.000318518	0.980816	0.972932	0.92909	0.976034	0.996793	0.864266	0.955913	1	-0.117755	-0.0194418	0.0438719
at1g67360	at1g67360.1	1	2	Rubber elongation factor protein (REF)		Rubber elongation factor protein (REF); INVOLVED IN: biological_process unknown; LOCATED IN: vacuole; EXPRESSED IN: 24 plant structures; EXPRESSED DURING: 15 growth stages; CONTAINS InterPro DOMAIN/s: Rubber elongation factor (InterPro:IPR008802); BEST Arabidopsis thaliana protein match is: Rubber elongation factor protein (REF) (TAIR:AT2G47780.1); Has 125 Blast hits to 125 proteins in 21 species…	547	3372	2;37;508	37;424;2911	2	0	33	4	4.70676e-07	6.40054e-08	7.82172e-07	0.382799	0.158883	1.79896e+07	-21.9895	3.36773	0.0420553	0.33297	-12.0589	6.77767	7.90379	0.00493314	0.200691	1	0.0970719	Chr1:25235270-25238216	4.54942	18.266	2.00541	-3.45895	0.000542288	0.00656062	0.0977908	0.11747	0.00212198	0.0933588	0.287125	0.0333883	0.111451	0.275346	-0.20028	0.0190585	0.216177
at5g58260	at5g58260.1	1	2	oxidoreductases acting on NADH or NADPH quinone or similar compound as acceptor	Encodes subunit NDH-N of NAD(P)H:plastoquinone dehydrogenase complex (Ndh complex) present in the thylakoid membrane of chloroplasts. This subunit is thought to be required for Ndh complex assembly.	oxidoreductases acting on NADH or NADPH quinone or similar compound as acceptor; FUNCTIONS IN: oxidoreductase activity acting on NADH or NADPH quinone or similar compound as acceptor; INVOLVED IN: defense response to fungus incompatible interaction NADH dehydrogenase complex (plastoquinone) assembly; LOCATED IN: chloroplast thylakoid membrane chloroplast NAD(P)H dehydrogenase complex (plastoquino…	4411	2305	619;20;3772	291;11;2003	128	491	184	107	1.17062e-05	1.70549e-05	6.45325e-06	0.131666	0.158883	1.79896e+07	-16.5403	-1.4021	0.0109635	0.172064	-8.45767	-1.52694	7.88923	0.00497301	0.20114	1	0.0972809	Chr5:23560875-23561944	321.031	75.3977	-2.09012	4.12553	3.69878e-05	0.00103654	0.986267	0.989629	0.967966	0.985493	0.995333	0.957938	0.982371	0.995504	-0.0295591	-0.00289906	0.019504
at5g06230	at5g06230.1	1	2	TRICHOME BIREFRINGENCE-LIKE 9	Encodes a member of the TBL (TRICHOME BIREFRINGENCE-LIKE) gene family containing a plant-specific DUF231 (domain of unknown function) domain. TBL gene family has 46 members two of which (TBR/AT5G06700 and TBL3/AT5G01360) have been shown to be involved in	TRICHOME BIREFRINGENCE-LIKE 9 (TBL9); LOCATED IN: endomembrane system; CONTAINS InterPro DOMAIN/s: Protein of unknown function DUF231 plant (InterPro:IPR004253); BEST Arabidopsis thaliana protein match is: TRICHOME BIREFRINGENCE-LIKE 8 (TAIR:AT3G11570.1); Has 1361 Blast hits to 1339 proteins in 32 species: Archae - 0; Bacteria - 0; Metazoa - 1; Fungi - 2; Plants - 1354; Viruses - 0; Other Eukaryo…	29	215	5;2;22	78;6;131	5	0	48	30	1.04569e-06	1.86379e-07	1.73978e-06	0.284791	0.158883	1.79896e+07	-20.6356	3.00335	0.0115056	0.176115	-11.4306	3.17393	7.84163	0.00510564	0.205314	1	0.0992913	Chr5:1879936-1887121	0.311236	2.48092	2.99479	-2.7965	0.00516598	0.0308503	0.0658102	0.797174	0.137917	0.849461	1	0.191602	0.770734	1	-0.708924	0	0.779072
at5g26920	at5g26920.2	2	2	Cam-binding protein 60-like G	Encodes a calmodulin-binding protein CBP60g (calmodulin binding protein 60-like.g). The calmodulin-binding domain is located near the N-terminus; calmodulin binding is dependent on Ca(2+). Inducible by both bacterial pathogen and MAMP (microbe-associated	Cam-binding protein 60-like G (CBP60G); FUNCTIONS IN: calmodulin binding; INVOLVED IN: defense response to bacterium incompatible interaction salicylic acid biosynthetic process response to molecule of bacterial origin response to bacterium; EXPRESSED IN: 15 plant structures; EXPRESSED DURING: 9 growth stages; CONTAINS InterPro DOMAIN/s: Calmodulin binding protein-like (InterPro:IPR012416); BEST …	1363	15292	125;3;1235	1354;54;13884	1	2	32	22	6.95374e-07	8.69283e-08	1.21125e-06	0.229344	0.158883	1.79896e+07	-21.5484	3.78544	0.000705984	0.0350253	-11.6428	3.23917	7.54976	0.00600182	0.223665	1	0.108635	Chr5:9475681-9478751	0.251421	6.19241	4.62232	-4.43347	9.27269e-06	0.000389783	0.0197682	0.029527	0.00358341	0.0236658	0.0641965	0.0111992	0.0291093	0.0614737	-0.037515	0.00553559	0.0429027
at3g28540	at3g28540.1	1	2	P-loop containing nucleoside triphosphate hydrolases superfamily protein		P-loop containing nucleoside triphosphate hydrolases superfamily protein; FUNCTIONS IN: nucleoside-triphosphatase activity ATPase activity nucleotide binding ATP binding; EXPRESSED IN: 11 plant structures; EXPRESSED DURING: 9 growth stages; CONTAINS InterPro DOMAIN/s: ATPase AAA-type core (InterPro:IPR003959) ATPase AAA+ type core (InterPro:IPR003593); BEST Arabidopsis thaliana protein match is: …	2898	17873	266;0;2632	1557;0;16316	115	151	1100	457	2.19533e-05	9.89441e-06	3.38136e-05	0.151267	0.158883	1.79896e+07	-15.7385	1.77292	0.00293763	0.0821479	-8.14294	1.58904	7.31777	0.00682761	0.236996	1	0.114963	Chr3:10694443-10696123	94.8547	265.954	1.48738	-2.88118	0.00396195	0.0257698	1	1	0.958722	0.987484	1	0.991546	0.997284	1	-0.00469488	0.00917283	0.0385528
at1g05880	at1g05880.2	2	2	RING/U-box superfamily protein		ARIADNE 12 (ARI12); FUNCTIONS IN: zinc ion binding; INVOLVED IN: biological_process unknown; EXPRESSED IN: stem root; CONTAINS InterPro DOMAIN/s: Zinc finger C6HC-type (InterPro:IPR002867); BEST Arabidopsis thaliana protein match is: IBR domain-containing protein (TAIR:AT2G31510.1).	16	479	0;0;16	0;28;451	0	0	17	11	3.44132e-07	8.7835e-16	6.26966e-07	0.268445	0.158883	1.79896e+07	-35.3115	29.4091	0.00184306	0.0622783	-12.1553	8.49156	6.9317	0.00846814	0.272268	1	0.131901	Chr1:1775642-1778553	0.462887	6.7964	3.87604	-5.58187	2.3794e-08	3.85696e-06	0.365329	0.999912	0	0.436777	1	0.762894	0.92963	1	-0.115197	0.475638	0.969484
at5g18270	at5g18270.1	1	2	Arabidopsis NAC domain containing protein 87		Arabidopsis NAC domain containing protein 87 (ANAC087); FUNCTIONS IN: sequence-specific DNA binding transcription factor activity; INVOLVED IN: multicellular organismal development regulation of transcription; LOCATED IN: cellular_component unknown; EXPRESSED IN: 12 plant structures; EXPRESSED DURING: LP.06 six leaves visible LP.04 four leaves visible 4 anthesis C globular stage petal differentia…	38	420	2;0;36	45;0;375	0	2	38	7	5.45077e-07	5.47222e-08	9.57641e-07	0.31878	0.158883	1.79896e+07	-22.0864	4.15982	0.00143818	0.0538851	-11.8219	3.13637	6.89885	0.00862513	0.274783	1	0.133099	Chr5:6040918-6042938	1.18275	7.38857	2.64315	-4.46501	8.00638e-06	0.000350205	0.998277	1	0.09316	0.666267	1	0.803277	0.944021	1	-0.122199	0.263702	0.857034
at5g45500	at5g45500.2	2	2	RNI-like superfamily protein		RNI-like superfamily protein; FUNCTIONS IN: molecular_function unknown; INVOLVED IN: biological_process unknown; LOCATED IN: cellular_component unknown; EXPRESSED IN: 22 plant structures; EXPRESSED DURING: 13 growth stages; BEST Arabidopsis thaliana protein match is: Leucine-rich repeat (LRR) family protein (TAIR:AT5G45520.1).	3769	10166	150;55;3564	430;333;9403	11	44	223	110	4.47485e-06	1.5127e-06	7.31174e-06	0.164717	0.158883	1.79896e+07	-18.1984	2.27386	0.000538688	0.0296382	-9.4435	1.40137	6.70562	0.00961093	0.291236	1	0.140954	Chr5:18432457-18435469	18.0308	38.7578	1.10402	-2.46541	0.0136856	0.0601057	0.372579	0.541198	0.111528	0.402846	0.854434	0	0.489736	1	-0.524809	0.0768549	0.664763
at1g67360	at1g67360.2	2	2	Rubber elongation factor protein (REF)		Rubber elongation factor protein (REF); INVOLVED IN: biological_process unknown; LOCATED IN: vacuole; EXPRESSED IN: 24 plant structures; EXPRESSED DURING: 15 growth stages; CONTAINS InterPro DOMAIN/s: Rubber elongation factor (InterPro:IPR008802); BEST Arabidopsis thaliana protein match is: Rubber elongation factor protein (REF) (TAIR:AT2G47780.1); Has 125 Blast hits to 125 proteins in 21 species…	547	3372	2;37;508	37;424;2911	23	14	365	59	5.31842e-06	1.5376e-06	8.8343e-06	0.25251	0.158883	1.79896e+07	-18.0226	2.46507	0.00317289	0.0858026	-9.30922	2.2704	6.58743	0.0102701	0.30298	1	0.146896	Chr1:25235270-25238216	14.1508	67.1922	2.24741	-4.7689	1.85231e-06	0.000122505	0.902209	0.88253	0.712875	0.906641	0.997878	0.724654	0.888549	0.966612	-0.216177	-0.0190585	0.20028
at2g39730	at2g39730.2	2	3	rubisco activase	Rubisco activase a nuclear-encoded chloroplast protein that consists of two isoforms arising from alternative splicing in most plants. Required for the light activation of rubisco.	rubisco activase (RCA); FUNCTIONS IN: enzyme regulator activity ADP binding ribulose-15-bisphosphate carboxylase/oxygenase activator activity ATP binding; INVOLVED IN: response to cold response to light stimulus defense response to bacterium; LOCATED IN: in 10 components; EXPRESSED IN: 25 plant structures; EXPRESSED DURING: 15 growth stages; CONTAINS InterPro DOMAIN/s: ATPase AAA-type core (Inter…	450396	190720	8830;8222;18;873;0;4424;428029	3756;2671;16;591;0;2082;181604	1355	6867	1806	865	0.00013462	0.000210861	5.84853e-05	0.100439	0.158883	1.79896e+07	-13.1363	-1.85022	0.000101302	0.0100171	-6.01869	-1.74779	6.41145	0.0113387	0.319636	1	0.155172	Chr2:16570745-16573548	6111.64	1075.11	-2.50708	4.45414	8.4229e-06	0.000363298	0.847015	0.800252	0	0.862906	0.947942	0	0.788462	0.902227	-0.771239	-0.0600635	0.831877
at4g05020	at4g05020.1	1	2	NAD(P)H dehydrogenase B2		NAD(P)H dehydrogenase B2 (NDB2); FUNCTIONS IN: disulfide oxidoreductase activity oxidoreductase activity FAD binding; INVOLVED IN: oxidation reduction; LOCATED IN: mitochondrion extrinsic to mitochondrial inner membrane; EXPRESSED IN: 26 plant structures; EXPRESSED DURING: 15 growth stages; CONTAINS InterPro DOMAIN/s: FAD-dependent pyridine nucleotide-disulphide oxidoreductase (InterPro:IPR013027…	874	4228	102;0;772	673;0;3555	33	69	520	153	8.91032e-06	3.27933e-06	1.43587e-05	0.164717	0.158883	1.79896e+07	-17.152	2.12827	0.000923963	0.04103	-8.20909	1.4922	6.0541	0.013874	0.357032	1	0.175644	Chr4:2572620-2576595	16.4342	41.4423	1.3344	-3.08903	0.00200813	0.016281	1	1	0.975347	0.991969	1	0.99222	0.997517	1	-0.00443625	0.00510508	0.0224418
at1g70280	at1g70280.2	2	2	NHL domain-containing protein		NHL domain-containing protein; FUNCTIONS IN: molecular_function unknown; INVOLVED IN: biological_process unknown; LOCATED IN: endomembrane system; EXPRESSED IN: 22 plant structures; EXPRESSED DURING: 13 growth stages; CONTAINS InterPro DOMAIN/s: NHL repeat (InterPro:IPR001258) Six-bladed beta-propeller TolB-like (InterPro:IPR011042); BEST Arabidopsis thaliana protein match is: NHL domain-containi…	1316	652	2;57;1257	2;16;634	33	24	7	9	1.25784e-06	2.35439e-06	3.67759e-07	0.276566	0.158883	1.79896e+07	-20.0106	-2.71445	0.00319522	0.0860778	-10.9954	-1.65702	5.64589	0.0174964	0.391885	1	0.192982	Chr1:26465892-26468706	33.4845	7.34383	-2.18889	4.723	2.32392e-06	0.000145062	0.990022	0.961506	0.936065	0.979199	0.999883	0.806274	0.935564	0.996387	-0.171785	-0.0419056	0.0318546
at3g08940	at3g08940.2	2	2	light harvesting complex photosystem II	Lhcb4.2 protein (Lhcb4.2 protein involved in the light harvesting complex of photosystem II	light harvesting complex photosystem II (LHCB4.2); FUNCTIONS IN: chlorophyll binding; INVOLVED IN: response to blue light response to red light response to far red light; LOCATED IN: thylakoid chloroplast thylakoid membrane chloroplast membrane chloroplast envelope; EXPRESSED IN: 27 plant structures; EXPRESSED DURING: 14 growth stages; CONTAINS InterPro DOMAIN/s: Chlorophyll A-B binding protein (…	28170	15012	60;3751;24359	30;1919;13063	1143	2608	1129	790	8.1315e-05	0.000119736	4.30333e-05	0.0943988	0.158883	1.79896e+07	-13.7662	-1.47585	0.00123997	0.0490923	-6.19449	-1.55157	5.50402	0.0189728	0.407546	1	0.200727	Chr3:2717674-2722624	1487.57	343.008	-2.11664	2.9184	0.00351831	0.0237694	0.993788	0.993266	0.984756	0.992373	0.996837	0.985668	0.993134	0.997179	-0.0081322	0.000632121	0.0094326
at1g31550	at1g31550.2	2	2	GDSL-like Lipase/Acylhydrolase superfamily protein		GDSL-like Lipase/Acylhydrolase superfamily protein; FUNCTIONS IN: lipase activity hydrolase activity acting on ester bonds carboxylesterase activity; INVOLVED IN: lipid metabolic process; LOCATED IN: vacuole; EXPRESSED IN: 20 plant structures; EXPRESSED DURING: 13 growth stages; CONTAINS InterPro DOMAIN/s: Lipase GDSL (InterPro:IPR001087); BEST Arabidopsis thaliana protein match is: GDSL-like Lip…	1923	6578	210;257;1456	702;1088;4788	60	197	603	485	1.60601e-05	7.3759e-06	2.46206e-05	0.118964	0.158883	1.79896e+07	-16.1795	1.73933	0.000978434	0.042723	-8.0205	1.34747	5.39977	0.0201394	0.42416	1	0.209752	Chr1:11295524-11297379	26.2272	51.2139	0.965472	-2.23118	0.0256694	0.0904556	0.367856	0.40439	0.190141	0.3554	0.560776	0.227705	0.410544	0.630448	-0.215606	0.0552594	0.33957
at4g21280	at4g21280.1	1	2	photosystem II subunit QA	Encodes the PsbQ subunit of the oxygen evolving complex of photosystem II.	photosystem II subunit QA (PSBQA); FUNCTIONS IN: calcium ion binding; INVOLVED IN: response to light stimulus peptidyl-cysteine S-nitrosylation response to light intensity; LOCATED IN: in 8 components; EXPRESSED IN: 27 plant structures; EXPRESSED DURING: 15 growth stages; CONTAINS InterPro DOMAIN/s: Photosystem II oxygen evolving complex protein PsbQ (InterPro:IPR008797) Twin-arginine translocati…	32780	16725	5044;2;27734	2503;5;14217	1003	4041	1450	1053	9.66265e-05	0.000137077	5.62647e-05	0.088425	0.158883	1.79896e+07	-13.475	-1.28483	0.00349474	0.0906773	-6.08409	-1.48669	5.05869	0.0245027	0.468371	1	0.233478	Chr4:11334401-11335773	3621.25	737.803	-2.29518	2.59687	0.0094077	0.0468515	0.999597	0.998568	0.997934	0.99937	1	0.993053	0.997615	0.999687	-0.00636966	-0.00167941	0.000810106
at5g17920	at5g17920.1	1	2	Cobalamin-independent synthase family protein	Encodes a cytosolic cobalamin-independent methionine synthase involved in methionine regeneration via the activated methyl cycle (SAM cycle). The protein undergoes thiolation following treatment with the oxidant tert-butylhydroperoxide.	ATMS1; FUNCTIONS IN: 5-methyltetrahydropteroyltriglutamate-homocysteine S-methyltransferase activity copper ion binding methionine synthase activity; INVOLVED IN: response to cadmium ion response to zinc ion response to salt stress methionine biosynthetic process; LOCATED IN: in 7 components; EXPRESSED IN: 12 plant structures; EXPRESSED DURING: seedling growth seed development stages; CONTAINS In…	59712	47453	734;0;58978	349;1;47103	338	396	249	100	1.78984e-05	2.84434e-05	7.57392e-06	0.164717	0.158883	1.79896e+07	-16.0558	-1.90976	0.00204677	0.0660541	-7.44719	-1.81734	4.76044	0.0291211	0.509218	1	0.256196	Chr5:5935037-5939487	360.079	107.598	-1.74266	2.62937	0.00855441	0.0440253	1	0.995319	0.991817	0.998037	1	0.955563	0.988007	0.999956	-0.0433276	-0.00985767	0.00401884
at2g39730	at2g39730.1	1	3	rubisco activase	Rubisco activase a nuclear-encoded chloroplast protein that consists of two isoforms arising from alternative splicing in most plants. Required for the light activation of rubisco.	rubisco activase (RCA); FUNCTIONS IN: enzyme regulator activity ADP binding ribulose-15-bisphosphate carboxylase/oxygenase activator activity ATP binding; INVOLVED IN: response to cold response to light stimulus defense response to bacterium; LOCATED IN: in 11 components; EXPRESSED IN: 26 plant structures; EXPRESSED DURING: 15 growth stages; CONTAINS InterPro DOMAIN/s: ATPase AAA-type core (Inter…	450396	190720	8830;8222;18;873;0;4424;428029	3756;2671;16;591;0;2082;181604	1587	7243	2629	1127	0.000156985	0.000232368	8.1701e-05	0.100439	0.158883	1.79896e+07	-12.8252	-1.50801	0.00136666	0.0518669	-5.70103	-1.51326	4.64224	0.0311943	0.527619	1	0.266333	Chr2:16570745-16573548	6693.02	1350.52	-2.30914	3.84063	0.000122718	0.00235022	0	0	0	0	0.734784	0	0	0.350671	-0.719461	0	0.316108
at2g31865	at2g31865.2	2	2	poly(ADP-ribose) glycohydrolase 2		poly(ADP-ribose) glycohydrolase 2 (PARG2); FUNCTIONS IN: poly(ADP-ribose) glycohydrolase activity; INVOLVED IN: defense response to fungus; LOCATED IN: cellular_component unknown; CONTAINS InterPro DOMAIN/s: Poly(ADP-ribose) glycohydrolase (InterPro:IPR007724); BEST Arabidopsis thaliana protein match is: Poly (ADP-ribose) glycohydrolase (PARG) (TAIR:AT2G31870.2); Has 35333 Blast hits to 34131 pro…	827	4221	55;17;755	373;130;3718	5	12	100	30	1.71232e-06	5.07069e-07	2.78862e-06	0.221811	0.158883	1.79896e+07	-19.6754	2.44203	0.00369988	0.0942161	-10.7509	1.6026	4.34595	0.037097	0.570333	1	0.288693	Chr2:13546595-13549536	2.28138	9.0271	1.98436	-3.45237	0.000555675	0.00668023	0.168263	0.203481	0.0672954	0.169348	0.321581	0.0840647	0.19881	0.368771	-0.161925	0.0300446	0.22904
at5g48290	at5g48290.1	1	2	Heavy metal transport/detoxification superfamily protein		Heavy metal transport/detoxification superfamily protein ; FUNCTIONS IN: metal ion binding; INVOLVED IN: metal ion transport; LOCATED IN: cellular_component unknown; EXPRESSED IN: 6 plant structures; EXPRESSED DURING: 4 anthesis petal differentiation and expansion stage; CONTAINS InterPro DOMAIN/s: Heavy metal transport/detoxification protein (InterPro:IPR006121); BEST Arabidopsis thaliana protei…	16	438	0;0;16	29;4;405	0	0	26	3	3.41751e-07	8.7835e-16	6.15407e-07	0.373276	0.158883	1.79896e+07	-35.3351	29.362	0.00119371	0.0479673	-13.1575	13.6957	4.23458	0.0396084	0.588477	1	0.299593	Chr5:19568895-19569799	0.886365	16.6972	4.23556	-5.404	6.51721e-08	8.68997e-06	0.859448	0.951031	0.00881948	0.717279	1	0.781585	0.935248	0.9964	-0.129094	0.200572	0.94082
at2g31865	at2g31865.1	1	2	poly(ADP-ribose) glycohydrolase 2		poly(ADP-ribose) glycohydrolase 2 (PARG2); FUNCTIONS IN: poly(ADP-ribose) glycohydrolase activity; INVOLVED IN: defense response to fungus; LOCATED IN: cellular_component unknown; CONTAINS InterPro DOMAIN/s: Poly(ADP-ribose) glycohydrolase (InterPro:IPR007724); BEST Arabidopsis thaliana protein match is: Poly (ADP-ribose) glycohydrolase (PARG) (TAIR:AT2G31870.2); Has 350 Blast hits to 327 protein…	827	4221	55;17;755	373;130;3718	13	42	313	60	4.7756e-06	1.57935e-06	7.82156e-06	0.199756	0.158883	1.79896e+07	-18.118	2.30572	0.00140647	0.0530421	-9.54392	1.08851	4.15944	0.041403	0.598072	1	0.304952	Chr2:13546595-13549536	17.1217	42.9253	1.326	-3.07866	0.00207935	0.0166569	0.831737	0.796519	0.678419	0.830652	0.932705	0.631229	0.80119	0.915935	-0.22904	-0.0300446	0.161925
at3g26440	at3g26440.2	2	4	Protein of unknown function (DUF707)		Protein of unknown function (DUF707); CONTAINS InterPro DOMAIN/s: Protein of unknown function DUF707 (InterPro:IPR007877); BEST Arabidopsis thaliana protein match is: Protein of unknown function (DUF707) (TAIR:AT1G13000.2); Has 35333 Blast hits to 34131 proteins in 2444 species: Archae - 798; Bacteria - 22429; Metazoa - 974; Fungi - 991; Plants - 531; Viruses - 0; Other Eukaryotes - 9610 (source:…	136	1262	0;3;0;1;4;0;14;0;0;0;14;0;2;0;98	0;33;0;2;28;0;145;39;0;8;166;0;30;0;811	0	3	15	18	4.45211e-07	8.09233e-08	7.60345e-07	0.268445	0.158883	1.79896e+07	-21.9612	3.27739	0.00230448	0.0704692	-12.7824	2.12161	1.22893	0.267615	1	1	0.657036	Chr3:9676563-9679900	1.02519	6.48069	2.66025	-3.81979	0.000133564	0.00249249	0.025061	0.33711	0.00373565	0.459316	0.971576	0.175897	0.420388	0.720963	-0.674728	-0.0222739	0.56616
at2g35940	at2g35940.2	2	3	BEL1-like homeodomain 1	Encodes a member of the BEL-like homeodomain protein family. Ecotopic expression in the embryo sac leads to defects in nuclear migration and cellularization and embryo sacs with multiple egg cells. Loss of function alleles have no female gametophyte defec	BEL1-like homeodomain 1 (BLH1); CONTAINS InterPro DOMAIN/s: Homeobox (InterPro:IPR001356) Homeodomain-like (InterPro:IPR009057) POX (InterPro:IPR006563) Homeodomain-related (InterPro:IPR012287); BEST Arabidopsis thaliana protein match is: BEL1-like homeodomain 6 (TAIR:AT4G34610.2); Has 71711 Blast hits to 13510 proteins in 414 species: Archae - 28; Bacteria - 75; Metazoa - 3080; Fungi - 2154; Pla…	7620	28457	34;9;69;23;160;0;7325	94;93;249;112;1069;0;26840	6	3	47	46	1.30182e-06	3.21735e-07	2.12782e-06	0.244691	0.158883	1.79896e+07	-20.1518	2.62119	0.00836396	0.147536	-11.2072	3.29424	16.9097	3.92014e-05	0.00842379	1	0.00401509	Chr2:15088831-15092415	96.3308	148.094	0	0	1	1	0.101422	0.475266	0.0536444	0.145207	0.284018	0.300945	0.483422	0.645694	0.103553	0.330747	0.524077
at2g26980	at2g26980.2	2	5	CBL-interacting protein kinase 3	encodes a serine-threonine protein kinase whose expression increases in response to abscisic acid cold drought high salt and wounding conditions. The gene is expressed in developing seeds and seedlings. Lines carrying a T-DNA insertions have reduced germi	CBL-interacting protein kinase 3 (CIPK3); CONTAINS InterPro DOMAIN/s: Protein kinase ATP binding site (InterPro:IPR017441) Serine/threonine-protein kinase domain (InterPro:IPR002290) NAF/FISL domain (InterPro:IPR018451) Serine/threonine-protein kinase-like domain (InterPro:IPR017442) Protein kinase-like domain (InterPro:IPR011009) Serine/threonine-protein kinase active site (InterPro:IPR008271) N…	4188	3599	12;2;12;0;0;0;0;7;0;0;0;170;0;0;995;64;0;0;0;0;0;0;105;0;0;0;0;307;0;0;2514	22;32;32;2;0;0;0;34;0;0;0;62;0;0;996;53;0;0;0;0;0;0;84;0;0;0;0;294;0;0;1988	0	2	4	28	4.42558e-07	5.47222e-08	7.83385e-07	0.402248	0.158883	1.79896e+07	-22.2223	3.92501	0.0066761	0.13097	-11.7861	3.90212	10.9955	0.000913312	0.0688884	1	0.0328348	Chr2:11514702-11518734	1.31417	5.14517	0	0	1	1	0.0587478	0.307268	0.0069674	0.0662934	0.18105	0.14387	0.273458	0.43261	0.0329771	0.200571	0.376422
at1g27450	at1g27450.2	2	3	adenine phosphoribosyl transferase 1	Adenosine phosphoribosyl transferase(E.C:2.4.2.7) involved in the one-step salvage of adenine to AMP.	adenine phosphoribosyl transferase 1 (APT1); FUNCTIONS IN: adenine phosphoribosyltransferase activity; INVOLVED IN: response to cadmium ion adenine salvage; LOCATED IN: cytosol chloroplast plasma membrane plant-type cell wall; EXPRESSED IN: 24 plant structures; EXPRESSED DURING: 14 growth stages; CONTAINS InterPro DOMAIN/s: Adenine phosphoribosyl transferase (InterPro:IPR005764) Phosphoribosyltra…	7263	13274	156;15;856;7;597;493;5139	236;77;1697;14;1332;412;9506	14	1	10	67	1.36608e-06	6.94204e-07	1.91226e-06	0.48584	0.158883	1.79896e+07	-19.5981	1.23119	0.315688	0.750959	-11.069	4.51328	9.73019	0.00181265	0.107685	1	0.0513269	Chr1:9531838-9534114	306.979	216.908	-0.501056	0.974905	0.329607	0.474012	0.340489	0.558872	0.206345	0.342832	0.511784	0.435214	0.58845	0.720165	0.0212801	0.241219	0.438333
at1g75020	at1g75020.2	2	2	lysophosphatidyl acyltransferase 4		lysophosphatidyl acyltransferase 4 (LPAT4); FUNCTIONS IN: acyltransferase activity; INVOLVED IN: metabolic process; EXPRESSED IN: 25 plant structures; EXPRESSED DURING: 13 growth stages; CONTAINS InterPro DOMAIN/s: Phospholipid/glycerol acyltransferase (InterPro:IPR002123); BEST Arabidopsis thaliana protein match is: lysophosphatidyl acyltransferase 5 (TAIR:AT3G18850.4); Has 35333 Blast hits to 3…	293	857	20;7;266	35;45;777	3	4	17	28	6.73759e-07	2.16547e-07	1.05493e-06	0.260427	0.158883	1.79896e+07	-20.966	2.2345	0.0430985	0.335383	-11.1876	2.57413	9.49504	0.00206028	0.118309	1	0.0563907	Chr1:28171017-28173436	0.496777	1.51864	1.61211	-1.75508	0.0792458	0.188906	0.0566689	0.219226	0.0143787	0.0613348	0.15599	0.0941466	0.213146	0.40503	0.00378534	0.15127	0.341837
at3g02600	at3g02600.2	2	5	lipid phosphate phosphatase 3	Encodes phosphatidic acid phosphatase. Expressed during germination.	lipid phosphate phosphatase 3 (LPP3); FUNCTIONS IN: phosphatidate phosphatase activity; INVOLVED IN: phospholipid metabolic process; LOCATED IN: plasma membrane integral to plasma membrane; EXPRESSED IN: 24 plant structures; EXPRESSED DURING: 14 growth stages; CONTAINS InterPro DOMAIN/s: Phosphatidic acid phosphatase/chloroperoxidase N-terminal (InterPro:IPR016118) Phosphatidic acid phosphatase t…	1376	1394	9;49;27;0;0;0;0;13;57;0;0;0;0;0;3;17;0;0;0;0;0;0;0;0;0;0;0;0;0;0;1201	14;19;25;0;0;0;0;14;47;0;0;0;0;0;3;53;0;0;0;0;0;0;0;0;0;0;0;0;0;0;1219	6	43	8	11	8.17402e-07	1.23086e-06	4.38466e-07	0.23697	0.158883	1.79896e+07	-20.3846	-1.46149	0.101185	0.486825	-10.6731	-1.83495	8.92083	0.00281937	0.14505	1	0.0693915	Chr3:551099-554671	21.8914	3.75187	0	0	1	1	0.566643	0.179019	0.26152	0.44501	0.649336	0.0797116	0.184568	0.3308	-0.489267	-0.257076	-0.0308148
at1g21350	at1g21350.3	4	3	Thioredoxin superfamily protein		Thioredoxin superfamily protein; FUNCTIONS IN: oxidoreductase activity antioxidant activity; INVOLVED IN: cell redox homeostasis; LOCATED IN: chloroplast; EXPRESSED IN: 22 plant structures; EXPRESSED DURING: 13 growth stages; CONTAINS InterPro DOMAIN/s: Thioredoxin fold (InterPro:IPR012335) Alkyl hydroperoxide reductase/ Thiol specific antioxidant/ Mal allergen (InterPro:IPR000866) Thioredoxin-li…	714	571	14;0;0;7;184;36;473	22;0;0;0;158;34;357	0	7	0	0	8.37048e-08	1.80345e-07	8.7835e-16	0.422251	0.158883	1.79896e+07	-36.2714	-27.4893	0.129354	1	-12.1159	-7.03066	7.71326	0.00548166	0.213067	NA	1	Chr1:7476941-7479042	39.3324	12.629	-1.63897	3.41994	0.000626343	0.00727585	0.825361	0.00380043	0.684443	0.837816	0.926853	0.0029177	0.220148	0.604701	-0.897631	-0.609865	-0.196188
at3g53460	at3g53460.3	4	4	chloroplast RNA-binding protein 29	Encodes a nuclear gene with a consensus RNA-binding domain that is localized to the chloroplast.	chloroplast RNA-binding protein 29 (CP29); CONTAINS InterPro DOMAIN/s: RNA recognition motif RNP-1 (InterPro:IPR000504) Nucleotide-binding alpha-beta plait (InterPro:IPR012677); BEST Arabidopsis thaliana protein match is: RNA-binding (RRM/RBD/RNP motifs) family protein (TAIR:AT2G37220.1).	40533	19320	0;1;0;18;42;0;5694;1;2430;0;71;3;2506;0;29767	0;0;0;5;54;0;2308;3;1589;0;38;2;1735;0;13586	2	16	1	4	2.80011e-07	4.66859e-07	1.15855e-07	0.301564	0.158883	1.79896e+07	-22.0481	-1.94258	0.108164	0.502633	-12.0724	-2.45153	7.26246	0.00704108	0.241998	1	0.117369	Chr3:19819184-19821519	10.812	2.14193	-2.33565	3.93845	8.20094e-05	0.00178884	0.212598	0.0189936	0.0430282	0.177071	0.768723	0.000974387	0.0096489	0.0533913	-0.755427	-0.163485	-0.0213834
at2g35390	at2g35390.1	1	3	Phosphoribosyltransferase family protein		Phosphoribosyltransferase family protein; FUNCTIONS IN: magnesium ion binding ribose phosphate diphosphokinase activity; INVOLVED IN: cellular biosynthetic process nucleotide biosynthetic process nucleoside metabolic process ribonucleoside monophosphate biosynthetic process; EXPRESSED IN: 6 plant structures; EXPRESSED DURING: L mature pollen stage M germinated pollen stage LP.10 ten leaves visibl…	2551	2514	85;0;335;9;0;61;2061	38;1;319;51;0;149;1956	25	60	19	19	1.69908e-06	2.6283e-06	8.68484e-07	0.199756	0.158883	1.79896e+07	-19.3329	-1.60165	0.0308572	0.291791	-9.71136	-1.38378	6.61062	0.0101372	0.300329	1	0.145621	Chr2:14895278-14897822	9.69583	2.21508	-2.13001	3.89782	9.70614e-05	0.00201828	0.887235	0.30072	0.447197	0.735626	0.939165	0.122031	0.254471	0.448064	-0.741831	-0.470851	-0.135515
at3g17950	at3g17950.1	1	2			unknown protein; FUNCTIONS IN: molecular_function unknown; INVOLVED IN: biological_process unknown; LOCATED IN: chloroplast; EXPRESSED IN: 17 plant structures; EXPRESSED DURING: 10 growth stages; Has 63 Blast hits to 63 proteins in 12 species: Archae - 0; Bacteria - 0; Metazoa - 0; Fungi - 0; Plants - 63; Viruses - 0; Other Eukaryotes - 0 (source: NCBI BLink).	330	272	39;7;284	12;17;243	19	20	9	3	7.78427e-07	1.43999e-06	2.64497e-07	0.276566	0.158883	1.79896e+07	-20.6089	-2.50426	0.00836761	0.147536	-11.6097	-1.85274	5.9112	0.015045	0.368958	1	0.181935	Chr3:6146240-6147348	27.3549	10.1913	-1.42446	2.85669	0.00428081	0.0270901	0.965783	0.760573	0.874863	0.952892	0.990434	0.521605	0.769544	0.919593	-0.433141	-0.180705	-0.00771209
at5g27830	at5g27830.5	16	5			FUNCTIONS IN: molecular_function unknown; INVOLVED IN: response to oxidative stress; LOCATED IN: endomembrane system; EXPRESSED IN: 22 plant structures; EXPRESSED DURING: 13 growth stages; CONTAINS InterPro DOMAIN/s: Folate receptor conserved region (InterPro:IPR018143).	505	1843	0;0;0;0;0;0;48;6;0;0;0;0;0;0;0;2;51;0;9;0;3;0;30;7;15;0;3;0;108;0;223	0;2;0;0;0;0;88;5;0;0;0;0;0;0;0;20;166;0;96;0;9;0;111;49;185;0;22;0;330;0;760	0	2	4	16	2.82256e-07	5.47222e-08	4.78258e-07	0.363882	0.158883	1.79896e+07	-22.5741	3.20493	0.0279268	0.277676	-12.7719	3.3605	5.49633	0.0190564	0.407843	1	0.200863	Chr5:9861175-9862897	2.99143	14.6073	2.28779	-3.66175	0.000250501	0.00380912	0.109864	0.34362	-1.05145e-16	7.17451e-17	0.244256	0.145807	0.308642	0.514016	0.0072486	0.274929	0.493431
at5g63120	at5g63120.1	1	2	P-loop containing nucleoside triphosphate hydrolases superfamily protein		P-loop containing nucleoside triphosphate hydrolases superfamily protein; FUNCTIONS IN: helicase activity ATP-dependent helicase activity nucleic acid binding ATP binding; EXPRESSED IN: 22 plant structures; EXPRESSED DURING: 10 growth stages; CONTAINS InterPro DOMAIN/s: RNA helicase DEAD-box type Q motif (InterPro:IPR014014) DNA/RNA helicase DEAD/DEAH box type N-terminal (InterPro:IPR011545) RNA …	497	1249	39;15;443	23;80;1146	9	30	11	12	7.98296e-07	1.11168e-06	5.26602e-07	0.221811	0.158883	1.79896e+07	-20.3158	-1.07642	0.203534	0.643591	-10.9814	-1.48158	4.80062	0.0284494	0.502595	1	0.252669	Chr5:25318751-25322265	4.04976	0.877183	-2.20688	3.50724	0.000452787	0.00578512	0.439147	0.0717564	0.198885	0.388669	0.633967	0.0256817	0.0783243	0.168415	-0.565058	-0.304879	-0.105007
at1g78660	at1g78660.2	2	3	gamma-glutamyl hydrolase 1	The Arabidopsis protein AtGGH1 is a gamma-glutamyl hydrolase cleaving pentaglutamates to yield di- and triglutamates. The enzyme is involved in the tetrahydrofolate metabolism and located to the vacuole.	gamma-glutamyl hydrolase 1 (GGH1); CONTAINS InterPro DOMAIN/s: Peptidase C26 gamma-glutamyl hydrolase (InterPro:IPR015527) Peptidase C26 (InterPro:IPR011697); BEST Arabidopsis thaliana protein match is: gamma-glutamyl hydrolase 2 (TAIR:AT1G78680.1); Has 448 Blast hits to 444 proteins in 135 species: Archae - 0; Bacteria - 95; Metazoa - 194; Fungi - 0; Plants - 77; Viruses - 0; Other Eukaryotes - …	2350	3817	33;77;0;1;583;0;1656	57;31;0;1;978;0;2750	40	37	14	17	1.79147e-06	3.04971e-06	7.14381e-07	0.244691	0.158883	1.79896e+07	-19.3551	-2.11558	0.0107687	0.17054	-9.85401	-1.62208	4.51753	0.0335492	0.547666	1	0.276167	Chr1:29585676-29588302	8.69431	2.53295	-1.77925	2.95395	0.00313734	0.02198	0.291961	0.12875	0.230961	0.479437	0.705901	0.051425	0.128329	0.259341	-0.592372	-0.344382	-0.0660382
at3g04580	at3g04580.1	1	2	Signal transduction histidine kinase hybrid-type ethylene sensor	Ethylene receptor subfamily 2. Has serine kinase activity.	ETHYLENE INSENSITIVE 4 (EIN4); FUNCTIONS IN: ethylene binding protein histidine kinase activity receptor activity glycogen synthase kinase 3 activity; INVOLVED IN: negative regulation of ethylene mediated signaling pathway; LOCATED IN: endomembrane system endoplasmic reticulum membrane membrane; EXPRESSED IN: 22 plant structures; EXPRESSED DURING: 13 growth stages; CONTAINS InterPro DOMAIN/s: Sig…	641	1452	5;3;633	32;2;1418	1	4	22	10	4.48886e-07	1.40348e-07	7.0546e-07	0.25251	0.158883	1.79896e+07	-21.6046	2.33021	0.025329	0.262698	-10.8301	1.91412	4.36538	0.0366762	0.568242	1	0.287434	Chr3:1235282-1238493	3.0989	6.51284	1.07153	-2.19247	0.0283453	0.0965251	0.4272	0.90182	0.115052	0.372466	0.665184	0.606082	0.849351	0.982742	0.0973059	0.46716	0.77896
at5g46110	at5g46110.2	2	4	Glucose-6-phosphate/phosphate translocator-related	mutant has Altered acclimation responses; Chloroplast Triose Phosphate Translocator	ACCLIMATION OF PHOTOSYNTHESIS TO ENVIRONMENT 2 (APE2); FUNCTIONS IN: antiporter activity; INVOLVED IN: transport; LOCATED IN: chloroplast membrane chloroplast envelope; EXPRESSED IN: 24 plant structures; EXPRESSED DURING: 13 growth stages; CONTAINS InterPro DOMAIN/s: Protein of unknown function DUF250 (InterPro:IPR004853) Tpt phosphate/phosphoenolpyruvate translocator (InterPro:IPR004696); BEST A…	42183	22221	0;126;382;0;0;0;2896;0;0;0;6512;0;2854;0;29413	0;59;7;0;0;0;1686;0;0;0;2961;0;1480;0;16028	33	93	18	41	2.53784e-06	3.7541e-06	1.40754e-06	0.207019	0.158883	1.79896e+07	-18.7275	-1.41389	0.052866	0.368344	-10.2896	-0.982162	3.98005	0.0460422	0.628643	1	0.322005	Chr5:18697234-18700656	40.3288	7.45797	-2.43496	5.16237	2.43847e-07	2.56819e-05	0.0502897	0.38418	0.0200544	0.0447374	0.0886033	0.139023	0.413943	0.962069	0.0918402	0.365717	0.915162
at1g09140	at1g09140.2	2	2	SERINE-ARGININE PROTEIN 30	Encodes a serine-arginine rich RNA binding protein involved in regulation of splicing (including splicing of itself). Exists as 3 alternative spliced forms that are differentially expressed.	SERINE-ARGININE PROTEIN 30 (ATSRP30); CONTAINS InterPro DOMAIN/s: RNA recognition motif RNP-1 (InterPro:IPR000504) Nucleotide-binding alpha-beta plait (InterPro:IPR012677); BEST Arabidopsis thaliana protein match is: RNA-binding (RRM/RBD/RNP motifs) family protein (TAIR:AT1G02840.3); Has 23 Blast hits to 23 proteins in 6 species: Archae - 0; Bacteria - 0; Metazoa - 0; Fungi - 0; Plants - 23; Viru…	5430	4487	28;1633;3769	73;933;3481	272	1361	503	430	3.15954e-05	4.20515e-05	2.11969e-05	0.106545	0.158883	1.79896e+07	-15.0313	-0.989111	0.0408639	0.330227	-7.86881	-1.12689	3.95352	0.0467733	0.634297	1	0.324666	Chr1:2942563-2945961	147.531	34.3755	-2.10157	4.15987	3.18425e-05	0.00092909	0.948581	0.736142	0.823973	0.907149	0.961864	0.56977	0.734431	0.850726	-0.33857	-0.169948	-0.0335353
at2g35040	at2g35040.1	1	2	AICARFT/IMPCHase bienzyme family protein		AICARFT/IMPCHase bienzyme family protein; FUNCTIONS IN: phosphoribosylaminoimidazolecarboxamide formyltransferase activity IMP cyclohydrolase activity catalytic activity; INVOLVED IN: response to cold purine nucleotide biosynthetic process; LOCATED IN: stromule chloroplast chloroplast stroma; EXPRESSED IN: 23 plant structures; EXPRESSED DURING: 14 growth stages; CONTAINS InterPro DOMAIN/s: AICARF…	2707	2195	55;16;2636	21;24;2150	31	24	7	14	1.27659e-06	2.23413e-06	4.92014e-07	0.284791	0.158883	1.79896e+07	-19.835	-2.21604	0.0158947	0.208095	-10.558	-1.42738	3.93423	0.0473129	0.636034	1	0.326091	Chr2:14765159-14768329	58.6864	16.8604	-1.79939	3.8822	0.000103515	0.00210259	0.883568	0.613288	0.730452	0.879701	0.961843	0.403808	0.622478	0.815484	-0.486162	-0.253596	-0.021872
at5g60410	at5g60410.4	8	5	DNA-binding protein with MIZ/SP-RING zinc finger PHD-finger and SAP domain	Encodes a plant small ubiquitin-like modifier (SUMO) E3 ligase that is a focal controller of Pi starvation-dependent responses. Also required for SA and PAD4-mediated R gene signalling which in turn confers innate immunity in Arabidopsis. Also involved	SIZ1; CONTAINS InterPro DOMAIN/s: Zinc finger MIZ-type (InterPro:IPR004181) DNA-binding SAP (InterPro:IPR003034) Zinc finger PHD-type conserved site (InterPro:IPR019786) Zinc finger PHD-type (InterPro:IPR001965) Zinc finger FYVE/PHD-type (InterPro:IPR011011) Zinc finger PHD-finger (InterPro:IPR019787); BEST Arabidopsis thaliana protein match is: RING/U-box superfamily protein (TAIR:AT5G41580.1); …	3787	5779	405;1;26;9;0;0;0;8;0;0;121;0;0;0;0;8;0;6;108;0;0;0;0;0;0;0;174;0;0;0;2921	597;1;119;39;0;0;0;3;0;0;224;0;0;0;0;4;3;18;160;0;0;0;0;0;0;0;247;0;0;0;4364	0	8	1	2	1.31942e-07	2.04173e-07	6.84558e-08	0.382799	0.158883	1.79896e+07	-23.0616	-1.44512	0.430847	1	-12.6568	-2.36479	3.2101	0.0731849	0.759838	NA	1	Chr5:24294889-24301147	1.90847	0.392444	-2.28186	3.0747	0.00210715	0.0167983	0.526948	0.036608	0.0795709	0.276679	0.567734	0.00792791	0.048105	0.133477	-0.523306	-0.22298	-0.00930476
at2g27030	at2g27030.3	4	3	calmodulin 5	encodes a calmodulin that has higher affinity to kinesin-like calmodulin binding motor protein than CAM4 or CAM6.	calmodulin 5 (CAM5); FUNCTIONS IN: calcium ion binding; LOCATED IN: plasma membrane; EXPRESSED IN: 23 plant structures; EXPRESSED DURING: 16 growth stages; CONTAINS InterPro DOMAIN/s: EF-Hand 1 calcium-binding site (InterPro:IPR018247) EF-HAND 2 (InterPro:IPR018249) EF-hand-like domain (InterPro:IPR011992) Calcium-binding EF-hand (InterPro:IPR002048) EF-hand (InterPro:IPR018248); BEST Arabidopsis…	1831	2968	3;34;315;117;268;192;902	1;87;652;125;459;158;1486	43	74	100	25	3.29076e-06	3.97711e-06	2.66115e-06	0.207019	0.158883	1.79896e+07	-18.2268	-0.590235	0.397413	0.810975	-9.4397	-0.975043	3.20421	0.0734489	0.760027	1	0.400089	Chr2:11532003-11534333	69.7422	33.3708	-1.06345	2.30427	0.0212074	0.0797102	0.402732	0.241847	0.381449	0.569439	0.737988	0.130101	0.220369	0.341242	-0.536756	-0.343369	-0.12857
at2g01930	at2g01930.1	1	2	basic pentacysteine1	BASIC PENTACYSTEINE1 (BPC1) is a regulator of the homeotic Arabidopsis thaliana gene SEEDSTICK (STK) which controls ovule identity. BPC1 induces conformational changes by cooperative binding to purine-rich elements present in the STK regulatory sequence.	basic pentacysteine1 (BPC1); FUNCTIONS IN: DNA binding sequence-specific DNA binding transcription factor activity specific transcriptional repressor activity; INVOLVED IN: regulation of transcription DNA-dependent; LOCATED IN: nucleus; EXPRESSED IN: 24 plant structures; EXPRESSED DURING: 15 growth stages; CONTAINS InterPro DOMAIN/s: GAGA binding-like (InterPro:IPR010409); BEST Arabidopsis thalia…	867	879	11;68;788	38;54;787	0	11	8	30	6.08632e-07	2.73849e-07	9.1863e-07	0.363882	0.158883	1.79896e+07	-20.9775	1.87972	0.0622437	0.395116	-11.0586	1.37476	3.03524	0.0814747	0.782449	1	0.421048	Chr2:427116-428839	34.1455	14.0958	-1.27643	2.76063	0.00576904	0.0334372	0.302287	0.672364	0.14058	0.325508	0.566598	0.443708	0.677123	0.844493	0.00252669	0.34	0.615713
at3g62940	at3g62940.1	1	3	Cysteine proteinases superfamily protein		Cysteine proteinases superfamily protein; CONTAINS InterPro DOMAIN/s: Ovarian tumour otubain (InterPro:IPR003323); BEST Arabidopsis thaliana protein match is: SEC-C motif-containing protein / OTU-like cysteine protease family protein (TAIR:AT5G67170.1); Has 4424 Blast hits to 3467 proteins in 474 species: Archae - 10; Bacteria - 494; Metazoa - 1270; Fungi - 452; Plants - 292; Viruses - 20; Other …	669	988	14;3;0;4;0;1;647	12;26;0;8;0;3;939	0	14	9	3	3.00774e-07	3.41364e-07	2.64497e-07	0.363882	0.158883	1.79896e+07	-21.7346	-0.261841	1	1	-11.3998	-1.56507	2.77074	0.096002	0.835456	1	0.452357	Chr3:23262864-23264731	22.7376	9.23946	-1.2992	2.65773	0.00786684	0.0414853	0.795234	0.384746	0.465222	0.717128	0.883918	0.134733	0.324195	0.579205	-0.663729	-0.384669	-0.0466743
at2g48020	at2g48020.2	2	2	Major facilitator superfamily protein		Major facilitator superfamily protein; FUNCTIONS IN: carbohydrate transmembrane transporter activity sugar:hydrogen symporter activity; INVOLVED IN: transport transmembrane transport; LOCATED IN: plasma membrane chloroplast vacuole membrane; EXPRESSED IN: 24 plant structures; EXPRESSED DURING: 14 growth stages; CONTAINS InterPro DOMAIN/s: Sugar transporter conserved site (InterPro:IPR005829) Majo…	3177	2406	12;91;3074	30;61;2315	19	72	27	34	1.94738e-06	2.52409e-06	1.41356e-06	0.192581	0.158883	1.79896e+07	-19.0138	-0.833798	0.249465	0.689067	-10.1745	-1.12731	2.0837	0.148879	0.958687	1	0.529172	Chr2:19644099-19647180	88.8035	23.0299	-1.94711	3.92254	8.76198e-05	0.00188245	0.901155	0.681579	0.783719	0.909304	0.971893	0.475873	0.69683	0.856279	-0.432044	-0.205958	-0.0141655
at3g13460	at3g13460.4	8	4	evolutionarily conserved C-terminal region 2	Physically interacts with CIPK1.	evolutionarily conserved C-terminal region 2 (ECT2); FUNCTIONS IN: protein binding; LOCATED IN: nucleus cytoplasm; EXPRESSED IN: 24 plant structures; EXPRESSED DURING: 15 growth stages; CONTAINS InterPro DOMAIN/s: YTH domain (InterPro:IPR007275); BEST Arabidopsis thaliana protein match is: evolutionarily conserved C-terminal region 4 (TAIR:AT1G55500.2); Has 35333 Blast hits to 34131 proteins in 2…	26106	49188	6;3;0;0;591;0;2;27;0;0;1144;0;46;0;24287	32;3;0;0;973;0;1;20;0;0;1976;0;86;0;46097	13	14	15	5	6.67088e-07	9.64929e-07	4.38044e-07	0.276566	0.158883	1.79896e+07	-20.5274	-1.20956	0.18158	0.61808	-11.523	-1.03473	2.00654	0.156622	0.972198	1	0.539178	Chr3:4384713-4388525	47.7743	16.0437	-1.57423	3.35943	0.000781045	0.00846621	0.467792	0.105292	0.27255	0.47112	0.682917	0.0329459	0.0883537	0.190099	-0.598511	-0.382694	-0.158699
at4g23600	at4g23600.3	4	3	Tyrosine transaminase family protein	Encodes cystine lyase which is expected to be involved in amino acid metabolism providing the plant with cysteine and the generation of precursors of ethylene biosynthesis. mRNA levels are elevated in response to wounding.	CORONATINE INDUCED 1 (CORI3); FUNCTIONS IN: cystathionine beta-lyase activity transaminase activity; INVOLVED IN: in 8 processes; LOCATED IN: apoplast vacuole; EXPRESSED IN: 18 plant structures; EXPRESSED DURING: 14 growth stages; CONTAINS InterPro DOMAIN/s: 1-aminocyclopropane-1-carboxylate synthase (InterPro:IPR001176) Aminotransferase class I/classII (InterPro:IPR004839) Pyridoxal phosphate-de…	35642	33253	0;0;2270;49;11163;0;22160	0;2;3341;48;8771;0;21091	7	42	16	32	1.1963e-06	1.26126e-06	1.13612e-06	0.23697	0.158883	1.79896e+07	-19.6778	-0.12811	0.930675	1	-10.2754	-0.884883	1.80509	0.179098	1	1	0.568838	Chr4:12310618-12313212	12.0097	3.92196	-1.61455	3.04525	0.00232485	0.0180202	0.976581	0.013095	0.0975798	0.381183	0.98296	0.00220252	0.00976338	0.0424615	-0.973049	-0.367858	-0.0842387
at4g15415	at4g15415.1	1	2	Protein phosphatase 2A regulatory B subunit family protein	B' regulatory subunit of PP2A (AtB'gamma)	ATB' GAMMA; FUNCTIONS IN: poly(U) RNA binding protein phosphatase type 2A regulator activity; INVOLVED IN: signal transduction; LOCATED IN: protein phosphatase type 2A complex; EXPRESSED IN: 23 plant structures; EXPRESSED DURING: 15 growth stages; CONTAINS InterPro DOMAIN/s: Protein phosphatase 2A regulatory B subunit B56 (InterPro:IPR002554); BEST Arabidopsis thaliana protein match is: Protein p…	798	1001	22;14;762	13;28;960	6	16	9	4	4.49957e-07	6.48921e-07	2.88435e-07	0.244691	0.158883	1.79896e+07	-21.137	-1.18816	0.225495	0.66707	-11.64	-0.942355	1.4273	0.232206	1	1	0.624303	Chr4:8817030-8819693	7.91421	3.27059	-1.27489	2.53481	0.0112509	0.052778	0.539445	0.236136	0.370099	0.605992	0.810147	0.0980703	0.235051	0.44984	-0.623285	-0.36443	-0.0495636
at1g75295	at1g75295.3	4	3	other RNA	Potential natural antisense gene locus overlaps with AT1G75290 and AT1G75300		268	268	20;24;5;14;55;0;150	31;23;9;5;41;0;159	7	7	1	4	2.69061e-07	4.77943e-07	1.15855e-07	0.336458	0.158883	1.79896e+07	-21.953	-2.12521	0.0858019	0.454854	-12.4361	-1.38694	1.36187	0.243214	1	1	0.636606	Chr1:28253889-28257151	9.71522	3.53286	-1.45941	2.60195	0.00926947	0.0464058	0.751779	0.382738	0.567046	0.789786	0.913167	0.182178	0.41896	0.666315	-0.648222	-0.359153	-0.0256199
at3g54760	at3g54760.2	2	2	dentin sialophosphoprotein-related		dentin sialophosphoprotein-related; INVOLVED IN: biological_process unknown; LOCATED IN: cytosol; EXPRESSED IN: guard cell; BEST Arabidopsis thaliana protein match is: Tudor/PWWP/MBT superfamily protein (TAIR:AT5G02950.1).	2242	2760	64;42;2136	131;28;2601	5	37	12	16	8.4346e-07	1.05711e-06	6.47497e-07	0.23697	0.158883	1.79896e+07	-20.2148	-0.678335	0.464273	0.846957	-11.1131	-0.692297	1.21862	0.269632	1	1	0.657376	Chr3:20269079-20272457	20.4431	8.30345	-1.29983	2.79735	0.0051523	0.0308162	0.637669	0.316637	0.451928	0.651195	0.815259	0.169779	0.346636	0.561026	-0.543764	-0.300479	-0.0143223
at2g34780	at2g34780.2	2	2	maternal effect embryo arrest 22	Encodes a novel protein of unknown function that is essential for embryonic development. Severe loss of function alleles are embryo lethal. Analysis of a partial loss of function allele indicates a role for EMB1611 in regulation of endoreduplication and	MATERNAL EFFECT EMBRYO ARREST 22 (MEE22); INVOLVED IN: negative regulation of DNA endoreduplication meristem structural organization embryo development ending in seed dormancy maintenance of meristem identity; LOCATED IN: cellular_component unknown; EXPRESSED IN: 21 plant structures; EXPRESSED DURING: 13 growth stages.	606	664	1;12;593	18;10;636	2	10	5	5	2.73179e-07	3.27824e-07	2.27303e-07	0.260427	0.158883	1.79896e+07	-21.8119	-0.507119	0.762974	0.962005	-11.9831	-0.943759	1.15261	0.283004	1	1	0.675249	Chr2:14668439-14677270	3.09803	0.877635	-1.81966	3.27772	0.00104649	0.0103197	0.921283	0.3435	0.600745	0.846745	0.987155	0.133398	0.341636	0.618535	-0.768932	-0.490453	-0.125803
at2g01930	at2g01930.2	2	2	basic pentacysteine1	BASIC PENTACYSTEINE1 (BPC1) is a regulator of the homeotic Arabidopsis thaliana gene SEEDSTICK (STK) which controls ovule identity. BPC1 induces conformational changes by cooperative binding to purine-rich elements present in the STK regulatory sequence.	basic pentacysteine1 (BPC1); FUNCTIONS IN: DNA binding sequence-specific DNA binding transcription factor activity specific transcriptional repressor activity; INVOLVED IN: regulation of transcription DNA-dependent; LOCATED IN: nucleus; EXPRESSED IN: 24 plant structures; EXPRESSED DURING: 15 growth stages; CONTAINS InterPro DOMAIN/s: GAGA binding-like (InterPro:IPR010409); BEST Arabidopsis thalia…	867	879	11;68;788	38;54;787	7	61	13	41	1.47079e-06	1.64525e-06	1.30433e-06	0.260427	0.158883	1.79896e+07	-19.3904	-0.299203	0.75508	0.960895	-9.98592	-0.524889	1.07842	0.299051	1	1	0.689832	Chr2:427116-428839	8.48222	2.82205	-1.5877	2.8388	0.0045283	0.0282248	0.697713	0.327636	0.433402	0.674492	0.85942	0.155507	0.322877	0.556292	-0.615713	-0.34	-0.00252669
at5g14200	at5g14200.3	4	3	isopropylmalate dehydrogenase 1	The AtIMD1 is one out of 3 genes encoding the enzyme 3-isopropylmalate dehydrogenase involved in leucine biosynthesis in Arabidopsis. Its subcellular location has been targeted to plastids. Encodes methylthioalkylmalate dehydrogenase. Involved in glucosin	isopropylmalate dehydrogenase 1; FUNCTIONS IN: 3-isopropylmalate dehydrogenase activity; INVOLVED IN: glucosinolate biosynthetic process leucine biosynthetic process response to salt stress metabolic process; LOCATED IN: chloroplast plastid; EXPRESSED IN: root leaf; EXPRESSED DURING: seedling growth; CONTAINS InterPro DOMAIN/s: Isopropylmalate dehydrogenase (InterPro:IPR004429) Isocitrate/isoprop…	5639	3830	53;0;397;9;558;0;4622	3;0;360;8;453;0;3006	0	9	5	3	2.01947e-07	2.27679e-07	1.79416e-07	0.345476	0.158883	1.79896e+07	-22.293	-0.243599	1	1	-12.4193	-1.17641	0.996098	0.318257	1	NA	1	Chr5:4576201-4581374	4.14508	0.966804	-2.10011	2.85725	0.00427332	0.0270571	0.0393762	0.626495	0.00634025	0.0246344	0.0636874	0.164884	0.491667	0.841097	0.139178	0.463822	0.816684
at5g20950	at5g20950.1	1	2	Glycosyl hydrolase family protein		Glycosyl hydrolase family protein; FUNCTIONS IN: hydrolase activity hydrolyzing O-glycosyl compounds; INVOLVED IN: carbohydrate metabolic process; LOCATED IN: cell wall membrane plant-type cell wall; EXPRESSED IN: 25 plant structures; EXPRESSED DURING: 13 growth stages; CONTAINS InterPro DOMAIN/s: Glycoside hydrolase family 3 N-terminal (InterPro:IPR001764) Glycoside hydrolase family 3 C-terminal…	8368	8981	102;24;8242	112;91;8778	32	70	49	63	2.90997e-06	3.24006e-06	2.60453e-06	0.185491	0.158883	1.79896e+07	-18.3905	-0.318459	0.634277	0.920283	-9.60346	-0.445986	0.754044	0.385199	1	1	0.750884	Chr5:7107375-7111349	164.109	62.7351	-1.38731	2.56047	0.0104531	0.0503957	0.810774	0.486529	0.643978	0.805108	0.909383	0.303018	0.503923	0.700515	-0.536185	-0.298644	-0.0485844
at3g01980	at3g01980.2	2	4	NAD(P)-binding Rossmann-fold superfamily protein		NAD(P)-binding Rossmann-fold superfamily protein; FUNCTIONS IN: oxidoreductase activity binding catalytic activity; INVOLVED IN: metabolic process; LOCATED IN: peroxisome; EXPRESSED IN: 23 plant structures; EXPRESSED DURING: 13 growth stages; CONTAINS InterPro DOMAIN/s: NAD(P)-binding domain (InterPro:IPR016040) Short-chain dehydrogenase/reductase SDR (InterPro:IPR002198); BEST Arabidopsis thalia…	1027	787	1;70;0;0;0;18;76;30;105;0;0;0;99;0;628	6;70;0;0;0;48;76;29;85;0;0;0;82;0;391	24	46	40	30	1.91018e-06	2.28416e-06	1.57721e-06	0.192581	0.158883	1.79896e+07	-19.0029	-0.542701	0.449867	0.839081	-10.7274	-0.411453	0.745458	0.387918	1	1	0.751298	Chr3:327454-329031	12.9725	5.7634	-1.17047	2.3052	0.0211551	0.0796175	0.139937	0.275918	0	0.0237763	0.176095	0.126836	0.26218	0.407906	0.0348684	0.219839	0.384645
at3g04680	at3g04680.2	2	2	CLP-similar protein 3	Encodes a nuclear protein that functions in mRNA processing. Mutations in this gene cause embryo lethality and reduced transmission through the female gametophyte. Over-expression of a CLPS3:TAP protein changes the relative levels of two alternatively pro	CLP-similar protein 3 (CLPS3); CONTAINS InterPro DOMAIN/s: Pre-mRNA cleavage complex II Clp1 (InterPro:IPR010655); BEST Arabidopsis thaliana protein match is: CLP1-similar protein 5 (TAIR:AT5G39930.1); Has 35333 Blast hits to 34131 proteins in 2444 species: Archae - 798; Bacteria - 22429; Metazoa - 974; Fungi - 991; Plants - 531; Viruses - 0; Other Eukaryotes - 9610 (source: NCBI BLink).	753	898	1;3;749	7;0;891	3	0	0	0	4.09145e-08	1.01497e-07	8.7835e-16	0.543342	0.158883	1.79896e+07	-36.4213	-27.1894	0.148064	1	-13.5206	-8.90871	0.711581	0.398919	1	NA	1	Chr3:1269852-1272962	18.0913	7.93246	-1.18945	2.54856	0.0108168	0.0515272	0.834003	0.00216588	0.505146	0.826829	0.983649	0.000986758	0.222886	0.617401	-0.945065	-0.584506	-0.105805
at5g18500	at5g18500.1	1	2	Protein kinase superfamily protein		Protein kinase superfamily protein; FUNCTIONS IN: protein serine/threonine kinase activity protein kinase activity kinase activity ATP binding; INVOLVED IN: protein amino acid phosphorylation; LOCATED IN: plasma membrane; EXPRESSED IN: 22 plant structures; EXPRESSED DURING: 13 growth stages; CONTAINS InterPro DOMAIN/s: Protein kinase ATP binding site (InterPro:IPR017441) Protein kinase catalytic …	1454	1542	19;0;1435	32;19;1491	4	15	23	9	6.23548e-07	5.31915e-07	7.0127e-07	0.23697	0.158883	1.79896e+07	-20.6472	0.396954	0.695226	0.942462	-10.9973	-0.632498	0.69371	0.404905	1	1	0.763546	Chr5:6138382-6141630	37.5003	12.5069	-1.58418	3.4894	0.00048411	0.00604741	0.999936	0.678112	0.850115	0.959305	0.999972	0.409572	0.674586	0.893007	-0.55985	-0.27654	-0.0432472
at4g00755	at4g00755.1	1	2	F-box family protein		F-box family protein; CONTAINS InterPro DOMAIN/s: F-box domain cyclin-like (InterPro:IPR001810) F-box domain Skp2-like (InterPro:IPR022364); Has 80 Blast hits to 80 proteins in 29 species: Archae - 0; Bacteria - 0; Metazoa - 0; Fungi - 11; Plants - 57; Viruses - 0; Other Eukaryotes - 12 (source: NCBI BLink).	308	354	12;1;295	7;14;333	3	9	3	4	2.42772e-07	3.45031e-07	1.59924e-07	0.268445	0.158883	1.79896e+07	-22.0136	-1.11053	0.431118	0.830042	-12.5477	-0.92574	0.675692	0.411074	1	1	0.768425	Chr4:324981-327008	3.58122	0.767308	-2.22258	2.94987	0.00317911	0.0221475	0.908673	0.120259	0.326563	0.67378	0.945019	0.0349391	0.149103	0.360524	-0.831299	-0.510768	-0.113299
at1g25098	at1g25098.1	1	2	other RNA	Potential natural antisense gene locus overlaps with AT1G25097		1251	1675	20;1007;224	14;1493;168	3	17	2	12	4.27549e-07	5.32804e-07	3.34611e-07	0.327561	0.158883	1.79896e+07	-21.1777	-0.610319	0.629066	0.919031	-11.4456	-0.654594	0.672055	0.412336	1	1	0.769329	Chr1:8811904-8814788	256.068	108.878	-1.23381	2.62142	0.00875652	0.0446485	0.712871	0.432226	0.545639	0.749563	0.869137	0.12106	0.374331	0.637578	-0.664088	-0.370055	-0.0355059
at1g07350	at1g07350.2	2	2	RNA-binding (RRM/RBD/RNP motifs) family protein		RNA-binding (RRM/RBD/RNP motifs) family protein; FUNCTIONS IN: RNA binding nucleotide binding nucleic acid binding; INVOLVED IN: RNA splicing; EXPRESSED IN: 26 plant structures; EXPRESSED DURING: 15 growth stages; CONTAINS InterPro DOMAIN/s: RNA recognition motif RNP-1 (InterPro:IPR000504) Nucleotide-binding alpha-beta plait (InterPro:IPR012677); BEST Arabidopsis thaliana protein match is: RNA-bi…	1752	2887	21;147;1584	108;163;2616	53	94	116	47	4.23608e-06	4.97578e-06	3.5449e-06	0.178484	0.158883	1.79896e+07	-17.8597	-0.493455	0.440875	0.835075	-9.41056	-0.37932	0.508072	0.475975	1	1	0.802617	Chr1:2257424-2260101	51.2542	24.8892	-1.04215	2.28149	0.0225197	0.0829145	0.828298	0.513281	0.755144	0.874713	0.948865	0.308553	0.494163	0.684379	-0.573797	-0.37623	-0.15815
at2g28810	at2g28810.1	1	2	Dof-type zinc finger DNA-binding family protein		Dof-type zinc finger DNA-binding family protein; CONTAINS InterPro DOMAIN/s: Zinc finger Dof-type (InterPro:IPR003851); BEST Arabidopsis thaliana protein match is: Dof-type zinc finger DNA-binding family protein (TAIR:AT1G07640.3); Has 1337 Blast hits to 1306 proteins in 87 species: Archae - 0; Bacteria - 4; Metazoa - 19; Fungi - 22; Plants - 1088; Viruses - 0; Other Eukaryotes - 204 (source: NCB…	631	494	12;1;618	5;6;483	10	2	1	4	2.66515e-07	4.97654e-07	1.15855e-07	0.496995	0.158883	1.79896e+07	-21.8379	-2.32874	0.0930104	0.469787	-12.2718	-0.814656	0.335659	0.562346	1	1	0.851369	Chr2:12363425-12365377	26.1568	10.3326	-1.33998	2.9792	0.00289001	0.0209027	0.985102	0.810564	0.927496	0.980779	0.999818	0.504935	0.806677	0.958523	-0.464715	-0.171423	-0.013876
at1g71696	at1g71696.2	2	2	carboxypeptidase D putative	Encodes a Putative Zn2+ carboxypeptidase 4 splice variants have been identified but not characterized for different functions and/or expression patterns.SOL1 isolated as a suppressor of root- specific overexpression of CLE19 a clavata3 like gene. sol1 par	SUPPRESSOR OF LLP1 1 (SOL1); FUNCTIONS IN: metallocarboxypeptidase activity carboxypeptidase activity zinc ion binding; INVOLVED IN: regulation of root meristem growth; LOCATED IN: endomembrane system; EXPRESSED IN: 14 plant structures; EXPRESSED DURING: 6 growth stages; CONTAINS InterPro DOMAIN/s: Carboxypeptidase-like regulatory domain (InterPro:IPR008969) Peptidase M14 carboxypeptidase A (Inte…	352	478	4;7;341	22;5;451	0	7	2	3	1.45004e-07	1.80345e-07	1.1417e-07	0.354617	0.158883	1.79896e+07	-22.7765	-0.546822	1	1	-11.9953	-0.347193	0.0910302	0.762872	1	NA	1	Chr1:26966886-26970572	8.91844	4.02226	-1.14878	2.23395	0.0254866	0.090029	0.907531	0.416526	0.625226	0.841224	0.96135	0.212097	0.475268	0.756793	-0.674935	-0.35408	-0.0235689
at1g01910	at1g01910.1	1	5	P-loop containing nucleoside triphosphate hydrolases superfamily protein		P-loop containing nucleoside triphosphate hydrolases superfamily protein; FUNCTIONS IN: ATP binding; INVOLVED IN: cellular metal ion homeostasis anion transport; LOCATED IN: membrane; EXPRESSED IN: 24 plant structures; EXPRESSED DURING: 15 growth stages; CONTAINS InterPro DOMAIN/s: ATPase anion-transporting (InterPro:IPR003348); BEST Arabidopsis thaliana protein match is: P-loop containing nucleo…	1492	2577	3;0;0;0;0;0;0;2;0;0;0;1;1;0;717;0;0;17;0;0;0;116;0;0;0;0;54;0;0;0;581	3;0;0;3;0;0;0;14;0;0;0;2;2;0;1080;4;0;66;0;0;0;276;0;0;0;1;151;0;0;20;955	0	3	2	1	7.34998e-08	8.09233e-08	6.73476e-08	0.363882	0.158883	1.79896e+07	-23.7292	-0.202142	1	1	-12.6567	-0.363976	0.0565413	0.812049	1	NA	1	Chr1:310315-315902	15.5948	3.66145	-2.09058	3.86936	0.000109122	0.00217726	0.877491	0.0263113	0.114606	0.421529	0.785446	0.00699911	0.0395851	0.110151	-0.74558	-0.37797	-0.0640669
at5g07440	at5g07440.1	1	3	glutamate dehydrogenase 2	Encodes the beta-subunit of the glutamate dehydrogenase. The enzyme is almost exclusively found in the mitochondria of stem and leaf companion cells.	glutamate dehydrogenase 2 (GDH2); FUNCTIONS IN: in 7 functions; INVOLVED IN: response to cadmium ion response to salt stress; LOCATED IN: mitochondrion plasma membrane; EXPRESSED IN: 27 plant structures; EXPRESSED DURING: 16 growth stages; CONTAINS InterPro DOMAIN/s: Glutamate/phenylalanine/leucine/valine dehydrogenase (InterPro:IPR006095) Glutamate/phenylalanine/leucine/valine dehydrogenase C-te…	4405	23891	1;29;2052;9;40;0;2274	4;476;11584;83;313;0;11431	0	1	1	3	6.30209e-08	2.77958e-08	9.20165e-08	0.382799	0.158883	1.79896e+07	-24.2418	1.78532	0.6832	1	-13.7652	0.824037	0.0380274	0.845388	1	NA	1	Chr5:2355936-2358194	15.2161	38.4731	1.33825	-2.68472	0.00725914	0.0392231	0.154191	0.028742	0.0621435	0.230264	0.496806	0.00523357	0.0291307	0.0883995	-0.458717	-0.198096	-0.0222173
at5g35160	at5g35160.1	1	2	Endomembrane protein 70 protein family		Endomembrane protein 70 protein family; CONTAINS InterPro DOMAIN/s: Nonaspanin (TM9SF) (InterPro:IPR004240); BEST Arabidopsis thaliana protein match is: Endomembrane protein 70 protein family (TAIR:AT4G12650.1); Has 30201 Blast hits to 17322 proteins in 780 species: Archae - 12; Bacteria - 1396; Metazoa - 17338; Fungi - 3422; Plants - 5037; Viruses - 0; Other Eukaryotes - 2996 (source: NCBI BLink…	2507	3060	5;45;2457	0;77;2983	5	0	0	0	7.19006e-08	1.86379e-07	8.7835e-16	0.58003	0.158883	1.79896e+07	-35.9625	-28.1072	0.0461916	1	-13.1888	-5.63497	0.0292747	0.864146	1	NA	1	Chr5:13414750-13417265	8.65598	2.35553	-1.87765	3.49356	0.00047662	0.00598211	0.0796953	2.83388e-05	0.0642562	0.188379	0.393661	1.51944e-05	0.0232999	0.0979429	-0.370529	-0.160012	-0.0163983
at5g51300	at5g51300.2	2	3	splicing factor-related		splicing factor-related; FUNCTIONS IN: RNA binding zinc ion binding nucleotide binding nucleic acid binding; INVOLVED IN: RNA splicing; EXPRESSED IN: 24 plant structures; EXPRESSED DURING: 13 growth stages; CONTAINS InterPro DOMAIN/s: K Homology (InterPro:IPR004087) K Homology type 1 subgroup (InterPro:IPR018111) RNA recognition motif RNP-1 (InterPro:IPR000504) K Homology type 1 (InterPro:IPR0040…	2826	3361	178;22;4;1;143;0;2478	337;14;4;9;219;0;2778	12	10	8	6	5.28143e-07	8.14183e-07	3.15597e-07	0.293123	0.158883	1.79896e+07	-20.8696	-1.45236	0.137019	0.55174	-11.9553	0.00360353	1.58144e-05	0.996827	1	1	1	Chr5:20848896-20852334	10.167	1.63655	-2.63516	4.80347	1.55941e-06	0.000111135	0.260737	0.0998611	0.17365	0.329615	0.502641	0.0337371	0.0997677	0.214051	-0.413707	-0.223568	-0.0341652
at3g53460	at3g53460.1	1	4	chloroplast RNA-binding protein 29	Encodes a nuclear gene with a consensus RNA-binding domain that is localized to the chloroplast.	chloroplast RNA-binding protein 29 (CP29); FUNCTIONS IN: RNA binding poly(U) RNA binding; LOCATED IN: thylakoid chloroplast stroma chloroplast; EXPRESSED IN: 25 plant structures; EXPRESSED DURING: 16 growth stages; CONTAINS InterPro DOMAIN/s: RNA recognition motif RNP-1 (InterPro:IPR000504) Nucleotide-binding alpha-beta plait (InterPro:IPR012677); BEST Arabidopsis thaliana protein match is: RNA-b…	40533	19320	0;1;0;18;42;0;5694;1;2430;0;71;3;2506;0;29767	0;0;0;5;54;0;2308;3;1589;0;38;2;1735;0;13586	0	0	0	0	4.08913e-05	8.7835e-16	8.7835e-16	0.001001	0.158883	1.79896e+07	-50.0161	0	4.49562e-91	1	#NAME?	0.0605648	6.39773e-15	1	1	NA	1	Chr3:19819184-19821519	588.181	156.164	-1.91319	2.84425	0.00445162	0.0278799	0.657651	0.969561	0.0224307	0.554471	0.903683	0.793526	0.959841	0.993615	0.00491481	0.397809	0.953791
at5g46110	at5g46110.1	1	4	Glucose-6-phosphate/phosphate translocator-related	mutant has Altered acclimation responses; Chloroplast Triose Phosphate Translocator	ACCLIMATION OF PHOTOSYNTHESIS TO ENVIRONMENT 2 (APE2); FUNCTIONS IN: antiporter activity; INVOLVED IN: transport; LOCATED IN: chloroplast membrane chloroplast envelope; EXPRESSED IN: 25 plant structures; EXPRESSED DURING: 13 growth stages; CONTAINS InterPro DOMAIN/s: Tpt phosphate/phosphoenolpyruvate translocator (InterPro:IPR004696) Protein of unknown function DUF250 (InterPro:IPR004853); BEST A…	42183	22221	0;126;382;0;0;0;2896;0;0;0;6512;0;2854;0;29413	0;59;7;0;0;0;1686;0;0;0;2961;0;1480;0;16028	0	0	0	0	4.08913e-05	8.7835e-16	8.7835e-16	0.106545	0.158883	1.79896e+07	-50.0161	0	0.269459	1	#NAME?	0.0605648	6.39773e-15	1	1	NA	1	Chr5:18697234-18700656	950.715	247.736	-1.94021	2.62006	0.00879155	0.0447443	0.94971	0.615809	0.910268	0.954172	0.979148	0	0.557263	0.844801	-0.951372	-0.391492	-0.110521
at1g69840	at1g69840.2	2	7	SPFH/Band 7/PHB domain-containing membrane-associated protein family		SPFH/Band 7/PHB domain-containing membrane-associated protein family; INVOLVED IN: biological_process unknown; LOCATED IN: plasma membrane chloroplast vacuole; EXPRESSED IN: 26 plant structures; EXPRESSED DURING: 15 growth stages; CONTAINS InterPro DOMAIN/s: Band 7 protein (InterPro:IPR001107); BEST Arabidopsis thaliana protein match is: SPFH/Band 7/PHB domain-containing membrane-associated prote…	3619	14336	27;4;0;6;0;5;0;108;0;0;0;0;0;0;0;1;0;0;0;0;0;0;0;0;0;0;0;0;0;0;0;0;0;0;0;0;0;0;0;0;0;0;0;0;0;0;0;0;0;0;0;0;0;0;0;0;0;0;0;0;0;0;0;7;8;0;0;0;0;0;0;0;0;0;0;0;0;0;0;0;1;0;0;0;0;0;0;0;11;0;0;0;0;0;0;0;0;0;0;0;0;0;0;0;0;0;0;0;0;0;0;0;0;0;0;3;0;0;1;0;0;0;0;0;0;0;3437	50;39;0;68;0;26;0;745;0;0;0;0;0;0;0;1;0;0;0;0;0;0;0;0;0;0;0;0;0;0;0;9;0;0;0;0;0;0;0;0;0;0;0;0;0;0;0;0;0;0;0;1;0;0;0;0;0;0;0;0;0;0;0;40;21;0;0;0;0;0;0;0;0;0;0;0;0;0;0;0;0;0;0;0;0;0;0;0;20;0;0;0;0;0;0;0;0;0;0;0;0;0;0;0;0;0;0;0;0;0;0;0;0;0;0;6;0;0;3;0;0;0;0;0;0;0;13307	1	3	14	25	5.46715e-07	1.13988e-07	9.16475e-07	0.260427	0.158883	1.79896e+07	-21.5548	3.00839	0.00835051	0.147415	-10.9883	2.74631	7.9576	0.0047886	0.198173	1	0.0958748	Chr1:26293600-26295849	4.15353	11.3134	0	0	1	1	0.073514	0.499634	0.00787431	0.0256662	0.0783194	0.044733	0.111464	0.269504	0.00138985	0.0828431	0.245867
at1g69252	at1g69252.2	2	2				2339	2897	2080;2;257	2420;38;439	0	2	26	12	4.7865e-07	5.47222e-08	8.37317e-07	0.260427	0.158883	1.79896e+07	-22.1722	3.9603	0.00148494	0.0552055	-11.9494	3.45015	6.11337	0.0134163	0.350898	1	0.172417	Chr1:26036569-26037659	22.1947	53.0806	1.25797	-1.65061	0.0988187	0.217154	0.00537419	0.0646158	0.000136421	0.00860747	0.0262757	0.0223651	0.0597299	0.121371	0.00964381	0.0501728	0.112347
at5g62720	at5g62720.1	1	2	Integral membrane HPP family protein		Integral membrane HPP family protein; FUNCTIONS IN: molecular_function unknown; INVOLVED IN: biological_process unknown; LOCATED IN: integral to membrane chloroplast inner membrane chloroplast envelope; EXPRESSED IN: 22 plant structures; EXPRESSED DURING: 13 growth stages; CONTAINS InterPro DOMAIN/s: HPP (InterPro:IPR007065); BEST Arabidopsis thaliana protein match is: Integral membrane HPP famil…	2500	1092	305;2;2193	147;13;932	41	264	39	108	5.50404e-06	7.48517e-06	3.56241e-06	0.192581	0.158883	1.79896e+07	-17.5639	-1.06627	0.117629	0.521632	-8.81017	-1.22681	5.81195	0.0159176	0.375193	1	0.185084	Chr5:25191841-25195009	217.572	40.8314	-2.41374	4.67148	2.99031e-06	0.000173042	0.998484	0.979167	0.992164	0.997681	0.999998	0.942173	0.981702	0.996718	-0.0543759	-0.0159059	-0.000236397
at1g70770	at1g70770.2	2	2	Protein of unknown function DUF2359 transmembrane		Protein of unknown function DUF2359 transmembrane; FUNCTIONS IN: molecular_function unknown; LOCATED IN: endoplasmic reticulum nucleus; EXPRESSED IN: 25 plant structures; EXPRESSED DURING: 15 growth stages; CONTAINS InterPro DOMAIN/s: Protein of unknown function DUF2359 transmembrane (InterPro:IPR019308); BEST Arabidopsis thaliana protein match is: Protein of unknown function DUF2359 transmembran…	3208	5627	153;19;3036	380;11;5236	4	15	4	7	3.81268e-07	5.31915e-07	2.54289e-07	0.260427	0.158883	1.79896e+07	-21.3715	-1.05032	0.31102	0.747108	-11.7205	-1.03501	1.65422	0.198385	1	1	0.591486	Chr1:26687229-26691277	4.94931	1.1777	-2.07126	3.41093	0.000647406	0.00745072	0.0787382	0.0179758	0.0306325	0.081144	0.169401	0.00646698	0.0220476	0.0514819	-0.14993	-0.059079	-0.000813996
at3g02180	at3g02180.1	1	3	SPIRAL1-like3	SPIRAL1-LIKE3 belongs to a six-member gene family in Arabidopsis; all members share high sequence similarity in amino- and carboxy-terminal regions. Regulates cortical microtubule organization. Mutant plants exhibit altered patterns of root leaf and pet	SPIRAL1-like3 (SP1L3); FUNCTIONS IN: molecular_function unknown; INVOLVED IN: biological_process unknown; LOCATED IN: cellular_component unknown; EXPRESSED IN: 26 plant structures; EXPRESSED DURING: 14 growth stages; BEST Arabidopsis thaliana protein match is: SPIRAL1-like4 (TAIR:AT5G15600.1); Has 418 Blast hits to 329 proteins in 68 species: Archae - 2; Bacteria - 13; Metazoa - 50; Fungi - 15; P…	1855	2682	27;16;442;4;588;0;778	140;44;807;9;790;0;892	27	0	0	140	2.60157e-06	1.45212e-06	3.60006e-06	0.761483	0.158883	1.79896e+07	-18.6405	1.13739	0.422735	0.824889	-10.8424	11.1371	31.8391	1.67485e-08	1.66934e-05	1	7.95672e-06	Chr3:404732-405656	224.981	130.952	-0.780762	1.63553	0.101938	0.221731	0.974525	0.953382	0.931781	0.965929	0.985642	0.907632	0.950291	0.976923	-0.060797	-0.0159867	0.0262445
at1g29850	at1g29850.1	1	3	double-stranded DNA-binding family protein		double-stranded DNA-binding family protein; FUNCTIONS IN: double-stranded DNA binding DNA binding; INVOLVED IN: biological_process unknown; LOCATED IN: cellular_component unknown; EXPRESSED IN: 24 plant structures; EXPRESSED DURING: 15 growth stages; CONTAINS InterPro DOMAIN/s: DNA-binding TFAR19-related protein (InterPro:IPR002836); Has 689 Blast hits to 689 proteins in 324 species: Archae - 253…	2312	4423	18;60;706;2;314;0;1212	75;193;1283;4;569;0;2299	18	0	0	75	1.46071e-06	9.03318e-07	1.91343e-06	0.730901	0.158883	1.79896e+07	-19.3983	0.84626	0.575998	0.897317	-10.9942	10.299	28.7715	8.14393e-08	6.31336e-05	1	3.00918e-05	Chr1:10447753-10449946	158.262	117.752	-0.426556	0.890117	0.373403	0.514984	0.820864	0.756579	0.699737	0.837052	0.931413	0.541827	0.751903	0.885921	-0.329801	-0.0881696	0.106001
at4g23100	at4g23100.1	1	3	glutamate-cysteine ligase	Encodes the enzyme glutamate-cysteine ligase catalyzing the first and rate-limiting step of glutathione biosynthesis. Required for cell proliferation at the root tip. Involved in susceptibility to the bacterial pathogen Pseudomonas syringae. Mutants are	glutamate-cysteine ligase (GSH1); FUNCTIONS IN: glutamate-cysteine ligase activity; INVOLVED IN: in 13 processes; LOCATED IN: chloroplast stroma chloroplast; EXPRESSED IN: 23 plant structures; EXPRESSED DURING: 14 growth stages; CONTAINS InterPro DOMAIN/s: Glutamate--cysteine ligase GCS2 (InterPro:IPR006336) Glutamate--cysteine ligase plant (InterPro:IPR011556); Has 2650 Blast hits to 2650 protei…	15501	27827	22;1;490;0;1524;0;13464	105;11;1280;3;2239;0;24189	16	6	0	105	1.88042e-06	9.39382e-07	2.69157e-06	0.58003	0.158883	1.79896e+07	-19.1664	1.35446	0.285898	0.727384	-11.2584	4.32577	23.4532	1.2799e-06	0.000687736	1	0.000327801	Chr4:12102134-12107460	372.961	290.951	-0.358249	0.532268	0.59454	0.708393	0.998989	0.994661	0.98748	0.995184	0.999432	0.985298	0.993346	0.997835	-0.010871	-0.00180677	0.00751885
at2g28800	at2g28800.1	1	4	63 kDa inner membrane family protein	member of Chloroplast membrane protein ALBINO3 family. Similar to pea PPF1 and may play a role in plant senescence.	ALBINO 3 (ALB3); FUNCTIONS IN: P-P-bond-hydrolysis-driven protein transmembrane transporter activity; INVOLVED IN: protein import into chloroplast thylakoid membrane thylakoid membrane organization regulation of cell aging; LOCATED IN: chloroplast thylakoid membrane chloroplast; EXPRESSED IN: 22 plant structures; EXPRESSED DURING: 14 growth stages; CONTAINS InterPro DOMAIN/s: Membrane insertion p…	18759	15591	105;29;0;0;373;0;2675;0;2157;0;0;0;6596;0;6824	32;25;0;0;341;0;2701;0;1698;0;0;0;6311;0;4483	105	0	0	32	3.40648e-06	6.35296e-06	8.0131e-07	0.716005	0.158883	1.79896e+07	-18.7129	-2.99769	0.0341801	0.305459	-10.9051	7.98192	16.1324	5.90657e-05	0.0116085	1	0.00553304	Chr2:12356363-12359252	584.539	212.946	-1.45681	2.07667	0.0378316	0.116202	0.995326	0.992228	0.89536	0.960992	0.994841	0.883604	0.952236	0.990531	-0.0912933	-0.00868828	0.0659578
at3g24180	at3g24180.1	1	2	Beta-glucosidase GBA2 type family protein		Beta-glucosidase GBA2 type family protein; FUNCTIONS IN: glucosylceramidase activity catalytic activity; INVOLVED IN: glucosylceramide catabolic process sphingolipid metabolic process; LOCATED IN: plasma membrane; EXPRESSED IN: 25 plant structures; EXPRESSED DURING: 15 growth stages; CONTAINS InterPro DOMAIN/s: Glucosylceramidase (InterPro:IPR006775) Six-hairpin glycosidase-like (InterPro:IPR0089…	4455	9962	20;2;4433	114;8;9840	4	16	32	82	1.69525e-06	5.54975e-07	2.7488e-06	0.23697	0.158883	1.79896e+07	-19.6282	2.31784	0.00506071	0.112754	-9.91078	2.2136	15.9062	6.656e-05	0.0124408	1	0.00592974	Chr3:8734633-8741725	50.8453	50.8529	0.000216938	-0.000432616	0.999655	0.999695	0.906777	0.946648	0.696473	0.878608	0.985299	0.850049	0.942385	0.98517	-0.068736	0.0600666	0.251152
at1g69840	at1g69840.3	4	7	SPFH/Band 7/PHB domain-containing membrane-associated protein family		SPFH/Band 7/PHB domain-containing membrane-associated protein family; INVOLVED IN: biological_process unknown; LOCATED IN: plasma membrane vacuole; EXPRESSED IN: 26 plant structures; EXPRESSED DURING: 15 growth stages; CONTAINS InterPro DOMAIN/s: Band 7 protein (InterPro:IPR001107); BEST Arabidopsis thaliana protein match is: SPFH/Band 7/PHB domain-containing membrane-associated protein family (T…	3619	14336	27;4;0;6;0;5;0;108;0;0;0;0;0;0;0;1;0;0;0;0;0;0;0;0;0;0;0;0;0;0;0;0;0;0;0;0;0;0;0;0;0;0;0;0;0;0;0;0;0;0;0;0;0;0;0;0;0;0;0;0;0;0;0;7;8;0;0;0;0;0;0;0;0;0;0;0;0;0;0;0;1;0;0;0;0;0;0;0;11;0;0;0;0;0;0;0;0;0;0;0;0;0;0;0;0;0;0;0;0;0;0;0;0;0;0;3;0;0;1;0;0;0;0;0;0;0;3437	50;39;0;68;0;26;0;745;0;0;0;0;0;0;0;1;0;0;0;0;0;0;0;0;0;0;0;0;0;0;0;9;0;0;0;0;0;0;0;0;0;0;0;0;0;0;0;0;0;0;0;1;0;0;0;0;0;0;0;0;0;0;0;40;21;0;0;0;0;0;0;0;0;0;0;0;0;0;0;0;0;0;0;0;0;0;0;0;20;0;0;0;0;0;0;0;0;0;0;0;0;0;0;0;0;0;0;0;0;0;0;0;0;0;0;6;0;0;3;0;0;0;0;0;0;0;13307	3	3	20	48	9.6416e-07	1.8914e-07	1.62822e-06	0.268445	0.158883	1.79896e+07	-20.7402	3.03626	0.00453613	0.106254	-10.5941	3.53115	15.513	8.19411e-05	0.014035	1	0.00668962	Chr1:26293600-26295849	0.855897	4.08318	0	0	1	1	0.0183047	0.113328	0	0.0184976	0.0738232	0.00769214	0.163338	0.489755	-0.0230807	0.14072	0.470466
at2g22850	at2g22850.1	1	2	basic leucine-zipper 6		basic leucine-zipper 6 (bZIP6); FUNCTIONS IN: DNA binding sequence-specific DNA binding transcription factor activity; INVOLVED IN: regulation of transcription DNA-dependent; LOCATED IN: nucleus; EXPRESSED IN: 24 plant structures; EXPRESSED DURING: 12 growth stages; CONTAINS InterPro DOMAIN/s: Basic-leucine zipper (bZIP) transcription factor (InterPro:IPR004827) bZIP transcription factor bZIP-1 (…	40	126	0;0;40	17;2;107	0	0	2	15	2.22489e-07	8.7835e-16	4.09986e-07	0.432469	0.158883	1.79896e+07	-35.5991	28.8339	0.00701121	0.133678	-11.3877	8.10876	14.8465	0.000116623	0.0182848	1	0.00871524	Chr2:9728755-9733400	2.18406	4.76259	1.12473	-1.59164	0.111466	0.234891	0.964833	0.971686	0.0214541	0.834914	0.999917	0.83686	0.954152	1	-0.0989852	0.115492	0.936445
at4g21560	at4g21560.1	1	3	vacuolar protein sorting-associated protein 28 homolog 1		vacuolar protein sorting-associated protein 28 homolog 1 (VPS28-1); CONTAINS InterPro DOMAIN/s: Vacuolar protein sorting-associated VPS28 N-terminal (InterPro:IPR017898) Vacuolar protein sorting-associated VPS28 C-terminal (InterPro:IPR017899) Vacuolar protein sorting-associated VPS28 (InterPro:IPR007143); BEST Arabidopsis thaliana protein match is: Vacuolar protein sorting-associated protein VPS…	830	1683	9;7;24;32;123;0;635	81;25;63;41;162;0;1311	2	7	3	78	1.19577e-06	2.54419e-07	2.05295e-06	0.432469	0.158883	1.79896e+07	-20.3933	3.02777	0.0120102	0.179715	-11.3466	3.29051	14.724	0.000124449	0.0190584	1	0.00908396	Chr4:11468760-11470533	28.9412	26.8031	-0.110728	0.250373	0.802299	0.867688	0.584951	0.663858	0.22932	0.643041	0.868003	0.157184	0.627919	0.870308	-0.53485	-0.010587	0.469383
at1g65820	at1g65820.1	1	3	microsomal glutathione s-transferase putative		microsomal glutathione s-transferase putative; FUNCTIONS IN: glutathione transferase activity; INVOLVED IN: biological_process unknown; LOCATED IN: endoplasmic reticulum vacuole membrane; EXPRESSED IN: 23 plant structures; EXPRESSED DURING: 14 growth stages; CONTAINS InterPro DOMAIN/s: Membrane-associated eicosanoid/glutathione metabolism (MAPEG) protein (InterPro:IPR001129); Has 397 Blast hits t…	4059	11988	39;0;739;0;645;0;2636	170;0;2010;0;1492;0;8316	7	32	9	161	2.72836e-06	1.05198e-06	4.32776e-06	0.354617	0.158883	1.79896e+07	-18.8434	2.0638	0.0320887	0.298042	-10.0271	2.69918	14.6833	0.000127171	0.0190584	1	0.00908396	Chr1:24485100-24486892	320.739	453.89	0.500941	-1.0175	0.308916	0.453941	1	1	0.995012	0.998096	1	0.99666	0.998666	0.99977	-0.00208265	0.000488934	0.00375477
at1g33110	at1g33110.2	2	2	MATE efflux family protein		MATE efflux family protein; FUNCTIONS IN: antiporter activity drug transmembrane transporter activity transporter activity; INVOLVED IN: drug transmembrane transport transmembrane transport; LOCATED IN: membrane; EXPRESSED IN: 22 plant structures; EXPRESSED DURING: 13 growth stages; CONTAINS InterPro DOMAIN/s: Multi antimicrobial extrusion protein MatE (InterPro:IPR002528); BEST Arabidopsis thali…	4570	11813	273;37;4260	772;201;10840	11	26	95	106	2.94835e-06	1.12976e-06	4.64084e-06	0.178484	0.158883	1.79896e+07	-18.7334	2.03309	0.00415411	0.101301	-9.78773	2.06715	14.6325	0.000130644	0.0190584	1	0.00908396	Chr1:12004926-12008833	6.96314	13.136	0.915713	-1.94451	0.0518338	0.1429	0.045503	0.0889241	0.0218537	0.0519241	0.100152	0.0430151	0.087299	0.156755	-0.0313519	0.0351244	0.111875
at1g05570	at1g05570.1	1	2	callose synthase 1	Encodes a callose synthase 1 catalytic subunit . Member of Glycosyltransferase Family- 48.	callose synthase 1 (CALS1); FUNCTIONS IN: transferase activity transferring glycosyl groups 13-beta-glucan synthase activity; INVOLVED IN: 13-beta-glucan biosynthetic process; LOCATED IN: 13-beta-glucan synthase complex plasma membrane cell plate; EXPRESSED IN: 23 plant structures; EXPRESSED DURING: 13 growth stages; CONTAINS InterPro DOMAIN/s: Glycosyl transferase family 48 (InterPro:IPR003440) …	3488	13630	97;0;3391	453;0;13177	37	60	227	226	6.93959e-06	3.33724e-06	1.03919e-05	0.151267	0.158883	1.79896e+07	-17.3736	1.63873	0.00798729	0.143736	-9.27309	1.92833	13.7869	0.000204757	0.0262127	1	0.0124939	Chr1:1647705-1659437	23.632	45.3593	0.940659	-1.94684	0.0515544	0.142415	0.999974	0.999998	0.895095	0.967432	1	0.963595	0.988968	1	-0.0233186	0.0196447	0.0925185
at1g25275	at1g25275.1	1	3			unknown protein; FUNCTIONS IN: molecular_function unknown; INVOLVED IN: response to karrikin; LOCATED IN: endomembrane system; EXPRESSED IN: 23 plant structures; EXPRESSED DURING: 13 growth stages; Has 18 Blast hits to 18 proteins in 4 species: Archae - 0; Bacteria - 0; Metazoa - 0; Fungi - 0; Plants - 18; Viruses - 0; Other Eukaryotes - 0 (source: NCBI BLink).	1999	1760	284;0;174;3;778;0;760	163;0;248;2;533;0;814	193	91	153	10	8.35067e-06	1.36411e-05	3.34048e-06	0.31878	0.158883	1.79896e+07	-17.1739	-2.04859	0.0192309	0.23005	-8.85699	-2.08271	13.6533	0.000219856	0.0276384	1	0.0131735	Chr1:8860670-8861364	1394.5	946.57	-0.558965	0.973353	0.330378	0.474749	0.994148	0.998129	0.96843	0.988151	0.99761	0.972535	0.989329	0.998944	-0.018298	0.0013499	0.0214993
at4g21450	at4g21450.1	1	3	PapD-like superfamily protein		PapD-like superfamily protein; FUNCTIONS IN: structural molecule activity; INVOLVED IN: biological_process unknown; LOCATED IN: plasma membrane; EXPRESSED IN: 23 plant structures; EXPRESSED DURING: 13 growth stages; CONTAINS InterPro DOMAIN/s: PapD-like (InterPro:IPR008962) Major sperm protein (InterPro:IPR000535); BEST Arabidopsis thaliana protein match is: PapD-like superfamily protein (TAIR:AT…	2731	6375	9;51;203;4;462;0;2002	49;94;513;48;1079;0;4592	7	2	0	49	8.39285e-07	3.4177e-07	1.2401e-06	0.605473	0.158883	1.79896e+07	-20.3798	1.57154	0.271682	0.713489	-11.849	4.8247	13.6051	0.000225576	0.0281043	1	0.0133956	Chr4:11425956-11428386	119.493	119.717	0.00269682	-0.0056624	0.995482	0.997372	0.949757	0.939782	0.916615	0.954852	0.977728	0.890508	0.937045	0.965297	-0.0700252	-0.0173352	0.0305448
at1g11860	at1g11860.2	2	3	Glycine cleavage T-protein family		Glycine cleavage T-protein family; FUNCTIONS IN: aminomethyltransferase activity; INVOLVED IN: response to cadmium ion; LOCATED IN: in 6 components; EXPRESSED IN: 25 plant structures; EXPRESSED DURING: 15 growth stages; CONTAINS InterPro DOMAIN/s: Glycine cleavage system T protein (InterPro:IPR006223) Glycine cleavage T-protein N-terminal (InterPro:IPR006222) Glycine cleavage T-protein C-terminal…	44002	23085	5832;119;9319;3;405;0;28324	2466;43;4707;3;238;0;15628	10	109	21	22	1.84759e-06	2.74124e-06	9.85471e-07	0.221811	0.158883	1.79896e+07	-19.2227	-1.45639	0.0585276	0.38554	-10.3355	-1.78588	13.4565	0.000244158	0.0298859	1	0.0142447	Chr1:4001112-4003442	0	0	0	0	1	1	0.0749516	0.0393322	0.027619	0.0607927	0.117811	0.0199446	0.0465885	0.0974062	-0.0754301	-0.012679	0.043478
at2g36680	at2g36680.3	4	4	Modifier of rudimentary (Mod(r)) protein		Modifier of rudimentary (Mod(r)) protein; CONTAINS InterPro DOMAIN/s: Modifier of rudimentary Modr (InterPro:IPR009851); BEST Arabidopsis thaliana protein match is: Modifier of rudimentary (Mod(r)) protein (TAIR:AT3G53120.1); Has 35333 Blast hits to 34131 proteins in 2444 species: Archae - 798; Bacteria - 22429; Metazoa - 974; Fungi - 991; Plants - 531; Viruses - 0; Other Eukaryotes - 9610 (sourc…	679	1851	96;6;68;3;3;0;196;0;0;0;0;23;2;0;282	269;11;88;29;6;0;490;1;0;0;0;30;3;0;924	0	3	7	22	4.07627e-07	8.09233e-08	6.9381e-07	0.336458	0.158883	1.79896e+07	-22.0314	3.17814	0.00613614	0.124295	-11.4709	3.46844	13.2676	0.000270033	0.0314004	1	0.0149666	Chr2:15368797-15370846	1.72141	3.84226	1.15837	-1.41618	0.156724	0.292599	0.0510261	0.0918567	0.0152251	0.0561498	0.132927	0.0386371	0.0950402	0.186023	-0.0534107	0.0371225	0.134501
at5g61560	at5g61560.1	1	2	U-box domain-containing protein kinase family protein		U-box domain-containing protein kinase family protein; FUNCTIONS IN: ubiquitin-protein ligase activity protein serine/threonine kinase activity protein kinase activity kinase activity ATP binding; INVOLVED IN: protein amino acid phosphorylation protein ubiquitination response to stress; LOCATED IN: chloroplast plasma membrane; EXPRESSED IN: 21 plant structures; EXPRESSED DURING: 13 growth stages;…	636	2064	22;2;612	103;11;1950	5	17	46	57	1.54907e-06	6.24285e-07	2.38955e-06	0.199756	0.158883	1.79896e+07	-19.6422	1.93702	0.0116463	0.176938	-9.90805	2.00066	13.1002	0.000295262	0.0326991	1	0.0155856	Chr5:24752849-24756718	9.35869	14.5183	0.633491	-1.47313	0.140716	0.272861	0.931253	0.889457	0.663027	0.87534	0.99017	0.689394	0.883391	0.975235	-0.212771	0.00358148	0.235961
at4g14160	at4g14160.2	2	3	Sec23/Sec24 protein transport family protein		Sec23/Sec24 protein transport family protein; FUNCTIONS IN: transporter activity zinc ion binding; INVOLVED IN: intracellular protein transport transport ER to Golgi vesicle-mediated transport; LOCATED IN: COPII vesicle coat; EXPRESSED IN: 24 plant structures; EXPRESSED DURING: 13 growth stages; CONTAINS InterPro DOMAIN/s: Sec23/Sec24 helical domain (InterPro:IPR006900) Sec23/Sec24 beta-sandwich …	4912	5825	2;17;717;2;0;369;3805	1;139;772;6;0;270;4637	13	4	0	139	2.23737e-06	7.17437e-07	3.5741e-06	0.605473	0.158883	1.79896e+07	-19.1351	2.10419	0.107211	0.500932	-10.6572	4.23971	12.957	0.000318731	0.0342121	1	0.0163068	Chr4:8167425-8173368	82.6024	43.578	-0.922584	1.82873	0.0674404	0.16998	0.982256	0.976564	0.928138	0.969129	0.99291	0.910425	0.960764	0.98893	-0.0646813	-0.00844045	0.0434541
at5g47730	at5g47730.1	1	3	Sec14p-like phosphatidylinositol transfer family protein		Sec14p-like phosphatidylinositol transfer family protein; CONTAINS InterPro DOMAIN/s: Cellular retinaldehyde-binding/triple function C-terminal (InterPro:IPR001251) Cellular retinaldehyde-binding/triple function N-terminal (InterPro:IPR008273) Phosphatidylinositol transfer protein-like N-terminal (InterPro:IPR011074); BEST Arabidopsis thaliana protein match is: Sec14p-like phosphatidylinositol tr…	635	2190	24;0;44;0;0;0;567	110;5;243;0;0;0;1832	11	13	43	67	1.7659e-06	8.32925e-07	2.5857e-06	0.229344	0.158883	1.79896e+07	-19.3555	1.59323	0.0609306	0.391102	-9.52412	2.09208	12.7976	0.000347073	0.036414	1	0.0173563	Chr5:19331546-19337101	6.01098	13.1996	0	0	1	1	0.998497	0.977367	0.452199	0.741757	0.996764	0.811064	0.918008	0.985761	-0.0907304	0.167307	0.466978
at5g13220	at5g13220.4	8	4	jasmonate-zim-domain protein 10		jasmonate-zim-domain protein 10; FUNCTIONS IN: protein binding; INVOLVED IN: response to jasmonic acid stimulus regulation of systemic acquired resistance response to wounding; EXPRESSED IN: 21 plant structures; EXPRESSED DURING: 11 growth stages; CONTAINS InterPro DOMAIN/s: Tify (InterPro:IPR010399); Has 28 Blast hits to 28 proteins in 8 species: Archae - 0; Bacteria - 0; Metazoa - 0; Fungi - 0;…	907	3938	31;30;0;38;1;18;149;10;126;0;0;0;29;0;475	175;233;0;209;5;116;921;66;649;0;0;0;229;0;1335	2	8	20	46	9.64651e-07	2.79258e-07	1.57689e-06	0.25251	0.158883	1.79896e+07	-20.5237	2.5097	0.0092585	0.156129	-9.56444	2.33674	12.7583	0.000354424	0.0366343	1	0.0174613	Chr5:4218887-4220883	2.39407	6.39187	1.41678	-1.99084	0.0464981	0.13321	0.0946592	0.0971542	0.0407862	0.132804	0.268932	0.037742	0.0916733	0.172814	-0.188034	-0.040584	0.0790182
at5g64960	at5g64960.1	1	2	cyclin dependent kinase group C2	Encodes CDKC;2 part of a CDKC kinase complex that is targeted by Cauliflower mosaic virus (CaMV) for transcriptional activation of viral genes. Also regulates plant growth and development. Co-localizes with spliceosomal components in a manner dependent o	cyclin dependent kinase group C2 (CDKC2); FUNCTIONS IN: kinase activity; INVOLVED IN: in 6 processes; LOCATED IN: cytosol nuclear body nucleus microtubule spliceosomal complex; EXPRESSED IN: 23 plant structures; EXPRESSED DURING: 10 growth stages; CONTAINS InterPro DOMAIN/s: Protein kinase ATP binding site (InterPro:IPR017441) Protein kinase catalytic domain (InterPro:IPR000719) Serine/threonine-…	1910	2707	83;9;1818	320;29;2358	17	66	44	276	5.19912e-06	2.29098e-06	8.01759e-06	0.244691	0.158883	1.79896e+07	-17.8324	1.81204	0.0195027	0.232184	-9.35352	1.80444	12.5303	0.000400398	0.0399082	1	0.0190218	Chr5:25955380-25960644	52.8523	37.2576	-0.504431	1.11088	0.266621	0.411633	0.963131	0.949769	0.921984	0.969149	0.992454	0.879345	0.950747	0.984745	-0.0925231	-0.0176434	0.0366984
at1g11330	at1g11330.2	2	2	S-locus lectin protein kinase family protein		S-locus lectin protein kinase family protein; FUNCTIONS IN: in 6 functions; INVOLVED IN: protein amino acid phosphorylation recognition of pollen; LOCATED IN: plasma membrane; EXPRESSED IN: 21 plant structures; EXPRESSED DURING: 13 growth stages; CONTAINS InterPro DOMAIN/s: Curculin-like (mannose-binding) lectin (InterPro:IPR001480) Apple-like (InterPro:IPR003609) PAN-2 domain (InterPro:IPR013227…	1280	4796	5;44;1231	39;181;4576	15	29	91	90	2.83641e-06	1.41286e-06	4.14765e-06	0.178484	0.158883	1.79896e+07	-18.6521	1.54616	0.0289829	0.283283	-10.0711	1.77615	12.3234	0.000447322	0.0427529	1	0.0203776	Chr1:3810092-3813607	13.6814	26.1098	0.932381	-2.15819	0.0309132	0.102143	0.886828	0.807426	0.708796	0.861721	0.957926	0.638156	0.796024	0.91105	-0.246696	-0.0644729	0.12807
at3g15770	at3g15770.2	2	2			unknown protein; BEST Arabidopsis thaliana protein match is: unknown protein (TAIR:AT1G15350.1); Has 35333 Blast hits to 34131 proteins in 2444 species: Archae - 798; Bacteria - 22429; Metazoa - 974; Fungi - 991; Plants - 531; Viruses - 0; Other Eukaryotes - 9610 (source: NCBI BLink).	463	1869	14;24;425	104;113;1652	1	23	62	51	1.59489e-06	5.7722e-07	2.55975e-06	0.229344	0.158883	1.79896e+07	-19.6733	2.19598	0.00408726	0.10018	-10.4044	1.82561	12.1223	0.00049823	0.0460418	1	0.0219452	Chr3:5340073-5341339	25.3798	39.7427	0.647007	-1.4151	0.15704	0.292937	0.615445	0.454801	0.296144	0.523344	0.738365	0.267945	0.454072	0.656688	-0.356767	-0.0686422	0.233417
at1g21370	at1g21370.1	1	2			unknown protein; CONTAINS InterPro DOMAIN/s: Protein of unknown function DUF218 (InterPro:IPR003848); Has 160 Blast hits to 160 proteins in 86 species: Archae - 0; Bacteria - 0; Metazoa - 0; Fungi - 102; Plants - 44; Viruses - 0; Other Eukaryotes - 14 (source: NCBI BLink).	483	1528	40;0;443	199;0;1329	16	24	78	121	3.09034e-06	1.35897e-06	4.68588e-06	0.199756	0.158883	1.79896e+07	-18.5864	1.76822	0.0187592	0.226996	-9.67519	1.88081	11.9627	0.000542776	0.0486054	1	0.0231671	Chr1:7483780-7488713	14.6462	21.9663	0.584773	-1.33168	0.182966	0.323366	0.99994	0.999997	0.875731	0.96116	0.999977	0.956024	0.987657	1	-0.0269644	0.0258239	0.113071
at2g16700	at2g16700.1	1	2	actin depolymerizing factor 5	Encodes actin depolymerizing factor 5 (ADF5).	actin depolymerizing factor 5 (ADF5); FUNCTIONS IN: actin binding; INVOLVED IN: biological_process unknown; LOCATED IN: intracellular; EXPRESSED IN: 22 plant structures; EXPRESSED DURING: 13 growth stages; CONTAINS InterPro DOMAIN/s: Actin-binding cofilin/tropomyosin type (InterPro:IPR002108); BEST Arabidopsis thaliana protein match is: actin depolymerizing factor 9 (TAIR:AT4G34970.1); Has 1273 B…	795	2302	93;7;695	355;14;1933	33	60	95	260	5.92384e-06	3.09872e-06	8.62706e-06	0.192581	0.158883	1.79896e+07	-17.5573	1.4707	0.033467	0.303175	-8.90074	1.84294	11.9606	0.000543388	0.0486054	1	0.0231671	Chr2:7244607-7245741	53.2095	71.6363	0.429007	-0.955914	0.339116	0.482774	0.95852	0.972402	0.825202	0.930284	0.983679	0.912658	0.964586	0.99021	-0.0459818	0.0324632	0.138802
at5g52570	at5g52570.1	1	2	beta-carotene hydroxylase 2	Converts &#946;-carotene to zeaxanthin via cryptoxanthin.	beta-carotene hydroxylase 2 (BETA-OHASE 2); FUNCTIONS IN: carotene beta-ring hydroxylase activity; INVOLVED IN: xanthophyll biosynthetic process carotene metabolic process; LOCATED IN: endoplasmic reticulum chloroplast; EXPRESSED IN: 20 plant structures; EXPRESSED DURING: 11 growth stages; CONTAINS InterPro DOMAIN/s: Fatty acid hydroxylase (InterPro:IPR006694); BEST Arabidopsis thaliana protein m…	79	325	43;0;36	202;0;123	11	32	92	110	3.0267e-06	1.26003e-06	4.6837e-06	0.178484	0.158883	1.79896e+07	-18.6496	1.89215	0.00674079	0.131694	-8.63045	1.99011	11.9033	0.00056034	0.0494872	1	0.0235875	Chr5:21330638-21337002	3.89361	8.10198	1.05716	-1.94372	0.0519294	0.143068	1	1	0.594538	0.877178	1	0.838407	0.949624	1	-0.101361	0.0668688	0.358802
at1g16560	at1g16560.3	4	4	Per1-like family protein		Per1-like family protein; FUNCTIONS IN: molecular_function unknown; INVOLVED IN: biological_process unknown; LOCATED IN: endomembrane system; EXPRESSED IN: 22 plant structures; EXPRESSED DURING: 13 growth stages; CONTAINS InterPro DOMAIN/s: Per1-like (InterPro:IPR007217); BEST Arabidopsis thaliana protein match is: Per1-like family protein (TAIR:AT5G62130.1); Has 35333 Blast hits to 34131 protein…	2027	3971	1;189;0;11;0;18;168;0;159;0;0;0;0;0;1481	0;523;0;49;0;61;288;0;504;0;0;0;0;0;2546	3	8	20	29	7.61943e-07	3.20246e-07	1.14234e-06	0.23697	0.158883	1.79896e+07	-20.649	1.82644	0.0566594	0.380751	-11.1119	2.33094	11.6149	0.000654272	0.0556689	1	0.0265339	Chr1:5668383-5673600	1.22532	1.89839	0.631616	-0.828356	0.407469	0.547613	0.0284526	0.0823329	0.00957184	0.0357077	0.0827492	0.00608256	0.0543415	0.146432	-0.0512097	0.0175344	0.114892
at5g18780	at5g18780.2	2	2	F-box/RNI-like superfamily protein		F-box/RNI-like superfamily protein; FUNCTIONS IN: molecular_function unknown; INVOLVED IN: biological_process unknown; LOCATED IN: cellular_component unknown; EXPRESSED IN: 22 plant structures; EXPRESSED DURING: 13 growth stages; CONTAINS InterPro DOMAIN/s: FBD (InterPro:IPR013596) F-box domain cyclin-like (InterPro:IPR001810) FBD-like (InterPro:IPR006566) F-box domain Skp2-like (InterPro:IPR0223…	455	1668	18;74;363	121;345;1202	21	53	164	181	5.174e-06	2.25505e-06	7.96494e-06	0.157953	0.158883	1.79896e+07	-17.8477	1.81969	0.00448197	0.105385	-9.63786	1.70832	11.5704	0.000670108	0.0563294	1	0.0268487	Chr5:6264269-6266907	11.8051	19.8158	0.747242	-1.66758	0.0953985	0.213036	0.837643	0.728742	0.666557	0.848938	0.949092	0.418564	0.72645	0.903045	-0.455608	-0.123354	0.140214
at5g43380	at5g43380.1	1	3	type one serine/threonine protein phosphatase 6	encodes a type I serine/threonine protein phosphatase expressed in expressed in roots rosettes and flowers.	type one serine/threonine protein phosphatase 6 (TOPP6); CONTAINS InterPro DOMAIN/s: Metallophosphoesterase (InterPro:IPR004843) Serine/threonine-specific protein phosphatase/bis(5-nucleosyl)-tetraphosphatase (InterPro:IPR006186); BEST Arabidopsis thaliana protein match is: type one serine/threonine protein phosphatase 4 (TAIR:AT2G39840.1); Has 7151 Blast hits to 6957 proteins in 613 species: Arc…	163	415	27;8;0;0;0;0;128	131;10;0;1;0;0;273	4	23	55	76	1.92435e-06	7.11567e-07	3.06053e-06	0.199756	0.158883	1.79896e+07	-19.3756	2.11788	0.00430253	0.103171	-9.9621	1.8305	11.5038	0.000694542	0.0568294	1	0.027087	Chr5:17419818-17421982	3.02219	5.91188	0.968023	-1.71756	0.0858771	0.198771	0.536821	0.776933	0	0.146106	0.62588	0	0.237946	0.84164	-0.49999	0.0485127	0.744357
at2g31810	at2g31810.1	1	3	ACT domain-containing small subunit of acetolactate synthase protein		ACT domain-containing small subunit of acetolactate synthase protein; FUNCTIONS IN: acetolactate synthase activity amino acid binding; INVOLVED IN: branched chain family amino acid biosynthetic process; LOCATED IN: chloroplast; EXPRESSED IN: 24 plant structures; EXPRESSED DURING: 13 growth stages; CONTAINS InterPro DOMAIN/s: Acetolactate synthase small subunit (InterPro:IPR004789) Amino acid-bind…	7724	9215	45;0;1324;0;2200;0;4155	117;0;1689;1;2564;0;4844	39	6	3	114	2.68071e-06	2.33109e-06	2.98635e-06	0.55538	0.158883	1.79896e+07	-18.4744	0.266544	0.839078	0.980989	-10.5294	3.48738	11.4995	0.000696148	0.0568294	1	0.027087	Chr2:13524220-13528557	240.904	122.801	-0.972141	1.67322	0.0942842	0.211576	0.999999	0.998553	0.979343	0.993334	0.999998	0.978954	0.99262	0.998931	-0.0154325	-0.000788043	0.014616
at1g05170	at1g05170.2	2	2	Galactosyltransferase family protein		Galactosyltransferase family protein; FUNCTIONS IN: transferase activity transferring hexosyl groups transferase activity transferring glycosyl groups; INVOLVED IN: protein amino acid glycosylation; LOCATED IN: endomembrane system membrane; EXPRESSED IN: 14 plant structures; EXPRESSED DURING: 4 anthesis C globular stage 4 leaf senescence stage petal differentiation and expansion stage E expanded …	406	1352	18;8;380	105;66;1181	3	5	36	30	9.1924e-07	2.43278e-07	1.49571e-06	0.221811	0.158883	1.79896e+07	-20.6459	2.59105	0.00822289	0.146419	-10.9565	2.45395	11.3854	0.000740243	0.0597073	1	0.0284587	Chr1:1491110-1494248	5.96319	7.84871	0.396373	-0.80914	0.418434	0.558085	0.340099	0.447135	0.167931	0.395352	0.667802	0.147453	0.464969	0.781888	-0.330197	0.0716432	0.478768
at1g22280	at1g22280.1	1	3	phytochrome-associated protein phosphatase type 2C	Encodes a phytochrome-associated protein PAPP2C (phytochrome-associated protein phosphatase type 2C). PAPP2C interacts in the nucleus with phyA (phytochrome A) and phyB. Functions as a regulator of phytochrome-interacting factor PIF3 by dephosphorylatin	phytochrome-associated protein phosphatase type 2C (PAPP2C); FUNCTIONS IN: protein serine/threonine phosphatase activity phosphoprotein phosphatase activity; INVOLVED IN: protein amino acid dephosphorylation red light signaling pathway; LOCATED IN: nucleus plasma membrane; EXPRESSED IN: 24 plant structures; EXPRESSED DURING: 14 growth stages; CONTAINS InterPro DOMAIN/s: Protein phosphatase 2C-rel…	1496	5568	1;2;155;0;252;0;1086	16;10;456;1;738;0;4347	1	0	0	16	2.29559e-07	3.01426e-08	3.91799e-07	0.55538	0.158883	1.79896e+07	-22.9987	3.53652	0.147839	0.570132	-12.0735	9.62411	11.3372	0.000759684	0.0606453	1	0.0289058	Chr1:7873866-7875878	55.6413	91.9159	0.724159	-1.60991	0.107418	0.229266	0.994976	0.989205	0.932996	0.974277	0.99444	0.964432	0.984007	0.994974	-0.0195834	0.00914103	0.0522292
at4g23210	at4g23210.2	2	3	cysteine-rich RLK (RECEPTOR-like protein kinase) 13	Encodes a Cysteine-rich receptor-like kinase (CRK13). Overexpression of CRK13 leads to hypersensitive response cell death and induces defense against pathogens by causing increased accumulation of salicylic acid.	cysteine-rich RLK (RECEPTOR-like protein kinase) 13 (CRK13); FUNCTIONS IN: kinase activity; INVOLVED IN: defense response to bacterium response to molecule of bacterial origin plant-type hypersensitive response; LOCATED IN: endomembrane system; EXPRESSED IN: 10 plant structures; EXPRESSED DURING: 8 growth stages; CONTAINS InterPro DOMAIN/s: Protein kinase ATP binding site (InterPro:IPR017441) Pro…	2683	10595	34;50;0;217;136;264;1982	84;222;0;1191;464;966;7668	15	35	76	146	3.47476e-06	1.5418e-06	5.29198e-06	0.192581	0.158883	1.79896e+07	-18.4133	1.77299	0.0135591	0.191795	-8.82708	1.9003	11.2753	0.000785467	0.0619232	1	0.0295149	Chr4:12148713-12151479	5.93499	10.2015	0.781458	-1.72732	0.0841106	0.196164	0.0929725	0.112418	0.0395119	0.0858371	0.157843	0.0527637	0.111403	0.210186	-0.0689773	0.0251055	0.134636
at3g19010	at3g19010.1	1	3	2-oxoglutarate (2OG) and Fe(II)-dependent oxygenase superfamily protein		2-oxoglutarate (2OG) and Fe(II)-dependent oxygenase superfamily protein; FUNCTIONS IN: flavonol synthase activity oxidoreductase activity iron ion binding; INVOLVED IN: oxidation reduction flavonoid biosynthetic process; LOCATED IN: cellular_component unknown; EXPRESSED IN: 24 plant structures; EXPRESSED DURING: 15 growth stages; CONTAINS InterPro DOMAIN/s: Isopenicillin N synthase (InterPro:IPR0…	2053	5932	57;17;351;1;248;0;1379	221;106;1105;6;707;0;3787	11	46	50	171	3.52618e-06	1.55402e-06	5.41537e-06	0.221811	0.158883	1.79896e+07	-18.3965	1.80784	0.0154487	0.205666	-8.82512	1.82032	11.2183	0.000809929	0.0631383	1	0.0300941	Chr3:6556196-6558009	85.5862	108.906	0.347634	-0.762969	0.445482	0.58316	0.970309	0.947689	0.920272	0.960237	0.983955	0.888099	0.940183	0.97333	-0.0774271	-0.0189961	0.0302327
at4g26910	at4g26910.1	1	3	Dihydrolipoamide succinyltransferase		Dihydrolipoamide succinyltransferase; FUNCTIONS IN: zinc ion binding acyltransferase activity; INVOLVED IN: tricarboxylic acid cycle metabolic process; LOCATED IN: mitochondrion membrane; EXPRESSED IN: 25 plant structures; EXPRESSED DURING: 15 growth stages; CONTAINS InterPro DOMAIN/s: Dihydrolipoamide succinyltransferase (InterPro:IPR006255) 2-oxo acid dehydrogenase lipoyl-binding site (InterPro…	2842	8017	44;196;297;0;0;0;2305	183;480;759;3;0;0;6592	7	37	94	89	2.71e-06	1.15744e-06	4.18228e-06	0.178484	0.158883	1.79896e+07	-18.7966	1.85897	0.00625821	0.125579	-9.62219	1.7105	11.1146	0.000856529	0.0662145	1	0.0315603	Chr4:13515477-13523225	15.4345	27.9426	0.856308	-1.91822	0.0550836	0.148861	0.0643357	0	0.00470883	0.36336	0.962385	0	0.239584	0.667881	-0.780989	-0.124224	0.476596
at2g32190	at2g32190.2	2	2			unknown protein; FUNCTIONS IN: molecular_function unknown; INVOLVED IN: biological_process unknown; BEST Arabidopsis thaliana protein match is: unknown protein (TAIR:AT2G32210.1); Has 74 Blast hits to 74 proteins in 7 species: Archae - 0; Bacteria - 0; Metazoa - 0; Fungi - 0; Plants - 74; Viruses - 0; Other Eukaryotes - 0 (source: NCBI BLink).	120	626	77;1;42	478;16;132	0	1	5	11	2.16357e-07	2.77958e-08	3.74494e-07	0.327561	0.158883	1.79896e+07	-23.2294	3.79494	0.0214822	0.243018	-11.3388	4.6306	10.8994	0.000961957	0.0702783	1	0.0334973	Chr2:13674497-13675286	0.350898	0.893104	1.34778	-0.980989	0.326598	0.471147	0.0107036	0.0354623	0	0.0180764	0.0723756	0.0146158	0.0601255	0.168594	-0.0337561	0.0400425	0.148937
at5g65140	at5g65140.1	1	2	Haloacid dehalogenase-like hydrolase (HAD) superfamily protein		Haloacid dehalogenase-like hydrolase (HAD) superfamily protein; FUNCTIONS IN: catalytic activity trehalose-phosphatase activity; INVOLVED IN: response to cadmium ion trehalose biosynthetic process; EXPRESSED IN: 21 plant structures; EXPRESSED DURING: 14 growth stages; CONTAINS InterPro DOMAIN/s: HAD-superfamily hydrolase subfamily IIB (InterPro:IPR006379) Trehalose-phosphatase (InterPro:IPR003337…	63	222	23;0;40	121;1;100	13	10	81	40	1.83298e-06	8.68988e-07	2.66173e-06	0.23697	0.158883	1.79896e+07	-19.2964	1.55163	0.0737454	0.427827	-8.96752	2.07038	10.5877	0.00113843	0.0802309	1	0.038241	Chr5:26019587-26022222	1.43992	3.41234	1.24477	-1.96054	0.0499326	0.1395	0.998183	0.925928	0	0.656349	1	0.281875	0.81917	1	-0.500199	0.136614	0.824025
at1g10660	at1g10660.1	1	4			unknown protein; LOCATED IN: endomembrane system; EXPRESSED IN: 24 plant structures; EXPRESSED DURING: 15 growth stages; BEST Arabidopsis thaliana protein match is: unknown protein (TAIR:AT5G62960.1); Has 155 Blast hits to 154 proteins in 22 species: Archae - 0; Bacteria - 0; Metazoa - 10; Fungi - 4; Plants - 139; Viruses - 0; Other Eukaryotes - 2 (source: NCBI BLink).	2446	1983	71;32;1;12;0;0;0;0;0;4;0;0;0;93;2233	49;26;0;11;0;0;4;2;0;1;0;0;0;73;1817	14	57	38	11	1.47738e-06	1.94226e-06	1.05718e-06	0.21437	0.158883	1.79896e+07	-19.4166	-0.878771	0.241471	0.682681	-10.6148	-1.92652	10.547	0.0011638	0.0807942	1	0.0385095	Chr1:3532423-3535131	49.0938	17.4569	0	0	1	1	0	0.129546	0	0	0.98669	0	0.219321	0.638058	-0.958996	0	0.59804
at3g55880	at3g55880.1	1	2	Alpha/beta hydrolase related protein	A gain-of-function mutant of SUE4 exhibited improved low sulphur tolerance.	sulphate utilization efficiency 4 (SUE4); BEST Arabidopsis thaliana protein match is: Alpha/beta hydrolase related protein (TAIR:AT2G40095.1); Has 87 Blast hits to 87 proteins in 13 species: Archae - 0; Bacteria - 0; Metazoa - 0; Fungi - 0; Plants - 87; Viruses - 0; Other Eukaryotes - 0 (source: NCBI BLink).	258	1103	2;121;135	22;605;476	0	2	7	15	3.03927e-07	5.47222e-08	5.17073e-07	0.310116	0.158883	1.79896e+07	-22.5169	3.29479	0.0172815	0.217028	-11.2162	3.27824	10.5261	0.00117703	0.0813086	1	0.0387547	Chr3:20736570-20738913	0.299166	1.27992	2.09704	-1.4876	0.136856	0.268016	0.0241956	0.0463177	0.000408234	0.0299369	0.090236	0.0142816	0.051844	0.118567	-0.0453695	0.0213736	0.0949729
at1g07280	at1g07280.1	1	3	Tetratricopeptide repeat (TPR)-like superfamily protein		Tetratricopeptide repeat (TPR)-like superfamily protein; FUNCTIONS IN: binding; INVOLVED IN: biological_process unknown; LOCATED IN: chloroplast; EXPRESSED IN: 21 plant structures; EXPRESSED DURING: 13 growth stages; CONTAINS InterPro DOMAIN/s: Tetratricopeptide-like helical (InterPro:IPR011990) Tetratricopeptide repeat-containing (InterPro:IPR013026); BEST Arabidopsis thaliana protein match is: …	4636	3732	136;0;30;5;2;0;4463	83;0;15;6;2;0;3626	24	112	45	38	2.71595e-06	3.59602e-06	1.8827e-06	0.178484	0.158883	1.79896e+07	-18.5529	-0.9314	0.172712	0.606287	-9.15061	-1.78458	10.3324	0.00130715	0.088579	1	0.0422201	Chr1:2238086-2241217	79.8399	22.0193	0	0	1	1	0	0	0	0.169687	0.811539	0	0.0899783	0.834913	-0.742066	0	0.72596
at3g57520	at3g57520.1	1	3	seed imbibition 2		seed imbibition 2 (SIP2); CONTAINS InterPro DOMAIN/s: Glycoside hydrolase catalytic core (InterPro:IPR017853) Raffinose synthase (InterPro:IPR008811); BEST Arabidopsis thaliana protein match is: seed imbibition 1 (TAIR:AT1G55740.1); Has 528 Blast hits to 504 proteins in 147 species: Archae - 29; Bacteria - 95; Metazoa - 0; Fungi - 82; Plants - 312; Viruses - 0; Other Eukaryotes - 10 (source: NCBI…	17623	45044	90;1;1728;1;1275;0;14528	742;5;3174;2;3071;0;38050	45	45	2	740	1.14825e-05	3.51687e-06	1.92263e-05	0.58003	0.158883	1.79896e+07	-16.8692	2.4097	0.0473732	0.352056	-8.92672	3.07179	10.3317	0.00130767	0.088579	1	0.0422201	Chr3:21288764-21293158	338.625	354.513	0.0661532	-0.0775592	0.938179	0.961399	0.997437	0.997204	0.983173	0.993577	0.998878	0.988752	0.995103	0.998651	-0.00666242	0.00154706	0.011848
at1g65270	at1g65270.3	4	3			unknown protein; FUNCTIONS IN: molecular_function unknown; INVOLVED IN: biological_process unknown; LOCATED IN: endoplasmic reticulum plasma membrane; EXPRESSED IN: 24 plant structures; EXPRESSED DURING: 13 growth stages; Has 35333 Blast hits to 34131 proteins in 2444 species: Archae - 798; Bacteria - 22429; Metazoa - 974; Fungi - 991; Plants - 531; Viruses - 0; Other Eukaryotes - 9610 (source: N…	1462	2404	59;182;0;34;136;13;1038	89;333;0;147;225;45;1565	4	30	88	59	2.11108e-06	8.61965e-07	3.28961e-06	0.192581	0.158883	1.79896e+07	-19.1871	1.94649	0.0064288	0.127843	-10.1402	1.65624	10.1588	0.00143615	0.094249	1	0.0449226	Chr1:24241722-24244991	5.07072	8.63456	0.767932	-1.42048	0.155469	0.291156	0.0826039	0.195881	0.0308924	0.0761855	0.152128	0.0908719	0.19695	0.357732	-0.00699698	0.121619	0.286875
at5g25450	at5g25450.1	1	2	Cytochrome bd ubiquinol oxidase 14kDa subunit		Cytochrome bd ubiquinol oxidase 14kDa subunit; FUNCTIONS IN: ubiquinol-cytochrome-c reductase activity; INVOLVED IN: mitochondrial electron transport ubiquinol to cytochrome c; LOCATED IN: mitochondrion mitochondrial respiratory chain complex III membrane; EXPRESSED IN: 21 plant structures; EXPRESSED DURING: 13 growth stages; CONTAINS InterPro DOMAIN/s: Cytochrome d ubiquinol oxidase 14kDa subuni…	51	226	20;0;31	87;0;139	9	11	51	36	1.36629e-06	6.79468e-07	1.95344e-06	0.221811	0.158883	1.79896e+07	-19.7066	1.48153	0.0885861	0.460445	-8.76396	2.08953	10.1426	0.00144883	0.094249	1	0.0449226	Chr5:8856996-8858951	2.45258	5.65656	1.20563	-1.99054	0.0465317	0.133283	1	1	0.403529	0.832039	1	0.807619	0.945072	1	-0.129271	0.103164	0.54525
at1g03290	at1g03290.1	1	2			unknown protein; BEST Arabidopsis thaliana protein match is: unknown protein (TAIR:AT4G02880.2); Has 13587 Blast hits to 10183 proteins in 1114 species: Archae - 257; Bacteria - 2402; Metazoa - 5637; Fungi - 960; Plants - 675; Viruses - 54; Other Eukaryotes - 3602 (source: NCBI BLink).	1164	5228	5;136;1023	24;799;4405	4	1	6	18	3.99221e-07	1.7299e-07	5.71365e-07	0.382799	0.158883	1.79896e+07	-21.468	1.49814	0.306333	0.743295	-12.1492	3.80911	10.1231	0.00146422	0.0944859	1	0.0450355	Chr1:807360-810868	13.0185	21.4718	0.721874	-1.62321	0.104545	0.225132	0.124156	0.147042	0.0855682	0.247172	0.473749	0.0524736	0.16412	0.358549	-0.331343	-0.0776409	0.157483
at4g31170	at4g31170.2	2	4	Protein kinase superfamily protein		Protein kinase superfamily protein; FUNCTIONS IN: protein serine/threonine/tyrosine kinase activity kinase activity; INVOLVED IN: protein amino acid phosphorylation; LOCATED IN: cellular_component unknown; EXPRESSED IN: 22 plant structures; EXPRESSED DURING: 13 growth stages; CONTAINS InterPro DOMAIN/s: Protein kinase catalytic domain (InterPro:IPR000719) Serine-threonine/tyrosine-protein kinase …	4064	10905	24;31;231;4;183;0;1720;0;0;0;0;19;0;0;1852	105;133;754;13;370;0;4603;0;0;0;0;40;0;0;4887	5	26	69	64	1.96791e-06	8.2432e-07	3.03485e-06	0.185491	0.158883	1.79896e+07	-19.2735	1.88772	0.00903526	0.153914	-10.0711	1.64362	10.0789	0.00149979	0.0951279	1	0.0453415	Chr4:15153181-15155703	5.53706	10.3729	0.905629	-1.84253	0.0653974	0.166639	0.0683349	0.100118	0.0276811	0.0668805	0.132891	0.0477664	0.106432	0.196422	-0.0464692	0.0385872	0.137904
at2g21330	at2g21330.1	1	3	fructose-bisphosphate aldolase 1		fructose-bisphosphate aldolase 1 (FBA1); FUNCTIONS IN: fructose-bisphosphate aldolase activity catalytic activity; INVOLVED IN: response to cadmium ion pentose-phosphate shunt; LOCATED IN: in 8 components; EXPRESSED IN: 25 plant structures; EXPRESSED DURING: 15 growth stages; CONTAINS InterPro DOMAIN/s: Aldolase-type TIM barrel (InterPro:IPR013785) Fructose-bisphosphate aldolase class-I (InterPro…	66999	34886	968;249;11173;0;11548;4;43057	1196;203;7488;0;4082;4;21913	311	657	1183	13	2.77395e-05	3.15658e-05	2.39593e-05	0.47485	0.158883	1.79896e+07	-15.1498	-0.401549	0.696463	0.942462	-8.09437	-2.64301	9.96336	0.00159686	0.0997987	1	0.0475678	Chr2:9128146-9130240	2524.04	584.141	-2.11134	2.11639	0.0343112	0.109279	0.00051843	0.979457	0.00053414	0.000619462	0.00074672	0.00121703	0.00129018	0.985901	0.00051812	0.000705963	0.985256
at4g38060	at4g38060.1	1	2			unknown protein; BEST Arabidopsis thaliana protein match is: unknown protein (TAIR:AT5G65480.1); Has 63 Blast hits to 63 proteins in 13 species: Archae - 0; Bacteria - 0; Metazoa - 0; Fungi - 0; Plants - 63; Viruses - 0; Other Eukaryotes - 0 (source: NCBI BLink).	364	954	103;149;112	384;362;208	13	90	101	283	5.97489e-06	2.54095e-06	9.34386e-06	0.192581	0.158883	1.79896e+07	-17.6506	1.88746	0.00545046	0.116587	-9.67019	1.51657	9.67154	0.00187145	0.109723	1	0.0522983	Chr4:17873484-17874804	8.70015	13.1818	0.599436	-1.16046	0.245861	0.390546	0.375087	0.518218	0.144211	0.323698	0.553459	0.173023	0.48169	0.807804	-0.236963	0.152614	0.539667
at3g44400	at3g44400.2	2	2	Disease resistance protein (TIR-NBS-LRR class) family		Disease resistance protein (TIR-NBS-LRR class) family; FUNCTIONS IN: transmembrane receptor activity nucleoside-triphosphatase activity nucleotide binding ATP binding; INVOLVED IN: signal transduction apoptosis defense response innate immune response; LOCATED IN: intrinsic to membrane endomembrane system; EXPRESSED IN: 20 plant structures; EXPRESSED DURING: 14 growth stages; CONTAINS InterPro DOM…	402	1516	1;52;349	8;189;1319	14	38	97	92	2.98262e-06	1.5502e-06	4.31998e-06	0.17156	0.158883	1.79896e+07	-18.5586	1.47638	0.0305276	0.290913	-9.92952	1.54222	9.36429	0.00221254	0.125503	1	0.0598194	Chr3:16044686-16049701	4.96486	7.905	0.671013	-1.56752	0.116993	0.242441	0.98598	0.940306	0.782309	0.934009	1	0.824228	0.932284	0.98524	-0.127699	-0.00131624	0.15259
at4g02550	at4g02550.3	4	4			unknown protein; BEST Arabidopsis thaliana protein match is: unknown protein (TAIR:AT4G02210.2); Has 35333 Blast hits to 34131 proteins in 2444 species: Archae - 798; Bacteria - 22429; Metazoa - 974; Fungi - 991; Plants - 531; Viruses - 0; Other Eukaryotes - 9610 (source: NCBI BLink).	380	1452	0;0;16;0;49;0;0;4;0;45;17;0;0;0;249	0;0;73;14;190;0;0;4;0;141;153;0;0;0;877	0	0	5	9	1.78441e-07	8.7835e-16	3.24972e-07	0.31878	0.158883	1.79896e+07	-35.7777	28.4768	0.00851124	0.148792	-12.8228	9.00282	9.17364	0.00245525	0.135268	1	0.0644736	Chr4:1120420-1122223	5.3053	10.4139	0.973006	-1.83517	0.0664805	0.168398	0.000390844	0.128894	0.000624493	0.0662102	0.229499	0.07453	0.164105	0.290402	-0.0803081	0.0968354	0.244863
at3g17240	at3g17240.2	2	3	lipoamide dehydrogenase 2	lipoamide dehydrogenase precursor	lipoamide dehydrogenase 2 (mtLPD2); FUNCTIONS IN: dihydrolipoyl dehydrogenase activity copper ion binding cobalt ion binding zinc ion binding ATP binding; INVOLVED IN: response to cadmium ion; LOCATED IN: mitochondrion chloroplast mitochondrial respiratory chain complex I mitochondrial matrix; EXPRESSED IN: 28 plant structures; EXPRESSED DURING: 17 growth stages; CONTAINS InterPro DOMAIN/s: FAD-d…	4947	11643	365;17;0;0;3959;0;606	998;64;0;3;9252;0;1326	7	10	28	36	1.05757e-06	5.53911e-07	1.48506e-06	0.229344	0.158883	1.79896e+07	-20.0511	1.38503	0.134387	0.547004	-11.2077	2.00368	9.15685	0.00247789	0.135268	1	0.0644736	Chr3:5889871-5892252	8.00287	11.4587	0.517859	-0.773745	0.439081	0.577368	0.0155486	0.0261488	0.00776248	0.0204261	0.0432811	0.0100989	0.0256039	0.0514881	-0.0221249	0.00544763	0.0331024
at1g77770	at1g77770.2	2	2	Protein of unknown function (DUF1644)		FUNCTIONS IN: zinc ion binding; INVOLVED IN: biological_process unknown; LOCATED IN: intracellular; EXPRESSED IN: 24 plant structures; EXPRESSED DURING: 15 growth stages; CONTAINS InterPro DOMAIN/s: Zinc finger C2H2-like (InterPro:IPR015880) Zinc finger RING-type (InterPro:IPR001841) Protein of unknown function DUF1644 (InterPro:IPR012866); BEST Arabidopsis thaliana protein match is: Protein of u…	467	1216	33;29;405	73;154;989	7	22	77	77	2.23546e-06	8.34446e-07	3.53067e-06	0.185491	0.158883	1.79896e+07	-19.151	2.07949	0.00424798	0.10245	-10.0515	1.63328	9.14838	0.00248938	0.135268	1	0.0644736	Chr1:29245049-29248028	9.1041	14.3943	0.660912	-1.36929	0.170907	0.309302	0.397905	0.640237	0.188278	0.36212	0.566103	0.46133	0.654771	0.81486	-0.00313922	0.288865	0.534817
at5g18130	at5g18130.2	2	2			unknown protein; BEST Arabidopsis thaliana protein match is: unknown protein (TAIR:AT3G03870.1); Has 35333 Blast hits to 34131 proteins in 2444 species: Archae - 798; Bacteria - 22429; Metazoa - 974; Fungi - 991; Plants - 531; Viruses - 0; Other Eukaryotes - 9610 (source: NCBI BLink).	2530	9589	589;30;1911	1955;123;7511	13	17	83	40	1.92248e-06	1.03492e-06	2.70203e-06	0.21437	0.158883	1.79896e+07	-19.1752	1.35296	0.0978669	0.479603	-9.6848	1.7247	9.12716	0.00251842	0.135268	1	0.0644736	Chr5:5995478-5997498	1.07278	2.62164	1.28912	-1.89011	0.0587437	0.155328	0.01115	0.0152273	0.00615757	0.0152327	0.0319077	0.00630254	0.0147364	0.0301431	-0.0184542	-0.000630152	0.0163215
at3g15450	at3g15450.2	2	3	Aluminium induced protein with YGL and LRDR motifs		Aluminium induced protein with YGL and LRDR motifs; FUNCTIONS IN: molecular_function unknown; EXPRESSED IN: 25 plant structures; EXPRESSED DURING: 13 growth stages; BEST Arabidopsis thaliana protein match is: Aluminium induced protein with YGL and LRDR motifs (TAIR:AT4G27450.1); Has 35333 Blast hits to 34131 proteins in 2444 species: Archae - 798; Bacteria - 22429; Metazoa - 974; Fungi - 991; Pla…	5395	7047	1059;15;1153;0;0;0;3168	2197;47;1454;0;0;0;3349	0	15	9	38	7.65376e-07	3.63481e-07	1.14439e-06	0.382799	0.158883	1.79896e+07	-20.6213	1.79954	0.0611121	0.391561	-9.59842	1.93519	9.1147	0.00253564	0.135268	1	0.0644736	Chr3:5212983-5216261	2.62538	2.27744	-0.205112	0.261385	0.793796	0.861686	0.00647059	0.0150157	0.00168811	0.00837224	0.0246789	0.00431185	0.0152639	0.0424473	-0.0128326	0.0064214	0.0357705
at2g31060	at2g31060.2	2	3	elongation factor family protein		elongation factor family protein; FUNCTIONS IN: GTP binding translation elongation factor activity GTPase activity; LOCATED IN: intracellular; EXPRESSED IN: 20 plant structures; EXPRESSED DURING: 13 growth stages; CONTAINS InterPro DOMAIN/s: Small GTP-binding protein (InterPro:IPR005225) Translation elongation factor EFTu/EF1A domain 2 (InterPro:IPR004161) Translation elongation factor EFG/EF2 C-…	1979	4924	0;19;82;36;0;157;1685	1;4;228;98;0;424;4169	16	3	4	0	3.90699e-07	8.63246e-07	8.78822e-08	0.508318	0.158883	1.79896e+07	-21.7137	-3.54368	0.0143132	0.197347	-12.223	-8.60377	9.10043	0.00255549	0.135268	1	0.0644736	Chr2:13213099-13218724	34.6462	41.2865	0.252973	-0.558765	0.576322	0.694122	0.876258	0.882975	0.768966	0.880833	0.948221	0.748944	0.866017	0.940228	-0.145847	-0.0165534	0.110585
at4g08590	at4g08590.1	1	2	ORTHRUS-like		ORTHRUS-like (ORTHL); CONTAINS InterPro DOMAIN/s: SRA-YDG (InterPro:IPR003105) Zinc finger RING-type (InterPro:IPR001841) Zinc finger C3HC4 RING-type (InterPro:IPR018957); BEST Arabidopsis thaliana protein match is: Zinc finger (C3HC4-type RING finger) family protein (TAIR:AT1G57820.2); Has 2775 Blast hits to 2701 proteins in 230 species: Archae - 0; Bacteria - 14; Metazoa - 1738; Fungi - 176; Pl…	57	63	9;0;48	0;1;62	3	6	0	0	1.16743e-07	2.69424e-07	8.7835e-16	0.327561	0.158883	1.79896e+07	-35.8971	-28.2379	0.0166474	1	-12.0734	-7.33393	8.99532	0.00270672	0.140931	NA	1	Chr4:5461482-5466671	1.68433	0	-1.79769e+308	-1.79769e+308	0.00141393	0.0127753	1	0.00916581	0.0397421	0.76287	1	0	0.317201	0.882899	-0.993615	-0.404337	0.385193
at1g35160	at1g35160.1	1	2	GF14 protein phi chain	GF14 protein phi chain member of 14-3-3 protein family. This protein is reported to interact with the BZR1 transcription factor involved in brassinosteroid signaling and may affect the nucleocytoplasmic shuttling of BZR1	GF14 protein phi chain (GF14 PHI); FUNCTIONS IN: protein phosphorylated amino acid binding; INVOLVED IN: brassinosteroid mediated signaling pathway; LOCATED IN: nuclear envelope plasma membrane cytoplasm; EXPRESSED IN: cotyledon guard cell cultured cell leaf; CONTAINS InterPro DOMAIN/s: 14-3-3 protein (InterPro:IPR000308); BEST Arabidopsis thaliana protein match is: general regulatory factor 2 (T…	1825	3583	153;4;1668	446;12;3125	67	86	199	247	8.07291e-06	5.67589e-06	1.03751e-05	0.164717	0.158883	1.79896e+07	-16.9903	0.867832	0.166913	0.597973	-8.51469	1.62411	8.96036	0.00275901	0.14312	1	0.0684708	Chr1:12867125-12868890	85.4963	78.9678	-0.114598	0.253329	0.800014	0.865934	0.995106	0.993119	0.98064	0.993144	0.998922	0.980044	0.992084	0.998181	-0.0141242	-0.000848827	0.01272
at1g78290	at1g78290.2	1	2	Protein kinase superfamily protein		Protein kinase superfamily protein; FUNCTIONS IN: protein serine/threonine kinase activity protein kinase activity kinase activity ATP binding; INVOLVED IN: response to karrikin; LOCATED IN: nucleus cytoplasm; EXPRESSED IN: 22 plant structures; EXPRESSED DURING: 12 growth stages; CONTAINS InterPro DOMAIN/s: Protein kinase ATP binding site (InterPro:IPR017441) Serine/threonine-protein kinase domai…	1088	3059	82;9;997	301;45;2713	16	66	97	204	4.76868e-06	2.23481e-06	7.21587e-06	0.178484	0.158883	1.79896e+07	-17.9265	1.69322	0.0109305	0.171788	-10.0064	1.47499	8.91792	0.00282386	0.14505	1	0.0693915	Chr1:29452554-29459400	27.6472	35.2237	0.34941	-0.813383	0.415999	0.555733	1	1	1	1	1	1	1	1	0	0	0
at4g22970	at4g22970.1	1	2	homolog of separase	Encodes a separase (ESP) homologous to human and mouse separase protein. Separase is a capase family protease required for the release of sister chromatid cohesion during meiosis and mitosis. Arabidopsis separase contains a predicted 2Fe2S-ferredoxin dom	homolog of separase (ESP); FUNCTIONS IN: peptidase activity; INVOLVED IN: in 6 processes; LOCATED IN: nucleus; EXPRESSED IN: 16 plant structures; EXPRESSED DURING: 7 growth stages; CONTAINS InterPro DOMAIN/s: Peptidase C50 separase (InterPro:IPR005314); BEST Arabidopsis thaliana protein match is: unknown protein (TAIR:AT5G28550.1); Has 401 Blast hits to 372 proteins in 177 species: Archae - 0; Ba…	65	438	5;3;57	24;12;402	3	2	14	10	3.75235e-07	1.6094e-07	5.39813e-07	0.284791	0.158883	1.79896e+07	-21.6406	1.63731	0.225127	0.666875	-11.843	2.87758	8.88981	0.00286766	0.146505	1	0.0700848	Chr4:12033436-12043728	0.341632	0.809827	1.24517	-1.98225	0.0474514	0.135005	0.552895	0.491007	0	0.607382	1	0.09104	0.509969	0.964278	-0.755927	-0.0819921	0.773535
at1g08450	at1g08450.1	1	3	calreticulin 3	Encodes one of three Arabidopsis calreticulins. In CRT-deficient mouse fibroblasts this protein restores ER Ca2+ levels. Non-receptor component required for EFR-mediated immunity. Mutants show de-repressed anthocyanin accumulation in the presence of el	calreticulin 3 (CRT3); FUNCTIONS IN: unfolded protein binding calcium ion binding; INVOLVED IN: in 6 processes; LOCATED IN: endoplasmic reticulum endoplasmic reticulum membrane; EXPRESSED IN: 23 plant structures; EXPRESSED DURING: 13 growth stages; CONTAINS InterPro DOMAIN/s: Calreticulin/calnexin P (InterPro:IPR009033) Calreticulin/calnexin (InterPro:IPR001580) Calreticulin/calnexin conserved si…	6694	20048	24;1;1007;0;2110;0;3552	43;3;3092;2;5556;0;11352	23	1	0	43	1.14895e-06	1.23113e-06	1.08502e-06	0.730901	0.158883	1.79896e+07	-19.6065	-0.350826	0.794442	0.970537	-11.4641	5.46969	8.87737	0.00288727	0.146505	1	0.0700848	Chr1:2667797-2671892	220.787	321.802	0.543518	-0.985765	0.324248	0.469012	0.997129	0.99621	0.976301	0.990838	0.998738	0.982934	0.993217	0.998454	-0.0113929	0.00205067	0.0189203
at2g23320	at2g23320.1	1	2	WRKY DNA-binding protein 15	Encodes WRKY DNA-binding protein 15 (WRKY15).	WRKY DNA-binding protein 15 (WRKY15); CONTAINS InterPro DOMAIN/s: DNA-binding WRKY (InterPro:IPR003657) Transcription factor WRKY Zn-cluster (InterPro:IPR018872); BEST Arabidopsis thaliana protein match is: WRKY DNA-binding protein 11 (TAIR:AT4G31550.1); Has 3350 Blast hits to 2896 proteins in 193 species: Archae - 0; Bacteria - 0; Metazoa - 11; Fungi - 1; Plants - 3315; Viruses - 0; Other Eukary…	724	3114	169;0;555	646;0;2468	67	102	349	297	1.0396e-05	5.98681e-06	1.46716e-05	0.144658	0.158883	1.79896e+07	-16.7038	1.29427	0.027426	0.27488	-8.42961	1.67891	8.86022	0.00291452	0.147352	1	0.070489	Chr2:9924932-9926372	48.5701	91.2541	0.909822	-2.10432	0.0353503	0.111557	1	1	0.953876	0.987407	1	0.985114	0.995439	1	-0.0100941	0.00801112	0.0406613
at3g26690	at3g26690.1	1	2	nudix hydrolase homolog 13	Encodes AtNUDT13 a mitochondrial Nudix hydrolase specific for long-chain diadenosine polyphosphates.	nudix hydrolase homolog 13 (NUDX13); CONTAINS InterPro DOMAIN/s: NUDIX hydrolase domain-like (InterPro:IPR015797) NUDIX hydrolase conserved site (InterPro:IPR020084) NUDIX hydrolase domain (InterPro:IPR000086); BEST Arabidopsis thaliana protein match is: nudix hydrolase homolog 12 (TAIR:AT1G12880.1); Has 1216 Blast hits to 1215 proteins in 350 species: Archae - 0; Bacteria - 513; Metazoa - 242; F…	192	735	1;8;183	22;26;687	0	1	12	10	2.84852e-07	2.77958e-08	4.98002e-07	0.268445	0.158883	1.79896e+07	-23.0274	4.182	0.00564373	0.118799	-11.5589	3.60712	8.79285	0.00302414	0.150174	1	0.0718341	Chr3:9801213-9805715	7.41456	15.4997	1.0638	-2.02026	0.043356	0.126921	0.248638	0.644751	0.0444115	0.302069	0.64248	0.407545	0.658217	0.843326	-0.0662918	0.338294	0.689712
at4g05390	at4g05390.1	1	2	root FNR 1	Encodes a root-type ferredoxin:NADP(H) oxidoreductase.	root FNR 1 (RFNR1); FUNCTIONS IN: oxidoreductase activity copper ion binding; INVOLVED IN: oxidation reduction; LOCATED IN: chloroplast thylakoid membrane; EXPRESSED IN: 22 plant structures; EXPRESSED DURING: 13 growth stages; CONTAINS InterPro DOMAIN/s: Ferredoxin reductase-type FAD-binding domain (InterPro:IPR017927) Oxidoreductase FAD-binding domain (InterPro:IPR008333) Ferredoxin--NADP reduct…	434	1046	44;11;379	154;42;850	10	34	58	96	2.48337e-06	1.24972e-06	3.63681e-06	0.192581	0.158883	1.79896e+07	-18.8387	1.54176	0.0325641	0.299798	-9.79435	1.55562	8.77425	0.00305513	0.150641	1	0.072312	Chr4:2738530-2740667	12.8222	14.0995	0.137002	-0.304435	0.760796	0.837387	0.829701	0.842056	0.692483	0.857649	0.952283	0.679396	0.846302	0.94155	-0.200245	-0.00710381	0.187099
at5g08100	at5g08100.1	1	2	N-terminal nucleophile aminohydrolases (Ntn hydrolases) superfamily protein		N-terminal nucleophile aminohydrolases (Ntn hydrolases) superfamily protein; CONTAINS InterPro DOMAIN/s: Peptidase T2 asparaginase 2 (InterPro:IPR000246); BEST Arabidopsis thaliana protein match is: N-terminal nucleophile aminohydrolases (Ntn hydrolases) superfamily protein (TAIR:AT3G16150.1); Has 3243 Blast hits to 3196 proteins in 873 species: Archae - 113; Bacteria - 1502; Metazoa - 516; Fungi…	2693	3184	544;41;2108	936;70;2178	49	495	903	33	1.55884e-05	1.22555e-05	1.88945e-05	0.336458	0.158883	1.79896e+07	-16.0091	0.631775	0.463006	0.846467	-8.14492	-1.83673	8.72086	0.0031459	0.15457	1	0.0741965	Chr5:2593049-2594651	131.596	71.5168	-0.879766	1.80701	0.0707607	0.175581	0.951686	0.911971	0.905996	0.956887	0.984557	0.851927	0.928805	0.975684	-0.111028	-0.0269046	0.0417927
at2g27580	at2g27580.1	1	2	A20/AN1-like zinc finger family protein		A20/AN1-like zinc finger family protein; FUNCTIONS IN: DNA binding zinc ion binding; INVOLVED IN: biological_process unknown; LOCATED IN: cellular_component unknown; EXPRESSED IN: 22 plant structures; EXPRESSED DURING: 15 growth stages; CONTAINS InterPro DOMAIN/s: Zinc finger AN1-type (InterPro:IPR000058) Zinc finger A20-type (InterPro:IPR002653); BEST Arabidopsis thaliana protein match is: A20/A…	220	547	12;0;208	54;0;493	3	9	16	38	8.48202e-07	3.45031e-07	1.28946e-06	0.260427	0.158883	1.79896e+07	-20.5083	1.9009	0.0426438	0.335109	-9.62871	1.90099	8.67903	0.00321892	0.156079	1	0.0749096	Chr2:11776410-11777529	4.52502	10.6157	1.2302	-2.13894	0.0324406	0.105446	0.997673	0.999583	0.298694	0.663376	0.997957	0.667754	0.882266	0.999843	-0.214069	0.212837	0.60666
at1g67850	at1g67850.2	2	2	Protein of unknown function (DUF707)		Protein of unknown function (DUF707); CONTAINS InterPro DOMAIN/s: Protein of unknown function DUF707 (InterPro:IPR007877); BEST Arabidopsis thaliana protein match is: Protein of unknown function (DUF707) (TAIR:AT1G13000.2); Has 35333 Blast hits to 34131 proteins in 2444 species: Archae - 798; Bacteria - 22429; Metazoa - 974; Fungi - 991; Plants - 531; Viruses - 0; Other Eukaryotes - 9610 (source:…	628	2288	0;21;607	2;87;2199	11	10	50	37	1.40966e-06	7.6016e-07	1.95867e-06	0.229344	0.158883	1.79896e+07	-19.6169	1.3102	0.132616	0.544989	-9.51431	1.80723	8.67168	0.00323193	0.156079	1	0.0749096	Chr1:25437899-25442142	13.6709	21.1586	0.630139	-1.43505	0.151273	0.285954	0.999772	0.961447	0.749993	0.932377	0.999918	0.814509	0.941069	0.997045	-0.151666	0.00827559	0.201209
at5g42080	at5g42080.2	2	3	dynamin-like protein	Encodes a dynamin-like protein related to phragmoplastin. Mutations in this gene in combination with mutation in ADL1E result in defects in embryogenesis cell plate formation and trichome branching. Also controls vascular patterning in combination with V	dynamin-like protein (DL1); FUNCTIONS IN: protein binding clathrin binding GTP binding GTPase activity; INVOLVED IN: in 6 processes; LOCATED IN: in 6 components; EXPRESSED IN: 26 plant structures; EXPRESSED DURING: 14 growth stages; CONTAINS InterPro DOMAIN/s: Dynamin GTPase domain (InterPro:IPR001401) Dynamin GTPase region conserved site (InterPro:IPR019762) Dynamin central region (InterPro:IPR0…	8436	19116	604;2;3;0;4345;0;3482	1249;28;3;0;9884;0;7952	1	1	15	13	3.77313e-07	5.90381e-08	6.35127e-07	0.260427	0.158883	1.79896e+07	-22.2804	3.39045	0.0127127	0.185219	-12.0996	3.17717	8.66607	0.0032419	0.156079	1	0.0749096	Chr5:16820283-16824757	0.104833	0.995539	3.24739	-1.84215	0.0654532	0.166664	0.0028119	0.0216228	5.55208e-05	0.00637436	0.0180585	0.00711625	0.0200952	0.0432982	-0.00410729	0.0133073	0.0373804
at5g53050	at5g53050.2	2	3	alpha/beta-Hydrolases superfamily protein		alpha/beta-Hydrolases superfamily protein; FUNCTIONS IN: hydrolase activity catalytic activity; EXPRESSED IN: 24 plant structures; EXPRESSED DURING: 15 growth stages; CONTAINS InterPro DOMAIN/s: Epoxide hydrolase-like (InterPro:IPR000639) Alpha/beta hydrolase fold-1 (InterPro:IPR000073); BEST Arabidopsis thaliana protein match is: alpha/beta-Hydrolases superfamily protein (TAIR:AT4G02340.1); Has …	2290	3079	0;3;164;54;0;173;1896	2;26;303;97;0;283;2368	3	0	0	26	4.07102e-07	1.01497e-07	6.47101e-07	0.618505	0.158883	1.79896e+07	-21.6495	2.26553	0.22168	0.662394	-11.4545	8.07037	8.59686	0.00336744	0.160373	1	0.0769651	Chr5:21509860-21513576	57.1416	34.5829	-0.724482	1.58714	0.112481	0.23625	0.874253	0.854522	0.58422	0.776329	0.8978	0.707749	0.839857	0.919897	-0.117572	0.0607047	0.273805
at2g17500	at2g17500.3	4	4	Auxin efflux carrier family protein		Auxin efflux carrier family protein; FUNCTIONS IN: auxin:hydrogen symporter activity; INVOLVED IN: auxin polar transport transmembrane transport; LOCATED IN: endomembrane system integral to membrane; EXPRESSED IN: 19 plant structures; EXPRESSED DURING: 13 growth stages; CONTAINS InterPro DOMAIN/s: Auxin efflux carrier (InterPro:IPR004776); BEST Arabidopsis thaliana protein match is: Auxin efflux …	1490	11302	3;9;6;1;0;0;0;17;0;0;0;1;0;8;1445	7;169;106;18;0;0;0;200;0;0;0;11;0;57;10734	0	1	5	13	2.4288e-07	2.77958e-08	4.24353e-07	0.336458	0.158883	1.79896e+07	-23.1388	3.97848	0.0140638	0.195124	-12.0943	3.86323	8.55663	0.00344267	0.161864	1	0.0776734	Chr2:7606756-7616342	2.93356	6.10383	0	0	1	1	0.0635655	0.103286	0	0.11734	0.393316	0.0177965	0.102252	0.261543	-0.303245	-0.0152999	0.195665
at1g77440	at1g77440.2	2	2	20S proteasome beta subunit C2	Encodes beta subunit of 20s proteosome complex which is involved in protein degradation.	20S proteasome beta subunit C2 (PBC2); FUNCTIONS IN: peptidase activity endopeptidase activity threonine-type endopeptidase activity; INVOLVED IN: ubiquitin-dependent protein catabolic process; LOCATED IN: proteasome core complex proteasome complex; EXPRESSED IN: 24 plant structures; EXPRESSED DURING: 13 growth stages; CONTAINS InterPro DOMAIN/s: Proteasome beta-type subunit conserved site (Inter…	1016	1916	203;7;806	302;39;1575	1	6	14	25	5.78181e-07	1.91352e-07	9.16475e-07	0.260427	0.158883	1.79896e+07	-21.195	2.28863	0.0227816	0.249127	-11.5747	2.36295	8.49931	0.00355282	0.165806	1	0.0795616	Chr1:29096019-29098450	2.87186	7.93242	1.46578	-2.13033	0.0331445	0.106936	0.125523	0.29192	0.0206051	0.143958	0.354391	0.0795686	0.297315	0.610058	-0.157701	0.153733	0.47762
at4g25080	at4g25080.2	2	5	magnesium-protoporphyrin IX methyltransferase	Encodes a protein with methyltransferase activity responsible for the methylation of magnesium protoporphyrin IX. Mutants defective in this gene are affected in chlorophyll biosynthesis and show a reduction in the accumulation of a number of major thylako	magnesium-protoporphyrin IX methyltransferase (CHLM); FUNCTIONS IN: magnesium protoporphyrin IX methyltransferase activity; INVOLVED IN: chlorophyll biosynthetic process; LOCATED IN: chloroplast thylakoid membrane chloroplast chloroplast envelope; EXPRESSED IN: 23 plant structures; EXPRESSED DURING: 14 growth stages; CONTAINS InterPro DOMAIN/s: Magnesium-protoporphyrin IX methyltransferase C-term…	17833	8873	0;338;0;750;0;0;0;12;387;0;0;0;14;0;0;53;0;0;0;4;0;0;2211;0;0;0;0;0;1622;0;12442	0;132;0;346;0;0;0;15;195;0;0;0;4;0;0;32;0;0;0;7;0;0;1676;0;0;0;0;0;1225;0;5241	22	316	60	72	5.17665e-06	7.31441e-06	3.0587e-06	0.199756	0.158883	1.79896e+07	-17.693	-1.24957	0.0708165	0.41998	-8.92641	-1.5399	8.43249	0.00368574	0.169264	1	0.081212	Chr4:12876845-12878651	299.428	33.0085	0	0	1	1	0.31506	0.260774	0.16936	0.273461	0.407118	0.146138	0.253178	0.389556	-0.187066	-0.0204847	0.157298
at5g50570	at5g50570.2	2	2	Squamosa promoter-binding protein-like (SBP domain) transcription factor family protein		Squamosa promoter-binding protein-like (SBP domain) transcription factor family protein; FUNCTIONS IN: DNA binding sequence-specific DNA binding transcription factor activity; INVOLVED IN: regulation of transcription; LOCATED IN: nucleus; CONTAINS InterPro DOMAIN/s: Transcription factor SBP-box (InterPro:IPR004333); BEST Arabidopsis thaliana protein match is: Squamosa promoter-binding protein-lik…	46	252	0;3;43	0;32;220	1	2	9	23	4.52835e-07	8.69283e-08	7.61279e-07	0.301564	0.158883	1.79896e+07	-21.871	3.11669	0.0152662	0.205143	-11.754	2.9823	8.35464	0.00384704	0.173819	1	0.0839317	Chr5:20580255-20584559	12.3695	21.0707	0.768447	-1.73397	0.082924	0.19428	0.45303	0.954475	0.0326716	0.466506	1	0.255502	0.919965	1	-0.563018	0.302061	0.916594
at1g66570	at1g66570.1	1	3	sucrose-proton symporter 7		sucrose-proton symporter 7 (SUC7); FUNCTIONS IN: carbohydrate transmembrane transporter activity sugar:hydrogen symporter activity sucrose:hydrogen symporter activity; INVOLVED IN: transport sucrose transport transmembrane transport; LOCATED IN: integral to membrane integral to plasma membrane membrane; EXPRESSED IN: sepal stamen; EXPRESSED DURING: 4 anthesis; CONTAINS InterPro DOMAIN/s: Sucrose/…	21	128	0;0;0;0;0;0;21	8;2;0;0;1;0;117	0	0	3	5	1.01574e-07	8.7835e-16	1.83962e-07	0.345476	0.158883	1.79896e+07	-36.1877	27.6568	0.0511986	1	-12.7614	10.6378	8.35177	0.00385312	0.173819	NA	1	Chr1:24835250-24837322	0	1.10372	1.79769e+308	1.79769e+308	0.0019793	0.016121	0.089068	0.405757	0	0.183436	0.71371	0	0.308468	0.765405	-0.487457	0.110887	0.629435
at1g28280	at1g28280.1	1	2	VQ motif-containing protein		VQ motif-containing protein; CONTAINS InterPro DOMAIN/s: VQ (InterPro:IPR008889); BEST Arabidopsis thaliana protein match is: VQ motif-containing protein (TAIR:AT2G33780.1); Has 240 Blast hits to 231 proteins in 52 species: Archae - 0; Bacteria - 2; Metazoa - 36; Fungi - 32; Plants - 147; Viruses - 0; Other Eukaryotes - 23 (source: NCBI BLink).	795	1747	47;5;743	160;9;1578	9	38	69	91	2.54263e-06	1.28166e-06	3.72997e-06	0.185491	0.158883	1.79896e+07	-18.8042	1.5449	0.0252884	0.262603	-9.38938	1.52125	8.2442	0.00408824	0.181807	1	0.0877708	Chr1:9886076-9887478	5.02237	6.36315	0.341373	-0.620806	0.534727	0.658715	0.592688	0.814901	0.270584	0.519588	0.814657	0.460278	0.711377	0.900499	-0.189528	0.180396	0.520857
at5g66420	at5g66420.2	2	2			LOCATED IN: cellular_component unknown; EXPRESSED IN: 23 plant structures; EXPRESSED DURING: 13 growth stages; CONTAINS InterPro DOMAIN/s: Uncharacterised conserved protein UCP033271 (InterPro:IPR008322) TIM-barrel signal transduction protein predicted (InterPro:IPR009215); Has 1232 Blast hits to 1230 proteins in 311 species: Archae - 18; Bacteria - 959; Metazoa - 1; Fungi - 84; Plants - 42; Viru…	1560	1933	9;131;1420	12;143;1778	54	77	119	24	3.82547e-06	4.70349e-06	3.01686e-06	0.221811	0.158883	1.79896e+07	-18.0144	-0.654124	0.361359	0.78548	-9.2333	-1.59643	8.24221	0.00409272	0.181807	1	0.0877708	Chr5:26519769-26525081	25.9139	15.737	-0.719563	1.59355	0.111037	0.234268	0.935075	0.955409	0.835679	0.935452	0.986805	0.830029	0.930953	0.983359	-0.116726	-0.00430504	0.102383
at4g32850	at4g32850.10	2	10	nuclear poly(a) polymerase	Encodes a nuclear poly(A) polymerase. Located in the nucleus.	nuclear poly(a) polymerase (nPAP); CONTAINS InterPro DOMAIN/s: Poly(A) polymerase (InterPro:IPR014492) Nucleotidyltransferase class I C-terminal-like (InterPro:IPR011068) Poly(A) polymerase central domain (InterPro:IPR007012) Nucleotidyl transferase domain (InterPro:IPR002934) Poly(A) polymerase RNA-binding domain (InterPro:IPR007010); Has 30201 Blast hits to 17322 proteins in 780 species: Archae…	3574	3369	26;19;0;0;0;0;0;1;0;0;0;0;0;0;0;123;0;69;0;0;0;0;0;0;0;0;0;0;0;0;0;0;0;0;0;0;0;0;0;0;0;0;0;0;0;0;0;0;0;0;0;0;0;0;0;0;0;0;0;0;0;0;0;3;0;0;0;35;0;0;0;0;0;0;0;0;0;0;0;0;0;0;0;0;0;2;0;0;0;0;0;0;0;0;0;2;0;0;0;0;0;0;0;0;0;0;0;0;0;0;0;0;0;0;0;0;0;0;0;0;0;0;0;0;0;0;0;6;0;0;0;0;0;0;0;0;0;0;0;0;0;0;0;25;0;0;0;0;0;0;0;0;0;0;0;0;0;0;0;1;0;0;0;0;0;0;0;0;0;0;0;0;0;0;0;0;0;0;0;0;0;0;0;0;0;0;0;0;0;0;0;0;0;0;0;0;…	20;7;0;0;0;0;0;0;0;0;0;0;0;0;0;248;0;114;0;0;0;0;0;0;0;0;0;0;0;0;0;0;0;0;0;0;0;0;0;0;0;0;0;0;0;0;0;0;0;0;0;0;0;0;0;0;0;0;0;0;0;0;0;2;0;0;0;22;0;0;0;0;0;0;0;0;0;0;0;0;0;0;0;0;0;1;0;0;0;0;0;0;0;0;0;2;0;0;0;0;0;0;0;0;0;0;0;0;0;0;0;0;0;0;0;0;0;0;0;0;0;0;0;0;0;0;0;6;0;0;0;0;0;0;0;0;0;0;0;0;0;0;0;51;0;0;0;0;0;0;0;0;0;0;0;0;0;0;0;2;0;0;0;0;0;0;0;0;0;0;0;0;0;0;0;1;0;0;0;0;0;0;0;0;0;0;0;0;0;0;0;0;0;0;0;0;…	0	19	6	1	2.95032e-07	4.50373e-07	1.53774e-07	0.422251	0.158883	1.79896e+07	-21.9437	-1.4351	0.333116	0.764748	-11.7496	-2.78478	8.10842	0.00440601	0.190345	1	0.0918632	Chr4:15849771-15854868	15.1849	5.93838	0	0	1	1	NA	NA	NA	NA	NA	NA	NA	NA	NA	NA	NA
at1g32230	at1g32230.2	2	3	WWE protein-protein interaction domain protein family	Encodes a protein belonging to the (ADP-ribosyl)transferase domain-containing subfamily of WWE protein-protein interaction domain protein family. Superoxide radicals are necessary and sufficient to propagate cell death or lesion formation in rcd1 mutants	RADICAL-INDUCED CELL DEATH1 (RCD1); CONTAINS InterPro DOMAIN/s: WWE domain (InterPro:IPR004170) Poly(ADP-ribose) polymerase catalytic domain (InterPro:IPR012317) RST domain of plant C-terminal (InterPro:IPR022003); BEST Arabidopsis thaliana protein match is: similar to RCD one 1 (TAIR:AT2G35510.1); Has 178 Blast hits to 176 proteins in 19 species: Archae - 0; Bacteria - 0; Metazoa - 7; Fungi - 0;…	13887	26697	305;12;1264;6;0;580;11720	809;90;2413;85;0;1257;22043	0	12	0	90	1.32272e-06	2.96565e-07	2.3024e-06	0.59265	0.158883	1.79896e+07	-20.2925	3.16054	0.0135138	0.191368	-10.6775	3.24638	8.10107	0.00442391	0.190529	1	0.0919483	Chr1:11612117-11616218	181.042	142.091	-0.349513	0.585796	0.558013	0.678928	0.664485	0.594569	0.470599	0.625328	0.767277	0.372387	0.526105	0.698047	-0.311491	-0.098147	0.133369
at1g30475	at1g30475.4	8	4			FUNCTIONS IN: molecular_function unknown; INVOLVED IN: biological_process unknown; BEST Arabidopsis thaliana protein match is: embryo defective 1303 (TAIR:AT1G56200.1); Has 30201 Blast hits to 17322 proteins in 780 species: Archae - 12; Bacteria - 1396; Metazoa - 17338; Fungi - 3422; Plants - 5037; Viruses - 0; Other Eukaryotes - 2996 (source: NCBI BLink).	49	154	0;0;0;2;0;0;9;2;0;0;0;6;0;0;30	0;4;1;1;0;0;43;20;0;0;0;42;0;1;42	0	2	10	10	2.72803e-07	5.47222e-08	4.55977e-07	0.276566	0.158883	1.79896e+07	-22.6087	3.0951	0.0215444	0.243018	-12.0846	3.22323	8.07625	0.00448492	0.191432	1	0.0923737	Chr1:10786978-10792575	0.246369	0.961783	1.96489	-1.24822	0.211952	0.354985	0.0648292	0.141704	0.00117667	0.0429523	0.14018	0.0379199	0.128272	0.283045	-0.0490317	0.0815734	0.244545
at1g30450	at1g30450.3	4	3	cation-chloride co-transporter 1	member of Cation-chloride co-transporter family	cation-chloride co-transporter 1 (CCC1); FUNCTIONS IN: sodium:potassium:chloride symporter activity cation:chloride symporter activity; INVOLVED IN: transport chloride transport cation transport sodium ion transport transmembrane transport; LOCATED IN: plasma membrane; EXPRESSED IN: root vascular system root tip cultured cell; CONTAINS InterPro DOMAIN/s: Amino acid permease domain (InterPro:IPR00…	1033	1669	25;0;50;0;0;0;958	39;3;62;10;0;0;1555	0	0	2	8	1.28863e-07	8.7835e-16	2.35256e-07	0.392456	0.158883	1.79896e+07	-36.0018	28.0285	0.028761	1	-11.6018	6.60592	7.95721	0.00478961	0.198173	NA	1	Chr1:10762738-10769532	0.637992	2.70517	2.08411	-3.00051	0.00269532	0.0199661	3.84373e-05	0.201303	1.50451e-05	0.0504309	0.169816	0.0671979	0.206379	0.412415	-0.027884	0.155626	0.364797
at3g10420	at3g10420.2	2	2	P-loop containing nucleoside triphosphate hydrolases superfamily protein		P-loop containing nucleoside triphosphate hydrolases superfamily protein; FUNCTIONS IN: nucleoside-triphosphatase activity nucleotide binding; LOCATED IN: chloroplast; EXPRESSED IN: 20 plant structures; EXPRESSED DURING: 12 growth stages; CONTAINS InterPro DOMAIN/s: ATPase AAA+ type core (InterPro:IPR003593); BEST Arabidopsis thaliana protein match is: P-loop containing nucleoside triphosphate hy…	2950	12371	6;134;2810	50;459;11862	73	61	343	116	7.76551e-06	5.55651e-06	9.86654e-06	0.199756	0.158883	1.79896e+07	-17.0384	0.817611	0.239599	0.680329	-9.14026	1.52631	7.91466	0.00490359	0.200691	1	0.0970719	Chr3:3239179-3242537	52.6212	109.97	1.0634	-2.10904	0.0349409	0.110758	0.986791	0.966942	0.957262	0.98387	0.996566	0.923801	0.965689	0.987553	-0.0610513	-0.0177732	0.0169144
at5g02290	at5g02290.1	1	2	Protein kinase superfamily protein	Encodes a candidate protein kinase NAK that is similar to the oncogenes met and abl.	NAK; FUNCTIONS IN: protein serine/threonine kinase activity protein kinase activity kinase activity ATP binding; INVOLVED IN: protein amino acid phosphorylation N-terminal protein myristoylation; LOCATED IN: plasma membrane; EXPRESSED IN: 23 plant structures; EXPRESSED DURING: 13 growth stages; CONTAINS InterPro DOMAIN/s: Protein kinase ATP binding site (InterPro:IPR017441) Serine/threonine-prote…	1690	3818	53;1;1636	199;0;3619	8	45	57	142	3.12504e-06	1.37466e-06	4.80559e-06	0.21437	0.158883	1.79896e+07	-18.5746	1.81895	0.0134441	0.19127	-9.95267	1.4016	7.90692	0.00492461	0.200691	1	0.0970719	Chr5:469297-472784	50.688	54.971	0.117028	-0.259714	0.795085	0.862707	0.992744	0.999997	0.85551	0.955855	0.998633	0.96611	0.992047	0.999999	-0.0152242	0.0346782	0.135446
at5g39785	at5g39785.1	1	2	Protein of unknown function (DUF1666)		FUNCTIONS IN: structural constituent of ribosome; INVOLVED IN: translation; LOCATED IN: ribosome intracellular; EXPRESSED IN: 23 plant structures; EXPRESSED DURING: 14 growth stages; CONTAINS InterPro DOMAIN/s: Ribosomal protein L34e (InterPro:IPR008195) Protein of unknown function DUF1666 (InterPro:IPR012870); BEST Arabidopsis thaliana protein match is: Protein of unknown function (DUF1666) (TAI…	226	870	16;0;210	97;0;773	5	11	67	30	1.35739e-06	4.82882e-07	2.12423e-06	0.21437	0.158883	1.79896e+07	-19.9055	2.11849	0.0115828	0.176587	-10.4807	1.65095	7.89316	0.00496221	0.20114	1	0.0972809	Chr5:15929187-15932276	6.05085	10.065	0.734143	-1.58117	0.113838	0.238333	0.999941	1	0.695264	0.906415	1	0.919975	0.974768	1	-0.0520002	0.0665271	0.288325
at1g69720	at1g69720.2	2	2	heme oxygenase 3	Encodes a member (HO3) of the heme oxygenase family.	heme oxygenase 3 (HO3); FUNCTIONS IN: heme oxygenase (decyclizing) activity heme binding; INVOLVED IN: oxidation reduction heme oxidation; LOCATED IN: chloroplast; EXPRESSED IN: 20 plant structures; EXPRESSED DURING: 11 growth stages; CONTAINS InterPro DOMAIN/s: Haem oxygenase-like multi-helical (InterPro:IPR016084) Haem oxygenase-like (InterPro:IPR016053); BEST Arabidopsis thaliana protein match…	274	882	9;4;261	48;28;806	2	2	13	15	4.11385e-07	1.22373e-07	6.43357e-07	0.268445	0.158883	1.79896e+07	-21.731	2.33472	0.0712421	0.421241	-12.1008	2.87351	7.82779	0.00514491	0.206299	1	0.0997632	Chr1:26226865-26228580	2.6949	5.37471	0.995957	-1.45881	0.144617	0.277583	0.229366	0.320847	0.104899	0.304315	0.589241	0.161471	0.320545	0.539207	-0.321438	0.018043	0.326292
at2g32690	at2g32690.1	1	4	glycine-rich protein 23	Glycine-rich protein similar in structure to GRP5. The expression of GRP23 is induced by HPA (cutin monomer salicylic acid and abscisic acid.	glycine-rich protein 23 (GRP23); INVOLVED IN: response to abscisic acid stimulus response to salicylic acid stimulus; LOCATED IN: endomembrane system; EXPRESSED IN: 21 plant structures; EXPRESSED DURING: 13 growth stages; Has 303868 Blast hits to 48327 proteins in 2515 species: Archae - 737; Bacteria - 85902; Metazoa - 108780; Fungi - 19861; Plants - 26862; Viruses - 4169; Other Eukaryotes - 5755…	6790	3839	223;1;167;0;1;0;135;0;0;0;0;0;11;0;6252	90;0;66;0;2;0;202;0;0;0;0;0;2;0;3477	2	221	14	76	3.31308e-06	4.38881e-06	2.22685e-06	0.402248	0.158883	1.79896e+07	-18.305	-0.922588	0.359813	0.784996	-10.3271	-1.61578	7.8105	0.00519435	0.207091	1	0.100429	Chr2:13863716-13864596	704.21	145.468	-2.2753	3.7783	0.000157905	0.0027933	0.969277	0.999788	0.680477	0.872378	0.965908	0	0.504577	0.901631	-0.926972	-0.362846	0.0686818
at3g14420	at3g14420.6	32	6	Aldolase-type TIM barrel family protein		Aldolase-type TIM barrel family protein; FUNCTIONS IN: glycolate oxidase activity; INVOLVED IN: oxidation reduction metabolic process; LOCATED IN: apoplast chloroplast peroxisome membrane; EXPRESSED IN: cotyledon guard cell leaf; EXPRESSED DURING: seedling growth; CONTAINS InterPro DOMAIN/s: Aldolase-type TIM barrel (InterPro:IPR013785) FMN-dependent alpha-hydroxy acid dehydrogenase active site (…	115799	55786	0;30;0;4;1599;0;477;24;0;0;491;0;0;0;5890;0;0;0;0;0;0;0;0;0;0;0;0;0;0;0;0;320;0;0;0;0;0;0;0;0;0;0;0;0;0;0;0;8;0;0;0;0;4134;0;6816;0;0;0;10601;0;0;0;85405	0;13;0;0;1602;0;510;17;0;0;274;0;0;0;2542;0;0;0;0;0;0;0;0;0;0;0;0;0;0;0;0;204;0;0;0;0;0;0;0;0;0;0;0;0;0;0;0;1;0;0;0;0;1250;0;2603;0;0;0;5852;0;0;0;40918	101	219	140	64	7.33092e-06	1.03114e-05	4.46314e-06	0.151267	0.158883	1.79896e+07	-17.1695	-1.2081	0.0413689	0.331479	-9.58815	-1.44199	7.80478	0.00521082	0.207156	1	0.100455	Chr3:4821522-4824178	74.2295	24.7628	-1.58382	3.35351	0.000797932	0.00858175	0.0434477	0.0395771	0.0366657	0.0640688	0.100739	0.0226908	0.0463027	0.084789	-0.0608588	-0.0179527	0.029723
at3g26060	at3g26060.2	2	2	Thioredoxin superfamily protein	encodes periredoxin Q which decomposes peroxides and plays a role in the protection of the photosynthetic apparatus	ATPRX Q; FUNCTIONS IN: peroxiredoxin activity antioxidant activity; INVOLVED IN: cell redox homeostasis; LOCATED IN: chloroplast stromal thylakoid chloroplast thylakoid membrane plastoglobule; EXPRESSED IN: 23 plant structures; EXPRESSED DURING: 13 growth stages; CONTAINS InterPro DOMAIN/s: Thioredoxin fold (InterPro:IPR012335) Alkyl hydroperoxide reductase/ Thiol specific antioxidant/ Mal allerg…	6732	2743	1039;95;5598	278;29;2436	0	95	13	16	1.30376e-06	1.93889e-06	6.68411e-07	0.412179	0.158883	1.79896e+07	-19.7847	-1.44112	0.180155	0.616413	-9.99355	-1.87964	7.75589	0.00535376	0.210441	1	0.102028	Chr3:9524724-9526407	27.6786	3.71274	-2.89821	4.99695	5.82433e-07	5.10203e-05	0.0716467	0.0662779	0.0166153	0.054892	0.134548	0.0212512	0.0665307	0.156947	-0.0763043	0.0105016	0.111436
at4g20830	at4g20830.2	2	2	FAD-binding Berberine family protein		FAD-binding Berberine family protein; FUNCTIONS IN: electron carrier activity oxidoreductase activity FAD binding catalytic activity; INVOLVED IN: response to oxidative stress; LOCATED IN: apoplast plasma membrane plant-type cell wall; EXPRESSED IN: 26 plant structures; EXPRESSED DURING: 14 growth stages; CONTAINS InterPro DOMAIN/s: FAD-binding type 2 (InterPro:IPR016166) Berberine/berberine-like…	2900	7551	68;198;2634	145;886;6520	33	165	240	646	1.33909e-05	5.14137e-06	2.1546e-05	0.17156	0.158883	1.79896e+07	-16.5365	2.06882	0.00120601	0.0482655	-6.94003	1.76535	7.72618	0.00544258	0.212733	1	0.10313	Chr4:11155452-11157806	73.2454	93.4012	0.350704	-0.736982	0.461133	0.595344	0.836664	0.913045	0.695721	0.827375	0.915608	0.841351	0.915421	0.960938	-0.0242477	0.0874594	0.228513
at3g26085	at3g26085.2	2	3	CAAX amino terminal protease family protein		CAAX amino terminal protease family protein; FUNCTIONS IN: molecular_function unknown; INVOLVED IN: proteolysis; LOCATED IN: membrane; EXPRESSED IN: 22 plant structures; EXPRESSED DURING: 13 growth stages; CONTAINS InterPro DOMAIN/s: Abortive infection protein (InterPro:IPR003675); Has 1417 Blast hits to 1417 proteins in 496 species: Archae - 13; Bacteria - 1281; Metazoa - 0; Fungi - 0; Plants - …	1418	1249	30;146;257;10;20;0;955	31;101;189;7;43;0;878	15	131	50	51	2.87105e-06	3.44295e-06	2.31676e-06	0.192581	0.158883	1.79896e+07	-18.4376	-0.56249	0.42273	0.824889	-10.0693	-1.39318	7.69064	0.0055508	0.214559	1	0.104289	Chr3:9530594-9532613	18.3468	5.26539	-1.80091	3.54117	0.000398362	0.00528613	0.471074	0.334158	0.254101	0.417785	0.601387	0.160309	0.326963	0.512072	-0.330208	-0.0858252	0.153352
at1g04120	at1g04120.2	2	2	multidrug resistance-associated protein 5	encodes a high-affinity inositol hexakisphosphate transporter that plays a role in guard cell signaling and phytate storage. It is a member of MRP subfamily / ABC transporter subfamily C.	multidrug resistance-associated protein 5 (MRP5); CONTAINS InterPro DOMAIN/s: ATPase AAA+ type core (InterPro:IPR003593) ABC transporter-like (InterPro:IPR003439) ABC transporter integral membrane type 1 (InterPro:IPR017940) ABC transporter transmembrane domain type 1 (InterPro:IPR011527) ABC transporter transmembrane domain (InterPro:IPR001140) ABC transporter conserved site (InterPro:IPR017871)…	2402	5086	172;0;2230	335;11;4740	0	0	3	8	1.41071e-07	8.7835e-16	2.57098e-07	0.354617	0.158883	1.79896e+07	-35.9422	28.1477	0.0184613	0.224905	-12.5875	8.01128	7.67516	0.00559863	0.214753	1	0.104366	Chr1:1064449-1071047	0	0.416048	1.79769e+308	1.79769e+308	0.00136546	0.0124549	0	0.0345749	0	0.0110069	0.0408878	0.00817693	0.0389571	0.103908	-0.0166021	0.0271035	0.0942635
at1g55370	at1g55370.2	2	2	NDH-dependent cyclic electron flow 5		NDH-dependent cyclic electron flow 5 (NDF5); FUNCTIONS IN: carbohydrate binding catalytic activity; INVOLVED IN: positive regulation of gene expression photosynthetic electron transport in photosystem I; LOCATED IN: chloroplast membrane; EXPRESSED IN: 21 plant structures; EXPRESSED DURING: 13 growth stages; CONTAINS InterPro DOMAIN/s: Glycoside hydrolase-type carbohydrate-binding (InterPro:IPR011…	948	505	18;120;810	12;58;435	12	108	42	16	2.03026e-06	2.83336e-06	1.26372e-06	0.21437	0.158883	1.79896e+07	-19.0199	-1.15409	0.127572	0.537621	-10.0311	-1.66917	7.67407	0.00560199	0.214753	1	0.104366	Chr1:20674782-20676449	34.7098	7.86703	-2.14145	4.42351	9.71099e-06	0.000404777	0.934005	0.929151	0.846447	0.941602	0.98484	0.793174	0.920816	0.982438	-0.151201	-0.0198198	0.0978092
at1g08810	at1g08810.1	1	2	myb domain protein 60	putative transcription factor of the R2R3-MYB gene family. Transcript increases under conditions that promote stomatal opening (white and blue light abi1-1 mutation) and decreases under conditions that trigger stomatal closure (ABA desiccation darkness) w	myb domain protein 60 (MYB60); CONTAINS InterPro DOMAIN/s: SANT DNA-binding (InterPro:IPR001005) Homeodomain-like (InterPro:IPR009057) Myb DNA-binding (InterPro:IPR014778) HTH transcriptional regulator Myb-type DNA-binding (InterPro:IPR017930) Homeodomain-related (InterPro:IPR012287) Myb transcription factor (InterPro:IPR015495); BEST Arabidopsis thaliana protein match is: myb domain protein 96 (…	246	148	102;4;140	65;3;80	13	89	28	37	2.00352e-06	2.52146e-06	1.51059e-06	0.199756	0.158883	1.79896e+07	-18.9706	-0.728227	0.318914	0.753557	-10.1633	-1.35362	7.61564	0.00578641	0.220611	1	0.107202	Chr1:2819064-2820395	11.5506	3.31137	-1.80247	3.29547	0.000982571	0.00991809	0.913155	0.907616	0.70206	0.892645	0.991899	0.561558	0.862676	1	-0.349532	-0.027198	0.214392
at2g33380	at2g33380.1	1	2	Caleosin-related family protein	Encodes a calcium binding protein whose mRNA is induced upon treatment with NaCl ABA and in response to dessication. mRNA expression under drought conditions is apparent particularly in leaves and flowers. Isoform of caleosin with a role as a peroxygenas	RESPONSIVE TO DESSICATION 20 (RD20); FUNCTIONS IN: lipoxygenase activity calcium ion binding; INVOLVED IN: in 7 processes; LOCATED IN: chloroplast membrane microsome vacuole; EXPRESSED IN: 21 plant structures; EXPRESSED DURING: 13 growth stages; CONTAINS InterPro DOMAIN/s: Caleosin related (InterPro:IPR007736); BEST Arabidopsis thaliana protein match is: seed gene 1 (TAIR:AT4G26740.1); Has 344 Bl…	2834	13972	917;4;1913	4291;20;9661	407	510	2167	2124	6.6721e-05	3.48911e-05	9.83775e-05	0.131666	0.158883	1.79896e+07	-14.0595	1.4963	0.00590003	0.122168	-6.17369	2.00923	7.60051	0.00583519	0.221464	1	0.107605	Chr2:14144830-14146471	145.251	369.246	1.34604	-2.76391	0.0057113	0.0331993	0.987952	0.989538	0.973125	0.990045	0.998407	0.973196	0.988806	0.996606	-0.0193136	-0.00136102	0.016679
at5g45300	at5g45300.1	1	2	beta-amylase 2		beta-amylase 2 (BMY2); FUNCTIONS IN: cation binding beta-amylase activity catalytic activity; INVOLVED IN: cellulose biosynthetic process carbohydrate metabolic process polysaccharide catabolic process; LOCATED IN: cellular_component unknown; EXPRESSED IN: 22 plant structures; EXPRESSED DURING: 13 growth stages; CONTAINS InterPro DOMAIN/s: Glycoside hydrolase family 14 (InterPro:IPR001554) Glycos…	453	346	71;4;378	29;3;314	12	59	18	11	1.23132e-06	1.87287e-06	6.47689e-07	0.207019	0.158883	1.79896e+07	-19.7962	-1.52663	0.0509163	0.362384	-10.9174	-1.72545	7.59886	0.00584053	0.221464	1	0.107605	Chr5:18353607-18356875	10.0659	3.08137	-1.70783	3.45783	0.000544552	0.00657755	0.813395	0.874569	0.343353	0.803983	1	0.308955	0.790144	1	-0.49512	-0.0160136	0.464717
at2g47160	at2g47160.1	1	2	HCO3- transporter family	Boron transporter. Protein accumulates in shoots and roots under conditions of boron deficiency and is degraded within several hours of restoring boron supply. Localized to the plasma membrane under B limitation and to the cytoplasm after B application be	REQUIRES HIGH BORON 1 (BOR1); CONTAINS InterPro DOMAIN/s: Bicarbonate transporter eukaryotic (InterPro:IPR003020) Bicarbonate transporter C-terminal (InterPro:IPR011531); BEST Arabidopsis thaliana protein match is: HCO3- transporter family (TAIR:AT3G62270.1); Has 2647 Blast hits to 1412 proteins in 196 species: Archae - 0; Bacteria - 8; Metazoa - 1975; Fungi - 323; Plants - 233; Viruses - 2; Othe…	1044	935	36;2;1006	21;3;911	4	32	16	5	6.69129e-07	9.04101e-07	4.58777e-07	0.260427	0.158883	1.79896e+07	-20.5875	-0.955125	0.310371	0.747108	-11.342	-1.85604	7.5751	0.005918	0.223459	1	0.108563	Chr2:19357477-19361147	18.5029	7.31371	-1.33907	2.91803	0.00352247	0.023791	0.971262	0.951533	0.860178	0.955409	0.999288	0.79894	0.92433	0.994186	-0.161726	-0.0284434	0.0858452
at1g55160	at1g55160.2	2	3			unknown protein; FUNCTIONS IN: molecular_function unknown; INVOLVED IN: biological_process unknown; LOCATED IN: mitochondrion plastid; EXPRESSED IN: 22 plant structures; EXPRESSED DURING: 13 growth stages; BEST Arabidopsis thaliana protein match is: unknown protein (TAIR:AT2G19530.1); Has 30201 Blast hits to 17322 proteins in 780 species: Archae - 12; Bacteria - 1396; Metazoa - 17338; Fungi - 342…	489	544	4;15;42;0;124;0;304	38;10;36;0;149;0;311	6	9	10	0	3.28201e-07	4.80488e-07	2.14724e-07	0.373276	0.158883	1.79896e+07	-21.5496	-1.27969	0.2703	0.713071	-11.8047	-2.67394	7.54707	0.00601077	0.223665	1	0.108635	Chr1:20578405-20580010	5.58761	1.39768	-1.9992	2.39562	0.0165922	0.0680395	0.59027	0.131654	0	0.464266	0.843969	0	0.251606	0.865763	-0.727048	-0.177311	0.53448
at1g25400	at1g25400.1	1	2			unknown protein; BEST Arabidopsis thaliana protein match is: unknown protein (TAIR:AT1G68440.1); Has 21 Blast hits to 21 proteins in 6 species: Archae - 0; Bacteria - 0; Metazoa - 0; Fungi - 0; Plants - 21; Viruses - 0; Other Eukaryotes - 0 (source: NCBI BLink).	616	1979	7;0;609	58;0;1921	1	6	8	50	8.43867e-07	1.91352e-07	1.43228e-06	0.345476	0.158883	1.79896e+07	-20.8759	2.9526	0.0082002	0.146196	-10.866	2.76992	7.53568	0.00604887	0.224484	1	0.109027	Chr1:8911129-8912642	15.0483	43.7606	1.54003	-3.34237	0.000830675	0.00881539	0.998425	0.999956	0.478579	0.815556	0.999169	0.864141	0.960415	0.999999	-0.0897246	0.137524	0.485228
at2g25625	at2g25625.1	1	2			unknown protein; FUNCTIONS IN: molecular_function unknown; INVOLVED IN: biological_process unknown; LOCATED IN: chloroplast; EXPRESSED IN: 10 plant structures; EXPRESSED DURING: LP.06 six leaves visible LP.04 four leaves visible 4 anthesis petal differentiation and expansion stage; Has 24 Blast hits to 24 proteins in 9 species: Archae - 0; Bacteria - 0; Metazoa - 0; Fungi - 0; Plants - 24; Viruse…	202	1998	9;1;192	95;12;1891	5	4	82	13	1.22471e-06	3.03027e-07	1.99498e-06	0.301564	0.158883	1.79896e+07	-20.2404	2.59542	0.0132026	0.189668	-11.4714	2.3468	7.51309	0.00612521	0.225619	1	0.109562	Chr2:10906427-10907288	6.9587	47.5393	2.77223	-4.91518	8.86991e-07	7.21254e-05	0.840583	0.85704	0.464687	0.793385	0.989998	0.617009	0.837439	0.964387	-0.244908	0.0396731	0.394231
at1g26130	at1g26130.1	1	2	ATPase E1-E2 type family protein / haloacid dehalogenase-like hydrolase family protein		ATPase E1-E2 type family protein / haloacid dehalogenase-like hydrolase family protein; FUNCTIONS IN: ATPase activity coupled to transmembrane movement of ions phosphorylative mechanism; INVOLVED IN: metabolic process ATP biosynthetic process phospholipid transport; LOCATED IN: plasma membrane chloroplast envelope; EXPRESSED IN: 24 plant structures; EXPRESSED DURING: 15 growth stages; CONTAINS In…	733	3327	9;10;714	67;83;3177	3	6	39	28	9.35322e-07	2.69424e-07	1.50603e-06	0.221811	0.158883	1.79896e+07	-20.5713	2.46046	0.00746603	0.138336	-11.1889	2.06633	7.51228	0.00612796	0.225619	1	0.109562	Chr1:9033217-9038577	1.83872	4.43349	1.26975	-2.51591	0.0118727	0.0546704	0.300695	0.308402	0.147581	0.320367	0.561761	0.153135	0.301127	0.510938	-0.303448	-0.0187628	0.262352
at1g72770	at1g72770.2	2	3	homology to ABI1	mutant has ABA hypersensitive inhibition of seed germination; Protein Phosphatase 2C; regulates the activation of the Snf1-related kinase OST1 by abscisic acid.	homology to ABI1 (HAB1); FUNCTIONS IN: protein serine/threonine phosphatase activity; INVOLVED IN: protein amino acid dephosphorylation; LOCATED IN: protein serine/threonine phosphatase complex; EXPRESSED IN: 22 plant structures; EXPRESSED DURING: 15 growth stages; CONTAINS InterPro DOMAIN/s: Protein phosphatase 2C manganese/magnesium aspartate binding site (InterPro:IPR000222) Protein phosphatas…	3215	12596	1;125;106;0;164;0;2819	0;569;596;0;644;0;10787	35	90	347	222	8.31924e-06	3.81389e-06	1.26887e-05	0.138125	0.158883	1.79896e+07	-17.1338	1.73548	0.00292359	0.0819944	-9.21438	1.46651	7.5028	0.00616031	0.226213	1	0.109845	Chr1:27390021-27393281	15.8782	31.4275	0	0	1	1	0.548563	0.460217	0.168118	0.511682	0.962774	0	0.301958	0.719493	-0.772405	-0.219922	0.342229
at4g35600	at4g35600.2	2	2	Protein kinase superfamily protein	plant-type connexin (gap junction-type protein) a component of plasmodesmata	CONNEXIN 32; FUNCTIONS IN: protein serine/threonine kinase activity protein kinase activity kinase activity ATP binding; INVOLVED IN: protein amino acid phosphorylation; EXPRESSED IN: 22 plant structures; EXPRESSED DURING: 13 growth stages; CONTAINS InterPro DOMAIN/s: Protein kinase ATP binding site (InterPro:IPR017441) Serine/threonine-protein kinase domain (InterPro:IPR002290) Serine-threonine/…	1407	6372	79;7;1321	226;34;6112	3	4	19	15	5.21798e-07	2.16547e-07	7.6807e-07	0.244691	0.158883	1.79896e+07	-21.201	1.77799	0.121663	0.528098	-11.4733	2.18451	7.48827	0.00621023	0.226852	1	0.110145	Chr4:16896201-16898876	4.18792	9.89569	1.24057	-2.33387	0.0196025	0.0757615	0.0566139	0.0929934	0.0150122	0.0567862	0.138535	0.0390189	0.09299	0.185498	-0.0601665	0.0358158	0.136109
at5g38510	at5g38510.2	2	2	Rhomboid-related intramembrane serine protease family protein		Rhomboid-related intramembrane serine protease family protein; FUNCTIONS IN: serine-type endopeptidase activity; INVOLVED IN: biological_process unknown; LOCATED IN: integral to membrane; EXPRESSED IN: 22 plant structures; EXPRESSED DURING: 13 growth stages; CONTAINS InterPro DOMAIN/s: Peptidase S54 rhomboid (InterPro:IPR002610); BEST Arabidopsis thaliana protein match is: RHOMBOID-like protein 1…	1811	1099	136;44;1631	77;13;1009	5	39	10	3	6.7047e-07	1.09849e-06	2.8553e-07	0.260427	0.158883	1.79896e+07	-20.7883	-1.92449	0.0430985	0.335383	-11.0645	-2.22971	7.46855	0.00627862	0.228156	1	0.110767	Chr5:15417732-15420606	24.2183	5.59303	-2.1144	4.17865	2.93241e-05	0.000882604	0.431897	0.26463	0.120643	0.39688	0.706318	0.0827042	0.260505	0.531158	-0.488271	-0.1317	0.24753
at5g58330	at5g58330.1	1	3	lactate/malate dehydrogenase family protein		lactate/malate dehydrogenase family protein; FUNCTIONS IN: oxidoreductase activity binding malate dehydrogenase activity catalytic activity malate dehydrogenase (NADP+) activity; INVOLVED IN: oxidation reduction malate metabolic process carbohydrate metabolic process metabolic process; LOCATED IN: in 6 components; EXPRESSED IN: 23 plant structures; EXPRESSED DURING: 14 growth stages; CONTAINS Int…	11371	6885	505;129;140;1;0;10;10586	239;58;216;0;0;9;6363	76	429	165	74	8.92221e-06	1.26903e-05	5.22175e-06	0.144658	0.158883	1.79896e+07	-16.9062	-1.28134	0.026468	0.270077	-8.45155	-1.53316	7.45866	0.00631319	0.228705	1	0.111023	Chr5:23577438-23582395	241.187	64.102	-1.91171	3.40585	0.000659595	0.00755594	0.711367	0.800362	0.524743	0.740851	0.87236	0.64977	0.790289	0.890268	-0.154206	0.047434	0.273657
at1g22370	at1g22370.1	1	2	UDP-glucosyl transferase 85A5		UDP-glucosyl transferase 85A5 (UGT85A5); FUNCTIONS IN: transferase activity transferring glycosyl groups glucuronosyltransferase activity; INVOLVED IN: metabolic process; EXPRESSED IN: 15 plant structures; EXPRESSED DURING: 9 growth stages; CONTAINS InterPro DOMAIN/s: UDP-glucuronosyl/UDP-glucosyltransferase (InterPro:IPR002213); BEST Arabidopsis thaliana protein match is: UDP-glucosyl transferas…	711	381	40;235;436	14;99;268	10	30	8	6	7.05012e-07	1.16399e-06	3.15597e-07	0.221811	0.158883	1.79896e+07	-20.6518	-1.88764	0.031477	0.294328	-11.1347	-1.91112	7.45487	0.0063265	0.228705	1	0.111023	Chr1:7898012-7899879	7.07295	1.88618	-1.90685	3.05947	0.0022173	0.0174409	0.21364	0.142326	0.0738969	0.195878	0.389814	0.0564213	0.160511	0.322857	-0.258577	-0.034335	0.161797
at3g45850	at3g45850.2	2	2	P-loop containing nucleoside triphosphate hydrolases superfamily protein		P-loop containing nucleoside triphosphate hydrolases superfamily protein; FUNCTIONS IN: microtubule motor activity ATP binding; INVOLVED IN: microtubule-based movement; EXPRESSED IN: 23 plant structures; EXPRESSED DURING: 13 growth stages; CONTAINS InterPro DOMAIN/s: Kinesin motor region conserved site (InterPro:IPR019821) Kinesin motor domain (InterPro:IPR001752); BEST Arabidopsis thaliana prote…	1693	1091	10;24;1659	4;7;1080	3	21	1	6	3.79485e-07	6.2182e-07	1.64204e-07	0.310116	0.158883	1.79896e+07	-21.5837	-1.8526	0.113718	0.513678	-11.8766	-2.17004	7.41802	0.00645739	0.230972	1	0.112081	Chr3:16855611-16861535	21.0052	5.99463	-1.809	3.91657	8.98194e-05	0.00190232	0.89846	0.897777	0.686307	0.878119	0.969485	0.670313	0.874024	0.981725	-0.217701	8.17097e-06	0.210728
at2g30766	at2g30766.1	1	2			unknown protein; FUNCTIONS IN: molecular_function unknown; INVOLVED IN: biological_process unknown; LOCATED IN: cellular_component unknown; Has 30201 Blast hits to 17322 proteins in 780 species: Archae - 12; Bacteria - 1396; Metazoa - 17338; Fungi - 3422; Plants - 5037; Viruses - 0; Other Eukaryotes - 2996 (source: NCBI BLink).	306	95	255;23;28	81;4;10	7	248	27	54	3.55028e-06	5.17374e-06	1.9257e-06	0.284791	0.158883	1.79896e+07	-18.2837	-1.39482	0.0989157	0.481584	-9.6754	-1.81728	7.41032	0.00648508	0.230972	1	0.112081	Chr2:13105769-13108863	70.4834	9.87951	-2.83477	4.98784	6.10576e-07	5.27627e-05	0.893433	0.955247	0.534415	0.849809	0.980496	0.726674	0.920424	0.994919	-0.157071	0.0690701	0.384901
at3g15950	at3g15950.1	1	2	DNA topoisomerase-related	Similar to TSK-associating protein 1 (TSA1) contains 10 EFE repeats a novel repeat sequence unique to plants. Expressed preferentially in the roots.Protein is localized to ER bodies- an endoplasmic reticulum derived structure. Loss of function mutations	NAI2; INVOLVED IN: ER body organization response to salt stress; LOCATED IN: peroxisome membrane ER body; EXPRESSED IN: 16 plant structures; EXPRESSED DURING: 7 growth stages; BEST Arabidopsis thaliana protein match is: TSK-associating protein 1 (TAIR:AT1G52410.2); Has 54717 Blast hits to 36231 proteins in 2578 species: Archae - 1044; Bacteria - 11642; Metazoa - 21799; Fungi - 5619; Plants - 2799…	1852	1300	218;0;1634	121;0;1179	14	204	42	79	3.81257e-06	4.76133e-06	2.87447e-06	0.229344	0.158883	1.79896e+07	-18.0505	-0.710606	0.349071	0.777761	-9.55997	-1.3431	7.40922	0.00648905	0.230972	1	0.112081	Chr3:5397568-5402652	40.5315	10.9491	-1.88823	3.90752	9.32466e-05	0.00194913	1	0.99998	0.894752	0.967333	1	0.84845	0.953071	1	-0.131567	-0.0126194	0.0779296
at1g25290	at1g25290.2	2	2	RHOMBOID-like protein 10		RHOMBOID-like protein 10 (RBL10); FUNCTIONS IN: serine-type endopeptidase activity; INVOLVED IN: biological_process unknown; LOCATED IN: integral to membrane; EXPRESSED IN: 22 plant structures; EXPRESSED DURING: 13 growth stages; CONTAINS InterPro DOMAIN/s: Peptidase S54 rhomboid (InterPro:IPR002610); BEST Arabidopsis thaliana protein match is: RHOMBOID-like protein 5 (TAIR:AT1G52580.1).	681	441	2;78;601	4;39;398	20	58	21	18	1.55375e-06	2.29971e-06	8.84641e-07	0.192581	0.158883	1.79896e+07	-19.4178	-1.38032	0.0632888	0.398002	-10.4313	-1.39206	7.38601	0.00657333	0.232213	1	0.112678	Chr1:8867107-8869092	31.9488	8.32393	-1.94043	3.95838	7.54588e-05	0.00168268	0.980448	0.938033	0.902503	0.970367	0.999899	0.782278	0.919985	0.993232	-0.190458	-0.0480855	0.0465901
at4g24780	at4g24780.1	1	2	Pectin lyase-like superfamily protein		Pectin lyase-like superfamily protein; FUNCTIONS IN: lyase activity pectate lyase activity; INVOLVED IN: biological_process unknown; LOCATED IN: membrane; EXPRESSED IN: 23 plant structures; EXPRESSED DURING: 13 growth stages; CONTAINS InterPro DOMAIN/s: Pectin lyase fold/virulence factor (InterPro:IPR011050) AmbAllergen (InterPro:IPR018082) Pectate lyase/Amb allergen (InterPro:IPR002022) Pectin l…	3193	2059	140;0;3053	59;0;2000	60	80	41	18	3.11891e-06	5.12909e-06	1.29374e-06	0.199756	0.158883	1.79896e+07	-18.5635	-1.99702	0.00526259	0.114288	-10.0981	-1.86632	7.37359	0.00661885	0.233231	1	0.113167	Chr4:12770330-12772479	96.6014	30.677	-1.65488	3.47182	0.000516949	0.00634696	0.999997	0.999951	0.948286	0.985129	1	0.858425	0.954345	0.999976	-0.129013	-0.0274488	0.0334967
at3g51430	at3g51430.1	1	2	Calcium-dependent phosphotriesterase superfamily protein	Although this enzyme is predicted to encode a strictosidine synthase (SS) it lacks a conserved catalytic glutamate residue found in active SS enzymes and it is not expected to have SS activity.	YELLOW-LEAF-SPECIFIC GENE 2 (YLS2); FUNCTIONS IN: strictosidine synthase activity; INVOLVED IN: response to ethylene stimulus leaf senescence alkaloid biosynthetic process response to abscisic acid stimulus; LOCATED IN: endoplasmic reticulum; EXPRESSED IN: 23 plant structures; EXPRESSED DURING: 13 growth stages; CONTAINS InterPro DOMAIN/s: Strictosidine synthase conserved region (InterPro:IPR0181…	2832	9393	410;2;2420	1837;13;7543	96	314	1104	733	2.64854e-05	1.17834e-05	4.10551e-05	0.106545	0.158883	1.79896e+07	-15.4727	1.80125	0.000286601	0.0201637	-8.04976	1.55325	7.34744	0.00671584	0.234869	1	0.113947	Chr3:19086451-19088110	110.651	174.678	0.658682	-1.34841	0.177528	0.317186	0.992457	0.991614	0.969121	0.990104	0.999909	0.974262	0.989145	0.996889	-0.0180257	-0.000835143	0.0204091
at4g21980	at4g21980.1	1	2	Ubiquitin-like superfamily protein	Encodes APG8 a component of autophagy conjugation pathway. Delivered to the lumens of vacuole under nitrogen-starvation condition. Highest expression in flowers. mRNA abundance increased during dark-induced carbon starvation. Predominantly cytoplasmic w	AUTOPHAGY 8A (APG8A); CONTAINS InterPro DOMAIN/s: Light chain 3 (LC3) (InterPro:IPR004241); BEST Arabidopsis thaliana protein match is: Ubiquitin-like superfamily protein (TAIR:AT4G04620.2); Has 30201 Blast hits to 17322 proteins in 780 species: Archae - 12; Bacteria - 1396; Metazoa - 17338; Fungi - 3422; Plants - 5037; Viruses - 0; Other Eukaryotes - 2996 (source: NCBI BLink).	1140	5736	150;7;983	612;46;5078	60	90	321	291	9.71115e-06	5.32463e-06	1.39563e-05	0.151267	0.158883	1.79896e+07	-16.8238	1.39017	0.021336	0.242282	-9.05372	1.45022	7.33391	0.00676659	0.235464	1	0.114225	Chr4:11655588-11659167	85.1007	189.579	1.15556	-2.52229	0.0116595	0.0540802	0.990042	0.977143	0.956793	0.981969	0.995668	0.950792	0.976312	0.991201	-0.0348273	-0.00542292	0.0241591
at1g52320	at1g52320.1	1	4			unknown protein; FUNCTIONS IN: molecular_function unknown; INVOLVED IN: N-terminal protein myristoylation; LOCATED IN: plasma membrane; EXPRESSED IN: 23 plant structures; EXPRESSED DURING: 14 growth stages; CONTAINS InterPro DOMAIN/s: Protein of unknown function DUF632 (InterPro:IPR006867); BEST Arabidopsis thaliana protein match is: Protein of unknown function (DUF630 and DUF632) (TAIR:AT5G25590…	1965	4195	134;778;5;0;0;0;0;0;0;0;0;0;0;0;1048	506;1491;25;0;0;0;0;0;0;0;0;0;0;0;2173	19	115	224	282	7.61253e-06	3.365e-06	1.17826e-05	0.151267	0.158883	1.79896e+07	-17.277	1.80797	0.00249918	0.0746769	-9.19197	1.42124	7.2961	0.00691043	0.238658	1	0.115754	Chr1:19484354-19488418	18.1635	22.7852	0.327053	-0.739011	0.4599	0.594526	0.900496	0.642566	0.264739	0.69339	0.953902	0.00195901	0.523593	0.84877	-0.721197	-0.164097	0.360261
at1g27921	at1g27921.1	1	2	other RNA	Potential natural antisense gene locus overlaps with AT1G27920		203	137	69;6;128	36;7;94	17	52	18	18	1.38188e-06	2.00757e-06	8.22623e-07	0.199756	0.158883	1.79896e+07	-19.568	-1.28803	0.0808956	0.444231	-10.7388	-1.32681	7.29335	0.00692101	0.238658	1	0.115754	Chr1:9726947-9730331	6.5625	1.75594	-1.902	2.9547	0.00312973	0.0219368	0.393355	0.341783	0.182227	0.404117	0.71323	0.13124	0.312017	0.602827	-0.446659	-0.083645	0.292038
[truncated: 13,517 more rows]
[truncated: 11 more columns]

## Sheet: CTL12_vs_VIR12
Gene	Transcript	Subset	numIsoforms	Short_Description	Curator_Summary	Computational_Description	TotalCount_A	TotalCount_B	SubsetCounts_A	SubsetCounts_B	ER_Class.A1.Cnt	ER_Class.A2.Cnt	ER_Class.B1.Cnt	ER_Class.B2.Cnt	ER_Class.Conc.Common	ER_Class.Conc.A	ER_Class.Conc.B	ER_Class.tagwise.disp	ER_Class.common.disp	ER_Class.common.lib.size	ER_Class.logConc	ER_Class.logFC	ER_Class.PValue	ER_Class.FDR	ER_GLM.logConc	ER_GLM.logFC	ER_GLM.LR	ER_GLM.P.Value	ER_GLM.adj.P.Val	ER_GLM.Expressed	ER_GLM.FDR	Cufflinks.locus	Cufflinks.value_1	Cufflinks.value_2	Cufflinks.log2.fold_change.	Cufflinks.test_stat	Cufflinks.p_value	Cufflinks.q_value	IQ.OWLS.phi_A	IQ.OWLS.phi_B	IQ.OWLS.phi_TmtA_lb	IQ.OWLS.phi_TmtA_m	IQ.OWLS.phi_TmtA_ub	IQ.OWLS.phi_TmtB_lb	IQ.OWLS.phi_TmtB_m	IQ.OWLS.phi_TmtB_ub	IQ.OWLS.phi_diff_lb	IQ.OWLS.phi_diff_m	IQ.OWLS.phi_diff_ub
[truncated: 13,954 more rows]
[truncated: 11 more columns]

[truncated: 6 more sheets: AVR12_vs_VIR12, DEI Gene List, DEI GO Terms - Combined, GO Terms - CTL12_vs_AVR12, GO Terms - CTL12_vs_VIR12, GO Terms - AVR12_vs_VIR12]
