# Supplementary material for: High-Throughput RNA Sequencing of Pseudomonas-Infected Arabidopsis Reveals Hidden Transcriptome Complexity and Novel Splice Variants
Source: PLoS One. 2013 Oct 1;8(10):e74183. doi: 10.1371/journal.pone.0074183 (PMC3788074; doi:10.1371/journal.pone.0074183)
Supplement: File S11 — All DEI and DIR Genes. (XLSX) [file pone.0074183.s011.xlsx]

## Sheet: ALL DEI and DIR
Comparison	Gene	Transcript	Subset	numIsoforms	pFam Domain affected?	Short_Description	Curator_Summary	Computational_Description	TotalCount_A	TotalCount_B	SubsetCounts_A	SubsetCounts_B	ER_Class.A1.Cnt	ER_Class.A2.Cnt	ER_Class.B1.Cnt	ER_Class.B2.Cnt	ER_Class.Conc.Common	ER_Class.Conc.A	ER_Class.Conc.B	ER_Class.tagwise.disp	ER_Class.common.disp	ER_Class.common.lib.size	ER_Class.logConc	ER_Class.logFC	ER_Class.PValue	ER_Class.FDR	ER_GLM.logConc	ER_GLM.logFC	ER_GLM.LR	ER_GLM.P.Value	ER_GLM.adj.P.Val	ER_GLM.Expressed	ER_GLM.FDR	Cufflinks.locus	Cufflinks.value_1	Cufflinks.value_2	Cufflinks.log2.fold_change.	Cufflinks.test_stat	Cufflinks.p_value	Cufflinks.q_value	IQ.OWLS.phi_A	IQ.OWLS.phi_B	IQ.OWLS.phi_TmtA_lb	IQ.OWLS.phi_TmtA_m	IQ.OWLS.phi_TmtA_ub	IQ.OWLS.phi_TmtB_lb	IQ.OWLS.phi_TmtB_m	IQ.OWLS.phi_TmtB_ub	IQ.OWLS.phi_diff_lb
AVR1_vs_VIR1	at2g38170	at2g38170.3	4	3	1	cation exchanger 1	Encodes a high affinity vacuolar calcium antiporter. The residue His 338 is critical to Ca2+ transport activity. Disruption of CAX1 reduces manganese and zinc of shoot tissue and results in a decrease in the activity of vacuolar V-type proton ATPase.	cation exchanger 1 (CAX1); FUNCTIONS IN: calcium:cation antiporter activity calcium ion transmembrane transporter activity calcium:hydrogen antiporter activity; INVOLVED IN: cold acclimation response to salt stress cellular zinc ion homeostasis cellular manganese ion homeostasis calcium ion transport; LOCATED IN: plant-type vacuole membrane vacuolar membrane vacuole membrane; EXPRESSED IN: 25 pla…	1752	1480	11;0;370;34;171;0;1166	34;2;350;7;105;0;982	10	24	3	4	8.25636e-07	1.55529e-06	2.04433e-07	0.345476	0.194131	1.46328e+07	-20.7394	-2.9571	0.00863615	1	-10.3952	-3.00021	15.0357	0.000105494	0.0566179	1	0.024357	Chr2:15989082-15993278	8.1921	1.38504	-2.5643	3.98431	6.76776e-05	0.0149453	0.147689	0.0301377	0.0703584	0.175691	0.351633	0.00718167	0.0404141	0.101481	-0.309308
AVR1_vs_VIR1	at4g39270	at4g39270.2	2	2	1	Leucine-rich repeat protein kinase family protein		Leucine-rich repeat protein kinase family protein; FUNCTIONS IN: protein serine/threonine kinase activity protein kinase activity ATP binding; INVOLVED IN: transmembrane receptor protein tyrosine kinase signaling pathway protein amino acid phosphorylation; LOCATED IN: endomembrane system; EXPRESSED IN: 18 plant structures; EXPRESSED DURING: 12 growth stages; CONTAINS InterPro DOMAIN/s: Protein ki…	1089	1880	30;24;1035	91;3;1786	2	22	0	3	5.71165e-07	1.19598e-06	8.37956e-08	0.543342	0.194131	1.46328e+07	-21.5784	-3.97775	0.00749653	1	-12.1152	-4.11745	12.6346	0.00037867	0.122126	1	0.0541228	Chr4:18276504-18279848	2.81325	0.485492	-2.53472	3.61064	0.000305444	0.0409816	0.243641	0.0160807	0.125285	0.336169	0.618704	7.69718e-05	0.0215831	0.0707592	-0.599086
AVR12_vs_VIR12	at2g46370	at2g46370.4	8	4	1	Auxin-responsive GH3 family protein	Encodes a jasmonate-amido synthetase that is a member of the GH3 family of proteins. JAR1 catalyzes the formation of a biologically active jasmonyl-isoleucine (JA-Ile) conjugate. JA-Ile promotes the interaction between JAZ1 and COI1 in the jasmonate signa	JASMONATE RESISTANT 1 (JAR1); FUNCTIONS IN: catalytic activity adenylyltransferase activity ATP binding jasmonate-amino synthetase activity; INVOLVED IN: in 13 processes; LOCATED IN: cytoplasm; EXPRESSED IN: 24 plant structures; EXPRESSED DURING: 13 growth stages; CONTAINS InterPro DOMAIN/s: GH3 auxin-responsive promoter (InterPro:IPR004993); BEST Arabidopsis thaliana protein match is: Auxin-resp…	3426	5527	0;78;1;0;0;4;270;3;1;2;232;0;0;0;2835	0;132;3;0;0;5;267;15;1;0;418;0;0;0;4686	1	2	1	14	2.51466e-07	6.84231e-08	4.79957e-07	0.276566	0.13784	1.70571e+07	-22.4162	2.7488	0.034234	0.515898	-11.686	4.0133	11.1389	0.000845338	0.0925508	1	0.0437559	Chr2:19033740-19036659	0.423452	2.59868	2.61751	-3.4251	0.000614566	0.0199939	0.00666212	0.796647	0.00015251	0.00914127	0.0250474	0.013945	0.118302	0.552723	0.00314885
AVR12_vs_VIR12	at1g67300	at1g67300.2	2	2	1	Major facilitator superfamily protein		Major facilitator superfamily protein; FUNCTIONS IN: carbohydrate transmembrane transporter activity sugar:hydrogen symporter activity; INVOLVED IN: transport transmembrane transport; LOCATED IN: integral to membrane membrane; EXPRESSED IN: 22 plant structures; EXPRESSED DURING: 13 growth stages; CONTAINS InterPro DOMAIN/s: Sugar transporter conserved site (InterPro:IPR005829) Major facilitator s…	2521	2057	346;35;2140	201;73;1783	28	7	19	54	1.56718e-06	7.54792e-07	2.47291e-06	0.185491	0.13784	1.70571e+07	-19.4851	1.71406	0.0181812	0.399155	-11.1542	2.49026	10.1351	0.00145476	0.132678	1	0.0626504	Chr1:25193703-25197089	4.90709	16.2823	1.73036	-3.54563	0.000391681	0.0143981	0.0942249	0.271069	0.0346601	0.0862762	0.16862	0.143632	0.266462	0.430081	0.030595
CTL1_vs_VIR1	at4g39270	at4g39270.1	1	2	1	Leucine-rich repeat protein kinase family protein		Leucine-rich repeat protein kinase family protein; FUNCTIONS IN: protein serine/threonine kinase activity protein kinase activity ATP binding; INVOLVED IN: transmembrane receptor protein tyrosine kinase signaling pathway protein amino acid phosphorylation; LOCATED IN: endomembrane system; EXPRESSED IN: 18 plant structures; EXPRESSED DURING: 12 growth stages; CONTAINS InterPro DOMAIN/s: Protein ki…	497	1880	4;4;489	91;3;1786	2	2	31	60	1.44831e-06	1.82075e-07	2.58712e-06	0.185491	0.153025	1.35909e+07	-20.4749	3.82813	4.45098e-05	0.0145193	-10.6548	3.72368	32.0806	1.47905e-08	4.12774e-05	1	1.74824e-05	Chr4:18276504-18279848	7.58767	18.0001	1.24628	-2.84999	0.00437202	0.0683863	0.707695	0.983807	0.442546	0.715687	0.893923	0.934414	0.978029	0.999793	0.0792874
CTL1_vs_VIR1	at5g46110	at5g46110.2	2	4	1	Glucose-6-phosphate/phosphate translocator-related	mutant has Altered acclimation responses; Chloroplast Triose Phosphate Translocator	ACCLIMATION OF PHOTOSYNTHESIS TO ENVIRONMENT 2 (APE2); FUNCTIONS IN: antiporter activity; INVOLVED IN: transport; LOCATED IN: chloroplast membrane chloroplast envelope; EXPRESSED IN: 24 plant structures; EXPRESSED DURING: 13 growth stages; CONTAINS InterPro DOMAIN/s: Protein of unknown function DUF250 (InterPro:IPR004853) Tpt phosphate/phosphoenolpyruvate translocator (InterPro:IPR004696); BEST A…	21881	38687	0;30;2;0;0;0;1957;0;0;0;2041;0;1999;0;15852	0;18;77;0;0;0;2872;2;0;0;5940;0;3961;0;25817	4	26	10	8	9.30041e-07	1.36725e-06	5.45408e-07	0.284791	0.153025	1.35909e+07	-20.1359	-1.31168	0.172089	1	-10.2896	-1.83409	9.66487	0.00187825	0.161549	1	0.0692715	Chr5:18697234-18700656	8.63692	2.32512	-1.89321	3.41794	0.000630975	0.0189877	0.999981	0.010144	0.196247	0.791875	0.984593	0.00478887	0.016582	0.0396575	-0.968945
CTL1_vs_VIR1	at1g51620	at1g51620.1	1	2	1	Protein kinase superfamily protein		Protein kinase superfamily protein; FUNCTIONS IN: protein kinase activity kinase activity ATP binding; INVOLVED IN: protein amino acid phosphorylation; LOCATED IN: cellular_component unknown; EXPRESSED IN: 7 plant structures; EXPRESSED DURING: LP.06 six leaves visible 4 anthesis LP.10 ten leaves visible LP.08 eight leaves visible LP.12 twelve leaves visible; CONTAINS InterPro DOMAIN/s: Protein ki…	983	3035	132;57;794	577;53;2405	55	77	230	347	1.14494e-05	6.01069e-06	1.68014e-05	0.131666	0.153025	1.35909e+07	-16.6026	1.48296	0.00780751	0.362735	-9.09698	1.43105	9.35249	0.00222683	0.173775	1	0.0748471	Chr1:19140129-19141787	28.6839	64.7248	1.17408	-2.6853	0.00724653	0.0930357	0.563604	0.851574	0.297818	0.508849	0.733484	0.753315	0.880229	0.957426	0.106999
CTL12_vs_AVR12	at5g43910	at5g43910.2	2	3	1	pfkB-like carbohydrate kinase family protein		pfkB-like carbohydrate kinase family protein; FUNCTIONS IN: kinase activity ribokinase activity; INVOLVED IN: D-ribose metabolic process; LOCATED IN: cellular_component unknown; EXPRESSED IN: 19 plant structures; EXPRESSED DURING: 12 growth stages; CONTAINS InterPro DOMAIN/s: Carbohydrate/purine kinase (InterPro:IPR011611) Ribokinase (InterPro:IPR002139) Carbohydrate/puine kinase PfkB conserved s…	415	4238	1;49;13;29;2;0;321	4;808;93;114;9;0;3210	24	25	314	494	1.05957e-05	1.8403e-06	1.90805e-05	0.17156	0.158883	1.79896e+07	-17.3594	3.36393	1.58111e-06	0.000689341	-9.00741	3.9788	45.9425	1.21775e-11	8.49622e-08	1	4.04962e-08	Chr5:17656893-17670239	5.54248	50.4669	3.18673	-6.7746	1.24749e-11	5.52483e-09	0.488828	0.773136	0.212186	0.444956	0.701244	0.601586	0.764895	0.883153	0.0135255
CTL12_vs_AVR12	at5g41610	at5g41610.1	1	2	1	cation/H+ exchanger 18	member of Putative Na+/H+ antiporter family	cation/H+ exchanger 18 (CHX18); FUNCTIONS IN: monovalent cation:hydrogen antiporter activity sodium:hydrogen antiporter activity; INVOLVED IN: cation transport; LOCATED IN: integral to membrane; EXPRESSED IN: 10 plant structures; EXPRESSED DURING: 6 growth stages; CONTAINS InterPro DOMAIN/s: Cation/H+ exchanger (InterPro:IPR006153); BEST Arabidopsis thaliana protein match is: cation/H+ exchanger …	138	1797	6;9;123	166;22;1609	3	3	43	123	2.1965e-06	1.8914e-07	4.03128e-06	0.244691	0.158883	1.79896e+07	-20.0945	4.3539	2.0677e-05	0.00349989	-10.3616	4.84833	32.0978	1.466e-08	1.61511e-05	1	7.69823e-06	Chr5:16638369-16641728	1.16778	20.6872	4.1469	-7.63686	2.22045e-14	2.0396e-11	0.395374	0.918402	0.15137	0.475363	0.81642	0.769375	0.900928	0.967401	0.0571422
CTL12_vs_AVR12	at4g29210	at4g29210.2	2	2	1	gamma-glutamyl transpeptidase 4	The gene encodes a gamma-glutamyltransferase (AKA gamma-glutamyl transpeptidase EC 2.3.2.2) that is located in the vacuole and is most active in roots. The encoded enzyme is involved in the initial degradation of glutathione conjugates in this cell compar	gamma-glutamyl transpeptidase 4 (GGT4); CONTAINS InterPro DOMAIN/s: Gamma-glutamyltranspeptidase (InterPro:IPR000101); BEST Arabidopsis thaliana protein match is: gamma-glutamyl transpeptidase 1 (TAIR:AT4G39640.2); Has 35333 Blast hits to 34131 proteins in 2444 species: Archae - 798; Bacteria - 22429; Metazoa - 974; Fungi - 991; Plants - 531; Viruses - 0; Other Eukaryotes - 9610 (source: NCBI BLi…	1742	4285	117;12;1613	219;128;3938	7	5	48	80	1.80819e-06	4.252e-07	3.02186e-06	0.244691	0.158883	1.79896e+07	-19.7066	2.74567	0.00360026	0.0927462	-10.3811	3.33811	20.9202	4.78818e-06	0.0017562	1	0.00083707	Chr4:14400919-14406592	1.22608	9.42364	2.94223	-4.72118	2.34486e-06	0.000145752	0.0286635	0.161757	0.0134988	0.0401586	0.092796	0.0723411	0.168329	0.321383	0.0190905
CTL12_vs_AVR12	at4g19040	at4g19040.2	2	3	1	ENHANCED DISEASE RESISTANCE 2	Encodes a PH and START domain-containing protein that mediates resistance to pathogenic fungi. Resistance requires salicylic acid signalling. Mutants are resistant to E. cichoracearum. Expressed throughout plant tissues and possibly localized to membranes	ENHANCED DISEASE RESISTANCE 2 (EDR2); FUNCTIONS IN: lipid binding; INVOLVED IN: biological_process unknown; LOCATED IN: plasma membrane; EXPRESSED IN: 23 plant structures; EXPRESSED DURING: 15 growth stages; CONTAINS InterPro DOMAIN/s: Protein of unknown function DUF1336 (InterPro:IPR009769) Pleckstrin homology-type (InterPro:IPR011993) Lipid-binding START (InterPro:IPR002913) Pleckstrin homology…	1357	3740	0;2;158;9;23;0;1165	0;37;534;19;102;0;3048	1	1	15	22	4.96899e-07	5.90381e-08	8.61251e-07	0.268445	0.158883	1.79896e+07	-22.0572	3.83172	0.003029	0.0834862	-12.3994	3.95859	7.87746	0.00500546	0.201868	1	0.0976285	Chr4:10431519-10437431	0.600197	5.89971	3.29714	-4.39728	1.09618e-05	0.00043568	0.0497174	0.208706	0.00390022	0.0575655	0.160635	0.094682	0.231429	0.44192	-0.00159548
CTL12_vs_AVR12	at2g20740	at2g20740.3	4	3	1	Tetraspanin family protein		Tetraspanin family protein; BEST Arabidopsis thaliana protein match is: Tetraspanin family protein (TAIR:AT2G20230.1); Has 35333 Blast hits to 34131 proteins in 2444 species: Archae - 798; Bacteria - 22429; Metazoa - 974; Fungi - 991; Plants - 531; Viruses - 0; Other Eukaryotes - 9610 (source: NCBI BLink).	1223	1497	388;0;194;5;0;0;636	379;0;236;72;0;0;810	1	4	36	36	9.41933e-07	1.40348e-07	1.64851e-06	0.221811	0.158883	1.79896e+07	-20.9888	3.55899	0.000389619	0.0242668	-11.3249	3.1442	16.3073	5.38551e-05	0.0111854	1	0.00533137	Chr2:8935606-8937512	11.2712	20.02	0	0	1	1	0.051198	0.406261	0.0172587	0.0800796	0.184642	0.189176	0.397636	0.597676	0.0833329
CTL12_vs_AVR12	at5g07440	at5g07440.2	2	3	1	glutamate dehydrogenase 2	Encodes the alpha-subunit of the glutamate dehydrogenase. The enzyme is almost exclusively found in the mitochondria of stem and leaf companion cells.	glutamate dehydrogenase 2 (GDH2); FUNCTIONS IN: in 7 functions; INVOLVED IN: response to salt stress; LOCATED IN: mitochondrion plasma membrane; EXPRESSED IN: 27 plant structures; EXPRESSED DURING: 16 growth stages; CONTAINS InterPro DOMAIN/s: Glutamate/phenylalanine/leucine/valine dehydrogenase (InterPro:IPR006095) Glutamate/phenylalanine/leucine/valine dehydrogenase C-terminal (InterPro:IPR0060…	4405	23891	1;29;2052;9;40;0;2274	4;476;11584;83;313;0;11431	3	26	31	445	6.48745e-06	7.30072e-07	1.21443e-05	0.301564	0.158883	1.79896e+07	-18.3797	4.10479	1.40156e-05	0.00280068	-9.42096	3.45149	13.2961	0.000265965	0.0314004	1	0.0149666	Chr5:2355936-2358194	148	312.677	1.07907	-1.73531	0.0826868	0.194141	0.810305	0.949074	0.466983	0.73674	0.906351	0.883537	0.950773	0.980716	0.035678
CTL12_vs_AVR12	at4g37980	at4g37980.2	2	2	1	elicitor-activated gene 3-1		elicitor-activated gene 3-1 (ELI3-1); FUNCTIONS IN: oxidoreductase activity zinc ion binding; INVOLVED IN: response to bacterium plant-type hypersensitive response; EXPRESSED IN: 20 plant structures; EXPRESSED DURING: 13 growth stages; CONTAINS InterPro DOMAIN/s: GroES-like (InterPro:IPR011032) Alcohol dehydrogenase GroES-like (InterPro:IPR013154) Alcohol dehydrogenase zinc-containing conserved s…	9011	13206	2915;46;6050	4730;304;8172	11	35	142	162	4.24494e-06	1.32407e-06	7.03215e-06	0.164717	0.158883	1.79896e+07	-18.3217	2.40851	0.000316802	0.0213171	-9.20873	2.13054	12.5759	0.000390757	0.0392275	1	0.0186973	Chr4:17852440-17854500	12.7615	25.7903	1.01502	-2.15143	0.031442	0.103202	0.0635323	0.224874	0.0301199	0.0650136	0.123528	0.10689	0.222918	0.385519	0.0267046
CTL12_vs_AVR12	at4g32440	at4g32440.1	1	3	1	Plant Tudor-like RNA-binding protein		Plant Tudor-like RNA-binding protein; FUNCTIONS IN: RNA binding; INVOLVED IN: biological_process unknown; EXPRESSED IN: 21 plant structures; EXPRESSED DURING: 10 growth stages; CONTAINS InterPro DOMAIN/s: ENT (InterPro:IPR005491) Tudor-like plant (InterPro:IPR014002) Agenet (InterPro:IPR008395); BEST Arabidopsis thaliana protein match is: Plant Tudor-like protein (TAIR:AT2G25590.1); Has 1807 Blas…	1106	1409	8;412;231;15;1;0;439	73;356;363;14;3;0;600	7	1	26	47	1.09222e-06	3.12445e-07	1.72556e-06	0.327561	0.158883	1.79896e+07	-20.2602	2.24303	0.0521859	0.366289	-10.7902	2.72962	7.9229	0.00488129	0.200691	1	0.0970719	Chr4:15656680-15660223	0.522622	4.70879	3.17152	-3.48043	0.000500608	0.00619231	0.0125677	0.261275	0.0105631	0.0425832	0.100384	0.118472	0.254998	0.431021	0.0689808
CTL12_vs_AVR12	at5g14200	at5g14200.1	1	3	1	isopropylmalate dehydrogenase 1	The AtIMD1 is one out of 3 genes encoding the enzyme 3-isopropylmalate dehydrogenase involved in leucine biosynthesis in Arabidopsis. Its subcellular location has been targeted to plastids. Encodes methylthioalkylmalate dehydrogenase. Involved in glucosin	isopropylmalate dehydrogenase 1 (IMD1); FUNCTIONS IN: 3-isopropylmalate dehydrogenase activity; INVOLVED IN: glucosinolate biosynthetic process leucine biosynthetic process response to salt stress metabolic process; LOCATED IN: chloroplast chloroplast stroma plastid; EXPRESSED IN: root leaf; EXPRESSED DURING: seedling growth; CONTAINS InterPro DOMAIN/s: Isopropylmalate dehydrogenase (InterPro:IPR…	5639	3830	53;0;397;9;558;0;4622	3;0;360;8;453;0;3006	52	1	0	3	1.36216e-06	3.03407e-06	6.95939e-08	0.59265	0.158883	1.79896e+07	-20.9767	-5.47573	0.000666762	0.0337189	-11.6402	-0.291287	0.0339298	0.853856	1	1	0.962438	Chr5:4576201-4581374	118.822	38.5402	-1.62437	3.43927	0.000583295	0.00690203	0.960621	0.373307	0.926335	0.967908	0.989604	0.0440513	0.337192	0.715177	-0.921375
CTL12_vs_VIR12	at4g37980	at4g37980.2	2	2	1	elicitor-activated gene 3-1		elicitor-activated gene 3-1 (ELI3-1); FUNCTIONS IN: oxidoreductase activity zinc ion binding; INVOLVED IN: response to bacterium plant-type hypersensitive response; EXPRESSED IN: 20 plant structures; EXPRESSED DURING: 13 growth stages; CONTAINS InterPro DOMAIN/s: GroES-like (InterPro:IPR011032) Alcohol dehydrogenase GroES-like (InterPro:IPR013154) Alcohol dehydrogenase zinc-containing conserved s…	9011	10111	2915;46;6050	2822;509;6780	11	35	52	457	8.18298e-06	1.32251e-06	1.49326e-05	0.17156	0.140545	1.39666e+07	-17.7803	3.49075	7.90537e-07	0.000201528	-9.20873	3.36246	39.3409	3.55903e-10	2.61383e-07	1	1.13065e-07	Chr4:17852440-17854500	12.7615	98.6987	2.95123	-5.6327	1.77414e-08	3.54653e-06	0.0637073	0.437177	0.0287627	0.0663676	0.127743	0.18257	0.40526	0.643483	0.107443
CTL12_vs_VIR12	at5g17760	at5g17760.2	2	2	1	P-loop containing nucleoside triphosphate hydrolases superfamily protein		P-loop containing nucleoside triphosphate hydrolases superfamily protein; FUNCTIONS IN: ATP binding; LOCATED IN: plasma membrane; EXPRESSED IN: 23 plant structures; EXPRESSED DURING: 13 growth stages; CONTAINS InterPro DOMAIN/s: ATPase AAA-type core (InterPro:IPR003959); BEST Arabidopsis thaliana protein match is: P-loop containing nucleoside triphosphate hydrolases superfamily protein (TAIR:AT5G…	2626	9616	213;49;2364	376;591;8649	31	18	163	428	1.11818e-05	2.06617e-06	2.01071e-05	0.164717	0.140545	1.39666e+07	-17.2258	3.2468	2.42952e-06	0.000511349	-8.69828	3.64535	43.0629	5.30068e-11	5.47518e-08	1	2.36836e-08	Chr5:5860420-5862422	3.41331	64.0161	4.22919	-8.24258	2.22045e-16	6.01692e-13	0.0684243	0.340313	0.0287357	0.0646392	0.132118	0.144778	0.278023	0.462108	0.0623048
CTL12_vs_VIR12	at5g41610	at5g41610.1	1	2	1	cation/H+ exchanger 18	member of Putative Na+/H+ antiporter family	cation/H+ exchanger 18 (CHX18); FUNCTIONS IN: monovalent cation:hydrogen antiporter activity sodium:hydrogen antiporter activity; INVOLVED IN: cation transport; LOCATED IN: integral to membrane; EXPRESSED IN: 10 plant structures; EXPRESSED DURING: 6 growth stages; CONTAINS InterPro DOMAIN/s: Cation/H+ exchanger (InterPro:IPR006153); BEST Arabidopsis thaliana protein match is: cation/H+ exchanger …	138	1004	6;9;123	89;4;911	3	3	46	43	1.85481e-06	1.85855e-07	3.55411e-06	0.192581	0.140545	1.39666e+07	-20.1978	4.21228	8.1911e-06	0.00129685	-10.3616	4.09091	28.3878	9.92879e-08	4.07489e-05	1	1.76265e-05	Chr5:16638369-16641728	1.16778	19.8539	4.08758	-7.31907	2.498e-13	2.37853e-10	0.397113	0.962846	0.14399	0.481424	0.836963	0.885575	0.960554	0.993619	0.118343
CTL12_vs_VIR12	at4g07410	at4g07410.2	2	2	1	Transducin family protein / WD-40 repeat family protein		Transducin family protein / WD-40 repeat family protein; FUNCTIONS IN: nucleotide binding; INVOLVED IN: biological_process unknown; LOCATED IN: cellular_component unknown; EXPRESSED IN: 22 plant structures; EXPRESSED DURING: 13 growth stages; CONTAINS InterPro DOMAIN/s: WD40 repeat-like-containing domain (InterPro:IPR011046) WD40 repeat 2 (InterPro:IPR019782) WD40-repeat-containing domain (InterP…	2271	2635	107;10;2154	120;68;2447	2	8	26	42	1.36787e-06	2.79775e-07	2.4919e-06	0.178484	0.140545	1.39666e+07	-20.1923	3.16339	0.000170849	0.0135754	-10.808	3.13604	19.1363	1.21706e-05	0.00229498	1	0.000992728	Chr4:4201248-4205224	1.96038	7.42436	1.92114	-3.37235	0.000745304	0.0131905	0.047632	0.212961	0.0173267	0.0588581	0.141617	0.10844	0.263387	0.523296	0.0333016
CTL12_vs_VIR12	at5g46110	at5g46110.2	2	4	1	Glucose-6-phosphate/phosphate translocator-related	mutant has Altered acclimation responses; Chloroplast Triose Phosphate Translocator	ACCLIMATION OF PHOTOSYNTHESIS TO ENVIRONMENT 2 (APE2); FUNCTIONS IN: antiporter activity; INVOLVED IN: transport; LOCATED IN: chloroplast membrane chloroplast envelope; EXPRESSED IN: 24 plant structures; EXPRESSED DURING: 13 growth stages; CONTAINS InterPro DOMAIN/s: Protein of unknown function DUF250 (InterPro:IPR004853) Tpt phosphate/phosphoenolpyruvate translocator (InterPro:IPR004696); BEST A…	42183	15617	0;126;382;0;0;0;2896;0;0;0;6512;0;2854;0;29413	0;19;0;0;0;0;1227;0;0;0;2254;0;863;0;11254	33	93	5	14	2.19452e-06	3.74822e-06	6.55461e-07	0.157953	0.140545	1.39666e+07	-19.2843	-2.52309	0.000314412	0.0216724	-10.2896	-2.46053	25.2507	5.03406e-07	0.000167251	1	7.23466e-05	Chr5:18697234-18700656	40.3288	5.92322	-2.76736	5.56543	2.61507e-08	4.83155e-06	0.0497829	0.999924	0.0226572	0.0466569	0.082391	0.253445	0.826813	0.974466	0.210139
CTL12_vs_VIR12	at4g29210	at4g29210.2	2	2	1	gamma-glutamyl transpeptidase 4	The gene encodes a gamma-glutamyltransferase (AKA gamma-glutamyl transpeptidase EC 2.3.2.2) that is located in the vacuole and is most active in roots. The encoded enzyme is involved in the initial degradation of glutathione conjugates in this cell compar	gamma-glutamyl transpeptidase 4 (GGT4); CONTAINS InterPro DOMAIN/s: Gamma-glutamyltranspeptidase (InterPro:IPR000101); BEST Arabidopsis thaliana protein match is: gamma-glutamyl transpeptidase 1 (TAIR:AT4G39640.2); Has 35333 Blast hits to 34131 proteins in 2444 species: Archae - 798; Bacteria - 22429; Metazoa - 974; Fungi - 991; Plants - 531; Viruses - 0; Other Eukaryotes - 9610 (source: NCBI BLi…	1742	1525	117;12;1613	62;89;1374	7	5	32	57	1.83914e-06	4.13263e-07	3.21968e-06	0.192581	0.140545	1.39666e+07	-19.6819	2.87901	0.000949976	0.0471941	-10.3811	3.04979	22.8068	1.7913e-06	0.000462884	1	0.000200227	Chr4:14400919-14406592	1.22608	11.7033	3.25479	-5.09132	3.55587e-07	4.63747e-05	0.0287016	0.345398	0.014226	0.0418703	0.090865	0.169118	0.336827	0.53779	0.125353
CTL12_vs_VIR12	at1g67300	at1g67300.2	2	2	1	Major facilitator superfamily protein		Major facilitator superfamily protein; FUNCTIONS IN: carbohydrate transmembrane transporter activity sugar:hydrogen symporter activity; INVOLVED IN: transport transmembrane transport; LOCATED IN: integral to membrane membrane; EXPRESSED IN: 22 plant structures; EXPRESSED DURING: 13 growth stages; CONTAINS InterPro DOMAIN/s: Sugar transporter conserved site (InterPro:IPR005829) Major facilitator s…	1284	2057	238;11;1035	201;73;1783	5	6	19	54	1.43129e-06	3.50246e-07	2.47655e-06	0.185491	0.140545	1.39666e+07	-20.011	2.76577	0.001513	0.0637788	-11.1542	2.83494	14.224	0.000162287	0.0178311	1	0.00771309	Chr1:25193703-25197089	2.06123	16.2823	2.98172	-4.85246	1.21942e-06	0.000123399	0.0371574	0.270369	0.0200276	0.0623314	0.135362	0.142651	0.265836	0.43138	0.053459
CTL12_vs_VIR12	at2g28550	at2g28550.3	4	3	1	related to AP2.7		related to AP2.7 (RAP2.7); CONTAINS InterPro DOMAIN/s: DNA-binding integrase-type (InterPro:IPR016177) Pathogenesis-related transcriptional factor/ERF DNA-binding (InterPro:IPR001471); BEST Arabidopsis thaliana protein match is: target of early activation tagged (EAT) 2 (TAIR:AT5G60120.1).	2049	1215	2;16;150;29;231;0;1621	0;9;91;3;119;0;993	13	16	0	3	5.33778e-07	9.9511e-07	1.02417e-07	0.260427	0.140545	1.39666e+07	-21.5645	-3.39585	0.00176238	0.0711693	-10.6506	-3.07939	13.5836	0.000228169	0.0222648	1	0.00963095	Chr2:12225841-12228543	5.94483	1.9087	-1.63904	2.72063	0.00651578	0.0497206	0.111049	0.0392975	0.0865611	0.256114	0.474107	0.00170348	0.0434379	0.122696	-0.428297
CTL12_vs_VIR12	at5g14200	at5g14200.1	1	3	1	isopropylmalate dehydrogenase 1	The AtIMD1 is one out of 3 genes encoding the enzyme 3-isopropylmalate dehydrogenase involved in leucine biosynthesis in Arabidopsis. Its subcellular location has been targeted to plastids. Encodes methylthioalkylmalate dehydrogenase. Involved in glucosin	isopropylmalate dehydrogenase 1 (IMD1); FUNCTIONS IN: 3-isopropylmalate dehydrogenase activity; INVOLVED IN: glucosinolate biosynthetic process leucine biosynthetic process response to salt stress metabolic process; LOCATED IN: chloroplast chloroplast stroma plastid; EXPRESSED IN: root leaf; EXPRESSED DURING: seedling growth; CONTAINS InterPro DOMAIN/s: Isopropylmalate dehydrogenase (InterPro:IPR…	5639	4976	53;0;397;9;558;0;4622	1;0;407;5;530;0;4033	52	1	0	1	1.38285e-06	2.97203e-06	3.49034e-08	0.531488	0.140545	1.39666e+07	-21.5328	-6.58054	0.000140848	0.0115924	-11.6402	-5.33885	15.4904	8.29244e-05	0.0103613	1	0.00448192	Chr5:4576201-4581374	118.822	88.6644	-0.422381	0.800318	0.423527	0.596602	0.961545	0.270157	0.92285	0.964539	0.987891	0.015772	0.299877	0.705154	-0.953604
CTL12_vs_VIR12	at5g07440	at5g07440.2	2	3	1	glutamate dehydrogenase 2	Encodes the alpha-subunit of the glutamate dehydrogenase. The enzyme is almost exclusively found in the mitochondria of stem and leaf companion cells.	glutamate dehydrogenase 2 (GDH2); FUNCTIONS IN: in 7 functions; INVOLVED IN: response to salt stress; LOCATED IN: mitochondrion plasma membrane; EXPRESSED IN: 27 plant structures; EXPRESSED DURING: 16 growth stages; CONTAINS InterPro DOMAIN/s: Glutamate/phenylalanine/leucine/valine dehydrogenase (InterPro:IPR006095) Glutamate/phenylalanine/leucine/valine dehydrogenase C-terminal (InterPro:IPR0060…	4405	13785	1;29;2052;9;40;0;2274	1;196;6796;25;100;0;6667	3	26	17	179	3.25845e-06	7.384e-07	5.74905e-06	0.221811	0.140545	1.39666e+07	-18.9176	2.98937	0.000169949	0.0135595	-9.42096	2.9537	11.9171	0.000556211	0.0431461	1	0.0186635	Chr5:2355936-2358194	148	412.318	1.47816	-2.30233	0.0213167	0.102236	0.781298	0.965167	0.461057	0.709582	0.885696	0.850874	0.93716	0.977806	0.0352935
CTL12_vs_VIR12	at2g16710	at2g16710.1	1	3	1	Iron-sulphur cluster biosynthesis family protein		Iron-sulphur cluster biosynthesis family protein; FUNCTIONS IN: iron-sulfur cluster binding structural molecule activity; INVOLVED IN: iron-sulfur cluster assembly; EXPRESSED IN: 24 plant structures; EXPRESSED DURING: 15 growth stages; CONTAINS InterPro DOMAIN/s: FeS cluster insertion C-terminal conserved site (InterPro:IPR017870) FeS cluster biogenesis (InterPro:IPR000361) FeS cluster insertion …	913	1191	2;9;87;0;240;0;575	26;0;163;0;290;0;712	0	2	14	12	5.03608e-07	5.50609e-08	1.0141e-06	0.244691	0.140545	1.39666e+07	-22.0126	4.27154	0.000413026	0.0264221	-11.3924	3.98392	16.1946	5.71556e-05	0.00813826	1	0.00352032	Chr2:7248137-7250291	67.4157	77.015	0.192055	-0.40013	0.689061	0.801319	0.832529	0.999998	0.577449	0.790981	0.929204	0.961465	0.985389	0.999998	0.0542117
CTL12_vs_VIR12	at4g23330	at4g23330.1	1	2	1			BEST Arabidopsis thaliana protein match is: eukaryotic translation initiation factor 3A (TAIR:AT4G11420.1); Has 63 Blast hits to 55 proteins in 14 species: Archae - 0; Bacteria - 0; Metazoa - 1; Fungi - 0; Plants - 62; Viruses - 0; Other Eukaryotes - 0 (source: NCBI BLink).	521	260	124;95;302	26;63;171	29	95	7	19	2.22494e-06	3.55572e-06	8.95994e-07	0.157953	0.140545	1.39666e+07	-19.0974	-1.99351	0.00364535	0.113936	-9.83918	-1.95773	15.5731	7.9374e-05	0.0101613	1	0.00439543	Chr4:12192114-12195019	12.6543	2.51104	-2.33327	3.68283	0.000230662	0.00610129	0.381374	0.153519	0.234964	0.412899	0.612384	0.0729803	0.16309	0.31708	-0.470873
CTL12_vs_VIR12	at3g54840	at3g54840.2	2	2	1	Ras-related small GTP-binding family protein	Encodes a novel Rab-like GTP-ase that is localized to the peripheral membrane of the endosome.	ARA6; CONTAINS InterPro DOMAIN/s: Ras GTPase (InterPro:IPR001806) Small GTP-binding protein (InterPro:IPR005225) Small GTPase (InterPro:IPR020851) Ras (InterPro:IPR013753) Ras small GTPase Rab type (InterPro:IPR003579) Rab5-related (InterPro:IPR015599); BEST Arabidopsis thaliana protein match is: Ras-related small GTP-binding family protein (TAIR:AT4G19640.1); Has 25937 Blast hits to 25894 protei…	1177	892	189;9;979	113;39;740	3	6	8	31	7.83759e-07	2.6721e-07	1.29212e-06	0.199756	0.140545	1.39666e+07	-20.6923	2.23101	0.0174396	0.28763	-11.3274	2.33327	11.785	0.000597115	0.0449997	1	0.0194653	Chr3:20318411-20321001	1.89298	10.5478	2.47821	-3.37794	0.000730299	0.0130208	0.0350149	0.243399	0.0131522	0.0518204	0.121882	0.0939463	0.220654	0.411903	0.0203634
CTL12_vs_VIR12	at5g60590	at5g60590.2	2	2	1	DHBP synthase RibB-like alpha/beta domain		DHBP synthase RibB-like alpha/beta domain; FUNCTIONS IN: molecular_function unknown; INVOLVED IN: biological_process unknown; LOCATED IN: chloroplast; EXPRESSED IN: 22 plant structures; EXPRESSED DURING: 13 growth stages; CONTAINS InterPro DOMAIN/s: Sua5/YciO/YrdC/YwlC (InterPro:IPR004388) DHBP synthase RibB-like alpha/beta domain (InterPro:IPR017945) Sua5/YciO/YrdC N-terminal (InterPro:IPR006070…	404	296	5;46;353	9;11;276	18	28	5	6	9.66969e-07	1.54279e-06	4.0418e-07	0.207019	0.140545	1.39666e+07	-20.2457	-1.94668	0.0270133	0.363323	-10.8355	-1.83342	8.44987	0.00365069	0.147657	1	0.0648105	Chr5:24357020-24358750	17.3887	7.14671	-1.2828	2.45517	0.0140819	0.0799419	0.900605	0.591002	0.73368	0.898198	0.986476	0.360267	0.617729	0.835993	-0.559706
CTL12_vs_VIR12	at1g17130	at1g17130.2	2	2	1	Family of unknown function (DUF572)		Family of unknown function (DUF572) ; FUNCTIONS IN: molecular_function unknown; INVOLVED IN: biological_process unknown; LOCATED IN: cellular_component unknown; EXPRESSED IN: 24 plant structures; EXPRESSED DURING: 15 growth stages; CONTAINS InterPro DOMAIN/s: Protein of unknown function DUF572 (InterPro:IPR007590); BEST Arabidopsis thaliana protein match is: Family of unknown function (DUF572) (T…	958	941	70;23;865	40;64;837	7	16	18	46	1.45253e-06	6.92977e-07	2.20271e-06	0.17156	0.140545	1.39666e+07	-19.6202	1.65003	0.0284088	0.371469	-10.4956	1.70219	8.02846	0.0046048	0.171754	1	0.0755026	Chr1:5854147-5858550	5.67327	15.6484	1.46377	-2.65289	0.00798053	0.0565454	0.167088	0.52761	0.0999692	0.234276	0.449641	0.343391	0.558971	0.77335	0.0237929
CTL12_vs_VIR12	at4g39100	at4g39100.2	2	2	1	PHD finger family protein / bromo-adjacent homology (BAH) domain-containing protein	Putative transcription factor containing a PHD finger and BAH motif required for normal development	short life (SHL1); CONTAINS InterPro DOMAIN/s: Bromo adjacent homology (BAH) domain (InterPro:IPR001025); BEST Arabidopsis thaliana protein match is: PHD finger family protein / bromo-adjacent homology (BAH) domain-containing protein (TAIR:AT4G22140.1).	2158	2273	254;98;1806	322;26;1925	19	79	9	17	1.8086e-06	2.66746e-06	9.28529e-07	0.164717	0.140545	1.39666e+07	-19.278	-1.51743	0.0308033	0.386224	-10.3954	-1.51055	10.0358	0.00153526	0.0853506	1	0.0370673	Chr4:18217938-18220290	33.3297	7.7944	-2.0963	3.90422	9.45308e-05	0.00331238	0.306279	0.0777624	0.183191	0.338369	0.527151	0.0413902	0.0935262	0.185401	-0.440868
CTL6_vs_AVR6	at4g35770	at4g35770.2	2	3	1	Rhodanese/Cell cycle control phosphatase superfamily protein	Senescence-associated gene that is strongly induced by phosphate starvation. Transcripts are differentially regulated at the level of mRNA stability at different times of day. mRNAs are targets of the mRNA degradation pathway mediated by the downstream (	SENESCENCE 1 (SEN1); FUNCTIONS IN: molecular_function unknown; INVOLVED IN: in 6 processes; LOCATED IN: chloroplast; EXPRESSED IN: 22 plant structures; EXPRESSED DURING: 13 growth stages; CONTAINS InterPro DOMAIN/s: Rhodanese-like (InterPro:IPR001763); BEST Arabidopsis thaliana protein match is: sulfurtransferase protein 16 (TAIR:AT5G66040.1); Has 254 Blast hits to 254 proteins in 81 species: Arc…	4684	3242	702;333;0;11;5;12;3621	530;56;0;15;3;0;2638	88	245	4	52	5.61678e-06	9.57144e-06	1.65009e-06	0.207019	0.0883491	1.80558e+07	-17.93	-2.51763	0.000594755	0.0168423	-9.80296	-2.92443	40.3823	2.08825e-10	7.28486e-07	1	3.20233e-07	Chr4:16944940-16946192	32.6404	3.89967	-3.06524	5.74188	9.36307e-09	9.02937e-07	0.220298	0.000534342	0.110203	0.214372	0.351554	0	0.0285173	0.135115	-0.335261
CTL6_vs_AVR6	at5g41610	at5g41610.1	1	2	1	cation/H+ exchanger 18	member of Putative Na+/H+ antiporter family	cation/H+ exchanger 18 (CHX18); FUNCTIONS IN: monovalent cation:hydrogen antiporter activity sodium:hydrogen antiporter activity; INVOLVED IN: cation transport; LOCATED IN: integral to membrane; EXPRESSED IN: 10 plant structures; EXPRESSED DURING: 6 growth stages; CONTAINS InterPro DOMAIN/s: Cation/H+ exchanger (InterPro:IPR006153); BEST Arabidopsis thaliana protein match is: cation/H+ exchanger …	151	1490	9;8;134	116;7;1367	1	8	71	45	1.70062e-06	2.54654e-07	3.13079e-06	0.118964	0.0883491	1.80558e+07	-20.0929	3.6144	3.06157e-07	3.63024e-05	-10.3616	3.68028	25.4015	4.65557e-07	0.000282451	1	0.000124162	Chr5:16638369-16641728	1.29915	21.5661	4.05312	-8.99467	0	0	0.634885	0.954241	0.226617	0.560468	0.866029	0.886423	0.948185	0.982903	0.068345
CTL6_vs_AVR6	at5g05580	at5g05580.1	1	2	1	fatty acid desaturase 8	Encodes a temperature sensitive plastidic fatty acid desaturase.	fatty acid desaturase 8 (FAD8); FUNCTIONS IN: omega-3 fatty acid desaturase activity; INVOLVED IN: response to temperature stimulus fatty acid biosynthetic process; LOCATED IN: chloroplast chloroplast envelope; CONTAINS InterPro DOMAIN/s: Protein of unknown function DUF3474 (InterPro:IPR021863) Fatty acid desaturase type 1 (InterPro:IPR005804); BEST Arabidopsis thaliana protein match is: fatty ac…	989	315	94;2;893	18;5;292	41	53	6	12	1.57339e-06	2.64546e-06	5.02133e-07	0.11272	0.0883491	1.80558e+07	-19.7242	-2.39355	0.000154392	0.00599851	-10.6069	-2.45358	16.9083	3.92288e-05	0.00842152	1	0.00370199	Chr5:1664084-1668352	18.0892	4.83762	-1.90276	4.75207	2.01342e-06	9.80639e-05	0.986506	0.862125	0.936638	0.975144	0.999656	0.66595	0.835306	0.951749	-0.312502
CTL6_vs_AVR6	at4g04830	at4g04830.1	1	2	1	methionine sulfoxide reductase B5		methionine sulfoxide reductase B5 (MSRB5); FUNCTIONS IN: peptide-methionine-(S)-S-oxide reductase activity; INVOLVED IN: oxidation reduction; LOCATED IN: cytosol; EXPRESSED IN: 24 plant structures; EXPRESSED DURING: 14 growth stages; CONTAINS InterPro DOMAIN/s: Methionine sulphoxide reductase B (InterPro:IPR002579) Mss4-like (InterPro:IPR011057); BEST Arabidopsis thaliana protein match is: methio…	706	186	135;3;568	28;5;153	57	78	17	11	2.27767e-06	3.80714e-06	7.58952e-07	0.100439	0.0883491	1.80558e+07	-19.1663	-2.32745	3.07506e-05	0.00158679	-10.2225	-2.34198	16.2392	5.58264e-05	0.0112899	1	0.00496289	Chr4:2445793-2447086	44.7424	9.3542	-2.25796	5.10173	3.36559e-07	2.12411e-05	0.987199	0.901337	0.94976	0.979675	0.996599	0.740177	0.875472	0.963212	-0.237767
CTL6_vs_AVR6	at5g28770	at5g28770.3	4	3	1	bZIP transcription factor family protein	bZIP protein BZO2H3 mRNA partial cds	BZO2H3; FUNCTIONS IN: DNA binding protein heterodimerization activity sequence-specific DNA binding transcription factor activity; INVOLVED IN: regulation of transcription DNA-dependent; EXPRESSED IN: 22 plant structures; EXPRESSED DURING: 13 growth stages; CONTAINS InterPro DOMAIN/s: Basic-leucine zipper (bZIP) transcription factor (InterPro:IPR004827) bZIP transcription factor bZIP-1 (InterPro:…	922	337	11;0;152;18;0;85;656	10;1;57;3;0;42;224	4	14	0	3	2.95188e-07	5.10387e-07	8.30526e-08	0.185491	0.0883491	1.80558e+07	-22.1974	-2.61097	0.0162116	0.16529	-11.4025	-2.67433	8.59253	0.00337545	0.179091	1	0.0790267	Chr5:10796458-10798222	2.1136	0.238972	-3.14479	2.70165	0.00689954	0.0666567	0.394091	0.0620688	0.127938	0.285995	0.505731	0.0126758	0.0622775	0.148503	-0.448022
CTL6_vs_VIR6	at4g35770	at4g35770.2	2	3	1	Rhodanese/Cell cycle control phosphatase superfamily protein	Senescence-associated gene that is strongly induced by phosphate starvation. Transcripts are differentially regulated at the level of mRNA stability at different times of day. mRNAs are targets of the mRNA degradation pathway mediated by the downstream (	SENESCENCE 1 (SEN1); FUNCTIONS IN: molecular_function unknown; INVOLVED IN: in 6 processes; LOCATED IN: chloroplast; EXPRESSED IN: 22 plant structures; EXPRESSED DURING: 13 growth stages; CONTAINS InterPro DOMAIN/s: Rhodanese-like (InterPro:IPR001763); BEST Arabidopsis thaliana protein match is: sulfurtransferase protein 16 (TAIR:AT5G66040.1); Has 254 Blast hits to 254 proteins in 81 species: Arc…	4684	5095	702;333;0;11;5;12;3621	845;72;0;12;5;1;4160	88	245	18	54	5.40979e-06	9.57472e-06	1.37148e-06	0.151267	0.0993218	2.18995e+07	-18.0728	-2.80224	9.79667e-06	0.0020862	-9.80296	-2.96606	43.0583	5.31331e-11	1.79275e-07	1	8.60786e-08	Chr4:16944940-16946192	32.6404	4.08777	-2.99727	5.65446	1.56337e-08	4.06576e-06	0.21568	0.0299244	0.114409	0.211185	0.352469	0.0160867	0.0413448	0.086627	-0.318146
CTL6_vs_VIR6	at4g29210	at4g29210.2	2	2	1	gamma-glutamyl transpeptidase 4	The gene encodes a gamma-glutamyltransferase (AKA gamma-glutamyl transpeptidase EC 2.3.2.2) that is located in the vacuole and is most active in roots. The encoded enzyme is involved in the initial degradation of glutathione conjugates in this cell compar	gamma-glutamyl transpeptidase 4 (GGT4); CONTAINS InterPro DOMAIN/s: Gamma-glutamyltranspeptidase (InterPro:IPR000101); BEST Arabidopsis thaliana protein match is: gamma-glutamyl transpeptidase 1 (TAIR:AT4G39640.2); Has 35333 Blast hits to 34131 proteins in 2444 species: Archae - 798; Bacteria - 22429; Metazoa - 974; Fungi - 991; Plants - 531; Viruses - 0; Other Eukaryotes - 9610 (source: NCBI BLi…	2394	4849	143;17;2234	203;147;4499	9	8	47	100	1.67747e-06	4.7399e-07	2.78998e-06	0.131666	0.0993218	2.18995e+07	-19.7297	2.55784	0.000106761	0.0121039	-10.3811	2.33394	15.3873	8.75767e-05	0.0193976	1	0.00931372	Chr4:14400919-14406592	1.4891	9.41566	2.66062	-5.52666	3.26386e-08	7.32003e-06	0.0384208	0.184094	0.0178411	0.0398189	0.0741319	0.111943	0.190523	0.305453	0.0628208
CTL6_vs_VIR6	at1g67300	at1g67300.2	2	2	1	Major facilitator superfamily protein		Major facilitator superfamily protein; FUNCTIONS IN: carbohydrate transmembrane transporter activity sugar:hydrogen symporter activity; INVOLVED IN: transport transmembrane transport; LOCATED IN: integral to membrane membrane; EXPRESSED IN: 22 plant structures; EXPRESSED DURING: 13 growth stages; CONTAINS InterPro DOMAIN/s: Sugar transporter conserved site (InterPro:IPR005829) Major facilitator s…	1240	2712	194;7;1039	395;65;2252	6	1	31	34	7.40574e-07	1.93017e-07	1.21605e-06	0.138125	0.0993218	2.18995e+07	-20.9784	2.6587	0.000608777	0.0382772	-11.1542	2.78052	12.0482	0.000518427	0.0688965	1	0.0330806	Chr1:25193703-25197089	1.16522	5.44748	2.22499	-4.06007	4.90576e-05	0.00272559	0.0362138	0.144181	0.0124857	0.0375051	0.0801317	0.0762241	0.144484	0.245196	0.0278189
CTL6_vs_VIR6	at4g37980	at4g37980.2	2	2	1	elicitor-activated gene 3-1		elicitor-activated gene 3-1 (ELI3-1); FUNCTIONS IN: oxidoreductase activity zinc ion binding; INVOLVED IN: response to bacterium plant-type hypersensitive response; EXPRESSED IN: 20 plant structures; EXPRESSED DURING: 13 growth stages; CONTAINS InterPro DOMAIN/s: GroES-like (InterPro:IPR011032) Alcohol dehydrogenase GroES-like (InterPro:IPR013154) Alcohol dehydrogenase zinc-containing conserved s…	13083	21977	4678;65;8340	7225;385;14367	38	27	88	297	4.63507e-06	1.80279e-06	7.37933e-06	0.138125	0.0993218	2.18995e+07	-18.0647	2.03404	0.000613139	0.0384054	-9.20873	1.63153	11.6735	0.000633961	0.0762611	1	0.0366167	Chr4:17852440-17854500	8.88336	37.6943	2.08517	-5.19104	2.09124e-07	3.43104e-05	0.0618098	0.215167	0.0306305	0.0594354	0.105281	0.10844	0.203424	0.341448	0.0358585
CTL6_vs_VIR6	at2g14560	at2g14560.2	2	2	1	Protein of unknown function (DUF567)	Encodes LURP1 a member of the LURP cluster (late upregulated in response to Hyaloperonospora parasitica) which exhibits a pronounced upregulation after recognition of the pathogenic oomycte H. parasitica. LURP1 is required for full basal defense to H. pa	LATE UPREGULATED IN RESPONSE TO HYALOPERONOSPORA PARASITICA (LURP1); CONTAINS InterPro DOMAIN/s: Protein of unknown function DUF567 (InterPro:IPR007612); BEST Arabidopsis thaliana protein match is: Protein of unknown function (DUF567) (TAIR:AT1G33840.1); Has 35333 Blast hits to 34131 proteins in 2444 species: Archae - 798; Bacteria - 22429; Metazoa - 974; Fungi - 991; Plants - 531; Viruses - 0; O…	30094	21060	6266;835;22993	4508;147;16405	415	420	104	43	1.29656e-05	2.33748e-05	2.69553e-06	0.0943988	0.0993218	2.18995e+07	-16.9427	-3.11592	3.81819e-10	7.72582e-07	-8.52468	-3.37012	42.3304	7.70853e-11	1.79275e-07	1	8.60786e-08	Chr2:6213971-6215901	984.285	443.767	-1.14927	2.2464	0.0246781	0.197302	0.579356	0.245425	0.387212	0.580173	0.753586	0.14245	0.264035	0.433963	-0.534873
AVR1_vs_VIR1	at2g31350	at2g31350.2	2	2	0	glyoxalase 2-5	Encodes a mitochondrial glyoxalase 2 that can accommodate a number of different metal centers and with the predominant metal center being Fe(III)Zn(II).	glyoxalase 2-5 (GLX2-5); CONTAINS InterPro DOMAIN/s: Beta-lactamase-like (InterPro:IPR001279) Hydroxyacylglutathione hydrolase (InterPro:IPR017782); BEST Arabidopsis thaliana protein match is: glyoxalase 2-4 (TAIR:AT1G06130.2); Has 16139 Blast hits to 16138 proteins in 2537 species: Archae - 414; Bacteria - 10534; Metazoa - 489; Fungi - 336; Plants - 226; Viruses - 0; Other Eukaryotes - 4140 (sou…	1350	1988	115;3;1232	114;19;1855	3	0	8	11	3.42094e-07	1.04342e-07	5.56095e-07	0.336458	0.194131	1.46328e+07	-22.0043	2.45739	0.0717204	1	-11.8432	3.08994	10.1973	0.00140649	0.187941	1	0.0840542	Chr2:13368291-13371057	7.16366	24.6841	1.78481	-3.51371	0.000441888	0.0524358	0.0377385	0.199719	0.00242864	0.0385346	0.114678	0.0840141	0.203188	0.392633	0.0184681
AVR12_vs_VIR12	at1g52030	at1g52030.1	1	2	0	myrosinase-binding protein 2	Similar to myrosinase binding proteins which may be involved in metabolizing glucosinolates and forming defense compounds to protect against herbivory. Also similar to lectins and other agglutinating factors. Expressed only in flowers.	myrosinase-binding protein 2 (MBP2); FUNCTIONS IN: sugar binding thioglucosidase binding; INVOLVED IN: flower development cell adhesion response to wounding defense response; LOCATED IN: thioglucosidase complex; EXPRESSED IN: fruit flower; EXPRESSED DURING: seed development stages; CONTAINS InterPro DOMAIN/s: Mannose-binding lectin (InterPro:IPR001229); BEST Arabidopsis thaliana protein match is:…	1429	3445	23;24;1382	145;13;3287	11	12	10	135	2.32821e-06	5.26454e-07	4.20228e-06	0.229344	0.13784	1.70571e+07	-19.3643	2.97892	0.000348364	0.0468451	-10.5033	3.41507	30.1987	3.89971e-08	3.20097e-05	1	1.50162e-05	Chr1:19345939-19349088	11.6786	69.088	2.56457	-5.26186	1.42604e-07	2.57057e-05	0.75605	0.9767	0.563815	0.761081	0.897782	0.917836	0.96393	0.987869	0.0543862
AVR12_vs_VIR12	at2g45170	at2g45170.2	2	2	0	AUTOPHAGY 8E	Involved in autophagy. Under nutrient starvation the protein localizes to autophagosomes.	AUTOPHAGY 8E (ATATG8E); CONTAINS InterPro DOMAIN/s: Light chain 3 (LC3) (InterPro:IPR004241); BEST Arabidopsis thaliana protein match is: Ubiquitin-like superfamily protein (TAIR:AT4G16520.2); Has 30201 Blast hits to 17322 proteins in 780 species: Archae - 12; Bacteria - 1396; Metazoa - 17338; Fungi - 3422; Plants - 5037; Viruses - 0; Other Eukaryotes - 2996 (source: NCBI BLink).	3995	1133	511;192;3292	178;20;935	71	121	8	12	2.70829e-06	4.5441e-06	7.31285e-07	0.164717	0.13784	1.70571e+07	-19.0636	-2.63322	0.000238638	0.0354328	-10.3587	-2.60701	13.7346	0.000210541	0.0371885	1	0.0176693	Chr2:18624263-18625717	30.6242	6.63945	-2.20554	3.99355	6.50914e-05	0.00361271	0.236987	0.0665166	0.130101	0.233108	0.371673	0.0354698	0.081101	0.15865	-0.294724
AVR12_vs_VIR12	at5g04830	at5g04830.1	1	2	0	Nuclear transport factor 2 (NTF2) family protein		Nuclear transport factor 2 (NTF2) family protein; Has 30201 Blast hits to 17322 proteins in 780 species: Archae - 12; Bacteria - 1396; Metazoa - 17338; Fungi - 3422; Plants - 5037; Viruses - 0; Other Eukaryotes - 2996 (source: NCBI BLink).	3400	2596	53;520;2827	137;232;2227	33	20	16	121	2.62369e-06	1.18135e-06	4.13521e-06	0.192581	0.13784	1.70571e+07	-18.7917	1.80087	0.0117352	0.32698	-10.8555	2.6211	14.3525	0.000151581	0.0306545	1	0.0145919	Chr5:1402044-1403961	7.34476	50.1059	2.77019	-5.30377	1.13432e-07	2.13982e-05	0.0857014	0.40191	0.038124	0.0869639	0.163737	0.21024	0.351392	0.527087	0.0941077
AVR12_vs_VIR12	at5g22210	at5g22210.1	1	2	0			unknown protein; FUNCTIONS IN: molecular_function unknown; INVOLVED IN: N-terminal protein myristoylation; LOCATED IN: cellular_component unknown; Has 30201 Blast hits to 17322 proteins in 780 species: Archae - 12; Bacteria - 1396; Metazoa - 17338; Fungi - 3422; Plants - 5037; Viruses - 0; Other Eukaryotes - 2996 (source: NCBI BLink).	593	260	68;326;199	4;91;165	46	22	0	4	8.67682e-07	1.4966e-06	1.34347e-07	0.199756	0.13784	1.70571e+07	-21.1003	-3.49717	0.000127983	0.0241625	-10.9264	-2.56221	9.29105	0.00230276	0.170919	1	0.0819232	Chr5:7358819-7359988	10.6274	4.30662	-1.30316	1.61773	0.105721	0.505743	0.293192	0.0471523	0.0914808	0.246214	0.50138	0.010228	0.0579938	0.148612	-0.442407
AVR6_vs_VIR6	at1g63830	at1g63830.2	2	3	0	PLAC8 family protein		PLAC8 family protein; LOCATED IN: plasma membrane membrane; EXPRESSED IN: 24 plant structures; EXPRESSED DURING: 15 growth stages; CONTAINS InterPro DOMAIN/s: Protein of unknown function Cys-rich (InterPro:IPR006461); BEST Arabidopsis thaliana protein match is: PLAC8 family protein (TAIR:AT5G41390.1); Has 35333 Blast hits to 34131 proteins in 2444 species: Archae - 798; Bacteria - 22429; Metazoa …	3527	3164	769;215;0;8;72;17;2446	868;90;0;31;96;14;2065	134	81	57	33	3.68594e-06	5.78186e-06	1.66211e-06	0.118964	0.118365	2.20899e+07	-18.2992	-1.7985	0.00109885	0.172746	-9.24845	-1.88788	17.2002	3.36395e-05	0.0293379	1	0.0141286	Chr1:23685092-23687363	26.0455	6.72211	-1.95405	4.17551	2.97324e-05	0.00508258	0.521992	0.287824	0.344803	0.501836	0.650909	0.169859	0.280113	0.424438	-0.409657
AVR6_vs_VIR6	at2g26980	at2g26980.2	2	5	0	CBL-interacting protein kinase 3	encodes a serine-threonine protein kinase whose expression increases in response to abscisic acid cold drought high salt and wounding conditions. The gene is expressed in developing seeds and seedlings. Lines carrying a T-DNA insertions have reduced germi	CBL-interacting protein kinase 3 (CIPK3); CONTAINS InterPro DOMAIN/s: Protein kinase ATP binding site (InterPro:IPR017441) Serine/threonine-protein kinase domain (InterPro:IPR002290) NAF/FISL domain (InterPro:IPR018451) Serine/threonine-protein kinase-like domain (InterPro:IPR017442) Protein kinase-like domain (InterPro:IPR011009) Serine/threonine-protein kinase active site (InterPro:IPR008271) N…	3023	4525	16;1;11;0;0;0;0;12;0;0;0;102;0;0;713;31;0;0;0;0;0;0;63;0;0;0;0;171;0;0;1903	29;39;44;5;0;0;0;36;0;0;0;118;0;0;1032;80;0;0;0;0;0;0;87;0;0;0;0;289;0;0;2766	0	1	8	31	4.16819e-07	2.74771e-08	7.43407e-07	0.221811	0.118365	2.20899e+07	-22.732	4.75498	0.000498372	0.127317	-11.7861	4.77214	15.221	9.5633e-05	0.0582728	1	0.0280632	Chr2:11514702-11518734	0.343946	6.24492	4.18243	-4.96719	6.79317e-07	0.000301926	0.0357309	0.305156	0.00404744	0.0473051	0.129667	0.166121	0.276624	0.402513	0.0900649
AVR6_vs_VIR6	at1g52030	at1g52030.1	1	2	0	myrosinase-binding protein 2	Similar to myrosinase binding proteins which may be involved in metabolizing glucosinolates and forming defense compounds to protect against herbivory. Also similar to lectins and other agglutinating factors. Expressed only in flowers.	myrosinase-binding protein 2 (MBP2); FUNCTIONS IN: sugar binding thioglucosidase binding; INVOLVED IN: flower development cell adhesion response to wounding defense response; LOCATED IN: thioglucosidase complex; EXPRESSED IN: fruit flower; EXPRESSED DURING: seed development stages; CONTAINS InterPro DOMAIN/s: Mannose-binding lectin (InterPro:IPR001229); BEST Arabidopsis thaliana protein match is:…	1181	4353	22;19;1140	156;33;4164	13	9	46	110	1.81981e-06	5.97436e-07	2.96838e-06	0.151267	0.118365	2.20899e+07	-19.5183	2.31394	0.000561618	0.136707	-10.5033	2.07629	14.1878	0.000165438	0.0769507	1	0.0370581	Chr1:19345939-19349088	12.031	35.2439	1.55062	-3.77195	0.000161979	0.0179342	0.769364	0.948285	0.595905	0.773957	0.890276	0.867804	0.933369	0.971544	0.0267376
CTL1_vs_VIR1	at3g46640	at3g46640.1	1	3	0	Homeodomain-like superfamily protein	Encodes a myb family transcription factor with a single Myb DNA-binding domain (type SHAQKYF) that is unique to plants and is essential for circadian rhythms specifically for transcriptional regulation within the circadian clock. LUX is required for nor	PHYTOCLOCK 1 (PCL1); CONTAINS InterPro DOMAIN/s: Homeodomain-like (InterPro:IPR009057) Myb DNA-binding (InterPro:IPR014778) Myb-like DNA-binding domain SHAQKYF class (InterPro:IPR006447) HTH transcriptional regulator Myb-type DNA-binding (InterPro:IPR017930) Homeodomain-related (InterPro:IPR012287); BEST Arabidopsis thaliana protein match is: Homeodomain-like superfamily protein (TAIR:AT5G59570.1…	412	3961	17;27;62;0;0;19;287	297;124;653;1;0;66;2820	13	4	168	129	5.0928e-06	7.73263e-07	9.2867e-06	0.178484	0.153025	1.35909e+07	-18.5092	3.58672	1.68286e-06	0.0013401	-9.54025	2.73697	25.0505	5.58476e-07	0.000865887	1	0.000366733	Chr3:17183069-17185218	8.55913	76.2864	3.15589	-6.42069	1.35658e-10	6.18627e-08	0.380993	0.787758	0.265242	0.439003	0.615833	0.653298	0.780395	0.870763	0.120779
CTL1_vs_VIR1	at3g46440	at3g46440.1	1	2	0	UDP-XYL synthase 5	encodes a protein similar to UDP-glucuronic acid decarboxylase. UDP-glucuronic acid decarboxylase produces UDP-xylose which is a substrate for many cell wall carbohydrates including hemicellulose and pectin. UDP-xylose is also known to feedback regulate s	UDP-XYL synthase 5 (UXS5); FUNCTIONS IN: UDP-glucuronate decarboxylase activity catalytic activity; INVOLVED IN: nucleotide-sugar metabolic process D-xylose metabolic process; LOCATED IN: chloroplast; EXPRESSED IN: 26 plant structures; EXPRESSED DURING: 15 growth stages; CONTAINS InterPro DOMAIN/s: NAD-dependent epimerase/dehydratase (InterPro:IPR001509) NAD(P)-binding domain (InterPro:IPR016040)…	237	1122	4;7;226	57;16;1049	4	0	43	14	1.07293e-06	1.81972e-07	1.88427e-06	0.301564	0.153025	1.35909e+07	-20.6959	3.38876	0.00181178	0.171548	-10.3783	3.29522	16.7112	4.35231e-05	0.0138028	1	0.00584594	Chr3:17089044-17091875	6.42867	22.4577	1.80462	-3.95723	7.58229e-05	0.00391719	0.52302	0.855263	0.227977	0.478407	0.748777	0.700069	0.859973	0.950243	0.065919
CTL1_vs_VIR1	at1g75180	at1g75180.1	1	3	0	Erythronate-4-phosphate dehydrogenase family protein		Erythronate-4-phosphate dehydrogenase family protein; BEST Arabidopsis thaliana protein match is: Erythronate-4-phosphate dehydrogenase family protein (TAIR:AT1G19400.2); Has 146 Blast hits to 146 proteins in 19 species: Archae - 0; Bacteria - 0; Metazoa - 0; Fungi - 0; Plants - 146; Viruses - 0; Other Eukaryotes - 0 (source: NCBI BLink).	632	506	39;0;0;0;88;27;478	17;3;0;0;56;42;388	11	28	6	11	1.09123e-06	1.77663e-06	4.88385e-07	0.21437	0.153025	1.35909e+07	-20.0349	-1.86503	0.0260149	0.630011	-11.3832	-2.23057	11.0502	0.000886795	0.105788	1	0.0455841	Chr1:28213798-28218801	27.0761	7.06899	-1.93745	4.05421	5.0303e-05	0.00284686	0.849932	0.478713	0.605697	0.79644	0.914799	0.242507	0.474221	0.706792	-0.574798
CTL12_vs_AVR12	at5g02020	at5g02020.2	2	2	0		Encodes a protein involved in salt tolerance names SIS (Salt Induced Serine rich).	unknown protein; FUNCTIONS IN: molecular_function unknown; INVOLVED IN: biological_process unknown; LOCATED IN: chloroplast; EXPRESSED IN: 13 plant structures; EXPRESSED DURING: 6 growth stages; BEST Arabidopsis thaliana protein match is: unknown protein (TAIR:AT5G59080.1); Has 52 Blast hits to 52 proteins in 8 species: Archae - 0; Bacteria - 0; Metazoa - 0; Fungi - 0; Plants - 52; Viruses - 0; O…	98	617	17;3;78	51;100;466	0	3	53	47	1.23174e-06	8.09233e-08	2.2751e-06	0.21437	0.158883	1.79896e+07	-21.1636	4.8368	2.49331e-06	0.000890056	-9.74064	4.57146	30.0119	4.29406e-08	3.74496e-05	1	1.78499e-05	Chr5:386017-388123	0.271442	3.5462	3.70756	-3.11113	0.00186374	0.0154568	0.055381	0.370887	0.0074412	0.0648817	0.179144	0.18224	0.35811	0.600874	0.0791526
CTL12_vs_AVR12	at1g01550	at1g01550.2	2	2	0	Protein of unknown function (DUF793)	BYPASS1 required to prevent constitutive production of a root-derived graft-transmissible signal	BYPASS 1 (BPS1); FUNCTIONS IN: molecular_function unknown; LOCATED IN: plasma membrane; EXPRESSED IN: 24 plant structures; EXPRESSED DURING: 13 growth stages; CONTAINS InterPro DOMAIN/s: Protein BYPASS related (InterPro:IPR008511); BEST Arabidopsis thaliana protein match is: unknown protein (TAIR:AT2G46080.1); Has 35333 Blast hits to 34131 proteins in 2444 species: Archae - 798; Bacteria - 22429;…	3927	8029	265;30;3632	394;233;7402	7	23	73	160	3.28876e-06	8.56697e-07	5.59387e-06	0.199756	0.158883	1.79896e+07	-18.8	2.7067	0.000341971	0.0224422	-9.01443	2.55887	20.0357	7.60085e-06	0.00233548	1	0.00111318	Chr1:199638-201775	18.399	60.7836	1.72405	-3.88786	0.000101131	0.00206943	0.102743	0.411744	0.0546368	0.13072	0.246962	0.240218	0.406875	0.600809	0.0779518
CTL12_vs_AVR12	at2g45170	at2g45170.2	2	2	0	AUTOPHAGY 8E	Involved in autophagy. Under nutrient starvation the protein localizes to autophagosomes.	AUTOPHAGY 8E (ATATG8E); CONTAINS InterPro DOMAIN/s: Light chain 3 (LC3) (InterPro:IPR004241); BEST Arabidopsis thaliana protein match is: Ubiquitin-like superfamily protein (TAIR:AT4G16520.2); Has 30201 Blast hits to 17322 proteins in 780 species: Archae - 12; Bacteria - 1396; Metazoa - 17338; Fungi - 3422; Plants - 5037; Viruses - 0; Other Eukaryotes - 2996 (source: NCBI BLink).	1393	3995	276;23;1094	511;192;3292	4	19	71	121	2.63866e-06	6.23026e-07	4.54481e-06	0.199756	0.158883	1.79896e+07	-19.1842	2.87588	0.000199198	0.015747	-10.3587	2.83906	18.2669	1.9202e-05	0.00487171	1	0.00232204	Chr2:18624263-18625717	7.13098	30.6242	2.1025	-3.58786	0.000333409	0.00466641	0.0562149	0.232694	0.0245149	0.0623743	0.129707	0.119721	0.228575	0.374755	0.0399952
CTL12_vs_AVR12	at4g28300	at4g28300.2	2	2	0	Protein of unknown function (DUF1421)	Encodes a protein with 13.6% proline amino acids that is predicted to localize to the cell wall.	Protein of unknown function (DUF1421); CONTAINS InterPro DOMAIN/s: Protein of unknown function DUF1421 (InterPro:IPR010820); BEST Arabidopsis thaliana protein match is: Protein of unknown function (DUF1421) (TAIR:AT5G14540.1); Has 35333 Blast hits to 34131 proteins in 2444 species: Archae - 798; Bacteria - 22429; Metazoa - 974; Fungi - 991; Plants - 531; Viruses - 0; Other Eukaryotes - 9610 (sour…	8050	16238	182;41;7827	390;334;15514	18	23	160	174	4.67424e-06	1.44967e-06	7.70362e-06	0.178484	0.158883	1.79896e+07	-18.1843	2.39699	0.000747044	0.035827	-9.13164	2.17988	12.9142	0.0003261	0.0346272	1	0.0165046	Chr4:14014652-14017068	5.03102	16.7497	1.73521	-3.76157	0.000168849	0.00292156	0.0417457	0.15943	0.0210476	0.0450282	0.0848134	0.0790764	0.156382	0.276661	0.0241192
CTL12_vs_AVR12	at5g18500	at5g18500.2	2	2	0	Protein kinase superfamily protein		Protein kinase superfamily protein; FUNCTIONS IN: protein serine/threonine kinase activity protein kinase activity kinase activity ATP binding; INVOLVED IN: protein amino acid phosphorylation; LOCATED IN: plasma membrane; EXPRESSED IN: 22 plant structures; EXPRESSED DURING: 13 growth stages; CONTAINS InterPro DOMAIN/s: Protein kinase ATP binding site (InterPro:IPR017441) Protein kinase catalytic …	1454	1542	19;0;1435	32;19;1491	0	0	9	10	2.38977e-07	8.7835e-16	4.34872e-07	0.284791	0.158883	1.79896e+07	-35.572	28.8881	0.00218291	0.0679363	-12.0346	7.97863	12.3905	0.000431535	0.041758	1	0.0199034	Chr5:6138382-6141630	0	5.09069	1.79769e+308	1.79769e+308	8.91102e-06	0.000379078	6.41071e-05	0.321888	2.8111e-05	0.0406953	0.149885	0.106993	0.325414	0.590428	0.0432472
CTL12_vs_AVR12	at5g67540	at5g67540.2	2	2	0	Arabinanase/levansucrase/invertase		Arabinanase/levansucrase/invertase; FUNCTIONS IN: hydrolase activity hydrolyzing O-glycosyl compounds; INVOLVED IN: carbohydrate metabolic process; LOCATED IN: cellular_component unknown; CONTAINS InterPro DOMAIN/s: Glycoside hydrolase family 43 (InterPro:IPR006710); BEST Arabidopsis thaliana protein match is: glycosyl hydrolase family protein 43 (TAIR:AT3G49880.1); Has 35333 Blast hits to 34131 …	461	1319	12;8;441	19;55;1245	0	8	28	27	7.56298e-07	2.04173e-07	1.25599e-06	0.260427	0.158883	1.79896e+07	-20.9443	2.68623	0.00341586	0.0893558	-10.6494	2.36691	7.9903	0.00470285	0.196076	1	0.0945866	Chr5:26941181-26946365	2.06098	6.60417	1.68004	-2.90368	0.00368806	0.0245419	0.22922	0.551385	0.05973	0.190662	0.422001	0.304301	0.544	0.778969	0.0309539
CTL12_vs_AVR12	at2g17500	at2g17500.2	2	4	0	Auxin efflux carrier family protein		Auxin efflux carrier family protein; FUNCTIONS IN: auxin:hydrogen symporter activity; INVOLVED IN: auxin polar transport transmembrane transport; LOCATED IN: endomembrane system integral to membrane; EXPRESSED IN: 19 plant structures; EXPRESSED DURING: 13 growth stages; CONTAINS InterPro DOMAIN/s: Auxin efflux carrier (InterPro:IPR004776); BEST Arabidopsis thaliana protein match is: Auxin efflux …	1490	11302	3;9;6;1;0;0;0;17;0;0;0;1;0;8;1445	7;169;106;18;0;0;0;200;0;0;0;11;0;57;10734	6	3	65	104	2.25616e-06	3.21735e-07	3.98467e-06	0.23697	0.158883	1.79896e+07	-19.7024	3.53381	0.00026381	0.0189305	-10.244	3.89919	38.6093	5.17725e-10	8.02704e-07	1	3.82599e-07	Chr2:7606756-7616342	6.12788	56.6638	0	0	1	1	0.471933	0.745023	0.112188	0.338381	0.609611	0.525355	0.723578	0.851934	0.0657371
CTL12_vs_AVR12	at3g07700	at3g07700.2	2	3	0	Protein kinase superfamily protein		Protein kinase superfamily protein; LOCATED IN: chloroplast; EXPRESSED IN: 21 plant structures; EXPRESSED DURING: 12 growth stages; CONTAINS InterPro DOMAIN/s: ABC-1 (InterPro:IPR004147) Protein kinase-like domain (InterPro:IPR011009); BEST Arabidopsis thaliana protein match is: ABC2 homolog 13 (TAIR:AT5G64940.2); Has 10121 Blast hits to 10057 proteins in 1795 species: Archae - 124; Bacteria - 43…	4940	18910	0;1;365;3;174;0;4397	0;75;1223;0;796;0;16816	0	1	30	45	9.42519e-07	2.77958e-08	1.7561e-06	0.244691	0.158883	1.79896e+07	-22.1155	5.99884	3.11051e-06	0.0010171	-11.1833	6.12611	21.6682	3.24127e-06	0.00133026	1	0.000634051	Chr3:2457107-2463965	53.1586	88.851	0.741083	-1.56176	0.118344	0.24451	0.0146402	0.197365	0.00131563	0.0312107	0.0914551	0.0953284	0.1969	0.342487	0.0491733
CTL12_vs_AVR12	at1g67800	at1g67800.2	2	4	0	Copine (Calcium-dependent phospholipid-binding protein) family		Copine (Calcium-dependent phospholipid-binding protein) family; FUNCTIONS IN: zinc ion binding; INVOLVED IN: N-terminal protein myristoylation; EXPRESSED IN: 19 plant structures; EXPRESSED DURING: 10 growth stages; CONTAINS InterPro DOMAIN/s: Zinc finger RING-type (InterPro:IPR001841) Copine (InterPro:IPR010734) von Willebrand factor type A (InterPro:IPR002035); BEST Arabidopsis thaliana protein …	1288	4194	15;7;0;1;0;0;5;0;0;0;0;0;0;0;1260	56;122;2;4;0;0;6;2;0;0;0;0;0;0;4002	1	6	65	57	1.54049e-06	1.91352e-07	2.77428e-06	0.199756	0.158883	1.79896e+07	-20.3936	3.8688	1.09403e-05	0.00246919	-10.3845	3.57703	18.9548	1.33855e-05	0.00373562	1	0.00178054	Chr1:25420779-25423731	5.40893	32.2757	0	0	1	1	0.41805	0.741516	0.156603	0.359855	0.524138	0.541516	0.719953	0.855	0.122631
CTL12_vs_AVR12	at1g19660	at1g19660.2	2	2	0	Wound-responsive family protein		Wound-responsive family protein; FUNCTIONS IN: DNA binding nuclease activity; INVOLVED IN: response to wounding nucleotide-excision repair; EXPRESSED IN: ovule; CONTAINS InterPro DOMAIN/s: Protein of unknown function DUF151 (InterPro:IPR003729) UvrB/UvrC protein (InterPro:IPR001943); BEST Arabidopsis thaliana protein match is: bifunctional nuclease in basal defense response 1 (TAIR:AT1G75380.3); …	8869	12033	524;30;8315	647;203;11183	12	18	101	102	2.90958e-06	1.00366e-06	4.65835e-06	0.185491	0.158883	1.79896e+07	-18.8109	2.19878	0.00318316	0.0859243	-10.1863	2.20609	10.7418	0.00104744	0.074571	1	0.0355433	Chr1:6799980-6802685	25.2147	44.7572	0.827856	-1.84586	0.0649122	0.165643	0.0288499	0.166482	0.0188587	0.0419951	0.0814239	0.0790578	0.162841	0.289168	0.0249669
CTL12_vs_AVR12	at1g07350	at1g07350.1	1	2	0	RNA-binding (RRM/RBD/RNP motifs) family protein		RNA-binding (RRM/RBD/RNP motifs) family protein; FUNCTIONS IN: RNA binding nucleotide binding nucleic acid binding; INVOLVED IN: RNA splicing; EXPRESSED IN: 26 plant structures; EXPRESSED DURING: 15 growth stages; CONTAINS InterPro DOMAIN/s: RNA recognition motif RNP-1 (InterPro:IPR000504) Nucleotide-binding alpha-beta plait (InterPro:IPR012677); BEST Arabidopsis thaliana protein match is: RNA-bi…	1752	2887	21;147;1584	108;163;2616	1	20	60	48	1.50654e-06	5.12893e-07	2.44244e-06	0.221811	0.158883	1.79896e+07	-19.7898	2.29345	0.0028236	0.0805244	-10.3182	2.1963	8.82451	0.00297212	0.148648	1	0.0711063	Chr1:2257424-2260101	12.0655	23.5019	0.961884	-2.06093	0.0393094	0.119425	0.171702	0.486719	0.0511352	0.125287	0.244856	0.315621	0.505837	0.691447	0.15815
CTL12_vs_VIR12	at5g02020	at5g02020.2	2	2	0		Encodes a protein involved in salt tolerance names SIS (Salt Induced Serine rich).	unknown protein; FUNCTIONS IN: molecular_function unknown; INVOLVED IN: biological_process unknown; LOCATED IN: chloroplast; EXPRESSED IN: 13 plant structures; EXPRESSED DURING: 6 growth stages; BEST Arabidopsis thaliana protein match is: unknown protein (TAIR:AT5G59080.1); Has 52 Blast hits to 52 proteins in 8 species: Archae - 0; Bacteria - 0; Metazoa - 0; Fungi - 0; Plants - 52; Viruses - 0; O…	98	1102	17;3;78	74;590;438	0	3	16	574	8.16398e-06	8.16112e-08	1.60958e-05	0.276566	0.140545	1.39666e+07	-19.7676	7.66976	7.93313e-11	8.10119e-08	-9.74064	8.10068	103.456	2.66233e-24	3.71502e-20	1	1.60698e-20	Chr5:386017-388123	0.271442	33.1318	6.93143	-5.82992	5.54531e-09	1.37999e-06	0.0552778	0.730897	0.00145573	0.0673876	0.200707	0.134707	0.591497	0.898985	0.0446023
CTL12_vs_VIR12	at4g28300	at4g28300.2	2	2	0	Protein of unknown function (DUF1421)	Encodes a protein with 13.6% proline amino acids that is predicted to localize to the cell wall.	Protein of unknown function (DUF1421); CONTAINS InterPro DOMAIN/s: Protein of unknown function DUF1421 (InterPro:IPR010820); BEST Arabidopsis thaliana protein match is: Protein of unknown function (DUF1421) (TAIR:AT5G14540.1); Has 35333 Blast hits to 34131 proteins in 2444 species: Archae - 798; Bacteria - 22429; Metazoa - 974; Fungi - 991; Plants - 531; Viruses - 0; Other Eukaryotes - 9610 (sour…	8050	20023	182;41;7827	516;522;18985	18	23	85	437	8.88185e-06	1.42988e-06	1.61637e-05	0.151267	0.140545	1.39666e+07	-17.6572	3.47732	2.71403e-07	8.22323e-05	-9.13164	3.52517	43.5023	4.23459e-11	5.37177e-08	1	2.32364e-08	Chr4:14014652-14017068	5.03102	56.0872	3.47875	-6.77501	1.244e-11	7.34279e-09	0.0428304	0.199613	0.0196514	0.0454149	0.0851158	0.0821334	0.157647	0.255525	0.0271167
CTL12_vs_VIR12	at5g04830	at5g04830.1	1	2	0	Nuclear transport factor 2 (NTF2) family protein		Nuclear transport factor 2 (NTF2) family protein; Has 30201 Blast hits to 17322 proteins in 780 species: Archae - 12; Bacteria - 1396; Metazoa - 17338; Fungi - 3422; Plants - 5037; Viruses - 0; Other Eukaryotes - 2996 (source: NCBI BLink).	1868	2596	9;283;1576	137;232;2227	2	7	16	121	2.23166e-06	2.54447e-07	4.15058e-06	0.207019	0.140545	1.39666e+07	-19.8997	4.01363	5.30596e-06	0.000925924	-10.8555	4.10116	28.4634	9.54882e-08	4.03771e-05	1	1.74657e-05	Chr5:1402044-1403961	2.78054	50.1059	4.17154	-5.94202	2.81531e-09	7.54502e-07	0.0264926	0.402789	0.00831086	0.0308988	0.072029	0.20045	0.351811	0.536468	0.164141
CTL12_vs_VIR12	at1g10590	at1g10590.3	4	3	0	Nucleic acid-binding OB-fold-like protein		Nucleic acid-binding OB-fold-like protein; INVOLVED IN: biological_process unknown; LOCATED IN: plasma membrane; EXPRESSED IN: 26 plant structures; EXPRESSED DURING: 15 growth stages; CONTAINS InterPro DOMAIN/s: Nucleic acid-binding OB-fold-like (InterPro:IPR016027) Nucleic acid-binding OB-fold (InterPro:IPR012340); BEST Arabidopsis thaliana protein match is: Nucleic acid-binding OB-fold-like pro…	4546	5350	440;19;0;15;0;0;4072	661;53;0;130;0;0;4506	4	11	35	95	2.43538e-06	4.35736e-07	4.41969e-06	0.157953	0.140545	1.39666e+07	-19.4566	3.33418	9.78131e-06	0.00147372	-10.0861	3.40079	41.0351	1.49523e-10	1.22732e-07	1	5.30895e-08	Chr1:3502003-3503457	9.09542	42.2422	2.21547	-3.84717	0.000119489	0.00388037	0.0244403	0.147983	0.0114546	0.0310743	0.0650858	0.0759369	0.148514	0.261007	0.0389141
CTL12_vs_VIR12	at2g06050	at2g06050.1	1	3	0	oxophytodienoate-reductase 3	Encodes a 12-oxophytodienoate reductase that is required for jasmonate biosynthesis. Mutants are male sterile and defective in pollen dehiscence. Shows activity towards 246-trinitrotoluene.	oxophytodienoate-reductase 3 (OPR3); FUNCTIONS IN: 12-oxophytodienoate reductase activity; INVOLVED IN: response to jasmonic acid stimulus response to fungus jasmonic acid biosynthetic process response to wounding response to ozone; LOCATED IN: peroxisome; EXPRESSED IN: 25 plant structures; EXPRESSED DURING: 14 growth stages; CONTAINS InterPro DOMAIN/s: Aldolase-type TIM barrel (InterPro:IPR01378…	4959	16550	188;32;385;8;0;0;4346	933;83;1247;13;0;0;14274	42	146	154	779	1.71276e-05	5.31638e-06	2.88748e-05	0.125279	0.140545	1.39666e+07	-16.3006	2.44113	1.18377e-05	0.00169994	-6.60694	2.36185	16.0548	6.15358e-05	0.00850168	1	0.00367752	Chr2:2359113-2362302	89.0093	316.419	1.82981	-3.23641	0.00121044	0.0179128	0.834398	0.913966	0.661917	0.787928	0.877613	0.842793	0.901426	0.945586	0.00637846
CTL12_vs_VIR12	at1g54100	at1g54100.2	2	2	0	aldehyde dehydrogenase 7B4	Aldehyde dehydrogenase	aldehyde dehydrogenase 7B4 (ALDH7B4); FUNCTIONS IN: 3-chloroallyl aldehyde dehydrogenase activity oxidoreductase activity; INVOLVED IN: response to desiccation response to salt stress response to abscisic acid stimulus; EXPRESSED IN: 23 plant structures; EXPRESSED DURING: 15 growth stages; CONTAINS InterPro DOMAIN/s: Aldehyde/histidinol dehydrogenase (InterPro:IPR016161) Aldehyde dehydrogenase (I…	6796	17437	126;147;6523	150;659;16628	17	130	105	554	1.19332e-05	3.55769e-06	2.0319e-05	0.144658	0.140545	1.39666e+07	-16.8475	2.51917	2.59437e-05	0.00311009	-8.37902	2.55735	24.2998	8.24465e-07	0.000244603	1	0.000105806	Chr1:20195263-20199130	141.343	415.61	1.55603	-2.46791	0.0135905	0.078208	0.627912	0.876964	0.441944	0.619551	0.76381	0.77857	0.869646	0.928878	0.0862908
CTL12_vs_VIR12	at1g07350	at1g07350.1	1	2	0	RNA-binding (RRM/RBD/RNP motifs) family protein		RNA-binding (RRM/RBD/RNP motifs) family protein; FUNCTIONS IN: RNA binding nucleotide binding nucleic acid binding; INVOLVED IN: RNA splicing; EXPRESSED IN: 26 plant structures; EXPRESSED DURING: 15 growth stages; CONTAINS InterPro DOMAIN/s: RNA recognition motif RNP-1 (InterPro:IPR000504) Nucleotide-binding alpha-beta plait (InterPro:IPR012677); BEST Arabidopsis thaliana protein match is: RNA-bi…	1752	2007	21;147;1584	84;53;1870	1	20	25	59	1.69205e-06	5.21536e-07	2.91791e-06	0.185491	0.140545	1.39666e+07	-19.6527	2.52861	0.000506804	0.0310524	-10.3182	2.71598	15.1645	9.85411e-05	0.0117525	1	0.00508371	Chr1:2257424-2260101	12.0655	41.932	1.79716	-3.57924	0.000344597	0.00796591	0.175506	0.73464	0.0539301	0.127569	0.246145	0.584748	0.74482	0.860445	0.422212
CTL12_vs_VIR12	at1g09140	at1g09140.2	2	2	0	SERINE-ARGININE PROTEIN 30	Encodes a serine-arginine rich RNA binding protein involved in regulation of splicing (including splicing of itself). Exists as 3 alternative spliced forms that are differentially expressed.	SERINE-ARGININE PROTEIN 30 (ATSRP30); CONTAINS InterPro DOMAIN/s: RNA recognition motif RNP-1 (InterPro:IPR000504) Nucleotide-binding alpha-beta plait (InterPro:IPR012677); BEST Arabidopsis thaliana protein match is: RNA-binding (RRM/RBD/RNP motifs) family protein (TAIR:AT1G02840.3); Has 23 Blast hits to 23 proteins in 6 species: Archae - 0; Bacteria - 0; Metazoa - 0; Fungi - 0; Plants - 23; Viru…	5430	2115	28;1633;3769	55;423;1637	272	1361	146	277	2.86449e-05	4.20647e-05	1.51917e-05	0.100439	0.140545	1.39666e+07	-15.2716	-1.46996	0.00211322	0.0804775	-7.86881	-1.40665	7.62001	0.00577241	0.19921	1	0.0876793	Chr1:2942563-2945961	147.531	29.7254	-2.31125	4.36414	1.27621e-05	0.000772314	0.948687	0.617758	0.829471	0.906064	0.956586	0.454538	0.617817	0.765364	-0.460052
CTL12_vs_VIR12	at3g26690	at3g26690.1	1	2	0	nudix hydrolase homolog 13	Encodes AtNUDT13 a mitochondrial Nudix hydrolase specific for long-chain diadenosine polyphosphates.	nudix hydrolase homolog 13 (NUDX13); CONTAINS InterPro DOMAIN/s: NUDIX hydrolase domain-like (InterPro:IPR015797) NUDIX hydrolase conserved site (InterPro:IPR020084) NUDIX hydrolase domain (InterPro:IPR000086); BEST Arabidopsis thaliana protein match is: nudix hydrolase homolog 12 (TAIR:AT1G12880.1); Has 1216 Blast hits to 1215 proteins in 350 species: Archae - 0; Bacteria - 513; Metazoa - 242; F…	192	452	1;8;183	26;19;407	0	1	11	15	4.72242e-07	2.78904e-08	9.62041e-07	0.221811	0.140545	1.39666e+07	-22.542	5.13892	6.80837e-05	0.00656365	-11.5589	5.00195	23.1869	1.46997e-06	0.000394461	1	0.00017063	Chr3:9801213-9805715	7.41456	17.4091	1.2314	-2.21369	0.0268499	0.116852	0.253388	0.728068	0.0544484	0.333335	0.673745	0.590143	0.792776	0.918626	0.0723301
CTL12_vs_VIR12	at2g26980	at2g26980.2	2	5	0	CBL-interacting protein kinase 3	encodes a serine-threonine protein kinase whose expression increases in response to abscisic acid cold drought high salt and wounding conditions. The gene is expressed in developing seeds and seedlings. Lines carrying a T-DNA insertions have reduced germi	CBL-interacting protein kinase 3 (CIPK3); CONTAINS InterPro DOMAIN/s: Protein kinase ATP binding site (InterPro:IPR017441) Serine/threonine-protein kinase domain (InterPro:IPR002290) NAF/FISL domain (InterPro:IPR018451) Serine/threonine-protein kinase-like domain (InterPro:IPR017442) Protein kinase-like domain (InterPro:IPR011009) Serine/threonine-protein kinase active site (InterPro:IPR008271) N…	4188	2356	12;2;12;0;0;0;0;7;0;0;0;170;0;0;995;64;0;0;0;0;0;0;105;0;0;0;0;307;0;0;2514	19;45;33;1;0;0;0;21;0;0;0;73;0;0;516;56;0;0;0;0;0;0;56;0;0;0;0;99;0;0;1437	0	2	2	43	7.12777e-07	5.50609e-08	1.3525e-06	0.31878	0.140545	1.39666e+07	-21.8636	4.60542	0.000390436	0.0253552	-11.7861	4.96345	18.5778	1.6311e-05	0.0029559	1	0.00127861	Chr2:11514702-11518734	1.31417	15.0617	0	0	1	1	0.0577415	0.422563	0.0100699	0.0716513	0.18132	0.227616	0.393927	0.554035	0.13496
CTL12_vs_VIR12	at5g02020	at5g02020.1	1	2	0		Encodes a protein involved in salt tolerance names SIS (Salt Induced Serine rich).	unknown protein; FUNCTIONS IN: molecular_function unknown; INVOLVED IN: biological_process unknown; LOCATED IN: chloroplast; EXPRESSED IN: 13 plant structures; EXPRESSED DURING: 6 growth stages; BEST Arabidopsis thaliana protein match is: unknown protein (TAIR:AT5G59080.1); Has 77 Blast hits to 77 proteins in 14 species: Archae - 0; Bacteria - 0; Metazoa - 0; Fungi - 0; Plants - 77; Viruses - 0; …	98	1102	17;3;78	74;590;438	1	16	18	56	1.43924e-06	4.3171e-07	2.48234e-06	0.192581	0.140545	1.39666e+07	-19.9079	2.56275	0.000737002	0.0400012	-10.5811	2.74739	14.684	0.000127122	0.0145616	1	0.00629884	Chr5:386017-388123	6.32688	11.3689	0.845528	-1.47439	0.140375	0.307255	0.944722	0.269103	0.799293	0.932612	0.998544	0.101015	0.408503	0.865293	-0.828917
CTL12_vs_VIR12	at3g16400	at3g16400.2	2	2	0	nitrile specifier protein 1	Encodes a nitrile-specifier protein NSP1 responsible for constitutive and herbivore-induced simple nitrile formation in rosette leaves. NSP1 is one out of five (At3g16400/NSP1 At2g33070/NSP2 At3g16390/NSP3 At3g16410/NSP4 and At5g48180/NSP5) A. thaliana ep	MYROSINASE-BINDING PROTEIN-LIKE PROTEIN-470 (ATMLP-470); FUNCTIONS IN: molecular_function unknown; INVOLVED IN: glucosinolate catabolic process response to herbivore nitrile biosynthetic process; LOCATED IN: cellular_component unknown; EXPRESSED IN: rosette leaf cotyledon guard cell leaf; EXPRESSED DURING: seedling growth; CONTAINS InterPro DOMAIN/s: Kelch repeat type 1 (InterPro:IPR006652) Galac…	11283	22489	58;7;11218	81;57;22351	0	7	5	52	9.61815e-07	1.82995e-07	1.73955e-06	0.276566	0.140545	1.39666e+07	-20.8227	3.29602	0.00107244	0.0512464	-10.8498	3.56247	20.0445	7.56624e-06	0.00153014	1	0.000661882	Chr3:5566085-5568545	415.576	703.019	0.758451	-1.02795	0.303974	0.489781	0.197309	0.581709	0.0489026	0.227961	0.503395	0.335406	0.606966	0.815611	0.0047198
CTL12_vs_VIR12	at4g28300	at4g28300.1	1	2	0	Protein of unknown function (DUF1421)	Encodes a protein with 13.6% proline amino acids that is predicted to localize to the cell wall.	Protein of unknown function (DUF1421); CONTAINS InterPro DOMAIN/s: Protein of unknown function DUF1421 (InterPro:IPR010820); BEST Arabidopsis thaliana protein match is: Protein of unknown function (DUF1421) (TAIR:AT5G14540.1); Has 69579 Blast hits to 42038 proteins in 1735 species: Archae - 58; Bacteria - 7637; Metazoa - 28439; Fungi - 15188; Plants - 8838; Viruses - 1343; Other Eukaryotes - 8076…	8050	20023	182;41;7827	516;522;18985	61	121	187	329	1.23914e-05	5.96928e-06	1.87771e-05	0.118964	0.140545	1.39666e+07	-16.5275	1.65362	0.00207198	0.0795492	-8.57566	1.73053	13.0155	0.00030892	0.0281743	1	0.0121872	Chr4:14014652-14017068	220.894	443.552	1.00575	-1.6483	0.0992918	0.250442	0.95717	0.800387	0.914884	0.954585	0.980349	0.744475	0.842353	0.917867	-0.213172
CTL12_vs_VIR12	at4g27900	at4g27900.2	2	2	0	CCT motif family protein		CCT motif family protein; FUNCTIONS IN: molecular_function unknown; INVOLVED IN: biological_process unknown; LOCATED IN: cellular_component unknown; EXPRESSED IN: 23 plant structures; EXPRESSED DURING: 13 growth stages; CONTAINS InterPro DOMAIN/s: CCT domain (InterPro:IPR010402); BEST Arabidopsis thaliana protein match is: CCT motif family protein (TAIR:AT5G53420.1); Has 1589 Blast hits to 1589 p…	1295	970	50;3;1242	61;34;875	0	3	3	31	5.70908e-07	8.16112e-08	1.06265e-06	0.276566	0.140545	1.39666e+07	-21.7491	3.7069	0.00252425	0.0916755	-11.5108	4.01735	13.6344	0.000222076	0.0220178	1	0.00952411	Chr4:13890643-13893073	16.7246	16.6456	-0.00683034	0.0137684	0.989015	0.994484	0.0799185	0.457349	0.0132373	0.122476	0.321663	0.243218	0.472582	0.697343	0.0300738
CTL12_vs_VIR12	at5g59830	at5g59830.2	2	2	0			unknown protein; BEST Arabidopsis thaliana protein match is: unknown protein (TAIR:AT5G13660.2); Has 35333 Blast hits to 34131 proteins in 2444 species: Archae - 798; Bacteria - 22429; Metazoa - 974; Fungi - 991; Plants - 531; Viruses - 0; Other Eukaryotes - 9610 (source: NCBI BLink).	684	636	4;1;679	5;13;618	0	1	6	7	2.37416e-07	2.78904e-08	4.80725e-07	0.25251	0.140545	1.39666e+07	-23.0382	4.15572	0.00305525	0.102856	-12.4486	4.02749	8.88205	0.00287988	0.126371	1	0.0553598	Chr5:24105077-24109251	0	2.28916	1.79769e+308	1.79769e+308	0.000750614	0.0132556	0.0444019	0.357194	0.00319982	0.0848321	0.274244	0.157493	0.354186	0.617883	0.00674103
CTL12_vs_VIR12	at1g03250	at1g03250.2	2	2	0			unknown protein; FUNCTIONS IN: molecular_function unknown; INVOLVED IN: biological_process unknown; LOCATED IN: cellular_component unknown; EXPRESSED IN: 24 plant structures; EXPRESSED DURING: 15 growth stages.	682	601	92;1;589	66;16;519	0	1	1	15	2.66215e-07	2.78904e-08	5.14163e-07	0.310116	0.140545	1.39666e+07	-23.045	4.15879	0.00603158	0.154844	-12.4578	4.48414	9.07439	0.00259214	0.118205	1	0.0518086	Chr1:793352-795376	0.236498	4.18271	4.14454	-2.48082	0.013108	0.0765484	0.00962356	0.179377	0	0.0258928	0.0866841	0.0446719	0.159928	0.360788	0.00267332
CTL12_vs_VIR12	at5g22210	at5g22210.1	1	2	0			unknown protein; FUNCTIONS IN: molecular_function unknown; INVOLVED IN: N-terminal protein myristoylation; LOCATED IN: cellular_component unknown; Has 30201 Blast hits to 17322 proteins in 780 species: Archae - 12; Bacteria - 1396; Metazoa - 17338; Fungi - 3422; Plants - 5037; Viruses - 0; Other Eukaryotes - 2996 (source: NCBI BLink).	307	260	32;112;163	4;91;165	6	26	0	4	5.14999e-07	8.75837e-07	1.35254e-07	0.221811	0.140545	1.39666e+07	-21.4956	-2.7218	0.0073918	0.174986	-10.9264	-2.74058	11.0505	0.000886639	0.0609466	1	0.0263633	Chr5:7358819-7359988	17.7056	4.30662	-2.03958	2.49753	0.0125062	0.0743428	0.237708	0.0470544	0.0984754	0.294711	0.578402	0.0100796	0.0595519	0.157734	-0.521951
CTL12_vs_VIR12	at2g35390	at2g35390.3	4	3	0	Phosphoribosyltransferase family protein		Phosphoribosyltransferase family protein; FUNCTIONS IN: magnesium ion binding ribose phosphate diphosphokinase activity; INVOLVED IN: cellular biosynthetic process nucleotide biosynthetic process nucleoside metabolic process ribonucleoside monophosphate biosynthetic process; LOCATED IN: chloroplast; EXPRESSED IN: 6 plant structures; EXPRESSED DURING: L mature pollen stage M germinated pollen stag…	2551	1020	85;0;335;9;0;61;2061	22;0;143;47;0;37;771	1	8	4	43	8.46165e-07	2.42552e-07	1.44421e-06	0.260427	0.140545	1.39666e+07	-20.7328	2.57561	0.00764991	0.17842	-11.0013	2.71676	10.9369	0.000942657	0.0632658	1	0.0273665	Chr2:14895278-14897822	0.804892	4.43548	2.46222	-3.07059	0.00213636	0.0254402	0.115246	0.762061	0.026059	0.0885285	0.203882	0.322644	0.562338	0.798435	0.202755
CTL12_vs_VIR12	at2g39280	at2g39280.1	1	2	0	Ypt/Rab-GAP domain of gyp1p superfamily protein		Ypt/Rab-GAP domain of gyp1p superfamily protein; FUNCTIONS IN: RAB GTPase activator activity; INVOLVED IN: regulation of Rab GTPase activity; LOCATED IN: intracellular; EXPRESSED IN: 18 plant structures; EXPRESSED DURING: 8 growth stages; CONTAINS InterPro DOMAIN/s: RabGAP/TBC (InterPro:IPR000195); BEST Arabidopsis thaliana protein match is: Ypt/Rab-GAP domain of gyp1p superfamily protein (TAIR:A…	982	415	33;48;901	4;33;378	13	20	2	2	6.13345e-07	1.08975e-06	1.44973e-07	0.229344	0.140545	1.39666e+07	-21.2277	-2.93422	0.00800419	0.183146	-11.2515	-2.8158	13.0953	0.000296037	0.0275393	1	0.0119125	Chr2:16399971-16406854	13.3347	3.64675	-1.8705	3.67391	0.000238872	0.00619745	0.556202	0.174383	0.453672	0.685689	0.852754	0.0685244	0.224158	0.469447	-0.688846
CTL12_vs_VIR12	at4g02880	at4g02880.2	2	2	0			unknown protein; FUNCTIONS IN: molecular_function unknown; INVOLVED IN: biological_process unknown; LOCATED IN: cellular_component unknown; EXPRESSED IN: 24 plant structures; EXPRESSED DURING: 15 growth stages; BEST Arabidopsis thaliana protein match is: unknown protein (TAIR:AT1G03290.2).	1499	2222	48;37;1414	40;115;2067	12	25	35	80	2.59261e-06	1.15244e-06	4.00969e-06	0.157953	0.140545	1.39666e+07	-18.8213	1.78512	0.00948557	0.203796	-10.0436	1.86023	15.8542	6.84159e-05	0.00909215	1	0.00393294	Chr4:1274464-1280031	1.98745	6.2923	1.66267	-2.84966	0.00437662	0.0389551	0.0673679	0.22697	0.033239	0.0755717	0.146292	0.112166	0.205966	0.353627	0.011519
CTL12_vs_VIR12	at1g76990	at1g76990.3	4	5	0	ACT domain repeat 3		ACT domain repeat 3 (ACR3); FUNCTIONS IN: amino acid binding; INVOLVED IN: nitrogen compound metabolic process metabolic process; LOCATED IN: cytosol; EXPRESSED IN: 22 plant structures; EXPRESSED DURING: 13 growth stages; CONTAINS InterPro DOMAIN/s: Protein-PII uridylyltransferase (InterPro:IPR010043) Amino acid-binding ACT (InterPro:IPR002912); BEST Arabidopsis thaliana protein match is: ACT dom…	9990	10610	0;0;0;102;0;0;1392;0;142;0;0;0;7;0;0;0;0;6;0;0;0;53;0;6;0;0;0;0;0;0;8282	0;0;0;24;0;0;1471;0;265;0;0;0;3;0;0;0;0;0;0;0;0;14;0;2;0;0;0;0;0;0;8831	34	68	12	12	2.10791e-06	3.30361e-06	9.17476e-07	0.178484	0.140545	1.39666e+07	-19.1176	-1.84155	0.0125088	0.238294	-9.78585	-1.81483	13.4827	0.000240774	0.0228763	1	0.00989546	Chr1:28932161-28935550	23.782	4.20517	-2.49964	4.67598	2.92555e-06	0.000245184	0.359415	0.0544101	0.161218	0.281858	0.418804	0.028357	0.0583501	0.103735	-0.354382
CTL12_vs_VIR12	at4g28910	at4g28910.2	2	3	0	novel interactor of JAZ		novel interactor of JAZ (NINJA); CONTAINS InterPro DOMAIN/s: Protein of unknown function DUF1675 (InterPro:IPR012463); BEST Arabidopsis thaliana protein match is: ABI five binding protein 3 (TAIR:AT3G29575.4); Has 317 Blast hits to 301 proteins in 73 species: Archae - 2; Bacteria - 15; Metazoa - 43; Fungi - 39; Plants - 175; Viruses - 3; Other Eukaryotes - 40 (source: NCBI BLink).	3864	5709	78;31;47;0;0;29;3679	78;83;47;2;0;114;5385	4	27	17	66	1.75075e-06	8.05133e-07	2.70919e-06	0.185491	0.140545	1.39666e+07	-19.3853	1.76542	0.0139302	0.253687	-10.0299	1.83904	13.0489	0.000303464	0.0280433	1	0.0121305	Chr4:14264066-14266749	13.8879	34.6311	1.31824	-2.64682	0.00812519	0.0573039	0.237624	0.489985	0.106437	0.20321	0.37272	0.269351	0.446821	0.676147	0.0114837
CTL12_vs_VIR12	at1g10390	at1g10390.1	1	2	0	Nucleoporin autopeptidase		Nucleoporin autopeptidase; FUNCTIONS IN: transporter activity; INVOLVED IN: transport; LOCATED IN: chloroplast nuclear pore; EXPRESSED IN: 24 plant structures; EXPRESSED DURING: 14 growth stages; CONTAINS InterPro DOMAIN/s: Peptidase S59 nucleoporin (InterPro:IPR007230); BEST Arabidopsis thaliana protein match is: Nucleoporin autopeptidase (TAIR:AT1G59660.1); Has 77624 Blast hits to 32376 protein…	3648	3215	18;37;3593	2;31;3182	10	8	0	2	3.43176e-07	6.40116e-07	6.89997e-08	0.310116	0.140545	1.39666e+07	-22.1339	-3.39656	0.014223	0.257244	-11.5185	-2.98184	7.45352	0.00633126	0.210851	1	0.0932086	Chr1:3407023-3412843	4.17955	0.725145	-2.52701	4.07765	4.54924e-05	0.00195505	0.117139	0.0232609	0.0498996	0.152538	0.347795	0.000429813	0.0311922	0.0863083	-0.31942
CTL12_vs_VIR12	at5g35680	at5g35680.2	2	3	0	Nucleic acid-binding OB-fold-like protein		Nucleic acid-binding OB-fold-like protein; FUNCTIONS IN: RNA binding translation initiation factor activity; INVOLVED IN: translational initiation; LOCATED IN: cellular_component unknown; EXPRESSED IN: 24 plant structures; EXPRESSED DURING: 15 growth stages; CONTAINS InterPro DOMAIN/s: Nucleic acid-binding OB-fold-like (InterPro:IPR016027) Nucleic acid-binding OB-fold (InterPro:IPR012340) S1 IF1 …	3049	2963	4;26;850;0;198;0;1971	0;83;840;0;142;0;1898	11	15	31	52	1.95959e-06	8.66741e-07	3.02871e-06	0.178484	0.140545	1.39666e+07	-19.2151	1.76997	0.0208622	0.315091	-10.1255	1.88211	14.935	0.000111281	0.0131594	1	0.0056923	Chr5:13856102-13859013	15.7271	60.9832	1.95516	-3.64802	0.000264265	0.00662372	0.0502973	0.249298	0.0344572	0.07459	0.143606	0.121853	0.224477	0.358155	0.0289314
CTL12_vs_VIR12	at2g35390	at2g35390.1	1	3	0	Phosphoribosyltransferase family protein		Phosphoribosyltransferase family protein; FUNCTIONS IN: magnesium ion binding ribose phosphate diphosphokinase activity; INVOLVED IN: cellular biosynthetic process nucleotide biosynthetic process nucleoside metabolic process ribonucleoside monophosphate biosynthetic process; EXPRESSED IN: 6 plant structures; EXPRESSED DURING: L mature pollen stage M germinated pollen stage LP.10 ten leaves visibl…	2551	1020	85;0;335;9;0;61;2061	22;0;143;47;0;37;771	25	60	10	12	1.72248e-06	2.61891e-06	8.22488e-07	0.17156	0.140545	1.39666e+07	-19.3681	-1.66641	0.0231245	0.332002	-9.71136	-1.64422	10.3455	0.0012979	0.0770822	1	0.0334855	Chr2:14895278-14897822	9.69583	1.77719	-2.44776	4.16868	3.06367e-05	0.00145642	0.880994	0.234793	0.396482	0.671138	0.923166	0.107462	0.211634	0.371575	-0.730637
CTL12_vs_VIR12	at1g07350	at1g07350.2	2	2	0	RNA-binding (RRM/RBD/RNP motifs) family protein		RNA-binding (RRM/RBD/RNP motifs) family protein; FUNCTIONS IN: RNA binding nucleotide binding nucleic acid binding; INVOLVED IN: RNA splicing; EXPRESSED IN: 26 plant structures; EXPRESSED DURING: 15 growth stages; CONTAINS InterPro DOMAIN/s: RNA recognition motif RNP-1 (InterPro:IPR000504) Nucleotide-binding alpha-beta plait (InterPro:IPR012677); BEST Arabidopsis thaliana protein match is: RNA-bi…	1752	2007	21;147;1584	84;53;1870	53	94	17	36	3.39419e-06	4.95566e-06	1.86972e-06	0.157953	0.140545	1.39666e+07	-18.3223	-1.41331	0.0268385	0.36274	-9.41056	-1.2806	7.45642	0.00632108	0.210851	1	0.0932086	Chr1:2257424-2260101	51.2542	21.4882	-1.25412	2.53251	0.0113249	0.0700588	0.824494	0.26536	0.753855	0.872431	0.94607	0.139555	0.25518	0.415252	-0.755548
CTL12_vs_VIR12	at1g01550	at1g01550.2	2	2	0	Protein of unknown function (DUF793)	BYPASS1 required to prevent constitutive production of a root-derived graft-transmissible signal	BYPASS 1 (BPS1); FUNCTIONS IN: molecular_function unknown; LOCATED IN: plasma membrane; EXPRESSED IN: 24 plant structures; EXPRESSED DURING: 13 growth stages; CONTAINS InterPro DOMAIN/s: Protein BYPASS related (InterPro:IPR008511); BEST Arabidopsis thaliana protein match is: unknown protein (TAIR:AT2G46080.1); Has 35333 Blast hits to 34131 proteins in 2444 species: Archae - 798; Bacteria - 22429;…	3927	4207	265;30;3632	143;67;3997	7	23	30	37	1.69195e-06	8.55982e-07	2.55392e-06	0.17156	0.140545	1.39666e+07	-19.363	1.58212	0.026866	0.362897	-9.01443	1.51956	7.93177	0.00485744	0.176973	1	0.0777705	Chr1:199638-201775	18.399	50.0421	1.44351	-3.05453	0.00225413	0.0263155	0.102711	0.324875	0.0561335	0.131955	0.246473	0.230645	0.398376	0.594378	0.0623923
CTL12_vs_VIR12	at5g51300	at5g51300.2	2	3	0	splicing factor-related		splicing factor-related; FUNCTIONS IN: RNA binding zinc ion binding nucleotide binding nucleic acid binding; INVOLVED IN: RNA splicing; EXPRESSED IN: 24 plant structures; EXPRESSED DURING: 13 growth stages; CONTAINS InterPro DOMAIN/s: K Homology (InterPro:IPR004087) K Homology type 1 subgroup (InterPro:IPR018111) RNA recognition motif RNP-1 (InterPro:IPR000504) K Homology type 1 (InterPro:IPR0040…	2826	1509	178;22;4;1;143;0;2478	132;3;3;2;62;0;1307	12	10	3	0	4.49622e-07	7.94696e-07	1.14457e-07	0.327561	0.140545	1.39666e+07	-21.5295	-2.79467	0.0464735	0.463424	-11.9553	-2.87549	9.05322	0.00262232	0.118805	1	0.0520669	Chr5:20848896-20852334	10.167	1.34631	-2.91682	5.04698	4.48851e-07	5.47328e-05	0.259147	0.0421269	0.157955	0.324377	0.526053	0.0137974	0.0823728	0.206333	-0.450435
CTL6_vs_AVR6	at3g46640	at3g46640.1	1	3	0	Homeodomain-like superfamily protein	Encodes a myb family transcription factor with a single Myb DNA-binding domain (type SHAQKYF) that is unique to plants and is essential for circadian rhythms specifically for transcriptional regulation within the circadian clock. LUX is required for nor	PHYTOCLOCK 1 (PCL1); CONTAINS InterPro DOMAIN/s: Homeodomain-like (InterPro:IPR009057) Myb DNA-binding (InterPro:IPR014778) Myb-like DNA-binding domain SHAQKYF class (InterPro:IPR006447) HTH transcriptional regulator Myb-type DNA-binding (InterPro:IPR017930) Homeodomain-related (InterPro:IPR012287); BEST Arabidopsis thaliana protein match is: Homeodomain-like superfamily protein (TAIR:AT5G59570.1…	5359	1847	268;124;739;1;0;64;4163	61;74;233;0;0;32;1447	75	193	17	44	4.71434e-06	7.68634e-06	1.74151e-06	0.138125	0.0883491	1.80558e+07	-18.0563	-2.13628	0.000382883	0.0120964	-9.54025	-2.20329	23.0733	1.55941e-06	0.000679999	1	0.000298919	Chr3:17183069-17185218	101.823	23.9511	-2.08791	5.59944	2.15041e-08	1.90604e-06	0.774374	0.565922	0.67946	0.780987	0.856813	0.426495	0.563337	0.69522	-0.375566
CTL6_vs_AVR6	at1g01550	at1g01550.2	2	2	0	Protein of unknown function (DUF793)	BYPASS1 required to prevent constitutive production of a root-derived graft-transmissible signal	BYPASS 1 (BPS1); FUNCTIONS IN: molecular_function unknown; LOCATED IN: plasma membrane; EXPRESSED IN: 24 plant structures; EXPRESSED DURING: 13 growth stages; CONTAINS InterPro DOMAIN/s: Protein BYPASS related (InterPro:IPR008511); BEST Arabidopsis thaliana protein match is: unknown protein (TAIR:AT2G46080.1); Has 35333 Blast hits to 34131 proteins in 2444 species: Archae - 798; Bacteria - 22429;…	3217	6072	153;42;3022	189;206;5677	15	27	147	59	3.32335e-06	1.18736e-06	5.43863e-06	0.11272	0.0883491	1.80558e+07	-18.5858	2.19275	9.51896e-05	0.0040128	-9.01443	2.10824	17.613	2.70728e-05	0.00619302	1	0.00272237	Chr1:199638-201775	20.2554	75.9475	1.90669	-5.15092	2.59216e-07	1.70284e-05	0.237664	0.60693	0.139293	0.241325	0.367395	0.439619	0.579754	0.70502	0.150674
CTL6_vs_AVR6	at3g07700	at3g07700.2	2	3	0	Protein kinase superfamily protein		Protein kinase superfamily protein; LOCATED IN: chloroplast; EXPRESSED IN: 21 plant structures; EXPRESSED DURING: 12 growth stages; CONTAINS InterPro DOMAIN/s: ABC-1 (InterPro:IPR004147) Protein kinase-like domain (InterPro:IPR011009); BEST Arabidopsis thaliana protein match is: ABC2 homolog 13 (TAIR:AT5G64940.2); Has 10121 Blast hits to 10057 proteins in 1795 species: Archae - 124; Bacteria - 43…	4873	11120	0;7;281;0;211;0;4374	0;73;720;3;332;0;9992	3	4	61	12	1.05677e-06	1.95739e-07	1.89597e-06	0.164717	0.0883491	1.80558e+07	-20.6501	3.26417	6.31163e-05	0.00287375	-11.1833	2.96325	10.7657	0.00103401	0.085376	1	0.0375302	Chr3:2457107-2463965	26.4334	82.1868	1.63655	-4.23577	2.27771e-05	0.000799322	0.0807518	0.433744	0.0381461	0.0965219	0.182362	0.278421	0.411046	0.557477	0.157379
CTL6_vs_AVR6	at1g63830	at1g63830.2	2	3	0	PLAC8 family protein		PLAC8 family protein; LOCATED IN: plasma membrane membrane; EXPRESSED IN: 24 plant structures; EXPRESSED DURING: 15 growth stages; CONTAINS InterPro DOMAIN/s: Protein of unknown function Cys-rich (InterPro:IPR006461); BEST Arabidopsis thaliana protein match is: PLAC8 family protein (TAIR:AT5G41390.1); Has 35333 Blast hits to 34131 proteins in 2444 species: Archae - 798; Bacteria - 22429; Metazoa …	2562	3527	610;67;0;10;76;3;1796	769;215;0;8;72;17;2446	19	48	134	81	3.85438e-06	1.91089e-06	5.78411e-06	0.11272	0.0883491	1.80558e+07	-18.1977	1.59555	0.0030478	0.0548623	-9.24845	1.50374	10.421	0.00124591	0.0936167	1	0.0411527	Chr1:23685092-23687363	8.52287	26.0455	1.61162	-3.88534	0.000102186	0.00276808	0.177892	0.515268	0.104584	0.205567	0.33437	0.351436	0.499927	0.639901	0.0963448
CTL6_vs_AVR6	at1g20640	at1g20640.1	1	2	0	Plant regulator RWP-RK family protein		Plant regulator RWP-RK family protein; CONTAINS InterPro DOMAIN/s: Octicosapeptide/Phox/Bem1p (InterPro:IPR000270) Plant regulator RWP-RK (InterPro:IPR003035); BEST Arabidopsis thaliana protein match is: Plant regulator RWP-RK family protein (TAIR:AT1G76350.1); Has 665 Blast hits to 585 proteins in 44 species: Archae - 0; Bacteria - 2; Metazoa - 2; Fungi - 2; Plants - 595; Viruses - 0; Other Euka…	697	454	15;0;682	1;2;451	7	8	0	1	2.2222e-07	4.19515e-07	2.7424e-08	0.125279	0.0883491	1.80558e+07	-23.1504	-3.93316	0.00371323	0.0633614	-11.7602	-4.0231	10.4076	0.00125501	0.0936493	1	0.041167	Chr1:7154409-7158218	4.88764	0.793242	-2.6233	4.79985	1.58784e-06	8.02183e-05	0.999539	0.199604	0.732051	0.909118	0.999779	0.0667516	0.303396	0.609165	-0.876859
CTL6_vs_AVR6	at5g24300	at5g24300.1	1	2	0	Glycogen/starch synthases ADP-glucose type	SSI is a plastidial enzyme and crucial for the synthesis of normal amylopectin in the leaves of Arabidopsis. The absence of SSI results in a deficiency in the number of shorter glucans which in turn affect the formation and connection of the amylopectin c	SUPPRESSOR OF SALICYLIC ACID INSENSITIVITY 1 (SSI1); FUNCTIONS IN: transferase activity transferring glycosyl groups starch synthase activity; INVOLVED IN: amylopectin biosynthetic process; LOCATED IN: chloroplast chloroplast stroma; EXPRESSED IN: 26 plant structures; EXPRESSED DURING: 15 growth stages; CONTAINS InterPro DOMAIN/s: Glycogen/starch synthases ADP-glucose type (InterPro:IPR011835) St…	5796	3266	43;0;5753	11;2;3253	24	19	4	7	7.50227e-07	1.19617e-06	3.04381e-07	0.11272	0.0883491	1.80558e+07	-20.6588	-1.97068	0.00509766	0.0785221	-10.9702	-2.08866	9.06656	0.00260326	0.15263	1	0.0670941	Chr5:8266789-8271205	8.80938	2.47739	-1.83022	4.0972	4.18185e-05	0.00131448	0.999612	0.581129	0.696347	0.889826	0.999711	0.232687	0.481294	0.773489	-0.693842
CTL6_vs_AVR6	at3g24170	at3g24170.3	4	3	0	glutathione-disulfide reductase	Encodes a cytosolic glutathione reductase.	glutathione-disulfide reductase (GR1); FUNCTIONS IN: NADP or NADPH binding glutathione-disulfide reductase activity oxidoreductase activity FAD binding; INVOLVED IN: oxidation reduction glutathione metabolic process cell redox homeostasis; LOCATED IN: peroxisome; EXPRESSED IN: 23 plant structures; EXPRESSED DURING: 13 growth stages; CONTAINS InterPro DOMAIN/s: FAD-dependent pyridine nucleotide-di…	3211	5715	183;12;0;0;1;0;3015	357;24;0;20;9;0;5305	0	0	13	7	2.72815e-07	8.7835e-16	5.40174e-07	0.131666	0.0883491	1.80558e+07	-35.4196	29.1929	0.000137749	0.00545222	-11.7922	8.3956	16.2576	5.5288e-05	0.0112899	1	0.00496289	Chr3:8729509-8734562	20.6325	33.7155	0	0	1	1	8.09318e-05	0.234234	5.66788e-05	0.0478315	0.146718	0.130012	0.248097	0.390866	0.0541174
CTL6_vs_AVR6	at1g70410	at1g70410.2	2	3	0	beta carbonic anhydrase 4	Encodes a putative beta-carbonic anhydrase betaCA4. Together with betaCA1 (At3g01500) regulates CO2-controlled stomatal movements in guard cells.	beta carbonic anhydrase 4 (BCA4); FUNCTIONS IN: carbonate dehydratase activity zinc ion binding; INVOLVED IN: response to carbon dioxide carbon utilization regulation of stomatal movement; LOCATED IN: plasma membrane chloroplast envelope; EXPRESSED IN: 25 plant structures; EXPRESSED DURING: 12 growth stages; CONTAINS InterPro DOMAIN/s: Carbonic anhydrase prokaryotic-like conserved site (InterPro:…	4884	2722	4;184;0;97;10;0;4589	6;65;0;99;4;0;2548	75	109	23	42	3.5176e-06	5.19963e-06	1.83417e-06	0.106545	0.0883491	1.80558e+07	-18.3035	-1.50145	0.00480035	0.0753587	-9.11512	-1.5814	11.3043	0.000773286	0.0749336	1	0.0329398	Chr1:26533925-26538333	46.6253	17.341	0	0	1	1	0.658242	0.38085	0.512964	0.654269	0.769933	0.239789	0.364807	0.506528	-0.458749
CTL6_vs_AVR6	at5g20250	at5g20250.4	8	4	0	Raffinose synthase family protein	encodes a member of glycosyl hydrolase family 36. Expression is induced within 3 hours of dark treatment in senescing leaves and treatment with exogenous photosynthesis inhibitor. Induction of gene expression was suppressed in excised leaves supplied with	DARK INDUCIBLE 10 (DIN10); CONTAINS InterPro DOMAIN/s: Glycoside hydrolase catalytic core (InterPro:IPR017853) Raffinose synthase (InterPro:IPR008811); BEST Arabidopsis thaliana protein match is: seed imbibition 2 (TAIR:AT3G57520.1).	58176	14573	165;138;133;115;0;1;8;1123;0;0;0;376;0;1467;54650	25;19;14;22;0;0;4;368;0;0;0;147;0;450;13524	570	553	45	323	2.11981e-05	3.13971e-05	1.09788e-05	0.164717	0.0883491	1.80558e+07	-15.7154	-1.51278	0.0134026	0.146629	-8.38439	-2.10161	10.8752	0.000974606	0.0852578	1	0.0374782	Chr5:6833658-6836782	561.853	129.655	-2.11551	3.48877	0.000485248	0.00952675	0.798498	0.914584	0.69209	0.794513	0.867313	0.846488	0.905336	0.945912	0.0122557
CTL6_vs_VIR6	at5g20950	at5g20950.2	2	2	0	Glycosyl hydrolase family protein		Glycosyl hydrolase family protein; FUNCTIONS IN: hydrolase activity hydrolyzing O-glycosyl compounds; INVOLVED IN: carbohydrate metabolic process; LOCATED IN: cell wall membrane plant-type cell wall; EXPRESSED IN: 25 plant structures; EXPRESSED DURING: 13 growth stages; CONTAINS InterPro DOMAIN/s: Glycoside hydrolase family 3 N-terminal (InterPro:IPR001764) Glycoside hydrolase family 3 C-terminal…	8241	17872	146;25;8070	286;181;17405	14	11	116	65	2.06317e-06	6.95543e-07	3.33814e-06	0.118964	0.0993218	2.18995e+07	-19.3241	2.26282	0.000149416	0.0150973	-10.3622	2.13489	21.8159	3.00105e-06	0.00209383	1	0.00100535	Chr5:7107375-7111349	16.9001	71.1669	2.07417	-5.62119	1.89651e-08	4.68305e-06	0.149796	0.426977	0.0774647	0.152184	0.25845	0.282044	0.424825	0.584725	0.0939309
CTL6_vs_VIR6	at2g23760	at2g23760.2	2	3	0	BEL1-like homeodomain 4	Encodes a member of the BEL family of homeodomain proteins. Plants doubly mutant for saw1/saw2 (blh2/blh4) have serrated leaves. BP is expressed in the serrated leaves therefore saw2 and saw1 may act redundantly to repress BP in leaves.	BEL1-like homeodomain 4 (BLH4); FUNCTIONS IN: DNA binding sequence-specific DNA binding transcription factor activity; INVOLVED IN: leaf morphogenesis; LOCATED IN: nucleus; EXPRESSED IN: 24 plant structures; EXPRESSED DURING: 12 growth stages; CONTAINS InterPro DOMAIN/s: Homeobox (InterPro:IPR001356) Homeodomain-like (InterPro:IPR009057) Homeobox KN domain (InterPro:IPR008422) POX (InterPro:IPR00…	2255	6978	0;26;1;5;0;0;2223	3;170;3;2;0;0;6800	15	11	69	101	2.00498e-06	7.22457e-07	3.20268e-06	0.118964	0.0993218	2.18995e+07	-19.3265	2.14863	0.000290714	0.0243089	-9.82485	1.95298	16.4089	5.10441e-05	0.0136975	1	0.00657683	Chr2:10107708-10113213	4.64616	19.8636	2.09602	-5.22038	1.78555e-07	2.9897e-05	0.705271	0.940784	0.365999	0.572814	0.781765	0.730742	0.865897	0.954038	0.0431666
CTL6_vs_VIR6	at2g26980	at2g26980.2	2	5	0	CBL-interacting protein kinase 3	encodes a serine-threonine protein kinase whose expression increases in response to abscisic acid cold drought high salt and wounding conditions. The gene is expressed in developing seeds and seedlings. Lines carrying a T-DNA insertions have reduced germi	CBL-interacting protein kinase 3 (CIPK3); CONTAINS InterPro DOMAIN/s: Protein kinase ATP binding site (InterPro:IPR017441) Serine/threonine-protein kinase domain (InterPro:IPR002290) NAF/FISL domain (InterPro:IPR018451) Serine/threonine-protein kinase-like domain (InterPro:IPR017442) Protein kinase-like domain (InterPro:IPR011009) Serine/threonine-protein kinase active site (InterPro:IPR008271) N…	2763	4525	16;1;20;2;0;0;0;5;0;0;0;128;0;0;583;35;0;0;0;0;0;0;70;0;0;0;0;188;0;0;1715	29;39;44;5;0;0;0;36;0;0;0;118;0;0;1032;80;0;0;0;0;0;0;87;0;0;0;0;289;0;0;2766	0	1	8	31	4.2002e-07	2.79732e-08	7.42784e-07	0.207019	0.0993218	2.18995e+07	-22.7212	4.73234	0.000383523	0.0285396	-11.7861	4.7075	14.7111	0.000125307	0.0253411	1	0.0121675	Chr2:11514702-11518734	0.450533	6.24492	3.79298	-5.40529	6.47036e-08	1.2756e-05	0.0333268	0.309263	0.00604255	0.0545113	0.13721	0.180808	0.282715	0.400284	0.100633
CTL6_vs_VIR6	at5g63970	at5g63970.1	1	2	0	Copine (Calcium-dependent phospholipid-binding protein) family		Copine (Calcium-dependent phospholipid-binding protein) family; FUNCTIONS IN: zinc ion binding; INVOLVED IN: biological_process unknown; LOCATED IN: cellular_component unknown; EXPRESSED IN: 17 plant structures; EXPRESSED DURING: 7 growth stages; CONTAINS InterPro DOMAIN/s: Zinc finger RING-type (InterPro:IPR001841) Copine (InterPro:IPR010734) von Willebrand factor type A (InterPro:IPR002035); BE…	287	958	7;1;279	54;1;903	3	4	31	23	6.32473e-07	1.95833e-07	1.00281e-06	0.125279	0.0993218	2.18995e+07	-21.1055	2.3556	0.00209412	0.0831551	-10.7872	2.24298	10.095	0.00148671	0.140855	1	0.0676312	Chr5:25599513-25609247	1.05506	5.24067	2.31243	-3.95864	7.5378e-05	0.00384695	0.563948	0.949457	0.242402	0.488555	0.787822	0.715975	0.891482	0.99073	0.0728181
CTL6_vs_VIR6	at3g24170	at3g24170.3	4	3	0	glutathione-disulfide reductase	Encodes a cytosolic glutathione reductase.	glutathione-disulfide reductase (GR1); FUNCTIONS IN: NADP or NADPH binding glutathione-disulfide reductase activity oxidoreductase activity FAD binding; INVOLVED IN: oxidation reduction glutathione metabolic process cell redox homeostasis; LOCATED IN: peroxisome; EXPRESSED IN: 23 plant structures; EXPRESSED DURING: 13 growth stages; CONTAINS InterPro DOMAIN/s: FAD-dependent pyridine nucleotide-di…	3211	7147	183;12;0;0;1;0;3015	364;25;0;18;4;0;6736	0	0	6	12	1.92124e-07	8.7835e-16	3.38679e-07	0.164717	0.0993218	2.18995e+07	-35.7534	28.5254	0.000977512	0.0511807	-11.7922	7.46225	11.021	0.000900873	0.0997502	1	0.047895	Chr3:8729509-8734562	20.6325	35.5831	0	0	1	1	5.101e-05	0.181915	2.95953e-05	0.0388898	0.119303	0.0938349	0.19322	0.326506	0.0265583
AVR12_vs_VIR12	at5g26920	at5g26920.2	2	2	1	Cam-binding protein 60-like G	Encodes a calmodulin-binding protein CBP60g (calmodulin binding protein 60-like.g). The calmodulin-binding domain is located near the N-terminus; calmodulin binding is dependent on Ca(2+). Inducible by both bacterial pathogen and MAMP (microbe-associated	Cam-binding protein 60-like G (CBP60G); FUNCTIONS IN: calmodulin binding; INVOLVED IN: defense response to bacterium incompatible interaction salicylic acid biosynthetic process response to molecule of bacterial origin response to bacterium; EXPRESSED IN: 15 plant structures; EXPRESSED DURING: 9 growth stages; CONTAINS InterPro DOMAIN/s: Calmodulin binding protein-like (InterPro:IPR012416); BEST …	15292	4269	1354;54;13884	405;2;3862	32	22	1	1	6.98053e-07	1.21132e-06	7.18433e-08	0.185491	0.13784	1.70571e+07	-21.6901	-4.06944	0.000150187	0.0272709	-11.6428	-3.56946	7.68263	0.00557548	0.283942	1	0.137207	Chr5:9475681-9478751	6.19241	0.437795	-3.82217	4.8943	9.86539e-07	0.000131909	0.0296858	0.00416055	0.0129344	0.0302691	0.0599539	3.24887e-05	0.00560812	0.0159617	-0.0546668
CTL1_vs_VIR1	at1g05300	at1g05300.2	2	2	1	zinc transporter 5 precursor	member of Fe(II) transporter isolog family	zinc transporter 5 precursor (ZIP5); FUNCTIONS IN: cation transmembrane transporter activity metal ion transmembrane transporter activity; INVOLVED IN: response to zinc ion cation transport; LOCATED IN: endomembrane system integral to membrane membrane; EXPRESSED IN: 10 plant structures; EXPRESSED DURING: LP.06 six leaves visible LP.04 four leaves visible 4 anthesis C globular stage petal differe…	299	1257	73;1;225	306;54;897	1	0	25	29	8.80792e-07	4.55109e-08	1.60885e-06	0.207019	0.153025	1.35909e+07	-21.8164	5.14568	5.88657e-05	0.0175142	-12.0263	5.04703	17.4204	2.9959e-05	0.0112823	1	0.00477843	Chr1:1545105-1547849	0.165082	1.6661	3.33521	-3.18463	0.00144939	0.0320277	0.0028758	0.0542586	6.93033e-06	0.0099554	0.0300997	0.0210067	0.051955	0.110563	0.0056554
CTL1_vs_VIR1	at5g24770	at5g24770.2	2	2	1	vegetative storage protein 2	Has acid phosphatase activity dependent on the presence of divalent cations (Mg2+ Co2+ Zn2+ Mn2+) and anti-insect activity. Insects fed with the protein show a retarded development. Induced in response to abscisic acid jasmonic acid salt water deficiency	vegetative storage protein 2 (VSP2); FUNCTIONS IN: acid phosphatase activity; INVOLVED IN: in 8 processes; LOCATED IN: cytosolic ribosome vacuole; EXPRESSED IN: fruit flower leaf; EXPRESSED DURING: seedling growth 4 leaf senescence stage; CONTAINS InterPro DOMAIN/s: Acid phosphatase (Class B) (InterPro:IPR005519); BEST Arabidopsis thaliana protein match is: vegetative storage protein 1 (TAIR:AT5G…	6278	9548	863;49;5366	1137;19;8392	21	28	2	17	1.31556e-06	2.23103e-06	5.09959e-07	0.221811	0.153025	1.35909e+07	-19.8468	-2.14595	0.0093402	0.395561	-10.6946	-2.25185	10.8555	0.000985002	0.110285	1	0.0474691	Chr5:8500475-8502224	6.00647	1.19167	-2.33353	3.55381	0.000379698	0.0132214	0.0244931	0.00489351	0.00948351	0.0235979	0.052393	0.0017451	0.00590821	0.0143278	-0.0468558
CTL12_vs_AVR12	at3g47340	at3g47340.2	2	3	1	glutamine-dependent asparagine synthase 1	encodes a glutamine-dependent asparagine synthetase the predicted ASN1 peptide contains a purF-type glutamine-binding domain and is expressed predominantly in shoot tissues where light has a negative effect on its mRNA accumulation. Expression is induced	glutamine-dependent asparagine synthase 1 (ASN1); CONTAINS InterPro DOMAIN/s: Rossmann-like alpha/beta/alpha sandwich fold (InterPro:IPR014729) Asparagine synthase (InterPro:IPR001962) Asparagine synthase glutamine-hydrolyzing (InterPro:IPR006426) Glutamine amidotransferase type II (InterPro:IPR017932); BEST Arabidopsis thaliana protein match is: asparagine synthetase 2 (TAIR:AT5G65010.2); Has 10…	2061	13604	11;3;332;0;129;0;1586	75;184;2072;17;794;0;10462	0	3	8	176	2.44715e-06	8.09233e-08	4.69681e-06	0.402248	0.158883	1.79896e+07	-20.6659	5.94515	3.51106e-06	0.00111092	-10.6086	5.92834	41.9231	9.49331e-11	2.64939e-07	1	1.2628e-07	Chr3:17437883-17441243	0.381422	9.50554	4.63931	-5.03669	4.73663e-07	4.30305e-05	0.00799321	0.0985366	9.39782e-05	0.0160218	0.058801	0.0351193	0.109201	0.270377	0.0116352
CTL12_vs_AVR12	at4g21850	at4g21850.2	2	2	1	methionine sulfoxide reductase B9		methionine sulfoxide reductase B9 (MSRB9); FUNCTIONS IN: peptide-methionine-(S)-S-oxide reductase activity; INVOLVED IN: oxidation reduction; LOCATED IN: cytosol; EXPRESSED IN: 18 plant structures; EXPRESSED DURING: 12 growth stages; CONTAINS InterPro DOMAIN/s: Methionine sulphoxide reductase B (InterPro:IPR002579) Mss4-like (InterPro:IPR011057); BEST Arabidopsis thaliana protein match is: methio…	672	5766	96;2;574	1002;267;4497	0	2	50	217	3.40323e-06	5.47222e-08	6.60773e-06	0.25251	0.158883	1.79896e+07	-20.6777	6.94522	1.56426e-09	5.0013e-06	-10.3631	6.59	40.8925	1.60838e-10	3.74055e-07	1	1.78289e-07	Chr4:11591115-11592238	0.393253	13.2701	5.07658	-4.08091	4.48604e-05	0.00118417	0.00940027	0.10744	8.09432e-05	0.0103168	0.0292844	0.0447665	0.101178	0.195069	0.0306413
CTL12_vs_AVR12	at4g21850	at4g21850.1	1	2	1	methionine sulfoxide reductase B9		methionine sulfoxide reductase B9 (MSRB9); FUNCTIONS IN: peptide-methionine-(S)-S-oxide reductase activity; INVOLVED IN: oxidation reduction; LOCATED IN: cytosol; EXPRESSED IN: 18 plant structures; EXPRESSED DURING: 12 growth stages; CONTAINS InterPro DOMAIN/s: Methionine sulphoxide reductase B (InterPro:IPR002579) Mss4-like (InterPro:IPR011057); BEST Arabidopsis thaliana protein match is: methio…	672	5766	96;2;574	1002;267;4497	37	59	537	465	1.31663e-05	3.31712e-06	2.27838e-05	0.138125	0.158883	1.79896e+07	-16.8134	2.78353	4.26879e-06	0.001293	-8.18661	2.9577	23.9358	9.96019e-07	0.00060428	1	0.000288023	Chr4:11591115-11592238	49.8971	191.279	1.93865	-4.57035	4.86915e-06	0.000245947	0.9906	0.89256	0.970716	0.989683	0.999919	0.804931	0.898822	0.955234	-0.186991
CTL12_vs_AVR12	at4g21450	at4g21450.3	4	3	1	PapD-like superfamily protein		PapD-like superfamily protein; FUNCTIONS IN: structural molecule activity; INVOLVED IN: biological_process unknown; EXPRESSED IN: 22 plant structures; EXPRESSED DURING: 13 growth stages; CONTAINS InterPro DOMAIN/s: PapD-like (InterPro:IPR008962) Major sperm protein (InterPro:IPR000535); BEST Arabidopsis thaliana protein match is: PapD-like superfamily protein (TAIR:AT4G05060.1).	2731	6375	9;51;203;4;462;0;2002	49;94;513;48;1079;0;4592	0	4	12	36	6.5945e-07	1.06509e-07	1.15546e-06	0.310116	0.158883	1.79896e+07	-21.4693	3.51406	0.00136937	0.0518669	-11.4014	3.03286	11.2972	0.000776224	0.0615422	1	0.0293333	Chr4:11425956-11428386	1.10588	3.72063	1.75035	-2.22679	0.0259614	0.0911093	0.00698723	0.0301732	0.00108816	0.00772588	0.0212116	0.0115474	0.0307735	0.0686783	0.00033977
CTL12_vs_VIR12	at3g47340	at3g47340.2	2	3	1	glutamine-dependent asparagine synthase 1	encodes a glutamine-dependent asparagine synthetase the predicted ASN1 peptide contains a purF-type glutamine-binding domain and is expressed predominantly in shoot tissues where light has a negative effect on its mRNA accumulation. Expression is induced	glutamine-dependent asparagine synthase 1 (ASN1); CONTAINS InterPro DOMAIN/s: Rossmann-like alpha/beta/alpha sandwich fold (InterPro:IPR014729) Asparagine synthase (InterPro:IPR001962) Asparagine synthase glutamine-hydrolyzing (InterPro:IPR006426) Glutamine amidotransferase type II (InterPro:IPR017932); BEST Arabidopsis thaliana protein match is: asparagine synthetase 2 (TAIR:AT5G65010.2); Has 10…	2061	6019	11;3;332;0;129;0;1586	32;112;850;3;331;0;4691	0	3	30	82	1.93518e-06	8.16112e-08	3.80719e-06	0.17156	0.140545	1.39666e+07	-20.7861	5.56107	9.06988e-09	4.90342e-06	-10.6086	5.69126	42.9931	5.49322e-11	5.47518e-08	1	2.36836e-08	Chr3:17437883-17441243	0.381422	13.4434	5.13936	-5.56708	2.59046e-08	4.8226e-06	0.00790129	0.097815	0.000219535	0.0183662	0.0520313	0.0510243	0.110842	0.206835	0.022778
CTL12_vs_VIR12	at4g21850	at4g21850.2	2	2	1	methionine sulfoxide reductase B9		methionine sulfoxide reductase B9 (MSRB9); FUNCTIONS IN: peptide-methionine-(S)-S-oxide reductase activity; INVOLVED IN: oxidation reduction; LOCATED IN: cytosol; EXPRESSED IN: 18 plant structures; EXPRESSED DURING: 12 growth stages; CONTAINS InterPro DOMAIN/s: Methionine sulphoxide reductase B (InterPro:IPR002579) Mss4-like (InterPro:IPR011057); BEST Arabidopsis thaliana protein match is: methio…	672	3072	96;2;574	459;90;2523	0	2	21	69	1.52083e-06	5.50609e-08	2.99233e-06	0.185491	0.140545	1.39666e+07	-21.2447	5.77634	3.74467e-08	1.4542e-05	-10.3631	5.95114	36.0024	1.97072e-09	1.19563e-06	1	5.17186e-07	Chr4:11591115-11592238	0.393253	11.4503	4.86378	-3.87447	0.000106856	0.00359449	0.00923685	0.0748748	9.50294e-05	0.0120609	0.0336215	0.0289151	0.0589966	0.10961	0.00976446
CTL12_vs_VIR12	at4g21850	at4g21850.1	1	2	1	methionine sulfoxide reductase B9		methionine sulfoxide reductase B9 (MSRB9); FUNCTIONS IN: peptide-methionine-(S)-S-oxide reductase activity; INVOLVED IN: oxidation reduction; LOCATED IN: cytosol; EXPRESSED IN: 18 plant structures; EXPRESSED DURING: 12 growth stages; CONTAINS InterPro DOMAIN/s: Methionine sulphoxide reductase B (InterPro:IPR002579) Mss4-like (InterPro:IPR011057); BEST Arabidopsis thaliana protein match is: methio…	672	3072	96;2;574	459;90;2523	37	59	220	239	1.07463e-05	3.29594e-06	1.81657e-05	0.138125	0.140545	1.39666e+07	-16.9765	2.45744	4.66108e-05	0.00484963	-8.18661	2.49119	22.8787	1.72555e-06	0.000454309	1	0.000196518	Chr4:11591115-11592238	49.8971	186.937	1.90552	-4.09129	4.28989e-05	0.00187026	0.990763	0.925125	0.966379	0.987939	0.999905	0.89039	0.941003	0.971085	-0.0986781
CTL12_vs_VIR12	at3g27100	at3g27100.2	2	2	1			FUNCTIONS IN: molecular_function unknown; INVOLVED IN: biological_process unknown; EXPRESSED IN: 23 plant structures; EXPRESSED DURING: 13 growth stages; CONTAINS InterPro DOMAIN/s: Transcription factor enhancer of yellow 2 (InterPro:IPR018783); Has 30201 Blast hits to 17322 proteins in 780 species: Archae - 12; Bacteria - 1396; Metazoa - 17338; Fungi - 3422; Plants - 5037; Viruses - 0; Other Euk…	355	278	97;1;257	57;16;205	0	1	6	10	2.86088e-07	2.78904e-08	5.76295e-07	0.229344	0.140545	1.39666e+07	-22.9151	4.39497	0.00135	0.0599367	-12.6451	4.43992	7.84576	0.005094	0.1832	1	0.0804905	Chr3:9994544-9996025	0.552942	2.79321	2.33673	-1.66109	0.0966956	0.248364	0.00479716	0.0883289	0	0.01629	0.0524644	0.0384766	0.111306	0.24166	0.0153018
CTL12_vs_VIR12	at3g05220	at3g05220.2	2	2	1	Heavy metal transport/detoxification superfamily protein		Heavy metal transport/detoxification superfamily protein ; Has 35333 Blast hits to 34131 proteins in 2444 species: Archae - 798; Bacteria - 22429; Metazoa - 974; Fungi - 991; Plants - 531; Viruses - 0; Other Eukaryotes - 9610 (source: NCBI BLink).	13285	12355	773;2;12510	811;47;11497	1	1	1	46	7.46043e-07	5.85665e-08	1.38959e-06	0.363882	0.140545	1.39666e+07	-21.7392	4.4092	0.00207442	0.0795492	-11.3851	4.60811	15.1995	9.6729e-05	0.011737	1	0.00507701	Chr3:1488594-1491320	278.382	189.209	-0.557087	0.836592	0.402822	0.579725	0.00315625	0.113608	0.000101151	0.0132173	0.0458105	0.0355856	0.105661	0.23254	0.0149856
CTL12_vs_VIR12	at5g35620	at5g35620.2	2	2	1	Eukaryotic initiation factor 4E protein	Cap-binding protein binds to the 5' cap structure of nuclear-encoded mRNAs. Mutant is resistant to potyvirus infection.	LOSS OF SUSCEPTIBILITY TO POTYVIRUS 1 (LSP1); FUNCTIONS IN: RNA binding RNA 7-methylguanosine cap binding translation initiation factor activity; INVOLVED IN: translational initiation response to virus; LOCATED IN: nucleus cytoplasm; EXPRESSED IN: 25 plant structures; EXPRESSED DURING: 16 growth stages; CONTAINS InterPro DOMAIN/s: Eukaryotic translation initiation factor 4E (eIF-4E) (InterPro:IPR…	1276	1229	251;9;1016	283;42;904	2	7	7	35	8.08391e-07	2.54447e-07	1.35928e-06	0.207019	0.140545	1.39666e+07	-20.7081	2.39689	0.00891798	0.195926	-11.5245	2.45359	8.66866	0.0032373	0.137305	1	0.0601241	Chr5:13824704-13826391	0.509716	2.48793	2.28718	-2.37168	0.0177074	0.0915124	0.00793477	0.0406193	0.00274019	0.00996941	0.0233664	0.0150369	0.0365297	0.0744467	8.15655e-05
CTL6_vs_AVR6	at3g13080	at3g13080.1	1	4	1	multidrug resistance-associated protein 3	encodes an ATP-dependent MRP-like ABC transporter able to transport glutathione-conjugates as well as chlorophyll catabolites. The expression of this gene is upregulated by herbicide safeners such as benoxacor and fenclorim.	multidrug resistance-associated protein 3 (MRP3); FUNCTIONS IN: chlorophyll catabolite transmembrane transporter activity ATPase activity coupled to transmembrane movement of substances glutathione S-conjugate-exporting ATPase activity; INVOLVED IN: transport transmembrane transport; LOCATED IN: apoplast vacuolar membrane plasma membrane plant-type vacuole; EXPRESSED IN: 6 plant structures; EXPRE…	1639	16308	47;0;95;0;0;0;0;9;70;0;346;1;0;0;1071	503;0;910;1;0;0;0;91;750;0;3417;2;0;0;10634	22	25	316	187	7.41989e-06	1.31721e-06	1.35061e-05	0.082516	0.0883491	1.80558e+07	-17.8551	3.35829	1.17789e-11	5.65894e-09	-9.22517	3.29495	44.2184	2.93709e-11	1.36614e-07	1	6.00537e-08	Chr3:4195785-4201265	8.83462	83.9017	3.24746	-7.30183	2.83773e-13	7.68706e-11	0.979145	0.99062	0.801521	0.90821	0.967827	0.975683	0.988607	0.996389	0.0195566
CTL6_vs_AVR6	at1g06640	at1g06640.2	2	3	1	2-oxoglutarate (2OG) and Fe(II)-dependent oxygenase superfamily protein	encodes a protein whose sequence is similar to a 2-oxoglutarate-dependent dioxygenase	2-oxoglutarate (2OG) and Fe(II)-dependent oxygenase superfamily protein; CONTAINS InterPro DOMAIN/s: Oxoglutarate/iron-dependent oxygenase (InterPro:IPR005123); BEST Arabidopsis thaliana protein match is: 2-oxoglutarate (2OG) and Fe(II)-dependent oxygenase superfamily protein (TAIR:AT1G06650.2); Has 35333 Blast hits to 34131 proteins in 2444 species: Archae - 798; Bacteria - 22429; Metazoa - 974;…	8325	9284	702;34;342;0;0;0;7247	658;9;398;0;0;0;8219	19	15	7	2	5.91316e-07	9.45933e-07	2.42051e-07	0.118964	0.0883491	1.80558e+07	-20.9975	-1.97075	0.0066448	0.093561	-10.8089	-2.04415	9.4019	0.0021676	0.137485	1	0.0604368	Chr1:2032337-2034018	2.7856	0.793335	-1.81198	2.4847	0.0129661	0.102425	0.0218707	0.00565483	0.0104949	0.0220852	0.0394126	0.00218843	0.0060665	0.0130873	-0.0336456
CTL6_vs_VIR6	at5g17760	at5g17760.2	2	2	1	P-loop containing nucleoside triphosphate hydrolases superfamily protein		P-loop containing nucleoside triphosphate hydrolases superfamily protein; FUNCTIONS IN: ATP binding; LOCATED IN: plasma membrane; EXPRESSED IN: 23 plant structures; EXPRESSED DURING: 13 growth stages; CONTAINS InterPro DOMAIN/s: ATPase AAA-type core (InterPro:IPR003959); BEST Arabidopsis thaliana protein match is: P-loop containing nucleoside triphosphate hydrolases superfamily protein (TAIR:AT5G…	2022	15440	193;21;1808	1240;485;13715	14	7	286	199	4.84944e-06	5.80267e-07	8.98338e-06	0.100439	0.0993218	2.18995e+07	-18.7403	3.95206	5.66688e-12	2.91996e-08	-8.69828	3.83177	45.9416	1.21829e-11	5.66666e-08	1	2.72084e-08	Chr5:5860420-5862422	0.822957	18.2892	4.47403	-7.98303	1.33227e-15	2.71405e-12	0.0346834	0.105775	0.0168957	0.037785	0.0695425	0.062488	0.110335	0.185147	0.0136607
CTL6_vs_VIR6	at4g21850	at4g21850.2	2	2	1	methionine sulfoxide reductase B9		methionine sulfoxide reductase B9 (MSRB9); FUNCTIONS IN: peptide-methionine-(S)-S-oxide reductase activity; INVOLVED IN: oxidation reduction; LOCATED IN: cytosol; EXPRESSED IN: 18 plant structures; EXPRESSED DURING: 12 growth stages; CONTAINS InterPro DOMAIN/s: Methionine sulphoxide reductase B (InterPro:IPR002579) Mss4-like (InterPro:IPR011057); BEST Arabidopsis thaliana protein match is: methio…	1170	4571	162;1;1007	683;107;3781	0	1	52	55	1.07107e-06	2.79732e-08	2.00098e-06	0.125279	0.0993218	2.18995e+07	-22.0107	6.15988	1.71805e-09	2.60394e-06	-10.3631	6.0627	32.6375	1.11054e-08	1.54964e-05	1	7.4406e-06	Chr4:11591115-11592238	0.1619	5.69811	5.13731	-4.13319	3.57762e-05	0.00214886	0.00309505	0.0597067	1.35867e-05	0.00569523	0.0171497	0.0309381	0.0596184	0.114492	0.0223853
CTL6_vs_VIR6	at5g06690	at5g06690.2	2	2	1	WCRKC thioredoxin 1	Encodes a thioredoxin (WCRKC1) localized in chloroplast stroma. Contains a WCRKC motif.	WCRKC thioredoxin 1 (WCRKC1); INVOLVED IN: cell redox homeostasis; EXPRESSED IN: 22 plant structures; EXPRESSED DURING: 13 growth stages; CONTAINS InterPro DOMAIN/s: Thioredoxin fold (InterPro:IPR012335) Thioredoxin core (InterPro:IPR015467) Thioredoxin domain (InterPro:IPR013766) Thioredoxin-like fold (InterPro:IPR012336); BEST Arabidopsis thaliana protein match is: WCRKC thioredoxin 2 (TAIR:AT5…	1607	1208	282;125;1200	224;27;957	42	83	7	20	1.97888e-06	3.55835e-06	5.11226e-07	0.144658	0.0993218	2.18995e+07	-19.4982	-2.79758	2.3183e-05	0.0039041	-10.4433	-2.95991	30.764	2.91398e-08	3.69651e-05	1	1.77488e-05	Chr5:2060500-2061956	10.1553	1.78425	-2.50885	4.30399	1.67746e-05	0.00120965	0.123631	0.0339274	0.0602194	0.118831	0.210728	0.0150167	0.0340579	0.0650502	-0.179584
CTL6_vs_VIR6	at5g17760	at5g17760.1	1	2	1	P-loop containing nucleoside triphosphate hydrolases superfamily protein		P-loop containing nucleoside triphosphate hydrolases superfamily protein; FUNCTIONS IN: nucleoside-triphosphatase activity nucleotide binding ATP binding; LOCATED IN: plasma membrane; EXPRESSED IN: 23 plant structures; EXPRESSED DURING: 13 growth stages; CONTAINS InterPro DOMAIN/s: ATPase AAA+ type core (InterPro:IPR003593) ATPase AAA-type core (InterPro:IPR003959) ATPase AAA-type conserved site …	2022	15440	193;21;1808	1240;485;13715	87	106	905	335	1.40919e-05	5.42945e-06	2.26451e-05	0.106545	0.0993218	2.18995e+07	-16.4606	2.06034	4.40246e-05	0.00618428	-7.94975	1.75296	11.2131	0.000812223	0.0914949	1	0.0439312	Chr5:5860420-5862422	32.7546	146.188	2.15805	-5.34793	8.8968e-08	1.67301e-05	0.965317	0.894225	0.930458	0.962215	0.983104	0.814853	0.889665	0.937512	-0.15058
CTL6_vs_VIR6	at4g39260	at4g39260.1	1	4	1	cold circadian rhythm and RNA binding 1	Encodes a glycine-rich protein with RNA binding domain at the N-terminus. Protein is structurally similar to proteins induced by stress in other plants. Gene expression is induced by cold. Transcript undergoes circadian oscillations that is depressed by o	cold circadian rhythm and RNA binding 1 (CCR1); FUNCTIONS IN: RNA binding nucleotide binding nucleic acid binding; INVOLVED IN: response to zinc ion response to salt stress response to cold circadian rhythm innate immune response; LOCATED IN: nucleolus cell wall peroxisome plasma membrane chloroplast; EXPRESSED IN: 28 plant structures; EXPRESSED DURING: 16 growth stages; CONTAINS InterPro DOMAIN/…	11632	9017	1981;3;4050;0;0;0;3892;0;361;0;5;0;0;0;1340	947;1;3096;1;0;0;3400;0;75;0;2;0;0;0;1495	640	1341	270	677	3.73071e-05	5.6638e-05	1.80668e-05	0.131666	0.0993218	2.18995e+07	-14.932	-1.64837	0.00247579	0.0924711	-7.40869	-1.82107	11.9997	0.000532086	0.0700446	1	0.0336319	Chr4:18273898-18275079	930.508	447.291	-1.0568	2.40117	0.0163427	0.155034	0.996572	0.99035	0.985633	0.992713	0.99734	0.934694	0.968799	0.989811	-0.0571898
CTL6_vs_VIR6	at2g31060	at2g31060.3	4	3	1	elongation factor family protein		elongation factor family protein; FUNCTIONS IN: GTP binding translation elongation factor activity GTPase activity; LOCATED IN: intracellular; EXPRESSED IN: 20 plant structures; EXPRESSED DURING: 13 growth stages; CONTAINS InterPro DOMAIN/s: GTP-binding protein TypA (InterPro:IPR006298) Protein synthesis factor GTP-binding (InterPro:IPR000795) Small GTP-binding protein (InterPro:IPR005225) Transl…	3348	6765	1;14;177;25;0;265;2866	1;7;344;124;0;641;5648	13	12	76	48	1.53115e-06	6.97522e-07	2.29352e-06	0.118964	0.0993218	2.18995e+07	-19.5927	1.71707	0.00428618	0.130337	-10.5139	1.59919	9.32139	0.00226494	0.188125	1	0.0903279	Chr2:13213099-13218724	2.82365	7.47818	1.40513	-3.26512	0.00109416	0.0271552	0.0407114	0.115074	0.0205987	0.0431925	0.079402	0.0603498	0.113117	0.193663	0.00611013
AVR12_vs_VIR12	at4g33300	at4g33300.2	2	2	0	ADR1-like 1		ADR1-like 1 (ADR1-L1); FUNCTIONS IN: ATP binding; INVOLVED IN: apoptosis defense response; LOCATED IN: apoplast; EXPRESSED IN: 22 plant structures; EXPRESSED DURING: 13 growth stages; CONTAINS InterPro DOMAIN/s: NB-ARC (InterPro:IPR002182) Leucine-rich repeat (InterPro:IPR001611) Powdery mildew resistance protein RPW8 domain (InterPro:IPR008808) Disease resistance protein (InterPro:IPR000767); BE…	15213	6451	1066;51;14096	328;3;6120	32	19	1	2	6.71974e-07	1.13573e-06	1.06195e-07	0.185491	0.13784	1.70571e+07	-21.4577	-3.41748	0.000640595	0.0645782	-11.7321	-2.74676	6.7882	0.00917624	0.372225	1	0.181473	Chr4:16049572-16056526	2.66505	0.274991	-3.27671	3.94193	8.08285e-05	0.0042483	0.0215612	0.00382733	0.00856751	0.0209728	0.0431549	0.000786726	0.00522353	0.0137978	-0.037643
CTL1_vs_VIR1	at2g35390	at2g35390.3	4	3	0	Phosphoribosyltransferase family protein		Phosphoribosyltransferase family protein; FUNCTIONS IN: magnesium ion binding ribose phosphate diphosphokinase activity; INVOLVED IN: cellular biosynthetic process nucleotide biosynthetic process nucleoside metabolic process ribonucleoside monophosphate biosynthetic process; LOCATED IN: chloroplast; EXPRESSED IN: 6 plant structures; EXPRESSED DURING: L mature pollen stage M germinated pollen stag…	2272	4547	82;0;238;0;0;99;1853	228;0;465;26;0;313;3515	0	0	8	18	4.11435e-07	8.7835e-16	7.35368e-07	0.229344	0.153025	1.35909e+07	-35.1978	29.6365	0.000427429	0.0680744	-11.0013	7.34308	16.2798	5.46446e-05	0.0162236	1	0.00687127	Chr2:14895278-14897822	0.0737945	1.60065	4.439	-2.39478	0.0166303	0.154407	1.08852e-05	0.108288	6.10275e-06	0.0138263	0.0478751	0.0383293	0.09663	0.183021	0.0136853
CTL12_vs_AVR12	at1g10590	at1g10590.3	4	3	0	Nucleic acid-binding OB-fold-like protein		Nucleic acid-binding OB-fold-like protein; INVOLVED IN: biological_process unknown; LOCATED IN: plasma membrane; EXPRESSED IN: 26 plant structures; EXPRESSED DURING: 15 growth stages; CONTAINS InterPro DOMAIN/s: Nucleic acid-binding OB-fold-like (InterPro:IPR016027) Nucleic acid-binding OB-fold (InterPro:IPR012340); BEST Arabidopsis thaliana protein match is: Nucleic acid-binding OB-fold-like pro…	4546	10650	440;19;0;15;0;0;4072	1145;80;0;159;0;0;9266	4	11	95	64	2.06744e-06	4.37356e-07	3.55899e-06	0.185491	0.158883	1.79896e+07	-19.61	3.01949	0.000116772	0.0108741	-10.0861	2.44597	17.8327	2.41208e-05	0.00570477	1	0.00271911	Chr1:3502003-3503457	9.09542	37.7368	2.05276	-3.74212	0.000182471	0.00308484	0.0247369	0.100015	0.0111172	0.029844	0.0627385	0.0493487	0.104449	0.189861	0.00928732
CTL12_vs_AVR12	at1g32230	at1g32230.3	4	3	0	WWE protein-protein interaction domain protein family	Encodes a protein belonging to the (ADP-ribosyl)transferase domain-containing subfamily of WWE protein-protein interaction domain protein family. Superoxide radicals are necessary and sufficient to propagate cell death or lesion formation in rcd1 mutants	WWE protein-protein interaction domain protein family; CONTAINS InterPro DOMAIN/s: WWE domain (InterPro:IPR004170) Poly(ADP-ribose) polymerase catalytic domain (InterPro:IPR012317) RST domain of plant C-terminal (InterPro:IPR022003); BEST Arabidopsis thaliana protein match is: similar to RCD one 1 (TAIR:AT2G35510.1); Has 178 Blast hits to 176 proteins in 19 species: Archae - 0; Bacteria - 0; Meta…	13887	26697	305;12;1264;6;0;580;11720	809;90;2413;85;0;1257;22043	2	4	35	50	1.13849e-06	1.77069e-07	1.98627e-06	0.221811	0.158883	1.79896e+07	-20.6746	3.47052	0.000403835	0.0247205	-10.8191	3.17255	14.9656	0.000109487	0.0175608	1	0.00837012	Chr1:11612117-11616218	0.742344	3.582	2.27061	-3.15708	0.00159356	0.0138479	0.00264587	0.0171544	0.000942858	0.00436488	0.0103073	0.0100218	0.0221117	0.0432181	0.0043044
CTL12_vs_AVR12	at2g14890	at2g14890.1	1	2	0	arabinogalactan protein 9	putative proline-rich protein (At2g14890) mRNA complete	arabinogalactan protein 9 (AGP9); Has 285298 Blast hits to 106417 proteins in 3252 species: Archae - 851; Bacteria - 74147; Metazoa - 98199; Fungi - 38441; Plants - 27968; Viruses - 7387; Other Eukaryotes - 38305 (source: NCBI BLink).	3427	928	390;18;3019	108;17;803	269	121	70	38	1.05149e-05	1.89893e-05	2.38878e-06	0.229344	0.158883	1.79896e+07	-17.1776	-2.99774	9.66559e-05	0.00979321	-9.00962	-1.33502	5.86107	0.0154794	0.372518	1	0.183538	Chr2:6399620-6401059	266.793	49.2778	-2.43671	5.54339	2.96668e-08	4.59854e-06	0.992567	0.967502	0.984533	0.994028	0.998045	0.914663	0.965784	0.989582	-0.0789377
CTL12_vs_VIR12	at5g59050	at5g59050.2	2	2	0			unknown protein; Has 35333 Blast hits to 34131 proteins in 2444 species: Archae - 798; Bacteria - 22429; Metazoa - 974; Fungi - 991; Plants - 531; Viruses - 0; Other Eukaryotes - 9610 (source: NCBI BLink).	187	709	67;2;118	261;46;402	1	1	10	36	7.97079e-07	5.85665e-08	1.52941e-06	0.207019	0.140545	1.39666e+07	-21.6627	4.66196	8.0686e-05	0.00751579	-11.0653	4.77066	25.719	3.94913e-07	0.000134405	1	5.81388e-05	Chr5:23839156-23842677	0.0589638	0.890629	3.91692	-3.1665	0.00154284	0.0209038	0.0067063	0.0450982	0	0.00957528	0.028875	0.0187802	0.0452622	0.0990016	0.00258834
CTL12_vs_VIR12	at1g04960	at1g04960.2	2	2	0	Protein of unknown function (DUF1664)		Protein of unknown function (DUF1664); FUNCTIONS IN: molecular_function unknown; INVOLVED IN: biological_process unknown; LOCATED IN: endomembrane system; EXPRESSED IN: 22 plant structures; EXPRESSED DURING: 13 growth stages; CONTAINS InterPro DOMAIN/s: Protein of unknown function DUF1664 (InterPro:IPR012458); BEST Arabidopsis thaliana protein match is: Protein of unknown function (DUF1664) (TAIR…	803	860	110;4;689	112;39;709	0	4	5	34	6.68945e-07	1.07621e-07	1.23828e-06	0.25251	0.140545	1.39666e+07	-21.4324	3.54613	0.000809582	0.0421166	-11.2786	3.78347	19.5429	9.83674e-06	0.0018803	1	0.00081335	Chr1:1407800-1410868	0.317265	2.20718	2.79845	-2.53853	0.0111318	0.0692735	0.0162089	0.127459	0.00246369	0.0199413	0.0538275	0.0327667	0.10433	0.234516	0.00441402
CTL12_vs_VIR12	at3g48860	at3g48860.1	1	2	0			unknown protein; INVOLVED IN: biological_process unknown; LOCATED IN: plasma membrane; EXPRESSED IN: 22 plant structures; EXPRESSED DURING: 13 growth stages; BEST Arabidopsis thaliana protein match is: unknown protein (TAIR:AT5G23700.1); Has 12232 Blast hits to 9546 proteins in 892 species: Archae - 172; Bacteria - 1174; Metazoa - 6487; Fungi - 1343; Plants - 856; Viruses - 50; Other Eukaryotes -…	2232	1559	0;938;1294	16;550;993	0	0	3	13	2.60464e-07	8.7835e-16	5.38064e-07	0.25251	0.140545	1.39666e+07	-35.4357	29.1606	0.00224431	0.0847674	-12.3904	8.88208	14.1903	0.000165218	0.0180114	1	0.00779106	Chr3:18117485-18122093	0	1.21359	1.79769e+308	1.79769e+308	0.00316838	0.0320417	0	0.0673829	0	0.00653835	0.0237958	0.0199855	0.0697611	0.154848	0.0110003
CTL12_vs_VIR12	at2g46280	at2g46280.3	4	3	0	TGF-beta receptor interacting protein 1	Encodes a homolog of mammalian TGF-beta receptor interacting protein. Co-immunoprecipitates with BRI1 and can be phosphorylated in vitro by BRI1 at specific sites (Thr-14 Thr-89 and either Thr-197 or Ser-198). May therefore be a cytoplasmic BRI1 substra	TGF-beta receptor interacting protein 1 (TRIP-1); FUNCTIONS IN: protein binding nucleotide binding; INVOLVED IN: response to cadmium ion response to salt stress; LOCATED IN: CUL4 RING ubiquitin ligase complex; EXPRESSED IN: male gametophyte guard cell root cultured cell pollen tube; EXPRESSED DURING: L mature pollen stage M germinated pollen stage; CONTAINS InterPro DOMAIN/s: WD40 repeat 2 (Inter…	6462	7678	2;691;774;4;41;0;4950	3;939;868;29;53;0;5786	0	4	5	24	5.20697e-07	1.07621e-07	9.52052e-07	0.23697	0.140545	1.39666e+07	-21.6148	3.16924	0.00230722	0.0858499	-11.7557	3.35191	15.1678	9.83692e-05	0.0117525	1	0.00508371	Chr2:19003425-19005571	0.22503	4.02383	4.16038	-2.72378	0.00645386	0.0494492	0.00250286	0.0154693	0.000528776	0.00332842	0.0084508	0.005812	0.0135238	0.0275181	0.000635018
CTL12_vs_VIR12	at1g69252	at1g69252.2	2	2	0				2339	2089	2080;2;257	1787;38;264	0	2	1	37	6.05174e-07	5.50609e-08	1.14143e-06	0.354617	0.140545	1.39666e+07	-21.9983	4.35244	0.00135835	0.0599367	-11.9494	4.74288	12.0533	0.000517019	0.0414626	1	0.0179352	Chr1:26036569-26037659	22.1947	71.3407	1.68451	-2.18499	0.0288896	0.121833	0.00522806	0.113418	0.000208521	0.0091777	0.030644	0.0378227	0.0959907	0.192104	0.0216903
CTL12_vs_VIR12	at4g24290	at4g24290.1	1	2	0	MAC/Perforin domain-containing protein		MAC/Perforin domain-containing protein; FUNCTIONS IN: molecular_function unknown; INVOLVED IN: biological_process unknown; LOCATED IN: plasma membrane; EXPRESSED IN: 18 plant structures; EXPRESSED DURING: 9 growth stages; CONTAINS InterPro DOMAIN/s: Membrane attack complex component/perforin (MACPF) domain (InterPro:IPR020864) Membrane attack complex component/perforin (MACPF) domain metazoa (Int…	2287	2173	7;146;2134	39;114;2020	1	6	9	30	7.43491e-07	1.9238e-07	1.31043e-06	0.199756	0.140545	1.39666e+07	-20.9405	2.77492	0.00290082	0.100479	-10.8628	2.86947	15.7158	7.36063e-05	0.00959909	1	0.00415222	Chr4:12594281-12598028	0.633474	2.94112	2.21501	-2.96962	0.00298169	0.0311424	0.0128908	0.0822494	0.00322984	0.0130967	0.0314795	0.0289451	0.0676487	0.138638	0.0115066
CTL12_vs_VIR12	at1g32230	at1g32230.3	4	3	0	WWE protein-protein interaction domain protein family	Encodes a protein belonging to the (ADP-ribosyl)transferase domain-containing subfamily of WWE protein-protein interaction domain protein family. Superoxide radicals are necessary and sufficient to propagate cell death or lesion formation in rcd1 mutants	WWE protein-protein interaction domain protein family; CONTAINS InterPro DOMAIN/s: WWE domain (InterPro:IPR004170) Poly(ADP-ribose) polymerase catalytic domain (InterPro:IPR012317) RST domain of plant C-terminal (InterPro:IPR022003); BEST Arabidopsis thaliana protein match is: similar to RCD one 1 (TAIR:AT2G35510.1); Has 178 Blast hits to 176 proteins in 19 species: Archae - 0; Bacteria - 0; Meta…	13887	8694	305;12;1264;6;0;580;11720	266;9;883;32;0;321;7183	2	4	8	24	6.30663e-07	1.75862e-07	1.08961e-06	0.207019	0.140545	1.39666e+07	-21.1158	2.59544	0.0152999	0.267162	-10.8191	2.66147	11.384	0.000740805	0.0530112	1	0.0229308	Chr1:11612117-11616218	0.742344	2.6415	1.8312	-2.4664	0.0136477	0.0784262	0.00268662	0.0253741	0.000980544	0.0046266	0.0109668	0.00879012	0.0226094	0.0457115	0.00279397
CTL12_vs_VIR12	at5g16150	at5g16150.3	4	3	0	plastidic GLC translocator	Encodes a putative plastidic glucose transporter.	plastidic GLC translocator (PGLCT); FUNCTIONS IN: carbohydrate transmembrane transporter activity sugar:hydrogen symporter activity; INVOLVED IN: response to trehalose stimulus; LOCATED IN: membrane; EXPRESSED IN: 24 plant structures; EXPRESSED DURING: 14 growth stages; CONTAINS InterPro DOMAIN/s: Sugar transporter conserved site (InterPro:IPR005829) Major facilitator superfamily (InterPro:IPR020…	10750	9289	249;486;21;83;0;5;9906	162;715;28;28;0;5;8351	33	50	13	15	1.95606e-06	2.87425e-06	1.05781e-06	0.185491	0.140545	1.39666e+07	-19.1125	-1.44657	0.0515923	0.48368	-10.2499	-1.34052	8.15956	0.00428348	0.162865	1	0.0716207	Chr5:5272556-5276606	13.6701	3.48693	-1.971	3.63258	0.000280597	0.00693501	0.103002	0.0342122	0.0572181	0.125035	0.222446	0.0168187	0.0400349	0.079985	-0.185711
CTL6_vs_AVR6	at2g15890	at2g15890.1	1	2	0	maternal effect embryo arrest 14		maternal effect embryo arrest 14 (MEE14); FUNCTIONS IN: molecular_function unknown; INVOLVED IN: defense response to fungus embryo development ending in seed dormancy; LOCATED IN: chloroplast; EXPRESSED IN: 22 plant structures; EXPRESSED DURING: 13 growth stages; Has 87 Blast hits to 87 proteins in 44 species: Archae - 0; Bacteria - 0; Metazoa - 0; Fungi - 0; Plants - 85; Viruses - 0; Other Eukar…	16816	3418	6377;9;10430	1355;11;2052	2331	4046	418	937	0.000110221	0.000181416	3.9019e-05	0.11272	0.0883491	1.80558e+07	-13.5368	-2.21681	1.45403e-05	0.000878882	-6.77926	-2.35632	17.3306	3.14086e-05	0.00695675	1	0.0030581	Chr2:6920368-6922025	335.511	62.9371	-2.41438	6.0592	1.36798e-09	1.71774e-07	0.993196	0.95525	0.982471	0.992097	0.997714	0.901743	0.956058	0.985692	-0.0891595
CTL6_vs_AVR6	at5g20250	at5g20250.2	2	4	0	Raffinose synthase family protein	encodes a member of glycosyl hydrolase family 36. Expression is induced within 3 hours of dark treatment in senescing leaves and treatment with exogenous photosynthesis inhibitor. Induction of gene expression was suppressed in excised leaves supplied with	DARK INDUCIBLE 10 (DIN10); FUNCTIONS IN: hydrolase activity hydrolyzing O-glycosyl compounds; INVOLVED IN: response to karrikin aging response to light stimulus response to cold response to sucrose stimulus; LOCATED IN: chloroplast; EXPRESSED IN: 25 plant structures; EXPRESSED DURING: 14 growth stages; CONTAINS InterPro DOMAIN/s: Glycoside hydrolase catalytic core (InterPro:IPR017853) Raffinose s…	58176	14573	165;138;133;115;0;1;8;1123;0;0;0;376;0;1467;54650	25;19;14;22;0;0;4;368;0;0;0;147;0;450;13524	44	94	0	19	2.24523e-06	3.93439e-06	5.49025e-07	0.199756	0.0883491	1.80558e+07	-19.3573	-2.80921	0.000323959	0.0106077	-10.7945	-3.35377	13.8312	0.000199988	0.0296875	1	0.0130503	Chr5:6833658-6836782	0	0	0	0	1	1	0.131989	0.0470367	0.0728689	0.133999	0.224281	0.0180554	0.0499982	0.0942987	-0.177574
CTL6_vs_AVR6	at3g48860	at3g48860.1	1	2	0			unknown protein; INVOLVED IN: biological_process unknown; LOCATED IN: plasma membrane; EXPRESSED IN: 22 plant structures; EXPRESSED DURING: 13 growth stages; BEST Arabidopsis thaliana protein match is: unknown protein (TAIR:AT5G23700.1); Has 12232 Blast hits to 9546 proteins in 892 species: Archae - 172; Bacteria - 1174; Metazoa - 6487; Fungi - 1343; Plants - 856; Viruses - 50; Other Eukaryotes -…	1875	2786	0;813;1062	12;1089;1685	0	0	7	5	1.6475e-07	8.7835e-16	3.26653e-07	0.131666	0.0883491	1.80558e+07	-35.7813	28.4695	0.002409	0.0467456	-12.3904	8.09305	10.9981	0.000912041	0.082589	1	0.0363051	Chr3:18117485-18122093	0.0302266	0.560802	4.2136	-2.05403	0.0399728	0.214109	0	0.0280917	0	0.00634577	0.0200826	0.0106074	0.0312044	0.0646088	0.000102191
CTL6_vs_AVR6	at3g01360	at3g01360.1	1	2	0	Family of unknown function (DUF716)		Family of unknown function (DUF716) ; CONTAINS InterPro DOMAIN/s: Protein of unknown function DUF716 (InterPro:IPR006904); BEST Arabidopsis thaliana protein match is: Family of unknown function (DUF716) (TAIR:AT1G55230.1); Has 208 Blast hits to 208 proteins in 19 species: Archae - 0; Bacteria - 0; Metazoa - 0; Fungi - 0; Plants - 207; Viruses - 0; Other Eukaryotes - 1 (source: NCBI BLink).	394	438	1;85;308	14;102;322	1	0	5	9	2.0817e-07	2.78113e-08	3.88547e-07	0.144658	0.0883491	1.80558e+07	-23.1947	3.81432	0.00655604	0.092969	-11.4853	3.699	8.81252	0.00299171	0.168412	1	0.0742512	Chr3:135023-138799	0.182987	0.757459	2.04943	-2.17286	0.0297908	0.177867	0.00436357	0.0513724	0	0.0106644	0.0301491	0.0206865	0.0546794	0.106904	0.00425801
CTL6_vs_VIR6	at1g10590	at1g10590.3	4	3	0	Nucleic acid-binding OB-fold-like protein		Nucleic acid-binding OB-fold-like protein; INVOLVED IN: biological_process unknown; LOCATED IN: plasma membrane; EXPRESSED IN: 26 plant structures; EXPRESSED DURING: 15 growth stages; CONTAINS InterPro DOMAIN/s: Nucleic acid-binding OB-fold-like (InterPro:IPR016027) Nucleic acid-binding OB-fold (InterPro:IPR012340); BEST Arabidopsis thaliana protein match is: Nucleic acid-binding OB-fold-like pro…	5000	10336	658;37;0;18;0;0;4287	1249;81;0;117;0;0;8889	13	5	75	42	1.36674e-06	4.96015e-07	2.1589e-06	0.131666	0.0993218	2.18995e+07	-19.8832	2.12318	0.00105028	0.0536312	-10.0861	2.01308	15.8954	6.69423e-05	0.0169839	1	0.00815479	Chr1:3502003-3503457	3.90964	20.9679	2.42307	-4.66999	3.01211e-06	0.000296912	0.0258967	0.0759637	0.011029	0.0247933	0.0461116	0.0393014	0.0726533	0.123553	0.00760819
CTL6_vs_VIR6	at2g15890	at2g15890.1	1	2	0	maternal effect embryo arrest 14		maternal effect embryo arrest 14 (MEE14); FUNCTIONS IN: molecular_function unknown; INVOLVED IN: defense response to fungus embryo development ending in seed dormancy; LOCATED IN: chloroplast; EXPRESSED IN: 22 plant structures; EXPRESSED DURING: 13 growth stages; Has 87 Blast hits to 87 proteins in 44 species: Archae - 0; Bacteria - 0; Metazoa - 0; Fungi - 0; Plants - 85; Viruses - 0; Other Eukar…	16816	5130	6377;9;10430	2133;21;2976	2331	4046	974	1159	0.000110665	0.000181418	4.00261e-05	0.088425	0.0993218	2.18995e+07	-13.5186	-2.18031	1.36337e-06	0.00054529	-6.77926	-2.2102	15.4077	8.66356e-05	0.0193976	1	0.00931372	Chr2:6920368-6922025	335.511	69.1318	-2.27894	5.69746	1.21606e-08	3.36681e-06	0.992982	0.945426	0.983187	0.991949	0.99703	0.879659	0.942131	0.977241	-0.111766
CTL6_vs_VIR6	at1g26770	at1g26770.1	1	2	0	expansin A10	Encodes an expansin. Naming convention from the Expansin Working Group (Kende et al Plant Mol Bio). Involved in the formation of nematode-induced syncytia in roots of Arabidopsis thaliana.	expansin A10 (EXPA10); CONTAINS InterPro DOMAIN/s: Pollen allergen N-terminal (InterPro:IPR014734) Rare lipoprotein A (InterPro:IPR005132) Pollen allergen/expansin C-terminal (InterPro:IPR007117) Barwin-related endoglucanase (InterPro:IPR009009) Expansin (InterPro:IPR002963) Expansin/Lol pI (InterPro:IPR007118) Expansin 45 endoglucanase-like (InterPro:IPR007112); BEST Arabidopsis thaliana protein…	3258	30996	1219;8;2031	14019;38;16939	828	391	4466	9553	0.00015009	3.33697e-05	0.00026669	0.118964	0.0993218	2.18995e+07	-13.3718	2.99859	3.04897e-08	2.74378e-05	-5.8534	2.39254	14.8848	0.00011428	0.0238009	1	0.011428	Chr1:9259604-9261313	46.8495	397.379	3.08441	-7.03025	2.06168e-12	1.86666e-09	0.921374	0.977997	0.828739	0.918277	0.96858	0.953634	0.977036	0.989727	0.00422302
CTL6_vs_VIR6	at1g75380	at1g75380.1	1	3	0	bifunctional nuclease in basal defense response 1	Encodes a nucleases AtBBD1 involved in ABA-mediated callose deposition.	bifunctional nuclease in basal defense response 1 (BBD1); CONTAINS InterPro DOMAIN/s: Protein of unknown function DUF151 (InterPro:IPR003729) UvrB/UvrC protein (InterPro:IPR001943); BEST Arabidopsis thaliana protein match is: Wound-responsive family protein (TAIR:AT1G19660.2); Has 843 Blast hits to 843 proteins in 291 species: Archae - 44; Bacteria - 501; Metazoa - 0; Fungi - 0; Plants - 105; Vir…	31355	31954	90;0;951;89;0;4241;25984	30;0;1424;98;0;3227;27175	53	37	14	16	1.48539e-06	2.49421e-06	5.6118e-07	0.118964	0.0993218	2.18995e+07	-19.689	-2.15171	0.000385526	0.0285396	-10.4914	-2.29702	14.4514	0.000143823	0.0278737	1	0.0133836	Chr1:28281388-28284045	8.21799	2.40078	-1.77529	3.56912	0.000358179	0.0122802	0.0149029	0.00425363	0.00814094	0.0147397	0.024847	0.00211767	0.00455953	0.00843223	-0.0203903
CTL6_vs_VIR6	at1g04960	at1g04960.2	2	2	0	Protein of unknown function (DUF1664)		Protein of unknown function (DUF1664); FUNCTIONS IN: molecular_function unknown; INVOLVED IN: biological_process unknown; LOCATED IN: endomembrane system; EXPRESSED IN: 22 plant structures; EXPRESSED DURING: 13 growth stages; CONTAINS InterPro DOMAIN/s: Protein of unknown function DUF1664 (InterPro:IPR012458); BEST Arabidopsis thaliana protein match is: Protein of unknown function (DUF1664) (TAIR…	896	1800	125;4;767	291;47;1462	3	1	25	22	5.27117e-07	1.10984e-07	8.75584e-07	0.131666	0.0993218	2.18995e+07	-21.6138	2.98106	0.000418768	0.0298497	-11.2786	2.94647	13.9185	0.000190912	0.0331589	1	0.0159212	Chr1:1407800-1410868	0.156295	1.06129	2.76347	-2.89809	0.00375448	0.063473	0.0120105	0.0668348	0.00379978	0.0171111	0.0392387	0.0320866	0.0686833	0.128256	0.0089121
CTL6_vs_VIR6	at1g19660	at1g19660.2	2	2	0	Wound-responsive family protein		Wound-responsive family protein; FUNCTIONS IN: DNA binding nuclease activity; INVOLVED IN: response to wounding nucleotide-excision repair; EXPRESSED IN: ovule; CONTAINS InterPro DOMAIN/s: Protein of unknown function DUF151 (InterPro:IPR003729) UvrB/UvrC protein (InterPro:IPR001943); BEST Arabidopsis thaliana protein match is: bifunctional nuclease in basal defense response 1 (TAIR:AT1G75380.3); …	5937	10199	338;21;5578	600;136;9463	10	11	49	87	1.62042e-06	5.87573e-07	2.5717e-06	0.125279	0.0993218	2.18995e+07	-19.6334	2.12987	0.000791235	0.0448528	-10.1863	1.94632	11.8101	0.00058909	0.0748089	1	0.0359194	Chr1:6799980-6802685	12.4348	28.0949	1.17592	-3.08783	0.00201625	0.0424542	0.0356791	0.124426	0.0177166	0.0371677	0.070328	0.0662085	0.123479	0.20302	0.0222052
CTL6_vs_VIR6	at5g08130	at5g08130.2	2	6	0	basic helix-loop-helix (bHLH) DNA-binding superfamily protein	Arabidopsis thaliana basic helix-loop-helix (bHLH) family protein involved in brassinosteroid signaling. It synergistically interacts with BES1 to bind to E box sequences (CANNTG).	BIM1; FUNCTIONS IN: protein binding DNA binding sequence-specific DNA binding transcription factor activity; INVOLVED IN: brassinosteroid mediated signaling pathway regulation of transcription; LOCATED IN: nucleus; EXPRESSED IN: 22 plant structures; EXPRESSED DURING: 13 growth stages; CONTAINS InterPro DOMAIN/s: Helix-loop-helix DNA-binding domain (InterPro:IPR001092) Helix-loop-helix DNA-binding…	1307	4100	0;0;0;0;1;0;0;0;0;22;0;0;0;0;0;0;0;0;0;32;0;0;0;0;0;0;0;0;0;0;175;7;0;0;0;0;0;0;0;0;0;0;48;0;0;0;0;8;0;0;0;0;0;0;0;4;0;89;0;0;0;0;921	0;19;0;0;14;0;0;0;0;129;0;0;0;0;0;0;0;0;0;85;0;0;0;0;0;0;0;0;0;0;560;24;0;0;0;0;0;0;0;0;0;0;249;0;0;0;0;30;0;0;0;0;0;0;0;34;0;259;0;0;0;0;2697	0	0	9	10	2.01442e-07	8.7835e-16	3.55056e-07	0.151267	0.0993218	2.18995e+07	-35.7204	28.5912	0.000571186	0.0363904	-12.2842	7.8098	12.9071	0.000327329	0.0501929	1	0.0241001	Chr5:2606199-2610250	0	8.7353	0	0	1	1	0.000423213	0.148103	0.000207421	0.0331384	0.120306	0.0768112	0.133973	0.221842	0.000158026
CTL6_vs_VIR6	at3g06550	at3g06550.2	2	3	0	O-acetyltransferase family protein		O-acetyltransferase family protein; FUNCTIONS IN: molecular_function unknown; INVOLVED IN: biological_process unknown; LOCATED IN: endomembrane system; EXPRESSED IN: cultured cell; CONTAINS InterPro DOMAIN/s: Cas1p-like (InterPro:IPR012419); BEST Arabidopsis thaliana protein match is: O-acetyltransferase family protein (TAIR:AT2G34410.2); Has 268 Blast hits to 266 proteins in 83 species: Archae -…	2613	4515	0;5;190;27;261;0;2130	0;40;359;19;282;0;3815	5	0	18	22	4.71317e-07	1.37698e-07	7.49376e-07	0.157953	0.0993218	2.18995e+07	-21.5724	2.4509	0.0048589	0.139226	-11.4367	2.34531	8.85627	0.00292084	0.207946	1	0.0998452	Chr3:2039063-2042959	0.324419	1.97137	2.60327	-3.54342	0.000394974	0.0130978	0.00717682	0.0415494	0.00239524	0.00912998	0.0206029	0.0193975	0.041971	0.0794638	0.00799742
[truncated: 14 more columns]

## Sheet: pFAM Domain, 10% DIR Genes
	Comparison	Gene AGI	Transcript AGI	Gene Name	num Isoforms	Short_Description	Number of linked publications in TAIR 10	A few relevant publications	PMID	Curator_Summary	GO Terms	ReadCount_A	ReadCount_B	SubsetCounts_A	SubsetCounts_B	IQ.OWLS.phiDiff	DEG?
1 hpi	AVR1_vs_VIR1	at2g38170	at2g38170.3	CAX1	3	cation exchanger 1	44	Regulation of CAX1, an Arabidopsis Ca(2+)/H(+) Antiporter. Identification of an N-Terminal Autoinhibitory Domain	11706183	Encodes a high affinity vacuolar calcium antiporter. The residue His 338 is critical to Ca2+ transport activity. Disruption of CAX1 reduces manganese and zinc of shoot tissue and results in a decrease in the activity of vacuolar V-type proton ATPase.	vacuolar membrane; vacuole; calcium ion transmembrane transporter activity; calcium:cation antiporter activity; calcium:hydrogen antiporter activity; calcium ion transport; cold acclimation; response to salt stress; cellular zinc ion homeostasis; cellular manganese ion homeostasis; plant-type vacuole membrane	1752	1480	11;0;370;34;171;0;1166	34;2;350;7;105;0;982	-0.1334: (-0.3093 to -0.0109)	0
								Distinct N-terminal regulatory domains of ca(2+)/h(+) antiporters.	12376668
								Analysis of the Ca2+ domain in the Arabidopsis H+/Ca2+ antiporters CAX1 and CAX3	12369623
	AVR1_vs_VIR1	at4g39270	at4g39270.2		2	Leucine-rich repeat protein kinase family protein	7	The Transcriptional Innate Immune Response to flg22. Interplay and Overlap with Avr Gene-Dependent Defense Responses and Bacterial Pathogenesis.	15181213		ATP binding; protein serine/threonine kinase activity; protein phosphorylation; transmembrane receptor protein tyrosine kinase signaling pathway	1089	1880	30;24;1035	91;3;1786	-0.3101: (-0.5991 to -0.098)	0
								Oviposition by Pierid Butterflies Triggers Defense Responses in Arabidopsis	17142483
	CTL1_vs_VIR1	at4g39270	at4g39270.1		2	Leucine-rich repeat protein kinase family protein	7	The Transcriptional Innate Immune Response to flg22. Interplay and Overlap with Avr Gene-Dependent Defense Responses and Bacterial Pathogenesis.	15181213		ATP binding; protein serine/threonine kinase activity; protein phosphorylation; transmembrane receptor protein tyrosine kinase signaling pathway	497	1880	4;4;489	91;3;1786	0.2595: (0.0793 to 0.5386)	1
								Oviposition by Pierid Butterflies Triggers Defense Responses in Arabidopsis	17142483
	CTL1_vs_VIR1	at5g46110	at5g46110.2	APE2, TPT	4	Glucose-6-phosphate/phosphate translocator-related	8	Global analysis of Arabidopsis gene expression uncovers a complex array of changes impacting pathogen response and cell cycle during geminivirus infection	18650403	mutant has Altered acclimation responses; Chloroplast Triose Phosphate Translocator	antiporter activity; triose phosphate transport	21881	38687	0;30;2;0;0;0;1957;0;0;0;2041;0;1999;0;15852	0;18;77;0;0;0;2872;2;0;0;5940;0;3961;0;25817	-0.7749: (-0.9689 to -0.1801)	0
								Identification of mutants of Arabidopsis defective in acclimation of photosynthesis to the light environment	12586872
	CTL1_vs_VIR1	at1g51620	at1g51620.1		2	Protein kinase superfamily protein	1	Suppression by ABA of salicylic acid and lignin accumulation and the expression of multiple genes, in Arabidopsis infected with Pseudomonas syringae pv. tomato	17149585		kinase activity	983	3035	132;57;794	577;53;2405	0.3647: (0.107 to 0.5914)	1
6 hpi	CTL6_vs_AVR6	at4g35770	at4g35770.2	SEN1	3	Rhodanese/Cell cycle control phosphatase superfamily protein	13	The SEN1 gene of Arabidopsis is regulated by signals that link plant defence responses and senescence.	16325410	Senescence-associated gene that is strongly induced by phosphate starvation. Transcripts are differentially regulated at the level of mRNA stability at different times of day. mRNAs are targets of the mRNA degradation pathway mediated by the downstream (	aging; response to light stimulus; response to oxidative stress; response to wounding; response to sucrose stimulus; response to jasmonic acid stimulus	4684	3242	702;333;0;11;5;12;3621	530;56;0;15;3;0;2638	-0.1794: (-0.3353 to -0.0408)	0
								The Effects of Phosphorus, Glucose and Cytokinin on SEN1 Gene Expression in Arabidopsis	15692183
	CTL6_vs_AVR6	at5g41610	at5g41610.1	CHX18	2	cation/H+ exchanger 18	7	Arabidopsis CHX16-20 are Endomembrane Cation Transporters with Distinct Activities and Emerging Role in Protein Sorting	21795714	member of Putative Na+/H+ antiporter family	monovalent cation:hydrogen antiporter activity; sodium:hydrogen antiporter activity; cation transport	151	1490	9;8;134	116;7;1367	0.3861: (0.0683 to 0.7198)	1
								Global analysis of Arabidopsis gene expression uncovers a complex array of changes impacting pathogen response and cell cycle during geminivirus infection	18650403
	CTL6_vs_AVR6	at5g05580	at5g05580.1	FAD8	2	fatty acid desaturase 8	28	A role for jasmonate in pathogen defense of arabidopsis	9618564	Encodes a temperature sensitive plastidic fatty acid desaturase.	chloroplast; fatty acid biosynthetic process; response to temperature stimulus; omega-3 fatty acid desaturase activity	989	315	94;2;893	18;5;292	-0.1378: (-0.3125 to -0.0179)	1
								Role of Salicylic Acid and Fatty Acid Desaturation Pathways in ssi2-Mediated Signaling.	16306139
								Plant growth-promoting rhizobacteria systemically protect Arabidopsis thaliana against Cucumber mosaic virus by a salicylic acid and NPR1-independent and jasmonic acid-dependent signaling pathway	15255867
	CTL6_vs_AVR6	at4g04830	at4g04830.1	MSRB5	2	methionine sulfoxide reductase B5	10	The Arabidopsis plastidic methionine sulfoxide reductase B proteins. Sequence and activity characteristics, comparison of the expression with plastidic methionine sulfoxide reductase a, and induction by photooxidative stress	15923321		cytosol; peptide-methionine-(S)-S-oxide reductase activity; oxidation-reduction process	706	186	135;3;568	28;5;153	-0.1029: (-0.2378 to -0.0118)	1
								Plant methionine sulfoxide reductase A and B multigenic families	17031545
	CTL6_vs_AVR6	at5g28770	at5g28770.3		3	bZIP transcription factor family protein	19	bZIP transcription factors in Arabidopsis	11906833	bZIP protein BZO2H3 mRNA partial cds	DNA binding; sequence-specific DNA binding transcription factor activity; regulation of transcription DNA-dependent; protein heterodimerization activity	922	337	11;0;152;18;0;85;656	10;1;57;3;0;42;224	-0.2202: (-0.448 to -0.0433)	1
								The Arabidopsis bZIP1 Transcription Factor Is Involved in Sugar Signaling, Protein Networking, and DNA Binding	20080816
	CTL6_vs_VIR6	at4g35770	at4g35770.2	SEN1	3	Rhodanese/Cell cycle control phosphatase superfamily protein	13	The SEN1 gene of Arabidopsis is regulated by signals that link plant defence responses and senescence.	16325410	Senescence-associated gene that is strongly induced by phosphate starvation. Transcripts are differentially regulated at the level of mRNA stability at different times of day. mRNAs are targets of the mRNA degradation pathway mediated by the downstream (	aging; response to light stimulus; response to oxidative stress; response to wounding; response to sucrose stimulus; response to jasmonic acid stimulus	4684	5095	702;333;0;11;5;12;3621	845;72;0;12;5;1;4160	-0.1669: (-0.3181 to -0.0641)	0
								The Effects of Phosphorus, Glucose and Cytokinin on SEN1 Gene Expression in Arabidopsis	15692183
	CTL6_vs_VIR6	at4g29210	at4g29210.2	GGT4	2	gamma-glutamyl transpeptidase 4	6	Glutathione conjugates in the vacuole are degraded by gamma-glutamyl transpeptidase GGT3 in Arabidopsis	17316176	The gene encodes a gamma-glutamyltransferase (AKA gamma-glutamyl transpeptidase EC 2.3.2.2) that is located in the vacuole and is most active in roots. The encoded enzyme is involved in the initial degradation of glutathione conjugates in this cell compar	vacuole; gamma-glutamyltransferase activity; glutathione gamma-glutamylcysteinyltransferase activity; glutathione catabolic process; xenobiotic metabolic process	2394	4849	143;17;2234	203;147;4499	0.1496: (0.0628 to 0.2671)	0
	CTL6_vs_VIR6	at1g67300	at1g67300.2		2	Major facilitator superfamily protein	1	Binding of arabinogalactan proteins by yariv phenylglycoside triggers wound-like responses in Arabidopsis cell cultures	15235117		membrane; carbohydrate transmembrane transporter activity; sugar:hydrogen symporter activity	1240	2712	194;7;1039	395;65;2252	0.1048: (0.0278 to 0.2096)	0
	CTL6_vs_VIR6	at4g37980	at4g37980.2	CAD7, ELI3, ELI4	2	elicitor-activated gene 3-1	3	Sequence analysis of a mannitol dehydrogenase cDNA from plants reveals a function for the pathogenesis-related protein ELI3	7638158		plant-type hypersensitive response; response to bacterium	13083	21977	4678;65;8340	7225;385;14367	0.1439: (0.0359 to 0.2805)	0
								Rapid activation of a novel plant defense gene is strictly dependent on the Arabidopsis RPM1 disease resistance locus	1464303
								Global analysis of Arabidopsis gene expression uncovers a complex array of changes impacting pathogen response and cell cycle during geminivirus infection	18650403
	CTL6_vs_VIR6	at2g14560	at2g14560.2	LURP1	2	Protein of unknown function (DUF567)	13	The oomycete response gene LURP1 is required for defense against Hyaloperonospora parasitica in Arabidopsis thaliana	18346188	Encodes LURP1 a member of the LURP cluster (late upregulated in response to Hyaloperonospora parasitica) which exhibits a pronounced upregulation after recognition of the pathogenic oomycte H. parasitica. LURP1 is required for full basal defense to H. pa	response to salicylic acid stimulus; defense response to fungus	30094	21060	6266;835;22993	4508;147;16405	-0.3074: (-0.5349 to -0.064)	1
								Salicylic Acid-Dependent Expression of Host Genes in Compatible Arabidopsis-Virus Interactions	15728340
12 hpi	AVR12_vs_VIR12	at2g46370	at2g46370.4	JAR1	4	Auxin-responsive GH3 family protein	105	Enhanced defense responses in Arabidopsis induced by the cell wall protein fractions from Pythium oligandrum require SGT1, RAR1, NPR1, and JAR1	19304739	Encodes a jasmonate-amido synthetase that is a member of the GH3 family of proteins. JAR1 catalyzes the formation of a biologically active jasmonyl-isoleucine (JA-Ile) conjugate. JA-Ile promotes the interaction between JAZ1 and COI1 in the jasmonate signa	cytoplasm; ATP binding; catalytic activity; jasmonic acid metabolic process; photomorphogenesis; red far-red light phototransduction; response to wounding; systemic acquired resistance; induced systemic resistance jasmonic acid mediated signaling pathway; jasmonic acid and ethylene-dependent systemic resistance; protein adenylylation; response to auxin stimulus; response to jasmonic acid stimulus…	3426	5527	0;78;1;0;0;4;270;3;1;2;232;0;0;0;2835	0;132;3;0;0;5;267;15;1;0;418;0;0;0;4686	0.1073: (0.0031 to 0.5483)	1
								The role of JAR1 in Jasmonoyl-L: -isoleucine production during Arabidopsis wound response	18247047
								The SEN1 gene of Arabidopsis is regulated by signals that link plant defence responses and senescence	16325410
	AVR12_vs_VIR12	at1g67300	at1g67300.2		2	Major facilitator superfamily protein	1	Binding of arabinogalactan proteins by yariv phenylglycoside triggers wound-like responses in Arabidopsis cell cultures	15235117		membrane; carbohydrate transmembrane transporter activity; sugar:hydrogen symporter activity	2521	2057	346;35;2140	201;73;1783	0.1786: (0.0306 to 0.3482)	0
	CTL12_vs_AVR12	at5g43910	at5g43910.2		3	pfkB-like carbohydrate kinase family protein	1	Global analysis of Arabidopsis gene expression uncovers a complex array of changes impacting pathogen response and cell cycle during geminivirus infection	18650403		unknown cellular components; ribokinase activity; D-ribose metabolic process	415	4238	1;49;13;29;2;0;321	4;808;93;114;9;0;3210	0.3144: (0.0135 to 0.5898)	1
	CTL12_vs_AVR12	at5g41610	at5g41610.1	CHX18	2	cation/H+ exchanger 18	7	Arabidopsis CHX16-20 are Endomembrane Cation Transporters with Distinct Activities and Emerging Role in Protein Sorting	21795714	member of Putative Na+/H+ antiporter family	monovalent cation:hydrogen antiporter activity; sodium:hydrogen antiporter activity; cation transport	138	1797	6;9;123	166;22;1609	0.4172: (0.0571 to 0.7543)	1
								Global analysis of Arabidopsis gene expression uncovers a complex array of changes impacting pathogen response and cell cycle during geminivirus infection	18650403
	CTL12_vs_AVR12	at4g29210	at4g29210.2	GGT4	2	gamma-glutamyl transpeptidase 4	6	Glutathione conjugates in the vacuole are degraded by gamma-glutamyl transpeptidase GGT3 in Arabidopsis	17316176	The gene encodes a gamma-glutamyltransferase (AKA gamma-glutamyl transpeptidase EC 2.3.2.2) that is located in the vacuole and is most active in roots. The encoded enzyme is involved in the initial degradation of glutathione conjugates in this cell compar	vacuole; gamma-glutamyltransferase activity; glutathione gamma-glutamylcysteinyltransferase activity; glutathione catabolic process; xenobiotic metabolic process	1742	4285	117;12;1613	219;128;3938	0.1253: (0.0191 to 0.2845)	0
	CTL12_vs_AVR12	at4g19040	at4g19040.2	EDR2	3	ENHANCED DISEASE RESISTANCE 2	7	Regulation of Plant Defense Responses in Arabidopsis by EDR2, a PH and START domain containing Protein	16212604	Encodes a PH and START domain-containing protein that mediates resistance to pathogenic fungi. Resistance requires salicylic acid signalling. Mutants are resistant to E. cichoracearum. Expressed throughout plant tissues and possibly localized to membranes	lipid binding	1357	3740	0;2;158;9;23;0;1165	0;37;534;19;102;0;3048	0.178: (0.0363 to 0.352)	0
								EDR2 negatively regulates salicylic acid-based defenses and cell death during powdery mildew infections of Arabidopsis thaliana.	17612410
	CTL12_vs_AVR12	at2g20740	at2g20740.3		3	Tetraspanin family protein	1	Transcriptome analyses show changes in gene expression to accompany pollen germination and tube growth in Arabidopsis	18775970			1223	1497	388;0;194;5;0;0;636	379;0;236;72;0;0;810	0.3177: (0.0833 to 0.5247)	0
	CTL12_vs_AVR12	at5g07440	at5g07440.2	GDH2	3	glutamate dehydrogenase 2	38	Characterization and expression of NAD(H)-dependent glutamate dehydrogenase genes in Arabidopsis	9112779	Encodes the alpha-subunit of the glutamate dehydrogenase. The enzyme is almost exclusively found in the mitochondria of stem and leaf companion cells.	mitochondrion; copper ion binding; glutamate dehydrogenase activity; glutamate dehydrogenase [NAD(P)+] activity; oxidoreductase activity; zinc ion binding; cobalt ion binding	4405	23891	1;29;2052;9;40;0;2274	4;476;11584;83;313;0;11431	0.212: (0.0357 to 0.4815)	1
								Global analysis of Arabidopsis gene expression uncovers a complex array of changes impacting pathogen response and cell cycle during geminivirus infection	18650403
								Global Transcription Profiling Reveals Multiple Sugar Signal Transduction Mechanisms in Arabidopsis	15273295
	CTL12_vs_AVR12	at4g37980	at4g37980.2	CAD7, ELI3, ELI4	2	elicitor-activated gene 3-1	3	Sequence analysis of a mannitol dehydrogenase cDNA from plants reveals a function for the pathogenesis-related protein ELI3	7638158		plant-type hypersensitive response; response to bacterium	9011	13206	2915;46;6050	4730;304;8172	0.1569: (0.0267 to 0.3184)	0
								Rapid activation of a novel plant defense gene is strictly dependent on the Arabidopsis RPM1 disease resistance locus	1464303
								Global analysis of Arabidopsis gene expression uncovers a complex array of changes impacting pathogen response and cell cycle during geminivirus infection	18650403
	CTL12_vs_AVR12	at4g32440	at4g32440.1		3	Plant Tudor-like RNA-binding protein	3	Transcriptome analysis of Arabidopsis colonized by a plant-growth promoting rhizobacterium reveals a general effect on disease resistance	14535883			1106	1409	8;412;231;15;1;0;439	73;356;363;14;3;0;600	0.2104: (0.069 to 0.3853)	0
								The Tudor domain 'Royal Family': Tudor, plant Agenet, Chromo, PWWP and MBT domains	12575993
	CTL12_vs_AVR12	at5g14200	at5g14200.1	IMD1	3	isopropylmalate dehydrogenase 1	10	A redox active isopropylmalate dehydrogenase functions in the biosynthesis of glucosinolates and leucine in Arabidopsis	19674406	The AtIMD1 is one out of 3 genes encoding the enzyme 3-isopropylmalate dehydrogenase involved in leucine biosynthesis in Arabidopsis. Its subcellular location has been targeted to plastids. Encodes methylthioalkylmalate dehydrogenase. Involved in glucosin	plastid; 3-isopropylmalate dehydrogenase activity; leucine biosynthetic process; metabolic process; glucosinolate biosynthetic process	5639	3830	53;0;397;9;558;0;4622	3;0;360;8;453;0;3006	-0.6278: (-0.9214 to -0.2498)	1
								Global analysis of Arabidopsis gene expression uncovers a complex array of changes impacting pathogen response and cell cycle during geminivirus infection	18650403
	CTL12_vs_VIR12	at4g37980	at4g37980.2	CAD7, ELI3, ELI4	2	elicitor-activated gene 3-1	3	Sequence analysis of a mannitol dehydrogenase cDNA from plants reveals a function for the pathogenesis-related protein ELI3	7638158		plant-type hypersensitive response; response to bacterium	9011	10111	2915;46;6050	2822;509;6780	0.3356: (0.1074 to 0.5776)	0
								Rapid activation of a novel plant defense gene is strictly dependent on the Arabidopsis RPM1 disease resistance locus	1464303
								Global analysis of Arabidopsis gene expression uncovers a complex array of changes impacting pathogen response and cell cycle during geminivirus infection	18650403
	CTL12_vs_VIR12	at5g17760	at5g17760.2		2	P-loop containing nucleoside triphosphate hydrolases superfamily protein	6	A Transcriptomic and Proteomic Characterization of the Arabidopsis Mitochondrial Protein Import Apparatus and Its Response to Mitochondrial Dysfunction	14730085		plasma membrane; ATP binding	2626	9616	213;49;2364	376;591;8649	0.2126: (0.0623 to 0.4025)	1
								Global analysis of Arabidopsis gene expression uncovers a complex array of changes impacting pathogen response and cell cycle during geminivirus infection	18650403
	CTL12_vs_VIR12	at5g41610	at5g41610.1	CHX18	2	cation/H+ exchanger 18	7	Arabidopsis CHX16-20 are Endomembrane Cation Transporters with Distinct Activities and Emerging Role in Protein Sorting	21795714	member of Putative Na+/H+ antiporter family	monovalent cation:hydrogen antiporter activity; sodium:hydrogen antiporter activity; cation transport	138	1004	6;9;123	89;4;911	0.4739: (0.1183 to 0.8236)	1
								Global analysis of Arabidopsis gene expression uncovers a complex array of changes impacting pathogen response and cell cycle during geminivirus infection	18650403
	CTL12_vs_VIR12	at4g07410	at4g07410.2	PCN, POPCORN	2	Transducin family protein / WD-40 repeat family protein	3	Alternative splicing and mRNA levels of the disease resistance gene RPS4 are induced during defense responses	17951452		nucleotide binding	2271	2635	107;10;2154	120;68;2447	0.2005: (0.0333 to 0.4682)	0
								Intron retention is a major phenomenon in alternative splicing in Arabidopsis	15341630
								POPCORN Functions in the Auxin Pathway to Regulate Embryonic Body Plan and Meristem Organization in Arabidopsis	22158464
	CTL12_vs_VIR12	at5g46110	at5g46110.2	APE2, TPT	4	Glucose-6-phosphate/phosphate translocator-related	8	Global analysis of Arabidopsis gene expression uncovers a complex array of changes impacting pathogen response and cell cycle during geminivirus infection	18650403	mutant has Altered acclimation responses; Chloroplast Triose Phosphate Translocator	antiporter activity; triose phosphate transport	42183	15617	0;126;382;0;0;0;2896;0;0;0;6512;0;2854;0;29413	0;19;0;0;0;0;1227;0;0;0;2254;0;863;0;11254	0.7782: (0.2101 to 0.9288)	1
								Identification of mutants of Arabidopsis defective in acclimation of photosynthesis to the light environment	12586872
	CTL12_vs_VIR12	at4g29210	at4g29210.2	GGT4	2	gamma-glutamyl transpeptidase 4	6	Glutathione conjugates in the vacuole are degraded by gamma-glutamyl transpeptidase GGT3 in Arabidopsis	17316176	The gene encodes a gamma-glutamyltransferase (AKA gamma-glutamyl transpeptidase EC 2.3.2.2) that is located in the vacuole and is most active in roots. The encoded enzyme is involved in the initial degradation of glutathione conjugates in this cell compar	vacuole; gamma-glutamyltransferase activity; glutathione gamma-glutamylcysteinyltransferase activity; glutathione catabolic process; xenobiotic metabolic process	1742	1525	117;12;1613	62;89;1374	0.291: (0.1254 to 0.4913)	0
	CTL12_vs_VIR12	at1g67300	at1g67300.2		2	Major facilitator superfamily protein	1	Binding of arabinogalactan proteins by yariv phenylglycoside triggers wound-like responses in Arabidopsis cell cultures	15235117		membrane; carbohydrate transmembrane transporter activity; sugar:hydrogen symporter activity	1284	2057	238;11;1035	201;73;1783	0.1987: (0.0535 to 0.3764)	0
	CTL12_vs_VIR12	at2g28550	at2g28550.3		3	related to AP2.7	25	Regulation of Flowering Time and Floral Organ Identity by a MicroRNA and Its APETALA2-Like Target Genes	14555699		nucleus; DNA binding; sequence-specific DNA binding transcription factor activity; regulation of transcription DNA-dependent; organ morphogenesis; vegetative to reproductive phase transition of meristem	2049	1215	2;16;150;29;231;0;1621	0;9;91;3;119;0;993	-0.2086: (-0.4283 to -0.0262)	0
								Transcriptome changes for Arabidopsis in response to salt, osmotic, and cold stress	12481097
	CTL12_vs_VIR12	at5g14200	at5g14200.1	IMD1	3	isopropylmalate dehydrogenase 1	10	A redox active isopropylmalate dehydrogenase functions in the biosynthesis of glucosinolates and leucine in Arabidopsis	19674406	The AtIMD1 is one out of 3 genes encoding the enzyme 3-isopropylmalate dehydrogenase involved in leucine biosynthesis in Arabidopsis. Its subcellular location has been targeted to plastids. Encodes methylthioalkylmalate dehydrogenase. Involved in glucosin	plastid; 3-isopropylmalate dehydrogenase activity; leucine biosynthetic process; metabolic process; glucosinolate biosynthetic process	5639	4976	53;0;397;9;558;0;4622	1;0;407;5;530;0;4033	-0.6617: (-0.9536 to -0.259)	0
								Global analysis of Arabidopsis gene expression uncovers a complex array of changes impacting pathogen response and cell cycle during geminivirus infection	18650403
	CTL12_vs_VIR12	at5g07440	at5g07440.2	GDH2	3	glutamate dehydrogenase 2	38	Characterization and expression of NAD(H)-dependent glutamate dehydrogenase genes in Arabidopsis	9112779	Encodes the alpha-subunit of the glutamate dehydrogenase. The enzyme is almost exclusively found in the mitochondria of stem and leaf companion cells.	mitochondrion; copper ion binding; glutamate dehydrogenase activity; glutamate dehydrogenase [NAD(P)+] activity; oxidoreductase activity; zinc ion binding; cobalt ion binding	4405	13785	1;29;2052;9;40;0;2274	1;196;6796;25;100;0;6667	0.2255: (0.0353 to 0.4794)	1
								Global analysis of Arabidopsis gene expression uncovers a complex array of changes impacting pathogen response and cell cycle during geminivirus infection	18650403
								Global Transcription Profiling Reveals Multiple Sugar Signal Transduction Mechanisms in Arabidopsis	15273295
	CTL12_vs_VIR12	at2g16710	at2g16710.1		3	Iron-sulphur cluster biosynthesis family protein	4	Iron-Sulfur Cluster Biogenesis in Chloroplasts. Involvement of the Scaffold Protein CpIscA	15888686			913	1191	2;9;87;0;240;0;575	26;0;163;0;290;0;712	0.1939: (0.0542 to 0.414)	0
								Global analysis of Arabidopsis gene expression uncovers a complex array of changes impacting pathogen response and cell cycle during geminivirus infection	18650403
	CTL12_vs_VIR12	at4g23330	at4g23330.1		2		0					521	260	124;95;302	26;63;171	-0.2497: (-0.4709 to -0.0053)	0
	CTL12_vs_VIR12	at3g54840	at3g54840.2	ARA, RABF1	2	Ras-related small GTP-binding family protein	14	A membrane trafficking pathway regulated by the plant-specific RAB GTPase ARA6	21666683	Encodes a novel Rab-like GTP-ase that is localized to the peripheral membrane of the endosome.	early endosome; endosome; GTP binding; GTPase activity; N-terminal protein myristoylation; early endosome to late endosome transport; external side of endosome membrane	1177	892	189;9;979	113;39;740	0.1637: (0.0204 to 0.3666)	0
								Plant evolves a unique mechanism of endocytosis	Publication:501721767
								Global analysis of Arabidopsis gene expression uncovers a complex array of changes impacting pathogen response and cell cycle during geminivirus infection	18650403
	CTL12_vs_VIR12	at5g60590	at5g60590.2		2	DHBP synthase RibB-like alpha/beta domain	0				chloroplast	404	296	5;46;353	9;11;276	-0.2787: (-0.5597 to -2e-04)	0
	CTL12_vs_VIR12	at1g17130	at1g17130.2	DUF572	2	Family of unknown function (DUF572)	4	Computational identification of 69 retroposons in Arabidopsis	15923328			958	941	70;23;865	40;64;837	0.3206: (0.0238 to 0.5788)	0
								Global analysis of Arabidopsis gene expression uncovers a complex array of changes impacting pathogen response and cell cycle during geminivirus infection	18650403
	CTL12_vs_VIR12	at4g39100	at4g39100.2	SHL1	2	PHD finger family protein / bromo-adjacent homology (BAH) domain-containing protein	5	A role for the BAH-PHD containing protein SHORT LIFE (SHL) in the regulation of the floral transition in Arabidopsis	Publication:501722340	Putative transcription factor containing a PHD finger and BAH motif required for normal development		2158	2273	254;98;1806	322;26;1925	-0.2405: (-0.4409 to -0.0597)	0
								The Arabidopsis PHD-finger protein SHL is required for proper development and fertility	11129039
