# Supplementary material for: High-Throughput RNA Sequencing of Pseudomonas-Infected Arabidopsis Reveals Hidden Transcriptome Complexity and Novel Splice Variants
Source: PLoS One. 2013 Oct 1;8(10):e74183. doi: 10.1371/journal.pone.0074183 (PMC3788074; doi:10.1371/journal.pone.0074183)
Supplement: File S12 — qPCR Validation of Isoform Quantification. (XLSX) [file pone.0074183.s012.xlsx]

## Sheet: Results-All
Sample Name	Transcript	qPCR Value	qPCR Normed	IQ.OWLS FPKM	IQ.OWLS Normed	Cufflinks FPKM	Cufflinks FPKM normed		qPCR Percent	IQ.OWLS Percent (WLS)	Cufflinks Percent	Random Percent	error IQ.OWLS	error Cufflinks	error Random
vir 12a (Sample 11-A4)	at1g01550.1	23.49	1.12506	65.7281	2.61929	68.7322	2.32924		0.379391	0.635084	0.527349	0.83138	0.255693	0.147959	0.451989
	at1g01550.2	22.78	1.84038	38.4518	1.53232	61.603	2.08764		0.620609	0.364916	0.472651	0.16862
	at1g51620.1	29.295	0.0201232	1.39143	0.0554489	1.59019	0.0538893		0.156064	0.288736	0.24381	0.559379	0.132672	0.0877468	0.403315
	at1g51620.2	26.86	0.108819	3.74528	0.149251	4.93205	0.16714		0.843936	0.711264	0.75619	0.440621
	at3g23280.1	21.8533	3.49834	94.8839	3.78116	107.197	3.63276		0.691827	0.712716	0.633033	0.950617	0.0208891	0.0587934	0.25879
	at3g23280.2	23.02	1.55833	39.7156	1.58268	62.1416	2.10589		0.308173	0.287284	0.366967	0.0493827
	at4g38810.1	27.6367	0.0635189	2.1896	0.0872563	7.41326	0.251225		0.75878	0.0630476	0.209655	0.0611244	0.695732	0.549125	0.697655
	at4g38810.2	29.29	0.020193	24.9165	0.992933	27.9461	0.947054		0.24122	0.936952	0.790345	0.938876
	at5g17760.1	20.0433	12.2667	307.818	12.2667	361.97	12.2667		0.870326	0.892931	0.901978	0.380285	0.0226047	0.0316515	0.490042
	at5g17760.2	22.79	1.82766	33.3514	1.32907	39.337	1.33308		0.129674	0.107069	0.0980222	0.619715
	at5g41750.1	24.34	0.624165	8.45927	0.337105	12.9166	0.437725		0.131774	0.396436	0.5078	0.724083	0.264662	0.376025	0.592308
	at5g41750.2	21.62	4.11246	14.2336	0.567216	12.5198	0.424278		0.868226	0.603564	0.4922	0.275917
Norm		23.66		25.0939		29.5085
mock 12b (Sample 22-B4)	at1g04990.1	23.82	3.94493	9.90985	2.60095	2.56033	0.629699		0.997084	0.997751	0.177811	0.621985	0.000666828	0.819273	0.375099
qPCR run 1	at1g04990.2	32.2377	0.0115364	0.0261985	0.00687609	11.8388	2.91169		0.00291583	0.00224882	0.822189	0.378015
	at1g07350.1	23.0567	6.69616	5.39886	1.41699	7.28587	1.79192		0.396948	0.199849	0.212181	0.689114	0.197099	0.184767	0.292166
	at1g07350.2	22.4533	10.173	21.4977	5.64232	27.0522	6.65333		0.603052	0.800151	0.787819	0.310886
	at1g09140.1	22.5967	9.21084	4.46687	1.17238	21.2066	5.21564		0.30916	0.0430712	0.202173	0.27702	0.266088	0.106987	0.03214
	at1g09140.2	21.4367	20.5823	78.4204	20.5823	83.6869	20.5823		0.69084	0.956929	0.797827	0.72298
	at1g55210.1	21.91	14.8254	27.8321	7.30484	43.3635	10.665		0.927471	0.999991	0.999997	0.922083	0.0725203	0.0725258	0.00538814
	at1g55210.2	25.5867	1.15936	0.000265879	6.9783e-05	0.000148901	3.66213e-05		0.0725293	9.25721e-06	3.43377e-06	0.0779174
	at1g56520.1	25.7	1.07177	4.7321	1.24199	5.70406	1.40288		0.145419	0.802925	0.845975	0.367883	0.657506	0.700555	0.222464
	at1g56520.2	23.145	6.29846	1.13456	0.297777	1.03853	0.255421		0.854581	0.197075	0.154025	0.632117
Norm		25.8		3.81009		4.06596
qPCR run 2	at5g04830.1	24.72	1.3692	1.28036	0.656267	1.59921	0.608042		0.0553424	0.0267972	0.0253569	0.739027	0.0285452	0.0299855	0.683685
	at5g04830.2	20.6267	23.3713	45.5969	23.3713	61.4688	23.3713		0.944658	0.973203	0.974643	0.260973
	at5g63120.1	25.1033	1.04972	1.97438	1.01199	2.19615	0.835007		0.494224	0.457009	0.400111	0.838018	0.037215	0.0941129	0.343794
	at5g63120.2	25.07	1.07425	2.5466	1.3053	3.2927	1.25193		0.505776	0.542991	0.599889	0.161982
Norm		25.1733		1.95098		2.6301
qPCR run 3	at1g19660.1	21.71	199.006	148.286	199.006	182.144	199.006		0.976917	0.973238	0.928919	0.43469	0.003679	0.0479976	0.542227
	at1g19660.2	27.1133	4.70219	3.95161	5.30323	13.9376	15.2279		0.023083	0.026762	0.0710806	0.56531
	at2g46610.1	27.4167	3.81055	3.83555	5.14746	6.85118	7.48542		0.341079	0.373679	0.599397	0.66973	0.0326001	0.258318	0.328651
	at2g46610.2	26.4667	7.3615	4.39777	5.90199	4.57894	5.00283		0.658921	0.626321	0.400603	0.33027
	at4g29210.1	26.47	7.34451	15.7602	21.1508	20.5213	22.421		0.911621	0.978685	0.978114	0.272749	0.0670636	0.0664925	0.638873
	at4g29210.2	29.8367	0.712025	0.324843	0.435952	0.45918	0.501688		0.0883786	0.0213146	0.0218861	0.727251
Norm		29.3467		0.745133		0.91527
avr 12b (Sample 23-B5)	at1g04990.1	23.38	4.58419	20.6101	10.784	7.47823	2.44402		0.996427	0.999739	0.24587	0.134151	0.00331237	0.750556	0.862276
qPCR run 1	at1g04990.2	31.5033	0.0164398	0.00631505	0.00330428	22.9371	7.49627		0.00357337	0.00026116	0.75413	0.865849
	at1g07350.1	22.1267	10.9283	14.2523	7.45737	20.5462	6.71488		0.623868	0.5705	0.642577	0.249141	0.0533677	0.0187091	0.374727
	at1g07350.2	22.8567	6.58873	10.6712	5.58359	11.4285	3.73505		0.376132	0.4295	0.357423	0.750859
	at1g09140.1	21.74	14.2874	13.756	7.19765	30.0023	9.80531		0.464823	0.25692	0.507575	0.0660706	0.207903	0.0427517	0.398753
	at1g09140.2	21.5367	16.4498	31.4385	16.4498	29.1068	9.51264		0.535177	0.74308	0.492425	0.933929
	at1g55210.1	21.8633	13.1167	23.5251	12.3092	40.1346	13.1167		0.942066	0.999999	1	0.99527	0.0579332	0.0579341	0.0532041
	at1g55210.2	25.8867	0.80664	1.6313e-05	8.53561e-06	5e-06	1.63409e-06		0.0579342	6.71967e-07	1.24581e-07	0.00473017
	at1g56520.1	24.9867	1.50524	4.729	2.47439	5.17311	1.69067		0.157744	0.507317	0.505511	0.41076	0.349573	0.347767	0.253016
	at1g56520.2	22.57	8.03705	4.48613	2.34732	5.06031	1.6538		0.842256	0.492683	0.494489	0.58924
Norm		25.5767		1.91117		3.0598
qPCR run 2	at5g04830.1	22.49	6.57352	4.71548	2.99702	5.75158	2.58361		0.184924	0.0920913	0.0818706	0.334175	0.0928329	0.103054	0.149251
	at5g04830.2	20.35	28.9736	45.5867	28.9736	64.5005	28.9736		0.815076	0.907909	0.918129	0.665825
	at5g63120.1	25.89	0.622725	0.767896	0.488052	0.86814	0.389968		0.155608	0.0978052	0.0881301	0.680484	0.0578025	0.0674776	0.524876
	at5g63120.2	23.45	3.37916	7.6896	4.88729	8.98252	4.03494		0.844392	0.902195	0.91187	0.319516
Norm		25.2067		1.57339		2.22618
qPCR run 3	at1g19660.1	19.48	69.7119	133.329	69.7119	159.776	69.7119		0.937083	0.845857	0.794469	0.0282962	0.0912265	0.142614	0.908787
	at1g19660.2	23.3767	4.68051	23.5466	12.3114	41.3344	18.0346		0.0629165	0.154143	0.205531	0.971704
	at2g46610.1	24.5533	2.07053	6.82995	3.57107	9.73558	4.24773		0.506931	0.638962	0.75218	0.430808	0.132031	0.245249	0.076123
	at2g46610.2	24.5933	2.01391	2.63999	1.38033	3.20758	1.3995		0.493069	0.361038	0.24782	0.569192
	at4g29210.1	22.4467	8.91767	24.7218	12.9259	30.8683	13.4682		0.622783	0.776569	0.745292	0.289055	0.153786	0.12251	0.333728
	at4g29210.2	23.17	5.4014	6.73164	3.51967	10.5494	4.60281		0.377217	0.223431	0.254708	0.710945
Norm		25.6033		1.91258		2.29195
vir 12b (Sample 24-B6)	at1g04990.1	23.9767	5.08648	7.81774	3.40136	2.33065	1.13129		0.998431	0.994881	0.206885	0.116255	0.00354963	0.791545	0.882175
qPCR run 1	at1g04990.2	33.29	0.00799511	0.0471786	0.0205266	8.93477	4.33691		0.00156937	0.00511869	0.793115	0.883745
	at1g07350.1	22.62	13.0261	29.9394	13.0261	32.8431	15.9419		0.262991	0.723198	0.675977	0.775344	0.460207	0.412986	0.512352
	at1g07350.2	21.1333	36.5044	11.3966	4.95846	15.743	7.6416		0.737009	0.276802	0.324023	0.224656
	at1g09140.1	22.225	17.1286	15.5995	6.78706	22.9926	11.1605		0.602776	0.37518	0.536328	0.097195	0.227596	0.0664475	0.505581
	at1g09140.2	22.8267	11.2876	20.5285	8.93161	19.8778	9.64862		0.397224	0.62482	0.463672	0.902805
	at1g55210.1	22.14	18.1681	25.9887	11.3072	37.4293	18.1681		0.907051	0.999958	0.999982	0.844838	0.0929073	0.0929311	0.0622125
	at1g55210.2	25.4267	1.86176	0.00113133	0.000492222	0.000682166	0.000331121		0.0929493	4.21825e-05	1.82251e-05	0.155162
	at1g56520.1	26.385	0.958156	2.75113	1.19697	2.86226	1.38933		0.168951	0.83624	0.814942	0.404647	0.667289	0.645991	0.235697
	at1g56520.2	24.0867	4.71307	0.526264	0.228968	0.649967	0.315492		0.831049	0.16376	0.185058	0.595353
Norm		26.3233		2.29841		2.06017
qPCR run 2	at5g04830.1	20.7633	43.1115	36.4044	33.4661	42.6259	28.6286		0.480371	0.41304	0.380379	0.238608	0.0673309	0.0999917	0.241763
	at5g04830.2	20.65	46.6347	50.7293	46.6347	69.4357	46.6347		0.519629	0.58696	0.619621	0.761392
	at5g63120.1	26.6167	0.7457	0.556645	0.511715	0.51013	0.342616		0.0856258	0.0667321	0.0501565	0.694171	0.0188937	0.0354694	0.608545
	at5g63120.2	23.2	7.96312	8.45109	7.76897	9.66064	6.48833		0.914374	0.933268	0.949844	0.305829
Norm		26.1933		1.0878		1.48893
qPCR run 3	at1g19660.1	19.925	22.9168	108.867	22.9168	127.637	22.9168		0.922089	0.786703	0.760976	0.0208852	0.135386	0.161113	0.901203
	at1g19660.2	23.49	1.93634	28.6051	6.02148	40.0911	7.19822		0.0779114	0.213297	0.239024	0.979115
	at2g46610.1	24.4433	1	16.0322	3.37484	20.3943	3.66173		0.642115	0.823549	0.885125	0.664137	0.181434	0.24301	0.0220228
	at2g46610.2	25.2867	0.557354	2.34982	0.494646	2.64685	0.475233		0.357885	0.176451	0.114875	0.335863
	at4g29210.1	23.7633	1.60214	11.6276	2.44765	13.2464	2.37835		0.571705	0.645011	0.611197	0.832209	0.0733059	0.0394919	0.260504
	at4g29210.2	24.18	1.20025	6.0564	1.27489	8.42648	1.51295		0.428295	0.354989	0.388803	0.167791
Norm		24.4433		4.75051		5.56958
mock 1a (Sample 1-A5)	at1g64990.1	24.1767	1.3692	6.03988	1.3692	7.22966	1.3692		0.620609	0.906998	0.843506	0.0373776	0.286389	0.222897	0.583231
	at1g64990.2	24.8867	0.83702	0.558136	0.126526	1.3413	0.254024		0.379391	0.0930021	0.156494	0.962622
	at4g39270.1	24.9733	0.788218	3.90623	0.885517	5.4422	1.03068		0.643176	0.800848	0.999999	0.115971	0.157672	0.356823	0.527205
	at4g39270.2	25.8233	0.437291	0.948754	0.215076	5.80649e-06	1.09967e-06		0.356824	0.199152	1.06694e-06	0.884029
Norm		24.63		4.41124		5.28021
avr 1a (Sample 2-A6)	at1g64990.1	23.8667	1.51222	7.61542	1.35451	9.69952	1.44794		0.681888	0.858409	0.913373	0.119307	0.176521	0.231485	0.562581
	at1g64990.2	24.9667	0.705475	1.13204	0.201348	0.919936	0.137327		0.318112	0.141591	0.0866274	0.880693
	at4g39270.1	23.8433	1.53688	8.64075	1.53688	10.2953	1.53688		0.798145	0.917082	0.960863	0.583199	0.118937	0.162717	0.214946
	at4g39270.2	25.8267	0.388683	0.763052	0.135719	0.419344	0.0625994		0.201855	0.0829181	0.0391375	0.416801
Norm		24.4633		5.62229		6.69885
mock 6b (Sample 19-B1)	at4g02600.1	24.5933	3.43823	5.88071	16.691	9.49475	15.1434		0.504621	0.576151	0.590373	0.15228	0.0715301	0.0857517	0.352341
	at4g02600.2	24.62	3.37526	4.40192	12.4938	6.58789	10.5072		0.495379	0.423849	0.409627	0.84772
	at4g04620.1	24.9	2.77984	1.37357	3.89857	6.27101	10.0018		0.103372	0.147595	0.293191	0.235954	0.0442232	0.189819	0.132582
	at4g04620.2	21.7833	24.1118	8.49524	24.1118	15.1178	24.1118		0.896628	0.852405	0.706809	0.764046
Norm		26.375		0.352327		0.626988
avr 6b (Sample 20-B2)	at4g02600.1	23.7	2.20381	6.06095	9.45482	8.36586	8.11614		0.504043	0.598036	0.63248	0.165526	0.0939928	0.128437	0.338517
	at4g02600.2	23.7233	2.16845	4.14513	6.46622	4.86121	4.7161		0.495957	0.401964	0.36752	0.834474
	at4g04620.1	23.0733	3.40267	4.53558	7.0753	10.8052	10.4827		0.128117	0.246539	0.311623	0.630265	0.118422	0.183505	0.502147
	at4g04620.2	20.3067	23.1563	14.8442	23.1563	23.8688	23.1563		0.871883	0.753461	0.688377	0.369735
Norm		24.84		0.641044		1.03077
vir 6b (Sample 21-B3)	at4g02600.1	24.0267	8.7746	8.78185	7.22464	12.2114	9.20209		0.431126	0.388347	0.442829	0.828048	0.0427789	0.0117028	0.396922
qPCR run1	at4g02600.2	23.6267	11.5782	14.0737	11.5782	15.3645	11.5782		0.568874	0.611653	0.557171	0.171952
Norm		27.16		1.21554		1.32703
qPCR run2	at4g04620.1	23.6467	4.47949	10.4602	4.47949	19.1556	4.47949		0.150516	0.526918	0.520295	0.0402383	0.376402	0.369779	0.110278
	at4g04620.2	21.15	25.2813	10.0574	4.30696	17.6612	4.13002		0.849484	0.473082	0.479705	0.959762
Norm		25.81		2.33514		4.27629
vir 1a (Sample 3-B7)	at1g64990.1	23.7	1.41748	8.39113	1.42134	11.7947	1.77681		0.677865	0.573899	0.66847	0.835971	0.103966	0.00939541	0.158106
	at1g64990.2	24.7733	0.673617	5.61465	0.951043	5.84963	0.881216		0.322135	0.426101	0.33153	0.164029
	at4g39270.1	22.8433	2.56685	15.1539	2.56685	17.0391	2.56685		0.875453	0.9998	0.989589	0.673808	0.124347	0.114136	0.201644
	at4g39270.2	25.6567	0.365177	0.00289698	0.000490707	0.17926	0.0270046		0.124547	0.0002	0.010411	0.326192
Norm		24.2033		5.90367		6.63813
														without at1g04990
							Correlation of %'s	correl qPCR and IQ.OWLS		0.739311					0.69
								correl qPCR and Cufflinks		0.511879					0.69
								correl qPCR and random		-0.124378
								correl IQ.OWLS and cufflinks		0.777362					0.96
								mad cufflinks		0.125473					0.11
								mad IQ.OWLS		0.0989794					0.1
								mad random		0.440621
							Correlation of FPKM	correl qPCR and IQ.OWLS		0.971951					0.972
								correl qPCR and cufflinks		0.969912					0.97
								correl IQ.OWLS and cufflinks		0.994145					0.994

## Sheet: Corr-FPKM
qPCR Normed	IQ.OWLS Normed	Cufflinks FPKM normed	Within Sample Correl qPCR and IQ.OWLS	Within Sample Correl qPCR and Cufflinks	Within Sample Correl IQ.OWLS and Cufflinks
1.12506	2.61929	2.32924
1.84038	1.53232	2.08764
0.0201232	0.0554489	0.0538893
0.108819	0.149251	0.16714
3.49834	3.78116	3.63276
1.55833	1.58268	2.10589
0.0635189	0.0872563	0.251225
0.020193	0.992933	0.947054
12.2667	12.2667	12.2667
1.82766	1.32907	1.33308
0.624165	0.337105	0.437725
4.11246	0.567216	0.424278
			0.937517	0.93511	0.997224
3.94493	2.60095	0.629699
0.0115364	0.00687609	2.91169
6.69616	1.41699	1.79192
10.173	5.64232	6.65333
9.21084	1.17238	5.21564
20.5823	20.5823	20.5823
14.8254	7.30484	10.665
1.15936	6.9783e-05	3.66213e-05
1.07177	1.24199	1.40288
6.29846	0.297777	0.255421
			0.873035	0.907789	0.957076
1.3692	0.656267	0.608042
23.3713	23.3713	23.3713
1.04972	1.01199	0.835007
1.07425	1.3053	1.25193
			0.999367	0.999409	0.999986
199.006	199.006	199.006
4.70219	5.30323	15.2279
3.81055	5.14746	7.48542
7.3615	5.90199	5.00283
7.34451	21.1508	22.421
0.712025	0.435952	0.501688
			0.997453	0.996395	0.998769
4.58419	10.784	2.44402
0.0164398	0.00330428	7.49627
10.9283	7.45737	6.71488
6.58873	5.58359	3.73505
14.2874	7.19765	9.80531
16.4498	16.4498	9.51264
13.1167	12.3092	13.1167
0.80664	8.53561e-06	1.63409e-06
1.50524	2.47439	1.69067
8.03705	2.34732	1.6538
			0.793288	0.712701	0.610085
6.57352	2.99702	2.58361
28.9736	28.9736	28.9736
0.622725	0.488052	0.389968
3.37916	4.88729	4.03494
			0.986694	0.987886	0.999684
69.7119	69.7119	69.7119
4.68051	12.3114	18.0346
2.07053	3.57107	4.24773
2.01391	1.38033	1.3995
8.91767	12.9259	13.4682
5.4014	3.51967	4.60281
			0.991373	0.979268	0.933886
5.08648	3.40136	1.13129
0.00799511	0.0205266	4.33691
13.0261	13.0261	15.9419
36.5044	4.95846	7.6416
17.1286	6.78706	11.1605
11.2876	8.93161	9.64862
18.1681	11.3072	18.1681
1.86176	0.000492222	0.000331121
0.958156	1.19697	1.38933
4.71307	0.228968	0.315492
			0.512933	0.550341	0.933886
43.1115	33.4661	28.6286
46.6347	46.6347	46.6347
0.7457	0.511715	0.342616
7.96312	7.76897	6.48833
			0.981805	0.957468	0.994655
22.9168	22.9168	22.9168
1.93634	6.02148	7.19822
1	3.37484	3.66173
0.557354	0.494646	0.475233
1.60214	2.44765	2.37835
1.20025	1.27489	1.51295
			0.982163	0.971463	0.998471
1.3692	1.3692	1.3692
0.83702	0.126526	0.254024
0.788218	0.885517	1.03068
0.437291	0.215076	1.09967e-06
			0.804211	0.83954	0.967574
1.51222	1.35451	1.44794
0.705475	0.201348	0.137327
1.53688	1.53688	1.53688
0.388683	0.135719	0.0625994
			0.978836	0.982138	0.998461
3.43823	16.691	15.1434
3.37526	12.4938	10.5072
2.77984	3.89857	10.0018
24.1118	24.1118	24.1118
			0.792661	0.941346	0.905886
2.20381	9.45482	8.11614
2.16845	6.46622	4.7161
3.40267	7.0753	10.4827
23.1563	23.1563	23.1563
			0.98215	0.967805	0.956947
8.7746	7.22464	9.20209
11.5782	11.5782	11.5782
			1	1	1
4.47949	4.47949	4.47949
25.2813	4.30696	4.13002
			-1	-1	1
1.41748	1.42134	1.77681
0.673617	0.951043	0.881216
2.56685	2.56685	2.56685
0.365177	0.000490707	0.0270046
			0.970426	0.964392	0.985177
		Correlation of FPKM

## Sheet: Corr-Percent
qPCR Percent	IQ.OWLS Percent (WLS)	Cufflinks Percent	Random Percent
0.379391	0.635084	0.527349	0.624821
0.620609	0.364916	0.472651	0.375179
0.156064	0.288736	0.24381	0.802889
0.843936	0.711264	0.75619	0.197111
0.691827	0.712716	0.633033	0.2488
0.308173	0.287284	0.366967	0.7512
0.75878	0.0630476	0.209655	0.519384
0.24122	0.936952	0.790345	0.480616
0.870326	0.892931	0.901978	0.54497
0.129674	0.107069	0.0980222	0.45503
0.131774	0.396436	0.5078	0.939412
0.868226	0.603564	0.4922	0.0605883
0.997084	0.997751	0.177811	0.134701
0.00291583	0.00224882	0.822189	0.865299
0.396948	0.199849	0.212181	0.517505
0.603052	0.800151	0.787819	0.482495
0.30916	0.0430712	0.202173	0.185284
0.69084	0.956929	0.797827	0.814716
0.927471	0.999991	0.999997	0.174448
0.0725293	9.25721e-06	3.43377e-06	0.825552
0.145419	0.802925	0.845975	0.906391
0.854581	0.197075	0.154025	0.0936087
0.0553424	0.0267972	0.0253569	0.359572
0.944658	0.973203	0.974643	0.640428
0.494224	0.457009	0.400111	0.406683
0.505776	0.542991	0.599889	0.593317
0.976917	0.973238	0.928919	0.384043
0.023083	0.026762	0.0710806	0.615957
0.341079	0.373679	0.599397	0.584036
0.658921	0.626321	0.400603	0.415964
0.911621	0.978685	0.978114	0.505796
0.0883786	0.0213146	0.0218861	0.494204
0.996427	0.999739	0.24587	0.993303
0.00357337	0.00026116	0.75413	0.00669655
0.623868	0.5705	0.642577	0.81613
0.376132	0.4295	0.357423	0.18387
0.464823	0.25692	0.507575	0.324741
0.535177	0.74308	0.492425	0.675259
0.942066	0.999999	1	0.804949
0.0579342	6.71967e-07	1.24581e-07	0.195051
0.157744	0.507317	0.505511	0.136413
0.842256	0.492683	0.494489	0.863587
0.184924	0.0920913	0.0818706	0.769436
0.815076	0.907909	0.918129	0.230564
0.155608	0.0978052	0.0881301	0.677209
0.844392	0.902195	0.91187	0.322791
0.937083	0.845857	0.794469	0.772904
0.0629165	0.154143	0.205531	0.227096
0.506931	0.638962	0.75218	0.317121
0.493069	0.361038	0.24782	0.682879
0.622783	0.776569	0.745292	0.559045
0.377217	0.223431	0.254708	0.440955
0.998431	0.994881	0.206885	0.517746
0.00156937	0.00511869	0.793115	0.482254
0.262991	0.723198	0.675977	0.531947
0.737009	0.276802	0.324023	0.468053
0.602776	0.37518	0.536328	0.69132
0.397224	0.62482	0.463672	0.30868
0.907051	0.999958	0.999982	0.813754
0.0929493	4.21825e-05	1.82251e-05	0.186246
0.168951	0.83624	0.814942	0.855238
0.831049	0.16376	0.185058	0.144762
0.480371	0.41304	0.380379	0.60649
0.519629	0.58696	0.619621	0.39351
0.0856258	0.0667321	0.0501565	0.797901
0.914374	0.933268	0.949844	0.202099
0.922089	0.786703	0.760976	0.37988
0.0779114	0.213297	0.239024	0.62012
0.642115	0.823549	0.885125	0.30868
0.357885	0.176451	0.114875	0.69132
0.571705	0.645011	0.611197	0.0343125
0.428295	0.354989	0.388803	0.965688
0.620609	0.906998	0.843506	0.975867
0.379391	0.0930021	0.156494	0.0241329
0.643176	0.800848	0.999999	0.639939
0.356824	0.199152	1.06694e-06	0.360061
0.681888	0.858409	0.913373	0.284142
0.318112	0.141591	0.0866274	0.715858
0.798145	0.917082	0.960863	0.517407
0.201855	0.0829181	0.0391375	0.482593
0.504621	0.576151	0.590373	0.378461
0.495379	0.423849	0.409627	0.621539
0.103372	0.147595	0.293191	0.364643
0.896628	0.852405	0.706809	0.635357
0.504043	0.598036	0.63248	0.544483
0.495957	0.401964	0.36752	0.455517
0.128117	0.246539	0.311623	0.601396
0.871883	0.753461	0.688377	0.398604
0.431126	0.388347	0.442829	0.387116
0.568874	0.611653	0.557171	0.612884
0.150516	0.526918	0.520295	0.891631
0.849484	0.473082	0.479705	0.108369
0.677865	0.573899	0.66847	0.292308
0.322135	0.426101	0.33153	0.707692
0.875453	0.9998	0.989589	0.684908
0.124547	0.0002	0.010411	0.315092

## Sheet: Sheet1
at1g01550.1
at1g51620.1
at3g23280.1
at4g38810.1
at5g17760.1
at5g41750.1
at1g04990.1
at1g07350.1
at1g09140.1
at1g55210.1
at1g56520.1
at5g04830.1
at5g63120.1
at1g19660.1
at2g46610.1
at4g29210.1
at1g64990.1
at4g39270.1
at4g02600.1
at4g04620.1
