# Supplementary material for: High-Throughput RNA Sequencing of Pseudomonas-Infected Arabidopsis Reveals Hidden Transcriptome Complexity and Novel Splice Variants
Source: PLoS One. 2013 Oct 1;8(10):e74183. doi: 10.1371/journal.pone.0074183 (PMC3788074; doi:10.1371/journal.pone.0074183)
Supplement: File S13 — Summary_Transcript Extensions. (XLSX) [file pone.0074183.s013.xlsx]

## Sheet: 3 Prime - Totalled
Gene	Count
at2g01021	146849
at5g46760	7913
at3g47350	6580
at2g15960	6346
at1g61790	4853
at3g41979	4605
at2g41310	4381
at3g44860	4106
at3g25770	2975
at4g13615	2967
at3g08520	2878
at5g46450	2641
at5g49640	2522
at1g06530	2499
at1g65390	2318
at2g38250	2050
at1g20460	2009
at5g41010	1876
at4g02715	1780
at5g66570	1778
at4g28710	1727
at1g74250	1709
at4g24630	1654
at5g38870	1636
at3g25760	1575
at2g03550	1475
at4g21534	1444
at4g04925	1439
at1g70530	1428
at4g23215	1408
at2g14080	1406
at2g17265	1361
at1g80800	1310
at1g57630	1296
at1g80010	1283
at1g35115	1247
at5g11230	1241
at1g67785	1212
at3g07030	1186
at5g24610	1168
atcg00490	1152
at3g62450	1149
at4g32620	1130
at5g46500	1114
at1g53300	1110
at2g43530	1106
at1g22870	1088
at3g49780	1088
at2g34810	1040
at4g16890	1030
at3g24480	1020
at3g57460	1013
at1g30410	981
at3g61010	948
at2g34430	945
atcg01020	933
at5g37260	919
at5g63320	912
at2g41980	911
at3g07280	907
at2g04430	888
at5g48400	885
at4g18260	881
at2g01020	872
at1g67310	864
at3g57950	863
at2g45630	861
at1g35350	849
at2g43520	848
at4g01540	839
at1g56660	837
at1g30320	834
at3g53490	827
at3g20890	819
at5g51770	819
at2g24592	813
at5g40340	812
at3g05270	804
at4g05010	799
at2g36120	793
at4g03060	785
at5g22450	783
atcg00630	781
at1g32810	773
at3g25780	768
at1g64370	766
at2g15880	765
at3g05345	761
at4g28350	758
at5g60820	757
at4g38060	750
at2g15040	744
at1g50730	743
at5g46260	742
at3g45860	739
at5g46910	733
at4g26450	732
at3g30380	729
at1g30640	725
at5g58040	720
at1g35612	719
at4g01010	717
at3g15010	708
at5g34853	704
at3g29230	702
at4g21350	691
at5g44580	690
at4g04410	688
at3g52100	687
at5g15970	685
at2g11910	684
at3g16220	684
at3g47480	679
at3g29290	672
at1g62630	669
at3g19960	667
at5g12340	662
at5g53160	657
at1g54115	651
at3g50900	647
at1g73885	644
at1g72500	639
at1g61610	636
at2g24990	633
at3g57660	632
at1g63850	630
at4g18160	630
at1g64200	629
at1g74640	628
at4g19660	628
at4g13570	615
at4g04540	607
at1g65540	602
at5g15540	600
at3g01050	593
at1g63740	590
at4g31580	590
at5g13340	588
at2g29630	584
at2g15050	577
at4g10930	576
at5g59920	576
at1g23490	574
at1g01680	573
at3g48640	572
at5g39050	571
atcg00070	565
at1g71140	563
at2g28500	563
at4g13340	547
at4g16250	546
at5g58160	539
at3g55940	537
at1g23230	536
at1g66460	536
atcg00020	536
at4g15700	531
at5g19190	528
at2g24590	526
at5g40170	522
at4g28860	519
at5g64090	517
at5g26170	516
at3g59100	515
at1g70360	513
atcg00210	513
at1g49130	510
at2g04450	510
at1g65790	509
at3g10300	509
at3g23010	509
at2g44900	503
at3g04750	502
at4g24280	502
at4g04490	501
at4g31650	500
at2g43540	499
at5g45250	499
at2g04842	498
at4g04570	492
at3g52430	490
at5g52810	489
at1g73710	488
at1g80810	488
at1g24145	484
at5g04290	483
at1g48650	481
at1g10585	480
at2g42860	480
at5g44870	480
at4g02420	478
at3g05220	475
at3g63380	473
at4g32070	469
at1g63360	468
at3g46430	466
at3g61780	466
at1g30420	464
at4g30650	463
at3g60850	460
at5g13020	459
at5g47330	459
at5g09730	456
at5g47660	456
at3g47780	455
at4g12040	454
atcg00140	454
at2g05520	451
at2g22910	449
at1g66100	445
at5g41020	444
at5g60030	442
at3g14330	440
at3g17110	439
at5g39710	436
at2g45180	435
at1g58150	434
at1g54340	433
at1g68200	433
at5g04910	433
at3g59640	431
at5g61890	431
at4g05440	430
at1g47056	429
at5g32450	429
at1g29890	428
at1g61210	428
at4g23170	428
at1g69410	427
at5g35753	427
at3g21790	426
at2g07684	425
at1g67870	423
at5g50400	423
at5g01350	422
at1g03210	417
at5g49580	417
at5g44570	416
at5g40910	414
at5g55400	413
at1g51820	411
at3g04310	410
at4g30825	408
at4g24970	407
at5g39030	407
at4g23030	406
at3g07610	402
at1g49520	401
at1g69910	401
at1g45201	400
at1g79740	400
at3g25610	400
at3g26300	400
at3g47348	400
at3g01690	397
at3g21080	397
at1g55610	396
at5g44910	395
at4g05040	393
at3g49050	392
at4g18300	392
at5g27060	392
at5g14880	391
at5g05140	390
at2g34410	388
at5g41740	386
at2g35830	385
at4g00030	385
at5g01530	385
at1g76630	384
at2g22560	383
at5g20660	382
at4g17895	380
at5g37710	380
at4g15530	379
at5g55480	378
at1g53920	377
at3g49500	377
at5g63850	377
at1g01990	376
at5g21020	376
atmg00250	376
at5g67080	375
at1g10600	370
at4g23200	370
at5g59680	368
at4g32160	366
at5g54940	366
at2g40410	365
at2g01023	363
at2g40205	362
at3g12220	362
at2g12461	361
at2g02360	360
at2g01490	359
at2g05380	359
at2g25350	359
at2g44730	359
at4g20840	359
at1g26730	357
at1g76520	357
at3g28540	357
at1g76320	356
at2g19130	356
at5g61340	354
atcg00680	353
at4g08170	352
at1g42540	351
at5g46420	350
at2g07808	349
at3g21770	348
at4g17370	348
at3g12630	347
at3g50280	347
at4g21890	347
at5g13530	347
at3g52520	345
at5g17850	345
at3g27325	344
atmg01370	344
at1g26620	343
at3g49120	343
at1g71100	342
at1g63350	341
at4g35985	341
at1g15710	340
at2g30320	340
at4g15660	338
at1g07900	338
at1g02120	337
at1g70140	336
at3g48800	336
at4g17245	336
at1g13920	334
at2g15128	332
at3g48440	331
at5g38830	331
at5g46470	331
at3g61650	330
at1g02300	329
at3g14067	328
at1g53330	327
at3g04070	327
at3g43510	327
at3g07273	326
at5g03285	326
at3g57780	325
at4g07507	325
at1g51620	324
at3g11110	323
at2g45770	322
at5g18360	322
at1g22960	320
at3g29075	320
at4g20970	320
at2g34630	318
at4g18440	318
at3g21300	317
at5g62990	317
at2g39000	316
at3g50470	314
at5g17270	314
at1g06645	313
at4g23790	313
at1g18730	312
at2g41060	312
at3g12140	312
at5g13200	312
at3g26165	311
at4g23150	311
at1g06630	310
at1g28760	310
at1g62914	310
at2g02790	310
at1g49000	309
at3g48310	309
at2g32510	308
at3g11490	307
at3g02400	306
at3g13965	306
at4g28880	306
at5g28630	306
at2g19250	305
at2g21660	305
at3g13160	305
at4g14365	303
at5g16180	302
at3g26810	300
at3g56430	298
at4g12290	298
at5g19310	298
at2g41082	297
at3g07270	297
at1g47565	296
at5g58410	296
at4g26120	295
atmg00080	294
at1g65483	294
at3g24000	292
at3g62370	292
at1g53470	291
at1g03495	290
at4g11900	290
at1g19290	289
at3g48650	289
at4g16870	289
at2g32400	288
at4g21410	288
at5g41850	288
at5g50200	288
at1g59870	286
at2g34070	286
at3g63420	286
at4g15990	286
at3g10440	284
at3g45650	284
at3g58620	284
at3g60290	283
at5g36925	283
at3g46080	282
at1g10050	281
at2g07765	281
at4g12710	281
at2g22790	280
at3g44850	279
atcg00720	279
atcg00730	279
at4g32340	278
at5g38150	276
at5g54710	276
at1g19960	275
at3g19840	275
at4g13494	275
at5g65880	275
at5g47130	273
at2g11880	272
at2g28605	272
at4g24550	272
at1g69980	270
at2g43510	270
atcg00540	270
at2g21290	268
at2g23770	268
at3g10390	268
at3g56070	268
at3g59220	267
at4g24920	267
at5g18065	267
at5g34930	267
at1g13820	266
at2g29290	266
at4g16740	265
at5g04590	265
at1g43160	264
at1g65295	264
at3g13780	264
at5g54610	264
at1g02160	263
at4g03250	263
at5g02860	263
at5g38240	263
at5g54720	263
at5g67190	263
at1g33360	262
at1g55920	262
at1g67865	262
at5g50460	262
at2g03820	261
at2g45330	261
at4g12670	261
at4g29870	261
at3g11964	260
at5g44230	260
at5g53144	260
at2g44810	256
at3g03990	256
at3g16660	256
at1g18950	255
at1g64170	255
at2g15430	255
atmg00660	255
at5g52730	255
at1g28815	254
at4g21140	254
at1g14640	253
at1g63270	253
at2g35635	253
at3g11810	252
at5g40140	252
at2g20020	251
at5g42400	250
at1g27590	249
at4g06744	248
at5g16870	248
at5g44650	248
at2g03330	247
at2g17705	247
at2g41100	247
at3g27260	247
at3g27030	246
at3g52250	246
at3g56640	245
at3g66652	245
at5g49550	245
at3g26980	244
at4g11175	244
at4g36520	244
at3g51650	243
at4g18760	243
at1g33960	243
at2g20280	242
at5g67385	242
at2g37250	240
at4g19200	239
at3g20500	238
at1g21010	237
at2g42360	237
at3g14020	237
at3g57590	237
at5g57910	237
at1g50970	236
at4g03635	236
at5g06660	236
at3g04184	235
atmg01410	235
at1g23460	234
at1g32910	234
at1g56110	234
at3g61198	234
at4g09620	234
at4g16470	234
at5g08430	234
at5g66630	234
at1g51402	233
at1g73325	233
at5g51460	233
at5g60900	233
at3g29200	232
at4g02920	232
at4g13150	232
at1g01448	231
at2g19740	231
at5g13190	231
at2g29170	230
at3g01080	230
at5g28540	230
at1g03475	229
at1g52315	229
at3g57157	229
at4g10070	229
at2g35744	228
at3g46650	228
at3g47390	228
at5g06810	228
at1g72680	227
at2g25870	227
at3g25020	227
at1g30900	226
at1g63400	226
at1g72540	226
at4g14920	226
at1g55670	225
at4g13410	225
at1g51360	224
at3g53430	224
at5g37930	224
at3g29240	224
at1g27540	223
at1g70250	223
at2g43620	223
at4g10170	223
at1g71000	222
at2g28070	222
at5g55050	222
at5g65570	222
at1g05135	221
at1g06620	221
at1g22350	221
at1g69580	221
at3g22142	221
at4g20740	221
at5g64395	221
at2g40240	220
at4g29230	220
at2g01440	219
at2g31960	219
at4g22000	219
at5g27240	219
at2g24530	218
at3g06980	218
at4g14760	218
at2g23300	217
at4g10060	217
at5g28530	217
at5g51050	217
at1g07500	216
at5g19100	216
at1g23280	215
at4g14400	215
at5g16730	215
at5g19860	215
at5g57510	215
at1g29940	214
at5g46440	214
at1g36680	214
at2g04110	213
at2g09990	213
at2g16870	213
at2g41080	213
at3g11090	213
at3g47090	213
at4g30310	213
at3g09490	212
at5g24980	212
at3g11340	212
at1g51965	211
at1g77740	211
at3g28640	211
at1g34420	210
at2g24520	210
at2g35470	210
at3g11040	210
at5g12890	210
at5g50280	209
at1g13390	208
at3g23440	208
at3g29375	208
at4g25350	208
at5g13370	208
at1g16930	207
at3g25210	207
at3g48630	207
at3g48880	207
at4g01750	207
at4g04740	207
at5g57480	207
at2g32540	206
at3g16785	206
at4g00231	206
at1g19740	205
at2g24650	205
at4g34230	205
at3g15720	204
at3g61420	204
at5g64810	204
at5g39660	204
at3g04181	203
at5g19020	203
at1g07310	202
at3g60380	202
at4g36791	202
at4g37000	202
at1g77420	201
at3g04030	201
at3g29400	201
at3g44310	201
at3g56010	201
at4g19600	201
at1g01510	200
at2g43330	200
at3g10810	200
at3g50770	200
at3g58840	200
at4g17470	200
at5g08320	200
at2g27660	199
at3g25010	199
at5g48720	198
at1g80520	197
at3g14920	197
at5g18310	197
atcg00510	197
at1g73400	196
at4g19395	196
atcg00300	196
atmg00160	196
at1g63040	195
at5g56140	195
at3g14870	194
at3g21700	194
at5g64390	194
at1g16090	193
at1g79160	193
at3g11080	193
at3g42170	193
at1g55830	192
at3g21755	192
at3g63050	192
at5g55290	192
at5g63830	192
at1g34340	191
at1g73480	191
at3g27820	191
at3g28030	191
at5g05620	191
at1g75490	190
at2g39200	190
at4g14300	190
at4g31441	190
at4g01535	190
at1g76730	189
at4g11270	189
at4g16910	189
at5g18150	189
at1g03020	188
at1g15350	188
at3g50825	188
at4g27480	188
at1g01430	187
at1g19050	187
at1g73310	187
at2g23330	187
at4g05631	187
at2g14560	186
at2g42960	186
at5g24210	186
at5g53730	186
at1g55930	185
at4g31980	185
at5g52780	185
at1g26560	184
at3g07880	184
at5g16420	184
at1g67480	183
at2g03010	183
at2g23340	183
at2g46520	183
at3g49430	183
at4g01130	183
at5g08210	183
at5g16780	183
at5g16950	183
at1g62310	182
at2g22330	182
at3g01380	182
at3g09040	182
at5g43920	182
at5g49430	182
at1g53430	181
at2g32390	181
at3g25890	181
at3g29120	181
at4g24190	181
at1g17600	180
at1g47200	180
at1g66600	180
at2g30150	180
at2g46720	180
at3g07230	180
at4g11911	180
at1g11290	179
at1g33610	179
at3g06920	179
at3g53460	179
at4g21880	179
at5g51545	179
at1g78380	178
at2g02990	178
at2g36420	178
at4g00930	178
at5g13205	178
at5g19855	178
at1g54030	177
at3g48060	177
at5g45190	177
at1g13350	176
at2g18760	176
at3g10270	176
at3g23540	176
at1g01210	175
at1g14642	175
at2g19390	175
at2g34585	175
at3g17460	175
at3g26490	175
at5g45790	175
at5g49500	175
at1g25480	174
at1g48950	174
at1g70640	174
at2g47130	174
at3g11120	174
at3g11750	174
at3g13520	174
at3g23710	174
at4g04293	174
at5g47400	174
at1g31258	173
at1g74090	173
at1g80790	173
at3g52420	173
at4g13575	173
at1g03940	172
at2g18690	172
at2g20142	172
at2g44830	172
at3g29776	172
at3g54210	172
at5g15870	172
at5g56260	172
at3g28510	172
at2g25320	171
at3g08840	171
at3g20470	171
at5g15730	171
at1g02816	170
at1g15830	170
at3g08960	170
at3g23120	170
at3g48250	170
at4g04695	170
at4g25434	170
at5g62270	170
at5g63670	170
at5g67340	170
at1g25290	169
at1g56050	169
at1g65860	169
at3g26500	169
at3g28720	169
at5g49400	169
at1g80160	168
at3g02370	168
at3g05130	168
at4g17240	168
at5g38990	168
at5g59030	168
at1g23080	167
at1g66920	167
at4g04500	167
at4g11530	167
at4g15800	167
at5g03552	167
at5g47840	167
at1g34300	166
at1g73960	166
at2g30424	166
at4g13040	166
at4g27470	166
at5g09440	166
at5g16970	166
at1g20020	165
at1g61350	165
at3g07390	165
at5g40370	165
at1g01440	164
at3g16290	164
at3g54363	164
at5g18370	164
at5g46330	164
at1g31330	163
at1g59980	163
at3g44690	163
at4g17970	163
at5g20080	163
at5g40480	163
at5g62140	163
at1g09970	162
at2g22795	162
at5g64180	162
at5g65610	162
at1g18075	161
at1g74600	161
at4g13850	161
at4g29100	161
at5g01470	161
atmg01390	161
at1g02220	160
at3g02800	160
at3g43250	160
at5g28330	160
at1g45248	159
at3g25840	159
at3g41768	159
at4g17680	159
at5g28622	159
atcg00290	159
at1g71080	158
at2g06255	158
at3g07050	158
at3g14930	158
at1g20340	157
at1g53110	157
at2g07792	157
at3g08660	157
at3g53650	157
at4g00240	157
at4g00940	157
at4g03430	157
at5g35910	157
atcg00780	157
at1g23470	156
at1g74750	156
at4g12030	156
at5g04235	156
at5g58980	156
at5g66620	156
at3g27310	155
at4g15560	155
at1g29280	154
at3g57980	154
at4g10340	154
at5g35926	154
at5g38510	154
at5g53150	154
at1g20510	153
at1g75000	153
at3g19030	153
at3g27890	153
at3g47680	153
at3g61113	153
at1g30290	152
at1g32210	152
at1g72120	152
at3g03900	152
at3g21055	152
at5g18820	152
at5g22060	152
atcg00150	152
at1g21580	151
at1g34044	151
at2g19120	151
at3g53170	151
at5g03204	151
at1g73570	150
at3g16890	150
at3g52500	150
at4g05160	150
at5g49300	150
at1g03660	149
at1g09680	149
at1g74180	149
at2g03140	149
at5g35738	149
at5g49440	149
at1g01470	148
at2g07677	148
at2g20724	148
at2g35540	148
at3g11630	148
at5g64800	148
at1g29160	147
at1g56510	147
at1g70150	147
at2g17240	147
at2g25250	147
at2g27310	147
at3g45140	147
at4g17340	147
at4g31800	147
atmg00110	147
at5g54250	147
at1g63440	146
at2g26500	146
at2g33020	146
at3g43980	146
at3g49920	146
at3g58900	146
at4g18140	146
at5g50890	146
at1g67810	145
at5g13220	145
at5g40180	145
at5g49680	145
at5g50990	145
at5g58840	145
at1g55675	144
at1g72530	144
at2g22080	144
at3g18580	144
at4g00955	144
at4g30570	144
at5g16210	144
at5g19240	144
at5g40010	144
at5g61590	144
at1g08700	143
at3g49340	143
at3g53150	143
at4g20460	143
at5g46190	143
atmg01120	143
at1g31690	142
at2g23600	142
at2g45910	142
at3g15260	142
at4g21210	142
at4g39361	142
at1g49750	141
at2g17110	141
at2g41880	141
at3g08670	141
at3g19250	141
at3g27870	141
at3g42950	141
at5g14060	141
at5g37590	141
at5g66470	141
at1g75690	140
at3g23030	140
at4g05120	140
at4g10390	140
at4g12917	140
at4g13830	140
at4g22980	140
at4g37540	140
at4g38380	140
at5g56930	140
at5g58575	140
atmg00690	140
at1g08880	139
at1g24150	139
at1g66580	139
at1g69935	139
at1g70630	139
at1g70810	139
at3g07760	139
at4g02720	139
at4g39710	139
at5g38040	139
at5g55790	139
at5g59880	139
at3g06520	139
at1g07410	138
at1g22570	138
at1g66345	138
at3g01950	138
at3g56960	138
at4g20060	138
at4g37380	138
atcg00420	138
at1g29720	137
at1g55820	137
at2g20820	137
at2g32150	137
at3g51340	137
at3g59140	137
at4g04692	137
at5g39500	137
at1g14680	136
at1g19430	136
at1g32860	136
at1g76570	136
at2g24330	136
at2g44310	136
at3g05570	136
at4g16500	136
at4g26410	136
at5g06970	136
at5g25150	136
at5g42420	136
at5g53770	136
at1g02060	136
at1g45332	135
at1g52827	135
at2g23450	135
at2g43720	135
at4g03940	135
at4g08870	135
at5g22780	135
at5g67480	135
at2g05540	135
at1g30880	134
at1g62130	134
at1g73060	134
at2g19310	134
at2g46650	134
at3g22415	134
at4g31050	134
at5g57140	134
at1g48770	133
at1g61430	133
at1g66410	133
at2g20290	133
at4g06746	133
at4g08390	133
at5g25754	133
at5g27760	133
at1g10095	132
at1g11330	132
at1g21200	132
at1g60770	132
at2g05310	132
at2g13440	132
at2g39020	132
at2g46192	132
at2g46630	132
at3g08550	132
at3g23250	132
at3g46920	132
at4g02880	132
at5g17910	132
at5g52070	132
at5g55670	132
at2g19790	131
at2g39500	131
at2g39720	131
at2g42540	131
at3g52770	131
at4g15810	131
at4g19080	131
at4g21920	131
atmg01360	131
at1g51805	130
at2g38823	130
at2g41890	130
at3g25880	130
at4g12900	130
at4g13810	130
at4g28490	130
atcg00470	130
at2g34500	130
at1g10350	129
at1g19485	129
at1g55180	129
at1g76020	129
at1g80720	129
at2g27020	129
at4g21060	129
at4g36650	129
at5g18970	129
at5g22620	129
at5g36210	129
at1g04490	129
at1g67470	128
at2g07779	128
at2g25200	128
at2g38130	128
at4g15765	128
at4g31430	128
at5g34795	128
at5g65450	128
atcg00640	128
at1g07901	127
at1g66810	127
at2g23560	127
at3g28940	127
at3g54950	127
at3g58160	127
at5g19900	127
at5g42650	127
at5g47780	127
at5g57190	127
at4g25707	127
at5g44480	127
at1g03687	126
at1g33290	126
at1g56570	126
at1g75550	126
at1g80310	126
at5g11410	126
at5g37570	126
at1g04160	125
at1g04620	125
at2g40670	125
at3g15130	125
at3g22330	125
at4g02520	125
at4g40010	125
at5g46780	125
at1g04780	124
at1g10320	124
at1g22020	124
at1g60690	124
at1g76590	124
at2g07811	124
at2g14255	124
at2g18000	124
at2g46567	124
at3g06020	124
at3g44100	124
at4g16960	124
at4g21326	124
at5g44060	124
at1g27420	124
at1g23840	123
at1g33420	123
at2g29700	123
at2g31020	123
at3g11890	123
at3g28040	123
at3g50550	123
at4g22620	123
at4g26670	123
at4g29050	123
at5g41600	123
at5g41800	123
at1g03740	122
at1g09210	122
at1g62440	122
at1g78080	122
at1g79245	122
at2g11520	122
at3g22980	122
at4g19890	122
at4g22760	122
at5g14520	122
at5g22800	122
at5g34790	122
at1g10700	121
at3g02980	121
at3g04110	121
at3g53000	121
at3g63390	121
at4g09650	121
at4g27830	121
at5g01900	121
at1g32940	121
at4g25710	121
at1g01290	120
at1g01340	120
at1g13040	120
at1g16040	120
at1g56120	120
at2g34355	120
at3g23820	120
at3g44205	120
at3g46020	120
at3g57740	120
at4g01050	120
at4g30097	120
at5g04560	120
at5g17170	120
at1g31280	119
at2g30140	119
at3g01940	119
at3g18320	119
at3g21150	119
at4g30680	119
at4g37800	119
at5g42830	119
at3g03855	119
at1g48780	118
at2g01670	118
at2g34600	118
at5g65460	118
at1g07380	117
at1g55250	117
at1g73470	117
at2g30400	117
at3g63010	117
at4g12990	117
at4g21400	117
at5g20700	117
at5g28390	117
at1g13470	116
at3g04010	116
at3g10970	116
at4g24660	116
at5g05870	116
at5g11560	116
atcg00530	116
at1g43886	115
at1g52410	115
at1g69970	115
at2g07769	115
at2g47400	115
at3g05685	115
at3g07040	115
at3g07460	115
at3g13480	115
at3g28920	115
at3g46110	115
at4g24320	115
at4g33990	115
at5g46870	115
at5g55840	115
at1g03935	114
at1g05420	114
at1g08530	114
at1g29070	114
at1g53720	114
at1g70505	114
at1g73850	114
at2g02370	114
at2g37180	114
at2g44490	114
at3g57680	114
at4g15200	114
at5g62360	114
at3g09390	114
at4g11170	114
at3g10760	113
at4g21740	113
at5g26230	113
at5g42530	113
at5g44582	113
atcg00770	113
at1g05810	112
at1g16350	112
at2g26740	112
at4g14590	112
at4g20090	112
at5g55420	112
at5g66910	112
at1g02450	112
at1g32230	111
at1g34315	111
at1g61360	111
at1g63245	111
at2g35880	111
at3g05700	111
at3g09520	111
at3g19170	111
at3g46370	111
at4g22745	111
at4g28830	111
at5g51660	111
at3g51910	111
at5g28010	111
at1g17640	110
at1g19990	110
at1g32990	110
at1g56200	110
at3g19010	110
at3g24929	110
at3g47510	110
at3g59600	110
at4g19100	110
at4g36150	110
at5g59910	110
at5g62220	110
at1g02230	109
at1g61370	109
at1g62320	109
at2g05755	109
at3g14600	109
at3g52450	109
at3g61770	109
at4g24990	109
at5g14280	109
at5g39020	109
at1g29150	109
at5g24206	109
at1g17410	108
at1g28970	108
at1g47278	108
at2g07735	108
at4g25210	108
at5g02740	108
at5g07700	108
at5g39840	108
at1g14070	107
at1g76940	107
at2g28000	107
at2g34930	107
at2g37710	107
at3g26539	107
at4g07400	107
at4g23320	107
at5g20360	107
at5g37780	107
at5g44568	107
at5g45630	107
at5g58350	107
atcg00220	107
at2g37100	107
at1g30135	106
at1g69460	106
at1g76990	106
at4g13572	106
at4g16770	106
at4g30640	106
at5g05600	106
at5g42920	106
at5g54145	106
at3g28580	106
at2g15030	105
at2g30860	105
at3g10540	105
at4g00630	105
at4g36230	105
at5g13860	105
at5g19990	105
at5g22720	105
at5g25120	105
at5g34800	105
at5g49700	105
at5g62600	105
at1g75130	104
at1g76640	104
at2g07787	104
at3g16030	104
at5g04790	104
at5g49760	104
at5g57610	104
at5g63710	104
at1g76870	104
at1g16610	103
at1g25250	103
at1g42470	103
at2g24850	103
at2g39450	103
at3g02380	103
at3g10985	103
at3g15930	103
at3g24090	103
at4g03270	103
at4g16920	103
at4g33350	103
at5g25630	103
at1g45234	103
at1g03600	102
at1g05065	102
at1g18710	102
at1g67500	102
at2g39445	102
at3g06455	102
at3g22810	102
at3g47610	102
at4g16840	102
at4g18240	102
at5g03490	102
at1g01790	101
at1g15370	101
at2g30120	101
at2g47840	101
at3g03820	101
at3g43540	101
at4g16950	101
at4g30720	101
at4g31500	101
at5g08010	101
at5g08070	101
at5g45060	101
at1g19480	100
at1g65870	100
at1g75350	100
at2g02860	100
at2g45000	100
at3g14730	100
at3g20830	100
at3g23550	100
at3g26400	100
at3g27160	100
at3g44713	100
at3g49350	100
at3g58700	100
at4g08991	100
at5g19025	100
at5g46115	100
at5g51795	100
at5g65600	100
atmg00070	100
at1g02460	99
at1g15530	99
at1g30720	99
at1g45616	99
at1g75800	99
at3g05580	99
at4g39530	99
at5g05360	99
at5g11740	99
at5g38850	99
at5g57815	99
at5g46410	99
at1g19720	98
at3g01580	98
at3g06050	98
at3g30300	98
at4g14910	98
at4g15490	98
at4g15950	98
at5g04670	98
at5g41910	98
at5g44820	98
at5g52630	98
at5g18340	98
at1g80180	97
at2g25640	97
at2g38870	97
at3g06433	97
at3g19650	97
at3g20960	97
at3g27906	97
at3g57260	97
at3g60030	97
at3g61430	97
at3g63375	97
at4g30110	97
at5g49560	97
at5g59980	97
at1g10370	96
at1g13100	96
at1g24460	96
at1g36980	96
at1g68520	96
at1g68725	96
at1g75166	96
at2g39330	96
at3g18217	96
at3g48570	96
at4g03260	96
at5g14350	96
at5g45610	96
at5g65140	96
at1g01500	95
at1g21790	95
at1g67510	95
at1g67970	95
at2g10950	95
at2g19385	95
at3g14205	95
at3g17700	95
at3g50500	95
at4g31985	95
at5g56730	95
at5g65250	95
at3g18800	95
at4g20362	95
at1g12410	94
at3g10010	94
at3g12860	94
at3g15210	94
at3g18940	94
at5g13500	94
at5g26740	94
at5g55490	94
at1g08660	93
at1g29710	93
at1g47830	93
at1g51860	93
at1g79520	93
at2g30930	93
at3g21805	93
at3g26290	93
at3g48520	93
at4g23220	93
at4g36090	93
at4g39140	93
at5g27250	93
at5g36920	93
at5g52050	93
at5g53440	93
atcg00280	93
atcg00520	93
at3g18090	93
at1g68490	92
at1g75370	92
at2g26770	92
at3g10020	92
at3g18110	92
at3g52110	92
at5g43065	92
at5g55040	92
at5g59380	92
atmg00180	92
at1g08845	91
at1g09340	91
at1g64850	91
at1g79940	91
at2g13360	91
at2g19870	91
at2g22482	91
at2g28050	91
at3g51330	91
at3g54020	91
at4g03550	91
at4g28290	91
at5g20190	91
at5g25910	91
at5g47020	91
at5g51620	91
at1g74580	91
at4g31060	91
at1g06050	90
at1g18200	90
at1g31020	90
at1g65800	90
at2g22425	90
at3g57720	90
at3g59410	90
at4g04700	90
at4g08810	90
at4g09560	90
at4g15070	90
at4g17040	90
at5g01940	90
at5g39450	90
at5g45400	90
at5g53750	90
at5g66440	90
at1g16670	89
at1g29340	89
at1g72090	89
at1g75310	89
at2g04240	89
at2g22260	89
at2g33370	89
at2g47890	89
at3g12210	89
at3g23750	89
at3g52460	89
at4g14230	89
at5g01310	89
at5g09840	89
at5g10745	89
at5g15470	89
at5g16650	89
at5g58290	89
at1g18500	88
at1g23390	88
at1g36320	88
at1g67690	88
at2g34400	88
at2g47680	88
at3g24506	88
at4g35987	88
at5g23820	88
at5g63420	88
at5g65683	88
at1g21740	88
at1g32270	88
at1g59620	87
at1g59700	87
at1g62670	87
at1g68870	87
at2g29310	87
at2g37200	87
at2g40020	87
at3g18510	87
at3g19080	87
at3g47342	87
at4g06536	87
at4g16765	87
at4g37685	87
at5g44050	87
at5g61940	87
at5g65207	87
at1g30570	86
at1g75220	86
at2g32200	86
at2g37980	86
at3g21750	86
at3g46540	86
at4g33865	86
at5g24670	86
at5g27150	86
at5g45750	86
at5g64360	86
at1g25360	86
at1g19670	85
at1g49490	85
at1g78370	85
at2g20815	85
at2g29670	85
at2g36000	85
at3g07470	85
at3g26060	85
at3g50740	85
at5g06450	85
at5g18070	85
at5g25070	85
at5g53290	85
at5g46280	85
at1g28280	84
at1g49700	84
at2g25760	84
at2g38270	84
at3g20660	84
at3g52740	84
at4g19700	84
at4g25230	84
at4g28270	84
at5g09850	84
at5g24430	84
at5g37740	84
at5g42825	84
at5g56880	84
at5g58110	84
atcg00065	84
atmg00140	84
atmg00630	84
at1g79050	84
at1g11380	83
at1g18335	83
at1g20740	83
at1g26900	83
at1g52930	83
at1g57560	83
at1g66620	83
at1g69140	83
at1g74890	83
at1g78860	83
at2g02820	83
at2g07825	83
at2g19460	83
at2g28740	83
at3g14070	83
at4g14403	83
at4g18210	83
at4g37980	83
at4g39930	83
at5g06750	83
at5g19590	83
at5g46270	83
at5g63370	83
at5g42090	83
at1g18850	82
at1g47710	82
at2g40200	82
at2g44080	82
at3g18890	82
at3g22740	82
at3g48730	82
at3g54980	82
at3g60400	82
at3g60800	82
at4g02770	82
at4g17870	82
at4g21430	82
at4g28980	82
at4g39600	82
at5g03290	82
at5g13010	82
at5g20170	82
at5g44572	82
at5g60710	82
at5g66607	82
atmg00980	82
at1g08580	81
at1g29390	81
at2g36380	81
at3g12380	81
at3g19740	81
at3g26540	81
at3g53740	81
at4g09350	81
at4g35130	81
at4g36840	81
at5g22930	81
at5g60970	81
at5g17760	81
at1g03540	80
at1g11630	80
at1g23710	80
at1g24100	80
at1g27210	80
at1g32385	80
at1g74850	80
at2g07783	80
at2g18020	80
at3g06380	80
at3g07430	80
at3g07780	80
at3g12550	80
at3g13530	80
at3g15534	80
at3g47460	80
at3g48350	80
at4g24590	80
at4g39366	80
at5g03630	80
at5g04240	80
at5g04880	80
at5g66180	80
at5g22530	80
at1g18560	79
at1g60260	79
at1g61490	79
at1g71360	79
at2g36485	79
at2g39230	79
at3g48490	79
at3g55950	79
at3g60880	79
at4g13110	79
at4g13400	79
at4g13930	79
at4g19670	79
at4g27990	79
at4g28140	79
at4g36780	79
at5g04870	79
at5g50390	79
at5g66658	79
at5g11090	79
at1g10920	78
at1g31170	78
at1g32370	78
at1g32415	78
at1g61500	78
at1g70290	78
at1g77280	78
at2g20635	78
at2g22990	78
at2g28060	78
at2g41650	78
at3g04260	78
at3g26600	78
at3g26640	78
at4g17260	78
at4g21570	78
at4g34950	78
at5g01640	78
at5g45740	78
at5g46590	78
at5g48540	78
atmg00670	78
at1g07600	78
at1g04820	77
at1g52700	77
at1g63855	77
at1g78670	77
at2g01130	77
at2g28760	77
at3g04090	77
at3g51510	77
at3g53232	77
at3g63250	77
at4g27660	77
at5g08040	77
at5g63550	77
at5g24280	77
at1g01190	76
at1g17420	76
at1g56560	76
at1g76280	76
at1g76960	76
at1g79640	76
at2g02150	76
at2g24240	76
at2g29470	76
at2g37190	76
at2g37240	76
at2g37900	76
at3g06510	76
at3g09050	76
at3g16712	76
at3g19990	76
at3g22230	76
at3g49600	76
at4g04200	76
at4g25050	76
at5g02430	76
at5g04930	76
at5g05220	76
at5g07350	76
atcg00120	76
at1g05560	76
at2g14660	76
at4g39880	76
at1g04840	75
at1g33520	75
at1g34350	75
at1g70895	75
at1g75950	75
at2g20721	75
at2g31870	75
at3g13360	75
at3g19830	75
at3g27220	75
at4g00710	75
at4g01280	75
at4g18170	75
at4g31820	75
at4g39080	75
at5g07760	75
at5g08185	75
at5g15320	75
at5g18190	75
at5g18540	75
at5g45275	75
at5g52400	75
at5g59780	75
at5g65609	75
at5g45090	75
at1g09300	74
at1g73170	74
at1g80020	74
at2g14460	74
at2g17300	74
at2g36895	74
at2g37230	74
at3g15480	74
at3g27080	74
at3g50260	74
at3g62560	74
at4g17150	74
at4g31550	74
at4g32295	74
at4g34100	74
at5g02320	74
at5g11770	74
at5g19110	74
at5g24205	74
at5g54280	74
at5g61950	74
at5g64700	74
at5g52640	74
at2g43570	74
at1g02520	73
at1g03830	73
at1g09050	73
at1g25550	73
at1g27440	73
at1g30480	73
at1g61990	73
at1g69530	73
at1g71840	73
at3g12600	73
at3g13470	73
at4g11500	73
at4g17810	73
at4g36790	73
at4g36810	73
at5g02080	73
at5g05210	73
at5g10960	73
at5g24080	73
at5g45380	73
at5g52030	73
at5g59650	73
at5g60960	73
at2g26150	73
at1g33950	73
at1g06140	72
at1g08030	72
at1g14060	72
at1g14980	72
at1g28320	72
at1g78800	72
at2g04390	72
at2g22100	72
at2g22496	72
at2g23840	72
at2g25190	72
at2g26790	72
at3g07530	72
at3g22961	72
at3g52670	72
at3g52730	72
at3g54540	72
at4g21540	72
at5g09540	72
at5g12010	72
at5g26680	72
at5g63820	72
at5g46390	72
at1g09070	71
at1g09575	71
at1g11860	71
at1g17530	71
at1g20920	71
at1g32220	71
at1g48745	71
at1g54820	71
at2g05170	71
at2g05220	71
at2g14750	71
at2g16367	71
at2g20390	71
at2g27260	71
at2g35630	71
at2g44290	71
at3g13430	71
at4g05497	71
at4g13220	71
at4g16490	71
at4g20340	71
at4g21860	71
at5g12130	71
at5g13070	71
at5g18080	71
at5g44370	71
at5g51070	71
at5g56230	71
at5g62840	71
at1g67800	71
at5g11060	71
at1g07830	70
at1g22650	70
at1g33590	70
at1g62560	70
at1g62760	70
at2g24290	70
at2g27030	70
at2g27285	70
at2g27730	70
at2g30990	70
at3g06930	70
at3g17240	70
at3g17640	70
at3g21430	70
at3g22270	70
at4g15280	70
at4g27490	70
at4g35910	70
at5g05950	70
at5g11790	70
at5g13560	70
at5g47070	70
at1g02400	69
at1g06710	69
at1g16540	69
at1g60960	69
at1g68910	69
at1g77090	69
at2g07680	69
[truncated: 14,401 more rows]

## Sheet: 5 Prime - Totalled
Gene	Count
atcg00020	7450
atmg00020	6672
at5g42650	6305
at2g01021	6167
at1g30250	5096
at2g11240	4560
at2g22880	4212
at4g16890	3997
at1g49600	3927
at5g54710	3575
at5g36925	3070
at1g49410	3023
at1g48030	2805
at1g48300	2803
at3g11010	2160
at2g31800	2070
at3g63160	1939
at4g18250	1896
at3g47480	1816
at3g24480	1811
at2g29990	1633
at2g43620	1619
at3g19830	1560
at2g06950	1551
atcg00490	1536
at3g11330	1489
at4g15780	1477
at3g13330	1471
atcg00140	1447
at4g10790	1434
at3g47250	1408
at4g12320	1358
atmg01390	1349
at5g18150	1322
at5g09870	1275
at4g38600	1264
atmg00030	1245
at1g35115	1197
at1g01960	1165
at5g26170	1155
at1g56060	1148
atcg00270	1147
at4g36220	1133
at5g57710	1116
at5g40170	1087
at3g13070	1056
at3g13080	1053
at4g38470	1019
at5g06320	998
at5g47480	987
at5g12340	981
at1g27320	979
at3g60030	969
at1g35350	962
at1g67785	954
at3g04340	948
at5g46760	946
at4g31510	941
at5g41670	940
at3g41768	917
at3g56160	914
at3g62900	910
at1g75220	897
at2g27310	893
at2g01010	887
at3g57460	887
at1g10170	859
at3g48050	855
at5g20190	855
at2g21188	854
at1g80800	843
at1g20340	840
at3g50690	836
at3g60860	826
at5g15450	821
at4g13340	814
atcg00680	814
at4g21400	813
at1g78190	803
at1g22370	799
at1g59910	796
at1g64720	792
at5g64300	786
atmg01130	785
at1g51570	781
atmg01170	778
at2g40205	777
at5g20490	777
atcg00480	772
at4g19520	771
at3g27030	762
at4g30790	761
at5g39050	760
at4g33210	759
at3g21610	756
at3g08520	732
at2g31820	727
at5g67190	717
at3g53710	712
at2g38800	703
at3g45860	699
at3g05935	697
at1g73805	696
at3g16290	694
at1g72430	693
at2g13970	692
atcg00350	684
at1g01790	682
at2g39210	682
at1g10585	681
at5g11850	678
at5g57990	678
at1g05520	675
at3g55220	669
at5g07740	663
at1g57630	661
at3g46630	659
at4g11840	657
at5g09620	656
at3g41979	651
at1g80550	649
at1g06530	635
at1g18500	634
at2g05320	631
at1g70530	628
at3g43300	627
at1g74330	625
at4g02510	625
at1g79030	624
at5g49720	615
at5g57630	609
at1g06640	604
at1g65540	604
atcg00220	602
at4g21790	599
at5g59580	596
at2g15960	593
at4g08455	592
at3g47675	588
at1g44920	587
at4g19390	587
at2g31510	586
at3g61010	586
at1g54115	579
at3g46530	578
at4g26450	574
at4g19660	571
at5g20730	569
at5g42320	567
at2g40670	565
at1g80070	562
at2g04842	560
at3g47890	560
at5g63910	560
at4g04040	558
at1g07250	557
at4g31980	555
at2g43540	554
at3g55950	550
at1g51820	549
at2g27660	549
at2g20280	547
at5g05300	545
at2g14740	542
at2g15320	542
at3g63310	542
at3g45140	540
at5g11840	540
at5g54380	540
at1g32810	539
at1g66100	537
at1g24070	536
at1g35710	532
at1g49032	531
at1g62750	529
at1g80300	529
at2g29120	529
at5g55670	529
at4g23215	526
atmg00060	523
at1g22570	522
at4g03060	521
at5g04670	519
at3g21790	518
at3g44798	516
at5g44800	514
at1g68790	513
at3g52535	512
at5g40450	509
at2g38260	506
at2g38240	505
at5g67480	505
at1g69140	503
at3g23120	500
at2g02220	498
at2g36380	498
at5g24620	496
at2g18700	495
at4g23850	494
at3g01430	490
at3g57330	488
at2g26910	485
at1g61190	484
at3g29034	483
at5g35480	483
at4g01985	481
at4g27870	479
at4g12990	476
at4g28080	476
at5g47010	475
at2g33540	473
at5g19900	473
at1g53560	472
at1g58290	468
at5g12430	468
at5g50000	468
at1g32340	467
at1g34110	465
at1g63490	464
at5g53440	462
at5g08230	459
at3g06960	458
at3g03560	457
at2g30100	456
at3g11110	456
at1g64680	454
at5g59080	454
at4g24680	450
at2g30020	449
at2g46390	448
at3g15630	446
at5g01400	446
at2g32510	445
at3g05660	445
at1g17500	444
at2g46520	444
at1g25390	443
at2g41140	443
at5g60280	442
at2g38010	441
at5g66460	441
at3g04000	438
at3g26400	436
at3g47820	435
at1g29340	433
at1g47056	428
at5g46580	428
at1g23020	427
at4g27990	423
at5g17880	422
at5g67070	422
at2g41090	420
at5g17990	420
at5g59030	420
at2g43150	419
at4g13572	419
at4g13615	419
at3g03990	418
at3g02130	417
at4g15670	417
at4g08470	416
at3g25020	413
at5g11230	413
at1g49340	412
at1g61790	411
at2g40960	411
at3g56760	410
at2g25964	409
at3g28540	409
at1g74850	407
at4g14920	407
at2g15128	405
at4g16860	405
at4g19900	405
at3g22910	404
at4g14610	404
at2g29460	401
at5g22760	399
at1g77740	398
at2g07684	398
at1g50250	397
at1g61850	397
at1g26150	393
at3g60160	393
atcg00530	393
at3g62700	392
at5g46240	392
at1g61430	391
at2g41700	391
at3g04590	391
at3g07030	391
at2g01820	389
at4g31850	389
at4g20850	388
at2g43900	387
at1g06820	386
at1g35112	386
at2g34360	386
at4g01390	386
at5g13510	386
at3g57420	385
at1g63350	384
at3g46080	382
at4g16250	382
at4g30100	382
at5g62220	378
at2g01020	377
at4g22980	376
at1g22410	374
at1g72500	373
at2g15042	373
at3g55200	372
atcg01020	372
at1g10730	371
at1g73080	371
at3g46550	371
atmg00650	369
at1g64280	368
at1g64570	366
at5g63490	366
at2g15900	365
at1g69030	363
at2g30150	363
at4g15990	361
at5g04020	360
at1g79660	359
at3g07040	359
at4g30097	357
at5g08210	357
at1g22850	356
at1g29930	356
at1g65010	356
at5g63840	356
at4g11900	355
at4g15540	355
at1g03060	354
at1g73950	354
at1g31258	353
at1g68520	353
at2g05940	352
at2g27200	352
at3g15120	352
at1g27530	351
at1g27600	350
at4g21850	350
at5g60030	350
at3g52730	349
at5g07070	349
at1g16350	348
at3g17050	347
at3g57980	347
at4g23600	347
at4g23050	346
at1g51890	345
at1g80180	343
at3g58830	343
at3g43250	341
at4g21350	340
at5g05440	340
at5g38140	339
at3g61480	337
at1g20460	336
at4g22753	336
at5g53350	336
at1g27190	334
at1g70320	334
at4g00450	334
at4g34480	334
at1g16720	333
at4g21534	333
at1g72440	332
at4g18670	332
at2g44810	330
at3g62450	330
atcg00630	330
at3g58050	329
at3g10030	328
at5g27060	327
at4g01895	326
at3g02260	325
at4g20970	325
at2g44290	323
at5g08670	323
at5g12400	323
at3g14067	321
at4g23270	321
at5g59540	321
at1g23330	320
at1g28340	320
at1g60220	320
at2g42190	320
at3g24440	320
at3g48630	320
at4g18160	320
at5g36220	320
at1g58235	319
at3g48640	319
at3g56020	318
at4g32160	318
at5g02310	318
at5g44870	318
at5g66290	318
at5g19860	317
at5g54170	316
at5g54960	316
at1g34315	315
at4g38740	315
at4g15450	314
at4g19450	314
at2g07746	312
at2g42270	312
at4g05631	312
at5g41590	311
at4g12500	311
at1g79340	310
at3g01160	309
at1g24145	307
at1g02120	306
at1g76640	305
at3g08960	305
at5g35100	305
at5g61600	305
at1g18670	304
at1g30900	303
at1g32060	303
at3g05880	303
at3g25610	302
atcg01060	302
at1g19250	301
at1g77440	300
at2g17340	300
at4g25650	300
at5g51820	300
at5g59050	300
at1g14450	299
at4g24380	299
at5g41260	299
at5g67080	299
atcg00440	299
at5g16470	298
at5g67385	298
at2g30830	297
at3g51820	296
at5g04870	296
at1g04780	295
at3g13270	294
at3g46960	294
at5g03900	294
atmg00110	294
at1g52825	293
at2g25320	293
at5g26570	292
at1g73460	291
at2g04620	291
at2g07786	291
at3g05350	291
at4g14370	291
at3g04880	290
at5g20700	290
at1g31580	289
at1g70360	289
at5g01780	289
at1g80360	287
at4g12650	287
at5g04540	286
at3g11130	285
at4g39670	285
at1g27920	284
at1g52410	284
at1g70980	284
at4g16310	284
at1g16210	283
at2g41750	282
at2g42160	282
at3g01520	282
at3g07390	282
at1g09570	281
at1g30440	281
at2g33490	280
at2g36895	280
at3g25010	279
at4g00040	279
at5g32470	279
at1g02740	278
at3g13950	278
at3g56400	278
at4g21060	278
at4g25280	278
at3g21540	277
at3g23010	277
at5g24080	277
at1g07500	276
at1g73325	276
at3g07274	275
at5g13770	275
atmg01360	275
at1g70518	274
at2g40270	274
at4g23550	274
at1g58150	273
at2g12461	273
at4g39820	273
at5g05190	273
at5g65710	273
at3g45400	272
at5g08415	272
at5g61480	272
at1g67810	271
at2g26900	271
at4g38300	271
at3g50760	269
at5g07610	269
at1g29790	268
at3g08610	268
at5g43403	268
at2g45810	267
at4g05010	267
at2g25660	266
at2g32560	266
at3g23750	266
at5g07270	266
at5g23120	266
at5g50950	266
at1g06650	265
at4g02260	265
at5g57480	265
at5g04270	264
at3g44850	263
at4g34100	263
at5g65870	263
at1g10580	262
at1g61667	262
at3g10050	262
at4g13360	262
at5g41790	262
at5g58260	262
at1g17170	261
at3g03470	261
at5g16990	261
at1g63850	260
at5g05140	260
at1g03660	259
at2g07811	259
at4g15660	259
at1g16680	258
at1g30400	258
at1g30757	258
at2g03240	258
at4g34890	258
at4g36500	258
at5g47490	258
at2g23150	257
at3g18295	257
at4g16580	257
at5g13210	257
at3g46090	256
at3g47380	256
at5g59920	255
at5g67030	255
at2g28840	254
at3g54650	254
at5g04440	254
at1g74456	252
at4g02530	252
at4g04695	252
at1g68730	251
at2g45030	251
at1g64170	250
at5g23850	250
at1g61420	249
at5g35935	249
at2g37580	248
at3g10720	248
at5g57160	247
at1g70820	246
at2g43550	246
at3g18040	246
atcg00410	246
at3g61470	245
at5g23280	245
at5g49580	245
at1g36160	244
at3g47965	244
at5g01670	244
at5g42110	244
at2g33580	243
at5g08010	243
at5g66060	243
at1g15400	242
at1g21170	242
at1g74250	242
at2g41080	242
at4g17550	242
at5g42670	242
at5g58670	242
at3g60420	241
at5g05550	241
at5g11560	241
at5g14880	241
at1g22860	240
at1g80020	240
at3g12590	240
at5g13205	240
at1g63360	239
at1g69730	239
at2g26660	239
at5g19110	239
at5g40060	239
at5g51050	239
at1g19960	238
at1g69970	238
at2g31960	238
at2g46440	238
at3g11490	238
at3g04260	237
at4g35270	237
at2g07667	236
at4g29680	236
at1g13190	235
at1g74070	235
at2g27980	235
at3g06470	235
at3g55940	235
at4g18440	235
at4g34950	235
at5g49665	235
at2g46690	234
at3g10390	234
at5g24980	234
at5g55130	234
at1g22350	233
at1g54370	233
at3g12090	233
at4g16950	233
at5g14210	233
at5g43440	233
at5g57510	233
at5g42300	232
atcg00070	232
at1g07000	231
at1g79710	231
at2g35820	231
at4g35230	231
at1g64200	230
at3g14310	230
at2g07727	229
at5g30495	229
at2g16485	228
at4g23210	228
at1g06380	227
at1g17640	227
at1g22960	227
at4g23540	227
at5g38240	227
at3g27997	225
at1g31335	224
at1g55850	224
at2g33770	224
at4g02500	224
at4g02740	224
at4g08810	224
at4g37925	224
at5g43160	224
at5g54970	224
at2g36830	223
at3g54900	223
at4g39350	223
at5g17890	223
at5g42440	223
at1g60160	222
at1g71110	222
at3g13965	222
at5g58650	222
at1g76790	220
at2g34420	220
at2g39720	220
at3g03820	220
at3g50970	220
at1g72040	219
at2g05765	219
at3g27906	219
at1g51850	218
at1g63700	218
at2g04430	218
at2g25800	218
at3g12630	218
at4g21410	218
at5g14080	218
at5g14350	218
at1g07901	217
at1g50020	217
at4g23940	217
at4g33630	217
at1g65280	216
at1g69070	216
at3g27220	216
at4g34350	216
at5g46910	216
at3g55320	215
at3g60540	215
at4g21140	215
at5g03420	215
at5g62570	215
atmg00100	215
at2g03550	214
at3g05220	214
at2g28520	213
at2g39030	212
at3g11170	212
at4g00970	212
at4g31440	212
at5g01840	212
at1g22882	211
at2g45620	211
at3g29230	211
at4g00750	211
at4g22620	211
at5g13680	211
atcg00210	211
at2g46020	210
at3g10230	210
at3g48800	210
at5g27270	210
at1g54490	209
at1g62330	209
at1g79960	209
at4g18820	209
at1g27430	208
at2g01460	208
at3g29760	208
at5g16190	208
at5g47610	208
at3g04184	207
at3g44860	207
at3g47342	207
at4g22470	207
at5g27730	207
at2g30395	207
at2g17930	206
at3g51580	206
at4g15765	206
at1g48850	205
at2g34430	205
at2g47485	205
at3g01050	205
at3g18980	205
at4g10690	205
at5g37020	205
atmg00040	205
at4g16140	203
at4g18270	203
at3g56360	202
at5g40970	202
at5g42890	202
at5g67450	202
at3g56000	201
at3g56430	201
at4g33560	201
at5g12440	201
at5g17860	201
at5g20360	201
at1g19550	200
at1g73750	200
at2g45000	200
at3g56310	200
at4g09350	200
at5g39030	200
at5g47830	200
at2g17040	200
at1g13145	199
at1g27595	199
at2g02450	199
at3g12800	199
at3g46510	199
at5g44565	199
atcg00660	199
at2g23300	198
at3g04310	198
at3g59220	198
at5g26230	198
at1g79540	197
at2g19270	197
at2g45920	197
at3g01820	197
at5g10745	197
at5g43880	197
at1g64650	196
at3g25210	196
at4g32920	196
at1g33520	195
at5g02620	195
at1g14850	194
at1g78140	194
at2g41082	194
at3g10010	194
at4g03443	194
at5g36120	194
at5g55400	194
at2g17020	193
at3g03020	193
at4g15240	193
at5g58120	193
atmg00700	193
at2g31400	192
at3g10060	192
at4g36830	192
at5g17250	192
at5g44660	192
atmg00730	192
at4g17360	191
at4g21390	191
at5g02940	191
at5g58000	191
at5g45110	191
at1g16710	190
at1g20490	190
at1g26730	190
at1g74360	190
at1g76630	190
at3g13772	190
at4g26455	190
at5g22510	190
at1g29418	189
at1g51760	189
at1g79750	189
at3g45830	189
at1g07630	188
at1g16550	188
at1g65790	188
at2g32290	188
at3g13240	188
at5g44574	188
at5g56930	188
at1g08940	187
at1g58100	187
at1g78610	187
at4g38060	187
at5g04520	187
atcg00300	187
at1g58590	186
at2g07769	186
at4g25433	186
at1g05135	185
at1g30420	185
at1g50970	185
at2g26080	185
at4g32070	185
at5g17850	185
at3g01460	184
at3g03710	184
at4g14580	184
at5g03540	184
at5g42860	184
at5g52240	184
at1g10370	183
at1g16515	183
at1g47250	183
at2g15130	183
at2g32680	183
at1g22380	182
at1g58200	182
at1g76570	182
at2g39200	182
at3g47090	182
at3g60380	182
at5g49950	182
at2g38540	181
at2g46450	181
at4g27030	181
at1g50380	180
at3g02180	180
at4g31310	180
at5g63020	180
at2g24160	180
at1g24147	179
at1g78380	179
at1g79410	179
at2g39050	179
at4g01010	179
at4g09020	179
at4g21740	179
at5g02480	179
at5g03555	179
at5g22030	179
at5g47110	179
at1g27060	178
at1g75230	178
at2g20310	178
at5g04290	178
at5g15770	178
at1g60190	177
at1g69910	177
at2g23040	177
at2g30140	177
at3g46920	177
at5g04235	177
at5g08400	177
at1g10290	176
at1g14740	176
at1g17360	176
at4g35985	176
at5g15640	176
at5g16910	176
at5g28530	176
at1g72480	175
at2g17760	175
at5g63420	175
at2g17820	174
at2g44180	174
at3g15534	173
at3g60050	173
at4g24590	173
at5g61360	173
at1g15530	172
at2g04495	172
at3g10650	172
at4g29380	172
at5g09820	172
at5g46450	172
at5g46500	172
at5g53150	172
at1g21520	171
at1g29710	171
at1g62085	171
at2g39500	171
at3g28850	171
at1g15010	170
at1g23040	170
at1g64220	170
at2g36420	170
at4g18465	170
at5g10790	170
at5g17000	170
at1g13350	169
at1g24300	169
at1g79450	169
at2g43535	169
at3g01130	169
at3g06200	169
at4g09570	169
at5g33280	169
at5g43260	169
at5g64600	169
at5g65990	169
at2g17265	168
at2g38250	168
at2g41980	168
at3g24870	168
at4g17330	168
at4g21700	168
at5g12890	168
at1g03935	167
at1g68238	167
at3g20410	167
at5g15680	167
atcg00150	167
at1g15780	166
at5g35732	166
at1g07390	165
at1g49530	165
at2g15050	165
at3g04240	165
at3g11040	165
at3g52850	165
at4g17370	165
at4g21920	165
at4g37640	165
at5g16010	165
at5g16370	165
at5g54910	165
at1g68290	164
at4g26480	164
at4g27960	164
at5g43170	164
at1g32440	163
at1g71010	163
at3g19020	163
at5g24060	163
atmg00070	163
at1g03210	162
at1g76810	162
at2g15280	162
at2g27100	162
at2g47400	162
at3g13910	162
at3g19870	162
at4g14540	162
at4g27430	162
at5g02600	162
at5g13710	162
at5g44520	162
at5g48730	162
at1g42990	161
at1g75410	161
at1g80950	161
at3g26290	161
at5g58410	161
at1g03530	160
at1g69610	160
at2g42690	160
at3g01940	160
at4g04970	160
at5g03890	160
at5g04720	160
at5g26960	160
at5g42380	160
at1g61740	159
at2g06045	159
at2g21410	159
at2g24592	159
at2g45540	159
at3g43220	159
at4g04200	159
at4g28350	159
at5g19010	159
atcg00580	159
at2g46400	159
at1g79190	158
at2g30930	158
at2g31280	158
at3g27990	158
at3g59880	158
at1g57560	157
at1g75000	157
at2g31040	157
at3g07160	157
at5g12880	157
at5g36160	157
at5g61270	157
atcg00190	157
at1g09900	156
at1g30360	156
at2g32690	156
at2g43760	156
at3g21300	156
at3g48330	156
at3g63270	156
at4g04220	156
at4g13250	156
at4g25225	156
at5g05660	156
at5g15540	156
at5g62865	156
at1g01420	155
at1g51650	155
at1g52200	155
at2g32800	155
at2g34940	155
at3g14960	155
at3g16060	155
at3g26500	155
at3g51670	155
at5g01530	155
at5g51200	155
at3g57950	155
at2g32340	154
at3g13800	154
at3g48560	154
at3g59100	154
at4g25260	154
at5g03650	154
at5g04340	154
at5g13200	154
at1g13340	153
at1g14642	153
at1g64400	153
at2g25510	153
at2g43680	153
at3g01500	153
at1g24150	152
at1g62310	152
at2g31880	152
at3g15420	152
at4g32400	152
at5g22545	152
at5g50230	152
at1g03230	151
at1g21240	151
at1g63500	151
at3g05320	151
at3g09020	151
at3g10550	151
at3g14595	151
at3g61420	151
at4g23230	151
at4g33770	151
at4g39361	151
at1g07900	151
at1g17450	150
at1g56590	150
at1g75310	150
at2g35610	150
at3g23540	150
at3g29140	150
at4g26120	150
at5g26680	150
at5g46920	150
at1g12280	149
at1g21220	149
at3g10840	149
at3g54100	149
at5g15880	149
at5g24740	149
at3g09390	149
at1g17550	148
at1g78850	148
at2g16920	148
at2g31840	148
at2g36480	148
at3g14050	148
at3g25870	148
at3g58760	148
at3g61690	148
at4g23130	148
at4g25640	148
at4g33100	148
at5g12010	148
at5g38870	148
at3g12670	148
at1g77450	147
at2g30790	147
at2g33550	147
at3g61180	147
at4g36290	147
at5g56990	147
at5g59840	147
at4g02420	146
at4g36580	146
at1g26218	145
at1g52290	145
at1g68940	145
at3g01180	145
at3g05580	145
at3g24760	145
at3g25070	145
at5g35370	145
at1g47900	144
at1g53580	144
at2g29450	144
at3g20860	144
at3g24982	144
at3g48520	144
at4g13900	144
at4g27300	144
at4g31650	144
at4g36670	144
at5g10380	144
at5g28740	144
at5g35570	144
at1g14250	143
at1g61255	143
at1g66970	143
at1g68600	143
at2g11880	143
at3g27870	143
at4g00240	143
at4g02350	143
at5g65450	143
at1g04490	143
at1g21440	142
at1g30680	142
at5g01075	142
at5g24170	142
at1g02920	141
at1g19970	141
at1g74160	141
at2g15040	141
at3g09570	141
at3g55140	141
at4g01710	141
at5g02650	141
at5g43150	141
at1g31280	140
at1g56120	140
at2g26570	140
at2g29640	140
at2g46630	140
at4g35940	140
at5g08550	140
at5g35750	140
at1g16110	139
at1g19720	139
at2g15300	139
at3g06290	139
at3g26030	139
at3g50825	139
at3g59780	139
at4g12010	139
at5g18190	139
at5g41761	139
at5g47840	139
at5g56730	139
atcg00720	139
at1g12270	138
at1g15880	138
at1g34420	138
at2g39681	138
at3g03550	138
at3g24927	138
at5g08160	138
at5g19540	138
at5g54720	138
atcg00510	138
at1g02900	137
at1g07520	137
at2g07765	137
at2g12490	137
at2g16250	137
at3g10020	137
at3g17130	137
at3g22980	137
at3g53150	137
at5g09790	137
at5g18960	137
at5g46510	137
at5g59380	137
at3g13610	137
at1g25250	136
at1g49780	136
at1g60790	136
at1g76100	136
at2g40750	136
at3g07310	136
at3g27250	136
at4g17245	136
at5g55740	136
at5g64810	136
at1g78130	135
at2g20930	135
at2g30740	135
at2g31260	135
at3g19240	135
at3g54920	135
at4g33905	135
at5g07120	135
at5g37710	135
at1g67440	134
at2g18090	134
at2g21180	134
at2g25300	134
at3g17920	134
at3g55250	134
at3g57660	134
at3g62330	134
at5g49910	134
at1g11440	133
at1g78460	133
at2g17840	133
at2g47900	133
at4g21660	133
at4g23200	133
at5g47435	133
at1g02560	132
at1g10600	132
at1g13040	132
at1g30570	132
at1g59865	132
at2g07669	132
at3g22231	132
at3g23820	132
at4g13560	132
at4g28750	132
at4g31985	132
at5g09420	132
at5g28913	132
at5g56760	132
at5g58730	132
at5g62190	132
at2g43570	132
at1g22400	131
at1g48770	131
at1g50140	131
at1g80870	131
at2g32540	131
at2g40820	131
at2g42620	131
at2g47910	131
at4g19960	131
at4g23930	131
at4g29050	131
atcg00130	131
at1g30320	130
at1g58160	130
at1g62780	130
at2g37570	130
at3g11580	130
at5g49230	130
at5g57015	130
at5g66910	130
at2g17705	129
at2g23520	129
at2g33630	129
at2g45510	129
at3g19670	129
at4g04540	129
at5g10760	129
at5g39500	129
atcg00640	129
at1g16480	129
at1g08280	128
at1g65520	128
at2g28350	128
at3g48530	128
at3g55640	128
at4g26270	128
at4g35880	128
at5g50450	128
at5g54110	128
at1g02260	127
at1g11150	127
at1g28230	127
at1g51800	127
at1g72840	127
at3g57157	127
at4g12670	127
at4g24840	127
at4g29740	127
at5g16715	127
at5g24320	127
at5g42825	127
at5g47940	127
at5g49970	127
at5g61190	127
at5g63950	127
at5g67245	127
atcg00400	127
atmg00670	127
at1g10095	126
at1g72540	126
at1g75163	126
at2g46505	126
at3g56960	126
at4g27910	126
at4g28170	126
at4g31590	126
at5g17840	126
at5g38980	126
at5g45469	126
at1g73110	125
at3g02580	125
at3g14650	125
at3g28040	125
at4g16990	125
at4g36520	125
at5g40010	125
at1g14070	124
at1g17610	124
at1g18075	124
at1g61610	124
at1g73530	124
at2g32070	124
at2g33980	124
at3g24420	124
at3g53810	124
at3g56800	124
at4g21840	124
at4g39090	124
at5g18950	124
at5g48530	124
at5g50780	124
at5g65460	124
at5g16200	124
at1g36050	123
at1g66840	123
at1g80440	123
at2g23840	123
at2g43940	123
at3g05545	123
at3g16565	123
at3g16785	123
at3g25760	123
atmg00660	123
at1g18720	122
at1g22870	122
at1g68540	122
at1g70520	122
at2g22560	122
at2g25610	122
at2g26550	122
at2g29170	122
at2g39360	122
at3g63150	122
at4g21540	122
at5g11970	122
at5g13180	122
at5g38150	122
at5g53830	122
at1g03020	121
at1g03990	121
at1g09340	121
at1g45120	121
at1g63120	121
at1g73710	121
at2g03800	121
at2g19880	121
at2g33620	121
at2g40980	121
at2g41890	121
at2g47380	121
at3g02980	121
at3g28720	121
at4g14110	121
at4g24330	121
at5g13190	121
at1g09530	120
at1g32860	120
at1g56420	120
at1g62570	120
at1g69220	120
at2g37930	120
at3g17640	120
at3g33530	120
at3g56040	120
at4g12917	120
at4g26710	120
at5g18520	120
at5g35160	120
at1g08890	119
at1g31820	119
at1g49750	119
at1g53470	119
at1g55365	119
at1g63680	119
at3g12620	119
at3g52100	119
at4g14746	119
at4g28270	119
at4g36515	119
at5g44050	119
at5g54140	119
at5g58700	119
at1g65260	118
at1g77300	118
at2g19860	118
at3g54230	118
at4g29750	118
at5g04560	118
at5g45250	118
at5g62180	118
at1g06040	117
at1g15125	117
at1g19020	117
at1g22530	117
at1g60200	117
at1g63740	117
at1g77080	117
at1g78210	117
at2g24960	117
at2g43850	117
at2g45160	117
at2g47600	117
at3g28220	117
at3g43240	117
at4g26130	117
at5g64620	117
at1g04540	116
at1g27970	116
at1g48175	116
at1g79040	116
at2g07779	116
at2g28390	116
at2g30070	116
at2g31490	116
at3g63370	116
at5g20935	116
at5g60700	116
at1g70800	115
at2g42500	115
at3g45730	115
at3g48350	115
at3g61800	115
at3g62010	115
at4g02200	115
at5g23110	115
at5g49500	115
at5g58470	115
at5g61420	115
at5g63970	115
at1g04440	114
at1g11720	114
at1g67550	114
at1g76080	114
at1g80910	114
at2g18030	114
at2g40760	114
at2g46220	114
at3g43510	114
at3g52105	114
at4g05120	114
at4g18600	114
at4g27280	114
at4g35310	114
at5g43140	114
at5g53020	114
atcg00760	114
at1g02420	113
at1g07180	113
at1g08315	113
at1g10360	113
at1g47565	113
at1g61900	113
at1g62400	113
at2g07677	113
at2g07722	113
at2g42360	113
at3g22121	113
at3g57020	113
at3g59060	113
at4g10390	113
at4g14350	113
at4g23250	113
at5g03700	113
at5g27970	113
at5g44180	113
at5g54240	113
at5g64560	113
at5g02670	113
at1g10050	112
at1g10900	112
at1g13900	112
at1g53440	112
at2g23010	112
at2g26975	112
at3g12370	112
at4g40065	112
at5g18362	112
at5g41800	112
at5g54610	112
at5g57830	112
at5g60300	112
at1g04530	111
at1g51360	111
at1g62760	111
at1g67960	111
at2g14830	111
at2g26440	111
at2g39270	111
at2g45850	111
at3g13290	111
at3g46980	111
at3g51920	111
at4g16680	111
at4g22520	111
at5g46100	111
at1g52500	110
at1g75770	110
at2g45910	110
at3g57450	110
at3g62500	110
at3g63070	110
at5g12420	110
at5g25450	110
at5g37310	110
at1g02405	109
at1g30000	109
at2g16050	109
at2g21970	109
at2g40700	109
at3g46290	109
at4g18880	109
at4g26080	109
at5g45610	109
at3g14060	109
at1g35660	108
at1g62914	108
at1g70190	108
at2g25200	108
at2g30942	108
at2g35740	108
at3g01290	108
at3g19340	108
at3g26590	108
at4g08220	108
at4g26970	108
at4g34920	108
at5g03940	108
at5g14310	108
at5g19875	108
at5g39785	108
at5g58375	108
atmg01220	108
at1g69160	107
at1g73890	107
at2g01680	107
at2g14520	107
at3g07400	107
at3g08870	107
at3g10690	107
at4g35080	107
at4g36140	107
at4g36240	107
at5g16950	107
at5g24920	107
at5g66607	107
at4g11850	107
atcg00080	107
at2g29300	106
at3g14270	106
at3g17460	106
at3g61020	106
at5g35210	106
at1g29760	106
at1g06620	105
at1g10340	105
at1g14590	105
at1g17380	105
at1g28140	105
at1g28970	105
at1g29550	105
at1g51805	105
at2g33840	105
at3g23980	105
at3g29200	105
at3g61780	105
at5g10370	105
at5g22780	105
at5g45260	105
at5g67160	105
atcg00770	105
atmg00630	105
at1g03610	104
at1g17580	104
at1g62350	104
at1g64370	104
at1g69480	104
at1g69890	104
at2g05520	104
at3g02370	104
at3g29680	104
at3g52430	104
at3g55160	104
at4g25350	104
at4g31870	104
at4g35420	104
at5g19220	104
at5g22520	104
at5g44230	104
at1g44575	103
at2g20050	103
at2g21380	103
at2g22480	103
at2g34010	103
at3g28890	103
at4g01000	103
at4g02520	103
at4g27745	103
at5g10410	103
at5g12860	103
at5g18130	103
at5g56900	103
atcg00730	103
at1g02230	102
at1g14140	102
at1g17330	102
at1g19370	102
at1g28390	102
at1g30260	102
at1g45207	102
at1g65870	102
at1g76185	102
at2g19600	102
at2g28500	102
at3g19190	102
at3g28180	102
at3g55090	102
at4g37022	102
at5g01100	102
at5g28830	102
at4g37010	102
at1g47520	101
at1g60270	101
at1g62422	101
at1g69670	101
at1g74750	101
at2g05920	101
at3g48720	101
at3g61790	101
at4g12020	101
at4g12290	101
at5g03552	101
at5g06810	101
at5g22450	101
at5g40340	101
at5g42920	101
at5g58690	101
at5g59780	101
at5g66520	101
at1g33730	101
at1g07300	100
at1g10000	100
at1g22500	100
at1g32910	100
at1g53310	100
at1g55690	100
at1g63860	100
at2g43130	100
at2g47650	100
at3g02760	100
at3g11090	100
at3g49370	100
at3g53600	100
at3g58710	100
at4g04340	100
at4g23260	100
at4g23790	100
at4g36230	100
at5g03204	100
at5g03720	100
at5g51150	100
at5g55090	100
at5g63830	100
at1g45234	100
at3g07650	100
at1g17750	99
at1g24470	99
at1g27030	99
at1g31120	99
at1g78750	99
at2g31390	99
at3g11650	99
at3g46370	99
at3g51510	99
at4g39925	99
at5g20350	99
at5g25265	99
at1g33950	99
at1g10320	98
at1g15170	98
at1g18620	98
at2g37710	98
at2g47680	98
at3g09032	98
at3g11964	98
at3g14180	98
at3g48090	98
at4g12250	98
at4g13830	98
at5g04360	98
at5g20480	98
at5g35520	98
at5g48640	98
atcg00520	98
at1g29750	97
at1g61140	97
at1g61370	97
at1g68710	97
at1g80480	97
at2g33530	97
at3g04580	97
at3g10760	97
at3g26070	97
at3g27550	97
at4g10070	97
at4g11000	97
at4g25290	97
at5g02860	97
at5g05160	97
at5g56890	97
at5g62350	97
at5g65200	97
atcg00390	97
at3g14210	97
at5g24200	97
at1g09560	96
at1g58210	96
at1g61600	96
at1g74290	96
at1g80810	96
at2g44383	96
at3g55020	96
at4g23030	96
at4g24060	96
at5g17170	96
at5g19820	96
at5g40240	96
at5g44170	96
at5g51660	96
at5g57190	96
at5g58530	96
at5g65720	96
at5g14090	96
at1g14205	95
at1g15100	95
at1g66890	95
at1g68830	95
at1g75540	95
at1g77090	95
at2g30080	95
at2g33730	95
at2g40711	95
at2g41900	95
at3g52470	95
at3g59940	95
at4g05060	95
at5g19450	95
at5g41770	95
at5g59670	95
at5g66658	95
at1g14210	94
at1g24530	94
at1g30755	94
at2g12550	94
at2g13800	94
at3g20830	94
at3g26170	94
at3g46790	94
at4g17695	94
at4g28590	94
at4g38760	94
at5g15460	94
at5g35753	94
at5g46470	94
at5g60270	94
at5g66400	94
atcg00540	94
at1g17780	93
at1g21400	93
at1g27750	93
at1g45474	93
at1g76390	93
at2g16430	93
at2g34970	93
at3g08630	93
at3g48310	93
at3g50780	93
at4g18300	93
at4g28980	93
at4g30825	93
at5g40490	93
at1g55360	93
at2g41660	93
at1g03600	92
at1g08760	92
at1g18950	92
at1g21210	92
at1g25380	92
at1g54050	92
at1g62860	92
at1g63250	92
at1g63290	92
at1g72530	92
at2g07695	92
at2g22125	92
at2g24650	92
at2g25520	92
at2g40110	92
at2g41940	92
at3g01480	92
at3g07190	92
at3g17205	92
at3g55970	92
at4g23300	92
at5g16410	92
at5g28622	92
at5g52570	92
atmg00160	92
at4g34135	92
at1g06400	91
at1g25430	91
at1g47330	91
at1g76705	91
at2g07775	91
at2g18760	91
at2g31990	91
at2g46160	91
at3g14460	91
at3g47560	91
at3g52155	91
at3g61113	91
at4g03500	91
at4g25970	91
at4g34131	91
at5g09380	91
at5g18860	91
at5g19025	91
at5g35777	91
at1g21670	91
at1g21740	91
at1g64450	91
at5g11210	91
at5g07650	91
at1g02050	90
at1g20070	90
at1g27950	90
at1g33420	90
at1g62670	90
at1g75550	90
at2g13128	90
at2g16950	90
at2g20190	90
at3g23440	90
at3g47960	90
at3g48660	90
at3g53650	90
at3g54280	90
at4g03400	90
at4g11680	90
at5g42530	90
at5g51130	90
at5g58520	90
at1g51940	90
at1g24460	89
at1g24560	89
at1g53887	89
at2g07776	89
at2g14560	89
at2g32810	89
at2g39170	89
at3g04020	89
at3g17715	89
at3g26560	89
at3g49060	89
at3g57740	89
at4g34240	89
at5g07620	89
at5g12380	89
at5g17560	89
at5g50390	89
at5g53144	89
at5g63380	89
at1g01740	88
at1g08960	88
at1g10960	88
at1g32385	88
at1g43670	88
at1g50180	88
at1g52720	88
at1g53770	88
at1g62630	88
at1g69900	88
at1g72710	88
at1g73450	88
at1g76730	88
at2g04850	88
at2g39010	88
at3g20300	88
at3g26740	88
at3g63500	88
at4g16390	88
at4g28150	88
at5g05560	88
at5g53310	88
at5g54160	88
at5g54850	88
at5g65260	88
at1g55805	88
at4g05390	88
at1g19200	87
at1g32330	87
at1g33610	87
at1g58080	87
at1g66670	87
at1g71180	87
at1g80640	87
at2g04280	87
at2g07696	87
at2g31600	87
at2g32100	87
at3g14620	87
at3g16500	87
at3g50080	87
at3g51320	87
at3g61650	87
at4g00165	87
at4g19395	87
at4g26060	87
at4g33620	87
at4g35655	87
at4g36950	87
at5g60900	87
at2g38830	87
at5g38565	87
at1g79230	86
at2g20150	86
at2g26740	86
at2g30424	86
at2g33170	86
at2g42080	86
at3g06790	86
at3g13682	86
at3g23710	86
at3g54363	86
at3g55410	86
at3g60450	86
at4g20760	86
at4g31780	86
at4g38200	86
at4g38690	86
at5g49700	86
atcg00330	86
atcg00370	86
at5g49280	86
at1g01680	85
at1g23820	85
at1g45160	85
at1g52400	85
at1g54780	85
at1g70640	85
at2g17870	85
[truncated: 15,254 more rows]

## Sheet: 3 Prime Extensions by Sample
Gene	Count	Sample
at1g01030	1	1
at1g01080	1	1
at1g01100	2	1
at1g01120	2	1
at1g01140	6	1
at1g01190	3	1
at1g01210	1	1
at1g01260	1	1
at1g01290	2	1
at1g01340	1	1
at1g01420	2	1
at1g01430	4	1
at1g01440	7	1
at1g01448	6	1
at1g01470	11	1
at1g01480	1	1
at1g01500	6	1
at1g01510	4	1
at1g01520	1	1
at1g01540	3	1
at1g01570	2	1
at1g01580	1	1
at1g01590	1	1
at1g01660	2	1
at1g01680	1	1
at1g01700	1	1
at1g01790	10	1
at1g01800	1	1
at1g01820	1	1
at1g01990	15	1
at1g02020	2	1
at1g02090	3	1
at1g02160	10	1
at1g02220	5	1
at1g02230	1	1
at1g02270	5	1
at1g02280	1	1
at1g02300	6	1
at1g02350	6	1
at1g02360	3	1
at1g02370	1	1
at1g02380	2	1
at1g02390	1	1
at1g02400	6	1
at1g02440	1	1
at1g02460	7	1
at1g02520	1	1
at1g02610	2	1
at1g02660	4	1
at1g02670	3	1
at1g02816	5	1
at1g02840	2	1
at1g02900	2	1
at1g02920	1	1
at1g02930	3	1
at1g03000	1	1
at1g03010	2	1
at1g03020	12	1
at1g03130	2	1
at1g03150	2	1
at1g03160	8	1
at1g03200	1	1
at1g03210	10	1
at1g03260	1	1
at1g03290	1	1
at1g03310	1	1
at1g03320	1	1
at1g03360	4	1
at1g03370	1	1
at1g03430	1	1
at1g03475	11	1
at1g03495	3	1
at1g03510	2	1
at1g03540	2	1
at1g03560	2	1
at1g03600	7	1
at1g03610	2	1
at1g03620	1	1
at1g03630	1	1
at1g03660	1	1
at1g03680	2	1
at1g03687	1	1
at1g03740	12	1
at1g03830	4	1
at1g03905	2	1
at1g03910	2	1
at1g03935	3	1
at1g03940	3	1
at1g04010	1	1
at1g04110	1	1
at1g04160	11	1
at1g04190	1	1
at1g04360	1	1
at1g04370	1	1
at1g04390	1	1
at1g04410	4	1
at1g04420	4	1
at1g04440	8	1
at1g04570	7	1
at1g04620	1	1
at1g04640	3	1
at1g04690	3	1
at1g04730	2	1
at1g04760	4	1
at1g04770	2	1
at1g04780	9	1
at1g04820	7	1
at1g04840	3	1
at1g04930	1	1
at1g05020	2	1
at1g05030	1	1
at1g05061	1	1
at1g05065	10	1
at1g05070	2	1
at1g05100	1	1
at1g05120	3	1
at1g05135	6	1
at1g05190	4	1
at1g05300	1	1
at1g05320	1	1
at1g05340	1	1
at1g05360	1	1
at1g05420	11	1
at1g05500	1	1
at1g05570	1	1
at1g05575	2	1
at1g05670	1	1
at1g05730	2	1
at1g05780	1	1
at1g05805	1	1
at1g05810	7	1
at1g05830	1	1
at1g05890	1	1
at1g05900	1	1
at1g05910	1	1
at1g05960	2	1
at1g05970	1	1
at1g06000	2	1
at1g06010	2	1
at1g06050	2	1
at1g06137	1	1
at1g06140	1	1
at1g06160	1	1
at1g06190	2	1
at1g06230	1	1
at1g06370	1	1
at1g06380	2	1
at1g06440	1	1
at1g06500	1	1
at1g06530	57	1
at1g06620	26	1
at1g06630	19	1
at1g06640	2	1
at1g06645	8	1
at1g06690	2	1
at1g06770	1	1
at1g06870	1	1
at1g06960	1	1
at1g07090	2	1
at1g07130	1	1
at1g07140	1	1
at1g07175	1	1
at1g07230	3	1
at1g07280	9	1
at1g07290	1	1
at1g07300	1	1
at1g07310	11	1
at1g07360	1	1
at1g07380	3	1
at1g07410	6	1
at1g07420	1	1
at1g07500	16	1
at1g07700	1	1
at1g07770	2	1
at1g07810	1	1
at1g07830	1	1
at1g07880	1	1
at1g07890	1	1
at1g07901	6	1
at1g07950	3	1
at1g08030	2	1
at1g08040	1	1
at1g08160	1	1
at1g08165	1	1
at1g08180	1	1
at1g08190	2	1
at1g08200	2	1
at1g08370	1	1
at1g08380	6	1
at1g08460	1	1
at1g08470	1	1
at1g08530	6	1
at1g08560	1	1
at1g08580	5	1
at1g08640	1	1
at1g08660	6	1
at1g08700	6	1
at1g08710	2	1
at1g08845	6	1
at1g08880	10	1
at1g08900	8	1
at1g08920	1	1
at1g09040	1	1
at1g09050	2	1
at1g09070	7	1
at1g09080	1	1
at1g09180	1	1
at1g09210	1	1
at1g09220	1	1
at1g09240	1	1
at1g09300	1	1
at1g09330	1	1
at1g09340	3	1
at1g09415	1	1
at1g09440	1	1
at1g09486	1	1
at1g09570	2	1
at1g09575	7	1
at1g09630	1	1
at1g09680	5	1
at1g09740	1	1
at1g09830	1	1
at1g09870	1	1
at1g09930	1	1
at1g09940	3	1
at1g09970	9	1
at1g10050	19	1
at1g10060	1	1
at1g10095	12	1
at1g10180	1	1
at1g10230	1	1
at1g10320	2	1
at1g10330	1	1
at1g10340	1	1
at1g10350	5	1
at1g10360	2	1
at1g10370	8	1
at1g10410	1	1
at1g10470	1	1
at1g10520	1	1
at1g10530	1	1
at1g10585	27	1
at1g10600	15	1
at1g10682	1	1
at1g10690	1	1
at1g10700	15	1
at1g10720	3	1
at1g10730	3	1
at1g10760	2	1
at1g10800	1	1
at1g10830	1	1
at1g10920	6	1
at1g10950	1	1
at1g11125	1	1
at1g11260	2	1
at1g11290	3	1
at1g11330	8	1
at1g11340	2	1
at1g11350	1	1
at1g11380	5	1
at1g11390	5	1
at1g11400	3	1
at1g11440	2	1
at1g11450	1	1
at1g11630	5	1
at1g11670	1	1
at1g11730	1	1
at1g11735	2	1
at1g11760	2	1
at1g11860	6	1
at1g11870	2	1
at1g11880	1	1
at1g11905	1	1
at1g11940	1	1
at1g11950	1	1
at1g11960	5	1
at1g12020	1	1
at1g12060	2	1
at1g12080	2	1
at1g12090	5	1
at1g12100	1	1
at1g12110	4	1
at1g12210	2	1
at1g12250	2	1
at1g12310	2	1
at1g12320	2	1
at1g12410	3	1
at1g12420	1	1
at1g12610	2	1
at1g12680	1	1
at1g12790	1	1
at1g12830	1	1
at1g12845	4	1
at1g12880	4	1
at1g12890	2	1
at1g12970	5	1
at1g13020	1	1
at1g13040	4	1
at1g13100	2	1
at1g13260	3	1
at1g13350	6	1
at1g13390	16	1
at1g13440	3	1
at1g13470	3	1
at1g13560	3	1
at1g13609	1	1
at1g13630	1	1
at1g13790	1	1
at1g13800	1	1
at1g13820	17	1
at1g13880	1	1
at1g13920	7	1
at1g14040	2	1
at1g14060	2	1
at1g14170	2	1
at1g14340	1	1
at1g14410	1	1
at1g14430	1	1
at1g14470	1	1
at1g14520	1	1
at1g14560	1	1
at1g14640	17	1
at1g14642	17	1
at1g14680	6	1
at1g14685	2	1
at1g14686	1	1
at1g14687	3	1
at1g14710	1	1
at1g14720	1	1
at1g14740	1	1
at1g14830	1	1
at1g14970	1	1
at1g14980	4	1
at1g15010	8	1
at1g15060	2	1
at1g15125	1	1
at1g15150	1	1
at1g15160	1	1
at1g15165	1	1
at1g15230	2	1
at1g15350	12	1
at1g15370	3	1
at1g15420	1	1
at1g15500	1	1
at1g15510	1	1
at1g15530	6	1
at1g15660	1	1
at1g15710	15	1
at1g15760	2	1
at1g15790	2	1
at1g15800	1	1
at1g15810	6	1
at1g15825	8	1
at1g15830	35	1
at1g15870	1	1
at1g15880	1	1
at1g15900	1	1
at1g15940	5	1
at1g15970	4	1
at1g16040	2	1
at1g16080	2	1
at1g16090	4	1
at1g16150	5	1
at1g16230	1	1
at1g16310	1	1
at1g16350	5	1
at1g16410	1	1
at1g16520	2	1
at1g16530	1	1
at1g16610	7	1
at1g16650	1	1
at1g16670	8	1
at1g16800	4	1
at1g16916	2	1
at1g16920	1	1
at1g16930	8	1
at1g17050	1	1
at1g17120	2	1
at1g17230	1	1
at1g17380	1	1
at1g17400	1	1
at1g17410	7	1
at1g17420	21	1
at1g17530	4	1
at1g17590	1	1
at1g17600	7	1
at1g17610	1	1
at1g17640	3	1
at1g17665	2	1
at1g17680	6	1
at1g17720	1	1
at1g17730	2	1
at1g17830	1	1
at1g17880	3	1
at1g17940	1	1
at1g18060	1	1
at1g18075	2	1
at1g18080	1	1
at1g18200	3	1
at1g18335	1	1
at1g18390	5	1
at1g18400	2	1
at1g18480	2	1
at1g18500	7	1
at1g18560	1	1
at1g18590	1	1
at1g18660	1	1
at1g18710	14	1
at1g18730	23	1
at1g18745	1	1
at1g18850	5	1
at1g18940	4	1
at1g18950	12	1
at1g19010	1	1
at1g19030	1	1
at1g19040	1	1
at1g19050	14	1
at1g19110	1	1
at1g19130	1	1
at1g19160	3	1
at1g19220	1	1
at1g19290	4	1
at1g19371	2	1
at1g19376	3	1
at1g19380	6	1
at1g19400	2	1
at1g19430	5	1
at1g19464	1	1
at1g19480	6	1
at1g19485	6	1
at1g19510	1	1
at1g19570	3	1
at1g19580	2	1
at1g19620	2	1
at1g19640	2	1
at1g19650	6	1
at1g19670	8	1
at1g19720	8	1
at1g19740	10	1
at1g19840	1	1
at1g19960	9	1
at1g19990	5	1
at1g20020	12	1
at1g20110	3	1
at1g20200	2	1
at1g20220	2	1
at1g20230	1	1
at1g20240	1	1
at1g20310	1	1
at1g20330	1	1
at1g20340	8	1
at1g20380	1	1
at1g20440	3	1
at1g20450	8	1
at1g20460	60	1
at1g20490	1	1
at1g20510	11	1
at1g20575	1	1
at1g20580	2	1
at1g20680	1	1
at1g20720	3	1
at1g20740	7	1
at1g20780	1	1
at1g20810	1	1
at1g20870	1	1
at1g20910	1	1
at1g20920	5	1
at1g20960	1	1
at1g21010	17	1
at1g21050	1	1
at1g21120	1	1
at1g21130	2	1
at1g21200	6	1
at1g21202	1	1
at1g21326	1	1
at1g21390	2	1
at1g21410	1	1
at1g21460	1	1
at1g21500	2	1
at1g21528	1	1
at1g21540	4	1
at1g21550	3	1
at1g21580	12	1
at1g21660	2	1
at1g21730	1	1
at1g21790	16	1
at1g21810	1	1
at1g21830	4	1
at1g21930	1	1
at1g22020	5	1
at1g22140	1	1
at1g22190	1	1
at1g22280	3	1
at1g22340	3	1
at1g22350	10	1
at1g22360	4	1
at1g22380	1	1
at1g22570	11	1
at1g22650	4	1
at1g22790	1	1
at1g22840	1	1
at1g22850	1	1
at1g22860	1	1
at1g22870	31	1
at1g22885	1	1
at1g22910	2	1
at1g22960	16	1
at1g22970	2	1
at1g23080	7	1
at1g23130	1	1
at1g23180	1	1
at1g23230	20	1
at1g23280	7	1
at1g23290	1	1
at1g23390	2	1
at1g23400	2	1
at1g23440	2	1
at1g23450	1	1
at1g23460	5	1
at1g23465	1	1
at1g23470	6	1
at1g23490	56	1
at1g23710	2	1
at1g23750	1	1
at1g23840	2	1
at1g23850	1	1
at1g23940	1	1
at1g24100	2	1
at1g24120	1	1
at1g24145	10	1
at1g24150	4	1
at1g24270	1	1
at1g24400	1	1
at1g24440	2	1
at1g24460	4	1
at1g24530	1	1
at1g24560	1	1
at1g24575	3	1
at1g25250	3	1
at1g25275	1	1
at1g25290	9	1
at1g25350	2	1
at1g25375	1	1
at1g25380	1	1
at1g25390	4	1
at1g25420	1	1
at1g25425	4	1
at1g25430	2	1
at1g25480	5	1
at1g25550	2	1
at1g25570	1	1
at1g26120	1	1
at1g26170	2	1
at1g26233	1	1
at1g26420	1	1
at1g26550	6	1
at1g26558	3	1
at1g26560	20	1
at1g26600	3	1
at1g26620	13	1
at1g26660	1	1
at1g26690	1	1
at1g26730	24	1
at1g26761	2	1
at1g26800	1	1
at1g26880	2	1
at1g26900	2	1
at1g26910	4	1
at1g26940	7	1
at1g26975	2	1
at1g27020	1	1
at1g27030	1	1
at1g27130	1	1
at1g27210	10	1
at1g27285	2	1
at1g27300	1	1
at1g27330	2	1
at1g27430	1	1
at1g27440	2	1
at1g27470	2	1
at1g27540	13	1
at1g27580	1	1
at1g27590	7	1
at1g27650	2	1
at1g27670	1	1
at1g27730	3	1
at1g27940	2	1
at1g27960	1	1
at1g28010	1	1
at1g28060	2	1
at1g28150	1	1
at1g28190	4	1
at1g28200	2	1
at1g28210	1	1
at1g28280	8	1
at1g28310	2	1
at1g28320	2	1
at1g28340	1	1
at1g28350	2	1
at1g28390	1	1
at1g28420	5	1
at1g28480	1	1
at1g28620	1	1
at1g28760	5	1
at1g28815	5	1
at1g28840	2	1
at1g28890	2	1
at1g28920	1	1
at1g28930	1	1
at1g28940	3	1
at1g28950	3	1
at1g28960	2	1
at1g28970	2	1
at1g29070	5	1
at1g29071	1	1
at1g29160	3	1
at1g29260	1	1
at1g29280	12	1
at1g29290	2	1
at1g29310	1	1
at1g29340	8	1
at1g29380	1	1
at1g29390	8	1
at1g29460	1	1
at1g29465	1	1
at1g29470	2	1
at1g29600	3	1
at1g29720	5	1
at1g29890	26	1
at1g29900	1	1
at1g29920	12	1
at1g29940	9	1
at1g29980	2	1
at1g30090	1	1
at1g30135	9	1
at1g30190	2	1
at1g30290	6	1
at1g30320	89	1
at1g30360	2	1
at1g30410	7	1
at1g30420	6	1
at1g30440	1	1
at1g30480	2	1
at1g30550	1	1
at1g30570	1	1
at1g30610	1	1
at1g30640	64	1
at1g30680	2	1
at1g30720	7	1
at1g30825	1	1
at1g30880	4	1
at1g30890	1	1
at1g30900	2	1
at1g31020	4	1
at1g31050	1	1
at1g31070	1	1
at1g31170	1	1
at1g31173	6	1
at1g31258	4	1
at1g31280	1	1
at1g31290	1	1
at1g31330	21	1
at1g31335	1	1
at1g31360	3	1
at1g31400	1	1
at1g31410	3	1
at1g31460	1	1
at1g31540	1	1
at1g31550	2	1
at1g31690	1	1
at1g31710	2	1
at1g31770	1	1
at1g31812	2	1
at1g31814	3	1
at1g31817	1	1
at1g31835	2	1
at1g31840	1	1
at1g31950	2	1
at1g32080	3	1
at1g32150	1	1
at1g32210	9	1
at1g32220	13	1
at1g32230	2	1
at1g32370	8	1
at1g32385	1	1
at1g32415	1	1
at1g32460	1	1
at1g32540	1	1
at1g32580	1	1
at1g32630	1	1
at1g32650	1	1
at1g32700	1	1
at1g32810	29	1
at1g32860	24	1
at1g32910	22	1
at1g32990	5	1
at1g33120	1	1
at1g33260	1	1
at1g33290	7	1
at1g33420	2	1
at1g33520	3	1
at1g33590	11	1
at1g33600	4	1
at1g33610	13	1
at1g33660	1	1
at1g33720	2	1
at1g33760	1	1
at1g33930	1	1
at1g33970	1	1
at1g34040	2	1
at1g34044	6	1
at1g34190	2	1
at1g34200	1	1
at1g34270	1	1
at1g34300	9	1
at1g34315	4	1
at1g34340	7	1
at1g34350	5	1
at1g34360	2	1
at1g34418	2	1
at1g34420	2	1
at1g34460	2	1
at1g34550	4	1
at1g34750	1	1
at1g35115	40	1
at1g35140	2	1
at1g35183	2	1
at1g35340	2	1
at1g35350	63	1
at1g35513	2	1
at1g35530	1	1
at1g35612	33	1
at1g35710	1	1
at1g36070	1	1
at1g36180	1	1
at1g36310	2	1
at1g36320	4	1
at1g36600	1	1
at1g36605	1	1
at1g36620	1	1
at1g36980	5	1
at1g37150	1	1
at1g42440	1	1
at1g42470	10	1
at1g42480	1	1
at1g42540	22	1
at1g42980	1	1
at1g43000	1	1
at1g43160	18	1
at1g43580	1	1
at1g43590	2	1
at1g43670	2	1
at1g43690	2	1
at1g43790	3	1
at1g43886	4	1
at1g43980	1	1
at1g44090	1	1
at1g44446	1	1
at1g44890	1	1
at1g44900	1	1
at1g44960	3	1
at1g45010	1	1
at1g45191	1	1
at1g45201	10	1
at1g45230	1	1
at1g45233	4	1
at1g45238	1	1
at1g45248	3	1
at1g45332	5	1
at1g45616	2	1
at1g45688	1	1
at1g45976	2	1
at1g46480	2	1
at1g46768	4	1
at1g47056	16	1
at1g47128	1	1
at1g47200	7	1
at1g47278	1	1
at1g47310	1	1
at1g47380	1	1
at1g47395	1	1
at1g47565	10	1
at1g47640	2	1
at1g47710	5	1
at1g47720	2	1
at1g47830	8	1
at1g48030	2	1
at1g48120	1	1
at1g48267	1	1
at1g48310	2	1
at1g48350	4	1
at1g48360	7	1
at1g48400	3	1
at1g48420	1	1
at1g48580	1	1
at1g48650	21	1
at1g48745	5	1
at1g48770	4	1
at1g48780	7	1
at1g48830	3	1
at1g48870	1	1
at1g48900	1	1
at1g48950	7	1
at1g49000	13	1
at1g49130	11	1
at1g49180	1	1
at1g49310	4	1
at1g49340	1	1
at1g49410	3	1
at1g49430	3	1
at1g49450	1	1
at1g49470	1	1
at1g49490	3	1
at1g49510	1	1
at1g49520	16	1
at1g49600	1	1
at1g49610	1	1
at1g49650	2	1
at1g49700	1	1
at1g49710	5	1
at1g49740	1	1
at1g49750	4	1
at1g49760	1	1
at1g49780	1	1
at1g49840	1	1
at1g49975	2	1
at1g50030	1	1
at1g50120	1	1
at1g50180	2	1
at1g50320	1	1
at1g50360	1	1
at1g50390	1	1
at1g50410	1	1
at1g50420	1	1
at1g50460	1	1
at1g50640	1	1
at1g50730	34	1
at1g50732	3	1
at1g50890	1	1
at1g50950	1	1
at1g50970	4	1
at1g51060	1	1
at1g51090	2	1
at1g51160	3	1
at1g51310	2	1
at1g51350	4	1
at1g51360	5	1
at1g51390	2	1
at1g51402	15	1
at1g51405	1	1
at1g51510	1	1
at1g51610	4	1
at1g51620	7	1
at1g51630	1	1
at1g51650	1	1
at1g51670	1	1
at1g51745	1	1
at1g51760	2	1
at1g51800	2	1
at1g51802	2	1
at1g51805	19	1
at1g51820	42	1
at1g51850	1	1
at1g51860	2	1
at1g51960	1	1
at1g51965	7	1
at1g52160	1	1
at1g52220	5	1
at1g52260	4	1
at1g52280	1	1
at1g52290	5	1
at1g52315	2	1
at1g52380	1	1
at1g52410	5	1
at1g52520	1	1
at1g52550	2	1
at1g52700	7	1
at1g52720	2	1
at1g52810	2	1
at1g52827	10	1
at1g52855	2	1
at1g52870	1	1
at1g52890	1	1
at1g52905	1	1
at1g52930	2	1
at1g53050	1	1
at1g53060	4	1
at1g53080	1	1
at1g53110	9	1
at1g53170	1	1
at1g53300	43	1
at1g53330	21	1
at1g53380	1	1
at1g53390	3	1
at1g53410	1	1
at1g53430	26	1
at1g53450	1	1
at1g53460	1	1
at1g53470	25	1
at1g53510	1	1
at1g53520	1	1
at1g53543	1	1
at1g53590	2	1
at1g53600	1	1
at1g53640	1	1
at1g53645	1	1
at1g53660	1	1
at1g53670	1	1
at1g53690	1	1
at1g53720	6	1
at1g53780	1	1
at1g53840	4	1
at1g53850	1	1
at1g53920	29	1
at1g53980	1	1
at1g54010	1	1
at1g54020	1	1
at1g54030	9	1
at1g54060	1	1
at1g54095	2	1
at1g54115	30	1
at1g54170	1	1
at1g54260	2	1
at1g54340	10	1
at1g54410	3	1
at1g54820	5	1
at1g54850	1	1
at1g54920	1	1
at1g55120	3	1
at1g55160	1	1
at1g55170	2	1
at1g55180	5	1
at1g55250	3	1
at1g55260	2	1
at1g55440	1	1
at1g55450	1	1
at1g55500	1	1
at1g55535	1	1
at1g55550	1	1
at1g55590	1	1
at1g55610	4	1
at1g55630	1	1
at1g55670	19	1
at1g55675	4	1
at1g55690	2	1
at1g55750	1	1
at1g55820	5	1
at1g55830	6	1
at1g55840	1	1
at1g55880	2	1
at1g55890	1	1
at1g55915	1	1
at1g55920	12	1
at1g55930	11	1
at1g56020	1	1
at1g56045	3	1
at1g56050	8	1
at1g56070	6	1
at1g56110	13	1
at1g56120	1	1
at1g56130	2	1
at1g56140	2	1
at1g56150	1	1
at1g56200	3	1
at1g56250	1	1
at1g56500	2	1
at1g56510	6	1
at1g56540	2	1
at1g56560	3	1
at1g56570	3	1
at1g56580	3	1
at1g56590	1	1
at1g56660	34	1
at1g56670	1	1
at1g57540	2	1
at1g57600	1	1
at1g57630	13	1
at1g57680	1	1
at1g57720	1	1
at1g57765	3	1
at1g57790	1	1
at1g58110	4	1
at1g58150	4	1
at1g58170	5	1
at1g58230	2	1
at1g58290	4	1
at1g58300	2	1
at1g58380	1	1
at1g58390	1	1
at1g58400	1	1
at1g58520	2	1
at1g58602	1	1
at1g59600	1	1
at1g59620	2	1
at1g59640	1	1
at1g59700	1	1
at1g59740	1	1
at1g59870	30	1
at1g59920	2	1
at1g59930	1	1
at1g59960	1	1
at1g59980	2	1
at1g60110	3	1
at1g60140	1	1
at1g60260	5	1
at1g60270	3	1
at1g60360	1	1
at1g60440	6	1
at1g60560	2	1
at1g60620	1	1
at1g60690	3	1
at1g60710	2	1
at1g60760	1	1
at1g60770	1	1
at1g60940	1	1
at1g60960	2	1
at1g60989	1	1
at1g60995	1	1
at1g61065	1	1
at1g61210	31	1
at1g61215	1	1
at1g61275	4	1
at1g61310	1	1
at1g61340	1	1
at1g61350	3	1
at1g61360	8	1
at1g61370	4	1
at1g61380	2	1
at1g61430	8	1
at1g61470	4	1
at1g61500	6	1
at1g61570	3	1
at1g61610	49	1
at1g61667	1	1
at1g61710	1	1
at1g61760	2	1
at1g61790	94	1
at1g61800	1	1
at1g61870	1	1
at1g61990	2	1
at1g62030	2	1
at1g62085	4	1
at1g62120	3	1
at1g62130	4	1
at1g62260	1	1
at1g62305	1	1
at1g62310	16	1
at1g62320	4	1
at1g62370	1	1
at1g62400	1	1
at1g62440	4	1
at1g62490	2	1
at1g62560	5	1
at1g62570	1	1
at1g62620	1	1
at1g62630	14	1
at1g62760	4	1
at1g62810	1	1
at1g62835	1	1
at1g62860	1	1
at1g62914	10	1
at1g62930	1	1
at1g62935	1	1
at1g63040	3	1
at1g63105	1	1
at1g63110	1	1
at1g63120	3	1
at1g63220	1	1
at1g63230	2	1
at1g63245	1	1
at1g63250	1	1
at1g63270	7	1
at1g63350	25	1
at1g63360	16	1
at1g63400	7	1
at1g63440	1	1
at1g63500	1	1
at1g63570	2	1
at1g63680	1	1
at1g63700	1	1
at1g63740	9	1
at1g63750	2	1
at1g63850	17	1
at1g63855	5	1
at1g63860	2	1
at1g63970	1	1
at1g64020	1	1
at1g64107	1	1
at1g64170	21	1
at1g64195	1	1
at1g64200	40	1
at1g64210	1	1
at1g64320	1	1
at1g64370	35	1
at1g64380	4	1
at1g64430	1	1
at1g64470	1	1
at1g64490	1	1
at1g64563	1	1
at1g64583	1	1
at1g64770	6	1
at1g64780	1	1
at1g64850	5	1
at1g64860	6	1
at1g64890	6	1
at1g65120	1	1
at1g65270	2	1
at1g65295	14	1
at1g65310	1	1
at1g65380	2	1
at1g65385	2	1
at1g65390	354	1
at1g65440	1	1
at1g65486	2	1
at1g65490	1	1
at1g65500	1	1
at1g65540	29	1
at1g65580	3	1
at1g65660	2	1
at1g65720	1	1
at1g65790	41	1
at1g65800	5	1
at1g65845	2	1
at1g65860	13	1
at1g65870	2	1
at1g65890	1	1
at1g65910	1	1
at1g65930	1	1
at1g65970	2	1
at1g65980	1	1
at1g66100	31	1
at1g66150	1	1
at1g66230	4	1
at1g66300	1	1
at1g66345	12	1
at1g66350	1	1
at1g66370	2	1
at1g66410	8	1
at1g66430	1	1
at1g66460	16	1
at1g66580	8	1
at1g66600	2	1
at1g66610	1	1
at1g66620	4	1
at1g66650	1	1
at1g66690	1	1
at1g66725	4	1
at1g66780	1	1
at1g66810	3	1
at1g66880	1	1
at1g66890	1	1
at1g66920	10	1
at1g67120	1	1
at1g67170	1	1
at1g67310	51	1
at1g67400	1	1
at1g67470	3	1
at1g67480	4	1
at1g67500	2	1
at1g67510	3	1
at1g67520	1	1
at1g67560	3	1
at1g67630	1	1
at1g67640	1	1
at1g67690	2	1
at1g67700	3	1
at1g67785	43	1
at1g67792	1	1
at1g67810	2	1
at1g67856	1	1
at1g67865	20	1
at1g67870	31	1
at1g67900	1	1
at1g67920	1	1
at1g67970	3	1
at1g68000	1	1
at1g68010	2	1
at1g68130	1	1
at1g68200	3	1
at1g68230	2	1
at1g68340	2	1
at1g68410	2	1
at1g68490	2	1
at1g68500	2	1
at1g68520	3	1
at1g68580	1	1
at1g68600	3	1
at1g68725	4	1
at1g68730	1	1
at1g68790	1	1
at1g68810	1	1
at1g68830	2	1
at1g68870	1	1
at1g68872	2	1
at1g68910	2	1
at1g69040	1	1
at1g69140	9	1
at1g69295	1	1
at1g69410	14	1
at1g69420	1	1
at1g69460	6	1
at1g69490	1	1
at1g69510	2	1
at1g69530	5	1
at1g69580	19	1
at1g69610	4	1
at1g69620	1	1
at1g69670	1	1
at1g69740	1	1
at1g69810	3	1
at1g69870	2	1
at1g69910	14	1
at1g69935	6	1
at1g69950	1	1
at1g69970	4	1
at1g69980	4	1
at1g70090	1	1
at1g70130	1	1
at1g70140	23	1
at1g70150	4	1
at1g70190	1	1
at1g70200	1	1
at1g70250	3	1
at1g70280	1	1
at1g70290	7	1
at1g70300	2	1
at1g70320	1	1
at1g70360	18	1
at1g70410	3	1
at1g70505	6	1
at1g70530	53	1
at1g70550	1	1
at1g70570	1	1
at1g70630	11	1
at1g70640	8	1
at1g70700	3	1
at1g70730	1	1
at1g70750	3	1
at1g70810	3	1
at1g70830	1	1
at1g70885	1	1
at1g70895	2	1
at1g70900	1	1
at1g71000	5	1
at1g71030	8	1
at1g71040	1	1
at1g71050	5	1
at1g71060	4	1
at1g71080	10	1
at1g71100	21	1
at1g71140	3	1
at1g71240	1	1
at1g71360	3	1
at1g71410	3	1
at1g71780	4	1
at1g71840	4	1
at1g71870	3	1
at1g71880	2	1
at1g71910	2	1
at1g71990	1	1
at1g72000	1	1
at1g72020	1	1
at1g72070	1	1
at1g72090	1	1
at1g72120	3	1
at1g72170	4	1
at1g72175	2	1
at1g72280	1	1
at1g72300	1	1
at1g72320	1	1
at1g72340	1	1
at1g72416	9	1
at1g72420	1	1
at1g72430	1	1
at1g72440	2	1
at1g72450	1	1
at1g72500	38	1
at1g72510	1	1
at1g72530	1	1
at1g72540	1	1
at1g72600	1	1
at1g72640	1	1
at1g72680	3	1
at1g72730	1	1
at1g72840	1	1
at1g72890	1	1
at1g73060	12	1
at1g73090	3	1
at1g73150	1	1
at1g73170	2	1
at1g73310	6	1
at1g73325	6	1
at1g73400	3	1
at1g73450	1	1
at1g73470	22	1
at1g73480	44	1
at1g73540	1	1
at1g73570	2	1
at1g73687	4	1
at1g73710	15	1
at1g73810	3	1
at1g73820	1	1
at1g73850	3	1
at1g73870	2	1
at1g73885	29	1
at1g73910	2	1
at1g73920	3	1
at1g73930	1	1
at1g73960	6	1
at1g73990	2	1
at1g74050	4	1
at1g74080	1	1
at1g74090	1	1
at1g74100	3	1
at1g74150	2	1
at1g74180	4	1
at1g74230	2	1
at1g74250	64	1
at1g74330	1	1
at1g74400	1	1
at1g74600	2	1
at1g74630	2	1
at1g74640	29	1
at1g74750	1	1
at1g74810	3	1
at1g74850	5	1
at1g74890	6	1
at1g74940	1	1
at1g74960	1	1
at1g75000	1	1
at1g75010	1	1
at1g75100	1	1
at1g75110	1	1
at1g75120	1	1
at1g75130	3	1
at1g75166	7	1
at1g75210	5	1
at1g75220	6	1
at1g75230	1	1
at1g75250	1	1
at1g75290	2	1
at1g75310	4	1
at1g75350	5	1
at1g75360	1	1
at1g75370	3	1
at1g75490	14	1
at1g75510	1	1
at1g75550	3	1
at1g75680	1	1
at1g75690	16	1
at1g75720	1	1
at1g75730	1	1
at1g75750	2	1
at1g75800	2	1
at1g75820	1	1
at1g75860	2	1
at1g75950	4	1
at1g76020	7	1
at1g76130	1	1
at1g76170	2	1
at1g76185	4	1
at1g76190	1	1
at1g76240	3	1
at1g76280	2	1
at1g76310	2	1
at1g76320	12	1
at1g76380	2	1
at1g76510	1	1
at1g76520	3	1
at1g76560	1	1
at1g76570	19	1
at1g76580	3	1
at1g76590	7	1
at1g76630	22	1
at1g76640	3	1
at1g76680	2	1
at1g76730	11	1
at1g76810	2	1
at1g76900	1	1
at1g76920	1	1
at1g76940	2	1
at1g76960	1	1
at1g76990	6	1
at1g77090	7	1
at1g77110	1	1
at1g77140	1	1
at1g77280	3	1
at1g77310	2	1
at1g77390	6	1
at1g77405	1	1
at1g77420	19	1
at1g77440	1	1
at1g77490	2	1
at1g77630	1	1
at1g77670	1	1
at1g77700	1	1
at1g77730	1	1
at1g77740	15	1
at1g78040	1	1
at1g78070	1	1
at1g78080	7	1
at1g78120	2	1
at1g78210	3	1
at1g78370	6	1
at1g78380	5	1
at1g78460	1	1
at1g78550	1	1
at1g78590	1	1
at1g78630	1	1
at1g78660	3	1
at1g78670	2	1
at1g78750	1	1
at1g78800	2	1
at1g78810	1	1
at1g78830	1	1
at1g78860	7	1
at1g78895	1	1
at1g78930	2	1
at1g78955	2	1
at1g79080	1	1
at1g79160	18	1
at1g79170	3	1
at1g79190	1	1
at1g79230	1	1
at1g79245	5	1
at1g79310	4	1
at1g79320	1	1
at1g79330	3	1
at1g79490	1	1
at1g79520	6	1
at1g79610	1	1
at1g79620	1	1
at1g79740	15	1
at1g79750	1	1
at1g79940	10	1
at1g80000	1	1
at1g80010	23	1
at1g80020	4	1
at1g80030	4	1
at1g80080	1	1
at1g80120	5	1
at1g80130	3	1
at1g80150	2	1
at1g80160	1	1
at1g80180	1	1
at1g80290	1	1
at1g80310	1	1
at1g80360	1	1
at1g80440	1	1
at1g80450	3	1
at1g80460	4	1
at1g80510	2	1
at1g80520	5	1
at1g80550	2	1
at1g80600	2	1
at1g80640	1	1
at1g80650	2	1
at1g80720	1	1
at1g80790	5	1
at1g80800	37	1
at1g80810	13	1
at1g80820	1	1
at1g80880	3	1
at1g80930	1	1
at1g80940	1	1
at1g80950	4	1
at1g80960	7	1
at2g01008	1	1
at2g01020	13	1
at2g01021	7269	1
at2g01022	1	1
at2g01023	11	1
at2g01060	2	1
at2g01080	1	1
at2g01120	2	1
at2g01130	4	1
at2g01140	1	1
at2g01150	1	1
at2g01220	2	1
at2g01250	2	1
at2g01340	2	1
at2g01440	13	1
at2g01490	6	1
at2g01510	2	1
at2g01540	1	1
at2g01590	2	1
at2g01610	1	1
at2g01670	4	1
at2g01820	2	1
at2g01850	6	1
at2g01910	7	1
at2g02020	1	1
at2g02080	1	1
at2g02100	1	1
at2g02148	1	1
at2g02150	3	1
at2g02160	1	1
at2g02180	2	1
at2g02220	4	1
at2g02230	2	1
at2g02310	3	1
at2g02350	3	1
at2g02360	12	1
at2g02370	2	1
at2g02500	4	1
at2g02710	4	1
at2g02790	6	1
at2g02820	4	1
at2g02860	5	1
at2g02990	14	1
at2g03010	9	1
at2g03020	1	1
at2g03120	1	1
at2g03140	4	1
at2g03330	1	1
at2g03340	1	1
at2g03440	1	1
at2g03470	2	1
at2g03530	1	1
at2g03540	2	1
at2g03550	13	1
at2g03800	1	1
at2g03820	13	1
at2g03890	1	1
at2g03980	1	1
at2g04050	1	1
at2g04110	12	1
at2g04240	4	1
at2g04390	4	1
at2g04430	17	1
at2g04530	1	1
at2g04540	1	1
at2g04570	2	1
at2g04630	1	1
at2g04660	1	1
at2g04795	2	1
at2g04840	2	1
at2g04842	25	1
at2g04860	2	1
at2g04865	2	1
at2g05100	5	1
at2g05170	6	1
at2g05220	1	1
at2g05310	9	1
at2g05320	1	1
at2g05380	3	1
at2g05520	9	1
at2g05630	2	1
at2g05755	3	1
at2g05765	5	1
at2g05840	3	1
at2g05920	1	1
at2g06005	1	1
at2g06010	1	1
at2g06045	1	1
at2g06255	4	1
at2g06530	2	1
at2g06550	2	1
at2g06990	2	1
at2g07000	3	1
at2g07042	1	1
at2g07180	1	1
at2g07340	4	1
at2g07669	1	1
at2g07677	2	1
at2g07678	2	1
at2g07680	8	1
at2g07684	10	1
at2g07688	4	1
at2g07690	1	1
at2g07693	2	1
at2g07694	2	1
at2g07703	1	1
at2g07711	1	1
at2g07712	1	1
at2g07721	1	1
at2g07726	3	1
at2g07728	1	1
at2g07733	1	1
at2g07734	4	1
at2g07735	3	1
at2g07737	1	1
at2g07738	1	1
at2g07747	1	1
at2g07765	14	1
at2g07769	7	1
at2g07773	2	1
at2g07779	8	1
at2g07783	1	1
at2g07786	1	1
at2g07787	1	1
at2g07792	6	1
at2g07808	14	1
at2g07811	2	1
at2g07820	1	1
at2g07825	4	1
at2g09990	9	1
at2g10950	3	1
at2g10980	1	1
at2g11520	2	1
at2g11880	20	1
at2g11891	1	1
at2g11910	27	1
at2g12170	1	1
at2g12400	1	1
at2g12440	2	1
at2g12450	2	1
at2g12460	4	1
at2g12461	22	1
at2g12462	2	1
at2g13290	1	1
at2g13360	3	1
at2g13370	1	1
at2g13420	1	1
at2g13440	6	1
at2g13540	1	1
at2g13560	2	1
at2g13790	1	1
at2g13960	1	1
at2g14050	2	1
at2g14060	2	1
at2g14080	86	1
at2g14090	1	1
at2g14220	4	1
at2g14255	4	1
at2g14260	1	1
at2g14460	3	1
at2g14560	1	1
at2g14740	1	1
at2g14750	6	1
at2g14835	1	1
at2g15000	1	1
at2g15030	1	1
at2g15040	26	1
at2g15050	23	1
at2g15060	2	1
at2g15070	1	1
at2g15080	1	1
at2g15090	1	1
at2g15128	1	1
at2g15220	1	1
at2g15292	1	1
at2g15390	4	1
at2g15430	4	1
at2g15570	1	1
at2g15820	1	1
at2g15880	17	1
at2g15960	337	1
at2g15980	1	1
at2g16367	8	1
at2g16405	2	1
at2g16430	2	1
at2g16500	1	1
at2g16510	1	1
at2g16600	2	1
at2g16700	3	1
at2g16720	3	1
at2g16860	1	1
at2g16870	9	1
at2g16880	1	1
at2g16890	1	1
at2g16930	1	1
at2g16990	4	1
at2g17020	2	1
at2g17030	2	1
at2g17110	3	1
at2g17240	6	1
at2g17265	23	1
at2g17280	2	1
at2g17300	3	1
at2g17320	2	1
at2g17350	3	1
at2g17360	1	1
at2g17390	3	1
at2g17420	1	1
at2g17430	1	1
at2g17450	1	1
at2g17490	1	1
at2g17525	1	1
at2g17550	2	1
at2g17650	3	1
at2g17660	1	1
at2g17705	10	1
at2g17710	1	1
at2g17787	1	1
at2g17830	2	1
at2g17870	1	1
at2g17880	1	1
at2g17990	1	1
at2g18000	4	1
at2g18020	6	1
at2g18040	5	1
at2g18050	1	1
at2g18060	2	1
at2g18110	1	1
at2g18170	1	1
at2g18380	2	1
at2g18440	2	1
at2g18540	1	1
at2g18620	4	1
at2g18630	2	1
at2g18650	3	1
at2g18690	4	1
at2g18720	1	1
at2g18750	2	1
at2g18760	11	1
at2g18790	1	1
at2g18915	5	1
at2g18938	1	1
at2g18990	1	1
at2g19120	7	1
at2g19130	19	1
at2g19250	15	1
at2g19310	3	1
at2g19380	2	1
at2g19385	3	1
at2g19390	8	1
at2g19460	6	1
at2g19470	1	1
at2g19520	2	1
at2g19560	1	1
at2g19680	1	1
at2g19740	11	1
at2g19780	1	1
at2g19790	5	1
at2g19830	2	1
at2g19870	3	1
at2g19880	2	1
at2g19910	1	1
at2g20000	4	1
at2g20020	13	1
at2g20130	2	1
at2g20142	2	1
at2g20280	6	1
at2g20290	15	1
at2g20350	4	1
at2g20360	1	1
at2g20362	1	1
at2g20370	1	1
at2g20390	4	1
at2g20450	1	1
at2g20635	4	1
at2g20721	4	1
at2g20724	3	1
at2g20725	5	1
at2g20740	1	1
at2g20815	6	1
at2g20820	2	1
at2g20860	1	1
at2g20930	2	1
at2g21060	2	1
at2g21160	2	1
at2g21190	1	1
at2g21260	1	1
at2g21290	10	1
at2g21320	1	1
at2g21330	1	1
at2g21390	1	1
at2g21440	2	1
at2g21470	1	1
at2g21600	1	1
at2g21650	1	1
at2g21660	12	1
at2g21730	1	1
at2g21770	1	1
at2g21790	1	1
at2g21890	1	1
at2g22080	15	1
at2g22100	3	1
at2g22122	1	1
at2g22170	1	1
at2g22190	5	1
at2g22200	1	1
at2g22230	1	1
at2g22260	1	1
at2g22320	1	1
at2g22330	18	1
at2g22425	1	1
at2g22430	2	1
at2g22470	1	1
at2g22480	1	1
at2g22482	3	1
at2g22496	2	1
at2g22500	1	1
at2g22560	11	1
at2g22640	2	1
at2g22660	1	1
at2g22760	2	1
at2g22770	1	1
at2g22780	2	1
at2g22790	8	1
at2g22795	14	1
at2g22810	2	1
at2g22821	1	1
at2g22830	1	1
at2g22860	1	1
at2g22880	1	1
at2g22890	7	1
at2g22900	1	1
at2g22905	2	1
at2g22910	33	1
at2g22990	2	1
at2g23000	4	1
at2g23290	4	1
at2g23300	21	1
at2g23310	2	1
at2g23330	10	1
at2g23340	13	1
at2g23430	2	1
at2g23450	6	1
at2g23560	2	1
at2g23590	1	1
at2g23600	8	1
at2g23680	4	1
at2g23770	25	1
at2g23780	2	1
at2g23840	8	1
at2g23930	1	1
at2g24010	1	1
at2g24040	2	1
at2g24090	3	1
at2g24110	2	1
at2g24210	1	1
at2g24240	1	1
at2g24250	1	1
at2g24290	2	1
at2g24330	6	1
at2g24500	2	1
at2g24520	4	1
at2g24530	8	1
at2g24545	2	1
at2g24560	8	1
at2g24590	22	1
at2g24592	25	1
at2g24600	5	1
at2g24640	1	1
at2g24650	10	1
at2g24762	1	1
at2g24765	2	1
at2g24850	5	1
at2g24990	12	1
at2g25050	1	1
at2g25080	10	1
at2g25190	1	1
at2g25200	13	1
at2g25210	1	1
at2g25240	1	1
at2g25250	15	1
at2g25260	1	1
at2g25300	1	1
at2g25320	4	1
at2g25350	17	1
at2g25430	1	1
at2g25450	2	1
at2g25460	2	1
at2g25470	1	1
at2g25510	1	1
at2g25560	1	1
at2g25580	1	1
at2g25605	2	1
at2g25610	1	1
at2g25640	2	1
at2g25720	1	1
at2g25740	3	1
at2g25760	4	1
at2g25800	1	1
at2g25870	11	1
at2g25910	1	1
at2g26000	3	1
at2g26070	1	1
at2g26200	3	1
at2g26210	3	1
at2g26211	1	1
at2g26350	3	1
at2g26390	3	1
at2g26440	7	1
at2g26500	13	1
at2g26510	1	1
at2g26511	1	1
at2g26530	6	1
at2g26550	3	1
at2g26560	3	1
at2g26570	1	1
at2g26580	1	1
at2g26680	1	1
at2g26770	5	1
at2g26790	2	1
at2g26870	3	1
at2g26900	1	1
at2g26975	4	1
at2g26990	1	1
at2g27020	4	1
at2g27030	1	1
at2g27200	1	1
at2g27260	3	1
at2g27285	3	1
at2g27290	4	1
at2g27300	1	1
at2g27310	9	1
at2g27460	1	1
at2g27500	2	1
at2g27660	16	1
at2g27690	4	1
at2g27710	2	1
at2g27730	3	1
at2g27760	1	1
at2g27770	2	1
at2g27800	1	1
at2g27820	1	1
at2g27830	1	1
at2g27860	1	1
at2g27960	2	1
at2g27970	1	1
at2g28000	7	1
at2g28050	2	1
at2g28060	9	1
at2g28140	1	1
at2g28260	1	1
at2g28320	3	1
at2g28350	2	1
at2g28430	6	1
at2g28500	25	1
at2g28540	1	1
at2g28550	1	1
at2g28605	6	1
at2g28620	1	1
at2g28650	1	1
at2g28660	2	1
at2g28720	1	1
at2g28740	5	1
at2g28760	6	1
at2g28800	1	1
at2g28920	2	1
at2g29065	4	1
at2g29170	24	1
at2g29190	1	1
at2g29210	4	1
at2g29290	7	1
at2g29310	6	1
at2g29320	1	1
at2g29390	1	1
at2g29400	1	1
at2g29450	7	1
at2g29460	2	1
at2g29470	3	1
at2g29630	2	1
at2g29670	6	1
at2g29679	1	1
at2g29700	11	1
at2g29730	1	1
at2g29940	1	1
at2g29970	4	1
at2g29990	1	1
at2g29995	2	1
at2g30020	5	1
at2g30120	4	1
at2g30140	1	1
at2g30150	4	1
at2g30250	1	1
at2g30260	1	1
at2g30320	14	1
at2g30390	1	1
at2g30400	1	1
at2g30424	3	1
at2g30440	2	1
at2g30480	1	1
at2g30490	3	1
at2g30550	1	1
at2g30590	1	1
at2g30640	4	1
at2g30700	1	1
at2g30760	1	1
at2g30766	2	1
at2g30800	2	1
at2g30860	3	1
at2g30880	2	1
at2g30930	9	1
at2g30942	2	1
at2g30960	1	1
at2g30970	1	1
at2g30990	6	1
at2g31010	2	1
at2g31020	5	1
at2g31070	1	1
at2g31150	1	1
at2g31230	4	1
at2g31440	1	1
at2g31580	1	1
at2g31670	1	1
at2g31725	3	1
at2g31740	1	1
at2g31810	1	1
at2g31840	4	1
at2g31870	1	1
at2g31940	1	1
at2g31945	2	1
at2g31960	9	1
at2g32070	2	1
at2g32090	2	1
[truncated: 111,194 more rows]

## Sheet: 5 Prime Extensions by Sample
Gene	Count	Sample
at1g01020	1	1
at1g01030	1	1
at1g01050	1	1
at1g01160	1	1
at1g01180	1	1
at1g01190	5	1
at1g01225	3	1
at1g01250	1	1
at1g01300	1	1
at1g01340	2	1
at1g01420	4	1
at1g01440	2	1
at1g01490	1	1
at1g01510	3	1
at1g01540	2	1
at1g01560	1	1
at1g01570	4	1
at1g01580	2	1
at1g01590	1	1
at1g01650	1	1
at1g01700	2	1
at1g01710	1	1
at1g01730	1	1
at1g01740	2	1
at1g01750	2	1
at1g01760	1	1
at1g01770	1	1
at1g01780	1	1
at1g01790	40	1
at1g01910	1	1
at1g01950	2	1
at1g01960	19	1
at1g01970	1	1
at1g02000	1	1
at1g02050	2	1
at1g02120	17	1
at1g02170	3	1
at1g02220	1	1
at1g02230	1	1
at1g02260	2	1
at1g02270	3	1
at1g02405	9	1
at1g02420	4	1
at1g02430	2	1
at1g02440	1	1
at1g02560	4	1
at1g02640	1	1
at1g02660	1	1
at1g02690	1	1
at1g02700	1	1
at1g02710	1	1
at1g02740	6	1
at1g02820	1	1
at1g02860	1	1
at1g02900	13	1
at1g02910	2	1
at1g02920	1	1
at1g02990	1	1
at1g03000	4	1
at1g03020	7	1
at1g03055	5	1
at1g03060	15	1
at1g03080	8	1
at1g03100	1	1
at1g03150	1	1
at1g03170	1	1
at1g03200	3	1
at1g03210	4	1
at1g03220	3	1
at1g03230	4	1
at1g03300	1	1
at1g03370	7	1
at1g03440	1	1
at1g03475	2	1
at1g03506	2	1
at1g03520	2	1
at1g03530	4	1
at1g03540	1	1
at1g03550	1	1
at1g03600	6	1
at1g03610	12	1
at1g03730	1	1
at1g03740	2	1
at1g03760	1	1
at1g03935	5	1
at1g03990	3	1
at1g04040	1	1
at1g04130	3	1
at1g04160	6	1
at1g04200	5	1
at1g04210	5	1
at1g04260	2	1
at1g04350	1	1
at1g04400	1	1
at1g04420	7	1
at1g04440	9	1
at1g04530	1	1
at1g04540	4	1
at1g04750	1	1
at1g04760	3	1
at1g04780	7	1
at1g04810	1	1
at1g04970	1	1
at1g05000	1	1
at1g05010	1	1
at1g05030	9	1
at1g05060	1	1
at1g05061	1	1
at1g05090	1	1
at1g05120	3	1
at1g05135	1	1
at1g05180	2	1
at1g05300	1	1
at1g05320	1	1
at1g05350	1	1
at1g05380	1	1
at1g05410	1	1
at1g05420	5	1
at1g05520	9	1
at1g05630	1	1
at1g05690	1	1
at1g05790	1	1
at1g05805	8	1
at1g05835	1	1
at1g05860	1	1
at1g05950	1	1
at1g06020	2	1
at1g06040	19	1
at1g06270	2	1
at1g06290	1	1
at1g06380	13	1
at1g06400	5	1
at1g06410	6	1
at1g06440	2	1
at1g06490	1	1
at1g06530	25	1
at1g06570	1	1
at1g06620	8	1
at1g06640	18	1
at1g06650	16	1
at1g06680	3	1
at1g06710	1	1
at1g06770	1	1
at1g06820	13	1
at1g06830	1	1
at1g06910	2	1
at1g07000	6	1
at1g07135	3	1
at1g07140	3	1
at1g07180	20	1
at1g07250	29	1
at1g07290	2	1
at1g07300	2	1
at1g07390	4	1
at1g07410	1	1
at1g07500	35	1
at1g07510	1	1
at1g07520	3	1
at1g07630	11	1
at1g07650	8	1
at1g07720	3	1
at1g07810	2	1
at1g07880	1	1
at1g07901	11	1
at1g08030	1	1
at1g08050	2	1
at1g08170	1	1
at1g08200	4	1
at1g08230	1	1
at1g08280	3	1
at1g08315	7	1
at1g08390	1	1
at1g08400	1	1
at1g08510	1	1
at1g08600	1	1
at1g08620	1	1
at1g08760	4	1
at1g08770	2	1
at1g08780	1	1
at1g08820	3	1
at1g08845	2	1
at1g08890	3	1
at1g08930	5	1
at1g08940	10	1
at1g08960	4	1
at1g09020	3	1
at1g09060	1	1
at1g09070	2	1
at1g09130	1	1
at1g09150	1	1
at1g09230	1	1
at1g09310	1	1
at1g09340	2	1
at1g09350	7	1
at1g09390	2	1
at1g09410	1	1
at1g09460	3	1
at1g09490	1	1
at1g09520	2	1
at1g09530	9	1
at1g09560	1	1
at1g09570	14	1
at1g09575	1	1
at1g09645	1	1
at1g09820	4	1
at1g09830	1	1
at1g09870	1	1
at1g09890	2	1
at1g09900	8	1
at1g09930	1	1
at1g09932	1	1
at1g09950	1	1
at1g09970	2	1
at1g09980	1	1
at1g10000	3	1
at1g10020	2	1
at1g10050	3	1
at1g10060	2	1
at1g10095	2	1
at1g10160	1	1
at1g10170	15	1
at1g10270	3	1
at1g10290	7	1
at1g10320	4	1
at1g10330	3	1
at1g10340	3	1
at1g10350	1	1
at1g10360	10	1
at1g10370	28	1
at1g10410	2	1
at1g10470	1	1
at1g10490	2	1
at1g10520	1	1
at1g10530	1	1
at1g10560	4	1
at1g10580	14	1
at1g10585	19	1
at1g10600	8	1
at1g10610	1	1
at1g10650	1	1
at1g10670	1	1
at1g10682	3	1
at1g10690	2	1
at1g10720	3	1
at1g10730	9	1
at1g10750	1	1
at1g10770	3	1
at1g10800	3	1
at1g10820	1	1
at1g10890	1	1
at1g10900	9	1
at1g10940	1	1
at1g10950	1	1
at1g10960	1	1
at1g11000	1	1
at1g11090	3	1
at1g11100	1	1
at1g11150	4	1
at1g11175	1	1
at1g11220	1	1
at1g11260	1	1
at1g11270	1	1
at1g11290	2	1
at1g11350	1	1
at1g11400	1	1
at1g11430	2	1
at1g11440	8	1
at1g11500	1	1
at1g11570	3	1
at1g11592	1	1
at1g11630	2	1
at1g11670	2	1
at1g11720	3	1
at1g11735	1	1
at1g11755	2	1
at1g11785	2	1
at1g11930	1	1
at1g12020	2	1
at1g12120	1	1
at1g12220	1	1
at1g12250	3	1
at1g12270	7	1
at1g12280	1	1
at1g12320	1	1
at1g12450	1	1
at1g12470	5	1
at1g12510	1	1
at1g12540	3	1
at1g12550	2	1
at1g12630	2	1
at1g12710	2	1
at1g12730	1	1
at1g12780	2	1
at1g12800	1	1
at1g12830	1	1
at1g12840	3	1
at1g12890	2	1
at1g12940	1	1
at1g12970	5	1
at1g13020	3	1
at1g13040	6	1
at1g13050	3	1
at1g13110	2	1
at1g13120	1	1
at1g13145	1	1
at1g13190	11	1
at1g13210	1	1
at1g13220	2	1
at1g13250	2	1
at1g13280	1	1
at1g13340	1	1
at1g13350	8	1
at1g13360	4	1
at1g13390	1	1
at1g13440	1	1
at1g13550	1	1
at1g13609	1	1
at1g13630	6	1
at1g13640	1	1
at1g13700	1	1
at1g13790	1	1
at1g13900	7	1
at1g13920	1	1
at1g13940	1	1
at1g13950	2	1
at1g14000	3	1
at1g14070	3	1
at1g14140	6	1
at1g14150	5	1
at1g14200	6	1
at1g14205	2	1
at1g14210	3	1
at1g14250	5	1
at1g14410	2	1
at1g14450	15	1
at1g14480	2	1
at1g14530	1	1
at1g14560	3	1
at1g14590	4	1
at1g14600	1	1
at1g14640	6	1
at1g14642	4	1
at1g14660	1	1
at1g14670	2	1
at1g14680	2	1
at1g14690	2	1
at1g14720	1	1
at1g14740	13	1
at1g14780	2	1
at1g14810	2	1
at1g14820	1	1
at1g14850	6	1
at1g14870	1	1
at1g14880	1	1
at1g14920	1	1
at1g14990	1	1
at1g15000	2	1
at1g15010	10	1
at1g15020	6	1
at1g15030	1	1
at1g15080	1	1
at1g15100	2	1
at1g15125	9	1
at1g15160	6	1
at1g15165	5	1
at1g15170	3	1
at1g15180	2	1
at1g15240	2	1
at1g15280	3	1
at1g15290	2	1
at1g15370	2	1
at1g15390	2	1
at1g15400	14	1
at1g15420	1	1
at1g15500	2	1
at1g15530	5	1
at1g15660	1	1
at1g15700	3	1
at1g15710	3	1
at1g15780	6	1
at1g15800	1	1
at1g15820	1	1
at1g15830	5	1
at1g15880	4	1
at1g15910	1	1
at1g15950	5	1
at1g16010	3	1
at1g16040	1	1
at1g16060	1	1
at1g16090	2	1
at1g16110	5	1
at1g16170	2	1
at1g16210	7	1
at1g16260	1	1
at1g16280	1	1
at1g16320	1	1
at1g16350	11	1
at1g16400	1	1
at1g16410	1	1
at1g16490	1	1
at1g16515	4	1
at1g16540	1	1
at1g16550	1	1
at1g16680	1	1
at1g16710	13	1
at1g16720	30	1
at1g16730	1	1
at1g16740	1	1
at1g16825	1	1
at1g16840	2	1
at1g16880	2	1
at1g16920	1	1
at1g16930	3	1
at1g16960	1	1
at1g17050	3	1
at1g17070	1	1
at1g17080	2	1
at1g17100	1	1
at1g17120	1	1
at1g17170	4	1
at1g17200	1	1
at1g17220	3	1
at1g17280	1	1
at1g17330	3	1
at1g17340	9	1
at1g17360	9	1
at1g17370	1	1
at1g17380	10	1
at1g17390	1	1
at1g17420	2	1
at1g17440	1	1
at1g17450	5	1
at1g17500	9	1
at1g17530	1	1
at1g17550	5	1
at1g17580	7	1
at1g17590	1	1
at1g17600	3	1
at1g17610	6	1
at1g17630	1	1
at1g17640	5	1
at1g17650	1	1
at1g17720	2	1
at1g17730	7	1
at1g17750	10	1
at1g17780	3	1
at1g17790	3	1
at1g17840	7	1
at1g17860	1	1
at1g17870	1	1
at1g17980	1	1
at1g17990	3	1
at1g18030	1	1
at1g18040	2	1
at1g18075	7	1
at1g18160	6	1
at1g18170	1	1
at1g18260	1	1
at1g18330	1	1
at1g18440	2	1
at1g18470	2	1
at1g18500	28	1
at1g18560	3	1
at1g18620	12	1
at1g18670	16	1
at1g18720	7	1
at1g18810	1	1
at1g18860	1	1
at1g18940	4	1
at1g18950	2	1
at1g19020	2	1
at1g19025	1	1
at1g19050	5	1
at1g19110	2	1
at1g19120	3	1
at1g19180	1	1
at1g19200	2	1
at1g19220	1	1
at1g19270	1	1
at1g19290	1	1
at1g19360	1	1
at1g19370	3	1
at1g19380	1	1
at1g19420	1	1
at1g19440	4	1
at1g19450	1	1
at1g19464	1	1
at1g19520	1	1
at1g19550	20	1
at1g19570	1	1
at1g19670	3	1
at1g19680	1	1
at1g19710	1	1
at1g19715	9	1
at1g19720	11	1
at1g19730	4	1
at1g19740	1	1
at1g19770	5	1
at1g19840	1	1
at1g19850	1	1
at1g19860	1	1
at1g19940	1	1
at1g19960	5	1
at1g19970	5	1
at1g20020	1	1
at1g20070	6	1
at1g20190	1	1
at1g20310	1	1
at1g20340	44	1
at1g20350	2	1
at1g20380	4	1
at1g20440	3	1
at1g20460	17	1
at1g20510	3	1
at1g20620	2	1
at1g20670	1	1
at1g20720	1	1
at1g20740	5	1
at1g20810	3	1
at1g20816	5	1
at1g20880	1	1
at1g21000	1	1
at1g21050	1	1
at1g21060	4	1
at1g21070	1	1
at1g21100	1	1
at1g21130	1	1
at1g21160	1	1
at1g21170	12	1
at1g21190	1	1
at1g21202	1	1
at1g21210	5	1
at1g21220	1	1
at1g21240	2	1
at1g21250	1	1
at1g21270	2	1
at1g21320	2	1
at1g21326	3	1
at1g21380	1	1
at1g21400	4	1
at1g21440	10	1
at1g21500	2	1
at1g21520	1	1
at1g21590	4	1
at1g21630	1	1
at1g21660	1	1
at1g21790	1	1
at1g21830	1	1
at1g21880	3	1
at1g21980	1	1
at1g22050	4	1
at1g22060	1	1
at1g22140	2	1
at1g22310	6	1
at1g22330	2	1
at1g22340	2	1
at1g22350	8	1
at1g22360	5	1
at1g22370	5	1
at1g22400	4	1
at1g22403	2	1
at1g22410	26	1
at1g22430	1	1
at1g22500	2	1
at1g22530	2	1
at1g22540	1	1
at1g22570	34	1
at1g22610	2	1
at1g22690	1	1
at1g22710	1	1
at1g22730	1	1
at1g22810	1	1
at1g22850	26	1
at1g22860	10	1
at1g22870	2	1
at1g22882	6	1
at1g22885	1	1
at1g22910	3	1
at1g22950	3	1
at1g22960	8	1
at1g22970	2	1
at1g22985	2	1
at1g23020	15	1
at1g23040	6	1
at1g23090	2	1
at1g23120	1	1
at1g23130	4	1
at1g23140	2	1
at1g23260	1	1
at1g23290	1	1
at1g23310	2	1
at1g23330	11	1
at1g23400	2	1
at1g23460	2	1
at1g23470	2	1
at1g23560	2	1
at1g23730	2	1
at1g23820	2	1
at1g23840	1	1
at1g23870	2	1
at1g23900	1	1
at1g24070	7	1
at1g24145	14	1
at1g24147	2	1
at1g24150	6	1
at1g24190	1	1
at1g24280	2	1
at1g24300	10	1
at1g24310	1	1
at1g24405	1	1
at1g24460	1	1
at1g24470	4	1
at1g24490	1	1
at1g24530	4	1
at1g24560	4	1
at1g24580	6	1
at1g24600	2	1
at1g24706	2	1
at1g24792	2	1
at1g25209	1	1
at1g25230	1	1
at1g25240	1	1
at1g25250	6	1
at1g25320	1	1
at1g25380	5	1
at1g25390	19	1
at1g25400	2	1
at1g25420	1	1
at1g25430	6	1
at1g25450	2	1
at1g25560	1	1
at1g25570	2	1
at1g25580	1	1
at1g26100	1	1
at1g26120	1	1
at1g26130	2	1
at1g26150	23	1
at1g26170	2	1
at1g26218	4	1
at1g26420	1	1
at1g26460	2	1
at1g26560	1	1
at1g26650	4	1
at1g26730	9	1
at1g26830	1	1
at1g26840	2	1
at1g26900	1	1
at1g26945	1	1
at1g26960	1	1
at1g26975	1	1
at1g27020	2	1
at1g27030	10	1
at1g27060	5	1
at1g27070	2	1
at1g27100	1	1
at1g27120	1	1
at1g27190	9	1
at1g27210	1	1
at1g27320	20	1
at1g27350	1	1
at1g27410	1	1
at1g27430	2	1
at1g27480	2	1
at1g27500	1	1
at1g27510	1	1
at1g27530	9	1
at1g27595	6	1
at1g27600	20	1
at1g27680	2	1
at1g27695	1	1
at1g27720	2	1
at1g27730	4	1
at1g27750	3	1
at1g27820	1	1
at1g27900	2	1
at1g27910	3	1
at1g27920	14	1
at1g27940	1	1
at1g27950	7	1
at1g27970	5	1
at1g28010	9	1
at1g28060	3	1
at1g28140	3	1
at1g28150	1	1
at1g28190	3	1
at1g28200	2	1
at1g28230	4	1
at1g28260	3	1
at1g28340	30	1
at1g28350	1	1
at1g28380	3	1
at1g28390	6	1
at1g28420	3	1
at1g28440	2	1
at1g28510	1	1
at1g28570	1	1
at1g28690	1	1
at1g28760	1	1
at1g28780	1	1
at1g28840	1	1
at1g28890	1	1
at1g28920	1	1
at1g28930	3	1
at1g28940	4	1
at1g28950	1	1
at1g28970	2	1
at1g28980	1	1
at1g29071	1	1
at1g29160	1	1
at1g29170	3	1
at1g29220	1	1
at1g29280	1	1
at1g29320	2	1
at1g29330	3	1
at1g29340	22	1
at1g29350	1	1
at1g29370	2	1
at1g29380	6	1
at1g29395	1	1
at1g29418	7	1
at1g29465	1	1
at1g29530	1	1
at1g29550	4	1
at1g29600	1	1
at1g29710	9	1
at1g29750	9	1
at1g29770	1	1
at1g29790	10	1
at1g29810	1	1
at1g29820	1	1
at1g29840	4	1
at1g29880	1	1
at1g29890	3	1
at1g29900	1	1
at1g29910	2	1
at1g29920	1	1
at1g29930	20	1
at1g30000	2	1
at1g30130	1	1
at1g30135	2	1
at1g30230	1	1
at1g30240	2	1
at1g30250	191	1
at1g30260	4	1
at1g30320	16	1
at1g30330	3	1
at1g30360	17	1
at1g30370	1	1
at1g30400	4	1
at1g30420	9	1
at1g30440	18	1
at1g30470	2	1
at1g30570	3	1
at1g30590	1	1
at1g30630	2	1
at1g30640	1	1
at1g30680	9	1
at1g30720	7	1
at1g30730	4	1
at1g30755	7	1
at1g30757	16	1
at1g30820	1	1
at1g30900	6	1
at1g30935	2	1
at1g31120	5	1
at1g31150	3	1
at1g31160	5	1
at1g31175	1	1
at1g31200	1	1
at1g31230	2	1
at1g31240	2	1
at1g31258	22	1
at1g31280	5	1
at1g31330	1	1
at1g31335	13	1
at1g31340	1	1
at1g31410	1	1
at1g31440	1	1
at1g31470	1	1
at1g31580	17	1
at1g31690	1	1
at1g31720	1	1
at1g31730	2	1
at1g31750	7	1
at1g31770	1	1
at1g31800	2	1
at1g31812	2	1
at1g31820	3	1
at1g31850	3	1
at1g32060	16	1
at1g32120	1	1
at1g32310	2	1
at1g32330	1	1
at1g32340	7	1
at1g32385	5	1
at1g32440	7	1
at1g32470	2	1
at1g32520	1	1
at1g32550	1	1
at1g32640	1	1
at1g32690	2	1
at1g32740	3	1
at1g32810	21	1
at1g32860	8	1
at1g32910	12	1
at1g32920	3	1
at1g33110	1	1
at1g33240	2	1
at1g33250	1	1
at1g33260	6	1
at1g33290	1	1
at1g33360	1	1
at1g33390	1	1
at1g33470	2	1
at1g33520	4	1
at1g33590	1	1
at1g33600	2	1
at1g33610	8	1
at1g33640	3	1
at1g33760	3	1
at1g33770	13	1
at1g33800	1	1
at1g33980	1	1
at1g34000	1	1
at1g34040	1	1
at1g34044	1	1
at1g34110	14	1
at1g34130	1	1
at1g34150	2	1
at1g34190	2	1
at1g34210	1	1
at1g34260	3	1
at1g34270	2	1
at1g34300	5	1
at1g34315	3	1
at1g34320	1	1
at1g34360	1	1
at1g34420	4	1
at1g34430	2	1
at1g35112	8	1
at1g35115	41	1
at1g35183	1	1
at1g35210	1	1
at1g35350	97	1
at1g35420	1	1
at1g35430	2	1
at1g35470	4	1
at1g35513	1	1
at1g35560	1	1
at1g35612	4	1
at1g35660	1	1
at1g35680	2	1
at1g35710	26	1
at1g35830	1	1
at1g36050	6	1
at1g36160	7	1
at1g36390	1	1
at1g36600	1	1
at1g36992	1	1
at1g37130	2	1
at1g42470	1	1
at1g42990	3	1
at1g43245	1	1
at1g43580	1	1
at1g43590	5	1
at1g43670	1	1
at1g43675	1	1
at1g43690	1	1
at1g43710	1	1
at1g43850	1	1
at1g44130	1	1
at1g44150	2	1
at1g44350	1	1
at1g44414	2	1
at1g44575	7	1
at1g44740	1	1
at1g44750	1	1
at1g44820	1	1
at1g44920	19	1
at1g45120	5	1
at1g45145	2	1
at1g45160	1	1
at1g45191	5	1
at1g45207	7	1
at1g45233	1	1
at1g45474	7	1
at1g45616	1	1
at1g47056	19	1
at1g47128	3	1
at1g47210	1	1
at1g47240	1	1
at1g47250	7	1
at1g47270	1	1
at1g47310	1	1
at1g47330	2	1
at1g47420	2	1
at1g47510	5	1
at1g47520	4	1
at1g47530	4	1
at1g47550	3	1
at1g47560	5	1
at1g47565	1	1
at1g47710	2	1
at1g47720	3	1
at1g47750	2	1
at1g47840	2	1
at1g47860	1	1
at1g47900	5	1
at1g47960	1	1
at1g48000	1	1
at1g48030	141	1
at1g48040	1	1
at1g48120	1	1
at1g48140	1	1
at1g48175	3	1
at1g48240	2	1
at1g48267	1	1
at1g48300	130	1
at1g48310	2	1
at1g48360	2	1
at1g48440	1	1
at1g48520	1	1
at1g48605	1	1
at1g48635	1	1
at1g48650	1	1
at1g48770	8	1
at1g48840	1	1
at1g48850	9	1
at1g48880	1	1
at1g48900	1	1
at1g48960	2	1
at1g49032	23	1
at1g49050	5	1
at1g49130	1	1
at1g49245	1	1
at1g49340	15	1
at1g49400	2	1
at1g49405	1	1
at1g49410	102	1
at1g49480	1	1
at1g49500	6	1
at1g49520	3	1
at1g49530	9	1
at1g49560	2	1
at1g49600	21	1
at1g49610	1	1
at1g49620	3	1
at1g49660	7	1
at1g49750	1	1
at1g49780	6	1
at1g49850	1	1
at1g49970	3	1
at1g49980	3	1
at1g50020	17	1
at1g50040	1	1
at1g50140	3	1
at1g50170	2	1
at1g50180	4	1
at1g50250	22	1
at1g50260	4	1
at1g50320	1	1
at1g50380	6	1
at1g50450	3	1
at1g50460	1	1
at1g50490	1	1
at1g50570	1	1
at1g50590	1	1
at1g50620	1	1
at1g50630	4	1
at1g50640	2	1
at1g50670	1	1
at1g50700	4	1
at1g50790	1	1
at1g50820	1	1
at1g50890	1	1
at1g50950	1	1
at1g50970	12	1
at1g51090	5	1
at1g51100	2	1
at1g51270	4	1
at1g51350	2	1
at1g51360	5	1
at1g51402	1	1
at1g51405	1	1
at1g51450	1	1
at1g51500	2	1
at1g51538	1	1
at1g51540	1	1
at1g51560	1	1
at1g51570	15	1
at1g51650	1	1
at1g51680	4	1
at1g51700	2	1
at1g51760	7	1
at1g51790	10	1
at1g51800	12	1
at1g51802	1	1
at1g51805	23	1
at1g51820	82	1
at1g51850	16	1
at1g51860	1	1
at1g51890	3	1
at1g52000	1	1
at1g52150	2	1
at1g52155	3	1
at1g52200	18	1
at1g52290	6	1
at1g52320	1	1
at1g52390	2	1
at1g52400	2	1
at1g52410	11	1
at1g52500	7	1
at1g52520	2	1
at1g52580	2	1
at1g52590	1	1
at1g52600	1	1
at1g52618	1	1
at1g52620	1	1
at1g52710	2	1
at1g52720	7	1
at1g52780	1	1
at1g52800	1	1
at1g52820	1	1
at1g52825	14	1
at1g52980	2	1
at1g53025	2	1
at1g53050	1	1
at1g53060	6	1
at1g53080	2	1
at1g53160	2	1
at1g53240	1	1
at1g53290	1	1
at1g53310	2	1
at1g53330	2	1
at1g53345	1	1
at1g53350	3	1
at1g53410	1	1
at1g53440	5	1
at1g53450	1	1
at1g53470	13	1
at1g53560	12	1
at1g53580	7	1
at1g53590	1	1
at1g53645	2	1
at1g53670	2	1
at1g53700	2	1
at1g53730	1	1
at1g53770	3	1
at1g53887	4	1
at1g53920	2	1
at1g53980	1	1
at1g54030	3	1
at1g54050	2	1
at1g54095	2	1
at1g54110	2	1
at1g54115	23	1
at1g54120	1	1
at1g54170	1	1
at1g54200	1	1
at1g54290	1	1
at1g54340	1	1
at1g54360	1	1
at1g54370	9	1
at1g54380	3	1
at1g54490	8	1
at1g54520	3	1
at1g54530	1	1
at1g54630	1	1
at1g54680	2	1
at1g54730	1	1
at1g54780	4	1
at1g54990	1	1
at1g55180	1	1
at1g55265	1	1
at1g55320	1	1
at1g55365	5	1
at1g55420	1	1
at1g55450	3	1
at1g55460	4	1
at1g55480	1	1
at1g55550	2	1
at1g55680	1	1
at1g55690	5	1
at1g55850	5	1
at1g55960	2	1
at1g55990	1	1
at1g56020	1	1
at1g56050	2	1
at1g56060	28	1
at1g56120	1	1
at1g56140	6	1
at1g56220	1	1
at1g56280	1	1
at1g56310	2	1
at1g56420	10	1
at1g56450	2	1
at1g56460	1	1
at1g56520	3	1
at1g56560	5	1
at1g56570	1	1
at1g56590	5	1
at1g56612	1	1
at1g57560	4	1
at1g57600	1	1
at1g57630	18	1
at1g57640	2	1
at1g57650	1	1
at1g57680	1	1
at1g57700	1	1
at1g57770	1	1
at1g57980	2	1
at1g57990	2	1
at1g58030	1	1
at1g58060	1	1
at1g58080	4	1
at1g58100	7	1
at1g58110	1	1
at1g58160	3	1
at1g58200	10	1
at1g58210	5	1
at1g58235	9	1
at1g58250	1	1
at1g58290	39	1
at1g58300	2	1
at1g58440	8	1
at1g58590	17	1
at1g59520	2	1
at1g59600	1	1
at1g59610	2	1
at1g59740	1	1
at1g59760	3	1
at1g59850	2	1
at1g59860	1	1
at1g59865	3	1
at1g59870	1	1
at1g59890	2	1
at1g59900	2	1
at1g59910	56	1
at1g59950	1	1
at1g59970	3	1
at1g60010	2	1
at1g60110	2	1
at1g60120	1	1
at1g60140	1	1
at1g60160	7	1
at1g60190	21	1
at1g60200	4	1
at1g60220	19	1
at1g60260	2	1
at1g60270	18	1
at1g60550	1	1
at1g60670	1	1
at1g60710	4	1
at1g60790	10	1
at1g60800	2	1
at1g60870	1	1
at1g60995	7	1
at1g61140	6	1
at1g61165	2	1
at1g61170	2	1
at1g61180	4	1
at1g61190	26	1
at1g61255	5	1
at1g61260	1	1
at1g61300	4	1
at1g61310	1	1
at1g61370	8	1
at1g61380	4	1
at1g61390	1	1
at1g61400	1	1
at1g61420	9	1
at1g61430	16	1
at1g61470	1	1
at1g61490	1	1
at1g61500	5	1
at1g61560	2	1
at1g61600	3	1
at1g61610	11	1
at1g61665	1	1
at1g61667	6	1
at1g61670	1	1
at1g61680	1	1
at1g61690	5	1
at1g61710	1	1
at1g61740	4	1
at1g61770	1	1
at1g61790	21	1
at1g61800	1	1
at1g61830	1	1
at1g61850	14	1
at1g61900	1	1
at1g62020	1	1
at1g62035	1	1
at1g62045	3	1
at1g62050	2	1
at1g62085	6	1
at1g62110	2	1
at1g62120	1	1
at1g62130	5	1
at1g62290	1	1
at1g62310	5	1
at1g62320	1	1
at1g62330	13	1
at1g62350	8	1
at1g62370	4	1
at1g62400	4	1
at1g62422	2	1
at1g62540	1	1
at1g62570	5	1
at1g62600	2	1
at1g62630	3	1
at1g62660	1	1
at1g62670	2	1
at1g62750	50	1
at1g62760	3	1
at1g62780	12	1
at1g62790	1	1
at1g62835	1	1
at1g62860	9	1
at1g62914	5	1
at1g62960	3	1
at1g62990	1	1
at1g63000	5	1
at1g63040	2	1
at1g63120	5	1
at1g63130	1	1
at1g63250	2	1
at1g63290	1	1
at1g63350	25	1
at1g63360	20	1
at1g63380	1	1
at1g63390	4	1
at1g63400	2	1
at1g63420	2	1
at1g63490	21	1
at1g63500	8	1
at1g63570	1	1
at1g63680	2	1
at1g63690	1	1
at1g63700	5	1
at1g63720	1	1
at1g63730	1	1
at1g63740	4	1
at1g63850	8	1
at1g63860	5	1
at1g63880	1	1
at1g63930	2	1
at1g64170	16	1
at1g64195	1	1
at1g64200	8	1
at1g64220	4	1
at1g64230	1	1
at1g64280	16	1
at1g64300	1	1
at1g64320	3	1
at1g64355	2	1
at1g64370	8	1
at1g64380	2	1
at1g64385	1	1
at1g64400	8	1
at1g64470	6	1
at1g64500	2	1
at1g64561	1	1
at1g64570	24	1
at1g64640	2	1
at1g64650	8	1
at1g64680	19	1
at1g64700	2	1
at1g64720	20	1
at1g64760	1	1
at1g64780	1	1
at1g64810	1	1
at1g64840	1	1
at1g64960	2	1
at1g65000	1	1
at1g65010	10	1
at1g65080	1	1
at1g65230	1	1
at1g65240	2	1
at1g65250	5	1
at1g65260	7	1
at1g65280	11	1
at1g65295	8	1
at1g65385	1	1
at1g65390	7	1
at1g65430	2	1
at1g65486	2	1
at1g65490	3	1
at1g65500	1	1
at1g65520	9	1
at1g65540	18	1
at1g65580	1	1
at1g65590	3	1
at1g65690	2	1
at1g65730	1	1
at1g65790	21	1
at1g65800	2	1
at1g65820	1	1
at1g65870	2	1
at1g65910	1	1
at1g65950	1	1
at1g65960	1	1
at1g65985	1	1
at1g66040	2	1
at1g66090	3	1
at1g66100	11	1
at1g66150	2	1
at1g66160	1	1
at1g66173	1	1
at1g66230	1	1
at1g66300	1	1
at1g66460	1	1
at1g66580	2	1
at1g66670	2	1
at1g66780	1	1
at1g66820	1	1
at1g66840	4	1
at1g66890	2	1
at1g66910	3	1
at1g66920	1	1
at1g66970	3	1
at1g67000	1	1
at1g67050	1	1
at1g67060	2	1
at1g67070	1	1
at1g67090	1	1
at1g67120	2	1
at1g67140	3	1
at1g67265	1	1
at1g67350	1	1
at1g67400	1	1
at1g67440	5	1
at1g67470	1	1
at1g67480	2	1
at1g67510	2	1
at1g67520	1	1
at1g67550	2	1
at1g67560	6	1
at1g67570	1	1
at1g67580	5	1
at1g67620	4	1
at1g67626	1	1
at1g67650	2	1
at1g67660	1	1
at1g67700	1	1
at1g67785	26	1
at1g67850	2	1
at1g67865	8	1
at1g67870	4	1
at1g67890	1	1
at1g67900	1	1
at1g67960	1	1
at1g67970	1	1
at1g68230	1	1
at1g68238	6	1
at1g68290	7	1
at1g68310	1	1
at1g68340	1	1
at1g68370	2	1
at1g68400	1	1
at1g68460	2	1
at1g68500	1	1
at1g68520	9	1
at1g68540	2	1
at1g68560	1	1
at1g68580	1	1
at1g68600	4	1
at1g68610	1	1
at1g68660	4	1
at1g68710	1	1
at1g68725	1	1
at1g68730	6	1
at1g68770	1	1
at1g68790	11	1
at1g68830	6	1
at1g68840	3	1
at1g68930	2	1
at1g68940	3	1
at1g68980	1	1
at1g69030	34	1
at1g69040	2	1
at1g69050	6	1
at1g69060	1	1
at1g69070	8	1
at1g69080	1	1
at1g69140	45	1
at1g69160	12	1
at1g69200	2	1
at1g69220	2	1
at1g69325	1	1
at1g69360	2	1
at1g69430	1	1
at1g69450	1	1
at1g69480	3	1
at1g69570	1	1
at1g69610	10	1
at1g69670	7	1
at1g69690	1	1
at1g69730	16	1
at1g69830	3	1
at1g69870	5	1
at1g69890	2	1
at1g69900	6	1
at1g69910	7	1
at1g69950	3	1
at1g69970	6	1
at1g69980	1	1
at1g70130	1	1
at1g70190	2	1
at1g70220	4	1
at1g70250	1	1
at1g70320	17	1
at1g70350	4	1
at1g70360	19	1
at1g70430	1	1
at1g70470	2	1
at1g70518	12	1
at1g70520	5	1
at1g70530	22	1
at1g70640	3	1
at1g70700	2	1
at1g70760	6	1
at1g70770	1	1
at1g70800	7	1
at1g70810	3	1
at1g70820	12	1
at1g70830	1	1
at1g70880	1	1
at1g70890	3	1
at1g70895	2	1
at1g70900	1	1
at1g70980	12	1
at1g71010	7	1
at1g71030	8	1
at1g71040	4	1
at1g71070	1	1
at1g71090	1	1
at1g71100	3	1
at1g71110	8	1
at1g71130	5	1
at1g71140	1	1
at1g71170	3	1
at1g71180	1	1
at1g71190	2	1
at1g71240	5	1
at1g71270	1	1
at1g71350	2	1
at1g71410	1	1
at1g71440	2	1
at1g71480	2	1
at1g71520	1	1
at1g71696	1	1
at1g71710	1	1
at1g71720	2	1
at1g71800	3	1
at1g71850	1	1
at1g71860	5	1
at1g71870	1	1
at1g71900	1	1
at1g71980	1	1
at1g72040	13	1
at1g72130	6	1
at1g72160	1	1
at1g72180	7	1
at1g72210	9	1
at1g72240	4	1
at1g72300	2	1
at1g72310	1	1
at1g72320	1	1
at1g72390	3	1
at1g72416	1	1
at1g72430	52	1
at1g72440	11	1
at1g72450	3	1
at1g72470	2	1
at1g72480	3	1
at1g72500	28	1
at1g72530	1	1
at1g72620	4	1
at1g72710	4	1
at1g72750	3	1
at1g72770	2	1
at1g72790	5	1
at1g72840	1	1
at1g72880	1	1
at1g72900	1	1
at1g72920	2	1
at1g72930	1	1
at1g72940	2	1
at1g72990	3	1
at1g73030	3	1
at1g73060	1	1
at1g73066	1	1
at1g73080	29	1
at1g73110	7	1
at1g73150	4	1
at1g73177	1	1
at1g73200	2	1
at1g73325	13	1
at1g73330	1	1
at1g73390	8	1
at1g73400	3	1
at1g73440	1	1
at1g73450	5	1
at1g73460	16	1
at1g73480	1	1
at1g73530	11	1
at1g73540	1	1
at1g73550	1	1
at1g73660	1	1
at1g73700	2	1
at1g73710	3	1
at1g73720	1	1
at1g73740	5	1
at1g73750	12	1
at1g73805	9	1
at1g73870	5	1
at1g73890	9	1
at1g73950	11	1
at1g73965	1	1
at1g73990	2	1
at1g74030	1	1
at1g74070	13	1
at1g74160	7	1
at1g74240	3	1
at1g74250	4	1
at1g74290	1	1
at1g74330	39	1
at1g74340	1	1
at1g74360	11	1
at1g74410	2	1
at1g74420	1	1
at1g74440	2	1
at1g74456	6	1
at1g74458	1	1
at1g74540	1	1
at1g74545	1	1
at1g74590	2	1
at1g74640	1	1
at1g74650	1	1
at1g74720	2	1
at1g74750	4	1
at1g74770	1	1
at1g74800	3	1
at1g74810	1	1
at1g74850	12	1
at1g74880	1	1
at1g74890	2	1
at1g75000	5	1
at1g75010	1	1
at1g75020	1	1
at1g75100	1	1
at1g75120	5	1
at1g75163	7	1
at1g75190	1	1
at1g75210	1	1
at1g75220	103	1
at1g75230	26	1
at1g75290	3	1
at1g75310	11	1
at1g75370	1	1
at1g75380	1	1
at1g75400	1	1
at1g75410	8	1
at1g75440	1	1
at1g75460	2	1
at1g75510	1	1
at1g75540	5	1
at1g75550	5	1
at1g75580	2	1
at1g75770	4	1
at1g75780	1	1
at1g75800	2	1
at1g75810	1	1
at1g75840	2	1
at1g75850	1	1
at1g75960	1	1
at1g75990	1	1
at1g76010	1	1
at1g76020	1	1
at1g76040	1	1
at1g76050	4	1
at1g76060	1	1
at1g76065	4	1
at1g76070	4	1
at1g76080	2	1
at1g76100	5	1
at1g76130	1	1
at1g76140	1	1
at1g76170	3	1
at1g76185	1	1
at1g76270	1	1
at1g76390	6	1
at1g76450	2	1
at1g76560	3	1
at1g76570	16	1
at1g76580	4	1
at1g76590	1	1
at1g76610	2	1
at1g76630	9	1
at1g76640	12	1
at1g76660	1	1
at1g76670	1	1
at1g76690	2	1
at1g76700	3	1
at1g76705	5	1
at1g76720	2	1
at1g76730	6	1
at1g76760	1	1
at1g76790	1	1
at1g76810	8	1
at1g76850	2	1
at1g76890	1	1
at1g76920	3	1
at1g76930	1	1
at1g76952	3	1
at1g76955	1	1
at1g76960	1	1
at1g76980	1	1
at1g77020	1	1
at1g77060	1	1
at1g77080	5	1
at1g77090	4	1
at1g77140	1	1
at1g77300	2	1
at1g77350	1	1
at1g77440	18	1
at1g77450	9	1
at1g77500	3	1
at1g77530	2	1
at1g77620	5	1
at1g77670	1	1
at1g77690	1	1
at1g77740	24	1
at1g77770	1	1
at1g77800	2	1
at1g77850	1	1
at1g77880	1	1
at1g78000	1	1
at1g78020	1	1
at1g78040	1	1
at1g78070	1	1
at1g78080	2	1
at1g78110	1	1
at1g78130	10	1
at1g78140	7	1
at1g78170	1	1
at1g78190	16	1
at1g78206	1	1
at1g78210	5	1
at1g78230	1	1
at1g78240	2	1
at1g78290	1	1
at1g78370	1	1
at1g78380	1	1
at1g78450	4	1
at1g78460	5	1
at1g78490	1	1
at1g78610	2	1
at1g78620	1	1
at1g78630	2	1
at1g78750	4	1
at1g78810	1	1
at1g78850	5	1
at1g78860	4	1
at1g78890	2	1
at1g78900	1	1
at1g79000	4	1
at1g79020	2	1
at1g79030	8	1
at1g79040	4	1
at1g79080	2	1
at1g79190	2	1
at1g79230	2	1
at1g79320	1	1
at1g79330	3	1
at1g79340	18	1
at1g79390	3	1
at1g79410	7	1
at1g79430	2	1
at1g79450	11	1
at1g79520	3	1
at1g79540	9	1
at1g79550	1	1
at1g79560	3	1
at1g79600	3	1
at1g79620	1	1
at1g79640	2	1
at1g79660	24	1
at1g79710	13	1
at1g79740	1	1
at1g79750	3	1
at1g79850	2	1
at1g79920	3	1
at1g79960	4	1
at1g80010	3	1
at1g80020	8	1
at1g80070	20	1
at1g80110	1	1
at1g80120	3	1
at1g80133	2	1
at1g80160	1	1
at1g80170	1	1
at1g80180	15	1
at1g80200	1	1
at1g80260	1	1
at1g80290	2	1
at1g80300	18	1
at1g80350	1	1
at1g80360	5	1
at1g80440	5	1
at1g80450	1	1
at1g80480	6	1
at1g80520	1	1
at1g80540	1	1
at1g80550	17	1
at1g80620	1	1
at1g80630	1	1
at1g80640	2	1
at1g80680	3	1
at1g80700	2	1
at1g80760	2	1
at1g80790	1	1
at1g80800	31	1
at1g80810	7	1
at1g80830	1	1
at1g80840	4	1
at1g80850	1	1
at1g80870	1	1
at1g80880	1	1
at1g80910	3	1
at1g80950	7	1
at1g80960	1	1
at2g01008	1	1
at2g01010	22	1
at2g01020	12	1
at2g01021	358	1
at2g01150	4	1
at2g01175	1	1
at2g01220	1	1
at2g01270	2	1
at2g01290	1	1
at2g01300	3	1
at2g01310	2	1
at2g01390	2	1
at2g01420	1	1
at2g01460	6	1
at2g01480	1	1
at2g01490	2	1
at2g01505	1	1
at2g01650	1	1
at2g01680	2	1
at2g01720	1	1
at2g01740	3	1
at2g01820	17	1
at2g01830	1	1
at2g01910	1	1
at2g01970	4	1
at2g02020	2	1
at2g02070	3	1
at2g02090	1	1
at2g02150	1	1
at2g02170	3	1
at2g02220	20	1
at2g02310	3	1
at2g02350	1	1
at2g02360	4	1
at2g02450	8	1
at2g02570	2	1
at2g02730	5	1
at2g02760	1	1
at2g02800	2	1
at2g02820	1	1
at2g02910	3	1
at2g02950	1	1
at2g03060	1	1
at2g03070	2	1
at2g03110	1	1
at2g03140	2	1
at2g03220	2	1
at2g03240	26	1
at2g03280	1	1
at2g03340	1	1
at2g03380	2	1
at2g03505	2	1
at2g03540	2	1
at2g03550	3	1
at2g03680	1	1
at2g03800	3	1
at2g04080	3	1
at2g04110	1	1
at2g04235	2	1
at2g04280	4	1
at2g04305	1	1
at2g04360	1	1
at2g04410	1	1
at2g04420	1	1
at2g04430	10	1
at2g04495	1	1
at2g04540	1	1
at2g04560	2	1
at2g04620	3	1
at2g04740	2	1
at2g04790	1	1
at2g04800	1	1
at2g04842	29	1
at2g04850	2	1
at2g04852	1	1
at2g04860	3	1
at2g04940	3	1
at2g05070	2	1
at2g05100	1	1
at2g05210	1	1
at2g05250	1	1
at2g05300	1	1
at2g05320	16	1
at2g05518	1	1
at2g05520	3	1
at2g05580	1	1
at2g05710	1	1
at2g05765	10	1
at2g05920	1	1
at2g05940	5	1
at2g05950	1	1
at2g06002	1	1
at2g06040	1	1
at2g06045	21	1
at2g06210	2	1
at2g06510	2	1
at2g06520	2	1
at2g06530	1	1
at2g06550	1	1
at2g06890	1	1
at2g06925	1	1
at2g06950	53	1
at2g07667	5	1
at2g07669	4	1
at2g07677	4	1
at2g07684	15	1
at2g07695	6	1
at2g07696	8	1
at2g07721	1	1
at2g07722	2	1
at2g07725	4	1
at2g07727	1	1
at2g07728	4	1
at2g07729	1	1
at2g07737	1	1
at2g07746	4	1
at2g07747	1	1
at2g07748	1	1
at2g07765	2	1
at2g07769	6	1
at2g07773	2	1
at2g07774	1	1
at2g07775	5	1
at2g07776	2	1
at2g07779	1	1
at2g07784	5	1
at2g07786	15	1
at2g07811	19	1
at2g07815	5	1
at2g07820	1	1
at2g07825	2	1
at2g10940	12	1
at2g10980	1	1
at2g11240	154	1
at2g11520	1	1
at2g11880	4	1
at2g11910	1	1
at2g12400	1	1
at2g12440	1	1
at2g12460	4	1
at2g12461	13	1
at2g12462	1	1
at2g12490	1	1
at2g12550	4	1
at2g13100	4	1
at2g13128	1	1
at2g13130	1	1
at2g13420	2	1
at2g13422	1	1
at2g13440	1	1
at2g13463	1	1
at2g13600	3	1
at2g13800	1	1
at2g13820	1	1
at2g13970	23	1
at2g14050	2	1
at2g14080	8	1
at2g14090	1	1
at2g14255	5	1
at2g14290	1	1
at2g14460	1	1
at2g14520	2	1
at2g14560	1	1
at2g14740	21	1
at2g14800	3	1
at2g14830	6	1
at2g14890	2	1
at2g15020	2	1
at2g15040	7	1
at2g15042	19	1
at2g15050	7	1
at2g15080	2	1
at2g15128	5	1
at2g15130	5	1
at2g15280	7	1
at2g15300	2	1
at2g15318	1	1
at2g15320	18	1
at2g15390	1	1
at2g15560	1	1
at2g15630	1	1
at2g15760	1	1
at2g15820	1	1
at2g15830	1	1
at2g15840	2	1
at2g15860	1	1
at2g15890	1	1
at2g15900	9	1
at2g15910	1	1
at2g15960	27	1
at2g15970	3	1
at2g16050	3	1
at2g16070	1	1
at2g16140	1	1
at2g16250	1	1
at2g16270	1	1
at2g16280	1	1
at2g16310	1	1
at2g16370	1	1
at2g16400	1	1
at2g16405	2	1
at2g16430	3	1
at2g16460	1	1
at2g16485	4	1
at2g16500	1	1
at2g16600	4	1
at2g16630	1	1
at2g16660	4	1
at2g16720	2	1
at2g16780	1	1
at2g16790	1	1
at2g16870	3	1
at2g16890	1	1
at2g16920	4	1
at2g16950	4	1
at2g17020	8	1
at2g17110	4	1
at2g17120	1	1
at2g17190	1	1
at2g17260	1	1
at2g17265	5	1
at2g17330	1	1
at2g17340	11	1
at2g17420	2	1
at2g17450	1	1
at2g17470	1	1
at2g17525	1	1
at2g17580	1	1
at2g17650	1	1
at2g17705	3	1
at2g17710	1	1
at2g17720	1	1
at2g17740	1	1
at2g17760	4	1
at2g17790	1	1
at2g17810	1	1
at2g17820	9	1
at2g17840	7	1
at2g17870	5	1
at2g17880	3	1
at2g17900	4	1
at2g17930	5	1
at2g18010	2	1
at2g18030	1	1
at2g18040	5	1
at2g18090	3	1
at2g18170	2	1
at2g18196	3	1
at2g18245	1	1
at2g18290	1	1
at2g18350	4	1
at2g18690	5	1
at2g18700	51	1
at2g18730	4	1
at2g18760	5	1
at2g18940	1	1
at2g19080	1	1
at2g19100	1	1
at2g19160	5	1
at2g19270	9	1
at2g19310	1	1
at2g19340	1	1
at2g19400	4	1
at2g19460	2	1
at2g19520	1	1
at2g19600	4	1
[truncated: 125,271 more rows]
