# Supplementary material for: High-Throughput RNA Sequencing of Pseudomonas-Infected Arabidopsis Reveals Hidden Transcriptome Complexity and Novel Splice Variants
Source: PLoS One. 2013 Oct 1;8(10):e74183. doi: 10.1371/journal.pone.0074183 (PMC3788074; doi:10.1371/journal.pone.0074183)
Supplement: File S14 — Summary_SpliceJunctions. (XLSX) [file pone.0074183.s014.xlsx]

## Sheet: TAIR 10 Jxns
Gene	Left	Right
at1g01010	283	366
at1g01010	646	856
at1g01010	975	1076
at1g01010	1465	1544					128,271 Known splice junctions in TAIR 10
at1g01010	1696	1809					107,144 (83.5%) were expressed with at least one read; 104,567 (81.5%) expressed with 2 or more independent (different start site) reads
at1g01020	336	510					57,360 novel splice junctions were expressed with at least one read; 25,864 were expressed with 2 or more independent (different start site) reads
at1g01020	1142	1230
at1g01020	1305	1457
at1g01020	1523	1637
at1g01020	1722	1835
at1g01020	1908	2015
at1g01020	2060	2309
at1g01020	2398	2490
at1g01020	2537	2644
at1g01030	1525	1687
at1g01040	1306	1397
at1g01040	1510	1607
at1g01040	1817	1896
at1g01040	2290	2379
at1g01040	2598	2680
at1g01040	2852	2936
at1g01040	3058	3147
at1g01040	3307	3398
at1g01040	3631	3717
at1g01040	3867	3954
at1g01040	4136	4227
at1g01040	4388	4473
at1g01040	4568	4658
at1g01040	5286	5563
at1g01040	5660	5745
at1g01040	5935	6015
at1g01040	6920	7002
at1g01040	7166	7265
at1g01040	7671	7757
at1g01040	4391	4473
at1g01050	255	352
at1g01050	433	524
at1g01050	644	764
at1g01050	829	919
at1g01050	1026	1113
at1g01050	1178	1262
at1g01050	1290	1378
at1g01050	1501	1860
at1g01060	949	1023
at1g01060	2096	2189
at1g01060	2269	2352
at1g01060	2585	3246
at1g01060	3307	3432
at1g01060	3543	3645
at1g01060	3825	3995
at1g01060	4020	4191
at1g01060	211	603
at1g01060	2093	2189
at1g01060	2621	2712
at1g01060	2793	3246
at1g01070	303	385
at1g01070	536	658
at1g01070	1063	1462
at1g01070	1578	1722
at1g01070	1784	1924
at1g01080	264	351
at1g01080	659	749
at1g01080	850	1081
at1g01080	850	1078
at1g01090	498	591
at1g01090	1368	1452
at1g01100	263	345
at1g01100	557	809
at1g01100	889	990
at1g01100	889	1052
at1g01100	373	422
at1g01100	889	1049
at1g01110	945	1246
at1g01110	1386	1465
at1g01110	108	196
at1g01110	492	700
at1g01130	45	146
at1g01130	220	1653
at1g01140	310	417
at1g01140	491	586
at1g01140	642	736
at1g01140	852	945
at1g01140	1052	1166
at1g01140	1291	1398
at1g01140	1487	1574
at1g01140	1699	1942
at1g01140	1995	2097
at1g01140	2177	2285
at1g01140	2392	2513
at1g01140	2584	2670
at1g01140	2732	3159
at1g01140	1487	1568
at1g01140	310	405
at1g01150	171	726
at1g01150	854	927
at1g01150	1607	1828
at1g01160	331	749
at1g01160	825	949
at1g01160	1057	1150
at1g01160	1402	1484
at1g01160	331	577
at1g01160	678	749
at1g01170	320	408
at1g01170	525	731
at1g01170	519	731
at1g01190	627	840
at1g01200	648	1366
at1g01210	184	276
at1g01210	366	508
at1g01220	258	368
at1g01220	695	895
at1g01220	1126	1194
at1g01220	1558	1670
at1g01220	1796	1896
at1g01220	2906	2982
at1g01220	3700	3785
at1g01225	171	568
at1g01230	350	1002
at1g01230	1150	1453
at1g01240	138	764
at1g01240	327	764
at1g01260	385	468
at1g01260	385	461
at1g01280	933	1017
at1g01290	148	334
at1g01290	1054	1676
at1g01320	340	427
at1g01320	2435	2513
at1g01320	2603	2719
at1g01320	2831	2926
at1g01320	3057	3145
at1g01320	3328	3433
at1g01320	3566	3648
at1g01320	3752	3855
at1g01320	3980	4068
at1g01320	4160	4263
at1g01320	4589	4676
at1g01320	4777	4870
at1g01320	4932	5010
at1g01320	5523	5620
at1g01320	5774	5869
at1g01320	6387	6466
at1g01320	6507	6585
at1g01320	6716	6802
at1g01320	6869	6962
at1g01320	7246	7413
at1g01320	7485	7902
at1g01320	7994	8787
at1g01320	8848	8973
at1g01320	9083	9306
at1g01320	2429	2513
at1g01320	3956	4068
at1g01340	417	497
at1g01340	891	976
at1g01340	1212	1314
at1g01340	1425	1584
at1g01340	1879	1962
at1g01340	2174	2255
at1g01340	2777	2861
at1g01340	2942	3381
at1g01350	111	544
at1g01350	693	812
at1g01350	1635	1725
at1g01355	29	85
at1g01355	266	351
at1g01355	602	691
at1g01355	833	976
at1g01360	311	454
at1g01360	669	741
at1g01370	113	201
at1g01370	261	371
at1g01370	414	501
at1g01370	546	630
at1g01370	664	752
at1g01370	788	884
at1g01370	996	1364
at1g01370	1441	1569
at1g01370	1644	1782
at1g01380	181	300
at1g01380	387	492
at1g01400	610	705
at1g01400	1043	1244
at1g01400	1314	1398
at1g01430	956	1029
at1g01430	1312	1454
at1g01440	137	224
at1g01440	447	563
at1g01440	623	713
at1g01440	2425	2632
at1g01448	98	516
at1g01448	685	807
at1g01448	1268	1353
at1g01448	1962	2031
at1g01448	98	199
at1g01448	689	812
at1g01448	717	807
at1g01453	283	426
at1g01460	79	315
at1g01460	535	625
at1g01460	787	878
at1g01460	988	1084
at1g01460	1271	1349
at1g01460	1440	1544
at1g01460	1591	1690
at1g01460	1785	1900
at1g01460	2038	2129
at1g01470	399	476
at1g01480	251	426
at1g01480	557	811
at1g01480	971	1244
at1g01490	794	1289
at1g01490	1364	2003
at1g01490	2077	2195
at1g01500	877	1208
at1g01510	612	801
at1g01510	966	1074
at1g01510	1204	1319
at1g01510	2110	2207
at1g01510	2254	2352
at1g01510	2465	2555
at1g01520	233	346
at1g01520	403	543
at1g01520	663	746
at1g01520	880	984
at1g01520	1097	1185
at1g01520	1294	1372
at1g01520	1431	1512
at1g01530	432	712
at1g01540	763	1336
at1g01540	1440	1521
at1g01540	1643	1722
at1g01540	1892	1996
at1g01540	2404	2488
at1g01540	2125	2195
at1g01550	125	252
at1g01550	321	873
at1g01560	373	647
at1g01560	776	856
at1g01560	993	1132
at1g01560	1464	1625
at1g01560	1808	1894
at1g01570	774	1517
at1g01570	2068	2150
at1g01580	214	370
at1g01580	472	556
at1g01580	750	991
at1g01580	1225	1658
at1g01580	1985	2080
at1g01580	2323	2461
at1g01580	3179	3277
at1g01590	178	252
at1g01590	354	469
at1g01590	669	1089
at1g01590	1326	1405
at1g01590	1732	1816
at1g01590	2065	2186
at1g01590	2862	2937
at1g01600	628	759
at1g01610	669	932
at1g01610	1406	1861
at1g01610	2176	2255
at1g01620	417	507
at1g01620	647	732
at1g01620	1027	1185
at1g01620	1385	1415
at1g01630	331	417
at1g01630	712	817
at1g01630	922	1337
at1g01630	1447	1547
at1g01640	662	791
at1g01640	935	1405
at1g01640	935	1254
at1g01650	457	547
at1g01650	630	708
at1g01650	778	1410
at1g01650	1552	1689
at1g01650	1781	2095
at1g01650	2148	2358
at1g01650	2520	2878
at1g01650	2912	3005
at1g01650	3187	3305
at1g01650	3456	3589
at1g01650	3708	3833
at1g01650	3944	4025
at1g01650	4183	4664
at1g01660	186	296
at1g01660	616	688
at1g01660	828	904
at1g01660	1170	1250
at1g01660	1387	1483
at1g01660	1663	1749
at1g01660	1853	1927
at1g01660	2057	2158
at1g01660	2234	2393
at1g01670	286	494
at1g01670	904	1193
at1g01670	1340	1415
at1g01670	1519	1663
at1g01670	1793	1928
at1g01670	2031	2309
at1g01670	2422	3035
at1g01680	198	321
at1g01680	443	539
at1g01680	668	757
at1g01680	858	952
at1g01680	1082	1167
at1g01680	1270	1781
at1g01690	166	403
at1g01690	553	634
at1g01690	790	877
at1g01690	1011	1396
at1g01690	1448	1529
at1g01690	1723	1864
at1g01690	1926	2003
at1g01690	2044	2120
at1g01690	2176	2259
at1g01690	2300	2399
at1g01690	2454	2540
at1g01690	2687	2782
at1g01690	2866	2981
at1g01695	511	585
at1g01695	733	829
at1g01695	928	1008
at1g01700	120	196
at1g01700	540	624
at1g01700	923	1014
at1g01700	1088	1176
at1g01700	1330	1427
at1g01700	1543	1635
at1g01710	138	220
at1g01710	312	405
at1g01710	472	542
at1g01710	617	699
at1g01710	745	818
at1g01710	943	1030
at1g01710	1107	1246
at1g01710	1333	1453
at1g01710	1565	1693
at1g01710	1755	1830
at1g01710	1885	1970
at1g01710	2074	2194
at1g01710	2250	2509
at1g01710	2610	2751
at1g01710	2799	2950
at1g01710	3018	3125
at1g01710	3897	4455
at1g01710	4750	4850
at1g01720	301	388
at1g01720	665	754
at1g01725	299	831
at1g01730	334	424
at1g01730	478	586
at1g01740	252	335
at1g01740	445	541
at1g01740	873	954
at1g01740	1039	1124
at1g01740	1229	1319
at1g01740	1452	1543
at1g01740	1678	1753
at1g01740	1973	2057
at1g01740	2139	2274
at1g01740	2179	2274
at1g01750	165	267
at1g01750	532	608
at1g01760	42	140
at1g01760	254	441
at1g01760	528	605
at1g01760	724	812
at1g01760	888	967
at1g01760	1136	1228
at1g01760	1341	1452
at1g01760	1598	1682
at1g01760	1987	2051
at1g01770	195	273
at1g01770	474	552
at1g01770	626	713
at1g01770	811	922
at1g01770	962	1183
at1g01770	1296	1360
at1g01770	1474	1566
at1g01770	1756	1835
at1g01770	1954	2043
at1g01770	2123	2275
at1g01770	2507	2695
at1g01770	2734	2824
at1g01770	2922	3145
at1g01770	3575	3870
at1g01770	4152	4235
at1g01780	293	372
at1g01780	471	554
at1g01780	576	684
at1g01780	773	1053
at1g01790	26	113
at1g01790	1742	1843
at1g01790	2014	2108
at1g01790	2198	2388
at1g01790	2524	2612
at1g01790	2671	2786
at1g01790	2905	3033
at1g01790	3101	3180
at1g01790	3245	3478
at1g01790	3567	3792
at1g01790	3896	3984
at1g01790	4112	4273
at1g01790	4482	4628
at1g01790	4777	4930
at1g01790	4983	5109
at1g01790	5167	5419
at1g01790	5485	5561
at1g01790	5737	5830
at1g01790	5886	5969
at1g01790	6043	6138
at1g01800	68	159
at1g01800	411	714
at1g01800	779	869
at1g01800	1045	1170
at1g01800	415	714
at1g01820	248	362
at1g01820	535	626
at1g01820	700	782
at1g01820	862	951
at1g01820	1025	1101
at1g01820	1175	1532
at1g01820	1743	2013
at1g01830	1981	2069
at1g01830	2131	2218
at1g01830	2292	2954
at1g01830	3010	3520
at1g01860	372	565
at1g01860	675	748
at1g01860	831	906
at1g01860	958	1042
at1g01860	1126	1215
at1g01860	1310	1415
at1g01860	1570	1653
at1g01860	1802	1913
at1g01880	321	414
at1g01880	880	962
at1g01880	1326	1410
at1g01880	1591	1669
at1g01880	1839	1918
at1g01880	2094	2318
at1g01880	1839	1921
at1g01900	666	1022
at1g01910	318	467
at1g01910	659	780
at1g01910	895	987
at1g01910	1125	1341
at1g01910	1451	1552
at1g01910	1702	1791
at1g01910	1915	2477
at1g01910	652	772
at1g01910	352	467
at1g01910	1702	2477
at1g01920	130	217
at1g01920	313	412
at1g01920	586	665
at1g01920	770	881
at1g01920	963	1040
at1g01920	1066	1167
at1g01920	1329	1434
at1g01920	1515	1638
at1g01920	1718	1852
at1g01920	1913	2018
at1g01920	2074	2169
at1g01920	2306	2438
at1g01920	2686	2859
at1g01920	2974	3077
at1g01920	3169	3245
at1g01920	1312	1426
at1g01920	2074	2235
at1g01930	310	417
at1g01930	461	545
at1g01930	622	934
at1g01930	1587	1916
at1g01930	2030	2123
at1g01930	2571	2678
at1g01940	58	182
at1g01940	256	653
at1g01940	814	1232
at1g01940	1390	1610
at1g01950	263	535
at1g01950	635	728
at1g01950	850	954
at1g01950	1139	1216
at1g01950	1437	1553
at1g01950	1706	1859
at1g01950	2008	2110
at1g01950	2198	2285
at1g01950	2488	2622
at1g01950	2729	2810
at1g01950	2944	3046
at1g01950	3177	3520
at1g01950	3652	3741
at1g01950	3833	3933
at1g01950	4058	4195
at1g01950	4320	4403
at1g01950	4546	4649
at1g01950	4777	4865
at1g01950	3126	3520
at1g01950	3177	3308
at1g01950	3356	3506
at1g01960	836	947
at1g01960	1596	1689
at1g01960	2046	2137
at1g01960	2458	2542
at1g01960	3041	3318
at1g01960	3591	3884
at1g01960	4176	4312
at1g01960	4734	4832
at1g01960	5186	5329
at1g01960	5646	5830
at1g01970	697	836
at1g02010	237	322
at1g02010	377	483
at1g02010	564	672
at1g02010	750	845
at1g02010	895	990
at1g02010	1086	1177
at1g02010	1209	1348
at1g02010	1476	1660
at1g02010	1830	1913
at1g02010	1996	2159
at1g02010	2257	2336
at1g02010	2406	2584
at1g02010	2680	2768
at1g02010	2893	2981
at1g02010	3076	3154
at1g02010	3270	3362
at1g02010	3439	3522
at1g02010	3742	3839
at1g02010	3929	4022
at1g02010	4111	4236
at1g02010	3711	3847
at1g02020	526	602
at1g02050	1033	1124
at1g02065	1117	1515
at1g02065	1651	1778
at1g02070	495	603
at1g02080	71	272
at1g02080	452	558
at1g02080	855	938
at1g02080	1166	1249
at1g02080	1588	1788
at1g02080	1904	1991
at1g02080	2119	2194
at1g02080	2385	2474
at1g02080	2668	2780
at1g02080	2917	3018
at1g02080	3140	3228
at1g02080	3481	3591
at1g02080	3694	3877
at1g02080	3971	4057
at1g02080	4281	4547
at1g02080	4702	4785
at1g02080	4857	4964
at1g02080	5031	5170
at1g02080	5315	5412
at1g02080	5520	5609
at1g02080	5755	5849
at1g02080	5896	5971
at1g02080	6099	6194
at1g02080	6436	6532
at1g02080	6669	6755
at1g02080	6840	6936
at1g02080	7041	7268
at1g02080	7363	7512
at1g02080	7664	7816
at1g02080	7998	8071
at1g02080	8300	8396
at1g02080	8498	8578
at1g02080	8706	8793
at1g02080	8837	9039
at1g02080	9233	9469
at1g02080	9595	9696
at1g02080	9796	10061
at1g02080	10195	10274
at1g02080	10354	10750
at1g02080	10896	10984
at1g02080	11115	11224
at1g02080	11271	11360
at1g02080	11506	11574
at1g02080	11635	11837
at1g02080	11990	12098
at1g02080	12289	12379
at1g02080	12483	12575
at1g02080	12709	12799
at1g02080	12999	13094
at1g02080	1588	1791
at1g02090	227	308
at1g02090	396	992
at1g02090	1130	1263
at1g02090	1333	1440
at1g02090	1484	1575
at1g02090	1664	1774
at1g02090	1862	1950
at1g02090	2025	2134
at1g02090	379	992
at1g02100	132	226
at1g02100	439	541
at1g02100	588	672
at1g02100	753	951
at1g02100	1053	1192
at1g02100	1312	1405
at1g02100	1452	1647
at1g02100	1730	1841
at1g02100	1905	2210
at1g02100	2261	2451
at1g02100	2489	2563
at1g02100	2265	2451
at1g02100	2684	2765
at1g02110	1045	1136
at1g02110	1323	1398
at1g02110	1621	1842
at1g02120	186	269
at1g02120	328	407
at1g02120	457	531
at1g02120	596	679
at1g02120	774	849
at1g02120	965	1033
at1g02120	1103	1181
at1g02120	1338	1943
at1g02120	1983	2117
at1g02120	2204	2305
at1g02120	2391	2532
at1g02120	2586	2700
at1g02120	2766	2854
at1g02120	2953	3145
at1g02120	3206	3308
at1g02120	3350	3422
at1g02120	3633	3724
at1g02130	412	691
at1g02130	794	897
at1g02130	1052	1130
at1g02130	1201	1289
at1g02130	1336	1427
at1g02130	1474	1561
at1g02130	1633	1741
at1g02136	116	194
at1g02140	337	582
at1g02140	758	997
at1g02145	70	158
at1g02145	243	313
at1g02145	354	466
at1g02145	511	643
at1g02145	717	831
at1g02145	886	1049
at1g02145	1166	1294
at1g02145	1352	1462
at1g02145	1533	1648
at1g02145	1711	1816
at1g02145	1919	2122
at1g02145	2193	2304
at1g02145	2390	2481
at1g02145	2548	2722
at1g02145	2790	2869
at1g02145	2951	3123
at1g02145	3222	3474
at1g02145	3539	3637
at1g02145	3730	3809
at1g02145	511	631
at1g02145	1919	2936
at1g02150	517	598
at1g02160	146	430
at1g02160	506	589
at1g02170	480	682
at1g02170	1012	1105
at1g02170	1225	1302
at1g02170	1517	1589
at1g02180	696	903
at1g02190	592	664
at1g02190	883	967
at1g02190	1357	1653
at1g02190	1760	1884
at1g02190	2084	2170
at1g02190	2442	2545
at1g02190	1357	1665
at1g02205	130	240
at1g02205	463	550
at1g02205	1147	1767
at1g02205	2142	2237
at1g02205	2344	2444
at1g02205	2644	2779
at1g02205	2886	2988
at1g02205	3161	3234
at1g02205	782	928
at1g02205	2886	2973
at1g02220	286	435
at1g02220	557	649
at1g02220	963	1038
at1g02220	1184	1256
at1g02220	1503	1601
at1g02230	150	277
at1g02230	390	477
at1g02230	743	824
at1g02230	955	1104
at1g02230	1366	1449
at1g02250	156	268
at1g02250	384	472
at1g02250	729	833
at1g02250	973	1102
at1g02250	1364	1456
at1g02260	573	696
at1g02260	885	958
at1g02260	2180	2278
at1g02270	377	481
at1g02270	588	831
at1g02270	941	1110
at1g02270	1235	1341
at1g02270	1449	1535
at1g02270	1611	1698
at1g02270	1918	2306
at1g02270	2411	2500
at1g02270	2604	2696
at1g02270	2794	2882
at1g02280	271	350
at1g02280	511	593
at1g02280	661	763
at1g02280	1027	1252
at1g02280	1376	1477
at1g02280	1584	1689
at1g02280	1796	1899
at1g02280	1789	1899
at1g02290	1540	2057
at1g02300	78	307
at1g02300	360	443
at1g02300	523	620
at1g02300	776	910
at1g02300	1049	1128
at1g02300	1253	1335
at1g02300	1553	1640
at1g02300	1753	1825
at1g02300	1860	1955
at1g02305	215	491
at1g02305	544	627
at1g02305	707	803
at1g02305	959	1070
at1g02305	1074	1156
at1g02305	1230	1323
at1g02305	1448	1524
at1g02305	1742	1827
at1g02305	1940	2029
at1g02305	2064	2153
at1g02310	504	600
at1g02310	808	889
at1g02310	1011	1371
at1g02310	1550	2191
at1g02330	309	401
at1g02330	558	653
at1g02330	726	802
at1g02330	925	1049
at1g02330	1249	1347
at1g02335	669	908
at1g02340	530	1015
at1g02340	1080	1241
at1g02340	1369	1469
at1g02340	1835	1967
at1g02350	154	435
at1g02350	471	554
at1g02350	665	757
at1g02360	518	679
at1g02370	388	643
at1g02380	206	717
at1g02380	1304	1526
at1g02380	1670	1791
at1g02390	768	1419
at1g02400	564	1920
at1g02400	2262	2346
at1g02410	82	310
at1g02410	455	564
at1g02410	879	983
at1g02410	1035	1162
at1g02410	1234	1324
at1g02410	1428	1519
at1g02410	1599	1683
at1g02430	210	301
at1g02430	440	514
at1g02430	633	708
at1g02430	784	863
at1g02440	85	175
at1g02440	314	387
at1g02440	506	580
at1g02440	656	744
at1g02460	735	827
at1g02460	911	1173
at1g02460	1380	1465
at1g02460	1512	1695
at1g02460	1862	1972
at1g02470	226	310
at1g02470	357	450
at1g02470	498	614
at1g02470	666	761
at1g02470	856	1383
at1g02470	1482	1568
at1g02470	1485	1568
at1g02475	192	264
at1g02475	342	429
at1g02475	476	580
at1g02475	628	711
at1g02475	763	863
at1g02475	958	1050
at1g02475	1149	1251
at1g02500	128	786
at1g02500	128	783
at1g02510	307	393
at1g02520	25	475
at1g02520	786	871
at1g02520	925	1012
at1g02520	1187	1267
at1g02520	1488	1574
at1g02520	1812	1896
at1g02520	3552	3661
at1g02520	3927	4008
at1g02520	4271	4360
at1g02520	4659	4742
at1g02530	305	388
at1g02530	442	609
at1g02530	784	887
at1g02530	1108	1186
at1g02530	1424	1531
at1g02530	3211	3285
at1g02530	3551	3659
at1g02530	3922	4014
at1g02530	4313	4395
at1g02560	271	350
at1g02560	469	560
at1g02560	674	768
at1g02560	860	949
at1g02560	994	1077
at1g02560	1149	1396
at1g02560	1430	1532
at1g02560	1620	1752
at1g02580	22	191
at1g02580	280	850
at1g02580	1181	1280
at1g02580	1453	1531
at1g02580	1618	1730
at1g02580	1855	1945
at1g02580	1992	2089
at1g02580	2157	2242
at1g02580	2390	2466
at1g02580	2592	2681
at1g02580	2889	2966
at1g02580	3097	3188
at1g02580	3269	3352
at1g02580	3399	3529
at1g02580	3657	3743
at1g02580	3820	4033
at1g02590	45	138
at1g02590	236	319
at1g02590	369	550
at1g02610	212	346
at1g02610	441	551
at1g02610	628	1423
at1g02610	1564	1747
at1g02610	1814	2523
at1g02610	2594	2677
at1g02620	17	226
at1g02630	1086	1293
at1g02630	711	844
at1g02640	493	1229
at1g02640	1507	1580
at1g02640	1749	1839
at1g02640	1936	2022
at1g02650	36	129
at1g02650	520	602
at1g02660	805	882
at1g02660	1298	1384
at1g02660	1443	1535
at1g02660	1999	2166
at1g02670	100	503
at1g02670	568	805
at1g02670	867	949
at1g02670	1547	1739
at1g02670	1896	1934
at1g02670	2034	2136
at1g02670	2199	2501
at1g02670	2575	2677
at1g02670	2746	2850
at1g02670	2972	3151
at1g02670	3267	3376
at1g02670	3480	3602
at1g02670	3754	3834
at1g02670	3922	4005
at1g02670	4085	4182
at1g02680	121	446
at1g02680	562	654
at1g02680	691	873
at1g02680	932	1020
at1g02680	1094	1191
at1g02690	359	601
at1g02690	697	794
at1g02690	885	978
at1g02690	1109	1241
at1g02690	1426	1520
at1g02690	1683	1764
at1g02690	1842	1933
at1g02690	2061	2180
at1g02690	2307	2390
at1g02690	1426	1517
at1g02700	212	335
at1g02720	1404	2041
at1g02730	1906	2000
at1g02730	2810	2949
at1g02740	397	477
at1g02740	561	650
at1g02740	819	1019
at1g02740	1098	1306
at1g02740	1410	1521
at1g02740	1561	1812
at1g02740	1957	2132
at1g02740	2145	2238
at1g02740	2291	2397
at1g02750	258	484
at1g02750	629	1105
at1g02750	1182	1279
at1g02750	1143	1288
at1g02770	531	643
at1g02770	732	833
at1g02770	933	1047
at1g02770	1230	1304
at1g02770	1450	1657
at1g02780	340	435
at1g02780	502	591
at1g02780	904	1009
at1g02780	1131	1473
at1g02790	545	636
at1g02790	1139	1228
at1g02790	1530	1629
at1g02800	491	779
at1g02800	942	1025
at1g02800	1130	1234
at1g02800	1395	1507
at1g02800	1599	1774
at1g02800	1974	2062
at1g02800	2268	2637
at1g02810	1064	1375
at1g02820	370	467
at1g02830	148	229
at1g02840	88	173
at1g02840	264	360
at1g02840	425	568
at1g02840	642	742
at1g02840	874	961
at1g02840	1007	1095
at1g02840	1152	1230
at1g02840	1279	1372
at1g02840	1428	1506
at1g02840	1729	2548
at1g02840	2581	2678
at1g02840	2754	2840
at1g02840	1729	2195
at1g02840	88	177
at1g02850	199	328
at1g02850	391	474
at1g02850	529	600
at1g02850	675	761
at1g02850	832	927
at1g02850	1014	1099
at1g02850	1354	1505
at1g02850	1539	1624
at1g02850	1844	1917
at1g02850	1945	2024
at1g02850	2111	2212
at1g02850	2302	2380
at1g02850	1354	1424
at1g02850	1354	1496
at1g02850	2302	2377
at1g02860	508	596
at1g02860	843	938
at1g02860	1216	1449
at1g02860	1586	1685
at1g02860	1743	1835
at1g02860	1743	1841
at1g02870	301	389
at1g02870	510	1045
at1g02880	457	554
at1g02880	803	893
at1g02880	994	1126
at1g02880	1505	1599
at1g02880	1198	1409
at1g02880	1727	1855
at1g02880	1510	1599
at1g02890	394	484
at1g02890	588	664
at1g02890	723	808
at1g02890	946	1035
at1g02890	1219	1315
at1g02890	1398	1476
at1g02890	1598	1686
at1g02890	1865	1947
at1g02890	2016	2093
at1g02890	2189	2276
at1g02890	2351	2440
at1g02890	2529	2612
at1g02890	2716	2833
at1g02890	2904	3011
at1g02890	3184	3271
at1g02890	3341	3417
at1g02890	3565	3675
at1g02890	3738	3820
at1g02890	4048	4277
at1g02890	4368	4460
at1g02890	4584	4671
at1g02890	5347	5472
at1g02890	5618	5700
at1g02890	5813	6037
at1g02890	6128	6229
at1g02890	6448	6620
at1g02890	1219	1476
at1g02910	247	357
at1g02910	453	558
at1g02910	658	741
at1g02910	929	1012
at1g02910	1169	1251
at1g02910	1482	1566
at1g02910	1701	1816
at1g02910	1919	2280
at1g02920	660	767
at1g02920	815	900
at1g02930	614	725
at1g02930	773	866
at1g02930	1077	1158
at1g02940	467	537
at1g02940	585	682
at1g02940	824	939
at1g02950	626	711
at1g02950	759	963
at1g02950	1105	1200
at1g02950	1111	1200
at1g02950	83	99
at1g02950	626	707
at1g02952	92	542
at1g02952	623	767
at1g02960	197	280
at1g02960	410	502
at1g02960	566	670
at1g02960	770	864
at1g02960	997	1086
at1g02960	1211	1302
at1g02960	1597	1742
at1g02960	1874	1985
at1g02960	2116	2208
at1g02960	2263	2356
at1g02960	2395	2590
at1g02960	2642	2749
at1g02960	2779	2879
at1g02960	593	670
at1g02965	123	259
at1g02965	314	446
at1g02965	485	672
at1g02965	746	858
at1g02965	888	991
at1g02970	401	659
at1g02970	719	794
at1g02970	860	1136
at1g02970	1399	1508
at1g02970	1575	1663
at1g02970	1772	1882
at1g02970	1922	2035
at1g02970	2189	2287
at1g02970	2640	2739
at1g02980	134	226
at1g02980	325	421
at1g02980	654	724
at1g02980	1005	1103
at1g02980	1192	1280
at1g02980	1420	1500
at1g02980	1622	1710
at1g02980	1862	1953
at1g02980	2129	2235
at1g02980	2396	2473
at1g02980	2616	2691
at1g02980	2909	2990
at1g02980	3157	3243
at1g02990	526	848
at1g02990	1008	1337
at1g02990	1497	1628
at1g02990	1682	1780
at1g02990	1922	2007
at1g02990	3382	3469
at1g02990	4570	4661
at1g02990	5029	5110
at1g02990	5202	5284
at1g02990	5356	5449
at1g02990	5614	5720
at1g02990	1497	1780
at1g02990	5210	5284
at1g03000	257	392
at1g03000	475	569
at1g03000	713	790
at1g03000	1061	1147
at1g03000	1269	1362
at1g03000	1520	1643
at1g03000	1924	2096
at1g03000	2284	2510
at1g03000	2690	2868
at1g03000	3009	3232
at1g03000	3475	3554
at1g03000	4189	4286
at1g03010	92	638
at1g03010	704	801
at1g03010	1997	2068
at1g03010	2314	2408
at1g03030	204	298
at1g03030	398	499
at1g03030	542	629
at1g03030	706	799
at1g03030	991	1090
at1g03030	1120	1202
at1g03030	1260	1351
at1g03030	1424	1535
at1g03030	1621	1718
at1g03030	1779	1876
at1g03030	1904	2005
at1g03040	589	683
at1g03040	763	1159
at1g03040	1224	1397
at1g03040	1462	1629
at1g03040	1751	2196
at1g03040	1736	2196
at1g03050	464	579
at1g03050	784	876
at1g03050	1742	1873
at1g03055	119	224
at1g03055	316	678
at1g03055	784	938
at1g03055	999	1075
at1g03055	1167	1246
at1g03055	1391	1488
at1g03060	1734	1845
at1g03060	1991	2086
at1g03060	2392	2535
at1g03060	2843	3188
at1g03060	6190	6463
at1g03060	8113	8209
at1g03060	9323	9433
at1g03060	9535	9644
at1g03060	10343	10494
at1g03060	11647	11803
at1g03060	11917	12209
at1g03060	12274	12418
at1g03060	12609	12764
at1g03060	12937	13080
at1g03060	13136	13217
at1g03060	13352	13565
at1g03060	13650	13803
at1g03060	13875	14238
at1g03070	123	240
at1g03070	515	597
at1g03070	710	1016
at1g03070	1173	1276
at1g03070	156	240
at1g03080	1131	1318
at1g03080	5471	5623
at1g03080	5827	5952
at1g03080	6014	6264
at1g03090	372	446
at1g03090	567	677
at1g03090	824	942
at1g03090	1079	1292
at1g03090	1387	1831
at1g03090	1923	2006
at1g03090	2117	2268
at1g03090	2372	2503
at1g03090	2639	2824
at1g03090	3058	3144
at1g03090	3304	3412
at1g03090	3525	3623
at1g03090	3868	3942
at1g03090	4038	4137
at1g03090	1387	1470
at1g03090	1529	1831
at1g03103	335	426
at1g03103	530	662
at1g03110	250	540
at1g03110	704	873
at1g03110	1053	1171
at1g03110	1227	1312
at1g03110	1382	1551
at1g03110	1629	1712
at1g03110	1771	1875
at1g03110	1978	2052
at1g03110	2112	2183
at1g03120	390	712
at1g03140	520	1011
at1g03150	125	232
at1g03150	322	1141
at1g03150	1273	1524
at1g03150	1593	1786
at1g03150	1846	1937
at1g03160	529	605
at1g03160	1110	1229
at1g03160	1297	1732
at1g03160	1929	2018
at1g03160	2149	2699
at1g03160	2785	2876
at1g03160	3316	3418
at1g03160	3585	3744
at1g03160	3974	4204
at1g03160	4319	4472
at1g03160	3650	3744
at1g03180	281	686
at1g03180	743	821
at1g03180	1129	1242
at1g03180	1290	1375
at1g03180	1469	1558
at1g03180	1637	1712
at1g03190	123	282
at1g03190	829	956
at1g03190	1236	1629
at1g03190	1711	1810
at1g03190	2213	2346
at1g03190	2539	2627
at1g03190	2807	2960
at1g03190	3084	3281
at1g03190	3370	3476
at1g03190	3554	3648
at1g03190	3724	4012
at1g03190	4120	4218
at1g03200	235	480
at1g03210	228	371
at1g03210	649	734
at1g03210	895	996
at1g03210	1079	1186
at1g03240	240	533
at1g03250	379	477
at1g03250	578	670
at1g03250	828	976
at1g03250	1058	1190
at1g03250	1298	1547
at1g03250	1617	1750
at1g03250	846	976
at1g03260	325	457
at1g03260	487	1005
at1g03260	1097	1245
at1g03260	1361	1510
at1g03260	1596	1782
at1g03260	1880	2015
at1g03260	2069	2197
at1g03260	2258	2470
at1g03270	241	451
at1g03270	527	637
at1g03270	720	809
at1g03270	922	1192
at1g03270	1275	1439
at1g03270	1510	1782
at1g03270	1849	1995
at1g03270	2082	2166
at1g03270	2239	2327
at1g03270	2699	2822
at1g03270	2868	2973
at1g03270	3033	3130
at1g03280	83	531
at1g03280	653	801
at1g03280	923	1213
at1g03280	1333	1705
at1g03280	1818	1927
at1g03280	2036	2133
at1g03280	2316	2424
at1g03280	2618	2826
at1g03280	3053	3162
at1g03280	3375	3627
at1g03290	150	591
at1g03290	657	869
at1g03290	1034	1172
at1g03290	1854	2049
at1g03290	2222	2312
at1g03290	2428	2551
at1g03290	2730	2828
at1g03290	2874	3020
at1g03290	271	591
at1g03300	956	998
at1g03310	111	459
at1g03310	134	459
at1g03320	70	149
at1g03330	298	938
at1g03330	1096	1313
at1g03340	122	236
at1g03340	416	498
at1g03340	840	934
at1g03340	1005	1077
at1g03360	277	355
at1g03360	456	566
at1g03360	611	717
at1g03360	806	886
at1g03360	951	1051
at1g03360	1119	1209
at1g03365	169	611
at1g03365	2614	3153
at1g03370	687	794
at1g03370	2014	2127
at1g03370	2309	2458
at1g03370	2741	2828
at1g03370	2944	3068
at1g03370	3330	3628
at1g03370	3793	3888
at1g03380	544	985
at1g03380	1449	1687
at1g03380	2124	2285
at1g03380	2530	2616
at1g03380	3443	3528
at1g03380	3685	3894
at1g03380	4021	4136
at1g03380	4627	4724
at1g03400	400	485
at1g03400	806	931
at1g03410	598	679
at1g03410	1000	1517
at1g03430	355	495
at1g03430	625	770
at1g03430	841	936
at1g03430	1007	1126
at1g03430	1198	1307
at1g03445	297	394
at1g03445	524	622
at1g03445	757	846
at1g03445	921	996
at1g03445	1192	1279
at1g03445	1377	1450
at1g03445	1534	1647
at1g03445	1885	1961
at1g03445	2035	2131
at1g03445	2242	2350
at1g03445	2431	2604
at1g03445	2684	2870
at1g03445	3028	3138
at1g03445	3219	3295
at1g03445	3390	3562
at1g03445	3631	3711
at1g03445	3807	4190
at1g03445	4284	4368
at1g03445	4441	4592
at1g03445	4670	4823
at1g03445	4883	4989
at1g03457	491	581
at1g03457	724	819
at1g03457	1122	1255
at1g03457	1425	1527
at1g03457	1606	1701
at1g03457	1826	1966
at1g03457	2017	2672
at1g03457	2754	3073
at1g03457	1853	1966
at1g03470	1027	1495
at1g03470	1606	1712
at1g03470	1597	1716
at1g03475	320	404
at1g03475	502	608
at1g03475	732	825
at1g03475	912	1094
at1g03475	1177	1263
at1g03475	1357	1446
at1g03475	1521	1601
at1g03490	339	419
at1g03490	520	572
at1g03490	809	867
at1g03520	595	679
at1g03520	794	874
at1g03520	949	1050
at1g03520	1439	2071
at1g03530	1381	1483
at1g03530	1560	1755
at1g03545	668	763
at1g03545	1218	1868
at1g03550	315	413
at1g03550	478	574
at1g03550	622	771
at1g03550	838	932
at1g03550	977	1074
at1g03550	1167	1256
at1g03550	1318	1393
at1g03550	1515	1603
at1g03550	1636	1746
at1g03550	1808	1909
at1g03550	2013	2103
at1g03590	691	777
at1g03590	1000	1102
at1g03590	1219	1330
at1g03590	1668	1762
at1g03590	2229	3103
at1g03610	510	600
at1g03610	820	1005
at1g03610	1191	1284
at1g03610	1461	1539
at1g03620	102	203
at1g03620	297	410
at1g03620	457	563
at1g03620	686	801
at1g03620	855	950
at1g03620	1065	1179
at1g03620	1247	1349
at1g03620	1466	1625
at1g03620	1705	1817
at1g03630	114	208
at1g03630	306	392
at1g03630	929	1014
at1g03630	1369	1449
at1g03630	306	398
at1g03650	459	838
at1g03670	618	688
at1g03670	1235	1317
at1g03680	485	822
at1g03687	303	570
at1g03687	710	798
at1g03687	890	969
at1g03687	1095	1205
at1g03687	1311	1439
at1g03687	1519	1615
at1g03687	1697	1789
at1g03700	246	350
at1g03700	452	662
at1g03710	330	403
at1g03710	552	668
at1g03710	887	1045
at1g03720	213	284
at1g03720	451	556
at1g03720	785	1165
at1g03740	1197	1274
at1g03740	1558	1653
at1g03740	1970	2059
at1g03740	2286	2371
at1g03740	2586	2678
at1g03740	3061	3144
at1g03750	390	505
at1g03750	611	715
at1g03750	1881	1957
at1g03750	2083	2173
at1g03750	2448	2534
at1g03750	2759	2854
at1g03760	206	305
at1g03760	370	476
at1g03760	511	633
at1g03760	733	854
at1g03760	887	970
at1g03760	1044	1126
at1g03760	1506	1592
at1g03760	1759	1919
at1g03760	1978	2062
at1g03770	411	546
at1g03770	597	901
at1g03770	959	1209
at1g03770	1290	1381
at1g03770	1501	1598
at1g03770	1639	1738
at1g03770	2241	2323
at1g03770	2430	2552
at1g03770	2722	2828
at1g03770	411	540
at1g03770	2448	2552
at1g03780	824	910
at1g03780	1121	1178
at1g03780	1297	1557
at1g03780	1688	1778
at1g03780	1933	2022
at1g03780	2102	2364
at1g03780	2606	2679
at1g03780	2792	2885
at1g03780	2981	3063
at1g03780	3275	3362
at1g03780	3522	3607
at1g03780	3692	4009
at1g03780	490	569
at1g03780	628	716
at1g03780	1076	1178
at1g03780	1297	1393
at1g03780	1473	1557
at1g03780	2102	2215
at1g03780	2277	2364
at1g03780	145	280
at1g03810	250	670
at1g03830	1306	1454
at1g03830	1531	1624
at1g03830	2176	2280
at1g03830	2365	2489
at1g03830	2611	2724
at1g03830	2858	2937
at1g03830	3026	3109
at1g03830	3294	3438
at1g03830	3491	3584
at1g03830	3721	3981
at1g03830	4142	4431
at1g03830	3721	3808
at1g03830	3873	3981
at1g03840	1066	1813
at1g03840	2209	2406
at1g03840	2203	2406
at1g03850	405	1184
at1g03860	492	584
at1g03860	796	878
at1g03860	1048	1471
at1g03860	1587	1680
at1g03860	1853	2466
at1g03860	1853	2256
at1g03880	318	529
at1g03880	791	1104
at1g03880	1532	1774
at1g03890	353	456
at1g03890	721	852
at1g03890	1262	1334
at1g03900	608	1305
at1g03900	1553	1640
at1g03905	232	647
at1g03905	807	955
at1g03905	1006	1097
at1g03905	1233	1429
at1g03905	1515	1914
at1g03910	103	312
at1g03910	620	734
at1g03910	825	1063
at1g03910	1162	1304
at1g03910	1375	1490
at1g03910	1552	1641
at1g03910	1781	2306
at1g03910	2401	2619
at1g03910	2903	2995
at1g03910	3297	3390
at1g03910	3566	3646
at1g03910	3912	3998
at1g03910	1781	2055
at1g03910	2186	2306
at1g03920	427	489
at1g03920	747	823
at1g03920	1064	1151
at1g03920	1367	1463
at1g03920	1542	1628
at1g03920	1712	1817
at1g03920	1948	2069
at1g03920	2182	2287
at1g03920	2334	2490
at1g03920	2574	2651
at1g03920	2707	2805
at1g03930	746	844
at1g03930	884	978
at1g03930	1047	1158
at1g03930	1306	1408
at1g03930	1503	1660
at1g03930	1730	1813
at1g03930	1874	1966
at1g03930	2029	2149
at1g03930	2233	2313
at1g03930	2439	2522
at1g03930	2607	2691
at1g03930	2757	2834
at1g03930	2964	3060
at1g03950	262	331
at1g03950	386	483
at1g03950	518	607
at1g03950	687	771
at1g03950	842	994
at1g03950	1065	1164
at1g03950	1268	1338
at1g03950	1388	1475
at1g03950	1509	1697
at1g03950	1741	2008
at1g03960	523	620
at1g03960	829	1053
at1g03960	1158	1237
at1g03960	1336	1485
at1g03960	1590	1714
at1g03960	1804	1970
at1g03960	2111	2365
at1g03960	2512	2626
at1g03960	2735	3081
at1g03960	3237	3344
at1g03960	3469	3618
at1g03960	3767	3854
at1g03960	829	907
at1g03960	962	1053
at1g03980	825	1035
at1g03980	1210	1337
at1g03980	1523	1618
at1g03980	1845	1944
at1g03980	1995	2086
at1g03980	2249	2413
at1g03980	2651	2718
at1g03980	2874	3231
at1g03982	496	581
at1g03982	662	758
at1g03990	249	447
at1g03990	722	1019
at1g04010	374	490
at1g04010	585	702
at1g04010	786	860
at1g04010	964	1045
at1g04010	1213	1383
at1g04010	1454	1609
at1g04010	1660	1988
at1g04010	2082	2239
at1g04010	2338	2677
at1g04010	2830	2923
at1g04010	3139	3503
at1g04010	3579	3687
at1g04010	3856	3941
at1g04010	4085	4184
at1g04010	4319	4687
at1g04020	156	261
at1g04020	314	408
at1g04020	478	553
at1g04020	905	995
at1g04020	1210	1385
at1g04020	1639	1740
at1g04020	1840	1983
at1g04020	2169	2265
at1g04020	2362	2459
at1g04020	2549	2688
at1g04020	2853	2952
at1g04020	3070	3159
at1g04020	482	557
at1g04020	1210	1388
at1g04030	298	492
at1g04030	592	667
at1g04030	1711	1857
at1g04030	1933	2186
at1g04040	380	593
at1g04040	802	1031
at1g04050	398	502
at1g04050	598	732
at1g04050	782	873
at1g04050	939	1027
at1g04050	1280	1390
at1g04050	2408	2555
at1g04050	2825	2902
at1g04050	3033	3123
at1g04050	3161	3256
at1g04050	3318	3417
at1g04080	180	458
at1g04080	726	849
at1g04080	958	1235
at1g04080	1464	2016
at1g04080	2183	2496
at1g04080	2889	3352
at1g04080	3495	3625
at1g04080	3777	3863
at1g04080	3979	4167
at1g04080	4397	4487
at1g04080	4792	4876
at1g04080	4977	5123
at1g04080	1876	2016
at1g04080	2889	2974
at1g04080	3074	3154
at1g04080	3217	3352
at1g04090	180	485
at1g04100	575	819
at1g04100	1129	1227
at1g04100	1359	1452
at1g04120	511	606
at1g04120	845	931
at1g04120	994	1101
at1g04120	1406	1486
at1g04120	1700	1782
at1g04120	2076	2158
at1g04120	2322	2403
at1g04120	3101	3314
at1g04120	3400	3478
at1g04120	3798	3908
at1g04120	6045	6239
at1g04120	830	931
at1g04130	143	223
at1g04130	435	514
at1g04130	705	799
at1g04130	999	1104
at1g04130	1184	1472
at1g04130	1595	1682
at1g04130	1774	1875
at1g04140	468	594
at1g04140	683	769
at1g04140	882	1024
at1g04140	1137	1330
at1g04140	1390	1494
at1g04140	1694	1799
at1g04140	2811	2885
at1g04140	3010	3140
at1g04140	3207	3296
at1g04140	3404	3704
at1g04140	3788	3868
at1g04140	3984	4079
at1g04140	4237	4691
at1g04140	468	577
at1g04160	3	620
at1g04160	748	876
at1g04160	1019	1163
at1g04160	1308	1396
at1g04160	1555	1757
at1g04160	1815	1917
at1g04160	2076	2170
at1g04160	2319	2401
at1g04160	2537	2627
at1g04160	2773	2899
at1g04160	3000	3418
at1g04160	3475	3567
at1g04160	3668	3912
at1g04160	3949	4073
at1g04160	4199	4321
at1g04160	4488	4580
at1g04160	4711	4810
at1g04160	4919	5008
at1g04160	5068	5162
at1g04160	5339	5432
at1g04160	5637	5808
at1g04160	5927	6078
at1g04160	6176	6282
at1g04160	6494	6615
at1g04160	6754	6842
at1g04160	6956	7047
at1g04160	7091	7198
at1g04160	7248	7331
at1g04160	7501	7818
at1g04160	7970	8057
at1g04160	8248	8407
at1g04160	8535	8613
at1g04160	8683	8853
at1g04160	8949	9024
at1g04160	9080	9171
at1g04160	9227	9310
at1g04160	9473	9541
at1g04170	175	454
at1g04170	586	674
at1g04170	735	855
at1g04170	967	1054
at1g04170	1156	1434
at1g04170	1661	1773
at1g04170	1991	2092
at1g04170	2352	2455
at1g04180	666	767
at1g04190	265	430
at1g04190	563	643
at1g04190	762	841
at1g04190	1020	1129
at1g04190	1302	1393
at1g04190	1443	1558
at1g04190	1651	1973
at1g04200	384	503
at1g04200	742	819
at1g04200	882	976
at1g04200	1105	1197
at1g04200	1338	1502
at1g04200	1747	1824
at1g04200	1911	2042
at1g04200	2144	2310
at1g04200	2438	2520
at1g04200	2633	2810
at1g04200	2928	3019
at1g04200	3109	3208
at1g04200	3300	3380
at1g04200	3469	3591
at1g04200	3710	3820
at1g04200	3911	4026
at1g04200	4083	4305
at1g04210	788	1153
at1g04210	1417	1534
at1g04210	1696	1822
at1g04210	2557	2649
at1g04210	3078	3171
at1g04210	3352	3585
at1g04210	3741	3819
at1g04210	4043	4127
at1g04210	4477	4564
at1g04210	4665	4749
at1g04220	973	2018
at1g04230	211	478
at1g04230	607	716
at1g04230	846	1018
at1g04230	1156	1331
at1g04230	1445	1676
at1g04230	1739	1917
at1g04230	2156	2306
at1g04240	452	557
at1g04240	865	948
at1g04250	363	677
at1g04250	888	1203
at1g04250	1341	1483
at1g04250	1544	2046
at1g04270	497	973
at1g04270	1030	1118
at1g04270	1266	1355
at1g04270	497	976
at1g04280	453	545
at1g04280	689	799
at1g04280	1121	1220
at1g04280	1349	1441
at1g04280	1659	1860
at1g04280	1924	2062
at1g04280	2285	2706
at1g04280	2939	3088
at1g04290	342	426
at1g04290	569	651
at1g04295	292	396
at1g04300	1400	1522
at1g04300	1723	1796
at1g04300	2286	2372
at1g04300	2522	2616
at1g04300	2728	2907
at1g04300	3255	3721
at1g04300	3879	4081
at1g04300	4213	4283
at1g04300	4351	4440
at1g04300	4528	4638
at1g04300	4749	5122
at1g04300	5344	5900
at1g04300	4375	4440
at1g04300	4692	5122
at1g04310	514	587
at1g04310	2376	2783
at1g04340	356	510
at1g04340	608	695
at1g04340	784	876
at1g04340	990	1574
at1g04350	637	709
at1g04350	1030	1120
at1g04380	473	606
at1g04380	927	1001
at1g04390	748	1117
at1g04390	1269	1355
at1g04390	2119	2307
at1g04390	2407	2719
at1g04390	2961	3092
at1g04390	3225	3329
at1g04390	3836	3940
at1g04390	4066	4168
at1g04400	757	903
at1g04400	1615	1711
at1g04400	1935	2040
at1g04400	2457	2638
at1g04400	2524	2638
at1g04410	435	524
at1g04410	635	728
at1g04410	863	953
at1g04410	1230	1388
at1g04410	1563	1670
at1g04410	1828	2148
at1g04420	251	332
at1g04420	427	607
at1g04420	690	806
at1g04420	966	1111
at1g04420	1228	1318
at1g04420	1453	1536
at1g04420	1714	1853
at1g04425	91	1253
at1g04425	1365	2451
at1g04430	209	671
at1g04430	997	1080
at1g04430	1244	1342
at1g04430	1524	1593
at1g04430	2187	2307
at1g04430	2419	2526
at1g04430	2746	2845
at1g04430	520	671
at1g04440	636	722
at1g04440	762	850
at1g04440	919	1018
at1g04440	1166	1241
at1g04440	1336	1444
at1g04440	1514	1590
at1g04440	1651	1790
at1g04440	1853	1928
at1g04440	2012	2139
at1g04440	2265	2365
at1g04440	2450	2541
at1g04440	2604	2861
at1g04440	2997	3132
at1g04450	27	161
at1g04450	292	424
at1g04450	540	639
at1g04450	739	827
at1g04470	1096	1174
at1g04470	1360	1438
at1g04470	2110	2182
at1g04470	2849	2932
at1g04480	28	150
at1g04480	434	1039
at1g04490	234	335
at1g04490	1405	1632
at1g04490	1686	1847
at1g04490	1959	2052
at1g04500	432	524
at1g04500	649	742
at1g04500	933	1057
at1g04500	1749	2762
at1g04510	187	278
at1g04510	363	513
at1g04510	584	673
at1g04510	735	1006
at1g04510	1092	1242
at1g04510	1383	1472
at1g04510	1593	1757
at1g04510	1873	2132
at1g04510	2227	2323
at1g04510	2382	2480
at1g04510	2554	2659
at1g04510	2763	2930
at1g04510	3049	3143
at1g04510	3220	3319
at1g04510	3403	3491
at1g04510	3542	3729
at1g04510	3799	3891
at1g04510	3805	3897
at1g04520	695	1028
at1g04520	1414	1916
at1g04520	2023	2203
at1g04530	329	429
at1g04530	583	819
at1g04530	933	1010
at1g04530	1182	1280
at1g04550	410	683
at1g04550	1303	1387
at1g04550	969	1051
at1g04550	1168	1242
at1g04555	339	885
at1g04555	955	1051
at1g04555	1186	1295
at1g04560	253	346
at1g04560	523	690
at1g04570	1276	1390
at1g04580	320	421
at1g04580	610	706
at1g04580	804	891
at1g04580	986	1061
at1g04580	2026	2099
at1g04580	2317	2420
at1g04580	2629	2745
at1g04580	3004	3156
at1g04580	4763	5254
at1g04590	323	451
at1g04590	643	782
at1g04590	994	1152
at1g04590	1295	1436
at1g04590	1549	1949
at1g04590	2050	2170
at1g04590	2230	2366
at1g04590	2402	2694
at1g04590	652	782
at1g04600	3	434
at1g04600	559	775
at1g04600	918	1053
at1g04600	1198	1290
at1g04600	1446	1559
at1g04600	1617	1711
at1g04600	1870	1972
at1g04600	2121	2188
at1g04600	2324	2411
at1g04600	2557	2638
at1g04600	2739	3037
at1g04600	3094	3169
at1g04600	3270	3370
at1g04600	3407	3492
at1g04600	3618	3701
at1g04600	3871	3955
at1g04600	4086	4192
at1g04600	4301	4430
at1g04600	4490	4693
at1g04600	4870	4954
at1g04600	5159	5273
at1g04600	5392	5649
at1g04600	5747	5874
at1g04600	6161	6284
at1g04600	6436	6551
at1g04600	6700	6818
at1g04600	6982	7070
at1g04600	7209	7330
at1g04600	7444	7523
at1g04600	7543	7649
at1g04600	7726	7815
at1g04600	7985	8150
at1g04600	8302	8450
at1g04600	8626	8719
at1g04600	9009	9077
at1g04600	9147	9245
at1g04600	9344	9421
at1g04600	9477	9556
at1g04600	9612	9819
at1g04600	9899	9979
at1g04600	10055	10140
at1g04610	850	1013
at1g04610	1384	1717
at1g04620	219	328
at1g04620	422	518
at1g04620	582	743
at1g04620	800	899
at1g04620	968	1054
at1g04620	1133	1229
at1g04620	1256	1361
at1g04620	1422	1503
at1g04620	1538	1616
at1g04620	1713	1888
at1g04620	1950	2050
at1g04620	2101	2186
at1g04620	2264	2399
at1g04620	2440	2545
at1g04620	2629	2776
at1g04620	2887	2979
at1g04620	3063	3156
at1g04620	3261	3671
at1g04625	90	402
at1g04625	958	1864
at1g04630	332	419
at1g04630	490	1039
at1g04640	76	459
at1g04650	883	1049
[truncated: 126,272 more rows]

## Sheet: Known Expressed (Totalled)
Gene	SpliceLeft	SpliceRight	Count
at1g67090	815	922	5223
at1g67090	544	681	4953
at1g79040	521	619	4878
at5g38410	873	964	4563
at3g45140	2545	2699	4411
at4g10340	1142	1221	4409
at2g39730	727	809	4353
at3g61470	1267	1363	4338
at5g38410	568	739	4205
at1g79040	379	466	4201
at1g20620	2539	2625	4199
at2g39730	1281	1373	4194
at1g20620	2975	3068	4107
at5g54770	1053	1139	4045
at2g39730	1663	1755	4044
at5g66570	924	1011	4042
at5g54770	441	565	4030
at5g35630	2444	2531	3989
at1g06680	362	473	3921
at1g06680	846	1102	3921
at4g38970	1363	1456	3893
at5g01530	657	945	3876
at5g38420	773	864	3875
at5g42980	867	966	3855
at3g09390	432	639	3854
at2g38540	415	535	3850
at5g35630	2591	2672	3849
at4g21960	849	1335	3848
at1g08380	752	849	3828
at3g01500	614	683	3799
at1g20620	2714	2814	3797
at3g45140	2965	3065	3782
at1g42970	1338	1415	3761
at3g26650	1190	1276	3740
at4g21960	1500	1602	3739
at3g47470	381	472	3736
at1g52400	1435	1519	3733
at4g03280	1103	1203	3731
at4g38970	1153	1254	3721
at1g08380	462	680	3710
at2g39730	1458	1558	3705
at1g23310	2055	2139	3678
at3g45140	1711	2047	3670
at5g38420	498	639	3670
at3g14420	1564	1656	3642
at3g47470	738	818	3638
at1g42970	1973	2072	3636
at1g31330	497	761	3616
at4g23600	1354	1466	3604
at3g22890	1632	1706	3594
at4g10340	901	1008	3592
at3g01500	1375	1484	3588
at3g61470	648	753	3586
at3g54890	725	813	3583
at4g10340	682	781	3574
at1g23310	1166	1246	3572
at1g52400	2500	2584	3547
at3g15353	426	635	3547
at3g22890	1792	1875	3544
at3g16640	454	548	3541
at3g14420	787	934	3540
at1g52400	2294	2389	3532
at1g79040	229	321	3529
at1g70700	1861	1944	3527
at1g42970	1464	1567	3524
at3g45140	1521	1626	3518
at1g07890	1056	1162	3509
at5g60390	1030	1131	3493
at1g42970	940	1032	3489
at1g23310	684	783	3486
at1g30380	512	590	3485
at4g03280	1385	1468	3485
at1g20440	772	918	3483
at5g38430	779	869	3465
at2g39730	2071	2556	3460
at3g45140	379	709	3446
at3g54890	915	1229	3445
at1g07890	1227	1380	3444
at3g62290	1732	1832	3441
at3g15353	295	379	3425
at1g07890	1514	1606	3424
at1g70700	1711	1807	3419
at5g17920	3691	3790	3406
at4g38970	766	844	3404
at3g22890	1284	1372	3400
at4g28750	468	874	3397
at5g14740	3066	3192	3396
at4g21280	989	1088	3393
at3g14420	1217	1307	3392
at3g55440	2078	2165	3390
at2g41100	1115	1217	3389
at1g76180	646	734	3378
at2g46820	1220	1318	3377
at1g23310	1377	1466	3376
at3g18780	1839	1926	3370
at5g26000	2391	2508	3363
at1g23310	1884	1968	3361
at1g44575	462	542	3359
at1g74470	1289	1377	3359
at3g47470	966	1194	3357
at4g30530	1296	1643	3355
at5g25980	757	851	3350
at2g41430	844	932	3346
at3g01500	1532	1633	3343
at1g26630	893	982	3333
at1g07890	1861	1949	3329
at3g14420	1915	2004	3323
at3g16640	834	927	3322
at5g26000	1237	1320	3321
at5g39570	1118	1780	3320
at5g46110	2066	2151	3319
at1g23310	874	953	3317
at5g25980	1902	2007	3310
at3g14420	1011	1093	3309
at1g23310	2425	2509	3303
at3g14420	635	741	3301
at3g62290	1272	1410	3296
at5g05600	1319	2235	3284
at5g50920	3075	3165	3284
at1g07890	2007	2091	3282
at5g50920	3284	3387	3281
at3g26650	860	946	3280
at1g23310	1639	1726	3277
at3g01500	788	886	3271
at1g23310	2574	2810	3270
at5g38430	473	645	3267
at3g01500	1118	1259	3264
at5g35630	1579	1665	3264
at3g01500	971	1065	3263
at1g52400	1628	1712	3260
at4g38970	982	1063	3257
at4g10340	542	632	3255
at1g42970	1192	1277	3253
at1g64720	1152	1235	3250
at4g05180	814	1052	3250
at5g35630	1963	2045	3246
at3g62290	1529	1614	3245
at5g17920	3062	3155	3242
at5g53300	1542	1900	3239
at5g25980	2041	2118	3234
at4g38970	497	636	3231
at1g61520	581	671	3228
at3g12780	366	444	3217
at2g46820	602	690	3210
at5g17920	3405	3490	3204
at5g25980	1375	1468	3196
at1g23490	1591	1686	3195
at4g33010	1578	1659	3194
at1g23490	1376	1510	3193
at4g37930	1473	1552	3191
at3g14420	2108	2192	3187
at5g42530	320	496	3180
at5g46110	1698	1784	3175
at1g23130	256	338	3171
at5g05600	682	989	3170
at5g35630	2119	2193	3168
at1g44575	785	1252	3166
at5g11670	3392	3486	3164
at5g02380	426	603	3156
at2g30950	1943	2030	3155
at3g14420	1725	1815	3153
at4g10340	374	458	3146
at2g21660	645	955	3145
at4g16190	1055	1131	3145
at4g01150	973	1056	3141
at1g64720	910	1069	3135
at3g08580	561	658	3135
at5g60360	1293	1404	3133
at1g06680	705	796	3131
at1g64720	756	829	3131
at1g23310	446	528	3130
at4g33010	491	589	3130
at2g18960	4915	5000	3129
at2g46820	924	1183	3126
at3g01500	1782	1941	3125
at1g08830	913	1046	3124
at5g26000	933	1017	3120
at3g60750	1843	1930	3114
at4g28750	301	403	3112
at4g38970	1725	1988	3111
at5g25980	2217	2308	3111
at3g11170	2053	2135	3110
at1g64720	1411	1488	3109
at2g41090	642	760	3104
at3g14420	1373	1502	3102
at1g52400	1926	2027	3098
at2g18960	5450	5542	3098
at4g08870	1398	1513	3097
at4g37930	1188	1276	3095
at1g61520	732	820	3088
at2g24850	413	570	3086
at1g07890	1685	1759	3083
at4g01150	615	704	3083
at5g60360	1883	1988	3083
at1g05010	535	618	3081
at5g04140	7757	7845	3076
at5g14740	3852	3990	3072
at4g05320	893	1122	3071
at5g26000	2049	2150	3071
at5g26000	1435	1545	3070
at5g19140	2311	2400	3069
at1g08830	1141	1320	3062
at4g21960	1790	1912	3061
at2g41100	745	846	3060
at4g13940	781	1070	3059
at1g66580	1108	1204	3057
at4g40040	523	622	3057
at4g23470	826	913	3055
at5g50920	1435	1525	3055
at4g37930	2033	2113	3049
at4g30530	383	967	3048
at1g67870	739	1251	3047
at3g04400	588	673	3046
at5g17920	2862	2957	3044
at2g13360	1090	1174	3042
at5g35630	1389	1473	3041
at4g37930	696	777	3037
at4g08870	1107	1189	3036
at2g45960	1004	1085	3035
at5g25980	1016	1120	3034
at5g26000	2225	2330	3034
at5g17920	2154	2256	3031
at5g15650	1509	1617	3029
at5g26000	2568	2673	3021
at3g44310	1362	1456	3020
at5g25980	1580	1685	3020
at1g08830	1521	1693	3019
at4g37930	1002	1084	3019
at4g37930	854	937	3016
at3g52590	504	884	3015
at1g26630	1056	1159	3013
at3g55440	2247	2339	3007
at4g23600	1039	1136	3004
at2g36830	449	541	3000
at4g01150	811	902	2999
at4g37930	2415	2511	2997
at4g37930	2189	2294	2994
at5g66570	334	631	2993
at3g12780	602	834	2991
at3g45140	2157	2244	2991
at5g53300	1298	1415	2990
at3g16640	1000	1330	2989
at1g14320	1014	1127	2988
at5g17920	2598	2696	2987
at2g43970	627	702	2984
at3g20390	522	618	2984
at5g25980	2413	2508	2983
at3g55440	1616	1795	2981
at1g23310	2220	2308	2978
at3g50480	530	822	2978
at2g43970	863	1040	2977
at3g62290	1913	1997	2977
at3g25770	337	441	2975
at4g37930	1824	1909	2975
at1g23310	1017	1101	2968
at5g26000	1800	1884	2968
at1g54410	264	530	2967
at5g46110	2629	2725	2967
at1g13440	1387	1474	2965
at1g67430	1182	1267	2964
at5g25980	368	535	2964
at5g53300	925	1194	2963
at1g65930	2819	2895	2962
at5g26000	809	899	2958
at3g54890	345	437	2954
at2g45960	1225	1314	2952
at1g26630	739	837	2950
at3g55440	1889	2000	2948
at4g37930	1644	1732	2948
at3g14415	1805	1894	2947
at2g30860	421	607	2946
at1g70700	1387	1471	2945
at5g64400	955	1245	2945
at1g51760	897	1000	2943
at5g14740	2902	3018	2943
at1g70700	1214	1303	2941
at3g14415	1650	1736	2937
at5g14740	3509	3767	2936
at1g52400	762	913	2934
at5g46110	2444	2530	2934
at5g35630	1264	1341	2928
at4g16190	733	809	2925
at1g59870	3397	3482	2924
at5g11670	2841	2929	2924
at3g22890	614	879	2923
at3g50820	594	693	2923
at5g17920	1083	1173	2922
at5g35630	1752	1835	2918
at5g09660	842	930	2917
at1g08830	1351	1446	2915
at5g26000	432	509	2915
at1g68010	1985	2071	2913
at3g11170	1812	1916	2913
at5g66190	1140	1224	2912
at3g08940	543	629	2911
at1g42970	459	539	2903
at1g20620	1670	1763	2902
at1g43170	1130	1219	2902
at4g37930	2597	2769	2901
at1g23310	2970	3239	2900
at5g51070	2418	2507	2900
at2g45960	483	709	2898
at3g55440	960	1305	2892
at4g05180	370	519	2892
at5g66190	629	713	2892
at5g60360	1668	1752	2890
at5g20230	292	485	2888
at1g59870	3172	3252	2885
at4g34110	3203	3288	2883
at1g42970	703	773	2882
at2g47730	2332	2493	2881
at1g47128	1435	1534	2879
at5g54270	537	602	2878
at1g74470	785	893	2876
at3g14415	1994	2082	2876
at2g46820	776	862	2875
at1g64230	1440	1527	2874
at4g23600	1525	1618	2874
at5g42050	853	934	2872
at3g16140	341	432	2871
at5g17920	1260	1529	2871
at4g23470	1554	1653	2867
at5g66190	775	870	2867
at3g60750	1242	1331	2866
at3g55440	1389	1484	2864
at5g43940	1763	1853	2863
at5g50920	1614	1696	2856
at2g30870	412	582	2854
at1g09340	1549	1718	2849
at1g11910	805	903	2849
at2g42540	435	742	2849
at3g60750	791	943	2849
at2g39730	321	446	2848
at2g13360	315	394	2846
at5g02160	414	658	2846
at5g01750	551	679	2840
at4g00430	1448	1752	2838
at3g04400	714	951	2837
at4g23670	555	911	2835
at5g66040	474	546	2833
at4g23600	289	700	2829
at4g08870	476	997	2828
at5g50920	2074	2172	2825
at4g12800	315	681	2824
at5g23010	2388	2479	2821
at4g33010	1059	1146	2819
at1g78380	591	1093	2818
at5g14740	3308	3456	2818
at5g51070	1419	1509	2817
at1g13440	1573	1665	2815
at3g61430	1236	1475	2813
at1g13440	579	668	2812
at1g13440	402	496	2809
at5g09660	624	723	2808
at1g68010	2115	2200	2807
at5g46110	2825	2961	2807
at4g33010	687	775	2806
at1g07590	2463	2744	2802
at3g11170	1190	1281	2802
at1g68010	1477	1567	2799
at5g02500	2052	2377	2799
at5g14780	1986	2135	2799
at4g24770	638	966	2797
at3g53870	997	1083	2796
at2g13360	604	724	2794
at5g50920	1771	1857	2792
at1g52400	2061	2192	2790
at5g35630	1079	1161	2790
at1g20020	1665	1763	2789
at5g25980	596	682	2788
at1g70700	565	1060	2787
at3g61430	1615	1710	2786
at1g13440	810	897	2785
at1g65930	2037	2130	2784
at1g68010	964	1057	2783
at3g53460	1192	1603	2783
at1g02780	502	591	2781
at1g11860	1463	1587	2781
at3g61440	1781	1857	2781
at4g37930	503	585	2780
at5g14740	4095	4247	2780
at4g33010	1958	2057	2778
at4g39200	632	1016	2778
at5g54810	1113	1197	2777
at5g11670	2667	2752	2776
at5g04140	8082	8174	2774
at5g17920	1656	1763	2773
at5g10450	1658	1924	2771
at4g37930	309	393	2770
at3g49120	399	1153	2766
at1g02780	904	1009	2764
at2g24850	1389	1514	2762
at3g18780	1147	1226	2762
at5g04140	7923	7999	2761
at5g11670	3006	3132	2761
at5g61410	860	936	2761
at1g68010	1820	1908	2757
at3g54050	859	955	2756
at3g62290	891	1202	2756
at5g46110	1354	1578	2755
at1g19570	653	840	2753
at5g51070	3693	3853	2753
at2g15970	639	728	2748
at3g63140	678	750	2748
at5g61410	1414	1508	2748
at4g33010	900	982	2742
at2g18020	489	723	2741
at2g23090	642	750	2741
at1g51760	491	772	2740
at3g49120	1344	1662	2736
at1g32060	1522	1626	2735
at1g65930	2620	2697	2735
at5g50920	3502	3759	2734
at3g55800	1345	1421	2733
at5g51070	3337	3457	2731
at5g42050	1118	1208	2730
at2g30950	2270	2385	2729
at2g35370	414	561	2721
at2g39010	391	897	2721
at3g20390	691	1076	2720
at4g23600	1957	2119	2718
at1g52400	590	687	2713
at1g68010	522	603	2713
at1g19570	930	1055	2711
at5g20290	586	698	2708
at1g67430	987	1080	2706
at1g68010	1641	1713	2706
at2g47170	1626	1718	2706
at3g55800	1521	1601	2706
at5g24930	967	1372	2706
at2g21330	1279	1474	2704
at4g39090	1199	1313	2703
at2g46820	390	481	2702
at1g32060	1012	1113	2701
at5g41700	1305	1499	2700
at4g35450	2030	2129	2699
at3g01500	2002	2929	2698
at4g40040	712	815	2698
at3g50820	986	1197	2697
at5g51070	2610	2720	2697
at2g21330	548	631	2693
at2g18960	5182	5269	2687
at5g20720	1390	1513	2687
at4g01050	2177	2361	2686
at1g22410	2038	2440	2683
at2g34250	2189	2275	2683
at1g11910	1059	1177	2682
at1g65960	468	3767	2679
at2g30950	1544	1630	2676
at3g04120	1129	1240	2674
at5g51070	3014	3104	2674
at3g56940	1422	1502	2672
at1g15820	773	989	2668
at5g66190	947	1049	2667
at2g20260	729	807	2666
at3g08580	1032	1116	2665
at5g13650	4066	4199	2665
at2g36530	2232	2337	2664
at4g02520	821	931	2664
at5g41700	1038	1201	2664
at5g61410	1213	1301	2664
at2g39730	321	435	2663
at2g23090	327	602	2662
at5g46110	2228	2328	2659
at2g18960	3244	3336	2656
at4g02520	661	773	2656
at1g43170	1628	1733	2655
at2g19480	2383	2480	2655
at4g09800	1050	1144	2651
at4g03280	543	986	2649
at1g65930	2372	2478	2648
at1g04410	635	728	2644
at3g26740	500	586	2644
at2g30570	606	933	2643
at4g11150	1616	1727	2642
at3g60750	2083	2170	2641
at4g33010	1334	1426	2640
at5g51070	2049	2137	2639
at2g24850	663	777	2638
at2g35370	731	821	2636
at5g04140	5947	6062	2636
at1g12900	1019	1097	2633
at1g13440	994	1080	2633
at4g23470	994	1229	2633
at5g10450	930	1536	2633
at1g04410	1230	1388	2632
at2g14560	400	485	2632
at3g54050	506	632	2632
at3g53870	576	811	2631
at1g05850	1009	1228	2630
at5g01750	906	1202	2630
at4g01150	292	515	2629
at4g33010	271	374	2629
at1g20450	685	776	2628
at3g14415	2186	2266	2628
at5g51070	1617	1708	2628
at5g66190	1302	1387	2627
at5g25610	592	1140	2625
at4g23630	2087	2184	2624
at1g59870	4323	4412	2622
at5g11670	2333	2420	2620
at5g61410	1045	1135	2620
at2g47170	1416	1508	2615
at2g43970	1108	1199	2614
at5g53300	1979	2079	2614
at1g09340	2439	2532	2610
at5g04590	2772	2890	2610
at5g17920	2419	2518	2610
at5g21090	2047	2230	2610
at2g37220	957	1229	2608
at5g51070	1838	1948	2608
at4g14880	1046	1144	2607
at5g07440	1567	1653	2607
at5g09660	1726	2046	2604
at4g08870	1646	1835	2603
at1g13440	1140	1241	2602
at1g75750	469	552	2601
at1g23490	1170	1258	2600
at5g64040	444	523	2600
at1g78900	3998	4095	2599
at2g38240	437	716	2599
at4g29350	866	978	2599
at4g35450	1609	1891	2599
at5g59880	1154	1248	2598
at1g04410	863	953	2597
at2g43970	1246	1339	2596
at3g20390	373	473	2596
at4g33010	2182	2263	2594
at1g45145	592	1229	2592
at2g34250	1305	1392	2592
at3g04120	1386	1482	2591
at1g09970	2725	2816	2589
at2g28900	1145	1233	2589
at5g43940	1344	1444	2586
at1g30360	2663	2752	2584
at1g22840	822	902	2583
at3g54050	1461	1565	2581
at1g07890	794	882	2580
at3g60750	1613	1695	2580
at4g17090	1658	1757	2580
at5g09660	461	535	2580
at4g27500	1691	1788	2578
at1g09340	2197	2350	2577
at1g76490	2095	2187	2574
at3g44310	439	1069	2573
at2g18960	4364	4452	2572
at2g34480	550	1054	2572
at4g21280	321	694	2572
at3g09840	1906	1991	2571
at1g05850	748	850	2569
at1g08830	1746	1971	2568
at1g65930	2245	2338	2566
at3g04120	1542	1636	2566
at1g47128	1769	2311	2565
at2g28800	1393	1535	2565
at3g56940	1246	1324	2564
at4g23600	1773	1864	2563
at5g43940	2014	2108	2563
at1g20693	1602	1696	2561
at1g56280	623	707	2561
at4g37930	2819	2926	2557
at4g23630	1276	1683	2554
at3g62030	1694	1788	2553
at5g35735	749	1557	2553
at5g40370	541	1088	2553
at2g28900	714	811	2552
at3g09840	1013	1140	2552
at3g57520	2108	2226	2551
at5g42050	1318	1403	2550
at5g09810	1960	2059	2549
at1g02930	773	866	2546
at4g34670	1117	1210	2546
at3g14415	1286	1391	2544
at5g37600	648	729	2544
at2g21620	408	517	2543
at1g75380	955	1041	2542
at3g14990	1935	2025	2542
at1g02930	614	725	2540
at3g11930	988	1067	2540
at5g64400	662	786	2540
at1g23490	897	1051	2539
at1g68010	2314	2503	2539
at1g32230	2433	2542	2530
at1g66580	955	1027	2529
at2g43970	1619	1699	2529
at3g60245	845	942	2526
at2g21330	900	987	2524
at4g23470	1671	1762	2521
at2g37220	521	619	2519
at3g09840	3101	3191	2518
at1g65960	4657	4778	2517
at3g15730	2635	2720	2517
at1g27450	1819	1913	2516
at4g29350	250	729	2516
at3g14415	888	1007	2515
at3g24830	750	846	2512
at1g09690	477	1007	2511
at2g28900	456	536	2511
at5g46250	2481	2583	2511
at2g34250	1957	2054	2509
at3g63490	1186	1314	2508
at4g32260	388	457	2508
at4g00430	789	884	2506
at1g11910	595	686	2505
at1g65960	4513	4605	2505
at2g21330	1077	1170	2505
at2g05710	4480	4563	2504
at2g24850	932	1012	2503
at3g57520	3093	3193	2502
at1g51760	1314	1393	2500
at1g12900	687	775	2498
at5g15970	342	457	2495
at4g18440	473	562	2493
at5g11670	2473	2569	2492
at4g11150	1016	1216	2490
at1g04410	1563	1670	2489
at1g52400	281	384	2489
at5g04590	1805	1902	2489
at4g33010	2458	2549	2488
at5g60600	4106	4205	2488
at3g53420	371	462	2486
at1g15930	999	1121	2485
at5g26000	611	710	2485
at3g52590	950	1027	2484
at5g42270	2054	2144	2484
at2g47170	789	909	2483
at5g09660	1019	1105	2483
at3g12780	1151	1248	2482
at1g53210	2152	2251	2480
at2g19480	2497	2580	2479
at1g14320	837	933	2478
at2g36530	1845	1977	2478
at4g16190	519	614	2478
at5g46110	980	1276	2478
at3g52880	1110	1302	2477
at2g47730	2181	2284	2476
at3g14420	418	511	2476
at1g37130	1135	1322	2474
at2g20260	313	664	2474
at2g28900	603	681	2474
at3g57520	2762	2864	2474
at5g54810	578	671	2474
at5g60360	1081	1220	2473
at5g58070	637	722	2471
at5g61410	1648	1724	2471
at1g20020	1330	1448	2469
at1g69620	1071	1156	2467
at2g03680	880	974	2466
at1g20020	767	866	2465
at1g51760	1521	1602	2463
at1g78040	321	654	2463
at5g54810	387	484	2463
at4g17090	1096	1240	2462
at3g16470	416	507	2459
at2g37220	1330	1445	2458
at3g61440	1121	1207	2458
at1g76490	1587	1749	2457
at3g14210	1308	1415	2457
at3g48000	982	1082	2457
at3g11170	1638	1732	2456
at3g60750	1033	1137	2456
at1g11860	1249	1345	2455
at4g00430	1024	1153	2454
at5g14780	991	1119	2454
at4g31500	824	920	2453
at1g59870	2745	2832	2452
at2g18960	3734	3827	2452
at1g56280	370	452	2451
at5g09660	1419	1508	2451
at2g28190	1410	1567	2449
at4g16720	442	529	2449
at4g05050	957	1292	2448
at2g28900	842	1094	2447
at3g57520	753	848	2447
at3g57520	1299	1408	2447
at3g61440	1344	1430	2447
at1g32060	659	928	2446
at2g24850	1856	2031	2446
at3g53420	602	730	2446
at5g60360	545	966	2444
at3g14415	730	842	2442
at4g27500	1421	1497	2440
at4g34620	1008	1106	2440
at5g61410	529	623	2440
at2g21620	1084	1197	2439
at4g39090	798	1080	2439
at2g24850	1071	1171	2438
at3g55800	1033	1124	2438
at5g04140	7428	7519	2437
at1g72150	1316	1506	2436
at1g75950	476	734	2434
at3g02090	2520	2672	2433
at3g52880	890	985	2432
at1g47128	401	498	2431
at2g27860	631	721	2431
at5g19940	762	848	2430
at1g49240	1903	2011	2429
at2g36530	2384	2482	2428
at3g24830	933	1197	2428
at1g16880	1618	1949	2427
at2g18960	4065	4160	2427
at1g08930	1093	1184	2426
at1g65930	1672	1763	2426
at5g11670	2196	2286	2426
at3g12780	1673	1751	2425
at2g28840	1297	1373	2424
at1g20020	1997	2085	2423
at3g15840	487	581	2423
at5g50920	2387	2890	2423
at2g21170	1440	1562	2422
at4g33010	3147	3267	2422
at3g44310	1737	1824	2421
at3g16470	956	1042	2420
at4g15470	386	1160	2420
at5g42270	1789	1871	2420
at1g19670	890	1044	2419
at2g39010	1192	1923	2419
at3g11940	619	709	2419
at3g12780	1508	1596	2418
at4g34620	392	963	2418
at5g46110	1879	1954	2417
at4g39980	1921	2007	2416
at4g40040	1050	1460	2414
at5g04140	7243	7335	2414
at5g08670	1505	1606	2414
at2g43970	1441	1540	2413
at5g10450	620	814	2413
at5g42270	1463	1543	2413
at1g70490	629	717	2412
at3g04840	1152	1369	2409
at1g65930	1455	1587	2408
at2g19730	1027	1370	2408
at1g09340	1221	1333	2407
at2g18960	4192	4283	2407
at2g06050	953	1035	2406
at1g75380	1115	1211	2403
at3g10920	1452	1536	2403
at3g60420	355	602	2403
at2g18960	3061	3140	2402
at2g28840	533	611	2402
at4g27090	661	954	2402
at1g01470	399	476	2400
at4g27090	463	532	2400
at1g09340	1939	2081	2399
at2g21170	1631	1723	2399
at1g15930	1186	1283	2398
at1g52400	453	535	2398
at4g35090	863	953	2398
at5g21090	1296	1450	2398
at4g23470	337	422	2397
at1g11910	420	507	2396
at1g75380	744	837	2396
at3g10920	1255	1375	2396
at1g66100	303	401	2395
at4g34050	723	906	2394
at1g11650	2739	2965	2393
at3g14415	1457	1588	2392
at4g14880	865	995	2392
at4g14400	3178	3262	2391
at3g63140	888	956	2390
at4g13430	660	756	2390
at5g14780	1659	1749	2389
at5g60360	2123	2219	2389
at3g14990	1679	1795	2388
at5g07090	719	807	2388
at2g30860	279	373	2387
at4g14880	678	786	2387
at4g23470	443	770	2387
at1g11910	1241	1342	2385
at1g78900	1613	1801	2385
at4g18440	630	696	2385
at5g66190	1520	1609	2385
at3g14990	1312	1479	2382
at5g61410	253	440	2381
at1g35680	1265	1422	2380
at1g65930	979	1063	2379
at3g09630	1183	1595	2376
at3g13460	725	811	2376
at1g13440	1780	1981	2374
at2g47170	979	1297	2374
at5g18310	706	826	2374
at5g24770	412	506	2373
at1g08930	2403	2497	2372
at1g78900	4183	4278	2372
at1g72370	572	677	2371
at5g13650	3420	3901	2371
at2g21620	596	966	2369
at1g11910	1455	1547	2368
at4g34670	861	932	2367
at5g15650	1252	1341	2367
at4g14880	1281	1373	2366
at5g02870	1154	1628	2365
at1g29670	1636	1732	2362
at5g13650	3147	3326	2361
at3g58680	751	1061	2360
at3g09840	2212	2302	2359
at1g65960	3967	4045	2358
at3g11170	652	953	2358
at5g64130	818	910	2358
at3g14415	1084	1162	2357
at3g04120	1876	1966	2356
at3g57520	2348	2655	2356
at4g18440	797	879	2356
at4g30210	1478	1571	2356
at2g29450	545	664	2355
at4g24690	2990	3069	2355
at1g18080	1006	1600	2353
at1g75380	1276	1371	2353
at4g17090	1350	1448	2353
at5g19940	509	583	2352
at2g28840	1625	1704	2351
at2g39770	1288	1375	2350
at5g09660	274	367	2350
at5g19140	2509	2604	2349
at1g72150	1854	1951	2348
at3g55800	1672	1758	2348
at3g63410	769	864	2348
at4g03520	543	1454	2348
at5g61410	692	804	2348
at4g13430	1290	1373	2347
at4g17520	880	968	2347
at1g59870	1206	1483	2346
at5g04140	7022	7101	2346
at1g32060	1197	1278	2345
at5g19140	2098	2191	2345
at5g15200	1162	1425	2344
at1g16880	2218	2322	2343
at3g60420	979	1076	2343
at3g62030	1873	1981	2343
at4g40040	891	979	2343
at1g04480	434	1039	2342
at1g75380	1427	1527	2342
at3g48000	489	693	2342
at3g61440	1643	1722	2341
at2g43970	1951	2044	2339
at3g22235	1054	1166	2339
at3g44860	876	975	2338
at3g55800	860	952	2337
at3g46780	1660	1830	2336
at3g52880	589	750	2335
at3g57520	1475	1556	2334
at4g24770	1067	1384	2334
at1g75380	1857	1958	2333
at3g04120	935	1030	2333
at5g51070	805	936	2332
at3g53420	1025	1494	2331
at3g11630	1610	1702	2330
at4g22890	1610	1704	2329
at3g13920	1015	1097	2328
at4g34120	1718	1811	2328
at5g64130	520	633	2328
at1g07320	889	1041	2327
at1g35720	925	1012	2326
at3g26740	264	348	2326
at3g61440	1937	2032	2323
at5g54270	277	376	2323
at2g20890	1275	1406	2322
at5g08670	1709	1789	2322
at5g21090	379	1225	2320
at5g50950	1408	1577	2320
at1g32470	557	647	2318
at2g36530	2057	2146	2318
at3g04840	1569	1656	2318
at3g48000	754	845	2316
at4g35830	828	903	2316
at4g16760	1145	1265	2315
at1g08200	932	1029	2314
at1g64230	1269	1336	2314
at3g11170	1042	1124	2314
at5g09810	1260	1347	2314
at5g50950	3583	3680	2314
at1g20696	1130	1223	2313
at2g34480	1117	1216	2312
at4g35090	1020	1122	2312
at2g20890	991	1160	2310
at4g16720	1206	1353	2310
at1g72150	1633	1722	2309
at5g47030	353	1393	2309
at2g28190	924	1017	2307
at2g21620	1273	1359	2306
at5g02790	1502	1595	2306
at3g46780	1255	1382	2305
at2g18960	3480	3570	2304
at1g11650	2524	2643	2303
at3g14990	1140	1232	2303
at4g23470	1324	1430	2303
at5g54390	1643	1744	2303
at5g11670	3614	3704	2301
at3g11170	1373	1453	2300
at3g61430	676	941	2300
at4g35450	1387	1517	2300
at1g11840	1769	1866	2299
at2g06050	2705	2782	2299
at1g68010	1300	1386	2298
at5g23120	1918	2004	2298
at1g30230	1504	1604	2296
at2g33150	1233	1401	2295
at5g20720	1225	1313	2293
at3g01290	1037	1115	2292
at3g26520	702	875	2292
at3g44110	942	1041	2292
at2g39460	1583	1672	2291
at2g05710	2156	2229	2289
at2g36530	826	924	2288
at4g23100	2504	2759	2287
at4g34110	2141	2409	2287
at5g04590	2099	2186	2287
at2g05710	4805	4884	2286
at4g09000	1077	1877	2286
at5g42980	252	745	2286
at1g15690	2908	2990	2285
at3g16140	558	777	2285
at4g34050	506	592	2285
at1g20020	1153	1239	2284
at5g44340	918	1007	2284
at3g09840	2373	2457	2283
at3g15840	693	794	2283
at1g17290	2786	2897	2282
at1g20020	1525	1603	2282
at3g05590	666	888	2282
at1g31812	343	476	2281
at2g17840	932	1266	2281
at5g08690	1702	1809	2280
at5g15650	388	1002	2280
at2g06050	1165	2565	2279
at1g30230	926	1015	2278
at3g02090	2289	2455	2277
at4g31800	1002	1095	2275
at3g24830	353	634	2274
at5g21090	1859	1976	2273
at2g38140	354	443	2272
at5g15200	428	781	2272
at1g02560	1620	1752	2271
at3g44110	650	744	2271
at5g04140	3946	4084	2271
at2g36160	965	1056	2270
at5g11770	577	1703	2270
at1g71500	1081	1162	2269
at4g11150	1412	1517	2269
at4g23100	3344	3524	2269
at4g27130	435	560	2268
at1g23490	697	827	2266
at2g17390	1916	2015	2266
at1g19180	381	580	2265
at1g53750	909	1006	2265
at2g27860	404	496	2265
at3g55770	963	1062	2264
at5g08690	1442	1544	2264
at5g19510	571	685	2263
at1g19910	558	962	2262
at2g27860	813	923	2262
at2g36530	546	635	2262
at2g44490	1296	1386	2262
at4g30950	929	1023	2262
at5g37600	820	897	2262
at5g60360	341	424	2262
at1g65930	1866	1969	2261
at3g49120	1830	1922	2261
at3g52300	799	1088	2261
at1g66100	478	575	2259
at1g69870	1151	2493	2259
at1g78630	787	988	2257
at4g25080	724	900	2257
at1g49970	723	805	2256
at5g11670	1820	1914	2256
at5g51070	1093	1190	2256
at1g11840	1973	2071	2255
at1g16880	2004	2113	2255
at1g64720	1644	1750	2254
at5g40370	1176	1404	2253
at1g43170	733	826	2252
at4g22890	1297	1393	2252
at4g08870	1994	2097	2251
at1g07770	639	731	2250
at2g14560	712	1026	2250
at4g26530	1179	1280	2250
at1g08930	2716	2862	2249
at5g60600	2542	2654	2247
at1g32230	3622	3715	2246
at1g11840	2223	2309	2245
at1g08930	364	494	2244
at5g30510	874	937	2244
at1g10590	511	760	2243
at1g32230	3443	3527	2243
at4g35830	3982	4105	2242
at5g11670	1997	2098	2242
at1g59870	993	1076	2240
at1g70490	836	917	2238
at5g39740	883	972	2238
at2g28800	531	632	2237
at4g27090	1055	1281	2237
at3g16400	625	778	2236
at4g13430	803	1159	2236
at5g08690	2033	2130	2235
at5g44020	455	703	2235
at5g64130	680	756	2234
at1g08200	746	840	2230
at3g01280	1619	1706	2230
at5g48810	451	526	2230
at4g23630	1863	1946	2229
at1g02560	1149	1396	2228
at1g78900	1039	1146	2228
at3g62870	329	434	2228
at2g29630	1873	1955	2227
at2g04400	1703	1789	2226
at3g16470	1503	1587	2226
at5g04140	6621	6703	2226
at5g11670	1297	1394	2226
at5g45390	1307	1498	2226
at5g52310	397	494	2225
at1g20693	1230	1346	2224
at5g61820	693	787	2224
at2g24200	632	732	2223
at2g36530	1291	1379	2222
at3g11510	593	676	2222
at5g43940	568	657	2222
at3g55970	484	1326	2221
at4g16760	1859	2023	2221
at1g09340	842	921	2220
at3g13460	1942	2069	2220
at1g66200	463	546	2219
at5g25980	210	308	2219
at5g35530	677	752	2218
at1g65930	1140	1222	2217
at4g34110	1976	2052	2217
at1g29850	1727	1845	2216
at2g15970	292	378	2216
at5g07020	569	1233	2216
at1g78900	1857	1950	2215
at2g31610	1063	1153	2215
at1g71500	516	821	2214
at4g00100	754	1007	2214
at5g20010	788	1047	2214
at2g38240	1049	1654	2212
at5g14040	690	817	2212
at3g62530	781	857	2211
at1g78900	902	983	2210
at3g11630	1152	1277	2210
at5g11670	3206	3302	2209
at2g21170	982	1073	2208
at3g20390	1120	1221	2208
at3g01290	828	917	2207
at3g48990	473	632	2207
at4g23100	1749	1836	2207
at5g64130	383	467	2207
at2g27720	764	854	2205
at4g18440	1820	1914	2205
at4g34350	700	789	2205
at5g03240	1172	1548	2205
at3g02080	618	704	2204
at2g27710	905	1011	2203
at3g09200	904	997	2203
at5g16970	724	828	2202
at2g05710	4294	4382	2201
at4g31780	2647	2727	2201
at5g19760	1690	1936	2200
at5g07440	1728	1804	2199
at1g70700	274	483	2198
at3g53020	628	733	2198
at1g30380	212	432	2197
at4g22890	1866	1946	2197
at1g72370	874	954	2196
at2g24200	961	1046	2196
at1g52230	417	494	2195
at4g38550	1751	1868	2195
at5g08690	500	803	2195
at1g17290	3255	3348	2194
at3g46780	1450	1602	2194
at1g11260	2231	2324	2189
at2g21170	759	850	2189
at4g19200	660	1235	2189
at4g19410	2174	2269	2189
at4g34120	739	925	2189
at1g75800	946	1432	2188
at5g10860	425	529	2188
at1g22300	1207	1315	2187
at2g05710	1920	2014	2187
at2g20860	1205	1289	2187
at1g16880	2390	2472	2186
at1g30230	1138	1229	2186
at2g04400	1867	2002	2185
at1g15690	2226	2357	2184
at2g30870	277	364	2184
at4g13430	1949	2074	2184
at4g23630	2253	2347	2184
at4g24770	259	357	2183
at3g25520	1183	1279	2182
at3g28940	518	606	2182
at1g30230	718	833	2181
at4g23100	1570	1669	2181
at5g20720	970	1070	2181
at1g75380	462	653	2180
at3g25520	785	902	2180
at5g10860	589	671	2180
at1g20693	1426	1516	2179
at1g57720	1190	1329	2179
at2g33830	321	408	2179
at3g04840	857	967	2179
at5g04590	2320	2404	2178
at5g39740	1681	1779	2177
at3g02090	1632	1712	2176
at3g19710	568	695	2176
at3g28220	1843	1937	2176
at4g13430	1758	1854	2176
at5g50950	2465	2605	2176
at5g50950	3270	3359	2176
at5g50950	3745	3939	2176
at2g21170	350	436	2175
at3g22960	927	1033	2175
at5g27850	902	988	2175
at1g08930	2975	3175	2174
at1g57720	1815	2121	2173
at1g78900	3522	3724	2173
at2g17360	856	972	2173
at4g40030	525	611	2173
at1g31580	237	363	2172
at2g40880	256	347	2172
at5g54500	1427	1512	2171
at4g02450	347	569	2170
at4g34120	1529	1661	2170
at5g14040	1031	1158	2170
at5g19510	808	1025	2170
at4g38770	1399	1493	2169
at4g16720	726	1040	2168
at5g13630	611	699	2168
at1g17290	2971	3052	2166
at1g65930	1275	1354	2164
at1g75630	576	1357	2164
at3g56940	842	919	2164
at4g01310	395	549	2164
at5g19760	1524	1629	2162
at1g52400	990	1083	2161
at2g43460	922	1287	2161
at5g11670	1459	1559	2160
at5g21090	1593	1788	2160
at5g04140	4969	5044	2159
at2g33040	486	576	2158
at4g33010	2813	2902	2158
at5g10860	911	992	2158
at5g40370	324	443	2158
at3g14415	506	606	2157
at1g09340	1387	1489	2156
at1g05010	951	1103	2155
at1g66200	885	978	2155
at1g78900	2355	2434	2155
at4g33510	867	987	2155
at1g02560	1430	1532	2154
at1g49240	1193	1290	2154
at4g30190	871	968	2153
at1g67430	1334	1425	2152
at2g42680	650	924	2152
at5g20900	1201	1402	2152
at5g23120	1157	1426	2152
at5g42270	2315	2396	2152
at5g46110	789	915	2151
at1g78900	2021	2106	2150
at3g10920	1087	1199	2150
at1g16880	1010	1142	2149
at5g58330	631	700	2149
at1g03680	485	822	2148
at1g72370	1216	1756	2148
at3g63140	1058	1161	2148
at1g74920	624	748	2146
at3g01280	1109	1224	2146
at1g08930	2031	2171	2145
at3g15840	907	1211	2145
at5g05730	594	688	2145
at4g15470	1624	1733	2144
at2g22990	3431	3530	2143
at4g34110	2546	2781	2143
at1g02840	1152	1230	2141
at2g27860	1024	1113	2141
at3g05500	646	896	2141
at3g57520	2955	3045	2140
at1g08930	1427	1532	2139
at1g31812	538	643	2138
at2g15970	485	569	2138
at2g36530	1516	1663	2137
at4g23100	2827	2912	2137
at1g17290	2247	2343	2136
at3g57520	3283	3380	2136
at3g28940	698	909	2135
at1g56190	1667	1790	2134
at1g78630	293	602	2134
at5g24490	1130	1224	2134
at3g60420	760	871	2133
at5g47210	1146	1242	2133
at1g37130	1462	1559	2130
at5g02960	557	656	2130
at5g04140	6831	6924	2130
at4g26710	652	1054	2129
at5g61820	936	1020	2129
at2g04400	2251	2345	2128
at3g25520	1018	1104	2128
at1g15120	1125	1218	2127
at1g73030	437	737	2126
at2g43970	1770	1857	2126
at3g63490	1397	1467	2126
at3g14600	810	896	2125
at1g22780	928	1195	2124
at4g01050	1617	1716	2124
at3g61440	1481	1564	2123
at4g01050	1463	1543	2123
at5g23120	1548	1844	2123
at5g67480	942	1051	2123
at2g47170	1799	1891	2122
at3g02090	2779	2892	2122
at5g11500	1712	1824	2122
at5g60600	2227	2304	2122
at3g02090	747	1240	2121
at3g14310	2164	2598	2121
at2g25080	1425	1498	2120
at4g31700	1217	1487	2120
at4g12720	1936	2036	2119
at5g20190	816	929	2119
at1g68530	742	1102	2118
at4g34110	1809	1899	2118
at4g39260	669	953	2117
at4g39940	1382	1459	2117
at2g18960	4612	4742	2116
at3g25760	327	697	2116
at4g14320	1500	2072	2116
at1g29670	912	1384	2115
at2g43970	2125	2198	2114
at1g72450	476	1001	2113
at3g02730	581	892	2113
at5g47210	380	465	2112
at1g17290	1600	1678	2111
at2g22990	2718	3163	2111
at5g11670	679	776	2111
at5g19140	448	1858	2111
at5g46110	649	724	2111
at1g80840	982	1078	2110
at3g51450	842	940	2110
at4g14880	1636	1717	2110
at1g78900	2762	2866	2109
at4g22220	1041	1430	2109
at4g23850	1395	1642	2109
at4g27130	301	382	2109
at5g44580	402	777	2109
at2g32150	1244	1338	2108
at3g28220	1081	1686	2108
at3g63490	1592	1681	2108
at5g41520	761	858	2108
at3g11510	761	859	2107
at2g19790	678	860	2106
at2g26080	626	713	2106
at4g13850	839	936	2106
at4g31800	1211	1316	2106
at5g08690	878	965	2106
at1g47128	947	1295	2105
at1g53210	1799	1876	2105
at1g78900	736	847	2105
at2g28800	1814	1899	2105
at2g45820	631	727	2105
at4g35830	2223	2310	2105
at1g05190	508	619	2104
at5g56670	670	768	2104
at2g44490	1501	1635	2103
at4g22890	370	797	2103
at4g34120	973	1237	2103
at5g37600	391	489	2103
at1g08930	2255	2360	2102
at1g02780	340	435	2101
at1g66200	705	794	2101
at1g78900	2566	2656	2101
at4g24280	2785	3040	2101
at5g16970	502	642	2101
at1g76490	1180	1406	2100
at2g05520	467	489	2100
at5g19940	294	386	2100
at5g60600	3740	3818	2100
at5g50950	3073	3175	2099
at1g05010	1329	1402	2098
at3g55770	1096	1190	2098
at2g35940	1708	2026	2097
at4g34670	1410	1507	2097
at4g35830	3723	3838	2097
at1g16880	1236	1378	2096
at2g21330	1743	1827	2096
at2g33150	1017	1110	2096
at2g33380	1167	1442	2096
at3g57520	577	665	2096
at1g35580	555	1006	2095
at5g46020	748	848	2095
at3g26580	877	970	2094
at3g52300	1152	1256	2094
at3g62870	526	630	2094
at1g09590	284	848	2092
at3g24160	2319	2464	2092
at5g45130	1287	1503	2092
at3g11630	734	896	2091
at3g13460	2635	2718	2091
at1g78900	1382	1512	2090
at3g17410	2109	2496	2090
at5g04140	5772	5849	2090
at5g20290	319	405	2090
at5g47200	1648	1724	2090
at1g08930	2559	2657	2089
at3g63520	2673	2767	2089
at4g16520	590	682	2087
at4g27800	437	522	2087
at1g76200	570	675	2085
at2g33800	403	920	2085
at5g18130	881	1571	2084
at4g23100	1928	2023	2082
at3g42050	1988	2405	2079
at3g58680	1143	1231	2079
at3g61260	530	620	2079
at5g62000	3779	3871	2079
at1g27450	664	755	2078
at3g11630	1402	1497	2078
at5g20020	888	1241	2078
at1g65260	2796	3368	2077
at2g33150	621	909	2077
at1g58602	17568	17680	2075
at1g76080	687	1065	2075
at2g18960	2843	2939	2074
at5g23010	3049	3142	2073
at1g04410	1828	2148	2072
at4g25130	463	884	2072
at2g38530	450	562	2071
at4g39080	5034	5150	2071
at1g10760	381	483	2070
at1g17290	1782	1871	2070
at1g75380	320	396	2070
at3g48990	735	985	2070
at4g13430	1427	1709	2070
at5g28060	459	611	2070
at1g04410	435	524	2069
at3g14310	1004	1675	2069
at3g55800	583	675	2069
at2g36530	1118	1214	2068
at2g47610	1434	1527	2067
at3g09200	1095	1512	2067
at5g10360	1065	1159	2067
at3g17410	2582	2837	2066
at1g15690	2767	2849	2065
at1g53750	630	728	2065
at1g78630	1158	1335	2065
at4g14880	1774	1862	2065
at5g13220	1105	1576	2065
at5g26742	1003	1120	2064
at1g72370	276	353	2063
at3g09820	2192	2493	2063
at1g44575	264	349	2062
at1g74920	899	988	2062
at2g44490	1852	1942	2062
at3g62030	1548	1640	2062
at3g62870	928	1010	2062
at4g16760	3594	3682	2062
at5g08690	1259	1339	2062
at3g25520	392	481	2061
at1g20620	1237	1393	2060
at3g08530	521	620	2060
at3g46060	1984	2069	2060
at4g24690	2340	2433	2060
at2g28840	1099	1190	2059
at4g34230	1562	1657	2059
at1g29395	314	408	2058
at3g63520	2878	2957	2054
at5g62000	4061	4146	2053
at1g08450	727	899	2052
at1g08930	556	632	2052
at2g47710	505	743	2052
at4g31780	2427	2573	2052
at2g18960	1997	2082	2051
at3g20390	1336	1564	2051
at5g16130	1001	1100	2051
at5g47700	925	1068	2051
at1g08930	3289	3391	2050
at1g65930	843	942	2050
at3g57520	1065	1165	2050
at5g13650	4394	4483	2050
at2g24200	343	445	2049
at2g28800	1959	2037	2049
at5g11500	2159	2247	2048
at5g19510	360	458	2048
at1g04270	497	973	2047
at2g28800	781	1090	2046
at2g27860	1246	1322	2045
at3g07560	514	612	2045
at3g09500	751	870	2045
at4g32150	382	587	2045
at5g47200	1450	1545	2045
at1g20696	1618	1706	2044
at4g19410	2623	2709	2044
at5g43940	1519	1606	2044
at1g02840	2581	2678	2043
at2g17420	1078	1805	2043
at3g17020	390	878	2043
at1g07080	608	721	2042
at1g17290	1981	2110	2042
at5g23120	2119	2277	2042
at5g60600	3493	3581	2042
at5g64350	516	630	2042
at1g02920	660	767	2041
at1g09640	809	910	2041
at1g69740	1979	2067	2041
at2g24200	1141	1219	2041
at3g52300	1342	1454	2041
at3g56800	818	1309	2041
at5g10860	744	830	2041
at4g01050	1796	1869	2040
at4g38550	1083	1177	2040
at5g13650	2991	3063	2040
at5g16970	1428	1607	2040
at4g34110	2951	3054	2038
at4g34350	883	978	2038
at2g33380	934	1018	2037
at3g61440	765	858	2037
at5g54760	1363	1526	2037
at1g29395	834	980	2035
at1g08200	524	611	2034
at4g34450	4633	4767	2034
at4g24690	2013	2191	2033
at4g33050	1517	1632	2033
at5g20290	1031	1373	2033
at3g11130	1015	1159	2032
at3g61260	360	449	2032
at5g54600	1125	1214	2032
at1g80840	1194	1304	2031
at4g14880	531	619	2031
at4g24190	470	554	2030
at5g30510	684	764	2030
at3g27090	1030	1114	2029
at5g14040	1201	1279	2029
at1g56070	2756	2978	2028
at2g05710	2285	2373	2028
at4g35450	1134	1225	2028
at3g56340	731	836	2027
at4g15545	950	1033	2027
at4g31300	782	877	2027
at5g26340	1045	1420	2027
at5g45130	1596	1695	2027
at1g52220	705	810	2026
at2g21170	1157	1317	2026
at3g24160	1748	2217	2026
at3g49010	681	942	2026
at2g24200	792	884	2025
at3g13460	951	1048	2025
at3g14990	860	955	2025
at5g67480	560	636	2025
at4g24280	2238	2387	2024
at5g04750	988	1192	2024
at5g08670	2086	2167	2024
at1g12240	3498	3588	2023
at1g65980	472	1006	2023
at2g17390	1499	1777	2023
at1g16880	786	873	2022
at1g30360	498	870	2022
at3g11940	1462	1548	2022
at5g46250	2246	2388	2022
at3g60245	664	763	2019
at2g28190	797	885	2017
at5g52310	967	1052	2017
at4g19410	2021	2121	2016
at4g29160	1316	1396	2016
at4g34150	1873	1973	2016
at2g25450	625	710	2015
at4g34120	1289	1414	2015
at4g39940	1185	1336	2015
at5g04140	6157	6246	2015
at1g27450	1676	1761	2014
at4g25100	448	537	2014
at5g44340	1276	1407	2014
at1g02840	642	742	2012
at1g66200	1363	1453	2012
at1g76200	731	1246	2011
at5g20720	520	791	2011
at1g62380	1418	1612	2010
at1g76160	482	573	2010
at5g10360	499	587	2010
at5g40950	788	873	2010
at5g64350	314	464	2010
at5g50950	441	520	2009
at2g39770	960	1049	2008
at4g27960	587	754	2008
at5g03630	1723	1804	2008
at1g27450	865	1033	2007
at4g36690	2982	3082	2007
at2g28800	2111	2222	2006
at3g53460	1704	1853	2005
at3g57520	3624	3740	2005
at3g61440	626	708	2005
at1g48920	3197	3300	2004
at3g01280	1310	1411	2004
at3g28940	359	435	2004
at1g69870	3058	3180	2003
at2g20890	683	775	2003
at4g09800	624	862	2002
at1g69740	2337	2423	2001
at3g07560	1154	1235	2001
at5g59890	943	1035	2001
at1g55490	576	664	2000
at3g61260	707	789	2000
at4g27800	554	649	2000
at5g54160	1754	1870	2000
at5g54940	541	1087	2000
at2g37180	789	881	1999
at4g12720	1145	1554	1999
at1g52870	1084	1170	1998
at1g59870	2988	3068	1998
at1g76030	2146	2238	1998
at3g55440	546	837	1998
at4g13430	2915	2997	1998
at5g13650	1414	1824	1998
at2g39010	2063	2142	1997
at3g54210	542	621	1997
at1g29395	610	739	1996
at1g76160	1104	1199	1996
at2g14750	1123	1209	1996
at3g53460	619	719	1996
at2g21160	1120	1209	1995
at1g22410	1711	1793	1994
at3g01290	557	640	1994
at5g42300	290	1279	1994
at5g50950	2312	2384	1994
at4g24690	1652	1756	1993
at4g30190	415	507	1993
at1g07930	1232	1328	1992
at1g63830	749	822	1991
at4g01050	1124	1224	1991
at4g37830	475	720	1991
at5g61780	5107	5202	1991
at1g09130	1485	1644	1990
at1g80300	1578	1660	1990
at2g21170	1749	2159	1990
at3g09200	421	512	1990
at5g60920	928	1019	1990
at1g03475	502	608	1989
at5g50950	2026	2125	1989
at2g20630	1988	2705	1988
at4g25100	560	657	1988
at4g29160	1031	1202	1988
at5g50950	2699	2844	1988
at1g52410	2032	2131	1987
at3g46060	1801	1892	1987
at5g63030	1111	1210	1987
at3g48000	1970	2063	1986
at5g16010	391	616	1986
at4g31700	843	953	1984
at5g13650	2682	2840	1984
at5g23010	525	1203	1984
at5g37600	1377	1457	1984
at1g02560	860	949	1983
at1g17290	1435	1522	1983
at3g07560	704	811	1983
at5g40450	1019	1131	1983
at4g30950	724	811	1982
at4g37980	1445	1657	1982
at5g08670	1263	1347	1981
at5g50950	669	1298	1981
at1g80380	2295	2378	1980
at3g63490	797	1059	1980
at5g47700	577	851	1980
at2g42590	1052	1150	1978
at3g56190	1089	1320	1978
at4g35000	865	1010	1978
at3g02090	1404	1495	1977
at4g34230	914	1335	1977
at2g37660	950	1028	1976
at4g14365	1772	1872	1976
at4g21790	869	979	1976
at4g23850	811	909	1976
at5g12860	604	695	1976
at5g13650	2418	2566	1976
at5g66040	286	350	1976
at1g52410	2199	2297	1975
at1g52410	3465	3558	1975
at1g67700	875	974	1975
at5g08680	834	933	1975
at3g26650	371	556	1974
at4g18440	1022	1112	1974
at4g39080	4611	4705	1974
at4g35830	1001	1343	1973
at4g37980	531	778	1973
at5g11670	850	965	1973
at1g75380	1576	1687	1972
at3g01120	1206	1285	1972
at3g11130	588	679	1972
at1g65260	2593	2714	1971
at3g48140	388	794	1971
at5g16970	994	1248	1971
at1g02920	815	900	1970
at2g42530	384	642	1970
at3g55770	712	864	1970
at5g46250	2005	2091	1970
at5g50950	2910	3023	1970
at1g53210	1534	1654	1969
at3g11930	423	677	1969
at3g49010	424	523	1969
at4g13430	402	502	1969
at4g34190	977	1079	1969
at5g54170	672	758	1969
at2g25510	195	383	1968
at4g14365	496	590	1968
at1g14400	412	508	1967
at1g48440	482	1120	1967
at2g20420	2167	2257	1967
at2g28800	1193	1286	1967
at2g33150	2116	2197	1967
at4g33510	1745	1837	1967
at5g13650	1147	1262	1967
at3g13920	1721	1806	1966
at4g23100	3141	3261	1966
at5g02940	1118	1202	1966
at5g38410	547	739	1966
at5g65670	2138	2434	1966
at1g75750	591	685	1965
at3g63410	386	463	1965
at4g20380	828	1318	1965
at1g08360	857	1077	1964
at1g11840	1643	1722	1964
at1g56200	639	900	1964
at3g11510	368	464	1964
at5g47200	1039	1136	1964
at1g01620	1027	1185	1963
at1g09640	1783	1896	1963
at1g52410	2501	2577	1963
at2g33380	565	658	1963
at3g15840	1450	1544	1963
at5g52240	383	1158	1963
at1g76030	2564	2665	1962
at2g20630	1654	1752	1962
at2g21170	518	586	1962
at3g17810	1165	1359	1962
at3g54640	318	396	1962
at5g35530	454	546	1962
at1g15690	387	586	1961
at1g30360	2324	2408	1961
at2g42590	266	352	1961
at3g44110	1606	1687	1961
at5g02940	815	899	1961
at5g61410	1838	2122	1961
at1g68520	451	650	1960
at2g33150	446	538	1960
at2g36160	1185	1275	1960
at4g27500	2402	2498	1960
at5g26742	640	717	1960
at1g13440	2081	2173	1959
at1g76030	1234	1324	1959
at5g47240	850	942	1959
at1g14880	667	768	1958
at1g50480	2114	2214	1957
at1g70490	433	511	1957
at2g22430	1369	1449	1957
at4g32410	2362	2514	1957
at5g50950	2175	2263	1957
at1g12240	787	1439	1956
at4g35000	2167	2332	1956
at5g58290	1135	1236	1956
at1g02840	1007	1095	1955
at2g01250	462	562	1955
at3g26580	1175	1256	1955
at4g15545	636	726	1955
at1g20696	974	1086	1954
at1g31812	760	1214	1954
at1g78900	2207	2293	1954
at3g17020	987	1345	1954
at4g27130	765	932	1954
at4g34200	1916	2188	1954
at3g08530	966	1083	1953
at4g30190	1141	1238	1953
at2g23350	2369	2453	1952
at3g25690	4272	4380	1952
at2g28190	1620	1781	1951
at2g30490	797	1018	1951
at4g16760	3153	3243	1951
at3g51450	465	532	1950
at4g27800	916	1010	1950
at5g60600	1517	1605	1950
at1g65820	684	772	1949
at2g01450	446	529	1949
at2g27730	431	537	1949
at4g16990	3053	4343	1949
at5g03290	1191	1364	1949
at5g03630	983	1075	1949
at5g04140	6443	6547	1949
at1g02140	758	997	1948
at1g08200	1130	1220	1948
at1g74920	460	564	1948
at4g35100	794	1054	1948
at5g04590	1369	1509	1948
at5g47200	1207	1295	1948
at4g31300	1958	2057	1947
at5g20500	654	802	1947
at1g10760	5038	5310	1946
at1g18730	792	1397	1946
at4g35000	1571	2118	1946
at4g38550	1299	1374	1946
at1g12410	1108	1202	1945
at1g66970	480	581	1945
at2g28800	2332	2421	1945
at3g63490	650	743	1945
at5g17170	1500	1613	1944
at5g45130	1106	1214	1944
at5g67500	1290	1382	1944
at1g53210	561	1021	1942
at4g13430	2469	2635	1942
at4g15560	1269	1376	1942
at5g11500	1911	2098	1942
at1g32790	1754	2045	1940
at1g07140	1691	1812	1939
at2g04400	2084	2183	1939
at3g01540	695	794	1939
at4g17390	561	666	1939
at4g33050	648	739	1939
at1g14880	342	455	1938
at1g56070	3065	3146	1938
at2g05710	1610	1776	1938
at4g34450	4197	4394	1938
at1g15690	1814	1896	1937
at4g32470	900	1515	1937
at5g47200	907	992	1937
at5g64040	226	319	1937
at4g27800	272	391	1936
at5g03290	1638	1775	1936
at5g60600	932	1063	1936
at3g14660	1630	1710	1935
at5g19550	2884	2999	1935
at1g74920	2005	2102	1934
at3g56940	563	778	1934
at4g14880	342	451	1934
at5g08670	1906	1998	1934
at5g60600	3322	3416	1934
at1g65820	944	1507	1933
at4g35830	3483	3581	1933
at1g27450	1125	1527	1932
at2g21870	1190	1382	1932
at3g01480	1593	1673	1932
at3g13870	1759	1850	1932
at5g57655	2366	2464	1932
at1g33140	748	1142	1931
at2g24790	640	744	1931
at3g25690	4085	4161	1931
at3g48000	1485	1560	1931
at5g47210	756	857	1931
at2g37110	834	939	1930
at4g33010	2649	2736	1930
at3g23600	1666	1741	1929
at1g02780	1131	1473	1928
at2g44100	1899	2017	1928
at1g48440	260	400	1927
at3g19170	727	813	1927
at4g16760	2220	2487	1926
at1g09430	2769	2909	1925
at5g47240	1552	1640	1925
at2g30490	1151	1237	1924
at3g19710	790	889	1924
at4g34230	382	475	1924
at5g19760	2019	2424	1924
at5g47210	512	598	1924
at4g23100	3801	3971	1923
at4g25050	684	879	1923
at3g16420	375	473	1922
at3g51730	1088	1392	1922
at5g04590	2520	2614	1922
at5g37600	1100	1183	1922
at2g27530	575	682	1921
at3g11400	485	1432	1921
at3g18820	1782	1872	1921
at3g53870	329	405	1921
at5g02240	556	646	1921
at1g68010	743	843	1920
at3g09200	1580	1677	1920
at3g54640	800	1130	1920
at4g15560	1647	1735	1920
at4g26970	5358	5442	1920
at5g50850	3453	3537	1920
at1g69840	693	781	1919
at2g27530	847	933	1919
at1g04400	757	903	1918
at1g53210	1206	1353	1918
at5g20700	476	556	1918
at1g61250	1414	1579	1917
at2g05710	2613	2745	1917
at3g02560	1248	1335	1917
at4g13495	483	579	1917
at4g16760	3452	3533	1917
at1g80920	575	664	1916
at2g43160	2516	2723	1915
at4g23100	2284	2411	1915
at1g07770	309	479	1914
at4g39980	1340	1676	1914
at5g24210	1607	1779	1914
at5g62000	2760	2857	1914
at4g32470	491	853	1913
at5g64130	1023	1764	1913
at1g09780	584	670	1912
at1g11260	895	1602	1912
at1g59900	1859	1964	1912
at5g19770	584	676	1912
at5g43940	982	1262	1912
at2g42590	413	701	1911
at4g16760	1385	1728	1911
at5g16130	1282	1376	1911
at5g30510	1218	1328	1911
at1g08930	1249	1352	1910
at3g16400	1047	1298	1910
at3g22235	323	916	1910
at5g07020	1370	1616	1910
at5g54160	1609	1690	1910
at1g32230	3194	3288	1909
at4g04020	1001	1089	1909
at5g27380	1225	1308	1909
at5g41520	308	635	1909
at1g76680	758	834	1908
at2g37220	322	410	1908
at4g34150	580	672	1908
at4g35090	1211	1294	1908
at1g11910	1783	1870	1907
at2g01250	1134	1227	1907
at2g38170	1516	1621	1907
at4g15470	1273	1467	1907
at5g13190	478	1196	1907
at1g48440	1175	1263	1906
at2g43160	1946	2214	1906
at3g11630	977	1073	1906
at4g13495	652	3274	1906
at4g32060	1648	1744	1906
at3g02730	306	482	1905
at5g37780	616	1516	1905
at5g47110	710	869	1905
at3g07700	524	649	1904
at5g35530	806	1556	1904
at1g09130	1301	1389	1903
at1g17745	3157	3249	1903
at2g28190	1112	1207	1903
at2g38870	359	652	1903
at3g48000	1219	1312	1903
at3g53020	1007	1386	1903
at1g50480	2360	2462	1902
at1g61250	1136	1292	1902
at1g76030	2388	2482	1902
at3g09740	1827	1912	1902
at5g27380	1067	1156	1902
at1g15950	1224	1401	1901
at1g59900	918	1286	1901
at1g70830	534	622	1901
at2g34480	1331	1440	1901
at3g23280	2099	2194	1901
at4g23100	1412	1501	1901
at4g27520	1091	1194	1901
at1g68010	1138	1228	1900
at4g02570	4730	4820	1900
at4g23100	2103	2195	1900
at5g58710	1411	1583	1900
at1g61250	2475	2575	1899
at2g20570	593	940	1899
at1g20696	1303	1532	1898
at4g34150	1478	1564	1897
at4g35830	2010	2102	1897
at2g01450	636	719	1896
at3g05590	1070	1161	1896
at4g30950	468	610	1896
at1g06640	1054	1184	1895
at1g17420	2747	2840	1895
at1g20693	748	1024	1895
at3g14210	957	1041	1895
at4g30190	2046	2146	1895
at1g13060	2229	2325	1894
at1g30360	1397	1495	1894
at1g52870	573	944	1894
at4g05320	604	833	1894
at4g30210	3645	3735	1894
at3g05560	693	883	1893
at3g53020	386	480	1893
at5g66190	307	395	1893
at1g13990	1123	1205	1891
at2g18960	1667	1761	1891
at2g33150	2436	2526	1891
at3g13750	4604	4682	1891
at4g23100	2982	3073	1891
at1g76010	1069	1179	1890
at1g78900	3821	3920	1890
at2g22990	2521	2600	1890
at3g51450	1063	1166	1890
at4g02230	697	778	1890
at2g22990	3276	3386	1889
at5g52650	711	806	1889
at4g31780	1370	1588	1888
at5g30510	1408	1483	1888
at1g35680	1082	1191	1886
at3g01540	1903	2003	1886
at3g23400	1349	1507	1886
at4g31780	1749	1828	1886
at5g58290	1388	1514	1886
at1g08450	577	671	1885
at1g10760	1047	1125	1885
at1g13990	1322	1400	1885
at2g05310	264	577	1885
at5g27380	364	455	1885
at5g53560	648	737	1885
at2g39800	526	630	1884
at2g43160	4629	4719	1884
at5g20900	1052	1144	1884
at5g52470	1305	1977	1884
at1g12900	1699	1793	1883
at1g48850	559	647	1883
at1g76010	1987	2290	1883
at4g21105	781	1027	1883
at4g35830	3166	3247	1883
at5g22650	1865	1960	1883
at1g07080	861	1084	1882
at1g12240	1683	2189	1882
at1g76160	651	739	1882
at4g25100	683	789	1882
at4g34350	1227	1314	1882
at5g11670	1116	1192	1882
at5g11670	1654	1749	1882
at5g42080	731	805	1882
at1g01100	557	809	1881
at3g55410	3979	4065	1881
at3g62030	1372	1460	1881
at5g62000	2343	2437	1881
at1g70490	987	1082	1880
at2g01250	664	759	1880
at4g38550	1493	1605	1880
at1g44350	2855	3522	1879
at2g39800	1013	1112	1879
at3g48000	2216	2308	1879
at5g02790	1675	2061	1879
at5g11170	3268	3363	1879
at5g19510	1094	1188	1879
at1g61890	850	943	1878
at2g13560	2837	3037	1878
at4g00100	484	568	1878
at4g21790	1573	1693	1878
at4g26850	1225	1320	1878
at4g38800	392	485	1878
at5g45130	926	1058	1878
at1g69840	877	981	1877
at4g26080	629	722	1876
at1g16180	662	737	1875
at1g16880	359	741	1875
at1g66410	588	1494	1875
at2g26080	1722	1798	1875
at4g29670	720	835	1875
at1g48350	768	863	1874
at5g13450	557	639	1873
at1g70760	354	436	1872
at4g25100	856	932	1872
at5g02790	1298	1395	1872
at2g20630	1052	1135	1871
at2g45820	471	544	1871
at3g46780	510	788	1871
at5g04140	4762	4854	1871
at5g38480	1255	1343	1871
at5g49720	1943	2017	1871
at1g08450	3002	3492	1870
at1g52410	2774	2868	1870
at3g56190	696	785	1870
at4g13850	650	733	1870
at5g04140	5439	5533	1870
at5g54390	1217	1286	1870
at1g18540	762	972	1869
at5g52470	857	954	1869
at1g19660	1862	1963	1868
at3g02090	1863	1956	1868
at3g07110	345	607	1868
at4g01310	691	777	1868
at4g38550	2074	2175	1868
at2g33150	1497	1592	1867
at3g52870	841	970	1867
at4g34120	398	499	1867
at5g08670	944	1039	1867
at1g27950	388	1059	1866
at4g16520	320	472	1866
at5g02240	1346	1443	1866
at1g17220	4775	4928	1865
at1g57660	284	588	1865
at1g69620	321	962	1865
at2g21870	325	422	1865
at3g28940	981	1088	1865
at4g34110	613	847	1865
at5g48810	592	1028	1865
at4g33510	1263	1500	1864
at5g67480	1181	1322	1864
at1g32470	304	387	1863
at4g19840	818	1057	1863
at1g59900	752	839	1862
at1g80300	2007	2087	1862
at3g16470	1795	2066	1862
at4g34120	586	675	1862
at1g48850	395	475	1861
at4g22890	909	1008	1861
at4g31300	534	727	1861
at4g38800	723	827	1861
at5g02940	661	746	1861
at1g22280	1389	1493	1860
at5g04140	1934	2162	1860
at5g19770	1787	1870	1860
at4g32410	5161	5689	1859
at1g65220	2232	2318	1858
at4g09000	869	961	1858
at5g08680	1966	2070	1858
at1g74060	914	1211	1857
at2g25080	1665	1751	1857
[truncated: 105,145 more rows]

## Sheet: Novel Expressed (Totalled)
Gene	SpliceLeft	SpliceRight	Count
at1g79245	294	394	1062
at1g79245	729	817	1014
at2g11240	4809	4894	863
at2g11240	4439	4541	834
at2g11240	5493	5596	748
at1g79245	1991	2069	718
at2g21660	645	789	694
at1g56280	945	1044	654
at2g11240	1776	1909	648
at5g11700	1569	1859	617
at4g39260	669	795	584
at2g11240	2904	3338	580
at2g11240	3892	4082	577
at1g61190	2643	2819	569
at4g21400	951	1036	559
at4g18250	4608	4691	510
at2g43530	65	278	509
at2g11240	1020	1186	508
at3g57460	246	403	506
at3g19190	8390	8483	506
at3g20250	3075	3163	499
at1g79245	1840	1927	499
at2g11240	2359	2453	498
at1g35612	580	684	491
at4g32070	164	252	490
at2g25590	794	891	490
at2g11240	4216	4346	473
at4g31570	8822	8921	459
at4g12650	2197	2508	454
at5g24735	342	685	453
at2g11240	3664	3770	445
at1g78450	600	697	428
at4g04920	5285	5634	422
at1g80800	256	375	414
at3g02260	8654	8730	409
at1g80800	74	191	408
at4g18120	1389	1475	404
at2g01450	1978	2174	404
at2g11240	1460	1549	402
at3g42052	4864	5084	400
at4g08110	1231	1328	392
at4g32060	1369	1435	391
at1g77800	1653	1990	390
at2g38010	1035	1141	386
at2g13970	1640	1722	386
at5g44565	204	1340	383
at3g55020	640	779	367
at4g05020	887	979	363
at5g61190	3257	3337	346
at4g31570	8656	8741	346
at4g31780	748	1185	342
at3g52535	-2666	1	342
at4g23210	685	790	338
at1g79245	1182	1278	329
at1g51790	1640	1717	329
at5g25360	2045	2569	327
at1g33720	1276	1511	323
at5g24620	-134	3	322
at2g30600	2138	2384	322
at4g33470	1206	1283	314
at4g21400	1455	1543	314
at3g46780	1265	1382	309
at3g57460	2098	2199	306
at5g09880	2373	2488	305
at3g22380	2367	2527	301
at3g50590	4587	4695	300
at2g16940	3571	3965	299
at5g25270	245	337	294
at4g03060	1885	1981	294
at1g79245	1330	1432	287
at5g61310	401	1445	286
at3g61420	1720	1814	285
at5g26240	4578	4755	284
at3g50590	4074	4459	281
at1g76580	845	934	280
at5g04880	367	459	278
at4g08110	653	995	278
at3g42150	1336	1900	278
at1g02840	1729	2037	274
at5g54710	3172	4751	265
at5g46500	1394	1490	264
at1g78070	1687	2064	263
at5g63370	1172	1246	262
at3g50670	1140	1254	259
at1g51780	841	959	257
at5g37260	1157	1308	256
at2g13970	567	654	256
at3g57460	476	636	255
at2g06950	2928	3060	254
at3g17050	640	1328	251
at3g13330	7358	7439	251
at3g33530	1891	2083	248
at3g04605	3337	3421	248
at3g28030	6354	6435	247
at5g46500	886	1000	244
at3g01480	1244	1330	243
at3g61860	1701	1987	241
at4g33050	840	954	236
at3g58050	969	1232	236
at2g41680	1434	1776	236
at1g25500	1221	1328	236
at2g11240	5167	5244	234
at4g28030	959	1184	232
at2g38980	340	421	230
at4g08110	2175	2255	229
at3g62360	4782	5084	229
at1g70590	641	726	226
at1g07700	83	458	225
at5g52100	883	1014	223
at2g46450	1296	1381	222
at1g34370	974	1091	222
at4g19530	4569	4655	219
at2g31955	1115	1206	219
at2g11240	2520	2600	219
at1g55675	257	600	219
at5g27060	-238	-3	218
at5g24200	132	261	216
at5g54720	-1449	130	215
at3g56860	1273	1939	215
at4g13572	-243	-140	214
at5g02940	2812	2918	213
at1g75560	980	2052	213
at4g15765	1410	1484	212
at2g26980	1505	1725	212
at3g02300	1807	1885	210
at4g39030	572	1079	208
at4g08110	1616	1702	208
at1g10890	2339	2554	208
at2g38980	496	718	207
at3g20810	1778	1928	206
at5g13200	1103	1699	204
at3g62900	5988	6584	204
at2g39340	1512	1608	204
at2g04110	223	414	204
at4g18250	2655	2739	202
at1g69620	319	962	202
at1g63350	-28	77	201
at3g46385	583	834	200
at3g04490	7646	7764	200
at1g65540	3684	3953	200
at4g21380	1193	1282	199
at5g56140	884	1800	198
at4g08110	1831	1976	198
at2g38980	1232	1711	198
at1g07010	1111	1196	198
at4g23200	1392	1523	197
at5g43100	1070	1150	196
at5g04810	1167	1366	196
at3g10060	921	1012	196
at1g79245	2852	2982	196
at5g34853	347	974	195
at4g13572	-77	-4	193
at4g36648	572	1370	192
at5g55100	2525	2749	190
at5g42530	368	496	190
at3g07274	491	766	190
at5g44570	129	542	189
at4g00450	1699	1783	189
at5g61190	2001	2106	188
at4g32070	-384	-61	188
at3g15980	427	717	188
at1g51790	1898	1989	187
at1g23360	974	1058	187
at5g21430	336	449	186
at5g13730	589	760	186
at4g23200	1666	1760	186
at1g79245	291	394	185
at1g06720	2542	2879	185
at3g57460	1077	1187	184
at1g79245	2049	2134	184
at4g19420	1807	1907	183
at4g11670	1560	1980	183
at5g04810	1486	1585	182
at4g36648	1450	1732	181
at2g02790	2883	2982	181
at5g16120	168	369	180
at3g48630	369	2239	180
at4g34020	1750	1827	177
at2g29210	1105	1192	177
at3g60300	1220	1317	176
at3g04500	1941	2013	176
at1g47860	7756	8870	176
at1g34315	553	1160	176
at3g28100	398	547	175
at3g26165	643	729	174
at1g30590	3161	3264	174
at2g38260	339	411	173
at3g18535	1033	1268	172
at2g25970	1180	1411	172
at1g02910	1179	1251	172
at3g07030	1057	1143	171
at3g02260	9316	9426	171
at3g15354	977	1096	170
at2g25590	480	551	170
at1g35710	271	1225	170
at4g21660	2708	2867	169
at4g28600	2626	2695	168
at3g49140	2154	2259	168
at3g09920	5033	5886	167
at2g42880	618	706	167
at3g19190	5925	6440	166
at5g44568	300	922	165
at1g34418	263	386	165
at2g38980	957	1042	164
at5g67480	1585	2177	163
at4g16960	234	351	163
at2g38260	782	866	163
at1g60200	3821	4095	163
at5g24670	1323	1395	162
at5g12480	2541	2729	162
at3g12140	-74	78	162
at2g38260	488	584	162
at1g50840	2538	2842	162
at5g50315	59	258	161
at4g35140	789	1191	161
at1g58602	17805	18163	160
at3g42806	3846	4156	159
at3g56840	840	930	158
at3g29120	549	645	158
at5g04440	858	991	157
at3g61700	2498	2604	157
at2g39580	4036	4173	157
at4g30580	1072	1200	156
at3g19190	5721	5813	155
at3g17650	1343	1423	155
at1g22350	942	1105	155
at1g66910	1151	1241	154
at1g18950	4271	4365	154
at2g20142	465	578	153
at5g22720	1125	1494	152
at5g04020	4557	4658	152
at3g15354	977	1078	152
at3g15120	4697	4821	152
at3g07030	593	766	152
at3g17715	608	808	151
at1g67310	4548	4646	151
at1g49975	251	335	151
at1g56660	62	916	150
at1g10170	3964	4351	150
at5g28530	579	668	149
at1g33050	864	1156	149
at1g02840	2116	2195	149
at3g46780	1260	1382	148
at2g42330	3394	3513	148
at2g13790	694	1378	148
at1g75310	4226	4304	148
at1g52000	2568	2922	148
at1g50300	2448	2547	148
at4g00450	2127	2210	147
at3g06500	1351	1742	147
at1g12750	423	566	147
at5g04290	3731	4095	146
at3g51120	2400	2654	146
at4g10070	1221	1859	145
at3g11200	609	686	144
at2g38260	1674	1808	144
at5g13390	2009	2091	143
at4g26555	1008	1380	143
at3g07690	1181	1305	143
at2g39580	1940	2036	142
at2g25590	1128	1361	142
at1g78030	1208	1338	142
at5g09880	2044	2298	141
at5g36170	1105	1186	140
at3g03855	580	712	140
at2g22390	417	798	140
at2g20390	374	486	140
at1g65540	3708	3953	140
at1g50730	1822	1905	140
at5g42400	54	262	139
at3g61020	1161	1443	139
at3g57460	2505	2605	139
at2g39550	1409	1659	139
at1g64430	1150	1312	139
at1g24070	2177	2378	139
at4g16670	1621	1770	138
at2g38260	1020	1104	138
at1g63860	663	755	138
at5g20490	9921	10756	137
at4g10690	1135	1261	137
at4g01995	323	436	137
at3g61020	889	1012	137
at3g07280	-492	-217	137
at3g06700	481	559	137
at3g06500	980	1236	137
at3g04490	7327	7503	137
at2g01460	2385	2488	137
at1g75310	4086	4175	137
at1g74170	2307	2399	137
at5g46470	6909	6987	136
at4g17330	8295	8436	136
at3g59780	1841	1931	136
at3g29290	91	198	135
at2g38260	652	731	135
at2g24590	1437	1550	135
at5g21930	1535	1649	134
at3g58620	1488	1581	134
at3g42052	3799	3896	134
at3g07360	456	528	134
at1g28060	688	768	134
at3g01540	2617	2884	133
at1g72640	1238	1325	133
at5g05140	1369	1448	132
at5g01400	2865	2971	132
at4g23320	324	428	132
at1g17640	1717	1874	132
at1g06645	601	669	132
at5g24740	6789	6901	131
at5g02620	-18	126	131
at3g43510	1000	1096	131
at1g80020	3450	3656	131
at1g75380	1857	2030	131
at1g70980	877	1166	131
at1g27630	1327	1488	131
at4g33530	1930	2008	130
at3g07280	659	1403	130
at1g79245	4350	4476	130
at1g30420	-392	-29	130
at2g45910	14	407	129
at2g31800	1504	1599	129
at2g20570	587	940	129
at1g18160	3354	3465	129
at5g63200	2229	2726	128
at4g11670	1375	1454	128
at3g57460	2292	2411	128
at3g42052	3990	4413	128
at3g07160	14442	14786	128
at2g38260	1882	2833	128
at2g11240	2520	2605	128
at1g21450	207	749	128
at5g66850	565	695	127
at3g07160	10737	11122	127
at3g03550	828	928	127
at4g31650	1213	1300	126
at4g24680	189	708	126
at4g13460	296	2821	126
at3g30720	432	522	126
at3g10810	71	172	126
at3g02380	684	805	126
at2g48110	2499	2800	126
at5g50780	2819	2930	125
at4g01710	267	364	125
at2g36380	3425	3493	125
at1g78010	1761	1873	125
at1g63800	611	696	125
at1g62600	776	870	125
at5g04880	671	872	124
at3g04500	974	1073	124
at5g35840	2240	2342	123
at3g10010	6437	6663	123
at1g57860	440	694	123
at1g13350	3417	3544	123
at1g07220	1632	1745	123
at5g53130	2855	3007	122
at5g22770	8842	8932	122
at3g56450	1406	1636	122
at1g10890	1247	1373	122
at5g39510	1825	1984	121
at4g40050	1025	1130	121
at4g32010	2892	2994	121
at3g25150	1632	1756	121
at3g15980	278	376	121
at2g32930	1706	1871	121
at1g72770	2877	2963	121
at5g46470	1442	1525	120
at3g44530	4148	4439	120
at3g43510	838	910	120
at3g01380	2431	2577	120
at2g11240	3664	3779	120
at5g65060	283	2514	119
at4g31650	444	519	119
at1g54380	1725	2158	119
at4g08460	1142	3468	118
at3g11964	7120	7217	118
at2g14255	1367	2111	118
at1g27520	1986	2073	118
at1g17550	1299	1450	118
at3g62900	5625	5705	117
at3g56160	3803	3937	117
at3g07280	1717	1818	117
at1g53430	2450	2526	117
at1g27920	80	430	117
at4g23215	449	541	116
at3g24760	1193	1486	116
at3g12140	136	237	116
at3g03690	1435	1909	116
at1g52360	6204	6538	116
at3g26840	2054	2134	115
at2g36480	3702	4565	115
at2g25590	2120	2212	115
at4g26480	1234	2462	114
at4g25260	843	1526	114
at4g18370	749	840	114
at3g56450	1127	1255	114
at3g29760	2380	2685	114
at1g33680	1744	2415	114
at5g53460	1674	1757	113
at5g44570	1838	2050	113
at5g28330	752	839	113
at5g18970	-121	1	113
at3g25495	339	671	113
at3g19800	506	592	113
at1g79245	3529	3655	113
at1g67300	1037	1190	113
at1g33720	2306	2691	113
at1g17500	-471	-105	113
at5g63370	497	602	112
at2g47710	861	940	112
at2g40820	3026	3647	112
at5g25440	1420	1546	111
at4g30100	-341	-80	111
at3g10690	856	947	111
at1g17550	38	247	111
at5g52310	129	218	110
at5g16780	27	123	110
at5g06440	1393	1485	110
at4g31650	1424	1505	110
at3g42150	236	1900	110
at1g50140	8966	9296	110
at1g11650	1459	2248	110
at4g04740	-445	1	109
at3g13460	733	811	109
at3g12130	941	2177	109
at1g02100	2359	2451	109
at5g28320	3986	4070	108
at5g17670	910	999	108
at5g05660	3363	3451	108
at3g27990	5009	5098	108
at2g29970	1703	1787	108
at2g04842	1737	1823	108
at1g42470	7363	7442	108
at1g20920	4251	4328	108
at1g15290	1092	1163	108
at1g15200	932	1047	108
at1g15125	866	927	108
at1g04080	3074	3174	108
at1g01820	538	626	108
at5g54430	405	626	107
at5g04410	782	898	107
at4g09680	4641	4711	107
at3g19840	1239	1317	107
at3g16840	3970	4443	107
at1g70700	1553	1632	107
at1g50730	1527	1726	107
at5g57630	1544	1687	106
at4g29900	7932	8099	106
at4g12020	4699	4774	106
at3g61690	5203	5357	106
at3g61020	516	686	106
at3g42806	3370	3776	106
at3g26740	264	359	106
at1g66910	1270	1498	106
at1g05200	3478	3570	106
at4g15180	3137	3537	105
at3g02150	1299	1389	105
at1g51805	1312	1412	105
at3g60410	1393	1821	104
at3g44860	1371	1486	104
at3g43510	1198	1310	104
at3g06290	7818	8168	104
at2g35130	1482	1591	104
at1g79245	3010	3090	104
at1g28320	1815	1888	104
at1g10320	3476	3561	104
at5g53360	373	1003	103
at5g11170	663	985	103
at4g39990	404	785	103
at3g16850	138	761	103
at3g03855	1841	1942	103
at1g79245	2204	2395	103
at1g33110	430	1651	103
at5g58160	3152	3246	102
at5g22030	5109	5644	102
at5g04880	946	1565	102
at4g30100	1422	1948	102
at3g53180	1309	1420	102
at3g48050	5532	5743	102
at1g56460	3008	3107	102
at4g27700	1027	1129	101
at3g62310	1276	1530	101
at3g55330	1030	1113	101
at3g42170	217	887	101
at3g07590	306	385	101
at5g60570	99	453	100
at5g10600	1183	1281	100
at4g13670	663	851	100
at3g47680	1064	1291	100
at2g47410	3290	3371	100
at2g11240	4192	4346	100
at1g76730	1010	1231	100
at1g08980	1360	1443	100
at1g06470	151	696	100
at5g58510	2171	2256	99
at5g10350	909	1199	99
at4g23330	1654	1850	99
at2g26280	3052	3364	99
at1g52360	6266	6538	99
at1g16260	1324	1406	99
at5g19940	517	583	98
at3g48650	43	250	98
at3g19460	1540	1622	98
at2g31350	974	1084	98
at1g61190	1660	1736	98
at1g36070	1789	2188	98
at1g18950	4283	4365	98
at5g59770	1531	1625	97
at1g77800	2326	2408	97
at1g63880	908	1058	97
at5g52410	663	766	96
at5g46420	1344	1441	96
at4g30680	749	1189	96
at3g43520	513	1234	96
at3g25495	4895	5002	96
at2g47250	1232	1547	96
at1g69070	1243	1324	96
at1g51430	796	868	96
at1g19270	1953	2118	96
at5g03830	103	545	95
at4g16960	-252	5	95
at3g58510	1541	1643	95
at3g25495	910	1017	95
at3g17900	1586	1797	95
at2g48060	8262	8347	95
at2g43500	3402	3489	95
at2g01620	710	798	95
at1g74970	513	1383	95
at1g71720	853	972	95
at5g65380	864	956	94
at5g15390	882	1384	94
at5g11170	2422	2508	94
at4g16840	276	468	94
at4g11670	7011	7149	94
at3g56650	356	556	94
at3g18500	2129	2233	94
at2g47250	1226	1547	94
at2g47220	1067	1137	94
at2g36810	9281	9370	94
at2g27950	3982	4084	94
at2g23790	1293	1537	94
at1g79245	3180	3276	94
at1g55180	-141	5	94
at1g49750	446	528	94
at1g33680	2487	3220	94
at1g33290	474	561	94
at1g11650	1120	1373	94
at1g01020	2537	2667	94
at5g48610	3219	3512	93
at5g44870	376	550	93
at5g28330	577	667	93
at5g14060	2687	2770	93
at5g12240	423	1311	93
at4g26180	1040	1126	93
at4g16900	2827	3027	93
at3g25495	5329	5422	93
at2g38330	1441	1523	93
at1g56090	743	840	93
at4g36648	1450	1639	92
at3g53090	1681	1846	92
at3g06500	980	1306	92
at2g48110	1840	2145	92
at2g30740	-491	377	92
at1g66920	858	937	92
at1g58602	17434	17528	92
at1g24147	179	584	92
at1g07110	3503	3658	92
at4g31210	1079	1152	91
at4g24840	3293	3672	91
at4g21160	1801	1922	91
at4g04350	1481	1575	91
at4g03443	-53	52	91
at4g00450	-873	-174	91
at3g56130	1899	2034	91
at3g07590	457	534	91
at1g55180	414	516	91
at1g18800	835	925	91
at5g54430	717	1808	90
at5g24740	7332	7490	90
at5g07940	2745	2869	90
at4g27800	1223	1343	90
at3g49120	399	1662	90
at3g13990	1027	1197	90
at3g05685	210	300	90
at1g17410	632	726	90
at5g52100	537	622	89
at5g51200	13186	13320	89
at5g04550	2388	2494	89
at4g21910	2183	3560	89
at4g18140	2543	2770	89
at3g14800	367	471	89
at2g23040	1065	1144	89
at2g01490	1967	2183	89
at1g67090	523	681	89
at1g27920	541	633	89
at5g53010	2364	2564	88
at3g55630	816	902	88
at3g01540	2272	2406	88
at2g38260	1470	1566	88
at5g64600	1286	1580	87
at5g62720	1583	2112	87
at5g24320	1911	2113	87
at4g09760	744	829	87
at3g23590	2910	3153	87
at2g38823	396	1699	87
at1g79245	1182	1321	87
at1g75410	2159	2921	87
at1g61360	1035	1131	87
at1g49710	1656	1751	87
at1g34750	1110	1199	87
at1g04490	1405	1847	87
at5g44660	-81	14	86
at5g35490	312	524	86
at5g28350	3065	3199	86
at5g06770	817	2007	86
at3g57880	2574	3286	86
at2g48110	1174	1342	86
at2g32320	3005	3434	86
at1g67800	2500	2652	86
at1g27595	-42	62	86
at4g08220	-104	-5	85
at3g07510	801	883	85
at3g02740	387	594	85
at2g04430	-17	91	85
at1g64720	1396	1488	85
at1g53310	4062	4367	85
at1g35612	239	339	85
at1g27540	-180	260	85
at5g13590	379	513	84
at4g35310	136	379	84
at4g12790	2027	2119	84
at4g03430	-9	80	84
at3g60290	1630	2354	84
at3g20250	2499	2608	84
at3g14200	439	532	84
at3g05685	-440	-4	84
at3g04605	693	940	84
at2g24360	1668	2305	84
at1g53510	2144	2259	84
at1g11330	1799	1884	84
at5g58410	1456	1646	83
at5g46500	-2712	-20	83
at5g01400	6287	6486	83
at4g21850	1081	1338	83
at2g43010	1570	1688	83
at2g23980	2937	3285	83
at1g24148	380	763	83
at1g22020	2820	3286	83
at5g47480	4183	4405	82
at5g28330	96	254	82
at5g05560	12734	12842	82
at5g04930	2532	2638	82
at4g30720	2452	2543	82
at3g61010	2202	2284	82
at2g01460	4836	4930	82
at2g01220	1021	1276	82
at1g60900	1766	2019	82
at5g66620	695	802	81
at5g41790	-849	-70	81
at4g33060	1415	1564	81
at4g31480	4232	4340	81
at4g19510	2937	3018	81
at3g52100	487	761	81
at3g47675	752	832	81
at3g46920	1990	2091	81
at3g12810	2670	2752	81
at2g41080	1305	1388	81
at1g77280	2270	2372	81
at1g75850	5007	5125	81
at1g50970	3156	3350	81
at5g42400	1521	1623	80
at5g28622	-12	388	80
at5g25040	1667	1753	80
at5g12170	2600	2694	80
at5g04930	3303	3400	80
at5g02810	2306	2390	80
at4g32640	5925	6213	80
at4g12560	1613	1761	80
at3g55160	7000	7096	80
at3g49140	2536	2881	80
at2g46560	7003	7109	80
at2g17990	1505	1603	80
at1g73750	996	1103	80
at5g53850	2704	2806	79
at5g53460	2050	2136	79
at5g52920	391	568	79
at5g05730	924	1000	79
at5g05600	682	2235	79
at5g04020	258	328	79
at4g16310	-476	-240	79
at3g45140	1711	2050	79
at3g30122	539	1293	79
at3g17090	509	1042	79
at3g13330	7042	7148	79
at2g20050	3595	3682	79
at1g50970	834	1444	79
at1g33240	642	729	79
at1g08910	2884	2967	79
at1g07745	670	756	79
at5g16910	-404	-24	78
at4g38200	1395	1610	78
at3g57660	24	120	78
at3g29760	620	734	78
at3g04184	225	412	78
at2g11240	2359	2437	78
at1g64270	976	1083	78
at1g47860	8967	9089	78
at1g32400	1867	2261	78
at1g30640	502	608	78
at1g18690	115	589	78
at5g61820	1910	2117	77
at5g52580	738	810	77
at5g42940	2929	4057	77
at5g28400	138	222	77
at5g20500	212	802	77
at4g13550	4845	5071	77
at4g12990	-104	296	77
at3g61470	648	742	77
at3g53920	1539	1632	77
at3g27997	270	635	77
at2g44710	463	2109	77
at1g80810	3	241	77
at1g61420	1525	1643	77
at1g14250	1711	1859	77
at5g35160	33	123	76
at4g33520	3347	3490	76
at4g24740	1254	1775	76
at4g21660	2426	2675	76
at4g17090	445	528	76
at3g11080	2877	2966	76
at3g06480	2586	2679	76
at2g36120	221	348	76
at2g19250	1085	1167	76
at1g77420	1945	2261	76
at1g31910	1668	1878	76
at1g14140	743	1290	76
at5g65440	386	577	75
at5g28340	98	386	75
at4g23210	716	790	75
at4g11570	80	325	75
at3g56590	2769	2840	75
at3g54880	1028	1113	75
at3g48200	3792	3883	75
at3g22980	3189	3445	75
at3g11170	2053	2139	75
at2g19250	2161	2546	75
at2g06050	2898	3014	75
at1g66410	588	1308	75
at1g17730	446	562	75
at1g10865	801	1569	75
at5g55400	3479	3715	74
at5g37370	2971	3124	74
at4g27870	742	924	74
at4g16695	391	879	74
at4g13810	1921	2026	74
at4g13575	827	925	74
at3g44670	1437	1517	74
at3g11964	4205	4308	74
at3g06760	534	759	74
at2g47910	239	309	74
at2g36485	-685	178	74
at2g23040	1519	1901	74
at1g30590	3803	3976	74
at1g25250	51	297	74
at1g21440	1955	2045	74
at1g10900	4281	4765	74
at5g44568	296	841	73
at5g43930	1061	1293	73
at5g38360	595	681	73
at4g31800	1002	1099	73
at4g11900	3190	3347	73
at3g22380	1015	1099	73
at3g12550	3391	3487	73
at3g10270	2249	2650	73
at3g03380	5401	5501	73
at2g39950	1737	2426	73
at1g79245	2852	2957	73
at1g68290	114	298	73
at1g47530	1340	1420	73
at1g09932	356	432	73
at1g02300	776	883	73
at5g57140	1513	2307	72
at5g50810	455	825	72
at5g35210	6066	6306	72
at5g01780	1588	1735	72
at4g19670	2128	2597	72
at4g16960	2813	2949	72
at4g09012	72	1573	72
at3g25840	2387	2484	72
at3g16785	1795	2278	72
at3g13570	1022	1186	72
at3g02900	111	506	72
at2g39580	4271	4351	72
at2g38260	1218	1313	72
at2g34420	549	2760	72
at2g32295	1216	1302	72
at2g20830	2222	2393	72
at1g19720	-250	335	72
at1g07420	1311	1418	72
at5g37710	1493	1567	71
at5g08440	3350	3724	71
at5g05560	12057	12155	71
at4g34265	501	1176	71
at4g33360	1331	1410	71
at4g26070	1111	1215	71
at4g21400	585	708	71
at4g12750	4313	4412	71
at3g61480	2911	3045	71
at3g27340	1180	1306	71
at3g23280	709	794	71
at3g16565	1903	1998	71
at3g16520	1190	1272	71
at3g03855	2241	2421	71
at2g24650	2044	2143	71
at1g66460	-672	-324	71
at1g29600	1811	1889	71
at1g06230	207	319	71
at5g19660	3044	3315	70
at4g37180	969	1080	70
at4g24090	393	850	70
at4g14400	2511	2646	70
at3g26950	1581	1690	70
at3g13800	-70	34	70
at2g43080	476	552	70
at1g66880	5131	6965	70
at1g60900	1495	1666	70
at5g12130	353	497	69
at5g01650	220	485	69
at4g14920	548	654	69
at4g11845	514	675	69
at4g07507	1620	1791	69
at3g55460	1585	1671	69
at3g29390	3216	3704	69
at3g22150	2619	2731	69
at2g02148	2108	2318	69
at1g79830	5226	5692	69
at1g78730	424	527	69
at1g71080	625	1067	69
at1g35420	612	703	69
at1g28050	714	986	69
at1g13880	875	963	69
at1g10490	37	333	69
at5g55896	3422	3767	68
at5g55100	2834	2974	68
at5g24810	2835	2910	68
at5g09880	1888	2298	68
at5g07350	4886	5251	68
at4g28880	3084	3267	68
at4g11530	853	933	68
at2g43850	1153	1257	68
at1g79245	3971	4071	68
at1g71720	1221	1307	68
at1g63700	4587	5099	68
at1g58200	3201	3305	68
at5g48620	3383	3485	67
at5g11720	2154	2226	67
at4g14160	1508	2216	67
at3g62910	1473	1680	67
at3g44530	1357	1451	67
at3g25480	698	817	67
at3g19670	8635	9385	67
at3g03350	1935	2232	67
at2g39800	2094	2159	67
at2g18760	4428	4690	67
at1g63490	4727	4995	67
at1g50300	2893	2988	67
at1g33410	8224	8392	67
at1g20810	315	546	67
at5g39785	-139	-12	66
at5g27950	1284	1352	66
at5g27250	486	554	66
at5g20990	3684	3771	66
at4g30100	1240	1365	66
at4g15540	494	580	66
at4g03450	228	338	66
at4g00955	854	1364	66
at3g52570	592	736	66
at3g29120	153	231	66
at3g14210	-233	71	66
at2g46020	-232	-26	66
at2g36120	188	321	66
at2g03140	2637	2723	66
at1g80500	747	1192	66
at1g79245	1629	1804	66
at1g50730	1527	1722	66
at1g28520	794	963	66
at5g44750	2437	2520	65
at5g42400	2023	2099	65
at5g23890	380	786	65
at5g19660	2126	2236	65
at5g03555	1786	2414	65
at4g08991	77	161	65
at3g52310	3017	3100	65
at3g25495	3210	3287	65
at3g25495	5712	5811	65
at3g21810	555	958	65
at3g03350	1374	1807	65
at2g44520	923	1014	65
at2g24110	447	527	65
at1g78070	2387	2473	65
at1g76020	975	1108	65
at1g74230	62	630	65
at5g63370	1172	1251	64
at5g58200	1963	2045	64
at5g53150	-1302	54	64
at5g46280	-480	382	64
at5g45510	190	540	64
at5g39500	-343	-51	64
at4g26140	1669	1741	64
at3g61420	579	698	64
at3g44205	-84	9	64
at3g44205	986	1071	64
at3g25495	3040	3120	64
at3g21690	408	537	64
at3g07360	619	804	64
at2g32250	2067	2144	64
at2g25660	4257	4576	64
at1g79970	813	947	64
at1g61850	4242	4338	64
at1g04390	2479	2576	64
at1g04300	3255	3358	64
at5g62090	3660	3958	63
at5g51200	3865	4119	63
at5g42670	165	247	63
at5g17890	1928	2024	63
at5g14170	1948	2366	63
at5g04140	1934	2125	63
at4g26555	688	766	63
at4g21400	2479	2571	63
at3g56840	840	955	63
at3g52750	2982	3232	63
at3g52120	920	1272	63
at3g42806	3846	4471	63
at3g27997	925	1073	63
at3g16785	1392	1630	63
at3g04870	113	225	63
at2g38980	1950	2028	63
at2g30530	1309	1452	63
at1g80550	1357	1486	63
at1g61667	143	307	63
at1g29310	94	361	63
at1g11785	397	1068	63
at5g61210	225	654	62
at5g53490	422	497	62
at5g50920	2744	2890	62
at5g46190	2747	2950	62
at5g38565	767	852	62
at5g35630	2330	2399	62
at4g08470	3193	4158	62
at3g60300	793	1088	62
at3g60300	1612	1703	62
at3g42052	4494	4813	62
at3g15520	859	977	62
at3g15353	422	635	62
at3g07730	-182	-12	62
at2g44750	220	292	62
at2g38980	825	891	62
at2g26980	1778	1995	62
at2g26300	386	963	62
at2g16485	2414	2598	62
at1g80360	2173	2594	62
at1g62860	27	214	62
at1g58030	904	1017	62
at1g48430	2802	2995	62
at1g33950	6137	7310	62
at1g30410	2276	2433	62
at1g04120	3101	3178	62
at5g42660	1532	1625	61
at5g42400	3620	3755	61
at5g13205	-414	182	61
at4g39640	143	652	61
at4g26180	1045	1126	61
at4g19640	1877	2214	61
at4g11670	7296	7419	61
at3g59770	5813	5906	61
at3g54360	3306	3458	61
at3g48060	4909	5122	61
at3g29390	2022	2317	61
at3g28070	643	1415	61
at3g25495	3572	3692	61
at2g44140	3512	3673	61
at2g35920	251	334	61
at2g02770	246	333	61
at1g80810	2222	2316	61
at1g74750	-829	-2	61
at1g05120	4321	4617	61
at1g04420	966	1106	61
at5g03430	2004	2196	60
at5g02620	545	680	60
at4g27000	2034	2293	60
at4g26140	1899	1999	60
at4g09040	446	537	60
at4g04180	2987	3068	60
at3g59770	5575	5681	60
at3g48560	452	555	60
at3g16470	682	761	60
at3g01690	504	783	60
at3g01540	2272	2366	60
at2g30120	-51	307	60
at1g63350	2716	2791	60
at1g56310	-291	-24	60
at1g35350	2718	2805	60
at1g21930	77	1155	60
at1g15165	592	803	60
at1g05570	5346	5917	60
at5g58160	4594	4676	59
at5g42940	1611	1682	59
at5g41370	1454	1542	59
at5g38510	1127	1348	59
at5g24670	2048	2249	59
at5g04490	884	970	59
at4g32060	1224	1335	59
at4g11840	3281	3372	59
at4g02450	916	1033	59
at4g01010	2703	2836	59
at3g58975	582	713	59
at3g42806	3208	3297	59
at3g12640	1091	1198	59
at2g45320	836	1010	59
at2g34860	811	1153	59
at2g32040	1227	1315	59
at1g78800	961	1071	59
at1g65040	3049	3119	59
at1g13450	786	883	59
at5g67570	1019	1120	58
at5g66675	1604	1731	58
at5g60450	3697	3770	58
at5g57930	830	920	58
at5g43320	710	792	58
at5g36000	1694	1800	58
at5g35180	3177	3403	58
at5g20380	3553	3744	58
at4g37270	3420	3556	58
at4g30900	1802	1920	58
at4g17150	651	753	58
at3g59870	1412	1744	58
at3g47390	3112	3210	58
at3g29185	1154	1256	58
at3g02990	388	989	58
at2g41090	642	768	58
at2g30700	2092	3210	58
at2g22540	56	525	58
at2g17036	1164	1280	58
at2g16405	2582	2661	58
at1g51402	1289	1367	58
at1g49180	1263	1421	58
at1g27920	214	430	58
at1g25550	1166	1260	58
at1g22860	4444	4540	58
at1g08210	1433	1846	58
at1g06200	554	656	58
at1g03000	1924	2092	58
at5g66640	670	765	57
at5g52070	898	2417	57
at5g44580	134	233	57
at5g25990	1045	1148	57
at5g21222	286	416	57
at5g15400	2071	2185	57
at5g11040	867	963	57
at5g09380	1848	1952	57
at4g31115	578	868	57
at4g23210	1308	1408	57
at4g18120	2766	2857	57
at3g52110	-136	420	57
at3g51340	718	879	57
at3g47630	2159	2377	57
at3g25495	2843	2996	57
at3g12100	1731	1964	57
at2g46020	-103	-26	57
at2g45380	1470	2110	57
at2g34430	-1836	678	57
at1g79245	3196	3276	57
at1g30640	2826	3038	57
at1g15165	1993	2078	57
at1g03160	1347	1732	57
at5g66160	565	716	56
at5g64810	498	1106	56
at5g55420	318	413	56
at5g51050	406	971	56
at5g43880	3042	3256	56
at5g22720	721	856	56
at4g36690	2499	2714	56
at4g24290	2747	2842	56
at4g11900	511	820	56
at4g10970	745	896	56
at4g03440	2771	2859	56
at4g00060	6640	6720	56
at3g45830	-193	-58	56
at3g33530	2009	2083	56
at3g17750	3454	3614	56
at3g01500	592	683	56
at2g43560	873	962	56
at2g42580	1587	1665	56
at2g41880	193	622	56
at2g38260	1882	2020	56
at2g02410	891	984	56
at1g65580	5475	5896	56
at1g54920	3275	3378	56
at1g53100	593	676	56
at1g02100	1053	1215	56
at5g55070	3257	3772	55
at5g53010	4245	4344	55
at5g46560	1083	1161	55
at5g43745	3114	3254	55
at5g02100	1648	1731	55
at4g09020	249	341	55
at4g02195	1219	1549	55
at3g60290	1626	2354	55
at3g57760	27	299	55
at2g41700	1875	2105	55
at2g35650	1082	1210	55
at2g22980	2361	3753	55
at1g80790	-25	149	55
at1g79750	3230	3312	55
at1g79245	3529	3636	55
at1g20780	1221	1308	55
at1g16260	1337	1433	55
at1g08550	998	1269	55
at5g61190	3663	3819	54
at5g52070	43	2417	54
at5g49580	3057	3295	54
at4g30910	934	996	54
at4g13495	652	3259	54
at4g00840	679	774	54
at3g58670	873	970	54
at3g26580	872	970	54
at3g24440	1271	1355	54
at3g16630	5104	5185	54
at2g32040	601	685	54
at2g29640	642	1121	54
at2g24110	679	796	54
at2g17200	1810	1946	54
at1g79380	1589	1707	54
at1g72640	639	825	54
at1g72500	1032	1146	54
at1g71340	1601	1702	54
at1g71240	1367	1693	54
at1g69950	-162	9	54
at1g65230	621	893	54
at1g63130	2050	2178	54
at1g45207	559	730	54
at1g33470	1428	1513	54
at1g32070	672	777	54
at1g21720	886	1556	54
at1g10320	2870	3058	54
at1g03160	3550	3744	54
at5g63370	807	974	53
at5g40490	232	676	53
at5g18525	3806	3930	53
at4g16920	-83	9	53
at3g54620	1355	1865	53
at3g51340	535	631	53
at3g25495	2497	2583	53
at3g23660	2564	3035	53
at2g40880	256	342	53
at2g39760	2334	2700	53
at2g23985	719	1113	53
at2g01220	1432	1519	53
at1g80940	903	1049	53
at1g79245	876	983	53
at1g76970	1831	2541	53
at1g58602	17044	17127	53
at1g58590	666	818	53
at1g54920	2714	2849	53
at1g53510	2301	2481	53
at1g51270	100	317	53
at1g03990	741	1220	53
at5g67590	231	652	52
at5g55300	4505	4815	52
at5g53580	856	956	52
at5g46500	1623	1722	52
at5g06340	930	1044	52
at4g34830	3684	3851	52
at4g32320	1293	1406	52
at4g26510	-137	429	52
at4g26300	4294	4672	52
at4g21400	2479	3222	52
at3g57410	2026	2241	52
at3g53170	-55	34	52
at3g53130	1458	1562	52
at3g48380	1187	1293	52
at3g44310	688	1069	52
at3g28956	682	763	52
at3g26840	396	528	52
at3g25495	3385	3489	52
at3g17650	1343	1491	52
at3g16030	1279	1377	52
at3g13270	1668	2344	52
at3g12100	1350	1431	52
at2g16920	4602	4909	52
at1g79050	-422	-324	52
at1g76450	301	375	52
at1g58602	16999	17127	52
at1g48490	5964	6120	52
at1g22860	4240	4376	52
at1g07745	1870	2032	52
at5g64730	1139	1232	51
at5g46470	5459	5528	51
at5g38140	1896	2029	51
at5g24352	-129	95	51
at5g05560	12312	12438	51
at5g04520	658	817	51
at4g36400	1269	1418	51
at4g33470	2505	2806	51
at4g26140	722	839	51
at4g24540	2716	2953	51
at3g25495	1298	1415	51
at3g07890	2601	2697	51
at3g06035	597	736	51
at3g01850	1400	1888	51
at2g47760	1321	1432	51
at2g39470	700	801	51
at2g27400	190	763	51
at2g26430	646	905	51
at2g25910	1382	1475	51
at1g62920	784	897	51
at1g34460	2585	2669	51
at1g22630	104	199	51
at1g13350	3629	3821	51
at1g10470	1425	1508	51
at1g04120	3227	3314	51
at5g64050	2233	2337	50
at5g63080	1809	1906	50
at5g54170	951	1110	50
at5g22620	1508	1597	50
at5g11790	1307	1429	50
at5g11200	646	969	50
at5g02310	-264	-187	50
at4g15765	958	1181	50
at4g08460	1769	3468	50
at3g26840	2479	2595	50
at3g14990	1703	1795	50
at3g06760	820	929	50
at3g02600	748	1832	50
at2g39380	-352	95	50
at2g36720	217	335	50
at2g27730	1056	1824	50
at2g26770	3683	3758	50
at1g60230	1375	1491	50
at1g59520	3990	4387	50
at1g27590	1724	3479	50
at1g10390	3629	3739	50
at1g04390	3014	3092	50
at1g01650	3445	3589	50
at5g64130	516	633	49
at5g59400	683	933	49
at5g57815	97	615	49
at5g46450	2098	2212	49
at5g42765	1102	1197	49
at5g37260	1407	1618	49
at5g29000	2184	2797	49
at5g28390	-178	33	49
at5g19000	1256	1425	49
at5g16280	3388	3488	49
at5g14430	920	1219	49
at5g09830	369	1065	49
at4g35300	2912	3359	49
at4g31490	247	917	49
at4g19650	1618	1709	49
at4g09550	89	570	49
at3g62370	1030	1584	49
at3g59660	1816	2090	49
at3g46830	2052	2272	49
at3g25880	-99	8	49
at3g03560	2107	2218	49
at3g02260	17017	17215	49
at3g01790	410	672	49
at2g47220	1768	1849	49
at2g40190	1222	1322	49
at2g33450	240	574	49
at2g26240	395	469	49
at2g25930	1802	2265	49
at1g77490	1172	1257	49
at1g73480	2427	2634	49
at1g68290	396	490	49
at1g34320	1435	1513	49
at1g22430	606	689	49
at5g65440	327	577	48
at5g49740	1162	1258	48
at5g40600	2645	3180	48
at5g35180	5306	6209	48
at5g34790	1062	1158	48
at5g27730	948	1034	48
at5g13390	2009	2085	48
at5g01960	1994	2068	48
at4g39925	437	886	48
at4g21410	1996	2106	48
at4g20070	2037	2108	48
at4g05320	1071	1128	48
at3g62000	1068	1338	48
at3g60040	2500	2776	48
at3g50790	1258	1429	48
at3g19980	1453	1729	48
at3g13440	978	1492	48
at3g09470	362	734	48
at3g08950	725	1148	48
at2g32500	1722	1817	48
at2g31840	1696	1826	48
at2g26890	9911	10189	48
at2g26200	2772	3017	48
at1g65960	468	2206	48
at1g49180	1489	1575	48
at1g33265	302	890	48
at1g24147	179	554	48
at1g23310	2968	3239	48
at1g01680	861	952	48
at5g56730	3891	3968	47
at5g38240	1076	1152	47
at5g24210	616	768	47
at5g19900	-64	118	47
at5g13020	1732	1849	47
at5g11700	7359	7821	47
at5g11060	2617	2825	47
at5g05560	12516	12636	47
at4g30100	1240	1321	47
at4g27000	1244	1957	47
at4g21400	621	708	47
at3g52030	541	639	47
at3g27610	2284	2369	47
at3g24430	2342	2667	47
at3g18500	860	994	47
at3g15430	81	188	47
at3g11964	8760	8846	47
at3g07390	584	695	47
at2g39010	610	897	47
at2g24850	684	777	47
at2g20190	3597	3702	47
at2g17033	111	496	47
at2g16405	1792	2019	47
at1g68100	2037	2155	47
at1g62920	458	723	47
at1g32460	175	736	47
at1g10910	1126	1374	47
at5g67160	288	423	46
at5g61310	410	1419	46
at5g34790	89	169	46
at4g39680	1870	1962	46
at4g31780	748	1223	46
at4g28880	11	115	46
at4g27820	2337	2698	46
at4g26140	2070	2158	46
at4g24960	369	447	46
at4g24800	549	688	46
at4g03030	1236	1337	46
at3g46385	408	512	46
at3g27260	2844	3141	46
at3g20330	1859	2303	46
at3g16470	1824	2066	46
at2g47710	505	940	46
at2g34310	276	844	46
at2g32870	523	646	46
at2g32340	751	900	46
at2g13650	1845	2120	46
at2g05590	666	746	46
at2g02710	911	1009	46
at1g79600	1850	1957	46
at1g65270	2814	3079	46
at1g47520	298	537	46
at1g33720	691	754	46
at1g30410	5195	5367	46
at1g27980	999	1097	46
at1g27630	774	907	46
at1g23470	483	580	46
at1g15125	51	231	46
at1g13040	1716	1866	46
at1g04970	454	708	46
at5g61340	-64	191	45
at5g56260	744	1134	45
at5g54840	1365	1459	45
at5g34790	1274	1381	45
at5g24350	206	387	45
at5g22340	1074	1222	45
at5g16420	1658	1745	45
at5g10630	805	1038	45
at5g07370	113	849	45
at5g05435	509	590	45
at5g04560	1154	1276	45
at5g02650	790	1271	45
at4g24230	508	608	45
at4g24100	3219	3435	45
at4g14390	76	182	45
at4g11830	2580	4639	45
at4g04220	537	662	45
at3g61690	4463	4900	45
at3g52535	-674	1	45
at3g14660	1630	1732	45
at3g03900	1372	1818	45
at2g46910	496	578	45
at2g43680	158	700	45
at2g35500	641	730	45
at2g25910	1540	1638	45
at2g20142	1155	1562	45
at2g18960	1433	1548	45
at2g17640	780	893	45
at2g15030	1353	1458	45
at2g07042	695	2163	45
at2g02770	1837	1920	45
at1g68940	2102	2208	45
at1g63460	741	827	45
at1g62320	623	691	45
at1g58602	17809	18698	45
at1g50730	614	715	45
at1g07650	2134	2213	45
at1g04490	1959	2882	45
at5g64470	604	846	44
at5g64330	2522	2590	44
at5g58240	864	944	44
at5g52240	383	1175	44
at5g51290	1214	1427	44
at5g47130	-1939	-56	44
at5g18500	756	858	44
at5g16140	914	993	44
at5g14730	136	237	44
at5g14320	803	1007	44
at5g08139	967	1074	44
at5g04510	1376	1446	44
at4g29220	1168	1247	44
at4g27600	1952	2102	44
at4g23895	924	1005	44
at4g17150	1082	1157	44
at3g62500	597	739	44
at3g61020	282	380	44
at3g55460	1493	1671	44
at3g54620	683	861	44
at3g51450	456	532	44
at3g51440	1031	1166	44
at3g46930	355	690	44
at3g24010	898	1047	44
at3g23010	1468	1620	44
at2g33820	764	859	44
at2g31560	866	1062	44
at1g79270	368	1102	44
at1g70620	986	1291	44
at1g68580	2507	2597	44
at1g67090	815	926	44
at1g48550	1271	1376	44
at1g27520	252	336	44
at1g15490	2346	2539	44
at1g10090	2587	2989	44
at1g09932	1183	1568	44
at1g07300	536	1059	44
at1g04945	3347	3450	44
at5g34790	676	791	43
at5g29000	2092	2797	43
at5g26980	2068	2258	43
at5g26920	1724	1834	43
at5g22620	36	233	43
at5g07120	2473	2554	43
at5g04280	298	680	43
at5g02770	935	1032	43
at4g36980	539	720	43
at4g36648	304	489	43
at4g27780	1281	1540	43
at4g26300	4290	4672	43
at4g17560	1003	1366	43
at4g11830	1153	1264	43
at4g10360	95	182	43
at3g62500	973	1075	43
at3g61420	1873	2054	43
at3g61010	2392	2517	43
at3g61010	3398	3585	43
at3g50930	1089	1198	43
at3g25495	4169	4653	43
at2g47220	1517	1630	43
at2g45140	1073	1737	43
at2g40360	3127	3382	43
at2g39681	288	857	43
at2g38330	1179	1328	43
at2g18760	-328	-79	43
at2g14680	2500	3306	43
at2g14620	310	408	43
at2g14255	571	678	43
at1g79600	1842	1957	43
at1g79245	2204	2296	43
at1g69935	1026	1115	43
at1g61300	248	425	43
at1g60260	809	906	43
at1g53780	937	1010	43
at1g48090	25731	26171	43
at1g10600	1641	2410	43
at1g06620	1137	1243	43
at1g02080	6669	6752	43
at5g67580	1721	1790	42
at5g54770	441	581	42
at5g46450	3189	3292	42
at5g34853	-1143	-11	42
at5g34800	804	884	42
at5g22030	2635	3100	42
at4g34540	2315	2429	42
at4g34150	1232	1433	42
at4g22350	2134	2374	42
at4g21534	722	993	42
at4g17140	5801	5865	42
at4g12990	592	881	42
at4g12120	2234	2323	42
at3g59410	2041	2314	42
at3g58050	637	707	42
at3g56860	672	848	42
at3g54480	1996	2479	42
at3g33530	1994	2083	42
at3g28670	168	308	42
at3g25495	5141	5237	42
at3g19810	1380	1700	42
at3g16310	726	1116	42
at3g01690	1157	1235	42
at3g01050	1260	1324	42
at2g39720	-329	269	42
at2g37150	4020	4115	42
at2g19250	667	956	42
at2g15080	2876	2968	42
at1g78070	804	1644	42
at1g73655	466	873	42
at1g48090	23024	23651	42
at1g42470	2341	2440	42
at1g36070	2228	3004	42
at1g29690	1414	1533	42
at1g20920	3785	4328	42
at1g09840	3871	4213	42
at1g06820	2753	2859	42
at1g06230	3260	3469	42
at1g03940	577	708	42
at5g58800	818	920	41
at5g57150	-781	13	41
at5g53010	1858	1957	41
at5g51200	7115	7324	41
at5g38240	1196	1326	41
at5g28320	4243	4555	41
at5g14850	1126	1235	41
at5g04480	2258	2344	41
at5g02830	1720	1910	41
at4g36980	2686	2821	41
at4g30200	2042	2108	41
at4g28910	637	723	41
at4g26650	418	567	41
at4g17330	279	368	41
at4g15610	331	1357	41
at3g59210	125	211	41
at3g33530	4132	4722	41
at3g29390	1593	1756	41
at3g27530	3393	3488	41
at3g25495	3934	4087	41
at3g14800	2468	3005	41
at3g04490	3126	3315	41
at2g48160	1908	2008	41
at2g44050	204	310	41
at2g41660	57	147	41
at2g34780	2349	2460	41
at2g28320	897	988	41
at2g18245	704	819	41
at2g18090	2145	2233	41
at2g14560	400	505	41
at2g01470	1582	1670	41
at1g79245	4537	4634	41
at1g78690	1275	1434	41
at1g78670	969	1146	41
at1g77800	2332	2408	41
at1g69010	1750	1839	41
at1g64960	2776	2861	41
at1g62200	910	1005	41
at1g61430	1147	1223	41
at1g55152	766	1021	41
at1g51820	364	496	41
at1g50620	799	1211	41
at1g49340	1494	1688	41
at1g47530	314	714	41
at1g35710	271	1454	41
at1g34270	1313	1480	41
at1g32530	2936	3083	41
at1g26150	1148	1267	41
at1g19485	1381	1471	41
at1g03160	1133	1229	41
at5g48412	460	575	40
at5g47040	4167	4533	40
at5g45510	190	537	40
at5g42530	304	496	40
at5g13300	2308	2407	40
at5g08470	697	898	40
at4g34390	2484	2602	40
at4g28080	5483	5560	40
at4g25290	2658	2744	40
at4g21400	2611	3222	40
at4g15030	1175	1271	40
at4g12917	465	615	40
at4g11640	-325	-1	40
at4g09680	4809	5334	40
at4g07410	1524	1611	40
at4g01690	706	795	40
at3g62310	1270	1530	40
at3g62090	938	1392	40
at3g59330	426	546	40
at3g51840	2450	2555	40
at3g49430	933	1104	40
at3g48470	2751	2884	40
at3g45860	894	1076	40
at3g28540	413	491	40
at3g25495	4719	4810	40
at3g15395	119	356	40
at2g40270	1777	2135	40
at2g38980	1776	1876	40
at2g28570	101	280	40
at2g26030	465	532	40
at2g25660	5392	5723	40
at1g80980	1587	1668	40
at1g79870	448	588	40
at1g74180	1404	1509	40
at1g64720	1152	1244	40
at1g64270	430	580	40
at1g62810	2402	2597	40
at1g61990	100	190	40
at1g61210	951	1154	40
at1g33730	-113	-11	40
at1g28320	2201	2276	40
at1g25290	1128	1215	40
at1g19394	186	343	40
at1g17145	832	1055	40
at1g12400	72	425	40
at1g08980	1598	1695	40
at1g08380	421	680	40
at1g04390	3018	3092	40
at1g02120	1338	1490	40
at5g65050	346	2688	39
at5g53350	1346	1615	39
at5g40910	3863	3964	39
at5g27970	8722	8786	39
at5g17440	2731	2863	39
at5g11600	938	1177	39
at5g08760	109	281	39
at5g07100	292	383	39
at5g05310	641	731	39
at4g38270	797	1071	39
at4g34310	759	1094	39
at4g33540	1231	1702	39
at4g31800	1002	1080	39
at4g31530	307	386	39
at4g30900	119	211	39
at4g16180	2841	3298	39
at4g15180	3141	3541	39
at4g03460	3021	3252	39
at4g03240	994	1097	39
at3g58490	1325	1414	39
at3g57980	1002	1242	39
at3g14310	1742	1855	39
at3g04610	2466	3022	39
at3g02600	485	606	39
at2g47220	1324	1429	39
at2g42500	1168	1251	39
at2g41082	-35	68	39
at2g39760	1726	2286	39
at2g39380	1343	1421	39
at2g35370	414	571	39
at2g34360	1463	1694	39
at2g33800	403	941	39
at2g25450	1031	1154	39
at2g21280	1669	1773	39
at2g17200	1810	2108	39
at2g01460	2721	2872	39
at1g79245	3343	3417	39
at1g79245	3529	3649	39
at1g73130	-27	422	39
at1g67850	373	1155	39
at1g51110	1141	1219	39
at1g28520	794	878	39
at1g23900	3417	3567	39
at1g17520	743	888	39
at1g10320	2508	2797	39
at1g09280	816	924	39
at1g03905	232	307	39
at1g02060	-148	-25	39
at5g61310	410	1494	38
at5g58870	1551	1645	38
at5g53180	2695	2845	38
at5g51710	1353	1592	38
at5g44180	-98	-2	38
at5g22450	3622	3700	38
at5g17370	958	1075	38
at5g11580	458	724	38
at5g09250	890	1003	38
at5g05740	1044	1132	38
at5g05560	5439	5802	38
at5g03850	385	714	38
at5g02950	27	151	38
at5g02070	1729	1892	38
at4g35600	1961	2038	38
at4g32920	5946	6042	38
at4g13560	578	2394	38
at4g13550	5138	5240	38
at4g12460	450	1412	38
at4g07507	1352	1456	38
at4g04890	3742	4801	38
at3g62500	1772	1858	38
at3g59780	2544	2661	38
at3g48090	1117	1194	38
at3g29290	2016	2113	38
at3g27925	356	437	38
at3g24929	-505	37	38
at3g17280	-172	-20	38
at3g05580	2022	2757	38
at2g47910	239	315	38
at2g38960	238	368	38
at2g33800	398	920	38
at2g31900	8939	9078	38
at2g25000	1002	1070	38
at2g17790	1328	1449	38
at2g11240	3579	3779	38
at2g06025	3312	3537	38
at2g03150	1235	2985	38
at2g02148	2104	2318	38
at2g01070	1762	1844	38
at1g79520	1663	2073	38
at1g72770	2182	2271	38
at1g69935	375	624	38
at1g68310	1171	1652	38
at1g65390	302	433	38
at1g65370	1456	1631	38
at1g59900	1638	1764	38
at1g57560	580	698	38
at1g52410	3060	3126	38
at1g50480	2103	2214	38
at1g34460	3648	3739	38
at1g31910	2185	2561	38
at1g31355	222	536	38
at1g27390	509	684	38
at1g20920	4230	4328	38
at1g20070	803	1097	38
at1g17520	974	1443	38
at1g17110	4386	4800	38
at1g16650	1508	1675	38
at1g09970	2725	2798	38
at5g60290	1020	1945	37
at5g46490	2966	5658	37
at5g42730	417	570	37
at5g35560	2672	3031	37
at5g25060	5112	5590	37
at5g24930	1752	1846	37
at5g20140	1597	1681	37
at5g18460	1957	2088	37
at5g17440	1995	2097	37
at5g17440	2912	3035	37
at5g07910	882	1061	37
at4g39040	611	922	37
at4g35830	2849	2939	37
at4g35250	1349	1526	37
at4g34265	501	679	37
at4g33740	125	497	37
at4g27490	30	141	37
at4g21410	-704	39	37
at4g18070	1864	1967	37
at4g10070	1961	2620	37
at4g10070	1999	2620	37
at4g03500	151	225	37
at4g01915	481	565	37
at4g00955	854	1359	37
at3g58640	4036	4189	37
at3g57530	2168	2271	37
at3g55410	56	390	37
at3g55020	2718	2874	37
at3g54540	88	583	37
at3g48870	3828	4172	37
at3g44680	1092	1185	37
at3g27110	1031	1430	37
at3g19080	2880	2955	37
at3g17465	1210	1385	37
at3g17040	2513	2762	37
at3g11040	2132	2244	37
at3g07670	427	521	37
at3g01150	2329	2547	37
at2g46730	1756	1829	37
at2g28370	753	1494	37
at2g14560	712	3307	37
at2g04080	993	1093	37
at1g76570	394	556	37
at1g76460	1950	2120	37
at1g65430	1566	1801	37
at1g58602	17568	17654	37
at1g44920	690	764	37
at1g42540	2129	2209	37
at1g30410	4413	4507	37
at1g20840	2749	2972	37
at1g20830	1003	1176	37
at1g19400	1750	2049	37
at1g17640	1711	1874	37
at5g66055	753	845	36
at5g65960	896	1086	36
at5g64560	1251	1334	36
at5g64250	1119	1178	36
at5g54520	1857	1939	36
at5g26180	3449	3590	36
at5g23010	1462	1954	36
at5g16210	4202	4287	36
at5g08770	660	770	36
at4g31480	680	981	36
at4g30690	371	463	36
at4g27870	418	683	36
at4g25570	517	837	36
at4g24520	1302	1380	36
at4g23260	1053	1121	36
at4g21410	2640	2755	36
at4g16990	478	693	36
at4g15540	1251	1347	36
at4g14390	1046	1187	36
at4g12310	796	1169	36
at4g11570	80	336	36
at4g08480	-607	358	36
at4g06536	-2978	8	36
at3g58050	1373	1536	36
at3g48640	696	924	36
at3g25495	5141	5254	36
at3g25495	5560	5651	36
at3g24840	2347	2431	36
at3g16200	1363	1813	36
at3g13490	2224	2403	36
at3g13050	267	348	36
at3g06290	6829	6917	36
at3g05210	1889	1972	36
at2g46910	46	127	36
at2g40460	2642	3395	36
at2g38830	-1309	-6	36
at2g26780	3751	3889	36
at2g23985	250	632	36
at1g79245	712	817	36
at1g79245	4565	4634	36
at1g78920	4089	4174	36
at1g77260	1999	2083	36
at1g75290	686	835	36
at1g68710	2082	2180	36
at1g61740	1672	2188	36
at1g56190	577	679	36
at1g53920	523	1010	36
at1g53250	837	961	36
at1g44790	815	886	36
at1g29040	709	983	36
at1g27595	-579	-170	36
at1g23400	820	1078	36
at1g20020	239	543	36
at1g17550	1299	1400	36
at1g16110	1358	1477	36
at1g13790	3260	3350	36
at1g12700	481	580	36
at1g10050	2048	2178	36
at1g08710	1263	1563	36
at1g07110	4926	5114	36
at1g06410	182	507	36
at1g04080	3244	3352	36
at1g03850	405	1272	36
at1g03740	3061	3178	36
at5g67160	-93	154	35
at5g65460	2667	2761	35
at5g65380	2311	2392	35
at5g63490	1136	1224	35
at5g63490	3379	3544	35
at5g60450	1464	1563	35
at5g42920	1325	1563	35
at5g42900	1308	1427	35
at5g40170	1660	2118	35
at5g35420	744	1025	35
at5g28390	1057	1226	35
at5g26240	802	882	35
at5g24890	587	660	35
at5g18525	3319	3418	35
at5g18525	4257	4459	35
at5g08185	775	874	35
at5g04460	3483	3613	35
at5g01780	1103	1186	35
at4g39260	416	489	35
at4g35240	1895	2005	35
at4g34000	-27	531	35
at4g30310	1766	1842	35
at4g27740	137	318	35
at4g26555	385	488	35
at4g24230	502	621	35
at4g19020	3361	3457	35
at4g18240	2292	2392	35
at4g10090	489	1249	35
at4g01800	4252	4340	35
at4g00430	1448	1533	35
at3g58050	963	1232	35
at3g51660	390	904	35
at3g50780	2009	2282	35
at3g29290	2025	2113	35
at3g25495	3769	3851	35
at3g18890	1080	1156	35
at3g14400	3336	3499	35
at3g13460	2596	2718	35
at3g11010	2699	2799	35
at3g06080	643	769	35
at3g05090	4554	4733	35
at3g04760	1409	1500	35
at2g45070	459	1038	35
at2g41680	2041	2147	35
at2g36230	1259	1349	35
at2g35510	710	1371	35
at2g02570	1199	1291	35
at1g79245	1182	1255	35
at1g76140	1114	1192	35
at1g69252	707	831	35
at1g61690	3739	4063	35
at1g56520	889	978	35
at1g51740	1219	1309	35
at1g50730	745	863	35
at1g47420	1190	1301	35
at1g30410	1682	1844	35
at1g29600	766	941	35
at1g23440	521	1745	35
at1g08550	738	832	35
at1g03410	2042	2295	35
at1g02050	1327	1607	35
at5g66180	2333	2421	34
at5g66030	1491	1602	34
at5g65380	1857	2081	34
at5g53010	4427	4510	34
at5g53010	5041	5143	34
at5g47730	2386	2568	34
at5g46470	5623	5727	34
at5g41370	2191	2268	34
at5g41150	2621	2793	34
at5g40910	495	592	34
at5g39830	615	926	34
at5g38360	1283	1364	34
at5g35560	3163	3242	34
at5g24155	114	432	34
at5g22620	1448	1597	34
at5g17230	2666	3200	34
at5g06160	3665	3757	34
at5g04460	3778	3863	34
at5g01940	42	139	34
at5g01850	1461	1566	34
at4g30310	1046	1135	34
at4g29790	5660	5841	34
at4g27010	7122	7211	34
at4g26690	622	753	34
at4g25910	301	428	34
at4g23910	2035	2150	34
at4g19490	3425	3631	34
at4g14145	502	603	34
at4g08991	605	1002	34
at4g08900	1454	1581	34
at4g01040	1689	1789	34
at3g62750	1419	1494	34
at3g61080	942	1047	34
at3g60420	979	1044	34
at3g58640	3635	3705	34
at3g49060	3079	3177	34
at3g46280	544	1380	34
at3g25495	208	284	34
at3g22290	354	499	34
at3g22170	684	787	34
at3g19190	8581	8708	34
at3g16260	1021	1110	34
at3g12150	1418	1523	34
at3g11880	1453	1536	34
at3g10260	770	852	34
at3g04485	1519	1601	34
at2g45950	1032	1414	34
at2g43540	516	731	34
at2g43530	115	275	34
at2g41880	2296	2377	34
at2g40160	982	1524	34
at2g40130	1685	1809	34
at2g26740	757	817	34
at2g16390	160	387	34
at2g02770	446	619	34
at1g80245	798	884	34
at1g76360	835	943	34
at1g74590	471	581	34
at1g73060	1518	1619	34
at1g63420	1075	1162	34
at1g63240	-105	284	34
at1g61430	3028	3349	34
at1g51200	380	1270	34
at1g34030	616	1399	34
at1g32940	-193	205	34
at1g30550	1969	2067	34
at1g23310	990	1101	34
at1g10130	7330	7439	34
at1g06370	945	1052	34
at1g03190	1236	1625	34
at1g02910	1705	1816	34
at1g01300	936	1007	34
at5g64000	429	542	33
at5g60950	1011	1093	33
at5g52100	143	814	33
at5g48620	4460	4585	33
at5g46030	123	221	33
at5g25560	213	311	33
at5g14170	1956	2383	33
at5g13800	2314	2412	33
at5g08280	1484	1854	33
at5g08185	772	1034	33
at5g07770	1509	1772	33
at4g32320	1631	1703	33
at4g31170	1937	2291	33
at4g26670	2047	2256	33
at4g26110	2433	2840	33
at4g17520	874	968	33
at4g14300	1861	2084	33
at4g00500	2140	2324	33
at3g61860	1188	1309	33
at3g59290	3544	3709	33
at3g57060	363	464	33
at3g54830	234	339	33
at3g52110	-136	417	33
[truncated: 55,361 more rows]
