# Supplementary material for: High-Throughput RNA Sequencing of Pseudomonas-Infected Arabidopsis Reveals Hidden Transcriptome Complexity and Novel Splice Variants
Source: PLoS One. 2013 Oct 1;8(10):e74183. doi: 10.1371/journal.pone.0074183 (PMC3788074; doi:10.1371/journal.pone.0074183)
Supplement: File S15 — Novel IR Events. (XLSX) [file pone.0074183.s015.xlsx]

## Sheet: Summarized
								Detected?
Event	Gene	Start	End	Event Location	Short_Description	Curator_Description	Computational_Description	CTL1_a	CTL1_b	AVR1_a	AVR1_b	VIR1_a	VIR1_b	CTL6_a	CTL6_b	AVR6_a	AVR6_b	VIR6_a	VIR6_b	CTL12_a	CTL12_b	AVR12_a	AVR12_b	VIR12_a	VIR12_b	MinCoverage.mean	MeanCoverage.mean	MaxCoverage.mean	NumSamples	AorVnotC
4552	at1g80840	231	640	CDS	WRKY DNA-binding protein 40	Pathogen-induced transcription factor. Binds W-box	WRKY DNA-binding protein 40 (WRKY40); CONTAINS Int	0	0	0	0	0	0	0	0	0	0	0	0	0	0	0	1	1	1	2.66667	136.393	352.333	3	1
1289	at1g12240	451	778	CDS	Glycosyl hydrolases family 32 protein		ATBETAFRUCT4; FUNCTIONS IN: hydrolase activity hyd	0	0	0	0	0	0	0	0	0	0	1	1	0	0	0	1	0	1	3	52.2447	293.25	4	1
13354	at5g24200	133	289	five_prime_UTR	alpha/beta-Hydrolases superfamily protein		alpha/beta-Hydrolases superfamily protein; FUNCTIO	0	0	0	0	0	0	0	0	1	1	1	0	0	0	1	1	1	1	9.57143	41.9964	133.571	7	1
6420	at2g43320	1100	1446	CDS	S-adenosyl-L-methionine-dependent methyltransferas		S-adenosyl-L-methionine-dependent methyltransferas	0	0	0	0	0	0	0	0	1	1	1	1	0	0	1	1	1	1	7.5	38.3303	77.125	8	1
9569	at3g63420	226	736	CDS	Ggamma-subunit 1	heterotrimeric G protein gamma-subunit (AGG1) mRNA	Ggamma-subunit 1 (GG1); FUNCTIONS IN: GTP binding;	0	0	0	0	0	0	0	0	0	1	1	1	0	0	1	1	0	0	4.2	37.7307	72.4	5	1
2186	at1g29330	2170	2568	CDS	ER lumen protein retaining receptor family protein	Encodes a protein similar in sequence to animal an	ENDOPLASMIC RETICULUM RETENTION DEFECTIVE 2 (ERD2)	0	0	0	0	0	0	0	0	0	0	0	1	0	0	1	1	1	1	4.4	29.3258	64.4	5	1
1222	at1g10950	1519	1841	CDS	transmembrane nine 1	Encodes an Arabidopsis Transmembrane nine (TMN) pr	transmembrane nine 1 (TMN1); LOCATED IN: integral	0	0	0	0	0	0	0	0	1	0	1	1	0	0	1	1	1	1	6.57143	29.2698	86.4286	7	1
15041	at5g61820	1911	2309	five_prime_UTR			FUNCTIONS IN: molecular_function unknown; INVOLVED	0	0	1	0	1	1	0	0	1	1	1	1	0	0	1	1	1	1	11.1818	28.4912	50.2727	11	1
1741	at1g19660	2346	2581	five_prime_UTR	Wound-responsive family protein		Wound-responsive family protein; FUNCTIONS IN: DNA	0	0	0	0	0	1	0	0	0	0	0	1	0	0	1	1	0	1	4.4	25.1797	49	5	1
566	at1g01680	199	320	CDS	plant U-box 54		plant U-box 54 (PUB54); FUNCTIONS IN: ubiquitin-pr	0	0	0	0	0	0	0	0	1	1	1	0	0	0	1	1	1	1	2.71429	24.6112	82.5714	7	1
4567	at2g01060	1651	1932	five_prime_UTR	myb-like HTH transcriptional regulator family prot		myb-like HTH transcriptional regulator family prot	0	0	0	0	0	0	0	0	1	0	1	1	0	0	1	1	1	1	3.71429	22.7391	42.8571	7	1
5473	at2g26400	323	440	CDS	acireductone dioxygenase 3	Encodes a protein predicted to belong to the acire	acireductone dioxygenase 3 (ARD3); FUNCTIONS IN: h	0	0	0	0	0	0	0	0	1	1	1	0	0	0	1	1	1	0	11.1667	22.0198	37	6	1
3533	at1g65390	863	1286	CDS	phloem protein 2 A5		phloem protein 2 A5 (PP2-A5); FUNCTIONS IN: carboh	0	0	0	0	1	1	0	0	0	0	0	0	0	0	0	0	0	0	2.5	21.8042	45.5	2	1
11849	at4g37990	1178	1301	CDS	elicitor-activated gene 3-2	Encodes an aromatic alcohol:NADP+ oxidoreductase w	elicitor-activated gene 3-2 (ELI3-2); CONTAINS Int	0	0	1	1	1	1	0	0	0	1	1	1	0	0	1	1	1	1	10.7273	20.5447	38.4545	11	1
8978	at3g54820	814	1368	CDS	plasma membrane intrinsic protein 2;5		plasma membrane intrinsic protein 2;5 (PIP2;5); FU	0	0	0	0	0	0	0	0	0	0	1	1	0	0	0	0	1	1	3.25	20.3441	71.5	4	1
13487	at5g26340	1046	1419	CDS	Major facilitator superfamily protein	Encodes a protein with high affinity hexose-specif	MSS1; FUNCTIONS IN: carbohydrate transmembrane tra	0	0	1	0	1	1	0	0	0	0	1	0	0	0	0	1	0	1	5	20.1867	40.1667	6	1
2419	at1g33960	625	925	CDS	P-loop containing nucleoside triphosphate hydrolas	Identified as a gene that is induced by avirulence	AVRRPT2-INDUCED GENE 1 (AIG1); FUNCTIONS IN: GTP b	0	0	0	0	0	0	0	0	1	0	1	0	0	0	1	1	0	1	6	18.8598	42.8	5	1
12758	at5g14030	1117	1252	CDS	translocon-associated protein beta (TRAPB) family		translocon-associated protein beta (TRAPB) family	0	0	0	0	0	0	0	0	1	0	1	1	0	0	1	0	0	1	2.4	18.6309	51.6	5	1
2147	at1g27980	2596	2903	CDS	dihydrosphingosine phosphate lyase		dihydrosphingosine phosphate lyase (DPL1); FUNCTIO	0	0	0	0	0	1	0	0	1	1	1	1	0	0	1	1	1	1	4	17.1966	37.5556	9	1
7913	at3g20550	989	1510	CDS	SMAD/FHA domain-containing protein	Encodes a nuclear localized FHA (forhkead) domain	DAWDLE (DDL); FUNCTIONS IN: molecular_function unk	0	0	0	0	0	0	0	0	1	0	1	1	0	0	1	1	1	1	2.42857	17.1916	42.5714	7	1
4900	at2g14620	754	827	CDS	xyloglucan endotransglucosylase/hydrolase 10		xyloglucan endotransglucosylase/hydrolase 10 (XTH1	0	0	0	0	0	0	0	0	1	0	1	0	0	0	1	1	0	0	9	16.9932	23.75	4	1
7014	at3g05970	3213	3365	CDS	long-chain acyl-CoA synthetase 6	encode peroxisomal long-chain acyl-CoA synthetase	long-chain acyl-CoA synthetase 6 (LACS6); FUNCTION	0	0	0	0	0	0	0	0	1	0	1	1	0	0	1	1	1	1	9	16.957	27.7143	7	1
13489	at5g26340	2792	3351	CDS	Major facilitator superfamily protein	Encodes a protein with high affinity hexose-specif	MSS1; FUNCTIONS IN: carbohydrate transmembrane tra	0	0	0	1	1	1	0	0	0	0	0	0	0	0	1	1	0	1	1.16667	16.7161	33.8333	6	1
1668	at1g18200	470	1023	CDS	RAB GTPase homolog A6B		RAB GTPase homolog A6B (RABA6b); FUNCTIONS IN: GTP	0	0	0	0	1	1	0	0	0	0	0	0	0	0	0	1	0	0	1.66667	16.6318	42.6667	3	1
13488	at5g26340	1712	2340	CDS	Major facilitator superfamily protein	Encodes a protein with high affinity hexose-specif	MSS1; FUNCTIONS IN: carbohydrate transmembrane tra	0	0	0	0	1	1	0	0	0	0	0	0	0	0	0	0	0	0	1.5	16.4817	37.5	2	1
4035	at1g73805	1295	2088	CDS	Calmodulin binding protein-like		Calmodulin binding protein-like; CONTAINS InterPro	0	0	0	0	0	0	0	0	1	1	1	0	0	0	1	1	0	1	2.16667	16.4801	41.6667	6	1
15265	at5g65610	1096	1339	CDS			unknown protein; Has 1807 Blast hits to 1807 prote	0	0	1	0	1	1	0	0	0	0	0	0	0	0	0	0	0	0	2	16.2322	59	3	1
4954	at2g16660	697	1599	CDS	Major facilitator superfamily protein		Major facilitator superfamily protein; INVOLVED IN	0	0	1	0	1	1	0	0	0	0	0	0	0	0	0	0	0	0	3.33333	15.9775	38.6667	3	1
7145	at3g08670	415	803	CDS			unknown protein; BEST Arabidopsis thaliana protein	0	0	0	0	0	0	0	0	0	0	0	0	0	0	0	0	1	1	2	15.7943	28.5	2	1
5803	at2g32260	309	738	CDS	phosphorylcholine cytidylyltransferase		phosphorylcholine cytidylyltransferase (CCT1); CON	0	0	0	0	0	1	0	0	1	1	1	1	0	0	1	1	1	1	3.88889	15.7336	50.7778	9	1
14608	at5g54430	406	1807	CDS	Adenine nucleotide alpha hydrolases-like superfami	Contains a universal stress protein domain. Protei	PHOS32; FUNCTIONS IN: molecular_function unknown;	0	0	0	0	1	1	0	0	0	0	1	1	0	0	1	1	0	1	3.14286	15.7064	46.1429	7	1
4242	at1g76930	304	398	CDS;three_prime_UTR	extensin 4	Encodes an Arabidopsis extensin gene that belongs	extensin 4 (EXT4); FUNCTIONS IN: structural consti	0	0	1	1	1	1	0	0	0	0	0	0	0	0	0	0	0	0	9	15.6421	20.75	4	1
6236	at2g39800	3979	4197	CDS;five_prime_UTR	delta1-pyrroline-5-carboxylate synthase 1	encodes a delta1-pyrroline-5-carboxylate synthase	delta1-pyrroline-5-carboxylate synthase 1 (P5CS1);	0	0	0	0	0	0	0	0	0	0	0	1	0	0	1	1	0	1	4.25	14.9954	30.25	4	1
10187	at4g13530	777	1711	CDS			unknown protein; BEST Arabidopsis thaliana protein	0	0	0	0	0	0	0	0	1	0	1	0	0	0	1	1	1	1	2	14.651	36.5	6	1
10699	at4g21410	459	549	CDS	cysteine-rich RLK (RECEPTOR-like protein kinase) 2	Encodes a cysteine-rich receptor-like protein kina	cysteine-rich RLK (RECEPTOR-like protein kinase) 2	0	0	0	0	1	1	0	0	0	0	0	0	0	0	0	0	0	0	9.5	14.3791	81	2	1
553	at1g01550	322	872	five_prime_UTR	Protein of unknown function (DUF793)	BYPASS1 required to prevent constitutive productio	BYPASS 1 (BPS1); FUNCTIONS IN: molecular_function	0	0	0	0	0	1	0	0	1	0	0	1	0	0	1	1	0	1	2.5	14.1803	30.3333	6	1
7975	at3g21810	556	1744	CDS	Zinc finger C-x8-C-x5-C-x3-H type family protein		Zinc finger C-x8-C-x5-C-x3-H type family protein;	0	0	0	0	0	0	0	0	0	0	0	0	0	0	1	1	0	0	1	14.0685	35	2	1
8381	at3g29575	508	1053	CDS	ABI five binding protein 3		ABI five binding protein 3 (AFP3); CONTAINS InterP	0	0	0	0	0	0	0	0	0	0	0	0	0	0	1	1	0	1	2.33333	14.0336	32	3	1
2422	at1g33960	1680	1767	CDS	P-loop containing nucleoside triphosphate hydrolas	Identified as a gene that is induced by avirulence	AVRRPT2-INDUCED GENE 1 (AIG1); FUNCTIONS IN: GTP b	0	0	0	0	0	0	0	0	1	1	1	0	0	0	1	1	0	1	8.33333	13.9867	20.3333	6	1
2778	at1g51090	61	185	CDS	Heavy metal transport/detoxification superfamily p		Heavy metal transport/detoxification superfamily p	0	0	0	0	1	1	0	0	0	0	0	0	0	0	0	0	0	0	3.5	13.404	33.5	2	1
5717	at2g30990	2181	2574	five_prime_UTR	Protein of unknown function (DUF688)		Protein of unknown function (DUF688); CONTAINS Int	0	0	1	0	1	1	0	0	0	0	0	0	0	0	0	0	0	0	2.66667	13.3367	25	3	1
14820	at5g58470	984	1533	CDS	TBP-associated factor 15B		TBP-associated factor 15B (TAF15b); FUNCTIONS IN:	0	0	0	0	0	0	0	0	0	0	0	1	0	0	1	1	0	1	1.25	13.2677	25.75	4	1
5088	at2g19190	419	509	CDS	FLG22-induced receptor-like kinase 1	Receptor-like protein kinase. Involved in early d	FLG22-induced receptor-like kinase 1 (FRK1); FUNCT	0	0	1	0	1	1	0	0	0	0	0	0	0	0	0	0	0	0	9	13.0952	18.6667	3	1
9374	at3g60450	808	1010	CDS	Phosphoglycerate mutase family protein		Phosphoglycerate mutase family protein; CONTAINS I	0	0	0	0	0	1	0	0	1	0	1	1	0	0	1	1	1	1	3.75	12.9347	23	8	1
2095	at1g27020	346	778	CDS			unknown protein; BEST Arabidopsis thaliana protein	0	0	1	0	1	1	0	0	0	0	0	0	0	0	0	0	0	0	2.33333	12.8329	30.3333	3	1
12262	at5g05100	356	460	CDS	Single-stranded nucleic acid binding R3H protein		Single-stranded nucleic acid binding R3H protein;	0	0	0	0	0	0	0	0	0	0	1	0	0	0	1	1	1	1	5.8	12.7314	17.6	5	1
4750	at2g04450	1374	1449	CDS	nudix hydrolase homolog 6	Encodes a protein with NADH pyrophosphatase activi	nudix hydrolase homolog 6 (NUDT6); FUNCTIONS IN: h	0	0	0	0	0	0	0	0	1	1	1	0	0	0	1	1	1	1	8.71429	12.5244	16.4286	7	1
6257	at2g40060	870	1182	CDS	Clathrin light chain protein		Clathrin light chain protein; FUNCTIONS IN: struct	0	0	0	0	0	1	0	0	0	0	0	0	0	0	1	1	0	1	1.25	12.3147	24.5	4	1
4990	at2g17200	2870	2981	CDS	ubiquitin family protein		DSK2; CONTAINS InterPro DOMAIN/s: Heat shock chape	0	0	0	0	0	0	0	0	1	1	1	1	0	0	1	1	1	1	5.125	12.3136	31.5	8	1
4174	at1g76160	2851	2938	CDS	SKU5 similar 5		SKU5 similar 5 (sks5); FUNCTIONS IN: oxidoreductas	0	0	0	0	0	0	0	0	0	0	1	1	0	0	1	1	1	1	6.33333	12.2841	20.8333	6	1
2553	at1g43910	590	662	CDS	P-loop containing nucleoside triphosphate hydrolas		P-loop containing nucleoside triphosphate hydrolas	0	0	0	0	0	0	0	0	1	1	1	1	0	0	1	1	1	1	7.375	12.214	16.25	8	1
9462	at3g61790	550	855	CDS	Protein with RING/U-box and TRAF-like domains		Protein with RING/U-box and TRAF-like domains; FUN	0	0	0	0	0	0	0	0	0	0	1	1	0	0	1	1	0	1	3.6	12.1569	27.8	5	1
2632	at1g48090	4058	4385	CDS	calcium-dependent lipid-binding family protein		calcium-dependent lipid-binding family protein; FU	0	0	0	0	0	0	0	0	0	0	0	1	0	0	1	1	0	1	1.5	12.0701	23.75	4	1
10324	at4g15610	332	1071	CDS	Uncharacterised protein family (UPF0497)		Uncharacterised protein family (UPF0497); CONTAINS	0	0	0	0	1	1	0	0	0	0	0	0	0	0	0	0	0	0	1.5	11.9953	25.5	2	1
3230	at1g59610	4463	4814	CDS	dynamin-like 3	A high molecular weight GTPase whose GTP-binding d	dynamin-like 3 (DL3); FUNCTIONS IN: protein bindin	0	0	0	0	0	0	0	0	0	0	1	0	0	0	1	1	0	1	1.5	11.9901	26	4	1
11556	at4g34020	1977	2088	CDS	Class I glutamine amidotransferase-like superfamil		Class I glutamine amidotransferase-like superfamil	0	0	0	0	0	0	0	0	0	0	1	1	0	0	1	1	0	1	7.2	11.8857	21.2	5	1
9541	at3g63030	100	570	CDS	methyl-CPG-binding domain 4	Protein containing methyl-CpG-binding domain.Has s	methyl-CPG-binding domain 4 (MBD4); FUNCTIONS IN:	0	0	1	0	0	0	0	0	1	0	1	1	0	0	1	1	1	0	2.71429	11.8207	26.4286	7	1
11937	at4g39080	5035	5149	CDS	vacuolar proton ATPase A3	Vacuolar proton ATPase subunit VHA-a isoform 3. Lo	vacuolar proton ATPase A3 (VHA-A3); FUNCTIONS IN:	0	0	0	0	0	1	0	0	1	0	1	1	0	0	1	1	1	1	5.375	11.713	25.875	8	1
12692	at5g13320	2732	2827	CDS	Auxin-responsive GH3 family protein	Encodes an enzyme capable of conjugating amino aci	AVRPPHB SUSCEPTIBLE 3 (PBS3); CONTAINS InterPro DO	0	0	0	0	0	0	0	0	1	1	1	0	0	0	1	1	1	1	5.85714	11.6458	22	7	1
898	at1g06470	2404	2538	CDS	Nucleotide/sugar transporter family protein		Nucleotide/sugar transporter family protein; CONTA	0	0	1	0	0	0	0	0	0	1	1	1	0	0	1	0	0	1	2.5	11.3778	26.8333	6	1
7830	at3g19260	991	1284	CDS	LAG1 homologue 2	LAG1 homolog . Loss of function mutant is sensitiv	LAG1 homologue 2 (LOH2); FUNCTIONS IN: molecular_f	0	0	1	0	1	1	0	0	0	0	0	0	0	0	0	0	0	0	2.33333	11.3039	20.6667	3	1
11186	at4g28100	514	996	CDS			unknown protein; FUNCTIONS IN: molecular_function	0	0	0	0	0	0	0	0	0	0	1	1	0	0	0	0	0	1	1.66667	11.1712	35	3	1
14113	at5g45500	2539	2915	five_prime_UTR	RNI-like superfamily protein		RNI-like superfamily protein; FUNCTIONS IN: molecu	0	0	0	0	0	0	0	0	1	0	1	1	0	0	1	1	0	1	2.5	10.9209	34.5	6	1
1353	at1g13310	834	925	CDS	Endosomal targeting BRO1-like domain-containing pr		Endosomal targeting BRO1-like domain-containing pr	0	0	0	0	0	0	0	0	1	0	1	0	0	0	1	1	1	0	6.6	10.8935	13.6	5	1
10807	at4g23150	2156	2247	CDS	cysteine-rich RLK (RECEPTOR-like protein kinase) 7	Encodes a cysteine-rich receptor-like protein kina	cysteine-rich RLK (RECEPTOR-like protein kinase) 7	0	0	0	0	0	0	0	0	1	1	1	0	0	0	1	0	0	0	7.5	10.8859	17	4	1
3245	at1g59865	533	687	CDS			unknown protein; Has 35333 Blast hits to 34131 pro	0	0	1	1	1	1	0	0	0	0	0	0	0	0	0	0	0	0	4.75	10.8677	17.25	4	1
13514	at5g26920	1460	1563	CDS	Cam-binding protein 60-like G	Encodes a calmodulin-binding protein CBP60g (calmo	Cam-binding protein 60-like G (CBP60G); CONTAINS I	0	0	0	0	0	0	0	0	1	0	1	1	0	0	1	1	1	1	5	10.864	21	7	1
5060	at2g18660	382	502	CDS	plant natriuretic peptide A	Encodes PNP-A (Plant Natriuretic Peptide A). PNPs	plant natriuretic peptide A (PNP-A); LOCATED IN: e	0	0	0	0	0	0	0	0	1	1	0	0	0	0	1	1	0	0	4.25	10.8574	17.5	4	1
4471	at1g79830	2619	2693	CDS	golgin candidate 5	This gene is predicted to encode a protein that fu	golgin candidate 5 (GC5); FUNCTIONS IN: protein bi	0	0	0	0	0	0	0	0	0	0	1	1	0	0	1	0	0	1	7	10.6367	15.5	4	1
8252	at3g26840	2506	2594	CDS	Esterase/lipase/thioesterase family protein		Esterase/lipase/thioesterase family protein; FUNCT	0	0	0	0	1	0	0	0	0	1	1	0	0	0	0	1	1	1	2.66667	10.5131	16.6667	6	1
2170	at1g28520	119	524	five_prime_UTR	vascular plant one zinc finger protein		vascular plant one zinc finger protein (VOZ1); BES	0	0	0	0	0	0	0	0	1	0	0	0	0	0	1	1	0	1	2.75	10.3307	19	4	1
10811	at4g23190	463	542	CDS	cysteine-rich RLK (RECEPTOR-like protein kinase) 1	Encodes putative receptor-like protein kinase that	cysteine-rich RLK (RECEPTOR-like protein kinase) 1	0	0	0	0	1	1	0	0	0	0	0	0	0	0	0	0	0	0	7	10.1625	13	2	1
9238	at3g58500	2876	3593	CDS	protein phosphatase 2A-4	Encodes one of the isoforms of the catalytic subun	protein phosphatase 2A-4 (PP2A-4); CONTAINS InterP	0	0	0	0	0	0	0	0	0	0	1	1	0	0	1	0	0	1	2	10.0449	20.75	4	1
15372	at5g66760	227	406	CDS	succinate dehydrogenase 1-1	One of two genes in Arabidopsis that encode a flav	succinate dehydrogenase 1-1 (SDH1-1); FUNCTIONS IN	0	0	0	0	0	0	0	0	0	0	1	0	0	0	1	1	1	1	4	9.98111	19.2	5	1
10694	at4g21400	397	481	CDS	cysteine-rich RLK (RECEPTOR-like protein kinase) 2	Encodes a cysteine-rich receptor-like protein kina	cysteine-rich RLK (RECEPTOR-like protein kinase) 2	0	0	1	1	0	1	0	0	0	0	0	0	0	0	0	0	0	0	3.66667	9.95686	24.3333	3	1
8594	at3g47910	4102	4256	CDS	Ubiquitin carboxyl-terminal hydrolase-related prot		Ubiquitin carboxyl-terminal hydrolase-related prot	0	0	0	0	0	0	0	0	1	0	1	1	0	0	1	0	1	1	2.83333	9.92581	17	6	1
10203	at4g13850	485	581	CDS	glycine-rich RNA-binding protein 2	Encodes a glycine-rich RNA-binding protein. Gene e	glycine-rich RNA-binding protein 2 (GR-RBP2); FUNC	0	0	1	0	0	0	0	0	1	0	1	1	0	0	1	0	1	1	3.14286	9.83947	41.8571	7	1
12381	at5g07740	2381	2527	CDS	actin binding		actin binding; FUNCTIONS IN: actin binding; INVOLV	0	0	0	0	0	0	0	0	0	0	1	1	0	0	1	0	0	1	4.5	9.78401	21.75	4	1
12976	at5g17710	431	967	CDS	Co-chaperone GrpE family protein		embryo defective 1241 (EMB1241); FUNCTIONS IN: cop	0	0	0	0	0	0	0	0	0	0	1	0	0	0	1	1	0	1	1.25	9.68296	17.25	4	1
11147	at4g27745	609	1037	CDS	Yippee family putative zinc-binding protein		Yippee family putative zinc-binding protein; CONTA	0	0	0	0	0	0	0	0	1	0	1	0	0	0	1	1	0	0	1.5	9.64685	36.5	4	1
13030	at5g18610	2128	2290	CDS	Protein kinase superfamily protein		Protein kinase superfamily protein; FUNCTIONS IN:	0	0	0	0	0	1	0	0	0	1	0	1	0	0	1	1	0	1	2.5	9.64519	28.8333	6	1
13576	at5g27700	590	697	CDS	Ribosomal protein S21e		Ribosomal protein S21e ; FUNCTIONS IN: structural	0	0	1	0	0	0	0	0	1	0	1	1	0	0	1	0	0	1	1.83333	9.60648	21.1667	6	1
15113	at5g63260	1046	1510	CDS	Zinc finger C-x8-C-x5-C-x3-H type family protein		Zinc finger C-x8-C-x5-C-x3-H type family protein;	0	0	0	0	0	0	0	0	0	0	1	1	0	0	1	1	0	1	2.2	9.58366	17.8	5	1
4438	at1g79600	1840	1956	CDS	Protein kinase superfamily protein		Protein kinase superfamily protein; FUNCTIONS IN:	0	0	0	0	0	1	0	0	0	1	1	1	0	0	1	1	0	1	3.14286	9.52137	40.8571	7	1
13355	at5g24200	408	806	CDS	alpha/beta-Hydrolases superfamily protein		alpha/beta-Hydrolases superfamily protein; FUNCTIO	0	0	0	0	0	0	0	0	0	0	0	0	0	0	1	1	0	1	2.33333	9.50877	154.333	3	1
8578	at3g47540	293	601	CDS	Chitinase family protein		Chitinase family protein; FUNCTIONS IN: chitinase	0	0	0	0	0	0	0	0	1	1	0	0	0	0	1	1	0	1	1.6	9.50615	35	5	1
8049	at3g23490	464	994	CDS	cyanase	cyanase	cyanase (CYN); FUNCTIONS IN: hydro-lyase activity	0	0	0	0	0	0	0	0	0	0	1	1	0	0	1	0	0	1	2	9.44256	19.5	4	1
8430	at3g44310	1363	1455	CDS	nitrilase 1	Mutants are resistant to indole-3-acetonitrile (IA	nitrilase 1 (NIT1); FUNCTIONS IN: indole-3-acetoni	0	0	0	0	0	1	0	0	1	0	1	1	0	0	1	1	0	1	1.85714	9.39785	36.2857	7	1
2318	at1g31500	993	1136	CDS	DNAse I-like superfamily protein		DNAse I-like superfamily protein; CONTAINS InterPr	0	0	0	0	0	0	0	0	0	0	1	1	0	0	1	1	0	1	2.6	9.39167	28.6	5	1
9837	at4g04490	1802	1862	CDS	cysteine-rich RLK (RECEPTOR-like protein kinase) 3	Encodes a cysteine-rich receptor-like protein kina	cysteine-rich RLK (RECEPTOR-like protein kinase) 3	0	0	1	0	1	0	0	0	1	1	1	0	0	0	1	1	0	0	4.71429	9.32084	13.2857	7	1
6161	at2g39190	5145	5373	three_prime_UTR;CDS	Protein kinase superfamily protein	member of ATH subfamily	ATATH8; FUNCTIONS IN: transporter activity; LOCATE	0	0	1	0	1	1	0	0	0	0	0	0	0	0	0	0	0	0	5	9.30422	17	3	1
2564	at1g44350	2856	3521	CDS	IAA-leucine resistant (ILR)-like gene 6	encodes a protein similar to IAA amino acid conjug	IAA-leucine resistant (ILR)-like gene 6 (ILL6); FU	0	0	1	1	1	0	0	0	0	0	0	0	0	0	0	0	0	0	1	9.2958	25	3	1
7926	at3g20810	2172	2282	CDS	2-oxoglutarate (2OG) and Fe(II)-dependent oxygenas		2-oxoglutarate (2OG) and Fe(II)-dependent oxygenas	0	0	0	0	0	0	0	0	1	0	1	1	0	0	0	0	0	1	2.5	9.13063	49.75	4	1
6405	at2g42890	4141	4261	CDS	MEI2-like 2	A member of mei2-like gene family predominantly pl	MEI2-like 2 (ML2); FUNCTIONS IN: RNA binding nucle	0	0	0	0	0	0	0	0	0	0	0	0	0	0	1	1	0	0	3.5	9.10744	14.5	2	1
1987	at1g24070	911	1337	CDS	cellulose synthase-like A10	encodes a gene similar to cellulose synthase	cellulose synthase-like A10 (CSLA10); FUNCTIONS IN	0	0	1	0	1	0	0	0	1	0	1	1	0	0	1	0	0	1	3	9.092	18.1429	7	1
11924	at4g39030	1654	1755	CDS	MATE efflux family protein	Encodes an orphan multidrug and toxin extrusion tr	ENHANCED DISEASE SUSCEPTIBILITY 5 (EDS5); FUNCTION	0	0	0	0	1	0	0	0	1	1	1	0	0	0	1	1	1	1	5.75	9.08824	13.375	8	1
12124	at5g02880	3859	4191	CDS	ubiquitin-protein ligase 4	encodes a ubiquitin-protein ligase containing a HE	ubiquitin-protein ligase 4 (UPL4); CONTAINS InterP	0	0	1	0	0	0	0	0	1	0	0	1	0	0	1	1	0	1	1.33333	9.04354	18.1667	6	1
8637	at3g48460	694	1054	CDS	GDSL-like Lipase/Acylhydrolase superfamily protein		GDSL-like Lipase/Acylhydrolase superfamily protein	0	0	0	0	1	1	0	0	0	0	0	0	0	0	0	0	0	1	1.66667	9.04247	17	3	1
7690	at3g16460	2055	2136	CDS	Mannose-binding lectin superfamily protein		Mannose-binding lectin superfamily protein; FUNCTI	0	0	0	0	0	0	0	0	0	0	1	1	0	0	0	0	0	1	5.33333	9.04065	12.3333	3	1
5497	at2g26560	875	1102	CDS	phospholipase A 2A	Encodes a lipid acyl hydrolase with wide substrate	phospholipase A 2A (PLA2A); FUNCTIONS IN: lipase a	0	0	1	0	1	1	0	0	0	0	0	0	0	0	0	0	0	0	3.66667	8.98099	21	3	1
9171	at3g57410	1854	2240	CDS	villin 3	Encodes a protein with high homology to animal vil	villin 3 (VLN3); FUNCTIONS IN: actin binding; INVO	0	0	0	0	0	0	0	0	0	0	1	0	0	0	1	1	0	1	1.25	8.92506	20.25	4	1
7544	at3g14400	3327	3498	CDS	ubiquitin-specific protease 25	Encodes a ubiquitin-specific protease.	ubiquitin-specific protease 25 (UBP25); FUNCTIONS	0	0	0	0	0	0	0	0	0	0	1	1	0	0	0	1	1	1	2.4	8.89651	35.4	5	1
2244	at1g30270	793	1089	CDS	CBL-interacting protein kinase 23	Arabidopsis thaliana CBL-interacting protein kinas	CBL-interacting protein kinase 23 (CIPK23); CONTAI	0	0	0	0	0	0	0	0	1	1	1	0	0	0	1	1	1	0	1.16667	8.88272	23.1667	6	1
9674	at4g01250	690	873	CDS	WRKY family transcription factor	member of WRKY Transcription Factor; Group II-e	WRKY22; CONTAINS InterPro DOMAIN/s: DNA-binding WR	0	0	0	1	1	1	0	0	0	0	0	0	0	0	0	0	0	0	4	8.8587	15.6667	3	1
9713	at4g01750	1684	1789	CDS	rhamnogalacturonan xylosyltransferase 2	Encodes a protein with UDP-xylose-dependent xylosy	rhamnogalacturonan xylosyltransferase 2 (RGXT2); C	0	0	1	0	1	1	0	0	0	0	0	0	0	0	0	0	0	0	3.66667	8.81447	18	3	1
12457	at5g09290	960	1048	CDS	Inositol monophosphatase family protein		Inositol monophosphatase family protein; FUNCTIONS	0	0	0	0	0	0	0	0	1	1	1	0	0	0	1	1	0	1	5.16667	8.71723	15	6	1
1108	at1g09560	173	256	CDS	germin-like protein 5	germin-like protein (GLP5)	germin-like protein 5 (GLP5); FUNCTIONS IN: mangan	0	0	1	0	1	1	0	0	0	0	1	0	0	0	0	0	0	0	4	8.71429	17.25	4	1
5476	at2g26400	943	1083	CDS	acireductone dioxygenase 3	Encodes a protein predicted to belong to the acire	acireductone dioxygenase 3 (ARD3); FUNCTIONS IN: h	0	0	0	0	0	0	0	0	1	0	1	0	0	0	1	1	0	0	1.75	8.67908	21	4	1
8464	at3g45140	380	708	CDS	lipoxygenase 2	Chloroplast lipoxygenase required for wound-induce	lipoxygenase 2 (LOX2); FUNCTIONS IN: lipoxygenase	0	0	1	0	1	1	0	0	1	0	1	1	0	0	1	1	0	1	1.22222	8.66498	19	9	1
8861	at3g52920	1397	1516	CDS	Family of unknown function (DUF662)		Family of unknown function (DUF662) ; LOCATED IN:	0	0	0	0	0	0	0	0	0	0	1	0	0	0	1	1	0	1	2.25	8.65833	23.5	4	1
14160	at5g46710	443	628	CDS	PLATZ transcription factor family protein		PLATZ transcription factor family protein; CONTAIN	0	0	0	0	1	1	0	0	0	0	0	1	0	0	0	0	0	0	3.66667	8.63978	17.3333	3	1
11553	at4g34000	2191	2461	CDS;three_prime_UTR	abscisic acid responsive elements-binding factor 3	Encodes an ABA-responsive element-binding protein	abscisic acid responsive elements-binding factor 3	0	0	0	0	0	0	0	0	1	0	0	0	0	0	1	0	1	1	2.25	8.63838	14	4	1
14976	at5g61150	2993	3161	CDS	leo1-like family protein	Encodes highly hydrophilic protein involved in pos	VERNALIZATION INDEPENDENCE 4 (VIP4); INVOLVED IN:	0	0	0	0	0	0	0	0	1	0	1	1	0	0	0	1	0	1	3	8.61065	25.8	5	1
7527	at3g14200	437	531	CDS	Chaperone DnaJ-domain superfamily protein		Chaperone DnaJ-domain superfamily protein; FUNCTIO	0	0	1	0	1	1	0	0	0	0	0	0	0	0	0	0	0	0	4	8.58246	39	3	1
639	at1g02220	964	1037	CDS	NAC domain containing protein 3		NAC domain containing protein 3 (NAC003); FUNCTION	0	0	1	0	0	0	0	0	1	1	1	1	0	0	1	1	1	1	5.44444	8.58108	11.5556	9	1
5474	at2g26400	512	615	CDS	acireductone dioxygenase 3	Encodes a protein predicted to belong to the acire	acireductone dioxygenase 3 (ARD3); FUNCTIONS IN: h	0	0	0	0	0	0	0	0	1	0	1	0	0	0	1	1	1	0	3.2	8.53269	18.2	5	1
3538	at1g65430	3889	4042	CDS	IBR domain-containing protein		ARIADNE 8 (ARI8); FUNCTIONS IN: ubiquitin-protein	0	0	0	0	0	0	0	0	0	0	0	1	0	0	0	0	1	1	2.66667	8.52165	13.6667	3	1
13811	at5g39570	1119	1779	CDS			FUNCTIONS IN: molecular_function unknown; INVOLVED	0	0	1	0	1	0	0	0	0	0	1	1	0	0	0	1	0	0	1	8.43207	22	5	1
7122	at3g07700	3758	4062	five_prime_UTR	Protein kinase superfamily protein		Protein kinase superfamily protein; LOCATED IN: ch	0	0	0	0	0	0	0	0	0	0	0	1	0	0	1	1	1	1	2	8.43082	15.8	5	1
9908	at4g07410	2826	2915	CDS	Transducin family protein / WD-40 repeat family pr		Transducin family protein / WD-40 repeat family pr	0	0	0	0	0	0	0	0	1	1	1	1	0	0	1	0	0	1	3.33333	8.42593	16.1667	6	1
7695	at3g16470	1796	2043	five_prime_UTR	Mannose-binding lectin superfamily protein	JA-responsive gene	JASMONATE RESPONSIVE 1 (JR1); INVOLVED IN: respons	0	0	1	0	1	1	0	0	0	0	1	1	0	0	0	0	0	1	1.33333	8.42003	24.5	6	1
13339	at5g24030	690	773	CDS	SLAC1 homologue 3	Encodes a protein with ten predicted transmembrane	SLAC1 homologue 3 (SLAH3); FUNCTIONS IN: transport	0	0	0	1	1	1	0	0	0	0	0	0	0	0	0	0	0	0	4.33333	8.36905	13.3333	3	1
6926	at3g04240	2945	3054	CDS	Tetratricopeptide repeat (TPR)-like superfamily pr	Has O-linked N-acetyl glucosamine transferase acti	secret agent (SEC); CONTAINS InterPro DOMAIN/s: Te	0	0	0	0	0	0	0	0	1	0	1	1	0	0	1	0	1	1	4.33333	8.35606	12.6667	6	1
3029	at1g53920	1235	1308	CDS	GDSL-motif lipase 5	Contains lipase signature motif and GDSL domain.	GDSL-motif lipase 5 (GLIP5); FUNCTIONS IN: lipase	0	0	0	0	1	1	0	0	0	0	0	0	0	0	0	0	0	0	4	8.25676	23	2	1
8124	at3g24880	2884	2980	CDS	Helicase/SANT-associated DNA binding protein		Helicase/SANT-associated DNA binding protein; FUNC	0	0	0	0	0	0	0	0	0	0	1	1	0	0	1	1	0	1	2.6	8.21649	14.2	5	1
8639	at3g48530	942	1059	CDS	SNF1-related protein kinase regulatory subunit gam		SNF1-related protein kinase regulatory subunit gam	0	0	0	0	0	0	0	0	0	0	1	1	0	0	0	0	1	1	4.5	8.21186	18.75	4	1
1590	at1g16850	470	567	CDS			unknown protein; FUNCTIONS IN: molecular_function	0	0	1	0	1	1	0	0	0	0	1	0	0	0	0	0	0	0	5.5	8.20408	11.5	4	1
1026	at1g08450	995	1268	CDS	calreticulin 3	Encodes one of three Arabidopsis calreticulins.	calreticulin 3 (CRT3); FUNCTIONS IN: unfolded prot	0	0	0	1	1	1	0	0	1	1	1	0	0	0	1	1	0	0	1.625	8.20392	15.875	8	1
6191	at2g39400	1651	1763	CDS	alpha/beta-Hydrolases superfamily protein		alpha/beta-Hydrolases superfamily protein; BEST Ar	0	0	0	0	1	1	0	0	0	0	0	0	0	0	0	0	0	0	4	8.19027	17.5	2	1
661	at1g02475	477	579	CDS	Polyketide cyclase/dehydrase and lipid transport s		Polyketide cyclase/dehydrase and lipid transport s	0	0	0	0	0	0	0	0	0	0	1	1	0	0	1	0	0	1	3.5	8.15291	13.5	4	1
11392	at4g31980	140	518	CDS			unknown protein; CONTAINS InterPro DOMAIN/s: Prote	0	0	0	0	0	0	0	0	0	0	0	0	0	0	1	1	0	1	1.66667	8.11785	37.6667	3	1
5640	at2g29670	602	1427	CDS	Tetratricopeptide repeat (TPR)-like superfamily pr		Tetratricopeptide repeat (TPR)-like superfamily pr	0	0	1	1	0	1	0	0	0	0	0	0	0	0	0	0	0	0	1.33333	8.1021	19.3333	3	1
11928	at4g39030	2674	2799	CDS	MATE efflux family protein	Encodes an orphan multidrug and toxin extrusion tr	ENHANCED DISEASE SUSCEPTIBILITY 5 (EDS5); FUNCTION	0	0	0	0	0	0	0	0	1	1	1	0	0	0	1	1	1	1	3.42857	8.09977	12.4286	7	1
11412	at4g32190	238	523	CDS	Myosin heavy chain-related protein		Myosin heavy chain-related protein; Has 30201 Blas	0	0	0	0	1	1	0	0	0	0	0	0	0	0	0	0	0	0	4	8.09441	13.5	2	1
2246	at1g30270	3310	3427	CDS	CBL-interacting protein kinase 23	Arabidopsis thaliana CBL-interacting protein kinas	CBL-interacting protein kinase 23 (CIPK23); CONTAI	0	0	1	0	0	0	0	0	1	0	1	1	0	0	1	1	1	1	4.5	8.03919	14.625	8	1
14586	at5g54110	1149	1718	CDS	membrane-associated mannitol-induced	Encodes a highly polar protein with more than 60%	membrane-associated mannitol-induced (MAMI); FUNCT	0	0	1	0	1	1	0	0	0	0	1	0	0	0	1	0	0	0	2	8.01474	18.8	5	1
648	at1g02305	960	1069	CDS	Cysteine proteinases superfamily protein		Cysteine proteinases superfamily protein; FUNCTION	0	0	0	0	0	0	0	0	0	0	1	1	0	0	1	0	0	1	1.5	7.97955	21.25	4	1
955	at1g07160	593	667	CDS	Protein phosphatase 2C family protein		Protein phosphatase 2C family protein; FUNCTIONS I	0	0	0	0	1	1	0	0	0	0	0	0	0	0	0	0	0	0	5	7.97333	10	2	1
5035	at2g17790	1979	2122	CDS	VPS35 homolog A	Encodes a protein with similarity to yeast VPS35 w	VPS35 homolog A (VPS35A); CONTAINS InterPro DOMAIN	0	0	0	0	0	0	0	0	0	0	1	1	0	0	1	1	1	1	4	7.93519	12	6	1
12550	at5g11210	456	656	CDS	glutamate receptor 2.5	member of Putative ligand-gated ion channel subuni	glutamate receptor 2.5 (GLR2.5); FUNCTIONS IN: int	0	0	0	0	0	0	0	0	1	1	1	0	0	0	1	1	0	0	3.6	7.92338	13.6	5	1
4032	at1g73805	535	642	CDS	Calmodulin binding protein-like		Calmodulin binding protein-like; CONTAINS InterPro	0	0	0	0	0	0	0	0	1	1	1	0	0	0	1	1	0	1	3.66667	7.90123	13.3333	6	1
2872	at1g51850	797	877	CDS	Leucine-rich repeat protein kinase family protein		Leucine-rich repeat protein kinase family protein;	0	0	0	0	1	1	0	0	0	0	0	0	0	0	0	0	0	0	4	7.88889	11	2	1
13359	at5g24210	620	985	CDS	alpha/beta-Hydrolases superfamily protein		alpha/beta-Hydrolases superfamily protein; FUNCTIO	0	0	0	0	0	0	0	0	1	1	1	0	0	0	1	1	0	0	1.8	7.88852	20.8	5	1
11610	at4g34390	2960	3067	CDS	extra-large GTP-binding protein 2		extra-large GTP-binding protein 2 (XLG2); FUNCTION	0	0	0	0	0	0	0	0	1	0	1	0	0	0	1	1	1	0	3.4	7.84815	13	5	1
13313	at5g23570	2182	2283	CDS	XS domain-containing protein / XS zinc finger doma	Required for posttranscriptional gene silencing an	SUPPRESSOR OF GENE SILENCING 3 (SGS3); CONTAINS In	0	0	0	0	0	0	0	0	0	0	1	1	0	0	1	1	0	1	4.6	7.83725	12.4	5	1
3167	at1g56300	653	839	CDS	Chaperone DnaJ-domain superfamily protein		Chaperone DnaJ-domain superfamily protein; FUNCTIO	0	0	1	1	1	1	0	0	0	0	0	0	0	0	0	0	0	0	3.25	7.83155	21	4	1
569	at1g01680	859	951	CDS	plant U-box 54		plant U-box 54 (PUB54); FUNCTIONS IN: ubiquitin-pr	0	0	0	0	0	0	0	0	1	0	1	0	0	0	1	1	1	0	3.8	7.81505	24.4	5	1
845	at1g05710	1787	1912	CDS	basic helix-loop-helix (bHLH) DNA-binding superfam		basic helix-loop-helix (bHLH) DNA-binding superfam	0	0	0	0	0	0	0	0	0	0	0	0	0	0	0	0	1	1	3	7.75397	11.5	2	1
3003	at1g53570	1037	1599	CDS	mitogen-activated protein kinase kinase kinase 3	MEK kinase (MAP3Ka)	mitogen-activated protein kinase kinase kinase 3 (	0	0	0	0	0	1	0	0	0	1	0	1	0	0	1	1	0	1	1.5	7.74216	16.3333	6	1
10072	at4g11890	1291	1383	CDS	Protein kinase superfamily protein		Protein kinase superfamily protein; FUNCTIONS IN:	0	0	1	1	1	1	0	0	1	1	1	1	0	0	1	1	1	0	4.27273	7.65982	12.5455	11	1
7823	at3g19130	1158	1333	CDS	RNA-binding protein 47B		RNA-binding protein 47B (RBP47B); FUNCTIONS IN: RN	0	0	1	0	1	1	0	0	0	0	0	0	0	0	0	0	0	0	2.66667	7.61553	11.3333	3	1
9047	at3g55640	1722	2337	CDS	Mitochondrial substrate carrier family protein		Mitochondrial substrate carrier family protein; FU	0	0	0	0	0	0	0	0	0	0	1	1	0	0	1	1	1	1	2	7.59091	14.8333	6	1
782	at1g04490	235	334	CDS	Protein of unknown function (DUF3527)		Protein of unknown function (DUF3527); CONTAINS In	0	0	0	0	0	0	0	0	1	0	1	0	0	0	1	1	1	0	4	7.556	12	5	1
6725	at3g01050	758	1095	CDS	membrane-anchored ubiquitin-fold protein 1 precurs		membrane-anchored ubiquitin-fold protein 1 precurs	0	0	0	0	0	0	0	0	0	0	1	1	0	0	1	0	0	1	2.5	7.53328	17.25	4	1
1226	at1g11210	586	694	CDS	Protein of unknown function (DUF761)		Protein of unknown function (DUF761); FUNCTIONS IN	0	0	1	0	1	1	0	0	0	0	0	0	0	0	0	0	0	0	4.33333	7.52294	10	3	1
14825	at5g58510	2796	2941	CDS			unknown protein; FUNCTIONS IN: molecular_function	0	0	0	0	0	0	0	0	0	0	1	1	0	0	1	1	1	1	3.83333	7.49315	12	6	1
7324	at3g11420	1227	2105	CDS	Protein of unknown function (DUF604)		Protein of unknown function (DUF604); CONTAINS Int	0	0	0	0	0	0	0	0	0	0	0	1	0	0	1	1	0	1	1.5	7.48777	13.75	4	1
2846	at1g51800	138	206	CDS	Leucine-rich repeat protein kinase family protein		Leucine-rich repeat protein kinase family protein;	0	0	1	0	1	1	0	0	0	0	1	0	0	0	0	0	0	0	2.5	7.48551	17.75	4	1
14136	at5g46330	3206	3289	CDS	Leucine-rich receptor-like protein kinase family p	Encodes a leucine-rich repeat serine/threonine pro	FLAGELLIN-SENSITIVE 2 (FLS2); FUNCTIONS IN: protei	0	0	1	0	1	1	0	0	0	0	0	1	0	0	0	0	0	0	3.5	7.46429	11.75	4	1
750	at1g04140	469	576	CDS	Transducin family protein / WD-40 repeat family pr		Transducin family protein / WD-40 repeat family pr	0	0	0	0	0	0	0	0	0	0	1	1	0	0	1	1	0	1	3.2	7.43889	14	5	1
13681	at5g35560	789	901	CDS	DENN (AEX-3) domain-containing protein		DENN (AEX-3) domain-containing protein; CONTAINS I	0	0	0	0	0	0	0	0	0	0	1	1	0	0	1	0	1	1	3.4	7.4354	11.2	5	1
6184	at2g39330	1997	2227	five_prime_UTR	jacalin-related lectin 23		jacalin-related lectin 23 (JAL23); FUNCTIONS IN: m	0	0	1	0	1	1	0	0	1	0	1	0	0	0	0	0	0	0	2.6	7.41905	13.4	5	1
8146	at3g25510	3565	3646	CDS	disease resistance protein (TIR-NBS-LRR class) put		disease resistance protein (TIR-NBS-LRR class) put	0	0	0	0	0	0	0	0	1	1	1	0	0	0	1	1	0	1	3	7.38821	10.5	6	1
9311	at3g59600	1313	1427	CDS	RNA polymerase Rpb8	One of two highly similar proteins that can serve	NRPB8B; FUNCTIONS IN: DNA-directed RNA polymerase	0	0	0	0	0	0	0	0	1	0	1	1	0	0	1	1	0	1	2.5	7.34203	17.8333	6	1
3532	at1g65390	592	709	CDS	phloem protein 2 A5		phloem protein 2 A5 (PP2-A5); FUNCTIONS IN: carboh	0	0	1	0	1	1	0	0	0	0	0	0	0	0	0	0	0	0	3	7.31921	13.6667	3	1
4234	at1g76790	934	1020	CDS	O-methyltransferase family protein		O-methyltransferase family protein; FUNCTIONS IN:	0	0	0	0	1	1	0	0	0	0	0	1	0	0	0	0	0	0	4	7.29885	11	3	1
11355	at4g31170	1938	2285	five_prime_UTR	Protein kinase superfamily protein		Protein kinase superfamily protein; FUNCTIONS IN:	0	0	0	0	0	0	0	0	0	0	0	0	0	0	1	1	0	1	1.66667	7.27778	18.3333	3	1
2000	at1g24300	4389	4514	CDS	GYF domain-containing protein		GYF domain-containing protein; LOCATED IN: chlorop	0	0	0	0	0	0	0	0	0	0	1	1	0	0	1	0	0	1	2	7.24008	13.5	4	1
10401	at4g16830	884	965	CDS	Hyaluronan / mRNA binding family		Hyaluronan / mRNA binding family; CONTAINS InterPr	0	0	0	0	0	0	0	0	0	0	1	1	0	0	0	0	0	1	3.66667	7.23577	14.3333	3	1
14371	at5g50200	584	874	CDS	nitrate transmembrane transporters	Wound-responsive gene 3 (WR3). Encodes a high-aff	WOUND-RESPONSIVE 3 (WR3); FUNCTIONS IN: nitrate tr	0	0	0	0	1	1	0	0	0	0	0	0	0	0	0	0	0	0	1	7.20275	17.5	2	1
6483	at2g44290	493	659	CDS	Bifunctional inhibitor/lipid-transfer protein/seed		Bifunctional inhibitor/lipid-transfer protein/seed	0	0	0	0	0	0	0	0	1	1	0	0	0	0	1	1	0	1	2.2	7.1988	31.4	5	1
10698	at4g21400	1672	1738	CDS	cysteine-rich RLK (RECEPTOR-like protein kinase) 2	Encodes a cysteine-rich receptor-like protein kina	cysteine-rich RLK (RECEPTOR-like protein kinase) 2	0	0	1	0	1	1	0	0	0	0	1	0	0	0	0	0	0	0	3.75	7.19403	42	4	1
2852	at1g51800	2601	2696	CDS	Leucine-rich repeat protein kinase family protein		Leucine-rich repeat protein kinase family protein;	0	0	0	0	1	1	0	0	0	0	0	0	0	0	0	0	0	0	3	7.18229	11	2	1
2152	at1g28050	1154	1344	CDS	B-box type zinc finger protein with CCT domain		B-box type zinc finger protein with CCT domain; FU	0	0	1	0	1	1	0	0	0	1	1	1	0	0	0	0	0	0	2.16667	7.15358	20.3333	6	1
9212	at3g57800	519	1218	CDS	basic helix-loop-helix (bHLH) DNA-binding superfam		basic helix-loop-helix (bHLH) DNA-binding superfam	0	0	0	0	0	1	0	0	0	0	1	1	0	0	0	0	0	1	1.25	7.1225	15.25	4	1
1896	at1g22360	1149	2162	CDS	UDP-glucosyl transferase 85A2		UDP-glucosyl transferase 85A2 (UGT85A2); FUNCTIONS	0	0	0	0	1	1	0	0	0	0	0	0	0	0	0	0	0	0	2	7.10799	13	2	1
8986	at3g54950	496	727	CDS	patatin-like protein 6		patatin-like protein 6 (PLA IIIA); CONTAINS InterP	0	0	0	0	1	1	0	0	0	0	0	0	0	0	0	0	0	1	2	7.10057	12.3333	3	1
10725	at4g21610	1121	1244	CDS	lsd one like 2	Contains the same novel zinc finger motif with LSD	lsd one like 2 (LOL2); CONTAINS InterPro DOMAIN/s:	0	0	0	0	0	0	0	0	1	0	1	0	0	0	1	1	1	0	3.2	7.08387	10.2	5	1
7185	at3g09405	1269	1418	CDS	Pectinacetylesterase family protein		Pectinacetylesterase family protein; FUNCTIONS IN:	0	0	1	0	1	1	0	0	1	1	1	0	0	0	1	0	0	1	3.375	7.0825	10.125	8	1
3966	at1g72680	921	1058	CDS	cinnamyl-alcohol dehydrogenase		cinnamyl-alcohol dehydrogenase (CAD1); FUNCTIONS I	0	0	0	0	0	0	0	0	1	1	1	1	0	0	1	1	1	1	2	7.08062	13.625	8	1
10390	at4g16760	1146	1264	CDS	acyl-CoA oxidase 1	Encodes a medium to long-chain acyl-CoA oxidase. C	acyl-CoA oxidase 1 (ACX1); FUNCTIONS IN: acyl-CoA	0	0	0	0	0	1	0	0	0	0	1	1	0	0	1	0	1	1	3.16667	7.06303	18.6667	6	1
9566	at3g63400	146	404	five_prime_UTR	Cyclophilin-like peptidyl-prolyl cis-trans isomera		Cyclophilin-like peptidyl-prolyl cis-trans isomera	0	0	0	0	1	1	0	0	0	0	0	0	0	0	0	1	0	0	1.33333	7.01931	13.6667	3	1
8125	at3g24880	3058	3146	CDS	Helicase/SANT-associated DNA binding protein		Helicase/SANT-associated DNA binding protein; FUNC	0	0	0	0	0	0	0	0	1	0	1	1	0	0	1	1	0	1	2.83333	6.96816	11	6	1
14488	at5g52240	384	1157	CDS	membrane steroid binding protein 1	Encodes a protein with similarity to progesterone	membrane steroid binding protein 1 (MSBP1); FUNCTI	0	0	1	0	1	1	0	0	0	0	0	1	0	0	1	0	0	0	1.6	6.96227	17	5	1
4874	at2g13650	2250	2576	CDS	golgi nucleotide sugar transporter 1	Encodes a Golgi-localized GDP-mannose transporter.	golgi nucleotide sugar transporter 1 (GONST1); BES	0	0	0	0	0	1	0	0	1	1	1	1	0	0	0	1	0	1	1.42857	6.95325	12.7143	7	1
5094	at2g19190	2123	2232	CDS	FLG22-induced receptor-like kinase 1	Receptor-like protein kinase. Involved in early d	FLG22-induced receptor-like kinase 1 (FRK1); FUNCT	0	0	0	1	1	1	0	0	0	0	0	0	0	0	0	0	0	0	1.66667	6.93333	13.6667	3	1
7355	at3g12100	1088	1430	CDS	Cation efflux family protein		Cation efflux family protein; FUNCTIONS IN: cation	0	0	0	0	0	0	0	0	0	0	0	1	0	0	1	1	1	0	1	6.88848	12.5	4	1
6288	at2g40510	738	1104	CDS	Ribosomal protein S26e family protein		Ribosomal protein S26e family protein; FUNCTIONS I	0	0	1	0	0	1	0	0	1	0	1	1	0	0	1	0	1	1	1.25	6.87398	14	8	1
12019	at5g01100	539	623	CDS	O-fucosyltransferase family protein		O-fucosyltransferase family protein; CONTAINS Inte	0	0	1	0	1	1	0	0	0	0	0	0	0	0	0	0	0	0	3.33333	6.86667	10	3	1
1713	at1g19310	908	1302	five_prime_UTR	RING/U-box superfamily protein		RING/U-box superfamily protein; FUNCTIONS IN: zinc	0	0	0	0	1	1	0	0	0	0	0	0	0	0	0	0	0	0	1.5	6.8443	15.5	2	1
11658	at4g35180	886	990	CDS	LYS/HIS transporter 7		LYS/HIS transporter 7 (LHT7); CONTAINS InterPro DO	0	0	1	0	1	1	0	0	1	1	1	0	0	0	1	1	0	0	2.75	6.83571	11.125	8	1
9712	at4g01750	1382	1461	CDS	rhamnogalacturonan xylosyltransferase 2	Encodes a protein with UDP-xylose-dependent xylosy	rhamnogalacturonan xylosyltransferase 2 (RGXT2); C	0	0	1	0	1	1	0	0	0	0	0	0	0	0	0	0	0	0	4.66667	6.80833	12	3	1
10805	at4g23150	800	936	CDS	cysteine-rich RLK (RECEPTOR-like protein kinase) 7	Encodes a cysteine-rich receptor-like protein kina	cysteine-rich RLK (RECEPTOR-like protein kinase) 7	0	0	0	0	0	0	0	0	1	1	1	0	0	0	1	1	0	0	3	6.80438	11	5	1
4898	at2g14620	311	384	CDS	xyloglucan endotransglucosylase/hydrolase 10		xyloglucan endotransglucosylase/hydrolase 10 (XTH1	0	0	0	0	0	0	0	0	0	0	1	0	0	0	1	1	0	0	5	6.79279	8.66667	3	1
8138	at3g25220	1462	1762	CDS	FK506-binding protein 15 kD-1	immunophilin (FKBP15-1)	FK506-binding protein 15 kD-1 (FKBP15-1); FUNCTION	0	0	1	0	0	1	0	0	0	0	1	1	0	0	0	0	0	0	1.75	6.77243	12.25	4	1
2848	at1g51800	813	891	CDS	Leucine-rich repeat protein kinase family protein		Leucine-rich repeat protein kinase family protein;	0	0	1	1	1	1	0	0	0	0	0	0	0	0	0	0	0	0	3.5	6.74051	10.25	4	1
7319	at3g11340	490	567	CDS	UDP-Glycosyltransferase superfamily protein		UDP-Glycosyltransferase superfamily protein; FUNCT	0	0	0	0	0	0	0	0	1	1	1	1	0	0	1	1	1	1	4	6.72756	10	8	1
8618	at3g48140	389	793	CDS	B12D protein		B12D protein; CONTAINS InterPro DOMAIN/s: B12D (In	0	0	1	0	1	1	0	0	0	0	1	1	0	0	1	0	0	0	1.5	6.71276	14	6	1
8823	at3g52030	253	340	CDS	F-box family protein with WD40/YVTN repeat doamin		F-box family protein with WD40/YVTN repeat doamin;	0	0	0	0	0	0	0	0	1	0	1	1	0	0	1	0	0	1	3.2	6.69091	9.4	5	1
3170	at1g56330	1641	1795	CDS	secretion-associated RAS 1B	Encodes a small GTP-binding protein implicated in	secretion-associated RAS 1B (SAR1B); FUNCTIONS IN:	0	0	0	0	0	0	0	0	1	0	0	1	0	0	0	1	1	1	1.6	6.68645	12.8	5	1
627	at1g02120	1339	1942	CDS	GRAM domain family protein	Encodes VAD1 (Vascular Associated Death1) a regula	VASCULAR ASSOCIATED DEATH1 (VAD1); INVOLVED IN: de	0	0	0	0	0	0	0	0	0	1	1	1	0	0	0	1	0	0	1	6.68584	15.75	4	1
6110	at2g38290	904	1041	CDS	ammonium transporter 2	encodes a high-affinity ammonium transporter which	ammonium transporter 2 (AMT2); FUNCTIONS IN: ammon	0	0	1	0	1	1	0	0	1	0	0	0	0	0	0	0	0	0	2.75	6.67391	10	4	1
2255	at1g30360	499	869	CDS	Early-responsive to dehydration stress protein (ER		early-responsive to dehydration 4 (ERD4); INVOLVED	0	0	1	0	1	1	0	0	0	0	0	0	0	0	0	0	0	0	2.33333	6.66936	12.3333	3	1
5965	at2g35810	762	852	CDS			unknown protein; BEST Arabidopsis thaliana protein	0	0	0	0	0	0	0	0	1	0	1	1	0	0	1	1	1	1	2.14286	6.63108	11.8571	7	1
14260	at5g48180	1298	1392	CDS	nitrile specifier protein 5	Encodes a nitrile-specifier protein NSP5. NSP5 is	nitrile specifier protein 5 (NSP5); FUNCTIONS IN:	0	0	0	0	0	0	0	0	0	0	0	1	0	0	1	1	0	1	2.25	6.62632	25.5	4	1
6916	at3g04070	606	835	CDS	NAC domain containing protein 47		NAC domain containing protein 47 (NAC047); FUNCTIO	0	0	0	0	0	0	0	0	0	1	1	1	0	0	0	1	1	0	3.2	6.61913	11.4	5	1
13171	at5g20840	4985	5203	CDS	Phosphoinositide phosphatase family protein		Phosphoinositide phosphatase family protein; CONTA	0	0	0	0	0	0	0	0	0	0	1	1	0	0	1	1	1	1	2.66667	6.61111	11.1667	6	1
14386	at5g50720	271	625	CDS	HVA22 homologue E	Encodes one of five HVA22 homologs in Arabidopsis.	HVA22 homologue E (HVA22E); FUNCTIONS IN: molecula	0	0	1	0	1	1	0	0	0	0	0	0	0	0	0	0	0	0	2.33333	6.60563	12.3333	3	1
10953	at4g24920	863	1061	CDS	secE/sec61-gamma protein transport protein		secE/sec61-gamma protein transport protein; FUNCTI	0	0	0	0	1	1	0	0	0	0	1	0	0	0	0	0	0	0	2.33333	6.59799	11.6667	3	1
3383	at1g61900	857	967	CDS			unknown protein; FUNCTIONS IN: molecular_function	0	0	0	0	0	0	0	0	0	0	1	1	0	0	1	1	0	1	2.2	6.57658	14.6	5	1
3187	at1g57720	1816	2120	CDS	Translation elongation factor EF1B gamma chain		Translation elongation factor EF1B gamma chain; FU	0	0	0	0	0	1	0	0	0	0	1	1	0	0	0	0	0	0	1.33333	6.55738	13.3333	3	1
1596	at1g16890	791	902	CDS	ubiquitin-conjugating enzyme 36	UBC36/UBC13B encodes a protein that may play a rol	ubiquitin-conjugating enzyme 36 (UBC36); FUNCTIONS	0	0	0	0	0	0	0	0	0	0	1	1	0	0	1	1	0	1	1.8	6.55179	23.2	5	1
14627	at5g54700	2143	2225	CDS	Ankyrin repeat family protein		Ankyrin repeat family protein; CONTAINS InterPro D	0	0	0	0	0	0	0	0	1	1	1	1	0	0	1	1	0	0	3.33333	6.51406	10.5	6	1
2294	at1g30755	792	867	CDS	Protein of unknown function (DUF668)		Protein of unknown function (DUF668); CONTAINS Int	0	0	0	0	1	1	0	0	0	0	0	0	0	0	0	0	0	0	3.5	6.51316	11	2	1
6148	at2g38880	1240	1504	CDS	nuclear factor Y subunit B1	Encodes a transcription factor from the nuclear fa	nuclear factor Y subunit B1 (NF-YB1); FUNCTIONS IN	0	0	0	0	0	0	0	0	1	0	1	1	0	0	1	0	0	1	1.4	6.51019	12.6	5	1
2741	at1g50370	2589	2942	CDS	Calcineurin-like metallo-phosphoesterase superfami		Calcineurin-like metallo-phosphoesterase superfami	0	0	1	0	0	0	0	0	0	0	0	1	0	0	1	1	0	1	1.8	6.49605	11.6	5	1
8646	at3g48630	370	461	CDS			unknown protein; BEST Arabidopsis thaliana protein	0	0	0	0	0	0	0	0	1	0	1	0	0	0	1	1	0	0	3.5	6.4837	16	4	1
14442	at5g51290	1940	2055	CDS	Diacylglycerol kinase family protein		Diacylglycerol kinase family protein; FUNCTIONS IN	0	0	0	0	0	0	0	0	0	1	1	0	0	0	1	1	1	1	2.83333	6.47989	14	6	1
5091	at2g19190	1075	1156	CDS	FLG22-induced receptor-like kinase 1	Receptor-like protein kinase. Involved in early d	FLG22-induced receptor-like kinase 1 (FRK1); FUNCT	0	0	0	0	1	1	0	0	0	0	0	0	0	0	0	0	0	0	3	6.47561	9	2	1
15249	at5g65380	707	783	CDS	MATE efflux family protein		MATE efflux family protein; FUNCTIONS IN: antiport	0	0	0	0	0	0	0	0	0	0	1	0	0	0	1	1	0	1	2	6.46104	13.75	4	1
3660	at1g67325	435	653	CDS	Ran BP2/NZF zinc finger-like superfamily protein		Ran BP2/NZF zinc finger-like superfamily protein;	0	0	0	0	0	0	0	0	0	0	1	1	0	0	0	1	0	0	1	6.45814	12.3333	3	1
10299	at4g15233	5399	5494	CDS	ABC-2 and Plant PDR ABC-type transporter family pr		ABC-2 and Plant PDR ABC-type transporter family pr	0	0	1	0	1	1	0	0	0	0	0	0	0	0	0	0	0	0	2.33333	6.45486	16.3333	3	1
6412	at2g43070	2506	2720	CDS	SIGNAL PEPTIDE PEPTIDASE-LIKE 3		SIGNAL PEPTIDE PEPTIDASE-LIKE 3 (SPPL3); FUNCTIONS	0	0	0	0	0	0	0	0	0	1	1	0	0	0	1	1	0	1	1.6	6.45116	14.4	5	1
15022	at5g61560	3380	3471	CDS	U-box domain-containing protein kinase family prot		U-box domain-containing protein kinase family prot	0	0	1	0	1	1	0	0	0	0	0	0	0	0	0	0	0	0	3	6.44565	10.6667	3	1
13249	at5g22650	1598	1738	CDS	histone deacetylase 2B	Encodes a member of a plant-specific class of hist	histone deacetylase 2B (HD2B); FUNCTIONS IN: histo	0	0	0	0	0	0	0	0	0	0	1	1	0	0	0	0	0	1	1.33333	6.43499	27.3333	3	1
8673	at3g49130	992	1131	CDS	SWAP (Suppressor-of-White-APricot)/surp RNA-bindin		SWAP (Suppressor-of-White-APricot)/surp RNA-bindin	0	0	1	0	0	1	0	0	0	0	1	0	0	0	1	1	0	0	3.2	6.38571	10.8	5	1
11275	at4g30190	416	506	CDS	H(+)-ATPase 2	belongs to the P-type ATPase superfamily of cation	H(+)-ATPase 2 (HA2); FUNCTIONS IN: ATPase activity	0	0	1	0	1	1	0	0	0	0	1	0	0	0	0	0	0	0	2.5	6.38187	8.5	4	1
13833	at5g40370	542	1087	CDS	Glutaredoxin family protein		Glutaredoxin family protein; FUNCTIONS IN: electro	0	0	1	0	1	1	0	0	0	0	0	0	0	0	0	0	0	0	1.33333	6.37912	12.6667	3	1
10046	at4g11420	871	975	CDS	eukaryotic translation initiation factor 3A	Encodes a subunit of eukaryotic initiation factor	eukaryotic translation initiation factor 3A (EIF3A	0	0	0	0	0	0	0	0	0	0	1	1	0	0	1	1	0	1	2.2	6.33143	12.4	5	1
5794	at2g32160	3304	3390	CDS	S-adenosyl-L-methionine-dependent methyltransferas		S-adenosyl-L-methionine-dependent methyltransferas	0	0	0	0	0	0	0	0	1	0	1	0	0	0	1	1	1	1	2.33333	6.31801	10.3333	6	1
8611	at3g48090	1098	1193	CDS	alpha/beta-Hydrolases superfamily protein	Component of R gene-mediated disease resistance in	enhanced disease susceptibility 1 (EDS1); CONTAINS	0	0	0	0	0	0	0	0	1	1	1	0	0	0	1	1	1	1	2.71429	6.31399	13.2857	7	1
15186	at5g64370	771	864	CDS	beta-ureidopropionase	PYD3 encodes a beta-ureidopropionase which when ex	beta-ureidopropionase (BETA-UP); FUNCTIONS IN: bet	0	0	0	0	0	1	0	0	1	1	1	1	0	0	1	1	1	1	3.77778	6.29787	11.8889	9	1
10353	at4g16360	1228	1429	CDS	5'-AMP-activated protein kinase beta-2 subunit pro		5'-AMP-activated protein kinase beta-2 subunit pro	0	0	1	0	0	0	0	0	0	1	1	1	0	0	0	1	0	1	1.83333	6.2632	10.8333	6	1
3367	at1g61660	961	1054	CDS	basic helix-loop-helix (bHLH) DNA-binding superfam		basic helix-loop-helix (bHLH) DNA-binding superfam	0	0	0	0	1	1	0	0	0	0	0	0	0	0	0	0	0	0	4	6.21809	8.5	2	1
8884	at3g53270	2638	2948	five_prime_UTR	Small nuclear RNA activating complex (SNAPc) subun		Small nuclear RNA activating complex (SNAPc) subun	0	0	0	0	0	1	0	0	0	0	0	0	0	0	1	1	0	0	1.66667	6.21758	14	3	1
9965	at4g09320	305	617	CDS	Nucleoside diphosphate kinase family protein	nucleoside diphosphate kinase type 1 (NDPK1) gene	NDPK1; FUNCTIONS IN: nucleoside diphosphate kinase	0	0	0	0	1	0	0	0	1	1	0	0	0	0	0	0	0	0	1	6.19915	19	3	1
11790	at4g37010	931	1010	CDS	centrin 2	Encodes a member of the Centrin family. Mutants ar	centrin 2 (CEN2); FUNCTIONS IN: calcium ion bindin	0	0	0	0	0	0	0	0	1	1	1	0	0	0	1	1	0	0	3.4	6.1675	8	5	1
8659	at3g48890	377	1359	CDS	membrane-associated progesterone binding protein 3	putative progesterone-binding protein homolog (Atm	membrane-associated progesterone binding protein 3	0	0	0	0	0	0	0	0	0	0	0	0	0	0	1	1	0	0	1	6.15768	20.5	2	1
3069	at1g54320	1930	2172	CDS	LEM3 (ligand-effect modulator 3) family protein /		LEM3 (ligand-effect modulator 3) family protein /	0	0	0	0	0	1	0	0	1	0	1	1	0	0	1	1	1	1	2.375	6.15278	13.125	8	1
7121	at3g07700	525	648	CDS	Protein kinase superfamily protein		Protein kinase superfamily protein; LOCATED IN: ch	0	0	0	0	1	0	0	0	1	1	1	1	0	0	1	1	1	1	2.33333	6.1362	13	9	1
12247	at5g04830	389	477	CDS	Nuclear transport factor 2 (NTF2) family protein		Nuclear transport factor 2 (NTF2) family protein;	0	0	0	0	0	0	0	0	0	0	0	0	0	0	1	1	0	1	2	6.1161	9	3	1
2099	at1g27020	1710	1780	CDS			unknown protein; BEST Arabidopsis thaliana protein	0	0	1	0	1	1	0	0	0	0	1	0	0	0	0	0	0	0	4.25	6.10915	18.25	4	1
9701	at4g01600	336	432	CDS	GRAM domain family protein		GRAM domain family protein; CONTAINS InterPro DOMA	0	0	0	0	0	0	0	0	0	0	0	1	0	0	1	1	0	1	2	6.10825	16.5	4	1
11783	at4g36945	838	917	CDS	PLC-like phosphodiesterases superfamily protein		PLC-like phosphodiesterases superfamily protein; F	0	0	0	0	1	1	0	0	0	0	0	0	0	0	0	0	0	0	4	6.10625	8.5	2	1
8856	at3g52880	590	749	CDS	monodehydroascorbate reductase 1	Encodes a peroxisomal monodehydroascorbate reducta	monodehydroascorbate reductase 1 (MDAR1); FUNCTION	0	0	0	0	0	0	0	0	0	0	1	1	0	0	1	1	0	1	2.2	6.105	10.8	5	1
3400	at1g62540	2560	2659	CDS	flavin-monooxygenase glucosinolate S-oxygenase 2	belongs to the flavin-monooxygenase (FMO) family e	flavin-monooxygenase glucosinolate S-oxygenase 2 (	0	0	0	0	0	0	0	0	0	0	0	0	0	0	1	1	0	0	4	6.095	8	2	1
15400	at5g67280	802	1242	CDS	receptor-like kinase		receptor-like kinase (RLK); FUNCTIONS IN: protein	0	0	0	0	0	0	0	0	0	0	1	1	0	0	0	0	0	0	2	6.0907	16.5	2	1
6547	at2g45660	1200	1390	CDS	AGAMOUS-like 20	Controls flowering and is required for CO to promo	AGAMOUS-like 20 (AGL20); FUNCTIONS IN: sequence-sp	0	0	1	1	0	0	0	0	0	0	0	0	0	0	0	0	0	0	1.5	6.08639	13	2	1
8620	at3g48190	27324	27601	CDS	ataxia-telangiectasia mutated	encodes a homolog of the human ATM gene which is m	ataxia-telangiectasia mutated (ATM); FUNCTIONS IN:	0	0	0	0	0	0	0	0	0	0	0	1	0	0	1	1	0	1	1.5	6.08183	10	4	1
2877	at1g51890	554	640	CDS	Leucine-rich repeat protein kinase family protein		Leucine-rich repeat protein kinase family protein;	0	0	0	1	1	1	0	0	1	0	1	0	0	0	1	1	0	0	3.14286	6.07061	10	7	1
10724	at4g21610	263	444	CDS	lsd one like 2	Contains the same novel zinc finger motif with LSD	lsd one like 2 (LOL2); CONTAINS InterPro DOMAIN/s:	0	0	0	0	0	0	0	0	0	0	0	1	0	0	1	1	0	0	2.33333	6.06777	10	3	1
12678	at5g13190	255	351	CDS			CONTAINS InterPro DOMAIN/s: LPS-induced tumor necr	0	0	0	0	0	0	0	0	1	1	1	0	0	0	0	0	0	0	2.33333	6.05155	12.6667	3	1
1420	at1g14570	1213	1893	CDS	UBX domain-containing protein		UBX domain-containing protein; CONTAINS InterPro D	0	0	0	0	0	0	0	0	0	0	1	1	0	0	1	1	0	0	1.25	6.04626	14.25	4	1
4918	at2g15042	2180	2254	three_prime_UTR	Leucine-rich repeat (LRR) family protein		Leucine-rich repeat (LRR) family protein; INVOLVED	0	0	1	1	1	1	0	0	1	1	1	0	0	0	1	1	0	0	3.22222	6.04148	9.44444	9	1
772	at1g04410	1231	1387	CDS	Lactate/malate dehydrogenase family protein		Lactate/malate dehydrogenase family protein; FUNCT	0	0	0	0	0	0	0	0	0	0	1	1	0	0	1	0	0	1	2.25	6.03344	10	4	1
2200	at1g29470	409	498	CDS	S-adenosyl-L-methionine-dependent methyltransferas		S-adenosyl-L-methionine-dependent methyltransferas	0	0	0	0	1	1	0	0	0	0	1	0	0	0	0	0	0	0	2	6.02593	15.6667	3	1
14954	at5g60800	711	784	CDS	Heavy metal transport/detoxification superfamily p		Heavy metal transport/detoxification superfamily p	0	0	0	0	0	0	0	0	1	1	1	0	0	0	1	1	0	1	3.66667	6.01802	9.16667	6	1
7098	at3g07300	1605	2102	CDS	NagB/RpiA/CoA transferase-like superfamily protein		NagB/RpiA/CoA transferase-like superfamily protein	0	0	0	0	0	0	0	0	0	1	0	1	0	0	1	1	0	0	1	5.999	12	4	1
567	at1g01680	444	538	CDS	plant U-box 54		plant U-box 54 (PUB54); FUNCTIONS IN: ubiquitin-pr	0	0	0	0	0	0	0	0	1	0	1	0	0	0	1	1	1	0	3.2	5.99789	11.6	5	1
2817	at1g51620	455	523	CDS	Protein kinase superfamily protein		Protein kinase superfamily protein; FUNCTIONS IN:	0	0	1	0	1	1	0	0	0	0	0	0	0	0	0	0	0	0	4	5.99517	9	3	1
12073	at5g01970	1367	1600	CDS			unknown protein; BEST Arabidopsis thaliana protein	0	0	0	0	1	1	0	0	1	1	0	0	0	0	1	0	0	0	2	5.99487	10.4	5	1
9623	at4g00360	606	771	CDS	cytochrome P450 family 86 subfamily A polypeptide	Encodes a member of the CYP86A subfamily of cytoch	cytochrome P450 family 86 subfamily A polypeptide	0	0	1	1	0	1	0	0	0	0	0	0	0	0	0	0	0	0	3	5.97791	10	3	1
12946	at5g17230	727	874	CDS	PHYTOENE SYNTHASE	Encodes phytoene synthase.	PHYTOENE SYNTHASE (PSY); FUNCTIONS IN: phytoene sy	0	0	0	0	0	0	0	0	0	0	1	1	0	0	1	1	0	1	2.2	5.97297	9.8	5	1
8412	at3g43270	976	1067	CDS	Plant invertase/pectin methylesterase inhibitor su		Plant invertase/pectin methylesterase inhibitor su	0	0	0	0	1	1	0	0	0	0	1	1	0	0	0	1	0	1	2	5.97283	21.3333	6	1
10300	at4g15233	5822	5877	CDS	ABC-2 and Plant PDR ABC-type transporter family pr		ABC-2 and Plant PDR ABC-type transporter family pr	0	0	0	1	1	1	0	0	0	0	0	0	0	0	0	0	0	0	4	5.96429	11	3	1
3335	at1g61160	38	130	three_prime_UTR			CONTAINS InterPro DOMAIN/s: Retrotransposon gag pr	0	0	0	0	0	0	0	0	1	0	0	0	0	0	1	1	0	1	2.25	5.95699	9.75	4	1
7648	at3g15790	257	669	CDS	methyl-CPG-binding domain 11	Protein containing methyl-CpG-binding domain.Has s	methyl-CPG-binding domain 11 (MBD11); FUNCTIONS IN	0	0	0	0	1	0	0	0	0	0	0	1	0	0	1	1	0	0	1	5.95339	12.75	4	1
8690	at3g49620	2496	2587	CDS	2-oxoglutarate (2OG) and Fe(II)-dependent oxygenas	encodes a protein similar to 2-oxoacid-dependent d	DARK INDUCIBLE 11 (DIN11); FUNCTIONS IN: oxidoredu	0	0	0	0	1	1	0	0	0	0	0	0	0	0	0	0	0	0	3	5.95109	8.5	2	1
1795	at1g20696	644	916	CDS	high mobility group B3	Encodes a protein belonging to the subgroup of HMG	high mobility group B3 (HMGB3); FUNCTIONS IN: chro	0	0	0	0	0	0	0	0	0	0	0	0	0	0	1	1	0	1	1.33333	5.94994	11	3	1
2094	at1g27020	116	192	CDS			unknown protein; BEST Arabidopsis thaliana protein	0	0	1	0	1	1	0	0	0	0	0	0	0	0	0	0	0	0	2.66667	5.94805	22.6667	3	1
9840	at4g04500	1799	1871	CDS	cysteine-rich RLK (RECEPTOR-like protein kinase) 3	Encodes a cysteine-rich receptor-like protein kina	cysteine-rich RLK (RECEPTOR-like protein kinase) 3	0	0	0	0	0	0	0	0	1	0	1	0	0	0	1	1	0	0	2.75	5.93151	8.25	4	1
13101	at5g19590	228	866	three_prime_UTR	Protein of unknown function DUF538		Protein of unknown function DUF538; FUNCTIONS IN:	0	0	0	0	0	0	0	0	1	0	0	0	0	0	1	1	0	1	1.25	5.91862	14.25	4	1
5788	at2g32160	2049	2146	CDS	S-adenosyl-L-methionine-dependent methyltransferas		S-adenosyl-L-methionine-dependent methyltransferas	0	0	0	0	0	0	0	0	1	1	1	0	0	0	1	1	0	1	2.5	5.90816	9.5	6	1
9933	at4g08500	1862	1994	CDS	MAPK/ERK kinase kinase 1	Encodes a member of the A1 subgroup of the MEKK (M	MAPK/ERK kinase kinase 1 (MEKK1); FUNCTIONS IN: pr	0	0	0	0	0	0	0	0	0	0	1	1	0	0	1	0	0	1	2.25	5.90226	9.5	4	1
7468	at3g13610	587	669	CDS	2-oxoglutarate (2OG) and Fe(II)-dependent oxygenas		2-oxoglutarate (2OG) and Fe(II)-dependent oxygenas	0	0	0	0	0	0	0	0	1	0	0	0	0	0	1	1	0	0	3.33333	5.8996	7.33333	3	1
2930	at1g52410	1723	1846	CDS	TSK-associating protein 1	Contains a novel calcium-binding repeat sequence.	TSK-associating protein 1 (TSA1); FUNCTIONS IN: pr	0	0	0	0	0	0	0	0	0	0	1	1	0	0	0	0	1	1	2.75	5.88306	12.75	4	1
11929	at4g39030	2872	2976	CDS	MATE efflux family protein	Encodes an orphan multidrug and toxin extrusion tr	ENHANCED DISEASE SUSCEPTIBILITY 5 (EDS5); FUNCTION	0	0	0	0	1	1	0	0	1	0	1	1	0	0	1	1	1	0	3.375	5.87857	11.75	8	1
2999	at1g53560	230	312	CDS	Ribosomal protein L18ae family		Ribosomal protein L18ae family; BEST Arabidopsis t	0	0	0	0	0	0	0	0	0	0	1	1	0	0	0	0	1	1	3.75	5.86446	8.5	4	1
10264	at4g14800	506	1194	CDS	20S proteasome beta subunit D2	Encodes 20S proteasome beta subunit PBD2 (PBD2).	20S proteasome beta subunit D2 (PBD2); FUNCTIONS I	0	0	0	0	0	0	0	0	0	0	0	0	0	0	1	1	0	0	1	5.86139	12.5	2	1
5780	at2g32150	602	700	CDS	Haloacid dehalogenase-like hydrolase (HAD) superfa		Haloacid dehalogenase-like hydrolase (HAD) superfa	0	0	1	0	0	0	0	0	0	0	1	0	0	0	1	0	1	1	1.4	5.85253	11.6	5	1
1391	at1g14000	2083	2185	CDS	VH1-interacting kinase	Encodes a protein with similarity to members of th	VH1-interacting kinase (VIK); CONTAINS InterPro DO	0	0	1	0	0	0	0	0	0	0	1	1	0	0	1	1	1	1	2.28571	5.83911	16	7	1
6368	at2g42160	362	434	CDS	zinc finger (ubiquitin-hydrolase) domain-containin		BRAP2 RING ZnF UBP domain-containing protein 1 (BR	0	0	0	0	0	1	0	0	0	1	1	1	0	0	1	0	0	0	1.8	5.8274	10.2	5	1
2850	at1g51800	1919	1991	CDS	Leucine-rich repeat protein kinase family protein		Leucine-rich repeat protein kinase family protein;	0	0	0	0	1	1	0	0	0	0	0	0	0	0	0	0	0	0	4	5.82192	9	2	1
3705	at1g68050	334	434	CDS	flavin-binding kelch repeat f box 1	Encodes FKF1 a flavin-binding kelch repeat F box p	flavin-binding kelch repeat f box 1 (FKF1); FUNCTI	0	0	0	0	1	1	0	0	1	0	0	1	0	0	0	0	0	0	2.25	5.81436	11.5	4	1
6224	at2g39780	1024	1254	CDS	ribonuclease 2	S-like ribonuclease	ribonuclease 2 (RNS2); FUNCTIONS IN: ribonuclease	0	0	0	0	0	0	0	0	0	0	1	1	0	0	1	1	1	1	1.16667	5.81169	20.8333	6	1
13751	at5g37600	1506	1607	CDS	glutamine synthase clone R1	encodes a cytosolic glutamine synthetase the enzym	glutamine synthase clone R1 (GSR 1); FUNCTIONS IN:	0	0	0	1	1	1	0	0	0	0	0	0	0	0	0	0	0	0	1.33333	5.81046	21	3	1
539	at1g01320	3753	3854	CDS	Tetratricopeptide repeat (TPR)-like superfamily pr		Tetratricopeptide repeat (TPR)-like superfamily pr	0	0	0	0	0	0	0	0	0	0	1	1	0	0	1	0	0	1	2.75	5.79657	8	4	1
11453	at4g32640	8091	8317	CDS	Sec23/Sec24 protein transport family protein		Sec23/Sec24 protein transport family protein; FUNC	0	0	0	0	0	1	0	0	0	1	1	1	0	0	1	1	0	1	1.42857	5.77722	11.1429	7	1
6254	at2g39970	933	1074	CDS	Mitochondrial substrate carrier family protein		Mitochondrial substrate carrier family protein; FU	0	0	0	0	0	0	0	0	0	0	0	0	0	0	1	0	1	1	2.66667	5.777	10.3333	3	1
10073	at4g11890	1523	1599	CDS	Protein kinase superfamily protein		Protein kinase superfamily protein; FUNCTIONS IN:	0	0	0	1	1	0	0	0	1	1	1	1	0	0	1	1	1	0	2.88889	5.77489	10.3333	9	1
4790	at2g05630	1231	1313	CDS	Ubiquitin-like superfamily protein	in the Arabidopsis autophagy pathway	ATG8D; CONTAINS InterPro DOMAIN/s: Light chain 3 (	0	0	0	0	0	0	0	0	0	0	1	1	0	0	1	1	0	1	2.2	5.76386	9.8	5	1
3973	at1g72770	2183	2266	CDS	homology to ABI1	mutant has ABA hypersensitive inhibition of seed g	homology to ABI1 (HAB1); FUNCTIONS IN: protein ser	0	0	0	0	0	0	0	0	0	0	0	0	0	0	1	1	0	0	4.5	5.7619	7	2	1
10795	at4g23060	2372	2585	CDS	IQ-domain 22		IQ-domain 22 (IQD22); CONTAINS InterPro DOMAIN/s:	0	0	0	0	1	1	0	0	0	0	0	0	0	0	0	0	0	1	2	5.75389	11.3333	3	1
6594	at2g46440	251	348	CDS	cyclic nucleotide-gated channels	Member of Cyclic nucleotide gated channel family.	cyclic nucleotide-gated channels (CNGC11); FUNCTIO	0	0	0	1	0	0	0	0	1	0	0	0	0	0	1	1	0	0	2	5.75	12.75	4	1
2248	at1g30280	234	321	CDS	Chaperone DnaJ-domain superfamily protein		Chaperone DnaJ-domain superfamily protein; FUNCTIO	0	0	0	0	0	0	0	0	0	0	0	0	0	0	1	1	0	0	3	5.73864	13.5	2	1
4979	at2g17040	510	593	CDS	NAC domain containing protein 36	Member of the NAC transcription factor family and	NAC domain containing protein 36 (NAC036); CONTAIN	0	0	0	0	0	0	0	0	0	1	0	0	0	0	1	1	0	0	2.66667	5.71032	9.66667	3	1
5633	at2g29640	599	870	CDS	JOSEPHIN-like protein		JOSEPHIN-like protein (JOSL); CONTAINS InterPro DO	0	0	0	0	1	0	0	0	1	0	0	1	0	0	1	1	0	0	1.6	5.68971	13.4	5	1
1321	at1g12750	2807	3256	five_prime_UTR	RHOMBOID-like protein 6		RHOMBOID-like protein 6 (RBL6); FUNCTIONS IN: seri	0	0	1	1	1	1	0	0	0	0	0	0	0	0	0	0	0	1	1.2	5.67689	11.8	5	1
9369	at3g60420	356	601	CDS	Phosphoglycerate mutase family protein		Phosphoglycerate mutase family protein; CONTAINS I	0	0	0	0	0	0	0	0	1	1	1	0	0	0	1	1	0	0	2.2	5.66504	28.4	5	1
7120	at3g07700	280	382	CDS	Protein kinase superfamily protein		Protein kinase superfamily protein; LOCATED IN: ch	0	0	1	0	1	0	0	0	1	1	1	1	0	0	1	1	1	1	2.9	5.66117	8.6	10	1
11920	at4g38980	1035	1404	five_prime_UTR			unknown protein; Has 44 Blast hits to 44 proteins	0	0	0	0	0	0	0	0	0	0	1	1	0	0	1	0	0	0	1	5.64054	11.6667	3	1
12665	at5g13020	1742	1848	CDS	Emsy N Terminus (ENT)/ plant Tudor-like domains-co		Emsy N Terminus (ENT)/ plant Tudor-like domains-co	0	0	0	0	0	0	0	0	0	0	0	0	0	0	1	1	1	1	3.25	5.64019	11	4	1
6303	at2g40750	709	898	CDS	WRKY DNA-binding protein 54	member of WRKY Transcription Factor; Group III	WRKY DNA-binding protein 54 (WRKY54); CONTAINS Int	0	0	0	0	1	0	0	0	1	0	1	1	0	0	0	1	1	0	1.66667	5.6386	10.1667	6	1
4210	at1g76590	188	281	CDS	PLATZ transcription factor family protein		PLATZ transcription factor family protein; CONTAIN	0	0	1	0	0	1	0	0	1	0	1	1	0	0	1	0	0	1	2.57143	5.61854	15.8571	7	1
581	at1g01710	3019	3124	CDS	Acyl-CoA thioesterase family protein		Acyl-CoA thioesterase family protein; FUNCTIONS IN	0	0	0	0	0	0	0	0	1	0	0	1	0	0	1	1	0	1	1.8	5.61509	14.6	5	1
5802	at2g32235	432	673	CDS			unknown protein; Has 38 Blast hits to 38 proteins	0	0	0	0	1	1	0	0	0	0	0	0	0	0	0	0	0	0	1	5.61364	12	2	1
6305	at2g40765	221	827	CDS			unknown protein; FUNCTIONS IN: molecular_function	0	0	1	0	1	1	0	0	0	1	0	0	0	0	0	0	0	0	1	5.59432	12.25	4	1
1785	at1g20580	1259	1425	CDS	Small nuclear ribonucleoprotein family protein		Small nuclear ribonucleoprotein family protein; FU	0	0	0	0	0	0	0	0	0	0	1	0	0	0	1	1	0	1	2.75	5.59281	10.75	4	1
9843	at4g04570	928	1089	CDS	cysteine-rich RLK (RECEPTOR-like protein kinase) 4	Encodes a cysteine-rich receptor-like protein kina	cysteine-rich RLK (RECEPTOR-like protein kinase) 4	0	0	0	0	0	0	0	0	0	0	1	0	0	0	1	1	0	0	2	5.58848	9.33333	3	1
2863	at1g51805	4447	4541	CDS	Leucine-rich repeat protein kinase family protein		Leucine-rich repeat protein kinase family protein;	0	0	0	0	1	1	0	0	0	0	0	0	0	0	0	0	0	0	3.5	5.57895	27.5	2	1
8951	at3g54350	504	625	CDS	Forkhead-associated (FHA) domain-containing protei		embryo defective 1967 (emb1967); CONTAINS InterPro	0	0	0	1	0	0	0	0	0	0	1	1	0	0	1	0	0	1	1.8	5.57049	11.2	5	1
7082	at3g07090	935	1279	CDS	PPPDE putative thiol peptidase family protein		PPPDE putative thiol peptidase family protein; CON	0	0	1	0	1	1	0	0	1	0	1	0	0	0	0	0	0	0	1.4	5.55826	14	5	1
6726	at3g01050	1261	1390	CDS	membrane-anchored ubiquitin-fold protein 1 precurs		membrane-anchored ubiquitin-fold protein 1 precurs	0	0	1	0	0	0	0	0	1	0	0	0	0	0	1	1	0	0	1	5.55385	23.25	4	1
6574	at2g46170	300	715	CDS	Reticulon family protein		Reticulon family protein; INVOLVED IN: response to	0	0	1	1	0	1	0	0	0	0	0	0	0	0	0	0	0	0	1.33333	5.55048	12.3333	3	1
988	at1g07670	2612	2732	CDS	endomembrane-type CA-ATPase 4		endomembrane-type CA-ATPase 4 (ECA4); FUNCTIONS IN	0	0	0	0	0	0	0	0	0	0	1	0	0	0	0	0	1	1	2	5.53168	8.66667	3	1
6766	at3g01540	1904	2002	CDS	DEAD box RNA helicase 1	RNA HELICASE DRH1	DEAD box RNA helicase 1 (DRH1); FUNCTIONS IN: ATPa	0	0	0	0	0	0	0	0	0	0	0	1	0	0	1	1	1	1	2.6	5.52929	8.8	5	1
4300	at1g77810	1264	1340	CDS	Galactosyltransferase family protein		Galactosyltransferase family protein; FUNCTIONS IN	0	0	0	0	0	0	0	0	1	0	1	1	0	0	1	0	0	0	1.5	5.52922	7.5	4	1
15055	at5g62130	1598	1789	CDS	Per1-like family protein		Per1-like family protein; FUNCTIONS IN: molecular_	0	0	0	0	0	0	0	0	0	0	0	0	0	0	1	1	0	1	2.33333	5.52778	9.33333	3	1
7266	at3g10490	461	885	CDS	NAC domain containing protein 52		Arabidopsis NAC domain containing protein 51 (ANAC	0	0	0	0	0	0	0	0	0	1	1	1	0	0	1	1	0	1	1.66667	5.52196	11.6667	6	1
6858	at3g02750	2924	3019	five_prime_UTR	Protein phosphatase 2C family protein		Protein phosphatase 2C family protein; FUNCTIONS I	0	0	1	0	1	1	0	0	0	0	0	0	0	0	0	0	0	0	2.66667	5.51042	7.66667	3	1
8247	at3g26830	928	1025	CDS	Cytochrome P450 superfamily protein	Mutations in pad3 are defective in biosynthesis of	PHYTOALEXIN DEFICIENT 3 (PAD3); FUNCTIONS IN: dihy	0	0	0	0	0	1	0	0	1	0	1	0	0	0	1	1	0	0	2.2	5.49796	10.2	5	1
11364	at4g31430	2603	2705	CDS			unknown protein; LOCATED IN: plasma membrane; EXPR	0	0	0	0	0	0	0	0	0	0	1	1	0	0	1	0	1	0	2.5	5.49757	9	4	1
4159	at1g76080	688	1064	CDS	chloroplastic drought-induced stress protein of 32	Encodes a thioredoxin localized in chloroplast str	chloroplastic drought-induced stress protein of 32	0	0	0	0	1	1	0	0	0	0	0	0	0	0	0	1	0	0	1	5.48099	12	3	1
9176	at3g57460	741	824	CDS	catalytics;metal ion binding		catalytics;metal ion binding; FUNCTIONS IN: cataly	0	0	0	0	0	0	0	0	1	1	1	0	0	0	1	1	1	0	2.33333	5.44444	58	6	1
14164	at5g46800	660	788	CDS	Mitochondrial substrate carrier family protein	Seedling lethal mutation; Mitochondrial Carnitine	A BOUT DE SOUFFLE (BOU); FUNCTIONS IN: binding tra	0	0	0	0	0	0	0	0	0	0	1	1	0	0	0	0	0	1	2	5.43411	13.6667	3	1
4249	at1g76970	1227	1314	CDS	Target of Myb protein 1		Target of Myb protein 1; FUNCTIONS IN: protein tra	0	0	1	0	1	1	0	0	1	1	1	0	0	0	1	1	0	0	3	5.4304	7.25	8	1
8942	at3g54140	1994	2386	CDS	peptide transporter 1	Encodes a di- and tri-peptide transporter that rec	peptide transporter 1 (PTR1); FUNCTIONS IN: dipept	0	0	0	0	1	1	0	0	0	0	0	0	0	0	0	0	0	0	1.5	5.41349	9	2	1
1885	at1g21980	3003	3270	CDS	phosphatidylinositol-4-phosphate 5-kinase 1	Type I phosphatidylinositol-4-phosphate 5-kinase.	phosphatidylinositol-4-phosphate 5-kinase 1 (PIP5K	0	0	0	0	1	1	0	0	0	0	0	0	0	0	0	0	0	0	2.5	5.39179	9	2	1
11927	at4g39030	2510	2595	CDS	MATE efflux family protein	Encodes an orphan multidrug and toxin extrusion tr	ENHANCED DISEASE SUSCEPTIBILITY 5 (EDS5); FUNCTION	0	0	0	0	0	0	0	0	1	0	1	0	0	0	1	1	1	0	3.4	5.3907	9.2	5	1
12703	at5g13460	1584	1656	CDS	IQ-domain 11		IQ-domain 11 (IQD11); FUNCTIONS IN: calmodulin bin	0	0	1	0	1	1	0	0	0	0	0	0	0	0	0	0	0	0	2.33333	5.38356	6.66667	3	1
1073	at1g08940	460	1024	CDS	Phosphoglycerate mutase family protein		Phosphoglycerate mutase family protein; FUNCTIONS	0	0	0	0	1	1	0	0	0	0	0	0	0	0	0	1	0	0	1	5.3764	12.6667	3	1
2384	at1g32940	2599	2689	CDS	Subtilase family protein		SBT3.5; FUNCTIONS IN: identical protein binding se	0	0	0	0	1	1	0	0	1	0	1	0	0	0	1	1	1	0	2.71429	5.37206	8.28571	7	1
6346	at2g41700	7104	7558	CDS	ATP-binding cassette A1		ATP-binding cassette A1 (ABCA1); FUNCTIONS IN: ATP	0	0	0	0	0	0	0	0	0	0	1	0	0	0	1	1	0	1	1	5.37198	10	4	1
10122	at4g12720	771	854	CDS	MutT/nudix family protein	Encodes a protein with ADP-ribose hydrolase activi	NUDT7; FUNCTIONS IN: in 6 functions; INVOLVED IN:	0	0	0	0	0	0	0	0	1	1	1	1	0	0	0	1	0	0	2.6	5.37143	15.2	5	1
2353	at1g32230	3195	3284	CDS	WWE protein-protein interaction domain protein fam	Encodes a protein belonging to the (ADP-ribosyl)tr	RADICAL-INDUCED CELL DEATH1 (RCD1); CONTAINS Inter	0	0	0	0	0	0	0	0	0	0	1	0	0	0	1	1	0	1	1.75	5.36944	39	4	1
13642	at5g28830	649	1028	CDS	calcium-binding EF hand family protein		calcium-binding EF hand family protein; FUNCTIONS	0	0	1	0	1	1	0	0	0	0	0	0	0	0	0	0	0	0	1.33333	5.35614	9.66667	3	1
7726	at3g16990	733	818	CDS	Haem oxygenase-like multi-helical		Haem oxygenase-like multi-helical; CONTAINS InterP	0	0	0	0	0	0	0	0	0	1	1	0	0	0	1	1	0	1	2.6	5.32791	8.4	5	1
10524	at4g18170	567	679	CDS	WRKY DNA-binding protein 28	member of WRKY Transcription Factor; Group II-c	WRKY DNA-binding protein 28 (WRKY28); CONTAINS Int	0	0	0	0	1	1	0	0	0	0	0	0	0	0	0	0	0	0	3.5	5.32301	10.5	2	1
15376	at5g66850	537	694	CDS	mitogen-activated protein kinase kinase kinase 5	member of MEKK subfamily	mitogen-activated protein kinase kinase kinase 5 (	0	0	0	0	0	0	0	0	0	0	1	0	0	0	1	1	0	0	1.33333	5.31857	18.3333	3	1
13860	at5g40780	3230	3333	CDS	lysine histidine transporter 1	Encodes LHT1 (lysine histidine transporter) a high	lysine histidine transporter 1 (LHT1); FUNCTIONS I	0	0	1	0	1	1	0	0	0	0	0	0	0	0	0	0	0	0	2	5.3109	9.66667	3	1
1527	at1g15790	1601	1742	five_prime_UTR			unknown protein; BEST Arabidopsis thaliana protein	0	0	0	0	0	0	0	0	1	1	1	0	0	0	1	0	0	1	1.8	5.30423	33	5	1
2257	at1g30360	1398	1494	CDS	Early-responsive to dehydration stress protein (ER		early-responsive to dehydration 4 (ERD4); INVOLVED	0	0	0	0	1	1	0	0	0	0	0	0	0	0	0	0	0	0	2.5	5.30412	7.5	2	1
11582	at4g34190	609	866	CDS	stress enhanced protein 1	Encodes a stress enhanced protein that localizes t	stress enhanced protein 1 (SEP1); Has 30201 Blast	0	0	0	0	0	0	0	0	0	0	1	1	0	0	0	0	0	0	1.5	5.28488	17	2	1
4748	at2g04450	916	1138	CDS	nudix hydrolase homolog 6	Encodes a protein with NADH pyrophosphatase activi	nudix hydrolase homolog 6 (NUDT6); FUNCTIONS IN: h	0	0	0	0	0	0	0	0	1	1	0	0	0	0	0	0	0	0	2	5.28251	13	2	1
13308	at5g23510	1175	1400	CDS			unknown protein; BEST Arabidopsis thaliana protein	0	0	1	0	1	1	0	0	0	0	0	0	0	0	0	0	0	0	1.33333	5.27876	9	3	1
9703	at4g01610	1890	1984	CDS	Cysteine proteinases superfamily protein		Cysteine proteinases superfamily protein; FUNCTION	0	0	0	0	0	0	0	0	1	0	1	1	0	0	1	0	0	1	1.8	5.27579	10.6	5	1
13973	at5g43100	2075	2250	CDS	Eukaryotic aspartyl protease family protein		Eukaryotic aspartyl protease family protein; FUNCT	0	0	0	0	0	0	0	0	0	1	0	0	0	0	1	1	0	1	3	5.26989	9.25	4	1
9534	at3g62870	527	629	CDS	Ribosomal protein L7Ae/L30e/S12e/Gadd45 family pro		Ribosomal protein L7Ae/L30e/S12e/Gadd45 family pro	0	0	0	0	0	0	0	0	0	0	1	1	0	0	1	0	0	1	3	5.26699	11.75	4	1
689	at1g02910	1702	1815	CDS	tetratricopeptide repeat (TPR)-containing protein	Mutants defective in this gene were shown to have	LOW PSII ACCUMULATION1 (LPA1); FUNCTIONS IN: bindi	0	0	0	0	0	0	0	0	0	0	1	1	0	0	1	1	0	0	1.5	5.26535	17.5	4	1
5569	at2g28305	3018	3102	CDS	Putative lysine decarboxylase family protein		LONELY GUY 1 (LOG1); CONTAINS InterPro DOMAIN/s: C	0	0	0	0	1	1	0	0	0	0	1	0	0	0	0	0	0	1	2	5.26176	7.75	4	1
7267	at3g10500	395	486	CDS	NAC domain containing protein 53		NAC domain containing protein 53 (NAC053); FUNCTIO	0	0	0	0	1	1	0	0	1	1	1	0	0	0	1	1	0	0	2.57143	5.24224	6.85714	7	1
3913	at1g71950	895	1163	CDS	Proteinase inhibitor propeptide		Proteinase inhibitor propeptide; FUNCTIONS IN: ide	0	0	0	0	1	1	0	0	0	0	0	0	0	0	0	0	0	0	1.5	5.23606	9.5	2	1
7256	at3g10420	605	741	CDS	P-loop containing nucleoside triphosphate hydrolas		P-loop containing nucleoside triphosphate hydrolas	0	0	0	0	0	0	0	0	0	0	0	0	0	0	1	1	0	0	3	5.23358	10	2	1
2256	at1g30360	1028	1121	CDS	Early-responsive to dehydration stress protein (ER		early-responsive to dehydration 4 (ERD4); INVOLVED	0	0	0	0	1	1	0	0	0	0	0	0	0	0	0	0	0	0	2.5	5.22872	9.5	2	1
1265	at1g11890	919	1205	CDS	Synaptobrevin family protein	member of SEC22 Gene Family	SECRETION 22 (SEC22); FUNCTIONS IN: transporter ac	0	0	1	1	0	1	0	0	1	0	0	1	0	0	1	0	0	0	1.16667	5.22067	10.5	6	1
13358	at5g24205	1959	2092	CDS	other RNA	Unknown gene		0	0	0	0	0	0	0	0	1	1	0	0	0	0	1	0	0	0	1.33333	5.21642	10.6667	3	1
783	at1g04490	1406	1631	five_prime_UTR	Protein of unknown function (DUF3527)		Protein of unknown function (DUF3527); CONTAINS In	0	0	0	0	0	0	0	0	0	0	0	0	0	0	1	1	0	0	2	5.21018	9	2	1
2531	at1g42980	1819	1898	CDS	Actin-binding FH2 (formin homology 2) family prote		Actin-binding FH2 (formin homology 2) family prote	0	0	0	0	0	0	0	0	1	1	1	0	0	0	1	0	1	1	3	5.20208	9	6	1
3657	at1g67310	2959	3268	CDS	Calmodulin-binding transcription activator protein		Calmodulin-binding transcription activator protein	0	0	0	0	1	1	0	0	0	0	0	0	0	0	0	0	0	0	1	5.20161	10	2	1
14758	at5g57630	936	1014	CDS	CBL-interacting protein kinase 21	CBL-interacting protein kinase	CBL-interacting protein kinase 21 (CIPK21); FUNCTI	0	0	1	0	1	1	0	0	0	0	0	1	0	0	0	0	0	0	2	5.19304	7.25	4	1
4323	at1g78070	2755	2846	CDS	Transducin/WD40 repeat-like superfamily protein		Transducin/WD40 repeat-like superfamily protein; C	0	0	1	0	0	1	0	0	0	0	0	0	0	0	0	0	1	1	3.25	5.19022	9.25	4	1
568	at1g01680	669	756	CDS	plant U-box 54		plant U-box 54 (PUB54); FUNCTIONS IN: ubiquitin-pr	0	0	0	0	0	0	0	0	1	1	1	0	0	0	1	1	0	1	2.83333	5.18561	7.5	6	1
1965	at1g23440	1877	1979	CDS	Peptidase C15 pyroglutamyl peptidase I-like		Peptidase C15 pyroglutamyl peptidase I-like; FUNCT	0	0	0	0	0	0	0	0	0	0	1	1	0	0	1	1	1	1	2.16667	5.18447	14.1667	6	1
13858	at5g40780	2819	2940	CDS	lysine histidine transporter 1	Encodes LHT1 (lysine histidine transporter) a high	lysine histidine transporter 1 (LHT1); FUNCTIONS I	0	0	0	0	1	1	0	0	1	0	0	0	0	0	0	0	0	0	1.66667	5.18033	11.3333	3	1
11688	at4g35600	1962	2061	CDS	Protein kinase superfamily protein	plant-type connexin (gap junction-type protein) a	CONNEXIN 32; FUNCTIONS IN: protein serine/threonin	0	0	0	0	0	0	0	0	1	0	1	1	0	0	0	0	0	1	1.5	5.18	12.5	4	1
8876	at3g53180	3113	3189	CDS	glutamate-ammonia ligases;catalytics;glutamate-amm		glutamate-ammonia ligases;catalytics;glutamate-amm	0	0	1	0	1	1	0	0	0	0	0	1	0	0	0	0	0	0	3	5.17532	9.5	4	1
4191	at1g76460	1897	2119	CDS	RNA-binding (RRM/RBD/RNP motifs) family protein		RNA-binding (RRM/RBD/RNP motifs) family protein; F	0	0	0	0	0	0	0	0	0	0	1	1	0	0	1	0	0	0	1.66667	5.1704	16	3	1
12458	at5g09290	1391	1490	CDS	Inositol monophosphatase family protein		Inositol monophosphatase family protein; FUNCTIONS	0	0	0	0	0	0	0	0	1	0	0	0	0	0	1	1	0	0	2	5.17	8	3	1
13448	at5g25451	573	652	pseudogenic_CDS		Pseudogene of AT5G25440; protein kinase family pro		0	0	0	0	0	0	0	0	1	0	1	0	0	0	1	1	0	0	2.75	5.16563	6.5	4	1
11108	at4g27130	436	559	CDS	Translation initiation factor SUI1 family protein		Translation initiation factor SUI1 family protein;	0	0	0	0	0	0	0	0	0	0	1	1	0	0	1	0	0	1	2	5.14113	11	4	1
11192	at4g28290	309	498	CDS			unknown protein; FUNCTIONS IN: molecular_function	0	0	1	0	1	1	0	0	0	0	0	0	0	0	0	0	0	0	2.33333	5.10877	9.66667	3	1
13586	at5g27830	251	548	CDS			FUNCTIONS IN: molecular_function unknown; INVOLVED	0	0	0	0	0	0	0	0	1	1	0	0	0	0	1	0	0	0	1	5.07718	9.33333	3	1
5067	at2g18710	1717	1798	CDS	SECY homolog 1	Encodes a component of the thylakoid-localized Sec	SECY homolog 1 (SCY1); FUNCTIONS IN: P-P-bond-hydr	0	0	0	0	1	1	0	0	0	0	0	0	0	0	0	0	0	0	2	5.07317	8	2	1
7725	at3g16980	1048	1183	CDS	RNA polymerases M/15 Kd subunit	One of two highly similar non-catalytic subunits c	NRPB9A; FUNCTIONS IN: DNA-directed RNA polymerase	0	0	0	0	0	0	0	0	1	1	1	0	0	0	1	1	0	1	2.16667	5.05637	9.83333	6	1
5066	at2g18710	950	1030	CDS	SECY homolog 1	Encodes a component of the thylakoid-localized Sec	SECY homolog 1 (SCY1); FUNCTIONS IN: P-P-bond-hydr	0	0	0	0	1	1	0	0	0	0	0	0	0	0	0	0	0	0	2.5	5.03704	6.5	2	1
8075	at3g23660	3455	3538	CDS	Sec23/Sec24 protein transport family protein		Sec23/Sec24 protein transport family protein; FUNC	0	0	0	0	0	0	0	0	0	0	1	1	0	0	1	0	1	1	1.6	5.03095	9	5	1
6442	at2g43570	585	797	CDS	chitinase putative		chitinase putative (CHI); FUNCTIONS IN: chitin bin	0	0	0	0	0	0	0	0	1	0	0	0	0	0	1	1	1	0	1.5	5.00469	23.5	4	1
4222	at1g76700	332	546	CDS	DNAJ heat shock N-terminal domain-containing prote		DNAJ heat shock N-terminal domain-containing prote	0	0	0	0	1	1	0	0	0	0	0	0	0	0	0	0	0	0	1.5	5.00233	9	2	1
7206	at3g09740	1225	1319	CDS	syntaxin of plants 71	syntaxin of plants 71 (SYP71)	syntaxin of plants 71 (SYP71); FUNCTIONS IN: prote	0	0	1	0	1	0	0	0	1	0	1	0	0	0	1	0	1	1	2	4.98195	7.28571	7	1
6616	at2g46650	240	343	CDS	cytochrome B5 isoform C	member of Cytochromes b5	cytochrome B5 isoform C (CB5-C); CONTAINS InterPro	0	0	1	1	0	1	0	0	1	1	1	1	0	0	0	0	0	1	1.75	4.98077	10.625	8	1
6469	at2g44100	2119	2290	CDS	guanosine nucleotide diphosphate dissociation inhi	GDP dissociation inhibitor involved in vesicular m	guanosine nucleotide diphosphate dissociation inhi	0	0	0	0	0	0	0	0	0	0	0	1	0	0	1	1	1	1	2.4	4.97093	8.2	5	1
2417	at1g33950	5816	5914	CDS	Avirulence induced gene (AIG1) family protein		Avirulence induced gene (AIG1) family protein; FUN	0	0	0	0	0	0	0	0	1	0	1	0	0	0	1	1	0	0	2.5	4.96717	10.25	4	1
13316	at5g23580	1471	1703	CDS	calmodulin-like domain protein kinase 9	unique family of enzymes containing a single polyp	calmodulin-like domain protein kinase 9 (CDPK9); F	0	0	0	0	0	0	0	0	0	0	1	1	0	0	1	1	1	1	1.16667	4.9671	11.5	6	1
6694	at2g47800	4840	4935	CDS	multidrug resistance-associated protein 4	Encodes a plasma membrane localized ATPase transpo	multidrug resistance-associated protein 4 (MRP4);	0	0	0	0	0	0	0	0	1	0	1	0	0	0	1	1	0	0	2.5	4.96354	9.25	4	1
4614	at2g01600	2775	3158	CDS	ENTH/ANTH/VHS superfamily protein		ENTH/ANTH/VHS superfamily protein; FUNCTIONS IN: p	0	0	0	0	0	0	0	0	0	0	0	0	0	0	1	1	0	0	1	4.96354	10.5	2	1
1105	at1g09430	1809	1927	CDS	ATP-citrate lyase A-3	Encodes subunit A of the heteromeric enzyme ATP ci	ATP-citrate lyase A-3 (ACLA-3); CONTAINS InterPro	0	0	0	0	1	0	0	0	0	0	0	0	0	0	1	0	1	1	2.25	4.96218	8	4	1
6796	at3g01970	408	509	CDS	WRKY DNA-binding protein 45	member of WRKY Transcription Factor; Group I	WRKY DNA-binding protein 45 (WRKY45); CONTAINS Int	0	0	0	0	0	0	0	0	0	0	0	1	0	0	1	1	0	0	3	4.95098	7	3	1
15032	at5g61780	4637	4729	CDS	TUDOR-SN protein 2	Involved in the regulation of AtGA20ox3 expressio	TUDOR-SN protein 2 (Tudor2); FUNCTIONS IN: RNA bin	0	0	1	0	1	1	0	0	0	0	0	0	0	0	0	0	0	0	2	4.94982	15.3333	3	1
5014	at2g17500	1627	1702	CDS	Auxin efflux carrier family protein		Auxin efflux carrier family protein; FUNCTIONS IN:	0	0	0	0	0	0	0	0	1	0	1	1	0	0	1	1	1	1	3.28571	4.94737	7.14286	7	1
3345	at1g61360	464	548	CDS	S-locus lectin protein kinase family protein		S-locus lectin protein kinase family protein; FUNC	0	0	1	0	1	1	0	0	0	0	1	0	0	0	0	0	0	0	2	4.93235	7.5	4	1
1208	at1g10820	1551	2089	CDS	Protein of unknown function (DUF3755)		Protein of unknown function (DUF3755); CONTAINS In	0	0	0	0	0	0	0	0	0	0	1	1	0	0	0	0	0	1	1	4.92393	8.66667	3	1
10791	at4g23050	1024	1132	CDS	PAS domain-containing protein tyrosine kinase fami		PAS domain-containing protein tyrosine kinase fami	0	0	0	0	0	0	0	0	0	0	1	1	0	0	0	1	1	1	2	4.91009	10.2	5	1
5131	at2g20140	1962	2054	CDS	AAA-type ATPase family protein		AAA-type ATPase family protein; FUNCTIONS IN: hydr	0	0	0	0	0	0	0	0	1	0	0	0	0	0	1	1	0	0	2.33333	4.90681	7.33333	3	1
6923	at3g04220	779	865	CDS	Disease resistance protein (TIR-NBS-LRR class) fam		Disease resistance protein (TIR-NBS-LRR class) fam	0	0	1	0	1	1	0	0	1	1	1	0	0	0	1	1	0	0	2	4.89799	8.375	8	1
12388	at5g07920	570	748	CDS	diacylglycerol kinase1	diacylglycerol kinase	diacylglycerol kinase1 (DGK1); FUNCTIONS IN: diacy	0	0	0	0	1	1	0	0	0	0	0	0	0	0	0	0	0	0	1	4.89665	9	2	1
8062	at3g23570	1044	1266	CDS	alpha/beta-Hydrolases superfamily protein		alpha/beta-Hydrolases superfamily protein; FUNCTIO	0	0	1	0	1	1	0	0	0	0	0	0	0	0	0	0	0	0	1	4.88789	11.6667	3	1
6606	at2g46450	3132	3216	three_prime_UTR	cyclic nucleotide-gated channel 12	Member of Cyclic nucleotide gated channel family.P	cyclic nucleotide-gated channel 12 (CNGC12); CONTA	0	0	0	0	0	1	0	0	1	1	1	0	0	0	1	1	0	0	1.66667	4.87059	10.6667	6	1
616	at1g02090	228	307	CDS;three_prime_UTR	Proteasome component (PCI) domain protein	encodes a phosphoprotein that is a subunit of the	FUSCA 5 (FUS5); CONTAINS InterPro DOMAIN/s: Protea	0	0	0	1	1	0	0	0	1	1	1	0	0	0	1	0	0	0	2.33333	4.85625	7	6	1
9199	at3g57550	1998	2078	CDS	guanylate kinase	guanylate kinase	guanylate kinase (AGK2); CONTAINS InterPro DOMAIN/	0	0	1	0	1	1	0	0	0	0	0	0	0	0	0	0	0	0	2.33333	4.85597	7.33333	3	1
7771	at3g17860	2589	2685	CDS	jasmonate-zim-domain protein 3	JAZs are direct targets of the SCFCOI1 E3 ubiquiti	jasmonate-zim-domain protein 3 (JAZ3); CONTAINS In	0	0	0	0	0	1	0	0	0	0	1	1	0	0	0	0	1	1	2.4	4.85567	7.4	5	1
7761	at3g17750	3455	3621	CDS	Protein kinase superfamily protein		Protein kinase superfamily protein; FUNCTIONS IN:	0	0	0	0	0	0	0	0	0	0	1	1	0	0	0	0	0	0	2	4.8503	14	2	1
5778	at2g32140	491	636	CDS	transmembrane receptors		transmembrane receptors; FUNCTIONS IN: transmembra	0	0	1	0	0	1	0	0	1	1	1	1	0	0	1	1	0	1	2.55556	4.84551	9	9	1
5027	at2g17710	662	808	CDS			unknown protein; Has 39 Blast hits to 39 proteins	0	0	1	0	1	1	0	0	0	0	0	0	0	0	1	0	0	0	1.5	4.84524	9.25	4	1
11175	at4g27900	1941	2053	CDS	CCT motif family protein		CCT motif family protein; FUNCTIONS IN: molecular_	0	0	0	0	0	0	0	0	0	0	1	1	0	0	1	0	0	0	2	4.82891	11.3333	3	1
2582	at1g45010	1681	1776	CDS	TRAM LAG1 and CLN8 (TLC) lipid-sensing domain cont		TRAM LAG1 and CLN8 (TLC) lipid-sensing domain cont	0	0	0	0	1	1	0	0	0	0	0	0	0	0	0	0	0	0	1	4.82812	8	2	1
4959	at2g16740	748	872	CDS	ubiquitin-conjugating enzyme 29		ubiquitin-conjugating enzyme 29 (UBC29); CONTAINS	0	0	1	0	1	0	0	0	1	0	1	1	0	0	1	0	0	1	2	4.82743	8.14286	7	1
14688	at5g55930	1961	2041	CDS	oligopeptide transporter 1	oligopeptide transporter	oligopeptide transporter 1 (OPT1); CONTAINS InterP	0	0	0	0	1	1	0	0	0	0	0	0	0	0	0	0	0	0	3.5	4.81481	7.5	2	1
3111	at1g55475	516	601	CDS			unknown protein; FUNCTIONS IN: molecular_function	0	0	0	0	0	0	0	0	0	0	1	1	0	0	1	1	0	0	3.5	4.80523	6.5	4	1
14093	at5g45110	1783	1856	CDS	NPR1-like protein 3	Encodes a paralog of NPR1. Involved in negative r	NPR1-like protein 3 (NPR3); INVOLVED IN: defense r	0	0	0	0	0	0	0	0	1	0	0	0	0	0	1	1	1	0	1.75	4.80068	7.5	4	1
11349	at4g31120	3679	3812	CDS	SHK1 binding protein 1	Involved in vernalization. Required for epigenetic	SHK1 binding protein 1 (SKB1); FUNCTIONS IN: prote	0	0	0	0	0	0	0	0	0	0	1	1	0	0	0	0	0	0	2	4.78731	10.5	2	1
2944	at1g52730	1787	1881	CDS	Transducin/WD40 repeat-like superfamily protein		Transducin/WD40 repeat-like superfamily protein; C	0	0	0	0	0	0	0	0	0	0	1	1	0	0	0	0	0	1	2.66667	4.78596	7.33333	3	1
9579	at3g63490	651	742	CDS	Ribosomal protein L1p/L10e family		Ribosomal protein L1p/L10e family; FUNCTIONS IN: s	0	0	0	0	0	0	0	0	0	0	1	1	0	0	1	0	0	1	2.25	4.78533	7	4	1
1638	at1g17550	2050	2243	CDS	homology to ABI2	Protein Phosphatase 2C	homology to ABI2 (HAB2); FUNCTIONS IN: protein ser	0	0	0	0	0	0	0	0	0	0	1	0	0	0	1	1	1	1	1.8	4.77732	12	5	1
3621	at1g66880	6751	6964	CDS	Protein kinase superfamily protein		Protein kinase superfamily protein; FUNCTIONS IN:	0	0	0	0	0	1	0	0	1	0	1	0	0	0	1	1	1	1	1.71429	4.77503	15.5714	7	1
9695	at4g01535	174	251	CDS			unknown protein; FUNCTIONS IN: molecular_function	0	0	0	0	0	0	0	0	1	0	0	0	0	0	1	1	1	1	3	4.77436	7	5	1
1846	at1g21400	1421	1497	CDS	Thiamin diphosphate-binding fold (THDP-binding) su		Thiamin diphosphate-binding fold (THDP-binding) su	0	0	0	0	0	0	0	0	1	0	0	1	0	0	1	1	1	0	2.8	4.75065	7	5	1
8696	at3g49680	663	1314	CDS	branched-chain aminotransferase 3	Encodes a chloroplast branched-chain amino acid am	branched-chain aminotransferase 3 (BCAT3); FUNCTIO	0	0	0	0	0	0	0	0	0	0	0	1	0	0	1	1	0	0	1.33333	4.72955	10	3	1
14739	at5g57140	953	1044	CDS	purple acid phosphatase 28		purple acid phosphatase 28 (PAP28); FUNCTIONS IN:	0	0	1	0	0	1	0	0	1	1	1	0	0	0	1	1	0	1	3	4.70652	6.25	8	1
3477	at1g64230	1053	1141	CDS	ubiquitin-conjugating enzyme 28		ubiquitin-conjugating enzyme 28 (UBC28); FUNCTIONS	0	0	0	0	0	1	0	0	0	0	0	1	0	0	1	1	1	1	1.5	4.70412	14.3333	6	1
10892	at4g24160	1553	1721	CDS	alpha/beta-Hydrolases superfamily protein	Encodes a soluble lysophosphatidic acid acyltransf	alpha/beta-Hydrolases superfamily protein; CONTAIN	0	0	1	0	1	1	0	0	0	0	0	0	0	0	0	1	0	0	2	4.70118	8.25	4	1
8106	at3g24320	4926	5379	CDS	MUTL protein homolog 1	Promotes re-arrangements of mitochondrial genome.	MUTL protein homolog 1 (MSH1); FUNCTIONS IN: damag	0	0	0	0	0	0	0	0	0	0	1	1	0	0	0	0	1	0	1	4.69897	8.66667	3	1
10121	at4g12720	560	704	CDS	MutT/nudix family protein	Encodes a protein with ADP-ribose hydrolase activi	NUDT7; FUNCTIONS IN: in 6 functions; INVOLVED IN:	0	0	0	0	0	0	0	0	1	1	1	1	0	0	1	0	1	0	2	4.69655	9.66667	6	1
2436	at1g34030	1134	1398	CDS	Ribosomal protein S13/S18 family		Ribosomal protein S13/S18 family; FUNCTIONS IN: st	0	0	0	0	0	0	0	0	1	0	0	0	0	0	1	1	0	1	1.25	4.69057	9	4	1
14808	at5g58290	1389	1513	CDS	regulatory particle triple-A ATPase 3	26S proteasome AAA-ATPase subunit RPT3 (RPT3) mRNA	regulatory particle triple-A ATPase 3 (RPT3); FUNC	0	0	0	0	1	0	0	0	0	1	1	1	0	0	1	1	0	1	1.57143	4.68457	8.28571	7	1
5225	at2g21620	427	516	CDS	Adenine nucleotide alpha hydrolases-like superfami	Encodes gene that is induced in response to dessic	RD2; FUNCTIONS IN: molecular_function unknown; INV	0	0	0	1	1	1	0	0	0	0	0	1	0	0	0	1	0	0	2.6	4.66444	7.8	5	1
4901	at2g14680	1828	2051	CDS	myosin heavy chain-related		maternal effect embryo arrest 13 (MEE13); Has 1451	0	0	0	0	0	0	0	0	0	0	0	1	0	0	1	1	0	1	1.25	4.66071	7.75	4	1
3018	at1g53750	631	727	CDS	regulatory particle triple-A 1A	26S proteasome AAA-ATPase subunit RPT1a (RPT1a) mR	regulatory particle triple-A 1A (RPT1A); FUNCTIONS	0	0	0	0	0	0	0	0	1	0	1	1	0	0	1	0	0	1	2.6	4.65773	10.2	5	1
12610	at5g11850	875	979	CDS	Protein kinase superfamily protein		Protein kinase superfamily protein; FUNCTIONS IN:	0	0	1	0	0	0	0	0	1	1	1	1	0	0	1	1	1	1	2.22222	4.63492	12.5556	9	1
8913	at3g53720	4069	4170	CDS	cation/H+ exchanger 20	member of Putative Na+/H+ antiporter family. Invo	cation/H+ exchanger 20 (CHX20); CONTAINS InterPro	0	0	0	0	1	0	0	0	0	0	1	1	0	0	1	1	0	0	2.2	4.62353	8.8	5	1
6599	at2g46440	2401	2587	CDS	cyclic nucleotide-gated channels	Member of Cyclic nucleotide gated channel family.	cyclic nucleotide-gated channels (CNGC11); FUNCTIO	0	0	0	0	0	0	0	0	1	0	0	0	0	0	1	1	0	0	1	4.6221	10	3	1
8610	at3g48090	921	1016	CDS	alpha/beta-Hydrolases superfamily protein	Component of R gene-mediated disease resistance in	enhanced disease susceptibility 1 (EDS1); CONTAINS	0	0	0	0	0	0	0	0	1	0	1	0	0	0	1	1	1	1	2.16667	4.61979	10.1667	6	1
14958	at5g60890	472	563	CDS	myb domain protein 34	Myb-like transcription factor that modulates expre	myb domain protein 34 (MYB34); FUNCTIONS IN: DNA b	0	0	1	1	0	0	0	0	0	0	0	0	0	0	0	1	0	0	2.33333	4.61594	7.66667	3	1
9787	at4g03020	705	812	CDS	transducin family protein / WD-40 repeat family pr		transducin family protein / WD-40 repeat family pr	0	0	0	0	0	0	0	0	1	0	1	1	0	0	1	0	0	1	2.2	4.60185	10.2	5	1
1712	at1g19270	1954	2082	CDS	DA1		DA1 (DA1); CONTAINS InterPro DOMAIN/s: Zinc finger	0	0	0	0	0	0	0	0	1	0	1	0	0	0	1	1	1	1	2.16667	4.59819	7.16667	6	1
13965	at5g42940	1072	1219	CDS	RING/U-box superfamily protein		RING/U-box superfamily protein; FUNCTIONS IN: zinc	0	0	0	0	0	0	0	0	0	0	0	0	0	0	1	1	0	1	2	4.58559	7.33333	3	1
5123	at2g20050	1206	1294	CDS	protein serine/threonine phosphatases;protein kina		protein serine/threonine phosphatases;protein kina	0	0	0	0	0	0	0	0	0	0	0	1	0	0	0	1	1	1	2.5	4.58427	8	4	1
14499	at5g52570	209	347	CDS	beta-carotene hydroxylase 2	Converts &#946;-carotene to zeaxanthin via cryptox	beta-carotene hydroxylase 2 (BETA-OHASE 2); FUNCTI	0	0	0	0	0	0	0	0	0	0	0	0	0	0	1	1	0	1	1.33333	4.56595	13	3	1
11261	at4g29900	1133	1231	CDS	autoinhibited Ca(2+)-ATPase 10	one of the type IIB calcium pump isoforms. encodes	autoinhibited Ca(2+)-ATPase 10 (ACA10); FUNCTIONS	0	0	0	0	0	0	0	0	0	0	1	1	0	0	1	0	1	1	2	4.55556	13.6	5	1
11926	at4g39030	2196	2269	CDS	MATE efflux family protein	Encodes an orphan multidrug and toxin extrusion tr	ENHANCED DISEASE SUSCEPTIBILITY 5 (EDS5); FUNCTION	0	0	0	0	0	0	0	0	1	0	0	0	0	0	1	1	0	0	2.33333	4.54955	7.33333	3	1
14962	at5g60920	558	644	CDS	COBRA-like extracellular glycosyl-phosphatidyl ino	Encodes a glycosylphosphatidylinositol-anchored pr	COBRA (COB); FUNCTIONS IN: molecular_function unkn	0	0	1	1	0	1	0	0	0	0	0	0	0	0	0	0	0	0	1	4.54023	7.66667	3	1
11048	at4g26400	1261	1580	five_prime_UTR	RING/U-box superfamily protein		RING/U-box superfamily protein; FUNCTIONS IN: zinc	0	0	0	0	0	0	0	0	1	0	1	1	0	0	0	1	0	0	1	4.53437	9	4	1
749	at1g04120	6046	6238	five_prime_UTR	multidrug resistance-associated protein 5	encodes a high-affinity inositol hexakisphosphate	multidrug resistance-associated protein 5 (MRP5);	0	0	0	0	0	0	0	0	0	0	1	0	0	0	0	1	1	1	1.75	4.52591	8	4	1
4502	at1g80120	326	481	CDS	Protein of unknown function (DUF567)		Protein of unknown function (DUF567); CONTAINS Int	0	0	0	0	0	0	0	0	0	0	0	1	0	0	0	0	1	1	1.33333	4.51496	7.66667	3	1
611	at1g01960	837	946	CDS	SEC7-like guanine nucleotide exchange family prote		embryo sac development arrest 10 (EDA10); FUNCTION	0	0	0	0	0	0	0	0	0	0	0	0	0	0	1	1	0	0	2	4.50909	8	2	1
13331	at5g23850	2211	2324	CDS	Arabidopsis thaliana protein of unknown function (		FUNCTIONS IN: molecular_function unknown; INVOLVED	0	0	1	0	1	1	0	0	1	0	0	0	0	0	0	0	0	0	1.5	4.5	7.75	4	1
2268	at1g30410	5196	5372	CDS	multidrug resistance-associated protein 13	member of MRP subfamily	multidrug resistance-associated protein 13 (MRP13)	0	0	0	0	0	0	0	0	1	1	1	1	0	0	0	1	0	1	1.16667	4.48682	11.3333	6	1
10765	at4g22330	223	866	five_prime_UTR	Alkaline phytoceramidase (aPHC)	Encodes AtCES1 for Acyl-CoA independent ceramide s	ATCES1; FUNCTIONS IN: catalytic activity hydrolase	0	0	0	0	1	1	0	0	0	0	0	0	0	0	0	0	0	0	1	4.48525	9.5	2	1
14631	at5g54730	636	715	CDS	homolog of yeast autophagy 18 (ATG18) F		homolog of yeast autophagy 18 (ATG18) F (G18F); FU	0	0	0	0	0	0	0	0	0	0	0	0	0	0	1	1	0	0	2.5	4.48125	7	2	1
7762	at3g17770	2770	3011	CDS	Dihydroxyacetone kinase		Dihydroxyacetone kinase; FUNCTIONS IN: glycerone k	0	0	0	0	1	0	0	0	0	0	0	0	0	0	1	1	1	0	1	4.47934	8.5	4	1
10363	at4g16480	671	759	CDS	inositol transporter 4	Encodes a high affinity H+:<i>myo</i>-inositol sym	inositol transporter 4 (INT4); FUNCTIONS IN: carbo	0	0	1	0	1	1	0	0	0	0	0	0	0	0	0	0	0	0	2.33333	4.47566	6.33333	3	1
13139	at5g20165	842	938	CDS			unknown protein; FUNCTIONS IN: molecular_function	0	0	0	0	1	1	0	0	0	0	1	0	0	0	1	0	0	0	1.25	4.47165	6.25	4	1
13306	at5g23510	635	718	CDS			unknown protein; BEST Arabidopsis thaliana protein	0	0	1	0	1	1	0	0	1	1	1	0	0	0	1	0	0	0	1.57143	4.47109	10	7	1
6451	at2g43680	2491	2570	CDS	IQ-domain 14		IQ-domain 14 (IQD14); FUNCTIONS IN: calmodulin bin	0	0	0	0	0	0	0	0	1	0	0	0	0	0	1	1	0	0	1.66667	4.47083	7	3	1
12375	at5g07460	463	847	CDS	peptidemethionine sulfoxide reductase 2	ubiquitous enzyme that repairs oxidatively damaged	peptidemethionine sulfoxide reductase 2 (PMSR2); C	0	0	0	0	1	1	0	0	0	0	0	1	0	0	0	0	0	1	1	4.47078	8.5	4	1
7140	at3g08590	378	510	CDS	Phosphoglycerate mutase 23-bisphosphoglycerate-ind		Phosphoglycerate mutase 23-bisphosphoglycerate-ind	0	0	0	0	0	0	0	0	1	0	0	0	0	0	1	0	1	1	2.5	4.46053	8	4	1
4064	at1g74370	946	1101	five_prime_UTR	RING/U-box superfamily protein		RING/U-box superfamily protein; FUNCTIONS IN: zinc	0	0	1	0	1	1	0	0	0	0	0	0	0	0	0	0	0	0	1.66667	4.45513	7.66667	3	1
2806	at1g51500	2000	2084	CDS	ABC-2 type transporter family protein	Encodes an ABC transporter involved in cuticular w	ECERIFERUM 5 (CER5); FUNCTIONS IN: ATPase activity	0	0	1	0	1	1	0	0	0	0	0	0	0	0	0	0	0	0	2.33333	4.4549	6.33333	3	1
13431	at5g25220	1909	2002	CDS	KNOTTED1-like homeobox gene 3	A member of class II knotted1-like homeobox gene f	KNOTTED1-like homeobox gene 3 (KNAT3); FUNCTIONS I	0	0	0	0	0	0	0	0	0	0	0	1	0	0	1	1	0	1	1.5	4.44947	7.25	4	1
10872	at4g23630	2088	2183	CDS	VIRB2-interacting protein 1		VIRB2-interacting protein 1 (BTI1); INVOLVED IN: b	0	0	1	0	0	0	0	0	1	0	1	0	0	0	1	0	1	1	1.83333	4.44097	10	6	1
3976	at1g72890	778	866	CDS	Disease resistance protein (TIR-NBS class)		Disease resistance protein (TIR-NBS class); FUNCTI	0	0	0	0	0	0	0	0	1	0	0	0	0	0	1	1	1	0	2	4.43258	7.25	4	1
15063	at5g62300	655	918	CDS	Ribosomal protein S10p/S20e family protein		Ribosomal protein S10p/S20e family protein; FUNCTI	0	0	0	0	0	0	0	0	0	0	1	1	0	0	0	0	1	1	1.25	4.42519	9.5	4	1
1149	at1g10070	1534	1595	CDS	branched-chain amino acid transaminase 2	Encodes a chloroplast branched-chain amino acid am	branched-chain amino acid transaminase 2 (BCAT-2);	0	0	1	0	1	1	0	0	0	1	1	1	0	0	1	1	0	1	2.77778	4.42473	6.22222	9	1
12527	at5g10760	1553	1652	CDS	Eukaryotic aspartyl protease family protein		Eukaryotic aspartyl protease family protein; FUNCT	0	0	0	0	0	0	0	0	0	0	0	0	0	0	1	1	0	0	1.5	4.42	11	2	1
14510	at5g52760	337	424	CDS	Copper transport protein family		Copper transport protein family; BEST Arabidopsis	0	0	0	0	0	0	0	0	1	1	1	0	0	0	1	1	0	0	1.8	4.41818	11.4	5	1
9152	at3g57090	733	894	CDS	Tetratricopeptide repeat (TPR)-like superfamily pr	Encodes a protein with similarity to yeast FIS pro	BIGYIN; FUNCTIONS IN: binding; INVOLVED IN: peroxi	0	0	0	0	0	0	0	0	0	0	0	0	0	0	1	0	1	1	1.33333	4.41152	8.33333	3	1
7881	at3g19970	2290	2449	CDS	alpha/beta-Hydrolases superfamily protein		alpha/beta-Hydrolases superfamily protein; CONTAIN	0	0	0	0	1	0	0	0	1	0	1	0	0	0	1	1	0	0	1.8	4.41	7	5	1
15076	at5g62620	1610	1711	CDS	Galactosyltransferase family protein		Galactosyltransferase family protein; FUNCTIONS IN	0	0	0	0	0	0	0	0	0	0	1	0	0	0	1	1	0	1	2	4.40686	8.25	4	1
7498	at3g13900	3738	3820	CDS	ATPase E1-E2 type family protein / haloacid dehalo		ATPase E1-E2 type family protein / haloacid dehalo	0	0	1	0	0	1	0	0	1	1	1	0	0	0	1	1	0	0	2.42857	4.39759	7.57143	7	1
4034	at1g73805	1052	1133	CDS	Calmodulin binding protein-like		Calmodulin binding protein-like; CONTAINS InterPro	0	0	0	0	0	0	0	0	1	0	1	0	0	0	1	1	0	0	1.5	4.39634	19	4	1
13673	at5g35210	4270	4357	CDS	metalloendopeptidases;zinc ion binding;DNA binding		metalloendopeptidases;zinc ion binding;DNA binding	0	0	0	0	1	1	0	0	0	0	1	1	0	0	0	0	0	0	2.75	4.39205	7.25	4	1
5791	at2g32160	2601	2772	CDS	S-adenosyl-L-methionine-dependent methyltransferas		S-adenosyl-L-methionine-dependent methyltransferas	0	0	0	0	0	0	0	0	0	0	1	0	0	0	1	1	1	1	1.6	4.38837	12	5	1
4416	at1g79270	2879	2971	CDS	evolutionarily conserved C-terminal region 8		evolutionarily conserved C-terminal region 8 (ECT8	0	0	0	0	0	1	0	0	0	0	1	0	0	0	1	1	0	1	2.4	4.38495	7.2	5	1
14008	at5g43745	1198	1283	CDS	Protein of unknown function (DUF1012)		Protein of unknown function (DUF1012); LOCATED IN:	0	0	0	0	0	0	0	0	0	0	1	1	0	0	0	0	0	0	2.5	4.37209	6.5	2	1
10115	at4g12610	1889	1997	CDS	transcription activators;DNA binding;RNA polymeras		RAP74; FUNCTIONS IN: RNA polymerase II transcripti	0	0	0	0	0	0	0	0	0	0	1	0	0	0	1	1	0	0	2	4.36391	8	3	1
9198	at3g57550	1782	1861	CDS	guanylate kinase	guanylate kinase	guanylate kinase (AGK2); CONTAINS InterPro DOMAIN/	0	0	0	0	1	1	0	0	0	0	0	0	0	0	0	0	0	0	1.5	4.3625	6.5	2	1
15270	at5g65630	864	956	CDS	global transcription factor group E7	This gene is predicted to encode a bromodomain-con	global transcription factor group E7 (GTE7); CONTA	0	0	1	0	1	1	0	0	1	0	1	0	0	0	0	0	0	0	1.4	4.35054	9	5	1
5373	at2g24850	1390	1513	CDS	tyrosine aminotransferase 3	Encodes a tyrosine aminotransferase that is respon	tyrosine aminotransferase 3 (TAT3); CONTAINS Inter	0	0	0	0	0	0	0	0	0	0	1	0	0	0	1	1	1	1	1.8	4.32419	11.8	5	1
14343	at5g49760	3064	3153	CDS	Leucine-rich repeat protein kinase family protein		Leucine-rich repeat protein kinase family protein;	0	0	0	0	1	0	0	0	0	0	0	0	0	0	1	1	0	0	1.66667	4.32222	7.33333	3	1
6358	at2g41880	1557	1643	CDS	guanylate kinase 1	Guanylate kinase. Involved in nucleotide metabolis	guanylate kinase 1 (GK-1); FUNCTIONS IN: guanylate	0	0	1	0	1	1	0	0	1	0	0	0	0	0	0	0	0	0	2.5	4.32184	6.25	4	1
8774	at3g51440	1032	1175	CDS	Calcium-dependent phosphotriesterase superfamily p		Calcium-dependent phosphotriesterase superfamily p	0	0	1	0	1	1	0	0	0	0	1	0	0	0	1	0	0	1	1.66667	4.3206	13.1667	6	1
10295	at4g15233	4427	4515	CDS	ABC-2 and Plant PDR ABC-type transporter family pr		ABC-2 and Plant PDR ABC-type transporter family pr	0	0	0	0	1	1	0	0	0	0	0	0	0	0	0	0	0	0	2.5	4.32022	6	2	1
11578	at4g34180	1093	1191	CDS	Cyclase family protein		Cyclase family protein; FUNCTIONS IN: molecular_fu	0	0	1	1	0	1	0	0	0	0	0	0	0	0	0	0	0	0	2.66667	4.3165	10.3333	3	1
8546	at3g46930	1918	2090	CDS	Protein kinase superfamily protein		Protein kinase superfamily protein; FUNCTIONS IN:	0	0	0	0	1	1	0	0	0	0	0	0	0	0	0	1	0	0	2.33333	4.31407	7	3	1
778	at1g04440	2605	2860	CDS	casein kinase like 13		casein kinase like 13 (CKL13); FUNCTIONS IN: prote	0	0	0	0	0	0	0	0	0	0	0	0	0	0	1	1	0	1	1	4.29427	8	3	1
10426	at4g16960	1813	1960	CDS	Disease resistance protein (TIR-NBS-LRR class) fam		Disease resistance protein (TIR-NBS-LRR class) fam	0	0	0	0	0	0	0	0	1	0	0	1	0	0	1	1	0	0	1	4.29054	8.25	4	1
10802	at4g23140	1674	1765	CDS	cysteine-rich RLK (RECEPTOR-like protein kinase) 6	Arabidopsis thaliana receptor-like protein kinase.	cysteine-rich RLK (RECEPTOR-like protein kinase) 6	0	0	0	0	0	1	0	0	0	0	0	0	0	0	1	1	0	0	1.66667	4.28623	10.6667	3	1
8307	at3g27925	828	945	CDS	DegP protease 1	Encodes a DegP protease; nuclear gene encoding chl	DegP protease 1 (DEGP1); FUNCTIONS IN: serine-type	0	0	0	0	0	1	0	0	0	0	1	0	0	0	1	1	1	1	2.16667	4.27825	7	6	1
748	at1g04120	3102	3313	CDS	multidrug resistance-associated protein 5	encodes a high-affinity inositol hexakisphosphate	multidrug resistance-associated protein 5 (MRP5);	0	0	0	0	1	1	0	0	0	0	1	0	0	0	0	0	0	1	1	4.26651	10.75	4	1
13127	at5g20000	2699	2777	CDS	AAA-type ATPase family protein		AAA-type ATPase family protein; FUNCTIONS IN: hydr	0	0	0	0	0	1	0	0	1	0	0	0	0	0	1	1	0	1	2	4.25823	6.2	5	1
6862	at3g02800	432	618	CDS	Tyrosine phosphatase family protein		Tyrosine phosphatase family protein; FUNCTIONS IN:	0	0	0	0	1	1	0	0	1	0	0	0	0	0	0	0	0	0	2.33333	4.2549	7.66667	3	1
8007	at3g22600	338	429	CDS	Bifunctional inhibitor/lipid-transfer protein/seed		Bifunctional inhibitor/lipid-transfer protein/seed	0	0	0	0	0	0	0	0	1	1	1	0	0	0	1	1	0	0	2.4	4.24565	7.4	5	1
1492	at1g15350	1346	1443	five_prime_UTR			unknown protein; BEST Arabidopsis thaliana protein	0	0	1	0	1	1	0	0	0	0	0	0	0	0	0	0	0	0	1	4.2449	11.3333	3	1
6487	at2g44360	364	447	CDS			unknown protein; Has 23 Blast hits to 23 proteins	0	0	1	0	0	1	0	0	0	0	1	1	0	0	1	0	1	0	2.33333	4.24206	6	6	1
11330	at4g30790	1076	1218	CDS			INVOLVED IN: autophagy; EXPRESSED IN: 24 plant str	0	0	0	0	0	0	0	0	0	0	0	0	0	0	1	1	0	0	1.5	4.24126	8	2	1
6510	at2g44900	1089	1347	CDS	ARABIDILLO-1	ARABIDILLO-1 and its homolog ARABIDILLO -2 are uni	ARABIDILLO-1 (ARABIDILLO-1); FUNCTIONS IN: ubiquit	0	0	0	0	0	0	0	0	0	0	1	0	0	0	0	1	1	1	1.25	4.24035	8.75	4	1
10093	at4g12030	344	438	CDS	bile acid transporter 5	Required for the biosynthesis of methionine-derive	bile acid transporter 5 (BAT5); CONTAINS InterPro	0	0	0	0	0	1	0	0	0	0	1	1	0	0	0	0	0	1	2	4.23421	8.25	4	1
13137	at5g20165	431	623	CDS			unknown protein; FUNCTIONS IN: molecular_function	0	0	1	0	1	1	0	0	0	1	1	0	0	0	1	1	0	0	1.14286	4.22798	8.57143	7	1
13190	at5g21090	1594	1787	CDS	Leucine-rich repeat (LRR) family protein		Leucine-rich repeat (LRR) family protein; INVOLVED	0	0	1	0	1	1	0	0	0	0	0	0	0	0	1	0	0	0	1.75	4.22165	8.5	4	1
13998	at5g43560	2570	2820	CDS	TRAF-like superfamily protein		TRAF-like superfamily protein; FUNCTIONS IN: molec	0	0	0	0	0	0	0	0	0	0	0	0	0	0	1	1	0	1	1	4.2178	8.66667	3	1
1433	at1g14780	2069	2152	CDS	MAC/Perforin domain-containing protein		MAC/Perforin domain-containing protein; CONTAINS I	0	0	1	0	1	1	0	0	0	0	0	0	0	0	0	0	0	0	2.66667	4.21429	9.66667	3	1
13116	at5g19850	731	824	CDS	alpha/beta-Hydrolases superfamily protein		alpha/beta-Hydrolases superfamily protein; CONTAIN	0	0	0	0	0	0	0	0	0	0	0	0	0	0	1	1	0	1	1.66667	4.21277	14	3	1
2674	at1g48850	396	474	CDS;three_prime_UTR	chorismate synthase putative / 5-enolpyruvylshikim		embryo defective 1144 (EMB1144); FUNCTIONS IN: cho	0	0	0	1	1	1	0	0	0	0	0	0	0	0	0	0	0	0	2	4.21097	6	3	1
12836	at5g15020	3163	3309	CDS	SIN3-like 2	Encodes a homolog of the transcriptional repressor	SIN3-like 2 (SNL2); FUNCTIONS IN: molecular_functi	0	0	0	0	0	0	0	0	1	0	0	1	0	0	1	1	0	1	2.8	4.21088	6.2	5	1
5215	at2g21470	217	302	CDS	SUMO-activating enzyme 2	Encodes one of the two subunits of the SUMO activa	SUMO-activating enzyme 2 (SAE2); CONTAINS InterPro	0	0	0	0	1	1	0	0	0	0	1	0	0	0	0	0	0	0	1.66667	4.2093	6	3	1
14417	at5g51070	1839	1947	CDS	Clp ATPase	ATP-dependent Clp protease regulatory subunit	EARLY RESPONSIVE TO DEHYDRATION 1 (ERD1); FUNCTION	0	0	1	0	1	0	0	0	1	1	1	1	0	0	1	0	0	0	2.14286	4.20183	6.85714	7	1
10749	at4g21950	32	281	CDS			unknown protein; Has 2 Blast hits to 2 proteins in	0	0	0	0	0	0	0	0	0	0	1	0	0	0	1	1	0	0	1.66667	4.2	7.33333	3	1
975	at1g07480	1264	1507	CDS	Transcription factor IIA alpha/beta subunit		Transcription factor IIA alpha/beta subunit; FUNCT	0	0	1	0	0	0	0	0	1	0	1	1	0	0	1	0	0	1	1.83333	4.19877	6.66667	6	1
7536	at3g14230	328	429	three_prime_UTR	related to AP2 2	encodes a member of the ERF (ethylene response fac	related to AP2 2 (RAP2.2); CONTAINS InterPro DOMAI	0	0	1	0	0	1	0	0	0	0	1	1	0	0	0	0	0	0	2.25	4.19608	6.75	4	1
14254	at5g47930	382	846	CDS	Zinc-binding ribosomal protein family protein		Zinc-binding ribosomal protein family protein; FUN	0	0	0	0	1	1	0	0	0	0	0	1	0	0	0	1	0	0	1.5	4.19516	8	4	1
12342	at5g06750	711	912	CDS	Protein phosphatase 2C family protein		Protein phosphatase 2C family protein; FUNCTIONS I	0	0	0	0	0	0	0	0	0	0	0	0	0	0	1	1	0	0	1	4.19059	8	2	1
9245	at3g58600	1305	1639	CDS	Adaptin ear-binding coat-associated protein 1 NECA		Adaptin ear-binding coat-associated protein 1 NECA	0	0	0	0	0	0	0	0	0	0	0	0	0	0	1	1	0	0	1	4.18806	10	2	1
5626	at2g29470	480	626	CDS	glutathione S-transferase tau 3	Encodes glutathione transferase belonging to the t	glutathione S-transferase tau 3 (GSTU3); CONTAINS	0	0	1	0	0	1	0	0	0	0	0	1	0	0	1	1	0	0	1.8	4.18639	7.4	5	1
11243	at4g29520	588	677	CDS			LOCATED IN: endoplasmic reticulum plasma membrane;	0	0	0	0	0	0	0	0	0	0	1	1	0	0	0	0	0	0	2	4.18333	6	2	1
11664	at4g35240	1893	2004	CDS	Protein of unknown function (DUF630 and DUF632)		Protein of unknown function (DUF630 and DUF632); I	0	0	0	0	0	0	0	0	0	0	1	0	0	0	1	1	0	1	1.5	4.18304	16.75	4	1
5502	at2g26650	2032	2120	CDS	K+ transporter 1	Encodes AKT1 a member of the Shaker family inward	K+ transporter 1 (KT1); CONTAINS InterPro DOMAIN/s	0	0	1	0	1	1	0	0	0	0	0	0	0	0	0	0	0	0	2.33333	4.17978	6.33333	3	1
9112	at3g56310	859	1063	CDS	Melibiase family protein		Melibiase family protein; FUNCTIONS IN: alpha-gala	0	0	0	0	0	0	0	0	0	0	0	1	0	0	1	0	1	1	1.5	4.17439	7.5	4	1
14301	at5g48810	452	525	CDS	cytochrome B5 isoform D	Encodes a cytochrome b5 isoform that localizes to	cytochrome B5 isoform D (CB5-D); FUNCTIONS IN: hem	0	0	0	0	0	0	0	0	1	0	1	1	0	0	1	0	0	0	1.75	4.16892	8	4	1
11930	at4g39030	3040	3130	CDS	MATE efflux family protein	Encodes an orphan multidrug and toxin extrusion tr	ENHANCED DISEASE SUSCEPTIBILITY 5 (EDS5); FUNCTION	0	0	0	0	0	0	0	0	0	1	1	0	0	0	1	1	0	0	1.5	4.16209	7.5	4	1
5293	at2g23350	2370	2452	CDS	poly(A) binding protein 4	polyadenylate-binding protein putative / PABP puta	poly(A) binding protein 4 (PAB4); FUNCTIONS IN: RN	0	0	0	0	0	0	0	0	0	0	1	1	0	0	1	0	0	1	1.75	4.15361	7	4	1
4992	at2g17220	644	719	CDS	Protein kinase superfamily protein		Protein kinase superfamily protein; FUNCTIONS IN:	0	0	0	0	0	1	0	0	1	0	1	0	0	0	1	1	0	0	2.4	4.13684	6	5	1
10308	at4g15470	1274	1466	CDS	Bax inhibitor-1 family protein		Bax inhibitor-1 family protein; CONTAINS InterPro	0	0	0	0	0	1	0	0	0	0	0	0	0	0	1	0	1	1	1.25	4.13472	7.5	4	1
15058	at5g62165	3038	3141	CDS	AGAMOUS-like 42	Encodes a MADS box transcription factor. Expressed	AGAMOUS-like 42 (AGL42); FUNCTIONS IN: sequence-sp	0	0	0	0	0	0	0	0	0	0	0	0	0	0	1	1	0	0	2	4.13462	7.5	2	1
9177	at3g57460	887	1005	CDS	catalytics;metal ion binding		catalytics;metal ion binding; FUNCTIONS IN: cataly	0	0	0	0	0	0	0	0	1	1	0	0	0	0	1	0	0	0	2	4.13165	74	3	1
4253	at1g76970	1985	2079	CDS	Target of Myb protein 1		Target of Myb protein 1; FUNCTIONS IN: protein tra	0	0	1	0	1	1	0	0	1	1	1	0	0	0	1	0	0	0	2.42857	4.13083	7.42857	7	1
5598	at2g28930	1509	1584	CDS	protein kinase 1B		protein kinase 1B (PK1B); FUNCTIONS IN: protein se	0	0	1	1	1	1	0	0	0	0	1	0	0	0	0	0	0	0	1.8	4.12895	7.4	5	1
14412	at5g51010	410	503	CDS	Rubredoxin-like superfamily protein		Rubredoxin-like superfamily protein; FUNCTIONS IN:	0	0	0	0	0	0	0	0	0	1	1	1	0	0	1	0	0	0	2.25	4.125	6.25	4	1
4519	at1g80360	1502	1643	CDS	Pyridoxal phosphate (PLP)-dependent transferases s		Pyridoxal phosphate (PLP)-dependent transferases s	0	0	0	0	0	0	0	0	0	0	0	0	0	0	0	0	1	1	1.5	4.1162	9	2	1
12739	at5g13750	2694	2834	CDS;three_prime_UTR	zinc induced facilitator-like 1		zinc induced facilitator-like 1 (ZIFL1); FUNCTIONS	0	0	0	0	0	0	0	0	0	0	0	0	0	0	1	1	0	1	1.33333	4.11111	8.33333	3	1
11594	at4g34240	1918	1997	CDS	aldehyde dehydrogenase 3I1	Aldehyde dehydrogenase induced by ABA and dehydrat	aldehyde dehydrogenase 3I1 (ALDH3I1); FUNCTIONS IN	0	0	1	0	1	1	0	0	0	0	0	0	0	0	0	0	0	0	2.33333	4.10833	6.33333	3	1
11519	at4g33625	261	339	CDS			FUNCTIONS IN: molecular_function unknown; INVOLVED	0	0	0	0	1	1	0	0	0	0	0	0	0	0	0	0	0	0	2.5	4.10759	23	2	1
1150	at1g10070	1692	1769	CDS	branched-chain amino acid transaminase 2	Encodes a chloroplast branched-chain amino acid am	branched-chain amino acid transaminase 2 (BCAT-2);	0	0	1	0	1	1	0	0	0	1	1	0	0	0	1	1	0	0	2.42857	4.10256	6.71429	7	1
14794	at5g58100	2769	2903	CDS			unknown protein; INVOLVED IN: pollen exine formati	0	0	1	0	0	0	0	0	1	0	1	1	0	0	1	0	0	0	1.8	4.09926	8.2	5	1
1648	at1g17790	407	522	CDS	DNA-binding bromodomain-containing protein		DNA-binding bromodomain-containing protein; FUNCTI	0	0	0	0	0	0	0	0	0	0	0	1	0	0	1	1	0	1	1.5	4.08405	9	4	1
3570	at1g65950	3824	4053	CDS	Protein kinase superfamily protein		Protein kinase superfamily protein; CONTAINS Inter	0	0	0	0	1	0	0	0	0	0	0	1	0	0	1	1	0	0	2	4.07935	6.75	4	1
12710	at5g13550	770	866	CDS	sulfate transporter 4.1	Encodes a sulfate transporter.	sulfate transporter 4.1 (SULTR4;1); FUNCTIONS IN:	0	0	0	0	0	0	0	0	0	0	0	1	0	0	0	0	1	1	1.66667	4.07904	7.33333	3	1
6873	at3g02875	1445	1548	CDS	Peptidase M20/M25/M40 family protein	Hydrolyzes amino acid conjugates of the plant grow	IAA-LEUCINE RESISTANT 1 (ILR1); FUNCTIONS IN: meta	0	0	0	0	0	1	0	0	0	0	0	0	0	0	1	1	0	1	1.5	4.07692	7.25	4	1
13165	at5g20610	2906	3021	CDS			unknown protein; BEST Arabidopsis thaliana protein	0	0	0	0	0	0	0	0	1	0	0	0	0	0	1	1	0	1	1.75	4.07328	6.25	4	1
15133	at5g63780	2225	2317	CDS	RING/FYVE/PHD zinc finger superfamily protein	Encodes SHA1 (shoot apical meristem arrest) a puta	shoot apical meristem arrest 1 (SHA1); FUNCTIONS I	0	0	0	0	1	1	0	0	0	0	0	0	0	0	0	0	0	0	2	4.06989	6	2	1
9692	at4g01480	1356	1435	CDS	pyrophosphorylase 5	Encodes a protein that might have inorganic pyroph	pyrophosphorylase 5 (PPa5); FUNCTIONS IN: inorgani	0	0	1	0	0	0	0	0	1	0	1	1	0	0	1	0	0	0	2.2	4.0675	6.8	5	1
3677	at1g67800	331	416	CDS	Copine (Calcium-dependent phospholipid-binding pro		Copine (Calcium-dependent phospholipid-binding pro	0	0	0	0	0	0	0	0	1	1	1	0	0	0	0	0	0	0	1.66667	4.06589	10.6667	3	1
8058	at3g23560	549	622	CDS	MATE efflux family protein	Member of the multidrug and toxic compound extrusi	ABERRANT LATERAL ROOT FORMATION 5 (ALF5); FUNCTION	0	0	0	0	0	0	0	0	0	0	1	0	0	0	1	1	0	1	1.75	4.06081	5.5	4	1
10110	at4g12460	4276	4398	CDS	OSBP(oxysterol binding protein)-related protein 2B		OSBP(oxysterol binding protein)-related protein 2B	0	0	1	0	1	0	0	0	0	0	1	1	0	0	1	0	0	0	1.4	4.05854	8	5	1
6781	at3g01780	3701	3779	CDS	ARM repeat superfamily protein	Encodes TPLATE a cytokinesis protein targeted to t	TPLATE; FUNCTIONS IN: binding; INVOLVED IN: pollen	0	0	1	0	1	1	0	0	1	0	0	0	0	0	1	0	0	0	2.4	4.0557	6.2	5	1
3033	at1g54020	790	869	CDS	GDSL-like Lipase/Acylhydrolase superfamily protein		GDSL-like Lipase/Acylhydrolase superfamily protein	0	0	1	0	1	1	0	0	0	0	0	1	0	0	0	0	0	1	2.2	4.05	5.2	5	1
1892	at1g22280	1390	1492	CDS;three_prime_UTR	phytochrome-associated protein phosphatase type 2C	Encodes a phytochrome-associated protein PAPP2C (p	phytochrome-associated protein phosphatase type 2C	0	0	1	0	1	1	0	0	1	0	1	0	0	0	1	1	1	0	1.75	4.04612	8	8	1
14220	at5g47650	1004	1100	CDS	nudix hydrolase homolog 2	Encodes an ADP-ribose pyrophosphatase that confers	nudix hydrolase homolog 2 (NUDT2); FUNCTIONS IN: h	0	0	0	0	1	1	0	0	0	0	0	0	0	0	0	0	0	0	2.5	4.04124	5.5	2	1
6215	at2g39660	1188	1266	CDS	botrytis-induced kinase1	Encodes a plasma membrane-localized ser/thr protei	botrytis-induced kinase1 (BIK1); FUNCTIONS IN: kin	0	0	1	0	1	1	0	0	0	0	1	0	0	0	0	0	0	0	2.5	4.03481	8.75	4	1
8928	at3g53960	1086	1348	CDS	Major facilitator superfamily protein		Major facilitator superfamily protein; FUNCTIONS I	0	0	0	0	1	1	0	0	0	0	1	0	0	0	0	1	0	0	1.5	4.03422	8.25	4	1
4381	at1g78780	659	738	CDS	pathogenesis-related family protein		pathogenesis-related family protein; Has 199 Blast	0	0	0	0	0	0	0	0	0	0	1	0	0	0	1	1	0	0	2.33333	4.03333	5.66667	3	1
4529	at1g80590	620	744	CDS	WRKY DNA-binding protein 66	member of WRKY Transcription Factor; Group III	WRKY DNA-binding protein 66 (WRKY66); FUNCTIONS IN	0	0	0	0	0	0	0	0	0	0	1	0	0	0	1	1	1	1	1.4	4.0304	8	5	1
4504	at1g80130	731	942	CDS	Tetratricopeptide repeat (TPR)-like superfamily pr		Tetratricopeptide repeat (TPR)-like superfamily pr	0	0	1	1	0	1	0	0	0	0	0	0	0	0	0	0	0	0	1.33333	4.02987	8.33333	3	1
14914	at5g59890	944	1034	CDS	actin depolymerizing factor 4	actin depolymerizing factor 4 (ADF4) mRNA complete	actin depolymerizing factor 4 (ADF4); FUNCTIONS IN	0	0	0	0	0	0	0	0	0	0	0	0	0	0	1	1	0	0	1.5	4.02747	8.5	2	1
10990	at4g25434	269	355	CDS	nudix hydrolase homolog 10		nudix hydrolase homolog 10 (NUDT10); CONTAINS Inte	0	0	1	0	1	1	0	0	0	0	0	0	0	0	0	0	0	0	1.66667	4.02299	6.66667	3	1
13366	at5g24318	724	800	CDS	O-Glycosyl hydrolases family 17 protein		O-Glycosyl hydrolases family 17 protein; FUNCTIONS	0	0	1	1	0	1	0	0	0	0	0	1	0	0	1	0	0	0	1.6	4.02078	6.6	5	1
6636	at2g47000	1231	1315	CDS	ATP binding cassette subfamily B4	Multidrug resistance P-glycoprotein (MDR/PGP) sub	ATP binding cassette subfamily B4 (ABCB4); FUNCTIO	0	0	0	1	0	1	0	0	0	1	0	0	0	0	1	1	0	1	2	4.01961	6.66667	6	1
13738	at5g37310	545	730	CDS	Endomembrane protein 70 protein family		Endomembrane protein 70 protein family; CONTAINS I	0	0	0	0	0	0	0	0	0	0	0	1	0	0	1	1	0	1	1.25	4.01613	6.5	4	1
7938	at3g21080	950	1029	CDS	ABC transporter-related		ABC transporter-related; BEST Arabidopsis thaliana	0	0	0	0	0	0	0	0	1	0	1	0	0	0	1	1	1	1	1.83333	4.01042	6.66667	6	1
10226	at4g14230	844	940	CDS	CBS domain-containing protein with a domain of unk		FUNCTIONS IN: molecular_function unknown; INVOLVED	0	0	0	0	1	1	0	0	0	0	0	0	0	0	0	0	0	0	2.5	4.01031	5.5	2	1
11242	at4g29490	2637	2716	CDS	Metallopeptidase M24 family protein		Metallopeptidase M24 family protein; FUNCTIONS IN:	0	0	0	0	1	0	0	0	1	0	1	1	0	0	1	0	0	1	2.33333	4.00625	6.5	6	1
8099	at3g24170	1542	1677	CDS	glutathione-disulfide reductase	Encodes a cytosolic glutathione reductase.	glutathione-disulfide reductase (GR1); FUNCTIONS I	0	0	0	0	0	0	0	0	0	0	0	0	0	0	1	1	0	1	1.33333	4.0049	6.33333	3	1
2530	at1g42980	1679	1749	CDS	Actin-binding FH2 (formin homology 2) family prote		Actin-binding FH2 (formin homology 2) family prote	0	0	0	0	1	1	0	0	0	1	0	0	0	0	1	0	0	1	2.8	3.98592	5	5	1
13591	at5g27850	21	186	CDS	Ribosomal protein L18e/L15 superfamily protein		Ribosomal protein L18e/L15 superfamily protein; FU	0	0	0	0	0	0	0	0	1	0	1	1	0	0	1	0	0	0	1	3.98193	14.5	4	1
13063	at5g19050	1418	1555	CDS	alpha/beta-Hydrolases superfamily protein		alpha/beta-Hydrolases superfamily protein; INVOLVE	0	0	0	0	0	0	0	0	1	1	1	0	0	0	1	0	0	0	1.75	3.98007	7.25	4	1
13138	at5g20165	659	772	CDS			unknown protein; FUNCTIONS IN: molecular_function	0	0	0	0	1	1	0	0	0	0	0	0	0	0	0	1	0	1	1.5	3.97807	7.25	4	1
1282	at1g12110	721	894	CDS	nitrate transporter 1.1	Encodes NRT1.1 (CHL1) a dual-affinity nitrate tran	nitrate transporter 1.1 (NRT1.1); FUNCTIONS IN: tr	0	0	1	0	0	0	0	0	0	0	1	1	0	0	0	0	0	1	1.25	3.97414	10	4	1
4599	at2g01450	1039	1126	CDS	MAP kinase 17	member of MAP Kinase	MAP kinase 17 (MPK17); CONTAINS InterPro DOMAIN/s:	0	0	1	0	0	1	0	0	1	0	1	1	0	0	1	0	0	1	1.14286	3.96753	67.5714	7	1
14894	at5g59670	2460	2591	CDS	Leucine-rich repeat protein kinase family protein		Leucine-rich repeat protein kinase family protein;	0	0	0	0	0	0	0	0	1	0	0	0	0	0	1	1	0	0	2.33333	3.96717	5.66667	3	1
2767	at1g50750	1920	1988	CDS	Plant mobile domain protein family		Plant mobile domain protein family; CONTAINS Inter	0	0	0	0	0	1	0	0	0	1	1	0	0	0	1	1	0	0	2.2	3.95652	4.8	5	1
11585	at4g34200	1339	1428	CDS	D-3-phosphoglycerate dehydrogenase		embryo sac development arrest 9 (EDA9); FUNCTIONS	0	0	1	0	0	0	0	0	1	1	1	1	0	0	1	0	0	1	2	3.94921	5.85714	7	1
8516	at3g46060	1985	2068	CDS	RAB GTPase homolog 8A	small GTP-binding protein (ara-3)	RAB GTPase homolog 8A (RAB8A); FUNCTIONS IN: GTP b	0	0	1	0	1	1	0	0	0	0	0	0	0	0	0	0	0	0	2	3.94048	7	3	1
12897	at5g16450	659	1143	CDS	Ribonuclease E inhibitor RraA/Dimethylmenaquinone		Ribonuclease E inhibitor RraA/Dimethylmenaquinone	0	0	1	0	0	0	0	0	0	0	0	1	0	0	1	1	0	0	1	3.94021	8.5	4	1
11900	at4g38620	579	740	CDS	myb domain protein 4	Encodes a R2R3 MYB protein which is involved in th	myb domain protein 4 (MYB4); CONTAINS InterPro DOM	0	0	0	0	1	1	0	0	0	0	0	0	0	0	0	0	0	0	1.5	3.92593	7.5	2	1
7588	at3g14840	5293	5386	CDS	Leucine-rich repeat transmembrane protein kinase		Leucine-rich repeat transmembrane protein kinase;	0	0	1	0	0	0	0	0	1	1	1	0	0	0	0	0	0	0	1.25	3.92553	5.75	4	1
1698	at1g18890	2189	2321	CDS	calcium-dependent protein kinase 1	encodes a calcium-dependent protein kinase whose g	calcium-dependent protein kinase 1 (CDPK1); FUNCTI	0	0	0	0	1	1	0	0	0	0	1	0	0	0	1	1	0	0	2.2	3.9203	7.2	5	1
11865	at4g38260	1139	1207	CDS	Protein of unknown function (DUF833)		Protein of unknown function (DUF833); FUNCTIONS IN	0	0	0	0	0	0	0	0	1	1	1	0	0	0	1	0	0	0	2.5	3.92029	7.5	4	1
14498	at5g52560	241	539	five_prime_UTR	UDP-sugar pyrophosphorylase	Encodes a protein with UTP:sugar 1-phosphate uridy	UDP-sugar pyrophosphorylase (USP); FUNCTIONS IN: i	0	0	0	0	0	0	0	0	0	0	0	0	0	0	0	1	1	1	1	3.91862	8	3	1
11709	at4g35860	549	641	CDS	GTP-binding 2	GTP-binding protein ATGB2	GTP-binding 2 (GB2); FUNCTIONS IN: GTP binding; IN	0	0	1	0	0	0	0	0	0	0	1	1	0	0	1	0	0	1	2	3.91828	6.4	5	1
7028	at3g06350	268	358	CDS	dehydroquinate dehydratase putative / shikimate de		MATERNAL EFFECT EMBRYO ARREST 32 (MEE32); FUNCTION	0	0	1	0	1	1	0	0	1	0	1	1	0	0	0	0	0	0	1.83333	3.91392	5.83333	6	1
7260	at3g10420	2627	2825	three_prime_UTR;CDS	P-loop containing nucleoside triphosphate hydrolas		P-loop containing nucleoside triphosphate hydrolas	0	0	0	0	0	0	0	0	0	0	0	0	0	0	1	1	0	1	1	3.91122	6.66667	3	1
9312	at3g59660	385	464	CDS	C2 domain-containing protein / GRAM domain-contain		C2 domain-containing protein / GRAM domain-contain	0	0	1	0	1	1	0	0	1	0	1	0	0	0	1	1	0	0	1.28571	3.91071	8.57143	7	1
14834	at5g58670	992	1074	CDS	phospholipase C1	phosphatidylinositol-specific phospholipase C is i	phospholipase C1 (PLC1); CONTAINS InterPro DOMAIN/	0	0	0	0	1	1	0	0	0	0	0	0	0	0	0	0	0	0	2.5	3.90964	7	2	1
12989	at5g17990	1054	1165	CDS	tryptophan biosynthesis 1	Encodes the tryptophan biosynthetic enzyme phospho	tryptophan biosynthesis 1 (TRP1); FUNCTIONS IN: an	0	0	0	0	0	0	0	0	1	0	1	1	0	0	1	1	1	1	1.85714	3.90689	6.85714	7	1
10612	at4g19640	345	436	CDS	Ras-related small GTP-binding family protein	Encodes Ara7.	ARA7; FUNCTIONS IN: GTP binding; INVOLVED IN: prot	0	0	0	0	0	0	0	0	0	0	0	0	0	0	1	1	1	0	1.33333	3.9058	8	3	1
9339	at3g59970	1611	1716	CDS	methylenetetrahydrofolate reductase 1	methylenetetrahydrofolate reductase MTHFR1 mRNA co	methylenetetrahydrofolate reductase 1 (MTHFR1); FU	0	0	1	1	1	0	0	0	0	0	0	0	0	0	0	0	0	0	2	3.89623	6.66667	3	1
3300	at1g60730	632	719	CDS	NAD(P)-linked oxidoreductase superfamily protein		NAD(P)-linked oxidoreductase superfamily protein;	0	0	1	0	1	1	0	0	0	1	1	0	0	0	1	0	0	0	2.16667	3.89583	7.33333	6	1
941	at1g07020	544	665	CDS			unknown protein; Has 39 Blast hits to 39 proteins	0	0	0	0	1	1	0	0	0	0	0	0	0	0	0	0	0	0	1.5	3.89344	6	2	1
9835	at4g04490	1114	1183	CDS	cysteine-rich RLK (RECEPTOR-like protein kinase) 3	Encodes a cysteine-rich receptor-like protein kina	cysteine-rich RLK (RECEPTOR-like protein kinase) 3	0	0	1	0	0	1	0	0	1	1	1	0	0	0	1	1	0	0	2.14286	3.88776	5.42857	7	1
3554	at1g65800	2989	3076	CDS	receptor kinase 2	encodes a putative receptor-like serine/threonine	receptor kinase 2 (RK2); CONTAINS InterPro DOMAIN/	0	0	0	0	0	0	0	0	1	1	0	0	0	0	1	0	0	0	2	3.88636	7	3	1
11637	at4g34890	1872	1982	CDS	xanthine dehydrogenase 1	Encodes a xanthine dehydrogenase involved in purin	xanthine dehydrogenase 1 (XDH1); CONTAINS InterPro	0	0	0	0	0	0	0	0	0	0	0	0	0	0	1	1	0	1	1.33333	3.88589	6.66667	3	1
6367	at2g42010	795	869	CDS	phospholipase D beta 1	phospholipase D (PLDbeta)	phospholipase D beta 1 (PLDBETA1); FUNCTIONS IN: p	0	0	1	0	1	1	0	0	1	0	1	1	0	0	1	1	0	0	1.5	3.87167	5.625	8	1
1330	at1g12810	537	764	CDS	proline-rich family protein		proline-rich family protein; BEST Arabidopsis thal	0	0	0	0	0	1	0	0	0	0	0	1	0	0	1	1	0	0	1.5	3.87061	7.5	4	1
2580	at1g45000	1714	1920	CDS	AAA-type ATPase family protein		AAA-type ATPase family protein; FUNCTIONS IN: hydr	0	0	0	0	1	0	0	0	1	0	0	0	0	0	1	1	0	1	1	3.86473	7	5	1
11616	at4g34480	408	655	CDS	O-Glycosyl hydrolases family 17 protein		O-Glycosyl hydrolases family 17 protein; FUNCTIONS	0	0	0	0	0	0	0	0	1	0	0	0	0	0	1	1	0	0	1	3.8629	12.3333	3	1
5795	at2g32160	3604	3713	CDS	S-adenosyl-L-methionine-dependent methyltransferas		S-adenosyl-L-methionine-dependent methyltransferas	0	0	0	0	0	0	0	0	1	1	1	1	0	0	1	1	1	1	2.125	3.86136	7.125	8	1
12075	at5g01990	454	544	CDS	Auxin efflux carrier family protein		Auxin efflux carrier family protein; FUNCTIONS IN:	0	0	1	1	0	1	0	0	0	1	0	0	0	0	1	1	0	0	1.5	3.86081	5.66667	6	1
1069	at1g08930	2560	2656	CDS	Major facilitator superfamily protein	encodes a putative sucrose transporter whose gene	EARLY RESPONSE TO DEHYDRATION 6 (ERD6); FUNCTIONS	0	0	1	1	0	1	0	0	0	0	0	0	0	0	0	0	0	0	1	3.85567	9.66667	3	1
10461	at4g17470	510	618	CDS	alpha/beta-Hydrolases superfamily protein		alpha/beta-Hydrolases superfamily protein; FUNCTIO	0	0	1	0	1	0	0	0	1	0	1	1	0	0	0	0	0	0	1.8	3.85321	7.8	5	1
9366	at3g60350	1318	1450	CDS	ARABIDILLO-2	ARABIDILLO-2 and its homolog ARABIDILLO -1 are uni	ARABIDILLO-2 (ARABIDILLO-2); FUNCTIONS IN: ubiquit	0	0	0	0	0	0	0	0	0	0	1	1	0	0	0	0	0	1	1	3.84712	7	3	1
3044	at1g54100	1398	1484	CDS	aldehyde dehydrogenase 7B4	Aldehyde dehydrogenase	aldehyde dehydrogenase 7B4 (ALDH7B4); FUNCTIONS IN	0	0	1	0	1	1	0	0	0	1	0	1	0	0	1	0	0	1	1.42857	3.8358	6.28571	7	1
13445	at5g25450	134	214	CDS	Cytochrome bd ubiquinol oxidase 14kDa subunit		Cytochrome bd ubiquinol oxidase 14kDa subunit; FUN	0	0	1	0	1	1	0	0	0	0	0	0	0	0	0	0	0	0	2	3.83539	13	3	1
4250	at1g76970	1443	1517	CDS	Target of Myb protein 1		Target of Myb protein 1; FUNCTIONS IN: protein tra	0	0	0	0	0	1	0	0	1	1	0	0	0	0	1	1	1	0	1.83333	3.82222	7.83333	6	1
5013	at2g17500	1444	1525	CDS	Auxin efflux carrier family protein		Auxin efflux carrier family protein; FUNCTIONS IN:	0	0	0	0	0	0	0	0	0	0	1	1	0	0	1	1	0	1	2	3.82195	6.4	5	1
12026	at5g01240	911	1037	CDS	like AUXIN RESISTANT 1	Encodes LAX1 (LIKE AUXIN RESISTANT) a member of th	like AUXIN RESISTANT 1 (LAX1); CONTAINS InterPro D	0	0	0	0	0	0	0	0	0	0	1	1	0	0	0	1	0	1	1.25	3.82087	6.25	4	1
1034	at1g08490	1521	1636	CDS	chloroplastic NIFS-like cysteine desulfurase	Chloroplastic NifS-like protein that can catalyze	chloroplastic NIFS-like cysteine desulfurase (CPNI	0	0	0	0	0	0	0	0	0	0	0	0	0	0	0	0	1	1	2	3.81897	6	2	1
932	at1g06900	473	594	CDS	Insulinase (Peptidase family M16) family protein		Insulinase (Peptidase family M16) family protein;	0	0	0	0	0	0	0	0	1	0	1	1	0	0	1	1	0	1	2.16667	3.81284	5.33333	6	1
13422	at5g25050	1457	1540	CDS	Major facilitator superfamily protein		Major facilitator superfamily protein; CONTAINS In	0	0	0	0	1	1	0	0	0	0	0	0	0	0	0	0	0	0	1.5	3.80952	6.5	2	1
13979	at5g43140	1264	1384	CDS	Peroxisomal membrane 22 kDa (Mpv17/PMP22) family p		Peroxisomal membrane 22 kDa (Mpv17/PMP22) family p	0	0	0	0	0	0	0	0	0	0	1	1	0	0	1	1	0	1	2.4	3.80826	5.2	5	1
10806	at4g23150	1922	2004	CDS	cysteine-rich RLK (RECEPTOR-like protein kinase) 7	Encodes a cysteine-rich receptor-like protein kina	cysteine-rich RLK (RECEPTOR-like protein kinase) 7	0	0	0	0	0	0	0	0	1	1	1	0	0	0	1	0	0	0	2.25	3.79819	5.75	4	1
856	at1g05840	3028	3184	CDS	Eukaryotic aspartyl protease family protein		Eukaryotic aspartyl protease family protein; FUNCT	0	0	1	0	0	0	0	0	0	0	0	0	0	0	1	1	0	1	1.25	3.79299	6.5	4	1
12707	at5g13490	1515	1616	CDS	ADP/ATP carrier 2	Encodes mitochondrial ADP/ATP carrier	ADP/ATP carrier 2 (AAC2); FUNCTIONS IN: protein bi	0	0	0	0	1	1	0	0	0	0	0	0	0	0	0	0	0	0	1.5	3.78922	6	2	1
4158	at1g76050	1213	1331	three_prime_UTR;CDS	Pseudouridine synthase family protein		Pseudouridine synthase family protein; FUNCTIONS I	0	0	0	0	1	0	0	0	1	0	1	0	0	0	1	1	0	0	1.6	3.76975	8.6	5	1
1461	at1g15130	1192	1377	CDS	Endosomal targeting BRO1-like domain-containing pr		Endosomal targeting BRO1-like domain-containing pr	0	0	0	0	1	1	0	0	0	0	1	0	0	0	0	1	0	1	1.2	3.76774	7	5	1
13058	at5g19000	1280	1424	CDS	BTB-POZ and MATH domain 1		BTB-POZ and MATH domain 1 (BPM1); CONTAINS InterPr	0	0	0	0	0	1	0	0	0	0	1	0	0	0	1	1	0	0	1.5	3.76207	10.75	4	1
3304	at1g60780	883	994	CDS	Clathrin adaptor complexes medium subunit family p		HAPLESS 13 (HAP13); INVOLVED IN: intracellular pro	0	0	1	0	1	1	0	0	1	1	0	1	0	0	1	0	0	1	1.75	3.76116	6.75	8	1
8671	at3g49130	222	283	CDS	SWAP (Suppressor-of-White-APricot)/surp RNA-bindin		SWAP (Suppressor-of-White-APricot)/surp RNA-bindin	0	0	1	0	1	1	0	0	0	0	1	0	0	0	1	1	0	0	1.83333	3.75806	6	6	1
2414	at1g33730	511	585	CDS	cytochrome P450 family 76 subfamily C polypeptide	member of CYP76C	cytochrome P450 family 76 subfamily C polypeptide	0	0	0	0	0	0	0	0	1	0	0	0	0	0	1	1	1	0	1.25	3.75667	4.75	4	1
1411	at1g14370	1645	1914	CDS	protein kinase 2A	Encodes protein kinase APK2a.	protein kinase 2A (APK2A); FUNCTIONS IN: protein s	0	0	0	0	0	1	0	0	0	1	1	1	0	0	0	0	0	1	1.6	3.7563	6.4	5	1
4749	at2g04450	1217	1322	CDS	nudix hydrolase homolog 6	Encodes a protein with NADH pyrophosphatase activi	nudix hydrolase homolog 6 (NUDT6); FUNCTIONS IN: h	0	0	0	0	0	0	0	0	1	1	0	0	0	0	1	0	0	0	1	3.75472	9.33333	3	1
3031	at1g54010	505	592	CDS	GDSL-like Lipase/Acylhydrolase superfamily protein		GDSL-like Lipase/Acylhydrolase superfamily protein	0	0	1	0	0	1	0	0	0	0	1	1	0	0	0	0	0	1	1.4	3.75455	10	5	1
11613	at4g34450	4198	4393	CDS	coatomer gamma-2 subunit putative / gamma-2 coat p		coatomer gamma-2 subunit putative / gamma-2 coat p	0	0	0	0	0	0	0	0	0	0	0	1	0	0	1	1	0	1	1	3.75255	9	4	1
9023	at3g55460	2508	2592	CDS	SC35-like splicing factor 30	encodes an SC35-like splicing factor that is local	SC35-like splicing factor 30 (SCL30); FUNCTIONS IN	0	0	1	0	0	0	0	0	1	1	1	1	0	0	0	1	0	1	1.42857	3.75126	7.71429	7	1
7848	at3g19640	1182	1327	CDS	magnesium transporter 4	Transmembrane magnesium transporter. One of nine f	magnesium transporter 4 (MGT4); FUNCTIONS IN: magn	0	0	0	0	0	0	0	0	1	1	1	1	0	0	1	0	0	1	2	3.75114	7	6	1
7873	at3g19895	728	900	CDS	RING/U-box superfamily protein		RING/U-box superfamily protein; FUNCTIONS IN: mole	0	0	0	0	0	0	0	0	0	0	0	1	0	0	1	1	0	1	1.25	3.74711	6.75	4	1
14161	at5g46710	848	928	CDS	PLATZ transcription factor family protein		PLATZ transcription factor family protein; CONTAIN	0	0	0	0	1	1	0	0	0	0	0	0	0	0	0	0	0	0	2	3.74074	7.5	2	1
2844	at1g51790	2362	2434	CDS	Leucine-rich repeat protein kinase family protein		Leucine-rich repeat protein kinase family protein;	0	0	1	0	1	1	0	0	0	0	0	0	0	0	0	0	0	0	2	3.73516	7.33333	3	1
2183	at1g29120	3773	3852	CDS;three_prime_UTR	Hydrolase-like protein family		Hydrolase-like protein family; FUNCTIONS IN: molec	0	0	0	0	1	1	0	0	0	0	0	0	0	0	0	0	0	1	2.33333	3.73333	4.66667	3	1
4193	at1g76490	2096	2186	CDS	hydroxy methylglutaryl CoA reductase 1	Encodes a 3-hydroxy-3-methylglutaryl coenzyme A re	hydroxy methylglutaryl CoA reductase 1 (HMG1); CON	0	0	0	0	0	1	0	0	0	0	0	0	0	0	1	1	0	0	1.33333	3.72894	6	3	1
15245	at5g65280	1827	1920	CDS	GCR2-like 1	Encodes a protein with reported similarity to GCR2	GCR2-like 1 (GCL1); FUNCTIONS IN: catalytic activi	0	0	0	0	0	1	0	0	0	1	1	1	0	0	1	0	0	1	1.66667	3.72872	6.16667	6	1
9470	at3g61960	611	686	CDS	Protein kinase superfamily protein		Protein kinase superfamily protein; FUNCTIONS IN:	0	0	0	0	0	0	0	0	0	0	0	0	0	0	1	1	0	0	2	3.71711	5	2	1
9178	at3g57460	1103	1186	CDS	catalytics;metal ion binding		catalytics;metal ion binding; FUNCTIONS IN: cataly	0	0	0	0	0	0	0	0	1	1	0	0	0	0	1	1	0	0	1.5	3.71429	60.75	4	1
14672	at5g55450	447	540	three_prime_UTR	Bifunctional inhibitor/lipid-transfer protein/seed		Bifunctional inhibitor/lipid-transfer protein/seed	0	0	0	0	0	0	0	0	0	1	1	1	0	0	1	1	0	0	1.4	3.71277	7.4	5	1
2301	at1g30910	1003	1101	CDS	Molybdenum cofactor sulfurase family protein		Molybdenum cofactor sulfurase family protein; FUNC	0	0	1	1	0	1	0	0	0	0	1	0	0	0	0	1	0	0	1	3.70909	5.6	5	1
1066	at1g08920	2510	2601	CDS	ERD (early response to dehydration) six-like 1	Encodes ESL1 a transporter for monosaccharides.	ERD (early response to dehydration) six-like 1 (ES	0	0	0	0	0	0	0	0	1	0	1	1	0	0	1	0	0	1	2	3.70652	8	5	1
13191	at5g21090	1860	1975	CDS	Leucine-rich repeat (LRR) family protein		Leucine-rich repeat (LRR) family protein; INVOLVED	0	0	0	0	0	1	0	0	1	1	1	0	0	0	1	0	1	0	1.33333	3.70259	9.16667	6	1
5356	at2g24570	457	546	CDS	WRKY DNA-binding protein 17	member of WRKY Transcription Factor; Group II-d; n	WRKY DNA-binding protein 17 (WRKY17); CONTAINS Int	0	0	1	1	0	1	0	0	0	0	0	0	0	0	0	0	0	0	1.66667	3.69259	7	3	1
1331	at1g12810	864	1216	CDS	proline-rich family protein		proline-rich family protein; BEST Arabidopsis thal	0	0	0	0	0	0	0	0	0	0	1	1	0	0	0	0	0	0	1	3.68839	6	2	1
6301	at2g40690	1620	1750	CDS	NAD-dependent glycerol-3-phosphate dehydrogenase f	Encodes a putative dihydroxyacetone phosphate (DHA	GLY1; FUNCTIONS IN: glycerol-3-phosphate dehydroge	0	0	0	0	0	0	0	0	0	0	1	0	0	0	0	0	1	1	1	3.68702	7.33333	3	1
7096	at3g07220	1033	1312	CDS	SMAD/FHA domain-containing protein		SMAD/FHA domain-containing protein ; CONTAINS Inte	0	0	0	0	0	0	0	0	0	0	0	0	0	0	1	1	0	0	1	3.68036	7	2	1
7727	at3g17000	1032	1170	CDS	ubiquitin-conjugating enzyme 32		ubiquitin-conjugating enzyme 32 (UBC32); CONTAINS	0	0	0	0	1	1	0	0	0	1	1	1	0	0	0	1	0	1	1.28571	3.6742	6	7	1
2273	at1g30420	6720	6788	CDS	multidrug resistance-associated protein 12	member of MRP subfamily	multidrug resistance-associated protein 12 (MRP12)	0	0	0	0	0	0	0	0	1	1	1	0	0	0	1	0	0	0	2.5	3.67391	4.75	4	1
1568	at1g16560	657	776	CDS;five_prime_UTR	Per1-like family protein		Per1-like family protein; FUNCTIONS IN: molecular_	0	0	0	0	0	0	0	0	0	0	1	1	0	0	1	1	0	1	1.2	3.67167	12.2	5	1
3055	at1g54160	828	912	CDS	nuclear factor Y subunit A5	Encodes a member of the CCAAT-binding transcriptio	nuclear factor Y subunit A5 (NF-YA5); FUNCTIONS IN	0	0	0	0	0	1	0	0	0	0	1	0	0	0	1	1	0	0	1.5	3.67059	5.25	4	1
2713	at1g49970	1333	1458	CDS	CLP protease proteolytic subunit 1	Encodes a ClpP-related sequence. Though similar to	CLP protease proteolytic subunit 1 (CLPR1); FUNCTI	0	0	0	0	0	0	0	0	0	0	0	0	0	0	0	0	1	1	1	3.66667	7	2	1
2634	at1g48090	7797	8052	CDS	calcium-dependent lipid-binding family protein		calcium-dependent lipid-binding family protein; FU	0	0	0	0	0	0	0	0	0	0	1	1	0	0	1	1	0	0	1.5	3.66602	6.5	4	1
7974	at3g21690	3043	3133	CDS	MATE efflux family protein		MATE efflux family protein; FUNCTIONS IN: antiport	0	0	0	0	0	0	0	0	1	0	1	0	0	0	1	1	0	0	1.25	3.66484	9.25	4	1
3975	at1g72890	583	722	CDS	Disease resistance protein (TIR-NBS class)		Disease resistance protein (TIR-NBS class); FUNCTI	0	0	0	0	0	0	0	0	1	0	0	0	0	0	1	1	0	0	1	3.6619	7	3	1
3686	at1g67850	3477	3585	CDS	Protein of unknown function (DUF707)		Protein of unknown function (DUF707); CONTAINS Int	0	0	0	0	1	1	0	0	0	0	0	0	0	0	0	0	0	0	1.5	3.65138	6.5	2	1
13410	at5g24810	1327	1445	CDS	ABC1 family protein		ABC1 family protein; LOCATED IN: endoplasmic retic	0	0	0	0	0	0	0	0	0	0	1	0	0	0	1	1	0	0	2	3.64986	5.33333	3	1
11274	at4g30160	2394	2473	CDS	villin 4	Arabidopsis thaliana VILLIN4	villin 4 (VLN4); FUNCTIONS IN: actin binding; INVO	0	0	0	0	1	0	0	0	0	0	1	1	0	0	1	1	0	0	1.8	3.645	5.6	5	1
12119	at5g02810	1280	1376	CDS	pseudo-response regulator 7	PRR7 and PRR9 are partially redundant essential co	pseudo-response regulator 7 (PRR7); CONTAINS Inter	0	0	1	0	1	1	0	0	0	0	0	0	0	0	0	0	0	0	1.66667	3.63918	5.66667	3	1
1224	at1g10950	3171	3254	CDS	transmembrane nine 1	Encodes an Arabidopsis Transmembrane nine (TMN) pr	transmembrane nine 1 (TMN1); LOCATED IN: integral	0	0	0	0	1	1	0	0	0	0	0	1	0	0	0	0	0	0	2	3.63889	5.33333	3	1
14088	at5g45030	2316	2395	CDS	Trypsin family protein		Trypsin family protein; FUNCTIONS IN: catalytic ac	0	0	0	0	0	0	0	0	1	0	1	0	0	0	1	1	1	1	2.33333	3.6375	4.66667	6	1
11515	at4g33540	1549	1701	CDS	metallo-beta-lactamase family protein		metallo-beta-lactamase family protein; FUNCTIONS I	0	0	0	0	1	1	0	0	0	0	1	0	0	0	0	0	0	1	1.25	3.63725	12.75	4	1
6707	at2g47960	1761	1857	CDS			unknown protein; CONTAINS InterPro DOMAIN/s: Prote	0	0	0	0	0	0	0	0	1	0	1	1	0	0	1	1	0	0	2	3.63711	5.6	5	1
13516	at5g26920	2173	2276	CDS	Cam-binding protein 60-like G	Encodes a calmodulin-binding protein CBP60g (calmo	Cam-binding protein 60-like G (CBP60G); CONTAINS I	0	0	1	1	0	1	0	0	1	0	0	0	0	0	1	0	1	0	1.5	3.62821	7.5	6	1
14946	at5g60540	388	480	CDS	pyridoxine biosynthesis 2	Encodes a protein predicted to function in tandem	pyridoxine biosynthesis 2 (PDX2); CONTAINS InterPr	0	0	1	0	1	1	0	0	0	0	0	0	0	0	0	0	0	0	1.66667	3.62724	5.66667	3	1
1831	at1g21200	57	247	five_prime_UTR	sequence-specific DNA binding transcription factor		sequence-specific DNA binding transcription factor	0	0	0	0	0	0	0	0	1	0	1	1	0	0	0	0	0	1	1.5	3.62565	6.5	4	1
2933	at1g52410	3061	3143	CDS	TSK-associating protein 1	Contains a novel calcium-binding repeat sequence.	TSK-associating protein 1 (TSA1); FUNCTIONS IN: pr	0	0	0	0	0	0	0	0	0	0	1	1	0	0	0	0	0	0	1	3.61446	13	2	1
4167	at1g76140	1098	1191	CDS	Prolyl oligopeptidase family protein		Prolyl oligopeptidase family protein; FUNCTIONS IN	0	0	1	0	1	1	0	0	0	0	0	0	0	0	1	0	0	0	2	3.61436	5.75	4	1
9932	at4g08500	397	491	three_prime_UTR	MAPK/ERK kinase kinase 1	Encodes a member of the A1 subgroup of the MEKK (M	MAPK/ERK kinase kinase 1 (MEKK1); FUNCTIONS IN: pr	0	0	0	0	1	1	0	0	0	0	1	1	0	0	1	1	0	0	1.5	3.61404	6.33333	6	1
14818	at5g58410	6948	7046	CDS	HEAT/U-box domain-containing protein		HEAT/U-box domain-containing protein; FUNCTIONS IN	0	0	0	0	0	0	0	0	0	0	0	0	0	0	1	1	1	1	1.25	3.61364	8	4	1
3560	at1g65840	2028	2106	CDS	polyamine oxidase 4	encodes a peroxisomal polyamine oxidase involved i	polyamine oxidase 4 (PAO4); CONTAINS InterPro DOMA	0	0	1	0	1	1	0	0	0	0	0	0	0	0	0	0	0	0	1.66667	3.61181	5	3	1
3649	at1g67230	487	586	CDS	little nuclei1	Encodes a nuclear coiled-coil protein related to t	LITTLE NUCLEI1 (LINC1); FUNCTIONS IN: molecular_fu	0	0	0	0	1	0	0	0	1	0	0	1	0	0	1	1	1	1	1.57143	3.61143	6.28571	7	1
9696	at4g01540	214	319	CDS	NAC with transmembrane motif1	Encodes a membrane-bound NAC (for NAM ATAF1/2 CUC2	NAC with transmembrane motif1 (NTM1); CONTAINS Int	0	0	0	0	0	0	0	0	0	0	1	1	0	0	1	1	1	1	1.16667	3.61006	16.6667	6	1
8268	at3g27080	260	395	CDS	translocase of outer membrane 20 kDa subunit 3	Component of the TOM complex involved in transpor	translocase of outer membrane 20 kDa subunit 3 (TO	0	0	0	0	0	0	0	0	0	0	1	1	0	0	1	0	0	0	1.33333	3.59804	5.33333	3	1
11908	at4g38790	857	933	CDS	ER lumen protein retaining receptor family protein		ER lumen protein retaining receptor family protein	0	0	1	0	0	0	0	0	0	0	1	0	0	0	1	1	0	0	2.25	3.5974	5	4	1
11963	at4g39540	1874	1963	CDS	shikimate kinase 2		shikimate kinase 2 (SK2); FUNCTIONS IN: shikimate	0	0	0	0	0	0	0	0	1	0	1	1	0	0	1	0	0	1	1.2	3.58667	5.6	5	1
9273	at3g59060	919	999	CDS	phytochrome interacting factor 3-like 6	Encodes a novel Myc-related bHLH transcription fac	phytochrome interacting factor 3-like 6 (PIL6); FU	0	0	0	0	1	1	0	0	0	0	0	0	0	0	0	0	0	0	2	3.58642	5	2	1
2913	at1g52315	939	1010	CDS	Regulator of Vps4 activity in the MVB pathway prot		Regulator of Vps4 activity in the MVB pathway prot	0	0	0	0	0	0	0	0	1	0	0	0	0	0	1	1	1	1	1.8	3.58611	5	5	1
10832	at4g23260	487	563	CDS	cysteine-rich RLK (RECEPTOR-like protein kinase) 1	Encodes a cysteine-rich receptor-like protein kina	cysteine-rich RLK (RECEPTOR-like protein kinase) 1	0	0	0	1	1	0	0	0	1	0	0	0	0	0	1	1	0	0	1.8	3.58442	5.4	5	1
9365	at3g60350	523	606	CDS	ARABIDILLO-2	ARABIDILLO-2 and its homolog ARABIDILLO -1 are uni	ARABIDILLO-2 (ARABIDILLO-2); FUNCTIONS IN: ubiquit	0	0	1	1	0	1	0	0	0	0	1	1	0	0	1	0	0	0	1.33333	3.57341	5.16667	6	1
722	at1g03400	807	930	CDS	2-oxoglutarate (2OG) and Fe(II)-dependent oxygenas	A single copy gene that encodes a protein with seq	2-oxoglutarate (2OG) and Fe(II)-dependent oxygenas	0	0	0	0	0	1	0	0	0	0	1	0	0	0	1	1	0	0	1.5	3.57056	5.25	4	1
6108	at2g38280	208	279	three_prime_UTR	AMP deaminase putative / myoadenylate deaminase pu	Encodes a protein with in vitro AMP deaminase acti	EMBRYONIC FACTOR1 (FAC1); FUNCTIONS IN: AMP deamin	0	0	0	0	1	1	0	0	0	0	0	0	0	0	0	0	0	0	1	3.56944	5.5	2	1
11278	at4g30200	1320	1401	CDS	vernalization5/VIN3-like	Encodes a protein with similarity to VRN5 and VIN3	vernalization5/VIN3-like (VEL1); CONTAINS InterPro	0	0	0	0	0	1	0	0	1	0	1	1	0	0	1	0	0	1	1.83333	3.56911	5.66667	6	1
6253	at2g39970	575	666	CDS	Mitochondrial substrate carrier family protein		Mitochondrial substrate carrier family protein; FU	0	0	0	0	0	0	0	0	1	1	1	0	0	0	0	0	0	0	1.66667	3.56884	6.33333	3	1
2845	at1g51790	3680	3782	CDS	Leucine-rich repeat protein kinase family protein		Leucine-rich repeat protein kinase family protein;	0	0	1	1	1	1	0	0	0	0	0	0	0	0	0	0	0	0	1.25	3.56796	49	4	1
8448	at3g44880	1438	1525	CDS	Pheophorbide a oxygenase family protein with Riesk	Encodes a pheide a oxygenase (PAO). Accelerated ce	ACCELERATED CELL DEATH 1 (ACD1); FUNCTIONS IN: iro	0	0	0	0	0	0	0	0	0	0	0	0	0	0	1	1	0	1	1.66667	3.56439	5.33333	3	1
3302	at1g60730	1248	1440	CDS	NAD(P)-linked oxidoreductase superfamily protein		NAD(P)-linked oxidoreductase superfamily protein;	0	0	0	0	0	1	0	0	0	1	0	0	0	0	1	1	0	0	1.25	3.56347	6.5	4	1
5843	at2g33040	487	575	CDS	gamma subunit of Mt ATP synthase		gamma subunit of Mt ATP synthase (ATP3); FUNCTIONS	0	0	1	1	0	1	0	0	0	0	0	0	0	0	1	0	0	0	1.5	3.55899	7.5	4	1
6154	at2g39080	824	930	CDS	NAD(P)-binding Rossmann-fold superfamily protein		NAD(P)-binding Rossmann-fold superfamily protein;	0	0	0	0	0	0	0	0	0	0	1	1	0	0	1	0	0	1	1.5	3.55607	6.25	4	1
5065	at2g18710	649	735	CDS	SECY homolog 1	Encodes a component of the thylakoid-localized Sec	SECY homolog 1 (SCY1); FUNCTIONS IN: P-P-bond-hydr	0	0	1	0	1	1	0	0	0	0	0	0	0	0	0	0	0	0	1.66667	3.55556	5.66667	3	1
7353	at3g12100	754	848	CDS	Cation efflux family protein		Cation efflux family protein; FUNCTIONS IN: cation	0	0	0	0	0	0	0	0	0	0	0	0	0	0	1	1	0	0	1.5	3.54211	9	2	1
1724	at1g19540	1023	1108	CDS	NmrA-like negative transcriptional regulator famil		NmrA-like negative transcriptional regulator famil	0	0	1	0	1	1	0	0	0	0	0	1	0	0	0	1	0	0	2	3.54186	5	5	1
1884	at1g21980	2824	2908	CDS	phosphatidylinositol-4-phosphate 5-kinase 1	Type I phosphatidylinositol-4-phosphate 5-kinase.	phosphatidylinositol-4-phosphate 5-kinase 1 (PIP5K	0	0	1	0	1	1	0	0	0	0	0	0	0	0	0	0	0	0	1.33333	3.54118	5.66667	3	1
5076	at2g18860	1264	1384	CDS	Syntaxin/t-SNARE family protein		Syntaxin/t-SNARE family protein; INVOLVED IN: Golg	0	0	1	1	1	1	0	0	0	0	1	0	0	0	0	0	0	0	1.2	3.53719	5.8	5	1
5034	at2g17790	1582	1675	CDS	VPS35 homolog A	Encodes a protein with similarity to yeast VPS35 w	VPS35 homolog A (VPS35A); CONTAINS InterPro DOMAIN	0	0	0	0	1	0	0	0	0	1	1	1	0	0	0	0	0	0	1.75	3.52128	5.75	4	1
2110	at1g27320	1744	1839	CDS	histidine kinase 3	Encodes a histidine kinases a cytokinin receptor t	histidine kinase 3 (HK3); CONTAINS InterPro DOMAIN	0	0	0	0	0	0	0	0	0	0	0	1	0	0	1	1	0	1	1.75	3.52083	5.25	4	1
12673	at5g13070	869	1163	CDS	MSF1-like family protein		MSF1-like family protein; CONTAINS InterPro DOMAIN	0	0	0	0	0	0	0	0	0	0	1	1	0	0	1	0	0	1	1	3.51695	8	4	1
12965	at5g17460	1288	1416	CDS			unknown protein; FUNCTIONS IN: molecular_function	0	0	1	0	1	1	0	0	0	0	0	0	0	0	0	0	0	0	2	3.51421	5.33333	3	1
3169	at1g56300	1131	1235	CDS	Chaperone DnaJ-domain superfamily protein		Chaperone DnaJ-domain superfamily protein; FUNCTIO	0	0	1	0	1	1	0	0	0	0	0	0	0	0	0	0	0	0	1.66667	3.51111	5.33333	3	1
7248	at3g10370	2290	2360	CDS	FAD-dependent oxidoreductase family protein	mitochondrial FAD-dependent glycerol-3-phosphate d	SUGAR-DEPENDENT 6 (SDP6); FUNCTIONS IN: glycerol-3	0	0	1	0	0	0	0	0	1	0	0	1	0	0	1	1	0	0	1.6	3.50986	4.8	5	1
13801	at5g39040	3370	3543	CDS	transporter associated with antigen processing pro	Encodes a member of TAP subfamily of ABC transport	transporter associated with antigen processing pro	0	0	0	0	0	0	0	0	1	0	1	1	0	0	1	1	0	0	1.2	3.50805	6.4	5	1
3098	at1g55120	745	900	CDS;five_prime_UTR	beta-fructofuranosidase 5	Encodes a protein with fructan exohydrolase (FEH)	beta-fructofuranosidase 5 (FRUCT5); FUNCTIONS IN:	0	0	1	0	0	1	0	0	1	0	1	1	0	0	1	1	0	0	1	3.50641	6.85714	7	1
14817	at5g58375	254	332	CDS	Methyltransferase-related protein		Methyltransferase-related protein; FUNCTIONS IN: m	0	0	1	0	1	1	0	0	0	1	1	1	0	0	0	1	0	0	1.85714	3.50271	6.71429	7	1
10626	at4g19880	1053	1140	CDS	Glutathione S-transferase family protein		Glutathione S-transferase family protein; FUNCTION	0	0	1	0	1	1	0	0	0	0	0	0	0	0	0	0	0	0	1.33333	3.5	5.33333	3	1
4435	at1g79570	1760	2019	CDS	Protein kinase superfamily protein with octicosape		Protein kinase superfamily protein with octicosape	0	0	0	0	1	1	0	0	0	0	0	0	0	0	0	0	0	0	1	3.49038	7	2	1
4326	at1g78140	549	632	CDS	S-adenosyl-L-methionine-dependent methyltransferas		S-adenosyl-L-methionine-dependent methyltransferas	0	0	1	0	1	0	0	0	1	0	1	1	0	0	1	0	0	0	2	3.4881	5	6	1
3420	at1g63010	651	726	CDS	Major Facilitator Superfamily with SPX (SYG1/Pho81		Major Facilitator Superfamily with SPX (SYG1/Pho81	0	0	0	0	0	0	0	0	1	0	1	1	0	0	1	0	1	0	1.6	3.48158	4.8	5	1
15037	at5g61810	577	645	CDS	Mitochondrial substrate carrier family protein		Mitochondrial substrate carrier family protein; FU	0	0	1	0	1	1	0	0	0	0	0	0	0	0	0	0	0	0	1.66667	3.47826	5.66667	3	1
2559	at1g44130	262	341	CDS	Eukaryotic aspartyl protease family protein		Eukaryotic aspartyl protease family protein; FUNCT	0	0	0	0	0	0	0	0	1	1	1	0	0	0	1	0	0	0	1.75	3.47812	8.75	4	1
1810	at1g20880	739	831	three_prime_UTR	RNA-binding (RRM/RBD/RNP motifs) family protein		RNA-binding (RRM/RBD/RNP motifs) family protein; F	0	0	0	0	0	0	0	0	0	0	1	0	0	0	1	1	0	0	1.33333	3.4767	5.66667	3	1
2602	at1g47240	1565	1934	CDS	NRAMP metal ion transporter 2	Member of the NRAMP2 gene family of metal ion tran	NRAMP metal ion transporter 2 (NRAMP2); FUNCTIONS	0	0	0	0	0	0	0	0	0	0	1	1	0	0	0	0	0	0	1	3.47568	12.5	2	1
8074	at3g23660	1362	1456	CDS	Sec23/Sec24 protein transport family protein		Sec23/Sec24 protein transport family protein; FUNC	0	0	0	0	1	1	0	0	0	0	0	0	0	0	0	0	0	0	1	3.46842	5.5	2	1
2078	at1g26690	300	425	CDS	emp24/gp25L/p24 family/GOLD family protein		emp24/gp25L/p24 family/GOLD family protein; FUNCTI	0	0	1	0	0	1	0	0	0	0	0	1	0	0	1	0	1	1	1.16667	3.46825	5.16667	6	1
14481	at5g52040	2873	2965	CDS	RNA-binding (RRM/RBD/RNP motifs) family protein	encodes an arginine/serine-rich splicing factor. t	ATRSP41; FUNCTIONS IN: RNA binding nucleotide bind	0	0	0	0	0	0	0	0	0	0	1	1	0	0	1	0	0	1	1.25	3.46774	7.25	4	1
4626	at2g01720	1304	1581	CDS	Ribophorin I		Ribophorin I; FUNCTIONS IN: oligosaccharyl transfe	0	0	0	0	0	0	0	0	0	0	1	0	0	0	1	1	0	0	1	3.46763	7	3	1
14105	at5g45350	1042	1308	five_prime_UTR	proline-rich family protein		proline-rich family protein; Has 30201 Blast hits	0	0	0	0	0	1	0	0	0	0	1	1	0	0	0	0	0	0	1	3.46192	6.33333	3	1
3177	at1g56520	1779	1867	CDS	Disease resistance protein (TIR-NBS-LRR class) fam		Disease resistance protein (TIR-NBS-LRR class) fam	0	0	0	0	0	1	0	0	0	1	0	0	0	0	1	1	1	0	1.4	3.45393	5	5	1
14086	at5g45030	161	522	five_prime_UTR	Trypsin family protein		Trypsin family protein; FUNCTIONS IN: catalytic ac	0	0	0	0	0	0	0	0	1	1	0	0	0	0	0	0	0	0	1	3.45166	6.5	2	1
5692	at2g30600	3629	3744	CDS	BTB/POZ domain-containing protein		BTB/POZ domain-containing protein; INVOLVED IN: ce	0	0	1	0	1	1	0	0	0	0	0	0	0	0	0	0	0	0	1.66667	3.44828	19	3	1
2648	at1g48370	512	697	CDS	YELLOW STRIPE like 8	Arabidopsis thaliana metal-nicotianamine transport	YELLOW STRIPE like 8 (YSL8); FUNCTIONS IN: oligope	0	0	0	0	0	0	0	0	0	0	0	0	0	0	1	1	0	0	1.5	3.44624	7	2	1
2946	at1g52760	853	939	CDS	lysophospholipase 2	Encodes a lysophospholipase 2 (LysoPL2). Involved	lysophospholipase 2 (LysoPL2); BEST Arabidopsis th	0	0	1	1	0	1	0	0	0	0	1	0	0	0	0	1	0	0	1.4	3.44598	6.4	5	1
6047	at2g37170	969	1089	CDS	plasma membrane intrinsic protein 2	a member of the plasma membrane intrinsic protein	plasma membrane intrinsic protein 2 (PIP2B); FUNCT	0	0	1	0	1	0	0	0	0	0	0	0	0	0	0	0	1	1	1	3.43802	7	4	1
1167	at1g10340	1015	1195	CDS	Ankyrin repeat family protein		Ankyrin repeat family protein; CONTAINS InterPro D	0	0	1	0	0	1	0	0	1	0	1	0	0	0	1	1	0	0	1.5	3.43646	5.5	6	1
739	at1g03930	2608	2690	CDS	dual specificity kinase 1	Phosphorylates serine threonine and tyrosine	dual specificity kinase 1 (ADK1); CONTAINS InterPr	0	0	0	0	0	0	0	0	0	0	1	1	0	0	1	0	0	1	2.25	3.43373	5.75	4	1
5302	at2g23430	724	841	CDS	Cyclin-dependent kinase inhibitor family protein	Encodes a cyclin-dependent kinase inhibitor protei	ICK1; CONTAINS InterPro DOMAIN/s: Cyclin-dependent	0	0	0	0	0	0	0	0	0	0	1	1	0	0	0	1	0	1	1.25	3.43008	10.25	4	1
2122	at1g27520	2806	2890	CDS	Glycosyl hydrolase family 47 protein		Glycosyl hydrolase family 47 protein; FUNCTIONS IN	0	0	0	0	0	0	0	0	1	0	1	1	0	0	0	0	0	1	1.25	3.42941	7.5	4	1
14240	at5g47770	1706	1788	CDS	farnesyl diphosphate synthase 1	Encodes a protein with farnesyl diphosphate syntha	farnesyl diphosphate synthase 1 (FPS1); FUNCTIONS	0	0	0	0	0	0	0	0	1	1	1	0	0	0	0	0	0	0	1.33333	3.4257	5.33333	3	1
9295	at3g59350	1728	1812	CDS	Protein kinase superfamily protein		Protein kinase superfamily protein; FUNCTIONS IN:	0	0	0	0	1	1	0	0	0	0	0	0	0	0	0	0	0	0	1	3.42353	5	2	1
7645	at3g15770	861	938	CDS			unknown protein; BEST Arabidopsis thaliana protein	0	0	0	0	0	0	0	0	1	0	0	1	0	0	1	1	0	0	2.25	3.42308	4.75	4	1
10169	at4g13345	3704	3793	CDS	Serinc-domain containing serine and sphingolipid b		maternal effect embryo arrest 55 (MEE55); INVOLVED	0	0	1	0	0	0	0	0	0	1	1	1	0	0	1	0	0	0	1	3.42222	6.6	5	1
2173	at1g28580	527	611	CDS	GDSL-like Lipase/Acylhydrolase superfamily protein		GDSL-like Lipase/Acylhydrolase superfamily protein	0	0	0	0	0	0	0	0	0	1	1	0	0	0	0	1	1	1	2	3.41882	6.2	5	1
12691	at5g13320	1862	1949	CDS	Auxin-responsive GH3 family protein	Encodes an enzyme capable of conjugating amino aci	AVRPPHB SUSCEPTIBLE 3 (PBS3); CONTAINS InterPro DO	0	0	0	0	0	0	0	0	1	0	0	0	0	0	1	1	0	1	1.5	3.41761	6.25	4	1
2977	at1g53390	4675	4787	CDS	P-loop containing nucleoside triphosphate hydrolas		P-loop containing nucleoside triphosphate hydrolas	0	0	0	0	1	1	0	0	0	0	0	0	0	0	0	0	0	0	1.5	3.41593	6	2	1
2087	at1g26850	668	758	CDS	S-adenosyl-L-methionine-dependent methyltransferas		S-adenosyl-L-methionine-dependent methyltransferas	0	0	0	0	1	1	0	0	1	0	1	1	0	0	0	0	0	0	2	3.41538	5.8	5	1
4214	at1g76620	2211	2293	CDS	Protein of unknown function DUF547		Protein of unknown function DUF547; FUNCTIONS IN:	0	0	0	0	0	0	0	0	1	0	1	0	0	0	1	0	1	1	1.6	3.41446	6	5	1
11785	at4g36980	289	389	CDS;three_prime_UTR			FUNCTIONS IN: molecular_function unknown; INVOLVED	0	0	0	0	0	0	0	0	1	0	1	1	0	0	1	0	0	1	1	3.41188	8.4	5	1
14686	at5g55930	341	469	CDS	oligopeptide transporter 1	oligopeptide transporter	oligopeptide transporter 1 (OPT1); CONTAINS InterP	0	0	0	0	1	1	0	0	0	0	0	0	0	0	0	0	0	0	1.5	3.40698	7.5	2	1
1554	at1g16240	1025	1119	CDS	syntaxin of plants 51	Encodes one of 24 Arabidopsis syntaxins. Its mRNA	syntaxin of plants 51 (SYP51); FUNCTIONS IN: SNAP	0	0	0	0	1	1	0	0	0	0	0	0	0	0	1	0	0	0	1.33333	3.40351	4.66667	3	1
6475	at2g44180	1844	1910	CDS	methionine aminopeptidase 2A	Encodes a MAP2 like methionine aminopeptidase. In	methionine aminopeptidase 2A (MAP2A); FUNCTIONS IN	0	0	0	0	0	0	0	0	1	0	1	1	0	0	1	0	0	0	2.25	3.40299	4.5	4	1
1680	at1g18560	48	165	between five_prime_UTR and CDS	BED zinc finger ;hAT family dimerisation domain		BED zinc finger ;hAT family dimerisation domain; F	0	0	0	0	0	1	0	0	1	1	0	0	0	0	0	0	0	1	1.5	3.40042	5.25	4	1
12630	at5g12200	368	470	CDS	pyrimidine 2	Encodes a protein with dihydropyrimidine amidohydr	pyrimidine 2 (PYD2); CONTAINS InterPro DOMAIN/s: D	0	0	0	0	0	0	0	0	1	0	1	1	0	0	0	1	0	1	1.2	3.4	10.4	5	1
8131	at3g25070	1305	1408	CDS	RPM1 interacting protein 4	Encodes a member of the R protein complex and may	RPM1 interacting protein 4 (RIN4); FUNCTIONS IN: p	0	0	0	0	1	1	0	0	0	0	0	0	0	0	0	0	0	0	1	3.39904	5.5	2	1
6278	at2g40410	472	572	CDS	Staphylococcal nuclease homologue		Staphylococcal nuclease homologue; FUNCTIONS IN: n	0	0	0	0	1	0	0	0	1	1	1	0	0	0	1	0	0	1	1.33333	3.39769	5.83333	6	1
1730	at1g19600	1544	1662	CDS	pfkB-like carbohydrate kinase family protein		pfkB-like carbohydrate kinase family protein; FUNC	0	0	0	0	0	0	0	0	0	0	1	1	0	0	0	0	0	0	1.5	3.39496	5	2	1
7567	at3g14620	1441	1511	CDS	cytochrome P450 family 72 subfamily A polypeptide	putative cytochrome P450	cytochrome P450 family 72 subfamily A polypeptide	0	0	0	0	0	0	0	0	1	1	0	0	0	0	0	0	0	0	1.5	3.39437	5	2	1
5235	at2g22010	1186	1259	CDS	related to KPC1	Encodes a protein predicted to act as a RING E3 ub	related to KPC1 (RKP); FUNCTIONS IN: zinc ion bind	0	0	0	0	1	0	0	0	0	0	0	1	0	0	1	0	1	1	2	3.38108	4.8	5	1
13230	at5g22350	479	625	CDS	Protein of unknown function (DUF1022)		ELONGATED MITOCHONDRIA 1 (ELM1); CONTAINS InterPro	0	0	1	0	0	0	0	0	0	1	1	1	0	0	1	1	0	1	1.71429	3.37804	5.85714	7	1
10573	at4g19045	751	989	CDS	Mob1/phocein family protein		Mob1/phocein family protein; CONTAINS InterPro DOM	0	0	0	0	0	0	0	0	1	0	0	1	0	0	1	1	0	0	1	3.37657	11	4	1
9091	at3g56140	782	865	CDS	Protein of unknown function (DUF399 and DUF3411)		Protein of unknown function (DUF399 and DUF3411);	0	0	0	0	0	0	0	0	0	1	1	0	0	0	1	1	0	0	2	3.37202	6.5	4	1
12991	at5g17990	2027	2115	CDS	tryptophan biosynthesis 1	Encodes the tryptophan biosynthetic enzyme phospho	tryptophan biosynthesis 1 (TRP1); FUNCTIONS IN: an	0	0	1	0	0	0	0	0	0	0	1	1	0	0	1	0	0	0	2	3.35955	6	4	1
12654	at5g12480	1027	1122	CDS	calmodulin-domain protein kinase 7	calmodulin-domain protein kinase CDPK isoform 7 (C	calmodulin-domain protein kinase 7 (CPK7); FUNCTIO	0	0	1	0	1	1	0	0	0	0	1	0	0	0	0	0	0	0	1.5	3.35938	6	4	1
4166	at1g76130	2332	2442	CDS	alpha-amylase-like 2	alpha-amylase putative / 14-alpha-D-glucan glucano	alpha-amylase-like 2 (AMY2); FUNCTIONS IN: cation	0	0	0	0	0	0	0	0	0	0	0	0	0	0	1	0	1	1	1.66667	3.34835	5.33333	3	1
15261	at5g65540	1497	1627	CDS			unknown protein; Has 6825 Blast hits to 3811 prote	0	0	0	0	0	0	0	0	0	0	0	1	0	0	1	1	0	1	1.5	3.34542	6.25	4	1
14180	at5g47120	1429	1512	CDS	BAX inhibitor 1	Encodes BI-1 a homolog of mammalian Bax inhibitor	BAX inhibitor 1 (BI1); CONTAINS InterPro DOMAIN/s:	0	0	0	0	1	1	0	0	1	0	1	1	0	0	0	1	0	0	1.5	3.34325	4.83333	6	1
5321	at2g23980	2760	2837	CDS	cyclic nucleotide-gated channel 6	member of Cyclic nucleotide gated channel family	cyclic nucleotide-gated channel 6 (CNGC6); FUNCTIO	0	0	0	0	0	0	0	0	0	0	1	0	0	0	1	1	0	0	2.33333	3.34188	7.33333	3	1
3249	at1g59870	3173	3251	CDS	ABC-2 and Plant PDR ABC-type transporter family pr	ATP binding cassette transporter. Localized to the	PENETRATION 3 (PEN3); FUNCTIONS IN: ATPase activit	0	0	0	0	1	1	0	0	0	0	1	0	0	0	0	0	0	0	1.66667	3.34177	6	3	1
6517	at2g45170	322	443	CDS	AUTOPHAGY 8E	Involved in autophagy. Under nutrient starvation t	AUTOPHAGY 8E (ATG8E); CONTAINS InterPro DOMAIN/s:	0	0	0	0	0	0	0	0	0	0	0	0	0	0	1	0	1	1	1.33333	3.34153	5	3	1
11028	at4g26070	1116	1214	CDS	MAP kinase/ ERK kinase 1	Member of MAP Kinase Kinase. Likely functions in	MAP kinase/ ERK kinase 1 (MEK1); CONTAINS InterPro	0	0	0	0	1	1	0	0	0	1	0	0	0	0	0	1	0	0	1.75	3.33838	10.25	4	1
3956	at1g72540	1224	1339	CDS	Protein kinase superfamily protein		Protein kinase superfamily protein; FUNCTIONS IN:	0	0	0	0	1	0	0	0	0	0	0	0	0	0	1	1	1	0	1.75	3.33836	5.5	4	1
10282	at4g15130	795	868	CDS	phosphorylcholine cytidylyltransferase2		phosphorylcholine cytidylyltransferase2 (CCT2); CO	0	0	1	1	0	1	0	0	0	0	0	0	0	0	0	0	0	0	2.66667	3.33333	5	3	1
6909	at3g03773	1605	1828	CDS	HSP20-like chaperones superfamily protein		HSP20-like chaperones superfamily protein; CONTAIN	0	0	0	0	0	0	0	0	0	0	1	1	0	0	0	1	0	0	1.66667	3.33036	6	3	1
6945	at3g04670	650	731	CDS	WRKY DNA-binding protein 39	member of WRKY Transcription Factor; Group II-d	WRKY DNA-binding protein 39 (WRKY39); FUNCTIONS IN	0	0	1	0	0	1	0	0	1	0	0	0	0	0	1	1	0	0	1.4	3.32439	4.4	5	1
6077	at2g37760	1634	1802	CDS	NAD(P)-linked oxidoreductase superfamily protein		NAD(P)-linked oxidoreductase superfamily protein;	0	0	0	0	0	0	0	0	1	0	0	1	0	0	1	1	0	1	1.2	3.32189	6.6	5	1
8425	at3g44190	1012	1089	CDS	FAD/NAD(P)-binding oxidoreductase family protein		FAD/NAD(P)-binding oxidoreductase family protein;	0	0	0	0	0	0	0	0	0	1	1	1	0	0	0	0	0	0	1.66667	3.32051	4.66667	3	1
2455	at1g34320	202	315	five_prime_UTR	Protein of unknown function (DUF668)		Protein of unknown function (DUF668); INVOLVED IN:	0	0	0	0	1	1	0	0	0	0	0	1	0	0	0	1	0	0	1	3.32018	5.5	4	1
13853	at5g40760	3105	3204	CDS	glucose-6-phosphate dehydrogenase 6	Encodes a cytosolic glucose-6-phosphate dehydrogen	glucose-6-phosphate dehydrogenase 6 (G6PD6); CONTA	0	0	1	1	0	1	0	0	0	0	0	0	0	0	0	0	0	0	1.66667	3.32	5.66667	3	1
14535	at5g53220	1746	1819	CDS			unknown protein; Has 3099 Blast hits to 2528 prote	0	0	0	0	0	0	0	0	0	0	1	1	0	0	0	1	0	0	1.66667	3.31982	4.33333	3	1
7184	at3g09405	1103	1207	CDS	Pectinacetylesterase family protein		Pectinacetylesterase family protein; FUNCTIONS IN:	0	0	0	0	0	1	0	0	1	1	1	1	0	0	1	0	1	0	1.42857	3.31701	5.85714	7	1
4741	at2g04400	2085	2182	CDS	Aldolase-type TIM barrel family protein		Aldolase-type TIM barrel family protein; FUNCTIONS	0	0	1	0	1	1	0	0	0	1	1	1	0	0	0	0	0	0	1.16667	3.31633	7.66667	6	1
11025	at4g26060	484	576	CDS	Ribosomal protein L18ae family		Ribosomal protein L18ae family; BEST Arabidopsis t	0	0	0	0	0	1	0	0	1	1	1	0	0	0	1	0	0	1	1.5	3.31541	5	6	1
713	at1g03290	2429	2550	CDS			unknown protein; BEST Arabidopsis thaliana protein	0	0	0	0	0	0	0	0	1	1	1	0	0	0	0	0	0	0	1	3.31421	5.66667	3	1
7986	at3g22200	3172	3254	CDS	Pyridoxal phosphate (PLP)-dependent transferases s	Genetically redundant with POP3;mediates pollen tu	POLLEN-PISTIL INCOMPATIBILITY 2 (POP2); FUNCTIONS	0	0	0	0	0	0	0	0	0	0	1	1	0	0	1	0	0	0	1	3.31325	5.66667	3	1
9066	at3g55920	671	789	CDS	Cyclophilin-like peptidyl-prolyl cis-trans isomera		Cyclophilin-like peptidyl-prolyl cis-trans isomera	0	0	1	0	0	1	0	0	1	1	1	0	0	0	1	0	0	0	1.16667	3.30812	7.16667	6	1
11848	at4g37990	368	509	CDS	elicitor-activated gene 3-2	Encodes an aromatic alcohol:NADP+ oxidoreductase w	elicitor-activated gene 3-2 (ELI3-2); CONTAINS Int	0	0	0	0	1	1	0	0	0	0	0	0	0	0	0	0	1	1	1.25	3.29754	8.5	4	1
10531	at4g18250	1167	1259	CDS	receptor serine/threonine kinase putative		receptor serine/threonine kinase putative; FUNCTIO	0	0	0	0	1	1	0	0	1	0	1	0	0	0	0	0	0	0	1.75	3.2957	7	4	1
7006	at3g05830	1612	1682	CDS		Encodes alpha-helical IF (intermediate filament)-l	unknown protein; BEST Arabidopsis thaliana protein	0	0	0	0	0	0	0	0	0	0	1	1	0	0	1	0	0	1	1.25	3.29225	5.25	4	1
6655	at2g47260	659	930	CDS	WRKY DNA-binding protein 23	Encodes a member of WRKY Transcription Factor; Gro	WRKY DNA-binding protein 23 (WRKY23); CONTAINS Int	0	0	0	0	1	1	0	0	0	0	0	0	0	0	0	0	0	0	1	3.29044	6	2	1
8335	at3g28480	1051	1153	CDS	Oxoglutarate/iron-dependent oxygenase		Oxoglutarate/iron-dependent oxygenase; FUNCTIONS I	0	0	0	0	0	0	0	0	1	1	0	0	0	0	1	1	0	0	1.5	3.28641	6.25	4	1
13246	at5g22640	1657	1877	CDS	MORN (Membrane Occupation and Recognition Nexus) r	EMB1211 is a MORN (multiple membrane occupation a	embryo defective 1211 (emb1211); FUNCTIONS IN: mol	0	0	0	0	0	0	0	0	0	1	1	1	0	0	0	0	0	0	1	3.28356	8	3	1
12083	at5g02020	404	493	three_prime_UTR		Encodes a protein involved in salt tolerance names	unknown protein; FUNCTIONS IN: molecular_function	0	0	0	0	1	1	0	0	0	0	0	0	0	0	0	0	0	1	1	3.28148	4.66667	3	1
4515	at1g80300	888	1090	CDS	nucleotide transporter 1		nucleotide transporter 1 (NTT1); FUNCTIONS IN: ATP	0	0	0	0	0	1	0	0	0	0	0	0	0	0	1	1	0	0	1	3.27258	6.33333	3	1
5801	at2g32210	409	523	CDS			unknown protein; BEST Arabidopsis thaliana protein	0	0	1	0	1	0	0	0	1	1	1	0	0	0	0	0	0	0	1.4	3.2713	5	5	1
8183	at3g26020	1895	2026	CDS	Protein phosphatase 2A regulatory B subunit family	Encodes protein phosphatase 2A (PP2A) B'eta subuni	Protein phosphatase 2A regulatory B subunit family	0	0	1	0	1	1	0	0	1	0	0	0	0	0	0	1	0	0	1.2	3.26818	5.2	5	1
14333	at5g49720	783	952	CDS	glycosyl hydrolase 9A1	Encodes a membrane-bound endo-14-beta-D-glucanase	glycosyl hydrolase 9A1 (GH9A1); FUNCTIONS IN: cell	0	0	0	0	1	1	0	0	0	0	0	0	0	0	0	0	0	0	1	3.26471	6	2	1
9282	at3g59220	176	267	CDS	pirin	encodes a cupin-domain containing protein that is	pirin (PRN); CONTAINS InterPro DOMAIN/s: Pirin C-t	0	0	0	1	1	1	0	0	1	1	0	1	0	0	0	0	0	1	1.28571	3.26242	33.1429	7	1
5273	at2g22970	2014	2198	CDS	serine carboxypeptidase-like 11		serine carboxypeptidase-like 11 (SCPL11); FUNCTION	0	0	0	0	0	0	0	0	0	0	1	1	0	0	0	0	0	0	1	3.25946	5.5	2	1
10034	at4g11160	2337	2417	CDS	Translation initiation factor 2 small GTP-binding		Translation initiation factor 2 small GTP-binding	0	0	0	0	0	0	0	0	0	0	1	1	0	0	1	0	1	1	1.6	3.25185	4.8	5	1
4012	at1g73480	2699	2782	CDS	alpha/beta-Hydrolases superfamily protein		alpha/beta-Hydrolases superfamily protein; FUNCTIO	0	0	0	0	1	1	0	0	0	0	0	0	0	0	0	1	0	0	2	3.25	6.33333	3	1
12834	at5g14930	135	286	CDS	senescence-associated gene 101	encodes an acyl hydrolase involved in senescence .	senescence-associated gene 101 (SAG101); Has 22 Bl	0	0	0	0	0	0	0	0	0	0	0	0	0	0	1	1	0	0	1	3.24671	5	2	1
5994	at2g36380	5096	5179	CDS	pleiotropic drug resistance 6		pleiotropic drug resistance 6 (PDR6); FUNCTIONS IN	0	0	0	0	1	1	0	0	0	0	0	0	0	0	0	0	0	0	1.5	3.24405	4.5	2	1
2825	at1g51690	5532	5618	CDS	protein phosphatase 2A 55 kDa regulatory subunit B	55 kDa B regulatory subunit of phosphatase 2A mRN	protein phosphatase 2A 55 kDa regulatory subunit B	0	0	0	1	0	0	0	0	0	0	1	0	0	0	1	0	1	1	1.4	3.24138	7.6	5	1
11285	at4g30240	663	737	CDS	Syntaxin/t-SNARE family protein		Syntaxin/t-SNARE family protein; INVOLVED IN: Golg	0	0	1	0	1	1	0	0	0	0	0	0	0	0	0	0	0	0	1.33333	3.24	5	3	1
3369	at1g61667	427	551	CDS	Protein of unknown function DUF538		Protein of unknown function DUF538; FUNCTIONS IN:	0	0	0	0	0	0	0	0	1	1	1	1	0	0	0	0	0	0	1.5	3.238	5.25	4	1
6947	at3g04730	563	657	CDS	indoleacetic acid-induced protein 16	early auxin-induced (IAA16)	indoleacetic acid-induced protein 16 (IAA16); FUNC	0	0	0	0	1	1	0	0	0	0	0	0	0	0	0	1	0	0	1	3.23158	8.33333	3	1
15077	at5g62640	380	476	CDS	proline-rich family protein	nuclear targeted protein involved in flowering tim	EARLY FLOWERING 5 (ELF5); CONTAINS InterPro DOMAIN	0	0	0	0	0	0	0	0	0	0	1	1	0	0	0	0	0	0	1.5	3.2268	5.5	2	1
4144	at1g75850	1152	1256	CDS	VPS35 homolog B		VPS35 homolog B (VPS35B); CONTAINS InterPro DOMAIN	0	0	0	0	0	0	0	0	0	0	1	1	0	0	1	0	0	0	1.33333	3.2254	7.66667	3	1
14952	at5g60790	1561	1646	CDS	ABC transporter family protein	member of GCN subfamily	GENERAL CONTROL NON-REPRESSIBLE 1 (GCN1); FUNCTION	0	0	0	0	0	0	0	0	1	1	1	0	0	0	1	0	0	1	1.8	3.21628	4.4	5	1
4549	at1g80820	348	440	CDS	cinnamoyl coa reductase	Encodes an cinnamoyl CoA reductase isoform. Invol	cinnamoyl coa reductase (CCR2); CONTAINS InterPro	0	0	0	0	1	1	0	0	0	0	0	0	0	0	0	0	0	0	1	3.21505	7	2	1
6187	at2g39390	219	323	CDS	Ribosomal L29 family protein		Ribosomal L29 family protein ; FUNCTIONS IN: struc	0	0	0	0	1	0	0	0	0	1	1	0	0	0	1	1	0	1	1.66667	3.2127	5	6	1
582	at1g01710	4751	4849	three_prime_UTR	Acyl-CoA thioesterase family protein		Acyl-CoA thioesterase family protein; FUNCTIONS IN	0	0	0	0	0	0	0	0	0	0	1	1	0	0	1	1	0	0	1.25	3.20707	5.5	4	1
9639	at4g00700	2939	3027	CDS	C2 calcium/lipid-binding plant phosphoribosyltrans		C2 calcium/lipid-binding plant phosphoribosyltrans	0	0	0	0	0	0	0	0	0	1	0	0	0	0	1	1	0	0	2	3.20599	4.66667	3	1
13729	at5g37055	661	738	CDS	HIT-type Zinc finger family protein	Encodes SERRATED LEAVES AND EARLY FLOWERING (SEF)	SERRATED LEAVES AND EARLY FLOWERING (SEF); CONTAIN	0	0	1	0	1	0	0	0	1	1	0	0	0	0	1	0	0	1	1.33333	3.20299	5.66667	6	1
13712	at5g36160	1118	1204	CDS	Tyrosine transaminase family protein		Tyrosine transaminase family protein; FUNCTIONS IN	0	0	1	0	1	1	0	0	0	1	0	0	0	0	0	0	0	0	1	3.20115	4.75	4	1
3353	at1g61430	859	936	CDS	S-locus lectin protein kinase family protein		S-locus lectin protein kinase family protein; FUNC	0	0	1	0	1	1	0	0	0	0	1	0	0	0	1	0	0	1	1.83333	3.19444	4.83333	6	1
10306	at4g15450	1333	1431	CDS	Senescence/dehydration-associated protein-related		Senescence/dehydration-associated protein-related;	0	0	0	0	1	0	0	0	0	0	1	1	0	0	0	0	0	1	1.5	3.18939	9	4	1
7240	at3g10260	524	625	CDS	Reticulon family protein		Reticulon family protein; CONTAINS InterPro DOMAIN	0	0	1	0	0	0	0	0	1	0	1	1	0	0	0	0	0	0	1.5	3.18873	11.5	4	1
8474	at3g45260	1844	2025	CDS	C2H2-like zinc finger protein		C2H2-like zinc finger protein; FUNCTIONS IN: seque	0	0	0	0	0	0	0	0	0	0	0	0	0	0	1	1	0	1	1.33333	3.18315	9	3	1
4251	at1g76970	1632	1732	CDS	Target of Myb protein 1		Target of Myb protein 1; FUNCTIONS IN: protein tra	0	0	0	0	0	1	0	0	1	1	1	0	0	0	1	1	0	1	1.42857	3.18246	6.42857	7	1
13983	at5g43280	933	1035	CDS;three_prime_UTR	delta(35)delta(24)-dienoyl-CoA isomerase 1	Encodes the peroxisomal delta 35-delta24-dienoyl-C	delta(35)delta(24)-dienoyl-CoA isomerase 1 (DCI1);	0	0	0	0	1	1	0	0	0	0	0	0	0	0	0	0	0	0	1	3.17476	5.5	2	1
7275	at3g10640	1044	1149	CDS	SNF7 family protein		VPS60.1; CONTAINS InterPro DOMAIN/s: Snf7 (InterPr	0	0	0	0	0	1	0	0	1	0	1	1	0	0	0	0	0	0	1.25	3.17217	4.5	4	1
14468	at5g51830	1232	1313	CDS	pfkB-like carbohydrate kinase family protein		pfkB-like carbohydrate kinase family protein; FUNC	0	0	1	1	1	0	0	0	0	0	0	0	0	0	0	0	0	0	1.66667	3.17073	5	3	1
5032	at2g17760	2658	2759	CDS	Eukaryotic aspartyl protease family protein		Eukaryotic aspartyl protease family protein; FUNCT	0	0	1	0	0	0	0	0	0	0	0	0	0	0	1	1	0	0	1.33333	3.16993	4.33333	3	1
7528	at3g14200	769	852	CDS	Chaperone DnaJ-domain superfamily protein		Chaperone DnaJ-domain superfamily protein; FUNCTIO	0	0	1	0	1	1	0	0	1	0	0	0	0	0	0	0	0	0	1.75	3.16071	10.25	4	1
8766	at3g51370	2293	2391	CDS	Protein phosphatase 2C family protein		Protein phosphatase 2C family protein; FUNCTIONS I	0	0	0	0	0	0	0	0	0	1	1	1	0	0	0	0	1	0	1.25	3.15909	6	4	1
4909	at2g14750	747	831	CDS	APS kinase	Encodes adenosine-5'-phosphosulfate kinase. Provid	APS kinase (APK); CONTAINS InterPro DOMAIN/s: Aden	0	0	1	1	0	0	0	0	0	0	0	0	0	0	0	0	0	0	1.5	3.15882	4.5	2	1
4839	at2g07667	1715	1825	CDS			unknown protein; FUNCTIONS IN: molecular_function	0	0	0	0	0	0	0	0	0	0	1	0	0	0	1	1	0	1	1.25	3.15766	4.75	4	1
6997	at3g05670	3343	3484	CDS	RING/U-box protein		RING/U-box protein; FUNCTIONS IN: DNA binding zinc	0	0	1	0	1	1	0	0	0	0	0	1	0	0	1	1	0	0	1.33333	3.15258	5.66667	6	1
10433	at4g17030	430	564	CDS	expansin-like B1	Encodes EXLB1 (expansin-like B1) a member of the e	expansin-like B1 (EXLB1); INVOLVED IN: sexual repr	0	0	0	0	0	0	0	0	0	0	0	0	0	0	1	1	0	0	1	3.15185	4.5	2	1
9088	at3g56130	1910	1993	CDS	biotin/lipoyl attachment domain-containing protein		biotin/lipoyl attachment domain-containing protein	0	0	0	0	0	0	0	0	0	0	0	1	0	0	1	1	0	0	1.33333	3.15079	6.33333	3	1
1160	at1g10200	495	631	CDS	GATA type zinc finger transcription factor family		WLIM1; FUNCTIONS IN: sequence-specific DNA binding	0	0	0	0	0	1	0	0	1	0	1	1	0	0	0	0	0	0	1.25	3.14416	5.25	4	1
7366	at3g12220	915	999	CDS	serine carboxypeptidase-like 16		serine carboxypeptidase-like 16 (scpl16); FUNCTION	0	0	0	0	1	0	0	0	0	0	0	0	0	0	1	1	0	0	1.66667	3.14118	5.66667	3	1
11284	at4g30240	461	562	CDS	Syntaxin/t-SNARE family protein		Syntaxin/t-SNARE family protein; INVOLVED IN: Golg	0	0	0	0	1	0	0	0	0	0	1	1	0	0	0	0	0	0	1.33333	3.13399	5.33333	3	1
3392	at1g62300	823	943	CDS	WRKY family transcription factor	Encodes a transcription factor WRKY6. Regulates P	WRKY6; CONTAINS InterPro DOMAIN/s: DNA-binding WRK	0	0	0	1	0	0	0	0	0	0	1	0	0	0	1	1	0	0	1.25	3.13017	6.5	4	1
15134	at5g63780	2393	2482	CDS	RING/FYVE/PHD zinc finger superfamily protein	Encodes SHA1 (shoot apical meristem arrest) a puta	shoot apical meristem arrest 1 (SHA1); FUNCTIONS I	0	0	0	0	1	1	0	0	0	0	0	0	0	0	0	0	0	0	1	3.12222	4.5	2	1
11077	at4g26850	1226	1319	CDS	mannose-1-phosphate guanylyltransferase (GDP)s;GDP	Encodes a novel protein involved in ascorbate bios	vitamin c defective 2 (VTC2); FUNCTIONS IN: in 8 f	0	0	0	0	0	0	0	0	0	0	1	0	0	0	1	1	0	0	1.33333	3.11702	6	3	1
6730	at3g01090	1922	2013	CDS	SNF1 kinase homolog 10	encodes a SNF1-related protein kinase that physica	SNF1 kinase homolog 10 (KIN10); FUNCTIONS IN: prot	0	0	0	0	1	0	0	0	0	0	1	1	0	0	1	1	0	0	1.2	3.11304	4.6	5	1
2911	at1g52310	1752	1819	CDS	protein kinase family protein / C-type lectin doma		protein kinase family protein / C-type lectin doma	0	0	1	0	0	1	0	0	1	0	0	1	0	0	1	1	0	1	1.28571	3.10504	4.85714	7	1
9426	at3g61280	2122	2264	CDS;three_prime_UTR	Arabidopsis thaliana protein of unknown function (		CONTAINS InterPro DOMAIN/s: Lipopolysaccharide-mod	0	0	0	1	0	0	0	0	1	0	1	0	0	0	1	1	0	0	1.4	3.0993	5.6	5	1
6167	at2g39200	1473	1575	CDS	Seven transmembrane MLO family protein	A member of a large family of seven-transmembrane	MILDEW RESISTANCE LOCUS O 12 (MLO12); FUNCTIONS IN	0	0	0	0	1	1	0	0	0	0	0	0	0	0	0	0	0	0	1	3.09709	7	2	1
11581	at4g34180	1594	1672	CDS	Cyclase family protein		Cyclase family protein; FUNCTIONS IN: molecular_fu	0	0	1	0	1	1	0	0	0	0	0	0	0	0	0	0	0	0	1.33333	3.09705	5.66667	3	1
3536	at1g65430	503	730	CDS	IBR domain-containing protein		ARIADNE 8 (ARI8); FUNCTIONS IN: ubiquitin-protein	0	0	0	0	0	0	0	0	0	0	1	1	0	0	1	1	0	1	1	3.09649	5.8	5	1
752	at1g04190	564	642	CDS	Tetratricopeptide repeat (TPR)-like superfamily pr		Tetratricopeptide repeat (TPR)-like superfamily pr	0	0	0	0	0	0	0	0	1	0	1	1	0	0	0	0	1	0	1.5	3.09494	4.5	4	1
1633	at1g17490	112	374	CDS			unknown protein; BEST Arabidopsis thaliana protein	0	0	1	0	0	0	0	0	1	1	1	0	0	0	0	1	0	0	1	3.0943	7.2	5	1
6721	at2g48110	1977	2144	CDS	reduced epidermal fluorescence 4	Encodes a novel protein of unknown function with h	REDUCED EPIDERMAL FLUORESCENCE 4 (REF4); BEST Arab	0	0	0	0	0	0	0	0	0	0	1	1	0	0	0	1	0	1	1	3.09226	11.25	4	1
11686	at4g35600	311	419	CDS	Protein kinase superfamily protein	plant-type connexin (gap junction-type protein) a	CONNEXIN 32; FUNCTIONS IN: protein serine/threonin	0	0	0	0	0	1	0	0	0	0	0	0	0	0	1	0	1	1	1	3.08945	6.5	4	1
11078	at4g26850	1563	1675	CDS	mannose-1-phosphate guanylyltransferase (GDP)s;GDP	Encodes a novel protein involved in ascorbate bios	vitamin c defective 2 (VTC2); FUNCTIONS IN: in 8 f	0	0	0	0	0	0	0	0	0	0	0	0	0	0	1	1	0	0	1	3.0885	8.5	2	1
10831	at4g23250	3827	3919	CDS	kinases;protein kinases		EMBRYO DEFECTIVE 1290 (EMB1290); FUNCTIONS IN: pro	0	0	0	0	0	0	0	0	0	0	0	0	0	0	1	1	1	0	1	3.08602	6	3	1
14990	at5g61250	707	803	CDS	glucuronidase 1	Belongs to the plant glycoside hydrolase family 79	glucuronidase 1 (GUS1); FUNCTIONS IN: beta-glucuro	0	0	0	0	0	0	0	0	0	0	0	0	0	0	1	1	0	1	1	3.08591	8.66667	3	1
1577	at1g16670	1447	1536	CDS	Protein kinase superfamily protein		Protein kinase superfamily protein; FUNCTIONS IN:	0	0	0	0	0	0	0	0	1	0	0	0	0	0	1	1	0	0	2	3.08519	4.33333	3	1
5735	at2g31370	2161	2276	three_prime_UTR	Basic-leucine zipper (bZIP) transcription factor f		Basic-leucine zipper (bZIP) transcription factor f	0	0	0	0	0	1	0	0	1	0	1	1	0	0	0	0	0	0	1	3.07974	5	4	1
1067	at1g08920	2662	2755	CDS	ERD (early response to dehydration) six-like 1	Encodes ESL1 a transporter for monosaccharides.	ERD (early response to dehydration) six-like 1 (ES	0	0	1	0	0	1	0	0	0	0	1	1	0	0	0	0	0	0	1.5	3.07181	5.75	4	1
9427	at3g61415	360	452	CDS	SKP1-like 21		SKP1-like 21 (SK21); FUNCTIONS IN: ubiquitin-prote	0	0	0	0	0	0	0	0	0	1	1	0	0	0	1	1	0	1	1.4	3.06882	4.6	5	1
7980	at3g22170	691	786	CDS	far-red elongated hypocotyls 3	A component of the PHYA signaling network mediates	far-red elongated hypocotyls 3 (FHY3); CONTAINS In	0	0	0	0	0	0	0	0	0	0	1	1	0	0	0	0	0	0	1	3.06771	8	2	1
9412	at3g61110	782	872	CDS	ribosomal protein S27	Arabidopsis ribosomal protein	ribosomal protein S27 (RS27A); FUNCTIONS IN: struc	0	0	0	0	0	0	0	0	0	0	1	1	0	0	0	0	0	0	1	3.06593	21	2	1
10912	at4g24460	664	740	CDS	CRT (chloroquine-resistance transporter)-like tran	Encodes one of the CRT-Like transporters (CLT1/AT5	CRT (chloroquine-resistance transporter)-like tran	0	0	0	0	0	0	0	0	1	0	1	0	0	0	1	1	0	1	1.8	3.06494	8	5	1
5148	at2g20570	1081	1158	CDS	GBF's pro-rich region-interacting factor 1	Encodes GLK1 Golden2-like 1 one of a pair of parti	GBF's pro-rich region-interacting factor 1 (GPRI1)	0	0	0	0	0	1	0	0	0	0	1	1	0	0	1	0	0	0	1.5	3.0609	8.75	4	1
13216	at5g22010	1048	1135	CDS	replication factor C1		replication factor C1 (RFC1); FUNCTIONS IN: DNA cl	0	0	0	0	0	0	0	0	0	0	1	1	0	0	0	0	0	1	1.33333	3.06061	4	3	1
6268	at2g40190	780	876	CDS	UDP-Glycosyltransferase superfamily protein	Encodes a putative alpha-12-mannosyltransferase in	LEAF WILTING 3 (LEW3); CONTAINS InterPro DOMAIN/s:	0	0	0	0	1	1	0	0	0	0	0	0	0	0	0	0	0	0	1.5	3.0567	6	2	1
10737	at4g21790	1739	1844	CDS	tobamovirus multiplication 1	encodes a host factor that is required for TMV vir	tobamovirus multiplication 1 (TOM1); INVOLVED IN:	0	0	0	0	0	1	0	0	0	0	0	0	0	0	1	1	0	1	1.5	3.0566	4.75	4	1
4082	at1g74790	1780	1894	CDS	catalytics		catalytics; FUNCTIONS IN: catalytic activity; INVO	0	0	0	0	1	1	0	0	0	0	0	1	0	0	0	0	0	0	1.66667	3.05507	5.66667	3	1
11143	at4g27720	2331	2422	CDS	Major facilitator superfamily protein		Major facilitator superfamily protein; LOCATED IN:	0	0	0	0	1	1	0	0	0	0	0	0	0	0	0	0	0	0	1	3.04348	5	2	1
2881	at1g51890	3083	3169	CDS	Leucine-rich repeat protein kinase family protein		Leucine-rich repeat protein kinase family protein;	0	0	0	0	1	1	0	0	0	0	0	0	0	0	0	1	0	0	1.33333	3.04215	4.66667	3	1
14049	at5g44240	5136	5215	CDS	aminophospholipid ATPase 2		aminophospholipid ATPase 2 (ALA2); FUNCTIONS IN: A	0	0	0	0	0	1	0	0	0	0	1	1	0	0	0	0	0	0	2.33333	3.04167	4	3	1
7423	at3g12980	6461	6785	CDS	histone acetyltransferase of the CBP family 5	Encodes an enzyme with histone acetyltransferase a	histone acetyltransferase of the CBP family 5 (HAC	0	0	0	0	0	0	0	0	0	0	1	1	0	0	0	0	0	0	1	3.04154	7	2	1
14411	at5g51010	259	350	CDS	Rubredoxin-like superfamily protein		Rubredoxin-like superfamily protein; FUNCTIONS IN:	0	0	0	0	0	0	0	0	0	0	0	0	0	0	1	0	1	1	1.66667	3.03986	4.33333	3	1
14776	at5g57900	780	876	CDS	SKP1 interacting partner 1	F-box protein interacts with SKP1/ASK1 subunit of	SKP1 interacting partner 1 (SKIP1); CONTAINS Inter	0	0	0	0	0	0	0	0	0	0	0	0	0	0	1	1	0	1	1.33333	3.0378	6.66667	3	1
13292	at5g23150	5807	5982	CDS	Tudor/PWWP/MBT domain-containing protein	Putative transcription factor. Member of the flora	ENHANCER OF AG-4 2 (HUA2); CONTAINS InterPro DOMAI	0	0	0	0	0	0	0	0	0	0	1	1	0	0	1	1	0	0	1.5	3.03693	6.5	4	1
8122	at3g24830	934	1196	CDS	Ribosomal protein L13 family protein		Ribosomal protein L13 family protein; FUNCTIONS IN	0	0	0	0	0	0	0	0	0	0	1	1	0	0	0	0	0	0	1.5	3.03232	7.5	2	1
4739	at2g04400	1704	1788	CDS	Aldolase-type TIM barrel family protein		Aldolase-type TIM barrel family protein; FUNCTIONS	0	0	0	0	0	1	0	0	1	1	1	0	0	0	1	0	0	0	1.2	3.03059	6.2	5	1
5012	at2g17500	1089	1179	CDS	Auxin efflux carrier family protein		Auxin efflux carrier family protein; FUNCTIONS IN:	0	0	0	0	0	0	0	0	0	0	1	1	0	0	0	0	0	1	1	3.0293	5	3	1
7072	at3g06820	1089	1270	CDS	Mov34/MPN/PAD-1 family protein		Mov34/MPN/PAD-1 family protein; CONTAINS InterPro	0	0	0	0	0	0	0	0	0	1	1	1	0	0	0	0	0	0	1	3.02564	6.33333	3	1
7325	at3g11470	195	281	CDS	4'-phosphopantetheinyl transferase superfamily		4'-phosphopantetheinyl transferase superfamily; FU	0	0	0	0	0	0	0	0	0	0	1	1	0	0	1	1	0	0	1.25	3.02299	4.75	4	1
6921	at3g04160	404	488	three_prime_UTR			unknown protein; Has 1711 Blast hits to 1353 prote	0	0	0	0	1	1	0	0	0	0	1	1	0	0	0	0	0	0	1.75	3.02059	5	4	1
5068	at2g18710	1957	2166	CDS	SECY homolog 1	Encodes a component of the thylakoid-localized Sec	SECY homolog 1 (SCY1); FUNCTIONS IN: P-P-bond-hydr	0	0	1	0	1	1	0	0	0	0	0	0	0	0	0	0	0	1	1	3.01905	7	4	1
8158	at3g25610	3339	3416	CDS	ATPase E1-E2 type family protein / haloacid dehalo		ATPase E1-E2 type family protein / haloacid dehalo	0	0	0	0	0	0	0	0	0	0	0	0	0	0	1	1	0	0	1.5	3.01282	4.5	2	1
12272	at5g05200	1817	1901	CDS	Protein kinase superfamily protein		Protein kinase superfamily protein; LOCATED IN: ch	0	0	1	0	0	1	0	0	0	0	1	1	0	0	0	0	0	0	1	3.01176	4.75	4	1
6850	at3g02720	396	579	CDS	Class I glutamine amidotransferase-like superfamil		Class I glutamine amidotransferase-like superfamil	0	0	0	0	0	0	0	0	0	0	1	1	0	0	0	0	0	0	1	3.01087	4.5	2	1
10828	at4g23250	3014	3092	CDS	kinases;protein kinases		EMBRYO DEFECTIVE 1290 (EMB1290); FUNCTIONS IN: pro	0	0	0	0	1	1	0	0	0	0	0	0	0	0	1	1	0	0	1.75	3.00633	4.75	4	1
3652	at1g67280	332	418	CDS	Glyoxalase/Bleomycin resistance protein/Dioxygenas		Glyoxalase/Bleomycin resistance protein/Dioxygenas	0	0	0	0	0	0	0	0	1	1	0	0	0	0	1	0	0	0	1.33333	3.00383	4.33333	3	1
6438	at2g43560	257	353	CDS	FKBP-like peptidyl-prolyl cis-trans isomerase fami		FKBP-like peptidyl-prolyl cis-trans isomerase fami	0	0	0	0	0	0	0	0	0	0	1	1	0	0	0	0	0	1	1.33333	3.00344	7.66667	3	1
13153	at5g20350	2204	2301	CDS	Ankyrin repeat family protein with DHHC zinc finge	Encodes a protein containing ankyrin and DHHC-CRD	TIP GROWTH DEFECTIVE 1 (TIP1); FUNCTIONS IN: acyl	0	0	0	0	0	0	0	0	0	0	0	0	0	0	1	1	1	1	1.5	3.00255	5	4	1
15092	at5g62880	1496	1566	CDS	RAC-like 10	A member of ROP GTPase gene family.	RAC-like 10 (RAC10); FUNCTIONS IN: GTP binding; IN	0	0	0	0	0	0	0	0	1	0	1	1	0	0	0	0	0	0	1	3	5	3	1
14741	at5g57150	819	910	CDS	basic helix-loop-helix (bHLH) DNA-binding superfam		basic helix-loop-helix (bHLH) DNA-binding superfam	0	0	0	0	0	1	0	0	0	0	0	0	0	0	0	0	1	1	1	2.99638	5.33333	3	1
8879	at3g53180	3904	3986	CDS	glutamate-ammonia ligases;catalytics;glutamate-amm		glutamate-ammonia ligases;catalytics;glutamate-amm	0	0	0	0	1	1	0	0	0	0	0	0	0	0	0	0	0	0	1.5	2.98795	10	2	1
5585	at2g28840	683	755	CDS	XB3 ortholog 1 in Arabidopsis thaliana		XB3 ortholog 1 in Arabidopsis thaliana (XBAT31); F	0	0	0	0	1	1	0	0	0	0	0	0	0	0	0	0	0	0	1	2.9863	4	2	1
574	at1g01700	1089	1175	CDS	RHO guanyl-nucleotide exchange factor 2	Encodes a member of KPP-like gene family homolog o	RHO guanyl-nucleotide exchange factor 2 (ROPGEF2);	0	0	0	0	0	1	0	0	0	0	1	0	0	0	0	0	1	1	1.25	2.97414	4.75	4	1
8914	at3g53780	520	690	CDS	RHOMBOID-like protein 4		RHOMBOID-like protein 4 (RBL4); FUNCTIONS IN: seri	0	0	0	0	0	0	0	0	1	1	0	1	0	0	0	1	0	0	1	2.9693	6	4	1
13482	at5g26210	740	890	CDS	alfin-like 4	AL4 encodes a member of the Alfin-Like family of n	alfin-like 4 (AL4); CONTAINS InterPro DOMAIN/s: Zi	0	0	0	0	0	0	0	0	0	0	1	1	0	0	1	0	0	0	1	2.96909	5	3	1
2424	at1g33970	820	894	CDS	P-loop containing nucleoside triphosphate hydrolas		P-loop containing nucleoside triphosphate hydrolas	0	0	0	0	0	0	0	0	1	1	0	0	0	0	0	1	0	0	1.66667	2.96889	4.66667	3	1
1916	at1g22710	445	533	CDS	sucrose-proton symporter 2	Encodes for a high-affinity transporter essential	sucrose-proton symporter 2 (SUC2); CONTAINS InterP	0	0	1	1	0	1	0	0	0	0	1	0	0	0	1	1	0	1	1.14286	2.9679	6.42857	7	1
9065	at3g55920	399	487	CDS	Cyclophilin-like peptidyl-prolyl cis-trans isomera		Cyclophilin-like peptidyl-prolyl cis-trans isomera	0	0	1	0	0	0	0	0	0	0	1	1	0	0	0	0	0	1	1.5	2.96067	8.75	4	1
5453	at2g26210	705	780	CDS	Ankyrin repeat family protein		Ankyrin repeat family protein; CONTAINS InterPro D	0	0	0	0	0	0	0	0	0	1	1	1	0	0	1	1	0	1	1.33333	2.96053	6.66667	6	1
1934	at1g22870	3658	3769	CDS	Protein kinase family protein with ARM repeat doma		Protein kinase family protein with ARM repeat doma	0	0	0	0	0	1	0	0	0	0	1	0	0	0	1	1	1	0	1.2	2.95536	4.8	5	1
8609	at3g48080	1811	1890	CDS	alpha/beta-Hydrolases superfamily protein		alpha/beta-Hydrolases superfamily protein; FUNCTIO	0	0	0	0	0	0	0	0	1	0	0	0	0	0	1	1	0	0	1.33333	2.95417	5.33333	3	1
4681	at2g02860	1249	1376	CDS	sucrose transporter 2	encodes a sucrose transporter in sieve elements an	sucrose transporter 2 (SUT2); CONTAINS InterPro DO	0	0	1	1	1	0	0	0	0	0	0	0	0	0	0	0	0	0	1	2.94792	5.33333	3	1
2450	at1g34315	796	866	CDS			unknown protein; FUNCTIONS IN: molecular_function	0	0	0	0	0	1	0	0	0	0	1	0	0	0	1	1	0	0	1.5	2.94366	4.75	4	1
5028	at2g17720	1875	1982	three_prime_UTR	2-oxoglutarate (2OG) and Fe(II)-dependent oxygenas		2-oxoglutarate (2OG) and Fe(II)-dependent oxygenas	0	0	1	0	0	0	0	0	0	0	1	1	0	0	1	0	0	0	1.25	2.93287	5.25	4	1
11041	at4g26190	535	628	CDS	Haloacid dehalogenase-like hydrolase (HAD) superfa		Haloacid dehalogenase-like hydrolase (HAD) superfa	0	0	0	0	0	0	0	0	0	0	1	0	0	0	1	0	1	1	1	2.93085	4.5	4	1
6647	at2g47180	700	786	CDS	galactinol synthase 1		galactinol synthase 1 (GolS1); FUNCTIONS IN: trans	0	0	1	1	0	1	0	0	0	0	0	0	0	0	0	0	0	0	1.33333	2.9272	6	3	1
11870	at4g38350	545	693	CDS	Patched family protein		Patched family protein; FUNCTIONS IN: hedgehog rec	0	0	0	0	0	0	0	0	0	0	1	1	0	0	0	0	0	0	1	2.92617	5	2	1
11942	at4g39140	200	302	three_prime_UTR	RING/U-box superfamily protein		RING/U-box superfamily protein; FUNCTIONS IN: zinc	0	0	0	0	0	0	0	0	0	0	1	0	0	0	1	1	0	0	1	2.92557	7	3	1
12808	at5g14650	1381	1486	CDS	Pectin lyase-like superfamily protein		Pectin lyase-like superfamily protein; FUNCTIONS I	0	0	0	0	0	0	0	0	0	0	1	1	0	0	0	0	1	0	1.33333	2.92453	4.33333	3	1
13115	at5g19850	300	385	CDS	alpha/beta-Hydrolases superfamily protein		alpha/beta-Hydrolases superfamily protein; CONTAIN	0	0	0	0	0	0	0	0	0	0	0	0	0	0	1	1	1	0	1.33333	2.9186	4.33333	3	1
11277	at4g30190	1142	1237	CDS	H(+)-ATPase 2	belongs to the P-type ATPase superfamily of cation	H(+)-ATPase 2 (HA2); FUNCTIONS IN: ATPase activity	0	0	0	0	1	1	0	0	0	0	1	0	0	0	0	0	0	0	1	2.91667	4.66667	3	1
7087	at3g07100	1948	2050	CDS	Sec23/Sec24 protein transport family protein	Encodes SEC24a/ERMO2. Required for endoplasmic re	ENDOPLASMIC RETICULUM MORPHOLOGY 2 (ERMO2); FUNCTI	0	0	1	0	0	0	0	0	1	0	1	1	0	0	1	1	0	1	1.14286	2.91401	5.14286	7	1
13563	at5g27560	1291	1379	CDS	Domain of unknown function (DUF1995)		FUNCTIONS IN: molecular_function unknown; INVOLVED	0	0	0	0	0	0	0	0	1	1	1	0	0	0	0	0	0	0	1.33333	2.91386	4	3	1
811	at1g04990	580	707	CDS	Zinc finger C-x8-C-x5-C-x3-H type family protein		Zinc finger C-x8-C-x5-C-x3-H type family protein;	0	0	0	0	0	1	0	0	0	1	1	1	0	0	0	0	0	0	1.25	2.9082	7.25	4	1
4061	at1g74310	1090	1173	CDS	heat shock protein 101	Encodes ClpB1 which belongs to the Casein lytic pr	heat shock protein 101 (HSP101); FUNCTIONS IN: pro	0	0	0	0	0	0	0	0	1	0	0	0	0	0	1	1	0	0	1	2.90476	7	3	1
11240	at4g29350	867	977	CDS	profilin 2	Encodes profilin2 a low-molecular weight actin mon	profilin 2 (PFN2); FUNCTIONS IN: actin binding pro	0	0	0	0	0	0	0	0	0	0	1	0	0	0	1	1	0	0	1.33333	2.9009	6.33333	3	1
2763	at1g50710	1745	1894	CDS			unknown protein; Has 109 Blast hits to 109 protein	0	0	1	0	0	0	0	0	0	0	1	1	0	0	1	0	0	0	1.25	2.9	4.25	4	1
5915	at2g34750	404	501	CDS	RNA polymerase I specific transcription initiation		RNA polymerase I specific transcription initiation	0	0	0	0	0	0	0	0	0	0	1	1	0	0	1	0	0	0	1	2.88776	4.33333	3	1
7733	at3g17120	1766	1858	CDS			unknown protein; BEST Arabidopsis thaliana protein	0	0	0	0	0	1	0	0	0	0	1	1	0	0	0	0	0	1	1	2.8871	4	4	1
11250	at4g29750	3069	3157	CDS	CRS1 / YhbY (CRM) domain-containing protein		CRS1 / YhbY (CRM) domain-containing protein; FUNCT	0	0	0	0	0	0	0	0	0	0	0	0	0	0	1	1	0	0	1	2.8764	4	2	1
9252	at3g58640	668	745	CDS	Mitogen activated protein kinase kinase kinase-rel		Mitogen activated protein kinase kinase kinase-rel	0	0	0	0	0	0	0	0	0	0	0	0	0	0	1	1	0	1	1.33333	2.87607	4.33333	3	1
9450	at3g61480	2912	3034	CDS	Quinoprotein amine dehydrogenase beta chain-like;		Quinoprotein amine dehydrogenase beta chain-like;	0	0	0	0	1	1	0	0	0	0	0	0	0	0	0	0	0	0	1.5	2.87398	4	2	1
4219	at1g76690	170	248	CDS	12-oxophytodienoate reductase 2	Encodes one of the closely related 12-oxophytodien	12-oxophytodienoate reductase 2 (OPR2); CONTAINS I	0	0	0	0	1	1	0	0	0	0	0	0	0	0	0	0	0	0	1.5	2.87342	5	2	1
4446	at1g79620	2644	2728	CDS	Leucine-rich repeat protein kinase family protein		Leucine-rich repeat protein kinase family protein;	0	0	0	0	1	0	0	0	0	0	0	0	0	0	1	1	0	0	1.66667	2.87059	4	3	1
1349	at1g13210	2253	2336	CDS	autoinhibited Ca2+/ATPase II		autoinhibited Ca2+/ATPase II (ACA.l); FUNCTIONS IN	0	0	0	0	1	1	0	0	0	0	0	0	0	0	0	0	0	0	1	2.86905	6.5	2	1
13327	at5g23770	1062	1122	CDS	DOMAIN OF UNKNOWN FUNCTION 724 8	Member of the plant-specific DUF724 protein family	DOMAIN OF UNKNOWN FUNCTION 724 8 (DUF8); FUNCTIONS	0	0	0	0	0	0	0	0	0	0	1	1	0	0	0	0	0	0	2	2.86885	3.5	2	1
10372	at4g16670	1855	1941	CDS	Plant protein of unknown function (DUF828) with pl		CONTAINS InterPro DOMAIN/s: Pleckstrin-like plant	0	0	1	0	0	0	0	0	1	0	0	0	0	0	1	0	1	1	1.2	2.86437	5.8	5	1
14156	at5g46550	1279	1376	CDS	DNA-binding bromodomain-containing protein		DNA-binding bromodomain-containing protein; CONTAI	0	0	0	0	0	0	0	0	0	0	1	1	0	0	0	0	0	1	1	2.86395	5.66667	3	1
1666	at1g18190	479	564	CDS	golgin candidate 2	This gene is predicted to encode a protein that fu	golgin candidate 2 (GC2); FUNCTIONS IN: molecular_	0	0	0	0	0	0	0	0	0	0	1	1	0	0	0	1	0	0	1.33333	2.86047	4.33333	3	1
15215	at5g64813	2070	2142	CDS	Ras-related small GTP-binding family protein	The LIP1 gene encodes a small GTPase that influenc	Light Insensitive Period1 (LIP1); FUNCTIONS IN: GT	0	0	0	0	1	0	0	0	0	0	1	1	0	0	0	0	1	0	1.5	2.85959	4	4	1
11012	at4g25770	369	448	CDS	alpha/beta-Hydrolases superfamily protein		alpha/beta-Hydrolases superfamily protein; INVOLVE	0	0	0	0	0	0	0	0	0	0	1	1	0	0	1	0	0	0	1.66667	2.85833	5.66667	3	1
14908	at5g59830	1394	1490	CDS			unknown protein; BEST Arabidopsis thaliana protein	0	0	0	0	0	0	0	0	0	0	1	1	0	0	0	0	0	1	1.33333	2.85567	4.66667	3	1
9094	at3g56150	3297	3486	five_prime_UTR	eukaryotic translation initiation factor 3C	member of eIF3c - eukaryotic initiation factor 3c	eukaryotic translation initiation factor 3C (EIF3C	0	0	0	0	0	0	0	0	0	0	0	0	0	0	0	0	1	1	1	2.85526	5.5	2	1
15050	at5g62000	4062	4145	CDS	auxin response factor 2	Encodes an auxin response factor. Mutants have man	auxin response factor 2 (ARF2); FUNCTIONS IN: prot	0	0	0	0	1	1	0	0	0	0	1	0	0	0	0	1	0	0	1.25	2.85417	4.75	4	1
2964	at1g53165	2711	2859	CDS	Protein kinase superfamily protein		ATMAP4K ALPHA1; FUNCTIONS IN: protein serine/threo	0	0	1	0	0	0	0	0	0	0	1	0	0	0	0	0	1	1	1	2.84396	4.75	4	1
7747	at3g17420	1144	1230	CDS	glyoxysomal protein kinase 1	serine/threonine protein kinase-like protein	glyoxysomal protein kinase 1 (GPK1); FUNCTIONS IN:	0	0	0	0	0	0	0	0	0	0	0	0	0	0	1	1	0	0	1.5	2.83908	6	2	1
3869	at1g70800	549	655	CDS	Calcium-dependent lipid-binding (CaLB domain) fami		Calcium-dependent lipid-binding (CaLB domain) fami	0	0	0	0	0	1	0	0	0	0	1	1	0	0	0	1	0	1	1.2	2.83738	5.2	5	1
7515	at3g14075	2088	2170	CDS	Mono-/di-acylglycerol lipase N-terminal;Lipase cla		Mono-/di-acylglycerol lipase N-terminal;Lipase cla	0	0	0	0	0	0	0	0	0	0	0	0	0	0	1	1	0	0	1.5	2.83735	3.5	2	1
12204	at5g04260	363	445	CDS	WCRKC thioredoxin 2	Encodes a thioredoxin (WCRKC2) localized in chloro	WCRKC thioredoxin 2 (WCRKC2); INVOLVED IN: cell re	0	0	1	0	1	0	0	0	0	0	1	1	0	0	0	0	0	1	1.4	2.83133	5	5	1
779	at1g04440	2998	3131	CDS	casein kinase like 13		casein kinase like 13 (CKL13); FUNCTIONS IN: prote	0	0	1	0	0	0	0	0	1	0	1	0	0	0	1	1	0	0	1.4	2.82537	4.8	5	1
5307	at2g23550	742	810	CDS	methyl esterase 6	Encodes a protein predicted to act as a carboxyles	methyl esterase 6 (MES6); CONTAINS InterPro DOMAIN	0	0	0	0	0	0	0	0	0	0	1	1	0	0	1	1	0	1	1.4	2.82029	4.4	5	1
14793	at5g58060	1188	1398	CDS	SNARE-like superfamily protein	member of YKT6 Gene Family	YKT61; FUNCTIONS IN: molecular_function unknown; I	0	0	0	0	0	0	0	0	0	0	1	1	0	0	0	0	0	0	1	2.81991	4.5	2	1
9925	at4g08470	868	968	CDS	MAPK/ERK kinase kinase 3	Encodes a member of the A1 subgroup of the MEKK (M	MAPK/ERK kinase kinase 3 (MEKK3); FUNCTIONS IN: pr	0	0	0	0	1	1	0	0	0	0	1	0	0	0	1	0	0	0	1	2.81683	10.75	4	1
2747	at1g50440	537	611	CDS	RING/FYVE/PHD zinc finger superfamily protein		RING/FYVE/PHD zinc finger superfamily protein; FUN	0	0	0	0	1	1	0	0	0	0	0	0	0	0	1	0	0	0	1.66667	2.81333	4.33333	3	1
12994	at5g18100	129	223	CDS	copper/zinc superoxide dismutase 3	A putative peroxisomal CuZnSOD inducible by a high	copper/zinc superoxide dismutase 3 (CSD3); FUNCTIO	0	0	0	0	0	0	0	0	0	0	1	1	0	0	0	0	0	1	1	2.81053	4	3	1
12308	at5g05980	960	1128	CDS	DHFS-FPGS homolog B		DHFS-FPGS homolog B (DFB); CONTAINS InterPro DOMAI	0	0	0	0	0	0	0	0	0	0	0	1	0	0	1	0	1	1	1.25	2.80769	5	4	1
4447	at1g79620	2804	2884	CDS	Leucine-rich repeat protein kinase family protein		Leucine-rich repeat protein kinase family protein;	0	0	0	0	0	0	0	0	1	0	0	0	0	0	1	1	0	0	1.66667	2.80658	4	3	1
10682	at4g21200	3443	3677	CDS	gibberellin 2-oxidase 8	Encodes a protein with gibberellin 2-oxidase activ	gibberellin 2-oxidase 8 (GA2OX8); CONTAINS InterPr	0	0	0	0	1	1	0	0	0	0	0	0	0	0	0	0	0	0	1	2.80638	5.5	2	1
7858	at3g19710	1006	1082	CDS	branched-chain aminotransferase4	Belongs to the branched-chain amino acid aminotran	branched-chain aminotransferase4 (BCAT4); CONTAINS	0	0	0	0	1	1	0	0	0	0	0	0	0	0	0	0	0	0	2	2.80519	4.5	2	1
11088	at4g26910	995	1086	CDS	Dihydrolipoamide succinyltransferase		Dihydrolipoamide succinyltransferase; FUNCTIONS IN	0	0	1	0	1	1	0	0	0	0	0	0	0	0	0	0	0	0	1.66667	2.80072	4.33333	3	1
10470	at4g17480	1672	1745	CDS	alpha/beta-Hydrolases superfamily protein		alpha/beta-Hydrolases superfamily protein; FUNCTIO	0	0	0	0	0	1	0	0	0	0	1	1	0	0	0	1	0	0	1.5	2.80068	4.75	4	1
2654	at1g48430	1658	1772	CDS	Dihydroxyacetone kinase		Dihydroxyacetone kinase; FUNCTIONS IN: glycerone k	0	0	0	0	0	0	0	0	1	0	1	1	0	0	0	0	0	0	1.33333	2.7971	6.33333	3	1
14997	at5g61390	376	447	CDS	Polynucleotidyl transferase ribonuclease H-like su		Polynucleotidyl transferase ribonuclease H-like su	0	0	1	0	0	0	0	0	1	1	0	0	0	0	0	0	0	0	1	2.7963	3.33333	3	1
6242	at2g39920	354	431	CDS	HAD superfamily subfamily IIIB acid phosphatase		HAD superfamily subfamily IIIB acid phosphatase ;	0	0	1	1	1	0	0	0	0	0	1	1	0	0	0	0	0	0	1.2	2.79231	3.8	5	1
1244	at1g11340	316	398	CDS	S-locus lectin protein kinase family protein		S-locus lectin protein kinase family protein; FUNC	0	0	0	0	0	0	0	0	0	0	0	0	0	0	1	1	0	0	1	2.78916	4	2	1
13011	at5g18230	3509	3619	CDS	transcription regulator NOT2/NOT3/NOT5 family prot		transcription regulator NOT2/NOT3/NOT5 family prot	0	0	0	0	0	0	0	0	0	0	1	0	0	0	0	1	1	1	1.25	2.78829	4.5	4	1
9756	at4g02405	870	1004	CDS	S-adenosyl-L-methionine-dependent methyltransferas		S-adenosyl-L-methionine-dependent methyltransferas	0	0	0	0	0	1	0	0	1	1	0	0	0	0	1	0	0	0	1.25	2.78519	4	4	1
14541	at5g53350	1668	1774	CDS	CLP protease regulatory subunit X	CLP protease regulatory subunit CLPX mRNA nuclear	CLP protease regulatory subunit X (CLPX); FUNCTION	0	0	0	0	0	0	0	0	0	1	0	0	0	0	1	1	0	0	1.66667	2.77882	7	3	1
9322	at3g59770	1697	1816	CDS	sacI homology domain-containing protein / WW domai	Encodes a phosphoinositide phosphatase. The sac9 n	SUPPRESSOR OF ACTIN 9 (SAC9); FUNCTIONS IN: inosit	0	0	0	0	0	0	0	0	0	0	1	1	0	0	1	1	0	1	1	2.77333	7.2	5	1
8287	at3g27470	2365	2476	CDS	Protein of unknown function (DUF707)		Protein of unknown function (DUF707); FUNCTIONS IN	0	0	0	0	0	0	0	0	0	0	1	1	0	0	0	0	0	0	1	2.76786	4.5	2	1
10705	at4g21450	2021	2109	CDS;three_prime_UTR	PapD-like superfamily protein		PapD-like superfamily protein; FUNCTIONS IN: struc	0	0	0	0	0	0	0	0	0	0	0	1	0	0	1	1	0	0	1	2.76779	5	3	1
3000	at1g53560	428	515	CDS	Ribosomal protein L18ae family		Ribosomal protein L18ae family; BEST Arabidopsis t	0	0	0	0	0	0	0	0	0	0	0	1	0	0	0	0	1	1	1	2.75758	5.66667	3	1
9489	at3g62290	1733	1831	CDS	ADP-ribosylation factor A1E	A member of ARF GTPase family. A thaliana has 21 m	ADP-ribosylation factor A1E (ARFA1E); FUNCTIONS IN	0	0	0	0	0	0	0	0	0	0	1	1	0	0	1	0	0	0	1.33333	2.75758	7.66667	3	1
2633	at1g48090	7286	7380	CDS	calcium-dependent lipid-binding family protein		calcium-dependent lipid-binding family protein; FU	0	0	0	0	0	0	0	0	0	0	0	0	0	0	1	0	1	1	1	2.75439	4.66667	3	1
4991	at2g17210	1959	2015	CDS	Tetratricopeptide repeat (TPR)-like superfamily pr		Tetratricopeptide repeat (TPR)-like superfamily pr	0	0	0	0	0	0	0	0	0	0	1	1	0	0	0	0	0	0	1.5	2.75439	3.5	2	1
7571	at3g14650	1528	1609	CDS	cytochrome P450 family 72 subfamily A polypeptide	putative cytochrome P450	cytochrome P450 family 72 subfamily A polypeptide	0	0	0	0	1	1	0	0	0	0	0	0	0	0	1	0	0	0	1.66667	2.75203	4.33333	3	1
2046	at1g26160	682	799	CDS	Metal-dependent phosphohydrolase		Metal-dependent phosphohydrolase; FUNCTIONS IN: ca	0	0	0	0	0	0	0	0	1	0	1	1	0	0	0	0	0	0	1.33333	2.74294	5.33333	3	1
14789	at5g58040	2565	2665	CDS	homolog of yeast FIP1 [V]	Encodes a subunit of the polyadenylation apparatus	homolog of yeast FIP1 [V] (FIP1[V]); FUNCTIONS IN:	0	0	1	0	0	0	0	0	1	1	0	0	0	0	1	0	0	0	1.5	2.73515	3.75	4	1
9307	at3g59570	373	558	CDS	Ypt/Rab-GAP domain of gyp1p superfamily protein		Ypt/Rab-GAP domain of gyp1p superfamily protein; F	0	0	0	0	0	0	0	0	0	0	1	1	0	0	0	0	0	0	1	2.73387	5	2	1
4386	at1g78810	278	367	CDS;three_prime_UTR			unknown protein; Has 75 Blast hits to 52 proteins	0	0	0	0	1	0	0	0	0	0	1	1	0	0	0	0	0	0	2	2.73333	4.33333	3	1
15200	at5g64560	554	627	CDS	magnesium transporter 9	Transmembrane magnesium transporter. One of 9 fami	magnesium transporter 9 (MGT9); FUNCTIONS IN: magn	0	0	0	0	1	1	0	0	0	0	0	0	0	0	0	0	0	0	1.5	2.72973	6	2	1
10291	at4g15210	1883	1979	CDS	beta-amylase 5	cytosolic beta-amylase expressed in rosette leaves	beta-amylase 5 (BAM5); FUNCTIONS IN: beta-amylase	0	0	0	0	1	1	0	0	0	0	0	0	0	0	0	0	0	1	1	2.72852	5	3	1
2032	at1g25500	1520	1616	CDS	Plasma-membrane choline transporter family protein		Plasma-membrane choline transporter family protein	0	0	0	0	0	0	0	0	0	0	1	1	0	0	1	0	0	0	1.33333	2.72509	14.3333	3	1
12425	at5g08630	707	795	CDS	DDT domain-containing protein		DDT domain-containing protein; CONTAINS InterPro D	0	0	0	0	0	0	0	0	0	0	0	0	0	0	1	1	0	0	1.5	2.72472	4.5	2	1
1207	at1g10820	1342	1444	CDS	Protein of unknown function (DUF3755)		Protein of unknown function (DUF3755); CONTAINS In	0	0	0	0	0	0	0	0	0	0	1	1	0	0	0	0	0	0	1	2.7233	4	2	1
1171	at1g10390	1567	1673	CDS	Nucleoporin autopeptidase		Nucleoporin autopeptidase; FUNCTIONS IN: transport	0	0	0	0	1	1	0	0	1	1	0	1	0	0	1	1	0	0	1.14286	2.7223	4.28571	7	1
11362	at4g31390	1494	1577	CDS	Protein kinase superfamily protein		Protein kinase superfamily protein; FUNCTIONS IN:	0	0	0	0	0	0	0	0	0	0	1	1	0	0	1	0	0	0	1	2.71429	4	3	1
15090	at5g62880	1010	1117	CDS	RAC-like 10	A member of ROP GTPase gene family.	RAC-like 10 (RAC10); FUNCTIONS IN: GTP binding; IN	0	0	0	0	0	0	0	0	0	0	1	1	0	0	1	0	0	0	1	2.69753	4.33333	3	1
10654	at4g20380	1794	1880	CDS	LSD1 zinc finger family protein	LSD1 monitors a superoxide-dependent signal and ne	LESION SIMULATING DISEASE (LSD1); CONTAINS InterPr	0	0	0	0	0	0	0	0	1	0	0	0	0	0	1	1	0	0	1.33333	2.69732	5.66667	3	1
11526	at4g33630	3196	3301	CDS	Protein of unknown function (DUF3506)		EXECUTER1 (EX1); FUNCTIONS IN: DNA binding nucleas	0	0	0	0	0	0	0	0	0	0	1	1	0	0	1	0	0	0	1.33333	2.69182	4.33333	3	1
593	at1g01770	1297	1359	CDS			unknown protein; CONTAINS InterPro DOMAIN/s: Prote	0	0	0	0	0	0	0	0	0	0	1	1	0	0	1	0	0	1	1.75	2.69048	4	4	1
14642	at5g54870	2169	2254	CDS			unknown protein; FUNCTIONS IN: molecular_function	0	0	0	0	0	1	0	0	0	0	1	1	0	0	0	0	0	0	1.33333	2.68992	3.66667	3	1
11417	at4g32240	538	621	CDS			unknown protein; Has 30201 Blast hits to 17322 pro	0	0	0	0	0	0	0	0	0	0	0	0	0	0	1	1	0	0	1.5	2.68452	4	2	1
2383	at1g32940	2325	2405	CDS	Subtilase family protein		SBT3.5; FUNCTIONS IN: identical protein binding se	0	0	0	0	1	0	0	0	1	0	0	0	0	0	1	1	0	0	1	2.6821	5.25	4	1
3474	at1g64200	590	674	CDS	vacuolar H+-ATPase subunit E isoform 3		vacuolar H+-ATPase subunit E isoform 3 (VHA-E3); F	0	0	1	0	0	0	0	0	0	1	1	1	0	0	0	0	0	0	1.25	2.67353	4	4	1
3711	at1g68290	171	251	CDS	endonuclease 2	Encodes a putative endonuclease but no demonstrabl	endonuclease 2 (ENDO 2); FUNCTIONS IN: endonucleas	0	0	1	0	1	1	0	0	1	0	0	0	0	0	0	0	0	0	1.25	2.67284	5.75	4	1
13798	at5g38830	535	623	CDS	Cysteinyl-tRNA synthetase class Ia family protein		Cysteinyl-tRNA synthetase class Ia family protein;	0	0	0	0	1	1	0	0	0	0	0	0	0	0	0	1	0	0	1.66667	2.67041	4	3	1
1401	at1g14230	2477	2572	CDS	GDA1/CD39 nucleoside phosphatase family protein		GDA1/CD39 nucleoside phosphatase family protein; F	0	0	0	0	0	0	0	0	0	0	1	1	0	0	0	0	0	0	1	2.66667	4.5	2	1
7443	at3g13300	5682	5776	CDS	Transducin/WD40 repeat-like superfamily protein	Encodes VCS (VARICOSE). Involved in mRNA decappi	VARICOSE (VCS); FUNCTIONS IN: protein homodimeriza	0	0	0	0	0	1	0	0	0	1	1	1	0	0	0	1	0	0	1	2.66526	4.8	5	1
1291	at1g12240	2807	2912	CDS	Glycosyl hydrolases family 32 protein		ATBETAFRUCT4; FUNCTIONS IN: hydrolase activity hyd	0	0	0	0	0	0	0	0	0	0	1	1	0	0	0	0	0	1	1.33333	2.65409	4.33333	3	1
2728	at1g50180	1108	1181	CDS	NB-ARC domain-containing disease resistance protei		NB-ARC domain-containing disease resistance protei	0	0	0	1	0	0	0	0	0	0	1	0	0	0	1	1	0	0	1.25	2.65203	4	4	1
5396	at2g25320	4716	4870	CDS	TRAF-like family protein		TRAF-like family protein; LOCATED IN: chloroplast;	0	0	0	0	0	0	0	0	0	0	1	1	0	0	1	0	0	0	1	2.64516	4.66667	3	1
6080	at2g37840	2406	2486	CDS	Protein kinase superfamily protein		Protein kinase superfamily protein; FUNCTIONS IN:	0	0	0	0	0	0	0	0	0	0	1	0	0	0	1	1	0	0	1.66667	2.64198	5	3	1
4878	at2g13790	3444	3525	CDS	somatic embryogenesis receptor-like kinase 4		somatic embryogenesis receptor-like kinase 4 (SERK	0	0	0	0	0	0	0	0	0	1	1	0	0	0	1	1	0	0	1.25	2.64024	13.5	4	1
4285	at1g77500	2644	2716	CDS	Protein of unknown function (DUF630 and DUF632)		Protein of unknown function (DUF630 and DUF632); I	0	0	0	0	0	0	0	0	1	0	0	0	0	0	1	1	0	0	1.66667	2.6347	3.66667	3	1
8818	at3g51920	1104	1196	CDS	calmodulin 9	encodes a divergent member of calmodulin which is	calmodulin 9 (CAM9); FUNCTIONS IN: calcium ion bin	0	0	0	0	1	1	0	0	0	0	0	0	0	0	0	0	0	0	1.5	2.63441	5	2	1
2489	at1g35350	1525	1616	CDS	EXS (ERD1/XPR1/SYG1) family protein		EXS (ERD1/XPR1/SYG1) family protein; LOCATED IN: i	0	0	0	0	1	1	0	0	0	0	0	0	0	0	0	0	0	0	1	2.63043	3.5	2	1
2816	at1g51610	2973	3102	CDS	Cation efflux family protein		Cation efflux family protein; FUNCTIONS IN: cation	0	0	0	0	1	1	0	0	0	0	1	0	0	0	0	0	0	0	1	2.62821	5	3	1
1651	at1g17840	2686	2773	CDS	white-brown complex homolog protein 11	Encodes a plasma membrane-localized ATP-binding ca	white-brown complex homolog protein 11 (WBC11); FU	0	0	0	0	1	1	0	0	0	0	0	0	0	0	0	0	0	0	1	2.625	4	2	1
2207	at1g29660	361	520	CDS	GDSL-like Lipase/Acylhydrolase superfamily protein		GDSL-like Lipase/Acylhydrolase superfamily protein	0	0	0	0	0	0	0	0	0	0	0	0	0	0	1	1	0	0	1	2.62188	4.5	2	1
7311	at3g11220	1500	1582	CDS	Paxneb protein-related	A subunit of Elongator a histone acetyl transferas	ELONGATA 1 (ELO1); FUNCTIONS IN: molecular_functio	0	0	0	0	0	0	0	0	1	0	0	1	0	0	1	1	0	1	1.8	2.61687	3.8	5	1
5449	at2g26190	671	748	CDS	calmodulin-binding family protein		calmodulin-binding family protein; FUNCTIONS IN: c	0	0	0	0	0	0	0	0	1	0	0	0	0	0	1	1	0	0	1.66667	2.61538	4.33333	3	1
12733	at5g13740	3882	3964	CDS	zinc induced facilitator 1	Encodes ZIF1 (ZINC-INDUCED FACILITATOR1) a member	zinc induced facilitator 1 (ZIF1); FUNCTIONS IN: c	0	0	0	0	0	0	0	0	0	0	1	1	0	0	1	0	0	0	1.33333	2.60241	4.66667	3	1
14877	at5g59440	940	1015	CDS	P-loop containing nucleoside triphosphate hydrolas	Encodes thymidylate kinase which exists in two iso	ZEUS1 (ZEU1); FUNCTIONS IN: thymidylate kinase act	0	0	1	0	1	1	0	0	0	0	0	0	0	0	0	0	0	0	1.33333	2.60088	3.66667	3	1
11102	at4g27070	2014	2104	CDS	tryptophan synthase beta-subunit 2	Tryptophan synthase beta. Expressed at low levels	tryptophan synthase beta-subunit 2 (TSB2); CONTAIN	0	0	0	0	0	0	0	0	0	0	1	1	0	0	1	0	0	0	1.33333	2.60073	4.66667	3	1
9486	at3g62240	2153	2234	CDS	RING/U-box superfamily protein		RING/U-box superfamily protein; FUNCTIONS IN: zinc	0	0	0	0	0	0	0	0	0	1	0	0	0	0	1	1	0	0	1	2.5935	4	3	1
4067	at1g74390	1931	2001	CDS	Polynucleotidyl transferase ribonuclease H-like su		Polynucleotidyl transferase ribonuclease H-like su	0	0	0	0	1	1	0	0	0	0	0	0	0	0	0	0	0	0	1.5	2.59155	3.5	2	1
12567	at5g11530	5104	5338	three_prime_UTR	embryonic flower 1 (EMF1)	Involved in regulating reproductive development	embryonic flower 1 (EMF1); Has 1807 Blast hits to	0	0	0	0	0	0	0	0	0	0	1	1	0	0	0	0	0	0	1	2.57872	5	2	1
7755	at3g17690	2025	2113	CDS	cyclic nucleotide gated channel 19	member of Cyclic nucleotide gated channel family	cyclic nucleotide gated channel 19 (CNGC19); FUNCT	0	0	0	0	0	0	0	0	0	0	0	0	0	0	1	1	0	0	1.5	2.57865	3.5	2	1
4870	at2g13560	2084	2363	CDS	NAD-dependent malic enzyme 1	Encodes an NAD-dependent malic enzyme (NAD-ME) tha	NAD-dependent malic enzyme 1 (NAD-ME1); FUNCTIONS	0	0	0	0	0	0	0	0	0	0	0	1	0	0	1	1	0	1	1	2.575	5.25	4	1
6934	at3g04480	1801	1876	CDS	endoribonucleases		endoribonucleases; FUNCTIONS IN: endoribonuclease	0	0	0	0	0	0	0	0	0	1	0	0	0	0	1	1	0	1	1.25	2.5625	3.5	4	1
2649	at1g48370	1545	1614	CDS	YELLOW STRIPE like 8	Arabidopsis thaliana metal-nicotianamine transport	YELLOW STRIPE like 8 (YSL8); FUNCTIONS IN: oligope	0	0	0	0	0	0	0	0	0	0	1	1	0	0	0	0	0	0	1.5	2.55714	4.5	2	1
12146	at5g03220	881	961	CDS	Mediator complex subunit Med7		Mediator complex subunit Med7; FUNCTIONS IN: RNA p	0	0	0	0	1	1	0	0	0	0	0	0	0	0	0	0	0	0	1	2.55556	3.5	2	1
12626	at5g12140	267	361	three_prime_UTR	cystatin-1	Encodes a cystatin.	cystatin-1 (CYS1); FUNCTIONS IN: cysteine-type end	0	0	1	0	1	1	0	0	0	0	0	0	0	0	0	0	0	0	1	2.55439	3.66667	3	1
3137	at1g55870	1080	1154	CDS	Polynucleotidyl transferase ribonuclease H-like su	Encodes a poly(A)-specific ribonuclease AtPARN. Ex	ABA-HYPERSENSITIVE GERMINATION 2 (AHG2); FUNCTIONS	0	0	0	0	0	0	0	0	1	1	0	0	0	0	0	0	0	0	1.5	2.55333	3.5	2	1
3454	at1g63830	419	529	CDS	PLAC8 family protein		PLAC8 family protein; LOCATED IN: plasma membrane	0	0	0	0	1	1	0	0	0	0	0	0	0	0	1	0	0	0	1	2.55255	4	3	1
2228	at1g29750	566	660	CDS	receptor-like kinase in flowers 1	Receptor-like serine/threonine kinase (RKF1). The	receptor-like kinase in flowers 1 (RKF1); FUNCTION	0	0	1	0	1	1	0	0	0	0	0	0	0	0	0	0	0	0	1	2.54386	4	3	1
14749	at5g57350	943	1013	CDS	H(+)-ATPase 3	member of Plasma membrane H+-ATPase family	H(+)-ATPase 3 (HA3); FUNCTIONS IN: ATPase activity	0	0	0	0	0	0	0	0	1	1	0	0	0	0	1	0	0	0	1.33333	2.53521	3.33333	3	1
10159	at4g13150	941	1040	CDS			unknown protein; Has 83 Blast hits to 82 proteins	0	0	0	0	1	1	0	0	0	0	0	0	0	0	1	0	0	0	1	2.53333	4.66667	3	1
15089	at5g62810	2717	2812	CDS	peroxin 14	mutant has a defect in the intracellular transport	peroxin 14 (PEX14); FUNCTIONS IN: protein transpor	0	0	0	0	0	0	0	0	0	0	1	1	0	0	1	0	0	0	1.33333	2.53125	7.66667	3	1
3585	at1g66260	443	538	CDS	RNA-binding (RRM/RBD/RNP motifs) family protein		RNA-binding (RRM/RBD/RNP motifs) family protein; F	0	0	1	0	0	0	0	0	0	0	1	1	0	0	1	0	0	0	1.25	2.52865	4.75	4	1
8399	at3g33530	7729	7842	CDS	Transducin family protein / WD-40 repeat family pr		Transducin family protein / WD-40 repeat family pr	0	0	0	0	0	0	0	0	0	0	1	1	0	0	0	0	0	0	1.5	2.52632	5	2	1
7675	at3g16230	2855	2942	CDS	Predicted eukaryotic LigT		Predicted eukaryotic LigT; FUNCTIONS IN: RNA bindi	0	0	0	0	1	1	0	0	0	0	0	0	0	0	0	0	0	0	1	2.51705	4	2	1
7147	at3g08690	311	412	five_prime_UTR	ubiquitin-conjugating enzyme 11		ubiquitin-conjugating enzyme 11 (UBC11); CONTAINS	0	0	0	0	0	0	0	0	1	0	0	0	0	0	1	1	0	0	1.33333	2.51307	3.33333	3	1
7890	at3g20250	488	558	CDS	pumilio 5	Encodes a member of the Arabidopsis Pumilio (APUM)	pumilio 5 (PUM5); FUNCTIONS IN: RNA binding bindin	0	0	0	0	0	0	0	0	1	1	1	0	0	0	0	1	0	0	1	2.50704	3.75	4	1
8270	at3g27080	916	1190	CDS	translocase of outer membrane 20 kDa subunit 3	Component of the TOM complex involved in transpor	translocase of outer membrane 20 kDa subunit 3 (TO	0	0	0	0	1	0	0	0	0	0	0	0	0	0	1	1	0	0	1.33333	2.50667	5.33333	3	1
753	at1g04200	1106	1196	CDS			FUNCTIONS IN: molecular_function unknown; INVOLVED	0	0	0	0	1	1	0	0	0	0	0	0	0	0	0	0	0	0	1	2.50549	5	2	1
1470	at1g15170	948	1018	CDS	MATE efflux family protein		MATE efflux family protein; FUNCTIONS IN: antiport	0	0	0	0	0	0	0	0	0	0	0	0	0	0	1	1	0	0	1	2.5	4	2	1
9698	at4g01540	1887	1990	CDS	NAC with transmembrane motif1	Encodes a membrane-bound NAC (for NAM ATAF1/2 CUC2	NAC with transmembrane motif1 (NTM1); CONTAINS Int	0	0	0	0	0	0	0	0	0	0	0	0	0	0	1	1	1	0	1.33333	2.49679	4	3	1
4809	at2g06025	2799	2894	CDS	Acyl-CoA N-acyltransferases (NAT) superfamily prot		Acyl-CoA N-acyltransferases (NAT) superfamily prot	0	0	0	0	0	0	0	0	1	1	1	0	0	0	0	0	0	0	1	2.48264	6.33333	3	1
4301	at1g77810	1828	1920	CDS	Galactosyltransferase family protein		Galactosyltransferase family protein; FUNCTIONS IN	0	0	0	0	0	0	0	0	1	1	0	0	0	0	0	0	0	0	1.5	2.47849	3.5	2	1
11162	at4g27830	315	398	CDS	beta glucosidase 10		beta glucosidase 10 (BGLU10); FUNCTIONS IN: cation	0	0	0	0	0	0	0	0	1	0	0	0	0	0	1	1	0	0	1	2.46825	6	3	1
6894	at3g03360	1658	1722	CDS	F-box/RNI-like superfamily protein		F-box/RNI-like superfamily protein; INVOLVED IN: b	0	0	0	0	0	0	0	0	0	0	0	0	0	0	1	1	0	0	1	2.46154	3.5	2	1
930	at1g06850	860	970	CDS	basic leucine-zipper 52		basic leucine-zipper 52 (bZIP52); FUNCTIONS IN: DN	0	0	0	0	0	0	0	0	0	0	1	1	0	0	0	0	0	0	1	2.45045	4	2	1
1635	at1g17500	3693	3758	CDS	ATPase E1-E2 type family protein / haloacid dehalo		ATPase E1-E2 type family protein / haloacid dehalo	0	0	0	0	0	0	0	0	0	0	1	0	0	0	0	0	1	1	1	2.44949	3	3	1
5266	at2g22830	1705	1791	CDS	squalene epoxidase 2		squalene epoxidase 2 (SQE2); FUNCTIONS IN: squalen	0	0	0	0	1	1	0	0	0	0	0	0	0	0	0	0	0	0	1	2.44828	5	2	1
7646	at3g15770	1006	1089	CDS			unknown protein; BEST Arabidopsis thaliana protein	0	0	0	0	0	0	0	0	0	0	0	0	0	0	1	1	0	0	1.5	2.44048	4.5	2	1
6103	at2g38180	543	629	CDS	SGNH hydrolase-type esterase superfamily protein		SGNH hydrolase-type esterase superfamily protein;	0	0	0	0	0	0	0	0	0	0	1	1	0	0	0	0	0	0	1	2.43678	7	2	1
10993	at4g25434	1532	1625	CDS	nudix hydrolase homolog 10		nudix hydrolase homolog 10 (NUDT10); CONTAINS Inte	0	0	0	1	1	1	0	0	0	0	0	0	0	0	0	0	0	0	1	2.43262	4.33333	3	1
13277	at5g23010	3176	3277	CDS	methylthioalkylmalate synthase 1	Encodes a methylthioalkylmalate synthase catalyzes	methylthioalkylmalate synthase 1 (MAM1); FUNCTIONS	0	0	0	0	0	0	0	0	0	0	0	0	0	0	1	1	0	0	1	2.43137	4	2	1
1549	at1g16190	1511	1587	CDS	Rad23 UV excision repair protein family	Encodes a member of the RADIATION SENSITIVE23 (RAD	RADIATION SENSITIVE23A (RAD23A); FUNCTIONS IN: dam	0	0	0	0	0	0	0	0	0	0	1	1	0	0	0	0	0	0	1	2.41558	3.5	2	1
7853	at3g19670	3226	3289	CDS	pre-mRNA-processing protein 40B	Binds the carboxyl-terminal domain (CTD) of the la	pre-mRNA-processing protein 40B (PRP40B); FUNCTION	0	0	0	0	0	0	0	0	0	0	1	1	0	0	0	0	0	1	1.33333	2.40625	3	3	1
2613	at1g47500	1252	1365	CDS	RNA-binding protein 47C'		RNA-binding protein 47C' (RBP47C'); CONTAINS Inter	0	0	0	0	0	0	0	0	0	0	1	1	0	0	0	0	0	0	1	2.39912	6	2	1
11994	at4g39970	350	441	CDS	Haloacid dehalogenase-like hydrolase (HAD) superfa		Haloacid dehalogenase-like hydrolase (HAD) superfa	0	0	1	0	1	1	0	0	0	0	1	1	0	0	0	0	0	0	1.4	2.39783	3.8	5	1
14035	at5g44070	1941	2042	CDS	phytochelatin synthase 1 (PCS1)	Phytochelatin synthase gene confers tolerance to c	CADMIUM SENSITIVE 1 (CAD1); FUNCTIONS IN: cadmium	0	0	0	0	1	1	0	0	0	0	0	0	0	0	0	0	0	0	1	2.39706	4	2	1
8156	at3g25610	1638	1716	CDS	ATPase E1-E2 type family protein / haloacid dehalo		ATPase E1-E2 type family protein / haloacid dehalo	0	0	0	0	1	1	0	0	0	0	0	0	0	0	0	0	0	0	1.5	2.37975	3.5	2	1
11356	at4g31180	3269	3357	CDS	Class II aminoacyl-tRNA and biotin synthetases sup		Class II aminoacyl-tRNA and biotin synthetases sup	0	0	0	0	0	0	0	0	0	0	0	0	0	0	1	1	0	0	1	2.3764	3.5	2	1
15366	at5g66640	1667	1755	CDS	DA1-related protein 3		DA1-related protein 3 (DAR3); CONTAINS InterPro DO	0	0	0	0	0	0	0	0	1	0	0	0	0	0	1	1	0	0	1	2.35581	4.66667	3	1
11597	at4g34265	212	337	CDS			unknown protein; FUNCTIONS IN: molecular_function	0	0	0	0	0	0	0	0	1	1	0	0	0	0	0	1	0	0	1	2.35185	12	3	1
10563	at4g18950	1723	1828	CDS	Integrin-linked protein kinase family		Integrin-linked protein kinase family; FUNCTIONS I	0	0	0	0	1	1	0	0	0	0	1	0	0	0	0	0	0	0	1	2.34591	4	3	1
4410	at1g79190	3573	3670	CDS	ARM repeat superfamily protein		ARM repeat superfamily protein; FUNCTIONS IN: bind	0	0	0	0	0	0	0	0	0	0	0	0	0	0	0	0	1	1	1	2.31122	4	2	1
7457	at3g13445	1977	2076	CDS;three_prime_UTR	TATA binding protein 1	TBP (TATA binding protein) associates with TAF(II)	TATA binding protein 1 (TBP1); FUNCTIONS IN: RNA p	0	0	0	0	0	0	0	0	0	0	0	0	0	0	1	1	0	0	1	2.3	5	2	1
9791	at4g03080	1775	1866	CDS	BRI1 suppressor 1 (BSU1)-like 1		BRI1 suppressor 1 (BSU1)-like 1 (BSL1); FUNCTIONS	0	0	0	0	0	0	0	0	1	1	0	0	0	0	0	0	0	0	1	2.28804	3.5	2	1
3756	at1g69170	1308	1402	CDS	Squamosa promoter-binding protein-like (SBP domain		Squamosa promoter-binding protein-like (SBP domain	0	0	0	0	0	0	0	0	0	0	1	1	0	0	0	0	0	0	1.5	2.28421	4	2	1
2717	at1g49980	3779	3878	CDS	DNA/RNA polymerases superfamily protein		DNA/RNA polymerases superfamily protein; FUNCTIONS	0	0	0	0	0	0	0	0	0	0	0	0	0	0	1	1	0	0	1	2.26	4	2	1
11098	at4g26970	5359	5441	CDS	aconitase 2	Encodes an aconitase that can catalyze the convers	aconitase 2 (ACO2); FUNCTIONS IN: aconitate hydrat	0	0	0	0	0	0	0	0	1	1	0	0	0	0	0	0	0	0	1	2.25301	3	2	1
3851	at1g70610	1379	1468	CDS	transporter associated with antigen processing pro	member of TAP subfamily	transporter associated with antigen processing pro	0	0	0	0	0	0	0	0	0	0	1	1	0	0	1	0	1	0	1	2.24722	3.75	4	1
9018	at3g55440	1890	1999	CDS	triosephosphate isomerase	Encodes triosephosphate isomerase.	triosephosphate isomerase (TPI); FUNCTIONS IN: tri	0	0	0	0	0	0	0	0	0	0	1	1	0	0	0	0	0	0	1	2.24545	4	2	1
10040	at4g11260	1129	1246	CDS	phosphatase-related	Functions in plant disease resistance signaling S	SGT1B; FUNCTIONS IN: protein binding; INVOLVED IN:	0	0	0	0	0	0	0	0	0	0	0	0	0	0	0	0	1	1	1	2.24153	6.5	2	1
5639	at2g29650	2187	2261	CDS	phosphate transporter 4;1	Encodes an inorganic phosphate transporter (PHT4;1	phosphate transporter 4;1 (PHT4;1); CONTAINS Inter	0	0	0	0	1	1	0	0	0	0	0	0	0	0	0	0	0	1	1	2.23556	3.33333	3	1
8291	at3g27570	1150	1239	CDS	Sucrase/ferredoxin-like family protein		Sucrase/ferredoxin-like family protein; FUNCTIONS	0	0	0	0	0	0	0	0	1	1	1	0	0	0	0	0	0	0	1	2.2037	3	3	1
5808	at2g32320	3902	4017	CDS	tRNAHis guanylyltransferase		tRNAHis guanylyltransferase; CONTAINS InterPro DOM	0	0	0	0	0	0	0	0	0	0	1	1	0	0	0	0	0	1	1	2.18678	3.66667	3	1
14446	at5g51430	2574	2710	CDS	conserved oligomeric Golgi complex component-relat	Encodes a protein that is homologous to Cog7 a sub	EMBRYO YELLOW (EYE); CONTAINS InterPro DOMAIN/s: C	0	0	1	0	0	0	0	0	1	0	0	0	0	0	1	1	0	0	1	2.14051	4.25	4	1
8683	at3g49500	4051	4306	five_prime_UTR	RNA-dependent RNA polymerase 6	Encodes RNA-dependent RNA polymerase. Involved in	RNA-dependent RNA polymerase 6 (RDR6); CONTAINS In	0	0	0	0	0	0	0	0	0	0	1	1	0	0	0	0	0	0	1	2.12695	4	2	1
12077	at5g01990	778	890	CDS	Auxin efflux carrier family protein		Auxin efflux carrier family protein; FUNCTIONS IN:	0	0	1	0	1	0	0	0	0	0	0	0	0	0	1	1	0	0	1	2.05973	3.25	4	1
5231	at2g21660	646	954	CDS	cold circadian rhythm and rna binding 2	Encodes a small glycine-rich RNA binding protein t	cold circadian rhythm and rna binding 2 (CCR2); FU	1	1	1	1	1	1	1	1	1	1	1	1	1	1	1	1	1	1	267.667	1027.88	2213.39	18	0
4243	at1g76930	689	1070	CDS	extensin 4	Encodes an Arabidopsis extensin gene that belongs	extensin 4 (EXT4); FUNCTIONS IN: structural consti	1	1	1	1	1	1	1	1	1	1	1	1	1	1	1	1	1	1	145.944	669.353	1124.17	18	0
8469	at3g45140	2966	3064	CDS	lipoxygenase 2	Chloroplast lipoxygenase required for wound-induce	lipoxygenase 2 (LOX2); FUNCTIONS IN: lipoxygenase	1	1	1	1	1	1	1	1	1	1	1	1	1	1	1	1	1	1	78.8889	185.363	631.222	18	0
11952	at4g39260	670	952	CDS	cold circadian rhythm and RNA binding 1	Encodes a glycine-rich protein with RNA binding do	cold circadian rhythm and RNA binding 1 (CCR1); FU	1	1	1	1	1	1	1	1	1	1	1	1	1	1	1	1	1	1	105.222	178.691	269.5	18	0
10411	at4g16890	451	831	CDS	disease resistance protein (TIR-NBS-LRR class) put	Encodes a Toll Interleukin1 receptor-nucleotide bi	SUPPRESSOR OF NPR1-1 CONSTITUTIVE 1 (SNC1); FUNCTI	1	1	1	1	1	1	1	1	1	1	1	1	1	1	1	1	1	1	65.1111	157.036	253.778	18	0
14791	at5g58040	4959	5196	CDS	homolog of yeast FIP1 [V]	Encodes a subunit of the polyadenylation apparatus	homolog of yeast FIP1 [V] (FIP1[V]); FUNCTIONS IN:	1	1	1	1	1	1	1	1	1	1	1	1	1	1	1	1	1	1	54.6667	105.198	159.889	18	0
4037	at1g73885	720	798	CDS			unknown protein; FUNCTIONS IN: molecular_function	1	1	1	1	1	1	1	1	1	1	1	1	1	1	1	1	1	1	71.7778	101.746	128.222	18	0
13951	at5g42530	321	495	CDS			unknown protein; FUNCTIONS IN: molecular_function	1	1	1	1	1	1	1	1	1	1	1	1	1	1	1	1	1	1	24.7778	95.5067	213.556	18	0
13510	at5g26880	703	854	CDS;three_prime_UTR	AGAMOUS-like 26	Root Specific	AGAMOUS-like 26 (AGL26); FUNCTIONS IN: RNA binding	1	1	1	1	1	1	1	1	1	1	1	1	1	1	1	1	1	1	28.5556	95.337	188.667	18	0
3159	at1g56220	547	1000	CDS	Dormancy/auxin associated family protein		Dormancy/auxin associated family protein; CONTAINS	1	1	1	1	1	0	1	1	1	1	1	1	1	1	1	1	1	1	27.1765	90.6486	177.471	17	0
9181	at3g57460	2361	2604	CDS	catalytics;metal ion binding		catalytics;metal ion binding; FUNCTIONS IN: cataly	1	1	1	1	1	1	1	1	1	1	1	1	1	1	1	1	1	1	42.0556	88.9419	146.444	18	0
9169	at3g57410	364	455	three_prime_UTR	villin 3	Encodes a protein with high homology to animal vil	villin 3 (VLN3); FUNCTIONS IN: actin binding; INVO	1	1	1	1	1	1	1	1	1	1	1	1	1	1	1	1	1	1	45.6111	87.6153	112.278	18	0
4600	at2g01450	1283	1437	CDS	MAP kinase 17	member of MAP Kinase	MAP kinase 17 (MPK17); CONTAINS InterPro DOMAIN/s:	1	1	1	1	1	1	1	1	1	1	1	1	1	1	1	1	1	1	45.1111	87.0333	144.333	18	0
10822	at4g23215	450	514	pseudogenic_CDS		pseudogene of cysteine-rich receptor-like protein		1	1	1	1	1	1	1	1	1	1	1	1	0	1	1	1	0	0	16.1333	85.3559	129	15	0
8720	at3g50480	531	821	CDS	homolog of RPW8 4	Homolog of RPW8	homolog of RPW8 4 (HR4); FUNCTIONS IN: molecular_f	1	1	1	1	1	1	1	1	1	1	1	1	0	1	1	1	1	1	36.4706	85.3216	154.765	17	0
8710	at3g50370	7616	7727	CDS			unknown protein; FUNCTIONS IN: molecular_function	0	0	1	0	0	0	0	0	0	0	1	1	0	1	0	1	0	0	1.4	83.8786	161.8	5	0
4922	at2g15580	583	962	CDS	RING/U-box superfamily protein		RING/U-box superfamily protein; FUNCTIONS IN: zinc	0	0	1	1	1	1	1	1	1	1	1	1	1	1	1	1	1	1	10.9375	80.8697	183.188	16	0
2535	at1g43160	310	405	CDS	related to AP2 6	encodes a member of the ERF (ethylene response fac	related to AP2 6 (RAP2.6); CONTAINS InterPro DOMAI	1	1	1	1	1	1	1	1	1	1	1	1	0	1	1	1	1	1	46.7647	80.761	115.471	17	0
2843	at1g51790	1491	1716	CDS	Leucine-rich repeat protein kinase family protein		Leucine-rich repeat protein kinase family protein;	0	1	1	0	0	0	0	0	0	0	0	0	0	0	0	0	0	0	1	79.9071	175	2	0
6147	at2g38870	360	651	CDS	Serine protease inhibitor potato inhibitor I-type	Predicted to encode a PR (pathogenesis-related) pe	Serine protease inhibitor potato inhibitor I-type	1	1	1	1	1	1	0	0	0	0	0	0	0	0	0	0	0	0	37.5	77.7369	130	6	0
11402	at4g32060	1225	1434	CDS	calcium-binding EF hand family protein		calcium-binding EF hand family protein; FUNCTIONS	1	1	1	1	1	1	1	1	1	1	1	1	1	1	1	1	1	1	46	77.1471	128.389	18	0
5989	at2g36320	371	546	five_prime_UTR	A20/AN1-like zinc finger family protein		A20/AN1-like zinc finger family protein; FUNCTIONS	1	1	1	1	1	1	1	1	0	0	1	0	0	1	0	1	1	0	4.83333	76.6903	170	12	0
9400	at3g61010	1467	1557	CDS	Ferritin/ribonucleotide reductase-like family prot		Ferritin/ribonucleotide reductase-like family prot	1	1	1	1	1	1	1	1	1	1	1	1	1	1	1	1	1	1	53.7778	73.1935	87.4444	18	0
6435	at2g43530	116	277	CDS	Scorpion toxin-like knottin superfamily protein	Encodes a defensin-like (DEFL) family protein.	Scorpion toxin-like knottin superfamily protein; F	1	1	1	1	1	1	1	1	1	0	1	1	1	1	1	1	0	1	12.375	72.8071	455	16	0
12288	at5g05600	1320	2234	CDS	2-oxoglutarate (2OG) and Fe(II)-dependent oxygenas		2-oxoglutarate (2OG) and Fe(II)-dependent oxygenas	1	1	1	1	1	1	0	0	0	0	0	1	0	0	0	1	0	1	12.5556	70.0684	158	9	0
2413	at1g33720	1277	2690	CDS	cytochrome P450 family 76 subfamily C polypeptide	member of CYP76C	cytochrome P450 family 76 subfamily C polypeptide	0	0	0	0	0	0	0	1	1	0	1	0	0	0	1	1	0	0	3.2	69.6564	232.8	5	0
5402	at2g25510	196	382	five_prime_UTR;CDS			unknown protein; Has 2 Blast hits to 2 proteins in	1	1	1	1	1	1	1	1	1	1	1	1	1	1	1	1	1	1	29.4444	69.5	122.444	18	0
7692	at3g16470	417	506	CDS	Mannose-binding lectin superfamily protein	JA-responsive gene	JASMONATE RESPONSIVE 1 (JR1); INVOLVED IN: respons	1	1	1	1	1	1	1	1	1	1	1	1	1	1	1	1	1	1	28.5	68.3488	89.9444	18	0
3163	at1g56280	371	451	three_prime_UTR	drought-induced 19	Encodes a gene whose transcript level in root and	drought-induced 19 (DI19); CONTAINS InterPro DOMAI	1	1	1	1	1	1	1	1	1	1	1	1	1	1	1	1	1	1	52.0556	67.4492	83.8333	18	0
8627	at3g48360	439	780	CDS	BTB and TAZ domain protein 2	encodes a protein (BT2) that is an essential compo	BTB and TAZ domain protein 2 (BT2); CONTAINS Inter	0	0	1	1	1	0	1	1	0	1	1	1	0	1	0	1	1	1	17.25	67.4081	120.417	12	0
2352	at1g32230	2790	3114	CDS	WWE protein-protein interaction domain protein fam	Encodes a protein belonging to the (ADP-ribosyl)tr	RADICAL-INDUCED CELL DEATH1 (RCD1); CONTAINS Inter	1	1	1	1	1	1	1	1	1	1	1	1	1	1	1	1	1	1	32.3889	65.4598	131.833	18	0
15266	at5g65610	1505	1592	CDS			unknown protein; Has 1807 Blast hits to 1807 prote	1	1	1	1	1	1	1	1	1	1	1	1	1	1	1	1	1	1	32.7778	62.5688	94.5556	18	0
5875	at2g33830	322	407	CDS	Dormancy/auxin associated family protein		Dormancy/auxin associated family protein; CONTAINS	1	1	1	1	1	1	1	1	1	1	1	1	0	1	1	1	0	0	20.7333	62.3178	86.9333	15	0
11938	at4g39090	799	1079	CDS	Papain family cysteine protease	Similar to cysteine proteinases induced by desicca	RESPONSIVE TO DEHYDRATION 19 (RD19); CONTAINS Inte	1	1	1	1	1	1	1	1	1	1	1	1	1	1	1	1	1	1	10.4444	61.8741	108.556	18	0
9753	at4g02350	1028	1078	CDS	exocyst complex component sec15B	Encodes a member of the exocyst complex gene famil	exocyst complex component sec15B (SEC15B); FUNCTIO	1	1	1	1	1	1	1	1	1	1	1	1	1	1	1	1	1	1	46.3333	57.9466	64.7222	18	0
5193	at2g21188	185	311	CDS	other RNA	Unknown gene		0	1	1	0	0	1	1	1	1	1	1	1	0	1	1	1	1	1	15.6429	57.7773	105.714	14	0
10875	at4g23670	556	910	CDS	Polyketide cyclase/dehydrase and lipid transport s		Polyketide cyclase/dehydrase and lipid transport s	0	1	0	1	1	1	1	1	1	1	1	1	0	1	1	1	1	1	4.6	57.0458	207.867	15	0
14416	at5g51070	1420	1508	CDS	Clp ATPase	ATP-dependent Clp protease regulatory subunit	EARLY RESPONSIVE TO DEHYDRATION 1 (ERD1); FUNCTION	1	1	1	1	1	1	1	1	1	1	1	1	1	1	1	1	1	1	29.3889	56.7141	92.1667	18	0
12869	at5g15970	113	273	CDS	stress-responsive protein (KIN2) / stress-induced	Encodes a gene that can be induced by cold and abs	KIN2; FUNCTIONS IN: molecular_function unknown; IN	1	1	1	1	1	1	1	1	1	1	1	1	0	1	1	1	1	1	18	56.5378	108.882	17	0
6324	at2g41100	1116	1216	CDS	Calcium-binding EF hand family protein	encodes a calmodulin-like protein with six potenti	TOUCH 3 (TCH3); FUNCTIONS IN: calcium ion binding;	1	1	1	1	1	1	1	1	1	1	1	1	1	1	1	1	1	1	38.1667	55.9543	78.1667	18	0
15435	atcg00450	36	634	CDS		tRNA-Val		1	1	1	0	1	1	1	1	1	1	0	1	0	0	1	1	0	1	2.69231	55.8352	152.692	13	0
2625	at1g48030	189	288	three_prime_UTR	mitochondrial lipoamide dehydrogenase 1	Encodes a mitochondrial lipoamide dehydrogenase wh	mitochondrial lipoamide dehydrogenase 1 (mtLPD1);	1	1	1	1	1	1	1	1	1	1	1	1	1	1	1	1	1	1	20.5	55.5717	75.9444	18	0
11429	at4g32390	1432	1518	three_prime_UTR	Nucleotide-sugar transporter family protein		Nucleotide-sugar transporter family protein; FUNCT	1	1	1	1	1	1	1	1	1	1	1	1	0	1	1	1	1	1	9.05882	54.6964	74.2941	17	0
4784	at2g05520	135	362	CDS	glycine-rich protein 3	Encodes a glycine-rich protein that is expressed	glycine-rich protein 3 (GRP-3); FUNCTIONS IN: mole	1	1	1	1	1	1	1	1	1	1	1	1	0	1	0	1	1	1	17.5	54.6064	114.375	16	0
9398	at3g61010	839	913	CDS	Ferritin/ribonucleotide reductase-like family prot		Ferritin/ribonucleotide reductase-like family prot	1	1	1	1	1	1	1	1	1	1	1	1	1	1	1	1	1	1	38.2222	54.5348	68.5	18	0
3588	at1g66260	1278	2022	CDS	RNA-binding (RRM/RBD/RNP motifs) family protein		RNA-binding (RRM/RBD/RNP motifs) family protein; F	1	1	1	1	1	1	1	1	1	1	1	1	1	1	1	1	1	1	19.6111	54.1415	117.167	18	0
6038	at2g37035	616	720	CDS			unknown protein; Has 26 Blast hits to 26 proteins	1	1	1	1	1	1	1	1	1	1	1	1	1	1	1	1	1	1	28	54.0608	71.8889	18	0
2326	at1g31580	238	362	CDS	ECS1	Encodes cell wall protein. ECS1 is not a Xcc750 r	ECS1; Has 14 Blast hits to 14 proteins in 2 specie	1	1	1	1	0	1	1	1	1	1	1	1	1	1	1	1	1	1	17.2941	52.2838	101.647	17	0
12870	at5g15970	343	456	CDS	stress-responsive protein (KIN2) / stress-induced	Encodes a gene that can be induced by cold and abs	KIN2; FUNCTIONS IN: molecular_function unknown; IN	1	1	1	1	1	1	1	1	1	1	1	1	0	1	1	1	1	1	33.5294	52.2018	78.5294	17	0
12287	at5g05600	683	988	CDS	2-oxoglutarate (2OG) and Fe(II)-dependent oxygenas		2-oxoglutarate (2OG) and Fe(II)-dependent oxygenas	1	1	1	1	1	1	1	1	1	1	1	1	0	1	0	1	0	1	16.4667	51.8649	108.733	15	0
12543	at5g11170	1824	2507	CDS	DEAD/DEAH box RNA helicase family protein		DEAD/DEAH box RNA helicase family protein ; FUNCTI	0	0	0	0	1	1	1	1	1	1	1	1	1	1	1	1	1	1	6.28571	51.6997	129.286	14	0
2895	at1g52200	293	658	CDS	PLAC8 family protein		PLAC8 family protein; FUNCTIONS IN: molecular_func	1	1	1	1	1	1	0	0	1	0	0	0	0	0	0	1	0	0	18.25	50.9464	88.25	8	0
9399	at3g61010	997	1119	CDS	Ferritin/ribonucleotide reductase-like family prot		Ferritin/ribonucleotide reductase-like family prot	1	1	1	1	1	1	1	1	1	1	1	1	1	1	1	1	1	1	32.1111	50.5818	71.1667	18	0
10746	at4g21870	461	585	CDS	HSP20-like chaperones superfamily protein		HSP20-like chaperones superfamily protein; CONTAIN	1	1	1	1	1	1	1	0	0	0	0	1	0	0	0	0	0	0	12.75	49.951	107.875	8	0
9370	at3g60420	761	870	CDS	Phosphoglycerate mutase family protein		Phosphoglycerate mutase family protein; CONTAINS I	1	1	1	1	1	1	1	1	1	1	1	1	1	1	1	1	1	1	28.8333	49.6545	99.1111	18	0
11307	at4g30530	1297	1642	CDS	Class I glutamine amidotransferase-like superfamil		Class I glutamine amidotransferase-like superfamil	1	1	1	1	1	1	1	1	0	1	1	1	0	1	1	1	1	1	13.875	49.4028	97	16	0
6322	at2g41090	643	759	CDS	Calcium-binding EF-hand family protein		Calcium-binding EF-hand family protein; FUNCTIONS	1	1	1	0	1	1	1	1	1	1	1	1	1	1	1	1	1	1	26.2353	49.0452	102.294	17	0
14066	at5g44568	301	840	CDS			unknown protein; FUNCTIONS IN: molecular_function	0	1	1	1	1	1	0	1	1	1	0	0	0	0	0	1	1	1	4.36364	48.6763	168.273	11	0
13594	at5g27860	623	821	CDS			unknown protein; FUNCTIONS IN: molecular_function	1	1	1	1	1	1	1	1	1	1	1	1	1	1	1	1	1	1	15.2222	48.6488	96.6111	18	0
10243	at4g14400	2518	2645	CDS	ankyrin repeat family protein	encodes a novel protein with putative ankyrin and	ACCELERATED CELL DEATH 6 (ACD6); CONTAINS InterPro	1	1	1	1	1	1	1	1	1	1	1	1	1	1	1	1	1	1	26.9444	47.2205	75.1667	18	0
12056	at5g01850	1209	1302	CDS	Protein kinase superfamily protein		Protein kinase superfamily protein; FUNCTIONS IN:	1	1	1	1	1	1	1	1	1	1	1	1	1	1	1	1	1	1	18.6111	46.6814	61.5556	18	0
1768	at1g20100	1074	1512	CDS			unknown protein; BEST Arabidopsis thaliana protein	1	1	1	1	1	1	1	1	1	1	1	1	1	1	1	1	1	1	23.7778	46.6033	71.7222	18	0
1897	at1g22400	1145	2431	CDS	UDP-Glycosyltransferase superfamily protein		UGT85A1; FUNCTIONS IN: in 6 functions; INVOLVED IN	0	1	0	0	1	0	0	0	0	1	0	0	0	0	0	1	0	0	2.25	46.3203	229	4	0
5707	at2g30870	278	363	CDS	glutathione S-transferase PHI 10	early dehydration-induced gene ERD13 homologous to	glutathione S-transferase PHI 10 (GSTF10); FUNCTIO	1	1	1	1	1	1	1	1	1	1	1	1	0	1	1	1	0	1	22.0625	46.2507	78.3125	16	0
11786	at4g36980	1291	1503	CDS			FUNCTIONS IN: molecular_function unknown; INVOLVED	1	1	1	1	1	1	1	1	1	1	1	1	1	1	1	1	1	1	21.3889	46.1458	73	18	0
6389	at2g42540	436	741	CDS	cold-regulated 15a	A cold-regulated gene whose product is targeted to	cold-regulated 15a (COR15A); FUNCTIONS IN: molecul	1	1	1	1	1	1	0	0	0	0	0	0	0	0	0	0	0	1	16.7143	45.7479	73.5714	7	0
1959	at1g23310	1018	1100	CDS	glutamate:glyoxylate aminotransferase	Identified by cloning the gene that corresponded t	glutamate:glyoxylate aminotransferase (GGT1); FUNC	1	1	1	1	1	1	1	1	1	1	1	1	1	1	1	1	1	1	34.3889	45.6078	59.7778	18	0
13903	at5g41740	1644	1743	CDS	Disease resistance protein (TIR-NBS-LRR class) fam		Disease resistance protein (TIR-NBS-LRR class) fam	1	1	1	1	1	1	1	1	1	1	1	1	1	1	1	1	1	1	26.0556	45.275	76.0556	18	0
4346	at1g78380	592	1092	CDS	glutathione S-transferase TAU 19	Encodes a glutathione transferase that is a member	glutathione S-transferase TAU 19 (GSTU19); FUNCTIO	1	1	1	0	0	1	1	0	1	1	1	1	0	1	1	1	1	1	14.7857	44.8288	104.857	14	0
3272	at1g60260	994	1059	CDS	beta glucosidase 5		beta glucosidase 5 (BGLU5); FUNCTIONS IN: cation b	1	1	1	1	1	1	1	1	1	1	1	1	1	1	1	1	1	1	33.0556	44.7407	63.7778	18	0
4175	at1g76180	647	733	CDS	Dehydrin family protein	Encodes a dehydrin protein whose expression is ind	EARLY RESPONSE TO DEHYDRATION 14 (ERD14); FUNCTION	1	1	1	1	1	1	1	1	1	1	1	1	1	1	1	1	1	1	29.1667	43.984	65.8333	18	0
9116	at3g56400	621	806	CDS	WRKY DNA-binding protein 70	member of WRKY Transcription Factor; Group III. Fu	WRKY DNA-binding protein 70 (WRKY70); CONTAINS Int	1	0	1	1	0	0	1	1	1	1	1	1	1	1	1	1	1	1	17.3333	43.3968	77.4	15	0
13452	at5g25540	399	463	CDS	CTC-interacting domain 6	Expressed protein contains PAM2 PABC interacting d	CTC-interacting domain 6 (CID6); CONTAINS InterPro	1	1	1	1	1	1	1	1	1	1	1	1	1	1	1	1	1	1	29.4444	42.6376	51.8333	18	0
693	at1g02930	774	865	CDS	glutathione S-transferase 6	Encodes glutathione transferase belonging to the p	glutathione S-transferase 6 (GSTF6); FUNCTIONS IN:	1	1	1	1	1	1	0	1	1	1	1	0	0	0	1	0	0	0	15.2727	41.9091	75	11	0
3023	at1g53780	2211	2311	CDS	peptidyl-prolyl cis-trans isomerases;hydrolases;nu		peptidyl-prolyl cis-trans isomerases;hydrolases;nu	1	1	1	1	1	1	1	1	1	1	1	1	1	1	1	1	1	1	28.1111	41.7651	59.6111	18	0
1170	at1g10370	557	872	CDS	Glutathione S-transferase family protein		EARLY-RESPONSIVE TO DEHYDRATION 9 (ERD9); FUNCTION	1	1	1	1	1	1	0	0	0	0	1	1	0	0	0	1	1	1	13.8182	41.1427	130.273	11	0
6762	at3g01500	615	682	CDS	carbonic anhydrase 1	Encodes a putative beta-carbonic anhydrase betaCA1	carbonic anhydrase 1 (CA1); FUNCTIONS IN: carbonat	1	1	1	1	1	1	1	1	1	1	1	1	1	1	1	1	1	1	32.2778	40.5016	48.1667	18	0
3643	at1g67090	545	680	CDS	ribulose bisphosphate carboxylase small chain 1A		ribulose bisphosphate carboxylase small chain 1A (	1	1	1	0	0	1	1	1	1	1	1	1	1	1	1	1	1	1	11.625	40.4802	104.438	16	0
1717	at1g19380	288	377	CDS	Protein of unknown function (DUF1195)		Protein of unknown function (DUF1195); CONTAINS In	1	1	1	1	1	1	0	0	0	0	1	0	0	1	0	0	0	0	20.5	40.3194	62.875	8	0
7978	at3g22060	377	690	CDS	Receptor-like protein kinase-related family protei	contains Pfam profile: PF01657 Domain of unknown f	Receptor-like protein kinase-related family protei	0	1	1	1	1	1	0	1	0	0	0	0	0	0	0	0	0	0	11.5	39.8742	82.1667	6	0
10367	at4g16520	735	1264	CDS	Ubiquitin-like superfamily protein		autophagy 8f (ATG8F); CONTAINS InterPro DOMAIN/s:	1	0	1	0	1	1	1	1	1	1	1	1	1	1	1	1	1	1	8.875	39.5142	76.25	16	0
10734	at4g21790	319	624	CDS	tobamovirus multiplication 1	encodes a host factor that is required for TMV vir	tobamovirus multiplication 1 (TOM1); INVOLVED IN:	0	0	0	0	0	0	0	0	0	0	0	0	0	0	0	0	0	1	1	39.4739	78	1	0
4877	at2g13790	2556	3314	CDS	somatic embryogenesis receptor-like kinase 4		somatic embryogenesis receptor-like kinase 4 (SERK	1	1	1	1	1	1	1	1	1	1	1	1	0	1	1	1	1	1	10.1176	39.1173	75.2941	17	0
9071	at3g55970	485	1325	CDS	jasmonate-regulated gene 21		jasmonate-regulated gene 21 (JRG21); FUNCTIONS IN:	1	1	1	1	1	1	1	1	0	1	1	1	0	1	1	1	1	1	9.8125	38.6266	90.3125	16	0
1759	at1g20020	240	511	CDS	ferredoxin-NADP(+)-oxidoreductase 2	Encodes a leaf-type ferredoxin:NADP(H) oxidoreduct	ferredoxin-NADP(+)-oxidoreductase 2 (FNR2); FUNCTI	1	1	1	1	1	1	1	1	1	1	1	1	1	1	1	1	1	1	16.8889	38.4114	58.6667	18	0
9624	at4g00430	790	883	CDS;three_prime_UTR	plasma membrane intrinsic protein 1;4	a member of the plasma membrane intrinsic protein	plasma membrane intrinsic protein 1;4 (PIP1;4); FU	1	1	1	1	1	1	1	1	1	1	1	1	0	1	1	1	1	1	25.4118	38.1026	64	17	0
15439	atcg00790	400	1455	CDS	ribosomal protein L16	chloroplast gene encoding a ribosomal protein L16	ribosomal protein L16 (RPL16); FUNCTIONS IN: struc	0	1	0	1	1	1	0	0	0	0	0	0	0	0	0	1	0	0	5.4	38.0248	96.2	5	0
7043	at3g06500	981	1741	CDS	Plant neutral invertase family protein		Plant neutral invertase family protein; FUNCTIONS	1	1	1	0	1	1	1	1	1	1	1	1	0	1	1	1	1	1	10.3125	37.218	94.125	16	0
13736	at5g37260	1158	1617	CDS	Homeodomain-like superfamily protein	Encodes a MYB family transcription factor Circadia	REVEILLE 2 (RVE2); CONTAINS InterPro DOMAIN/s: SAN	0	0	0	0	0	0	0	0	0	0	0	0	0	1	1	1	1	1	7.8	37.1239	119.2	5	0
5594	at2g28900	843	1093	CDS	outer plastid envelope protein 16-1	Encodes AtOEP16 a 16-KDa plastid outer membrane pr	outer plastid envelope protein 16-1 (OEP16-1); FUN	1	1	1	1	1	1	1	1	1	1	1	1	0	1	1	1	0	1	13.4375	36.9574	96.75	16	0
4897	at2g14560	401	484	CDS	Protein of unknown function (DUF567)	Encodes LURP1 a member of the LURP cluster (late u	LATE UPREGULATED IN RESPONSE TO HYALOPERONOSPORA P	0	1	1	1	0	0	1	1	1	1	1	1	0	1	1	1	1	1	23.4286	36.7917	54.5714	14	0
3410	at1g62660	590	925	CDS	Glycosyl hydrolases family 32 protein		Glycosyl hydrolases family 32 protein; FUNCTIONS I	0	0	0	0	0	0	0	0	0	0	0	1	0	0	0	0	0	1	2.5	36.5997	258.5	2	0
4917	at2g15042	799	880	CDS	Leucine-rich repeat (LRR) family protein		Leucine-rich repeat (LRR) family protein; INVOLVED	1	1	1	1	1	1	1	1	1	1	1	1	1	1	1	1	1	1	26.1667	36.0061	46.2222	18	0
8888	at3g53420	372	461	CDS	plasma membrane intrinsic protein 2A	a member of the plasma membrane intrinsic protein	plasma membrane intrinsic protein 2A (PIP2A); FUNC	1	1	1	1	1	1	1	1	1	1	1	1	1	1	1	1	1	1	21.5	35.858	54.2222	18	0
1726	at1g19570	654	839	CDS	dehydroascorbate reductase	Encodes a member of the dehydroascorbate reductase	dehydroascorbate reductase (DHAR1); FUNCTIONS IN:	1	1	1	1	1	1	1	1	1	1	1	1	1	1	1	1	1	1	18.8889	35.8178	63.2222	18	0
10425	at4g16960	488	1151	CDS	Disease resistance protein (TIR-NBS-LRR class) fam		Disease resistance protein (TIR-NBS-LRR class) fam	1	1	1	1	1	1	1	1	1	1	1	1	0	1	1	1	1	1	7.11765	35.6811	83.0588	17	0
8775	at3g51450	466	531	CDS	Calcium-dependent phosphotriesterase superfamily p		Calcium-dependent phosphotriesterase superfamily p	1	1	1	1	1	1	1	1	1	1	1	1	1	1	1	1	1	1	22.9444	35.5648	46	18	0
13778	at5g38410	874	963	CDS	Ribulose bisphosphate carboxylase (small chain) fa		Ribulose bisphosphate carboxylase (small chain) fa	1	0	1	1	1	1	1	1	1	1	1	1	1	1	1	1	1	1	11.5294	35.4601	53.8824	17	0
4603	at2g01450	1979	2094	CDS	MAP kinase 17	member of MAP Kinase	MAP kinase 17 (MPK17); CONTAINS InterPro DOMAIN/s:	1	1	1	1	1	1	1	1	1	1	1	1	1	1	1	1	1	1	19.5	35.3937	62.9444	18	0
10700	at4g21410	707	780	CDS	cysteine-rich RLK (RECEPTOR-like protein kinase) 2	Encodes a cysteine-rich receptor-like protein kina	cysteine-rich RLK (RECEPTOR-like protein kinase) 2	1	1	1	1	1	1	1	1	1	1	1	1	0	0	0	0	0	0	25.8333	35.3795	44.0833	12	0
4149	at1g75860	1001	1500	CDS			unknown protein; BEST Arabidopsis thaliana protein	1	1	1	1	1	1	1	1	1	1	1	1	0	1	1	0	1	1	15.4375	35.3618	56.25	16	0
1777	at1g20440	773	917	CDS	cold-regulated 47	Belongs to the dehydrin protein family which conta	cold-regulated 47 (COR47); CONTAINS InterPro DOMAI	1	1	1	1	1	1	1	1	0	1	0	1	0	0	0	1	0	1	12.75	35.2172	79.3333	12	0
13144	at5g20230	293	484	CDS	blue-copper-binding protein	Al-stress-induced gene	blue-copper-binding protein (BCB); FUNCTIONS IN: e	1	1	1	1	1	1	0	1	1	1	1	1	0	1	1	1	0	1	15.6	34.984	54.6	15	0
9438	at3g61430	677	940	CDS	plasma membrane intrinsic protein 1A	a member of the plasma membrane intrinsic protein	plasma membrane intrinsic protein 1A (PIP1A); FUNC	0	0	1	0	1	1	1	0	0	0	1	1	1	1	1	1	1	1	20.6667	34.7544	57.3333	12	0
4916	at2g15042	397	688	CDS	Leucine-rich repeat (LRR) family protein		Leucine-rich repeat (LRR) family protein; INVOLVED	1	1	1	1	1	1	1	1	1	1	1	1	1	1	1	1	1	1	16.0556	34.6615	55.1667	18	0
3273	at1g60260	1130	1228	CDS	beta glucosidase 5		beta glucosidase 5 (BGLU5); FUNCTIONS IN: cation b	1	1	1	1	1	1	1	1	1	1	1	1	1	1	1	1	1	1	21.5556	34.3765	53.8333	18	0
14982	at5g61190	3105	3336	CDS	putative endonuclease or glycosyl hydrolase with C		putative endonuclease or glycosyl hydrolase with C	0	0	0	0	0	0	1	1	1	1	0	1	0	0	1	1	1	1	1.88889	34.1164	66.5556	9	0
2265	at1g30410	695	784	CDS	multidrug resistance-associated protein 13	member of MRP subfamily	multidrug resistance-associated protein 13 (MRP13)	1	1	1	0	1	0	1	1	1	1	1	1	0	1	1	1	1	1	24.2	33.7319	44.1333	15	0
3863	at1g70700	1712	1806	CDS	TIFY domain/Divergent CCT motif family protein	JAZ9 is a protein presumed to be involved in jasmo	TIFY7; CONTAINS InterPro DOMAIN/s: Tify (InterPro:	1	1	1	1	1	1	1	1	1	0	1	1	0	1	1	1	1	1	14	33.4151	57.6875	16	0
9419	at3g61210	831	979	CDS	S-adenosyl-L-methionine-dependent methyltransferas		S-adenosyl-L-methionine-dependent methyltransferas	1	1	1	1	1	1	1	1	1	1	1	1	0	1	1	1	1	1	16.0588	33.3265	50.4706	17	0
2891	at1g52000	2327	2398	CDS	Mannose-binding lectin superfamily protein		Mannose-binding lectin superfamily protein; FUNCTI	1	1	1	1	1	1	1	1	1	1	1	1	1	1	1	1	1	1	18.8333	33.1782	54.5	18	0
10603	at4g19520	1197	1344	CDS	disease resistance protein (TIR-NBS-LRR class) fam		disease resistance protein (TIR-NBS-LRR class) fam	1	1	1	1	1	1	1	1	1	1	1	1	0	1	1	1	1	1	10.1176	33.1526	55.0588	17	0
4468	at1g79830	450	527	CDS	golgin candidate 5	This gene is predicted to encode a protein that fu	golgin candidate 5 (GC5); FUNCTIONS IN: protein bi	1	1	1	1	1	1	1	1	1	1	1	1	0	1	1	1	1	1	23.2941	33.1214	39.5294	17	0
3036	at1g54030	1402	1471	CDS	GDSL-like Lipase/Acylhydrolase superfamily protein		MODIFIED VACUOLE PHENOTYPE 1 (MVP1); FUNCTIONS IN:	1	1	1	1	1	1	1	1	1	1	1	1	1	1	1	1	1	1	18.2778	33.0976	43.5556	18	0
9816	at4g04020	464	805	CDS	fibrillin	Fibrillin precursor protein. The fibrillin preprot	fibrillin (FIB); FUNCTIONS IN: structural molecule	1	1	1	0	1	1	0	0	0	0	0	0	0	0	0	0	0	0	2.6	32.8333	72.6	5	0
8171	at3g25760	328	696	CDS	allene oxide cyclase 1	encodes allene oxide cyclase. One of four genes i	allene oxide cyclase 1 (AOC1); FUNCTIONS IN: allen	1	1	1	1	1	1	0	0	0	0	0	1	0	0	0	0	0	1	5	32.7605	73	8	0
692	at1g02930	615	724	CDS	glutathione S-transferase 6	Encodes glutathione transferase belonging to the p	glutathione S-transferase 6 (GSTF6); FUNCTIONS IN:	1	1	1	1	1	1	1	1	0	1	1	0	0	0	0	1	0	0	20.1818	32.4843	59.6364	11	0
14645	at5g54940	542	945	five_prime_UTR	Translation initiation factor SUI1 family protein		Translation initiation factor SUI1 family protein;	1	1	1	1	1	1	1	1	1	1	1	1	0	1	1	1	1	1	9.17647	32.4113	60.1765	17	0
3462	at1g63860	1178	1398	CDS	Disease resistance protein (TIR-NBS-LRR class) fam		Disease resistance protein (TIR-NBS-LRR class) fam	1	1	1	1	1	1	1	1	1	1	1	1	0	1	1	1	1	1	20.1765	32.1288	46.1176	17	0
7573	at3g14660	781	876	CDS	cytochrome P450 family 72 subfamily A polypeptide	putative cytochrome P450	cytochrome P450 family 72 subfamily A polypeptide	1	1	1	1	1	1	1	1	1	1	1	1	1	1	1	1	1	1	19.3333	31.8976	45.5556	18	0
14527	at5g53150	1217	1303	CDS	DNAJ heat shock N-terminal domain-containing prote		DNAJ heat shock N-terminal domain-containing prote	1	1	1	1	1	1	1	1	1	1	1	1	1	1	1	1	1	1	21.8889	31.834	40.5	18	0
10607	at4g19530	4504	4654	CDS	disease resistance protein (TIR-NBS-LRR class) fam	Encodes a TIR-NB-LRR resistance protein. Transien	disease resistance protein (TIR-NBS-LRR class) fam	0	0	0	0	0	0	1	1	0	0	0	0	0	1	1	0	0	0	1.5	31.7384	83.5	4	0
14069	at5g44580	135	318	CDS			unknown protein; FUNCTIONS IN: molecular_function	1	1	1	1	1	1	1	1	1	1	1	1	1	1	1	1	1	1	7.61111	31.6603	63.5556	18	0
14867	at5g59220	863	1231	CDS	highly ABA-induced PP2C gene 1		highly ABA-induced PP2C gene 1 (HAI1); FUNCTIONS I	1	1	0	0	1	1	0	0	1	0	1	1	0	0	1	1	1	1	9.36364	31.3412	68.8182	11	0
14961	at5g60900	1590	1675	CDS	receptor-like protein kinase 1	Encodes a receptor-like protein kinase.	receptor-like protein kinase 1 (RLK1); FUNCTIONS I	1	1	1	1	1	1	1	1	1	1	1	1	1	1	1	1	1	1	21.7778	31.0969	40.1111	18	0
13456	at5g25610	1847	2214	CDS	BURP domain-containing protein	responsive to dehydration 22 (RD22) mediated by AB	RESPONSIVE TO DESSICATION 22 (RD22); FUNCTIONS IN:	1	1	1	1	1	1	0	0	0	0	0	0	0	0	0	0	0	0	3.66667	31.0702	77.3333	6	0
11663	at4g35240	447	534	CDS	Protein of unknown function (DUF630 and DUF632)		Protein of unknown function (DUF630 and DUF632); I	1	1	1	1	1	1	1	1	1	1	1	1	0	1	1	1	1	1	18.7059	31.0568	39.8235	17	0
12934	at5g17000	562	796	CDS	Zinc-binding dehydrogenase family protein		Zinc-binding dehydrogenase family protein; FUNCTIO	1	1	1	1	1	1	1	1	1	1	1	1	0	1	1	1	1	1	21.1765	30.8433	43.5882	17	0
7872	at3g19870	556	636	CDS			unknown protein; Has 84 Blast hits to 64 proteins	1	1	1	1	1	1	1	1	1	1	1	1	1	1	1	1	1	1	15.8889	30.6763	38.6111	18	0
9175	at3g57460	247	635	CDS	catalytics;metal ion binding		catalytics;metal ion binding; FUNCTIONS IN: cataly	0	0	0	0	0	0	0	0	1	0	1	0	0	0	1	0	0	0	1.33333	30.6675	164.667	3	0
10906	at4g24350	1570	1642	CDS	Phosphorylase superfamily protein		Phosphorylase superfamily protein; FUNCTIONS IN: c	1	1	1	1	1	1	1	1	1	1	1	1	0	1	1	1	1	1	7.82353	30.6382	48.5882	17	0
5403	at2g25590	1222	1360	CDS	Plant Tudor-like protein		Plant Tudor-like protein; FUNCTIONS IN: RNA bindin	1	1	1	0	1	1	1	1	1	1	1	1	1	1	1	1	1	1	16.8235	30.6039	43.4118	17	0
9625	at4g00430	1449	1751	CDS	plasma membrane intrinsic protein 1;4	a member of the plasma membrane intrinsic protein	plasma membrane intrinsic protein 1;4 (PIP1;4); FU	1	1	1	0	1	1	1	0	1	1	1	1	0	1	1	1	1	1	10.0667	30.5512	54.5333	15	0
5969	at2g35830	812	887	CDS			unknown protein; BEST Arabidopsis thaliana protein	1	1	1	0	1	1	1	1	1	1	1	1	1	1	1	1	1	1	17.8235	30.4884	43.0588	17	0
3535	at1g65390	1591	1716	CDS	phloem protein 2 A5		phloem protein 2 A5 (PP2-A5); FUNCTIONS IN: carboh	1	1	1	1	1	1	0	0	0	0	0	0	0	0	0	0	0	0	16.3333	30.2156	46.5	6	0
2212	at1g29670	913	1383	CDS	GDSL-like Lipase/Acylhydrolase superfamily protein		GDSL-like Lipase/Acylhydrolase superfamily protein	1	1	1	1	1	1	1	1	0	0	0	0	0	0	0	0	0	0	8.125	30.1937	63.75	8	0
12871	at5g16010	392	615	CDS	3-oxo-5-alpha-steroid 4-dehydrogenase family prote		3-oxo-5-alpha-steroid 4-dehydrogenase family prote	1	1	1	1	1	1	1	0	0	1	1	1	0	1	0	1	0	1	18	30.1463	48	13	0
2527	at1g42970	1974	2071	CDS	glyceraldehyde-3-phosphate dehydrogenase B subunit	Encodes chloroplast localized glyceraldehyde-3-pho	glyceraldehyde-3-phosphate dehydrogenase B subunit	0	1	0	0	0	1	1	1	1	1	1	1	1	1	1	1	1	1	16.3571	30.0066	37.7143	14	0
11922	at4g39030	489	1078	CDS	MATE efflux family protein	Encodes an orphan multidrug and toxin extrusion tr	ENHANCED DISEASE SUSCEPTIBILITY 5 (EDS5); FUNCTION	0	0	0	0	0	0	0	0	1	0	0	0	0	0	0	0	0	0	1	29.8458	190	1	0
9439	at3g61430	1237	1474	CDS	plasma membrane intrinsic protein 1A	a member of the plasma membrane intrinsic protein	plasma membrane intrinsic protein 1A (PIP1A); FUNC	1	1	1	0	1	1	1	0	0	1	1	1	0	1	1	1	1	1	12.2143	29.6372	50.7143	14	0
3164	at1g56280	940	1054	CDS	drought-induced 19	Encodes a gene whose transcript level in root and	drought-induced 19 (DI19); CONTAINS InterPro DOMAI	1	0	0	0	0	0	0	0	1	1	0	1	0	1	1	1	0	0	1.42857	29.2733	177.714	7	0
9397	at3g61010	663	754	CDS	Ferritin/ribonucleotide reductase-like family prot		Ferritin/ribonucleotide reductase-like family prot	1	1	1	1	1	1	1	1	1	1	1	1	1	1	1	1	1	1	13.4444	29.2566	38.6111	18	0
5708	at2g30870	413	581	CDS	glutathione S-transferase PHI 10	early dehydration-induced gene ERD13 homologous to	glutathione S-transferase PHI 10 (GSTF10); FUNCTIO	1	1	1	1	1	1	1	1	1	1	1	1	0	1	1	1	1	1	14.4706	29.2322	55.0588	17	0
651	at1g02400	565	1919	CDS	gibberellin 2-oxidase 6	Encodes a gibberellin 2-oxidase that acts on C19 g	gibberellin 2-oxidase 6 (GA2OX6); CONTAINS InterPr	0	1	1	1	1	1	0	0	0	0	0	0	0	0	0	0	0	0	3.2	29.1937	86.4	5	0
9537	at3g62900	940	1090	CDS	CW-type Zinc Finger		CW-type Zinc Finger; FUNCTIONS IN: zinc ion bindin	1	1	1	1	1	1	1	1	1	1	1	1	0	1	1	1	1	1	17	29.1675	40.4706	17	0
3235	at1g59620	2521	2578	CDS	Disease resistance protein (CC-NBS-LRR class) fami	Encodes CW9.	CW9; FUNCTIONS IN: ATP binding; INVOLVED IN: defen	1	1	1	1	1	1	1	1	1	1	1	1	1	1	1	1	1	1	22.0556	29.1082	34.5556	18	0
12773	at5g14120	1959	2030	CDS	Major facilitator superfamily protein		Major facilitator superfamily protein; LOCATED IN:	1	1	1	1	1	1	1	1	1	1	1	1	1	1	1	1	1	1	20.3889	29.0517	34.8889	18	0
1213	at1g10890	505	1372	CDS			unknown protein; FUNCTIONS IN: molecular_function	1	1	1	1	1	1	1	1	1	1	1	1	1	1	1	1	1	1	9.72222	28.8077	54.2222	18	0
4420	at1g79380	1268	1339	CDS	Ca(2)-dependent phospholipid-binding protein (Copi		Ca(2)-dependent phospholipid-binding protein (Copi	1	1	1	1	1	1	1	1	1	1	1	1	1	1	1	1	1	1	21.8889	28.7377	35.8333	18	0
3936	at1g72416	606	691	CDS	Chaperone DnaJ-domain superfamily protein		Chaperone DnaJ-domain superfamily protein; FUNCTIO	1	0	1	0	1	1	0	1	0	0	0	0	0	0	0	0	0	0	19.8	28.6814	48.2	5	0
980	at1g07610	118	242	CDS	metallothionein 1C	one of the five metallothioneins (MTs) genes ident	metallothionein 1C (MT1C); FUNCTIONS IN: copper io	0	0	0	0	0	0	0	0	0	0	0	0	0	0	0	0	0	1	6	28.616	65	1	0
2656	at1g48430	2281	2430	CDS	Dihydroxyacetone kinase		Dihydroxyacetone kinase; FUNCTIONS IN: glycerone k	1	1	1	0	1	1	1	1	1	1	1	1	1	1	1	1	1	1	11.4706	28.3341	47.0588	17	0
5667	at2g30260	426	552	CDS	U2 small nuclear ribonucleoprotein B	encodes U2B which is a component of the U2 snRNP c	U2 small nuclear ribonucleoprotein B (U2B''); FUNC	1	1	1	1	1	1	1	1	1	1	1	1	1	1	1	1	1	1	15.6111	28.2848	52.0556	18	0
9941	at4g08870	1399	1512	CDS	Arginase/deacetylase superfamily protein	Encodes one of the two arginase in the genome. Gen	Arginase/deacetylase superfamily protein; FUNCTION	1	1	1	1	1	1	1	1	1	1	1	1	1	1	1	1	1	1	17	28.2485	45.6111	18	0
13902	at5g41740	380	418	CDS	Disease resistance protein (TIR-NBS-LRR class) fam		Disease resistance protein (TIR-NBS-LRR class) fam	1	1	1	1	1	1	1	1	1	1	1	1	0	1	1	1	1	1	23.1176	28.2293	30.4118	17	0
4297	at1g77800	2840	3046	CDS	PHD finger family protein		PHD finger family protein; FUNCTIONS IN: zinc ion	1	1	1	1	1	1	1	1	1	1	1	1	1	1	1	1	1	1	10.2222	28.1774	52.5556	18	0
13070	at5g19240	163	335	CDS	Glycoprotein membrane precursor GPI-anchored		Glycoprotein membrane precursor GPI-anchored; FUNC	0	1	1	0	1	1	0	1	1	1	1	0	0	1	1	1	1	0	7.66667	28.0809	52.3333	12	0
9994	at4g10070	177	251	CDS	KH domain-containing protein		KH domain-containing protein; FUNCTIONS IN: RNA bi	1	1	1	1	1	1	1	1	1	1	1	1	1	1	1	1	1	1	18.7222	27.8326	42.9444	18	0
548	at1g01470	400	475	CDS	Late embryogenesis abundant protein	Encodes late-embryogenesis abundant protein whose	LATE EMBRYOGENESIS ABUNDANT 14 (LEA14); CONTAINS I	1	1	1	1	1	1	1	1	0	1	1	1	0	1	1	1	1	1	17.3125	27.6637	37.5	16	0
14960	at5g60900	944	1109	CDS	receptor-like protein kinase 1	Encodes a receptor-like protein kinase.	receptor-like protein kinase 1 (RLK1); FUNCTIONS I	1	1	1	1	1	1	1	1	1	1	1	1	1	1	1	1	1	1	13.1667	27.657	50.2222	18	0
5041	at2g17840	497	593	CDS	Senescence/dehydration-associated protein-related	Identified as drought-inducible gene by differenti	EARLY-RESPONSIVE TO DEHYDRATION 7 (ERD7); FUNCTION	1	1	1	1	1	1	0	1	1	0	1	0	0	0	0	1	0	0	14.1	27.5165	47.7	10	0
8525	at3g46280	1125	1379	CDS	protein kinase-related		protein kinase-related; FUNCTIONS IN: molecular_fu	0	0	0	1	0	0	0	0	0	0	0	0	0	0	0	0	0	0	3	27.3765	62	1	0
6162	at2g39200	552	701	CDS	Seven transmembrane MLO family protein	A member of a large family of seven-transmembrane	MILDEW RESISTANCE LOCUS O 12 (MLO12); FUNCTIONS IN	1	1	1	1	1	1	0	0	0	0	0	0	0	0	0	0	0	0	14.5	27.3256	45.3333	6	0
6106	at2g38240	1050	1653	CDS	2-oxoglutarate (2OG) and Fe(II)-dependent oxygenas		2-oxoglutarate (2OG) and Fe(II)-dependent oxygenas	1	1	1	0	1	1	0	1	0	0	1	1	0	0	0	1	1	1	6.63636	27.2747	55.8182	11	0
10519	at4g18120	1832	1942	CDS	MEI2-like 3	A member of mei2-like gene family predominantly pl	MEI2-like 3 (ML3); FUNCTIONS IN: RNA binding nucle	1	1	1	1	1	1	1	1	1	1	1	1	1	1	1	1	1	1	18.8333	27.1101	35.9444	18	0
10007	at4g10340	902	1007	CDS	light harvesting complex of photosystem II 5	photosystem II encoding the light-harvesting chlor	light harvesting complex of photosystem II 5 (LHCB	1	1	1	1	1	1	1	1	1	1	1	1	1	1	1	1	1	1	17.0556	27.0833	38.7778	18	0
5624	at2g29450	546	663	CDS	glutathione S-transferase tau 5	Encodes a member of the TAU glutathione S-transfer	glutathione S-transferase tau 5 (GSTU5); FUNCTION	1	1	1	1	1	1	1	1	1	1	1	1	0	1	1	1	1	1	11.2941	26.7712	64.6471	17	0
15434	atcg00400	36	547	CDS		tRNA-Leu		1	1	0	0	1	0	0	0	0	1	0	0	0	0	0	1	0	1	2.16667	26.6582	71.8333	6	0
8172	at3g25770	338	440	CDS	allene oxide cyclase 2	Encodes allene oxide cyclase. One of four genes i	allene oxide cyclase 2 (AOC2); FUNCTIONS IN: allen	1	1	1	1	1	1	1	1	1	1	1	1	0	1	1	1	1	1	19.7059	26.6276	35.8235	17	0
15299	at5g66010	198	571	CDS;five_prime_UTR	RNA-binding (RRM/RBD/RNP motifs) family protein		RNA-binding (RRM/RBD/RNP motifs) family protein; F	1	1	1	1	1	1	1	1	1	1	1	1	0	1	1	1	1	1	9.88235	26.5609	47.7059	17	0
5042	at2g17840	679	765	CDS	Senescence/dehydration-associated protein-related	Identified as drought-inducible gene by differenti	EARLY-RESPONSIVE TO DEHYDRATION 7 (ERD7); FUNCTION	1	1	1	1	1	1	1	0	0	0	1	1	0	0	0	1	0	0	18.3	26.5494	38.4	10	0
5048	at2g17990	1506	1605	CDS			BEST Arabidopsis thaliana protein match is: kinect	1	1	1	1	1	1	1	1	1	1	1	1	0	1	1	1	1	1	14.1176	26.5376	43.2353	17	0
6826	at3g02300	1640	1884	CDS	Regulator of chromosome condensation (RCC1) family		Regulator of chromosome condensation (RCC1) family	1	1	1	1	1	1	1	1	1	1	1	1	1	1	1	1	1	1	9.77778	26.4512	42.3333	18	0
12935	at5g17000	880	971	CDS	Zinc-binding dehydrogenase family protein		Zinc-binding dehydrogenase family protein; FUNCTIO	1	1	1	0	1	1	0	0	0	0	0	1	0	1	0	0	0	0	12	26.3602	45.4286	7	0
12693	at5g13330	419	1857	CDS	related to AP2 6l	encodes a member of the ERF (ethylene response fac	related to AP2 6l (Rap2.6L); FUNCTIONS IN: DNA bin	0	0	0	0	0	0	0	0	0	0	0	0	0	0	0	1	0	1	4.5	26.3287	76.5	2	0
8677	at3g49220	1317	3174	CDS	Plant invertase/pectin methylesterase inhibitor su		Plant invertase/pectin methylesterase inhibitor su	1	1	0	0	1	1	0	0	0	0	0	0	0	0	0	0	0	0	3.25	26.2916	70	4	0
2854	at1g51800	3169	3271	CDS	Leucine-rich repeat protein kinase family protein		Leucine-rich repeat protein kinase family protein;	1	1	1	1	1	1	0	1	0	0	1	0	0	0	0	1	0	0	16.4444	26.2449	34.6667	9	0
4779	at2g05310	265	576	CDS			unknown protein; FUNCTIONS IN: molecular_function	0	1	1	1	1	1	1	1	1	1	1	1	1	1	1	1	1	1	9.47059	26.2132	46.0588	17	0
2836	at1g51780	842	951	CDS	IAA-leucine resistant (ILR)-like gene 5	encodes a member of the six Arabidopsis IAA-amino	IAA-leucine resistant (ILR)-like gene 5 (ILL5); FU	1	1	1	0	1	1	0	1	0	0	0	1	0	0	0	0	1	1	11.8889	26.2051	41.3333	9	0
6757	at3g01480	1245	1357	CDS	cyclophilin 38	Encodes a chloroplast cyclophilin functioning in t	cyclophilin 38 (CYP38); FUNCTIONS IN: peptidyl-pro	0	0	0	0	0	0	0	0	0	0	0	1	0	0	0	0	0	0	1	26.177	109	1	0
14719	at5g56850	94	229	three_prime_UTR			unknown protein; EXPRESSED IN: 21 plant structures	1	1	1	1	1	0	1	1	1	1	1	1	1	1	1	1	1	1	14.5294	25.8629	44.0588	17	0
10406	at4g16860	791	906	CDS	Disease resistance protein (TIR-NBS-LRR class) fam	Confers resistance to Peronospora parasitica. RPP	recognition of peronospora parasitica 4 (RPP4); FU	1	1	1	1	1	1	1	1	1	1	1	1	0	1	1	1	1	1	5.58824	25.86	49	17	0
8242	at3g26740	265	347	CDS	CCR-like	transcripts are differentially regulated at the l	CCR-like (CCL); FUNCTIONS IN: molecular_function u	1	1	1	1	1	1	1	1	1	1	1	1	1	1	1	1	1	1	13.5	25.8534	42.1111	18	0
2635	at1g48090	10348	10428	CDS	calcium-dependent lipid-binding family protein		calcium-dependent lipid-binding family protein; FU	1	1	1	1	1	1	1	1	1	1	1	1	1	1	1	1	1	1	14.5556	25.8128	39.1667	18	0
8173	at3g25780	320	590	CDS	allene oxide cyclase 3	Encodes allene oxide cyclase one of the enzymes in	allene oxide cyclase 3 (AOC3); FUNCTIONS IN: allen	1	1	1	1	1	1	0	0	0	0	0	1	0	0	0	0	0	1	8.125	25.7509	50.125	8	0
13931	at5g42050	854	933	CDS	DCD (Development and Cell Death) domain protein		DCD (Development and Cell Death) domain protein; C	1	1	1	1	1	1	1	1	1	1	1	1	1	1	1	1	1	1	12.6111	25.7458	42.3889	18	0
9179	at3g57460	1277	1592	CDS	catalytics;metal ion binding		catalytics;metal ion binding; FUNCTIONS IN: cataly	1	0	1	1	1	1	1	1	1	1	1	1	0	1	1	1	1	1	10.125	25.6027	43.25	16	0
8572	at3g47470	739	817	CDS	light-harvesting chlorophyll-protein complex I sub	Encodes a chlorophyll a/b-binding protein that is	light-harvesting chlorophyll-protein complex I sub	1	1	1	1	1	1	0	1	0	0	1	0	1	1	1	1	0	1	17.5385	25.5735	34	13	0
4915	at2g15042	213	300	CDS	Leucine-rich repeat (LRR) family protein		Leucine-rich repeat (LRR) family protein; INVOLVED	1	1	1	1	1	1	1	1	1	1	1	1	0	1	1	1	1	1	13.5294	25.5294	43.4118	17	0
13724	at5g36925	306	390	CDS			unknown protein; BEST Arabidopsis thaliana protein	1	1	1	1	1	1	0	0	0	0	0	0	0	0	0	0	0	0	13.6667	25.5059	271.833	6	0
13486	at5g26270	635	721	CDS			unknown protein; Has 1807 Blast hits to 1807 prote	0	0	0	0	1	0	0	0	0	0	0	1	0	1	1	1	1	1	11	25.4844	31.5714	7	0
1023	at1g08450	371	490	CDS	calreticulin 3	Encodes one of three Arabidopsis calreticulins.	calreticulin 3 (CRT3); FUNCTIONS IN: unfolded prot	1	1	1	0	1	1	1	1	1	1	1	1	1	1	1	1	1	1	15.5294	25.4348	38.2941	17	0
12490	at5g09880	1889	2487	CDS	Splicing factor CC1-like		Splicing factor CC1-like; FUNCTIONS IN: RNA bindin	1	1	1	0	1	1	0	1	1	1	1	1	1	1	1	1	1	1	3.4375	25.3007	52.6875	16	0
3233	at1g59620	743	845	CDS	Disease resistance protein (CC-NBS-LRR class) fami	Encodes CW9.	CW9; FUNCTIONS IN: ATP binding; INVOLVED IN: defen	1	1	1	1	1	1	1	1	1	1	1	1	1	1	1	1	1	1	17.7222	25.2109	31.2778	18	0
5043	at2g17840	933	1265	CDS	Senescence/dehydration-associated protein-related	Identified as drought-inducible gene by differenti	EARLY-RESPONSIVE TO DEHYDRATION 7 (ERD7); FUNCTION	1	1	1	1	1	1	0	0	0	0	1	1	0	0	0	1	0	0	9.77778	25.1895	44.2222	9	0
2897	at1g52200	1034	1141	CDS	PLAC8 family protein		PLAC8 family protein; FUNCTIONS IN: molecular_func	1	1	1	1	1	1	0	1	0	0	0	1	0	0	0	0	0	0	10.375	25.0521	42.625	8	0
3943	at1g72450	477	1000	CDS	jasmonate-zim-domain protein 6	JAZ6 transcript levels rise in response to a jasmo	jasmonate-zim-domain protein 6 (JAZ6); CONTAINS In	1	1	1	1	1	1	1	1	0	1	1	1	0	1	1	1	1	1	8.3125	24.868	44.4375	16	0
14039	at5g44090	2471	2820	CDS	Calcium-binding EF-hand family protein		Calcium-binding EF-hand family protein; FUNCTIONS	0	0	0	0	0	0	0	0	1	1	1	1	0	1	1	1	1	1	6.77778	24.8314	52	9	0
8378	at3g29390	2023	2282	CDS	RS2-interacting KH protein	Nuclear localized K-homology containing protein th	RS2-interacting KH protein (RIK); FUNCTIONS IN: RN	1	1	1	1	0	1	1	1	1	1	1	1	1	1	1	1	1	1	12.1765	24.8167	40.9412	17	0
11418	at4g32260	389	456	CDS	ATPase F0 complex subunit B/B' bacterial/chloropla		ATPase F0 complex subunit B/B' bacterial/chloropla	1	1	1	1	1	1	1	1	1	1	1	1	1	1	1	1	1	1	15.1667	24.7328	30.5	18	0
11326	at4g30760	80	147	CDS	Putative endonuclease or glycosyl hydrolase		Putative endonuclease or glycosyl hydrolase; FUNCT	1	1	1	1	1	1	1	1	1	1	1	1	1	1	1	1	1	1	16.3889	24.6936	39.7778	18	0
3269	at1g60260	489	566	CDS	beta glucosidase 5		beta glucosidase 5 (BGLU5); FUNCTIONS IN: cation b	1	1	1	1	1	1	1	1	1	1	1	1	1	1	1	1	1	1	17.6111	24.6538	34.5	18	0
3465	at1g63860	3193	3268	CDS	Disease resistance protein (TIR-NBS-LRR class) fam		Disease resistance protein (TIR-NBS-LRR class) fam	1	1	1	1	1	1	1	1	1	1	1	1	0	1	1	1	1	1	16.6471	24.572	31.6471	17	0
8431	at3g44310	1738	1823	CDS	nitrilase 1	Mutants are resistant to indole-3-acetonitrile (IA	nitrilase 1 (NIT1); FUNCTIONS IN: indole-3-acetoni	1	1	1	1	1	1	1	1	1	1	1	1	0	1	1	1	1	1	9	24.5205	42.5882	17	0
15441	atmg00160	85	1428	CDS	cytochrome oxidase 2	cytochrome c oxidase subunit 2	cytochrome oxidase 2 (COX2); FUNCTIONS IN: cytochr	0	0	0	0	0	0	0	1	0	0	1	0	0	0	0	0	0	0	1	24.4375	112.5	2	0
4919	at2g15240	2315	2734	CDS	UNC-50 family protein		UNC-50 family protein; CONTAINS InterPro DOMAIN/s:	0	0	0	0	0	0	0	0	0	0	0	0	0	0	1	0	0	1	1	24.4167	55	2	0
3103	at1g55310	1659	1820	CDS	SC35-like splicing factor 33	Encodes a SR spliceosome protein that is localized	SC35-like splicing factor 33 (SR33); FUNCTIONS IN:	1	1	1	1	1	1	1	1	1	1	1	1	1	1	1	1	1	1	13.5	24.3477	36.8889	18	0
7925	at3g20810	1779	2078	CDS	2-oxoglutarate (2OG) and Fe(II)-dependent oxygenas		2-oxoglutarate (2OG) and Fe(II)-dependent oxygenas	0	0	0	0	0	0	1	1	1	1	1	1	1	1	1	0	1	1	8.09091	24.3461	53.6364	11	0
5370	at2g24850	664	776	CDS	tyrosine aminotransferase 3	Encodes a tyrosine aminotransferase that is respon	tyrosine aminotransferase 3 (TAT3); CONTAINS Inter	1	1	1	1	1	1	1	1	1	1	1	1	0	1	1	1	1	1	16.2941	24.3071	37.7059	17	0
10378	at4g16710	176	227	five_prime_UTR	glycosyltransferase family protein 28		glycosyltransferase family protein 28; FUNCTIONS I	1	1	1	0	1	1	1	1	1	1	1	1	0	1	1	1	1	1	7.25	24.2452	35.6875	16	0
6767	at3g01540	2273	2883	CDS	DEAD box RNA helicase 1	RNA HELICASE DRH1	DEAD box RNA helicase 1 (DRH1); FUNCTIONS IN: ATPa	1	1	1	0	1	1	1	1	1	1	1	1	1	1	1	1	0	1	5.5625	24.2401	58.9375	16	0
9445	at3g61440	1782	1856	CDS	cysteine synthase C1	Encodes a cysteine synthase isomer CysC1. The isom	cysteine synthase C1 (CYSC1); FUNCTIONS IN: cystei	1	1	1	1	1	1	1	1	1	1	1	1	1	1	1	1	1	1	16.2222	24.2133	31.1111	18	0
14600	at5g54270	278	375	CDS	light-harvesting chlorophyll B-binding protein 3	Lhcb3 protein is a component of the main light har	light-harvesting chlorophyll B-binding protein 3 (	1	1	1	1	1	1	0	1	0	1	1	1	0	1	1	1	0	1	13.8571	24.1662	37.6429	14	0
9371	at3g60420	980	1075	CDS	Phosphoglycerate mutase family protein		Phosphoglycerate mutase family protein; CONTAINS I	0	0	0	0	0	0	0	0	1	1	1	1	1	1	1	1	1	1	11.8	24.0615	102.3	10	0
5464	at2g26280	706	848	CDS	CTC-interacting domain 7	smr (Small MutS Related) domain-containing protein	CID7; FUNCTIONS IN: damaged DNA binding protein bi	1	1	1	1	1	1	1	1	1	1	1	1	0	1	1	1	1	1	15.1765	24.0255	33.0588	17	0
4411	at1g79230	234	329	CDS;five_prime_UTR	mercaptopyruvate sulfurtransferase 1	encodes a sulfurtransferase/rhodaneses which belon	mercaptopyruvate sulfurtransferase 1 (MST1); FUNCT	0	0	0	0	1	0	1	1	1	1	1	1	0	0	1	1	1	1	7	24.0114	32.8182	11	0
11127	at4g27520	1092	1193	CDS	early nodulin-like protein 2		early nodulin-like protein 2 (ENODL2); FUNCTIONS I	1	1	1	1	1	1	1	1	1	1	1	1	1	1	1	1	1	1	9.16667	24.0087	45.7222	18	0
9090	at3g56130	2188	2282	CDS	biotin/lipoyl attachment domain-containing protein		biotin/lipoyl attachment domain-containing protein	0	0	1	0	0	0	1	1	1	1	1	1	0	1	1	1	0	1	7.18182	23.8373	33.9091	11	0
3619	at1g66880	3920	4507	CDS	Protein kinase superfamily protein		Protein kinase superfamily protein; FUNCTIONS IN:	0	0	0	0	0	0	0	0	0	0	1	0	0	0	1	0	0	0	1.5	23.8333	121.5	2	0
14153	at5g46510	4468	4611	CDS	Disease resistance protein (TIR-NBS-LRR class) fam		Disease resistance protein (TIR-NBS-LRR class) fam	1	1	1	0	1	1	1	1	1	1	1	1	1	1	1	1	1	1	16.0588	23.7512	32.2941	17	0
6443	at2g43620	580	799	CDS	Chitinase family protein		Chitinase family protein; FUNCTIONS IN: chitin bin	0	1	1	1	1	1	0	0	0	0	0	0	0	0	0	0	0	0	9.6	23.7018	39.4	5	0
9256	at3g58680	234	667	CDS	multiprotein bridging factor 1B	One of three genes in A. thaliana encoding multipr	multiprotein bridging factor 1B (MBF1B); CONTAINS	0	0	0	0	0	0	0	0	0	0	0	0	0	0	0	0	0	1	2	23.6636	41	1	0
7923	at3g20810	998	1404	CDS	2-oxoglutarate (2OG) and Fe(II)-dependent oxygenas		2-oxoglutarate (2OG) and Fe(II)-dependent oxygenas	0	0	0	0	0	0	1	1	1	1	1	1	1	1	1	0	0	1	7.1	23.5717	54.5	10	0
3082	at1g54410	265	529	three_prime_UTR	dehydrin family protein		dehydrin family protein; FUNCTIONS IN: molecular_f	1	1	1	1	1	1	1	1	0	0	1	1	0	1	1	1	0	1	8.28571	23.5003	50.5714	14	0
5047	at2g17975	1302	1731	CDS	zinc finger (Ran-binding) family protein		zinc finger (Ran-binding) family protein; FUNCTION	0	0	0	0	0	0	1	1	1	1	1	1	0	0	1	1	0	1	1.88889	23.4917	76.3333	9	0
8645	at3g48630	241	310	CDS			unknown protein; BEST Arabidopsis thaliana protein	0	1	1	1	1	1	0	0	1	1	1	1	0	1	1	1	1	0	17.4615	23.4516	32.6923	13	0
10522	at4g18140	677	750	CDS	SCP1-like small phosphatase 4b	Encodes a SCP1-like small phosphatase (SSP). Thre	SCP1-like small phosphatase 4b (SSP4b); CONTAINS I	1	1	1	1	1	1	1	1	1	1	1	1	1	1	1	1	1	1	15.0556	23.4354	29.1111	18	0
7308	at3g11170	1813	1915	CDS	fatty acid desaturase 7	Chloroplastic enzyme responsible for the synthesis	fatty acid desaturase 7 (FAD7); FUNCTIONS IN: omeg	1	1	1	1	1	1	1	1	0	0	1	1	0	1	0	0	0	1	14.6667	23.3358	37.8333	12	0
11314	at4g30650	174	247	CDS	Low temperature and salt responsive protein family		Low temperature and salt responsive protein family	1	1	1	1	1	1	1	1	1	0	1	0	0	0	0	0	0	0	11.9	23.3081	38.1	10	0
13746	at5g37600	392	488	CDS	glutamine synthase clone R1	encodes a cytosolic glutamine synthetase the enzym	glutamine synthase clone R1 (GSR 1); FUNCTIONS IN:	1	1	1	1	1	1	1	1	1	1	1	1	0	1	1	1	1	0	14.5625	23.2951	36.625	16	0
12585	at5g11670	3207	3301	CDS	NADP-malic enzyme 2	The malic enzyme (EC 1.1.1.40) encoded by AtNADP-M	NADP-malic enzyme 2 (NADP-ME2); FUNCTIONS IN: mala	0	1	1	1	1	1	1	0	0	0	0	0	0	0	0	0	0	0	16.1667	23.293	33	6	0
10857	at4g23470	1672	1761	CDS	PLAC8 family protein		PLAC8 family protein; CONTAINS InterPro DOMAIN/s:	1	1	1	1	1	1	1	1	1	1	1	1	1	1	1	1	1	1	13.5556	23.2512	30.7778	18	0
9401	at3g61010	2858	3128	five_prime_UTR	Ferritin/ribonucleotide reductase-like family prot		Ferritin/ribonucleotide reductase-like family prot	1	1	1	1	1	1	1	1	1	1	1	1	1	1	1	1	1	1	12	23.2312	37.1667	18	0
3864	at1g70700	1862	1943	CDS	TIFY domain/Divergent CCT motif family protein	JAZ9 is a protein presumed to be involved in jasmo	TIFY7; CONTAINS InterPro DOMAIN/s: Tify (InterPro:	1	1	1	1	1	1	1	1	1	1	1	1	0	0	1	1	0	1	13.4667	22.9886	45.9333	15	0
2449	at1g34315	506	553	CDS			unknown protein; FUNCTIONS IN: molecular_function	0	0	0	0	0	0	0	0	1	1	0	0	0	1	0	0	0	1	1.25	22.9531	26	4	0
8571	at3g47470	382	471	CDS	light-harvesting chlorophyll-protein complex I sub	Encodes a chlorophyll a/b-binding protein that is	light-harvesting chlorophyll-protein complex I sub	1	1	1	1	1	1	0	1	0	0	1	0	0	1	1	1	1	1	15.6154	22.9299	28.6923	13	0
8629	at3g48360	1698	1901	CDS	BTB and TAZ domain protein 2	encodes a protein (BT2) that is an essential compo	BTB and TAZ domain protein 2 (BT2); CONTAINS Inter	0	0	0	0	0	1	1	1	0	1	1	1	1	1	0	1	0	1	8.8	22.9039	46.5	10	0
5687	at2g30600	2409	2506	CDS	BTB/POZ domain-containing protein		BTB/POZ domain-containing protein; INVOLVED IN: ce	1	1	1	1	1	1	1	1	0	1	1	1	0	1	1	1	0	1	13.4	22.8313	36.3333	15	0
14594	at5g54170	840	1109	CDS	Polyketide cyclase/dehydrase and lipid transport s		Polyketide cyclase/dehydrase and lipid transport s	1	1	1	1	1	1	1	1	0	1	1	1	0	1	0	1	1	1	10	22.8212	35.4	15	0
6610	at2g46560	10310	10422	CDS	transducin family protein / WD-40 repeat family pr		transducin family protein / WD-40 repeat family pr	1	0	1	1	0	0	0	0	0	1	0	0	0	1	0	0	0	0	3.2	22.7947	45	5	0
11588	at4g34230	915	1334	CDS	cinnamyl alcohol dehydrogenase 5	Encodes a catalytically active cinnamyl alcohol de	cinnamyl alcohol dehydrogenase 5 (CAD5); CONTAINS	1	1	1	1	1	1	0	0	0	1	0	1	0	0	0	1	0	0	6	22.7159	44.8889	9	0
5706	at2g30860	422	606	CDS	glutathione S-transferase PHI 9	Encodes glutathione transferase belonging to the p	glutathione S-transferase PHI 9 (GSTF9); FUNCTIONS	1	1	1	1	1	1	1	1	1	1	1	1	1	1	0	1	1	1	10.8824	22.6601	60	17	0
10124	at4g12720	1146	1370	CDS	MutT/nudix family protein	Encodes a protein with ADP-ribose hydrolase activi	NUDT7; FUNCTIONS IN: in 6 functions; INVOLVED IN:	0	1	1	0	1	1	0	1	1	1	1	1	0	1	1	1	1	1	5.42857	22.6283	39.6429	14	0
2832	at1g51760	898	999	CDS	peptidase M20/M25/M40 family protein	encodes a member of the six Arabidopsis IAA-amino	IAA-ALANINE RESISTANT 3 (IAR3); FUNCTIONS IN: meta	1	1	1	1	1	1	1	1	1	1	1	1	0	1	1	1	1	1	7.52941	22.5479	36.8235	17	0
12170	at5g03630	2182	2397	CDS	Pyridine nucleotide-disulphide oxidoreductase fami		ATMDAR2; FUNCTIONS IN: monodehydroascorbate reduct	1	1	1	0	1	1	0	1	1	1	1	1	0	1	1	1	1	1	4.73333	22.5435	49.2667	15	0
652	at1g02400	2263	2345	CDS	gibberellin 2-oxidase 6	Encodes a gibberellin 2-oxidase that acts on C19 g	gibberellin 2-oxidase 6 (GA2OX6); CONTAINS InterPr	1	1	1	1	1	1	0	0	0	0	0	0	0	0	0	0	0	0	14.8333	22.4659	33.6667	6	0
2875	at1g51850	3399	3458	CDS	Leucine-rich repeat protein kinase family protein		Leucine-rich repeat protein kinase family protein;	1	1	1	1	1	1	1	1	1	1	1	1	0	1	0	0	0	0	15.2308	22.4346	27	13	0
4206	at1g76580	376	471	CDS	Squamosa promoter-binding protein-like (SBP domain		Squamosa promoter-binding protein-like (SBP domain	1	1	1	1	1	1	1	1	1	1	1	1	0	1	1	1	1	1	13	22.432	32	17	0
1000	at1g07890	1862	1948	CDS	ascorbate peroxidase 1	Encodes a cytosolic ascorbate peroxidase APX1. As	ascorbate peroxidase 1 (APX1); FUNCTIONS IN: L-asc	1	1	1	1	1	1	1	1	1	1	1	1	1	1	1	1	1	1	9.11111	22.4208	41	18	0
8628	at3g48360	1122	1393	CDS	BTB and TAZ domain protein 2	encodes a protein (BT2) that is an essential compo	BTB and TAZ domain protein 2 (BT2); CONTAINS Inter	0	0	0	0	0	0	1	1	0	1	1	1	0	1	0	1	0	1	3.875	22.409	45.25	8	0
11386	at4g31800	1212	1315	CDS	WRKY DNA-binding protein 18	Pathogen-induced transcription factor. Binds W-box	WRKY DNA-binding protein 18 (WRKY18); FUNCTIONS IN	1	1	1	1	1	1	1	1	1	1	1	1	1	1	1	1	1	1	11.1667	22.321	49.7222	18	0
6878	at3g03020	349	625	three_prime_UTR			unknown protein; FUNCTIONS IN: molecular_function	1	1	1	1	1	1	1	1	1	1	1	1	1	1	1	1	1	1	10.8889	22.2726	35.7222	18	0
2259	at1g30360	2664	2751	CDS	Early-responsive to dehydration stress protein (ER		early-responsive to dehydration 4 (ERD4); INVOLVED	1	1	1	1	1	1	1	1	0	1	0	1	0	1	0	0	0	1	16.4167	22.2074	30.0833	12	0
4564	at2g01008	249	433	CDS			FUNCTIONS IN: molecular_function unknown; INVOLVED	0	0	0	0	1	0	1	1	1	0	1	1	0	1	1	1	1	1	4	22.1808	37.8182	11	0
9248	at3g58620	1489	1591	CDS	tetratricopetide-repeat thioredoxin-like 4		tetratricopetide-repeat thioredoxin-like 4 (TTL4);	1	1	1	0	1	1	0	0	0	0	0	0	0	0	0	0	0	0	11.8	22.1282	63.8	5	0
9434	at3g61420	1871	2053	CDS	BSD domain (BTF2-like transcription factors Synaps		BSD domain (BTF2-like transcription factors Synaps	1	1	1	1	1	1	1	1	0	1	1	1	0	1	1	1	1	1	11.4375	22.0249	35	16	0
9888	at4g05631	184	564	CDS			unknown protein; Has 30201 Blast hits to 17322 pro	1	1	1	1	1	1	1	1	1	1	1	1	0	1	1	1	1	1	8.35294	22.0124	36.1765	17	0
14191	at5g47240	1553	1639	CDS	nudix hydrolase homolog 8		nudix hydrolase homolog 8 (NUDT8); FUNCTIONS IN: h	1	1	1	1	1	1	1	1	1	1	1	1	0	1	1	1	1	1	13.6471	22.0034	34.3529	17	0
11372	at4g31550	516	844	CDS	WRKY DNA-binding protein 11	member of WRKY Transcription Factor; Group II-d; n	WRKY DNA-binding protein 11 (WRKY11); CONTAINS Int	0	1	0	0	0	1	0	0	0	0	0	0	0	0	0	0	0	0	7.5	21.9271	40	2	0
1190	at1g10580	287	670	CDS	Transducin/WD40 repeat-like superfamily protein		Transducin/WD40 repeat-like superfamily protein; C	1	1	1	0	1	1	1	0	0	1	0	1	0	0	1	0	0	1	4.8	21.9044	41.5	10	0
11146	at4g27745	183	346	five_prime_UTR	Yippee family putative zinc-binding protein		Yippee family putative zinc-binding protein; CONTA	0	0	1	0	0	0	0	0	1	0	0	1	0	1	1	1	0	1	1.28571	21.8737	55.7143	7	0
6163	at2g39200	763	864	CDS	Seven transmembrane MLO family protein	A member of a large family of seven-transmembrane	MILDEW RESISTANCE LOCUS O 12 (MLO12); FUNCTIONS IN	1	1	1	1	1	1	0	0	0	0	0	0	0	0	0	0	0	0	7.33333	21.8578	40	6	0
13457	at5g25630	276	474	CDS	Tetratricopeptide repeat (TPR)-like superfamily pr		Tetratricopeptide repeat (TPR)-like superfamily pr	1	1	1	0	0	1	1	1	1	1	1	1	0	1	1	1	0	1	10.9286	21.8525	37	14	0
9915	at4g08170	1671	2651	CDS;five_prime_UTR	Inositol 134-trisphosphate 5/6-kinase family prote		Inositol 134-trisphosphate 5/6-kinase family prote	1	1	1	1	1	1	0	0	0	0	1	1	0	0	0	0	0	0	6.25	21.8452	52	8	0
13417	at5g24930	968	1371	CDS	CONSTANS-like 4		CONSTANS-like 4 (COL4); FUNCTIONS IN: sequence-spe	1	1	1	1	1	1	1	1	0	1	1	1	0	1	1	1	1	1	6.5625	21.8181	48.5625	16	0
2150	at1g28050	344	456	CDS	B-box type zinc finger protein with CCT domain		B-box type zinc finger protein with CCT domain; FU	1	0	1	1	1	1	1	1	0	0	1	1	0	0	1	1	0	1	9	21.6527	57.0833	12	0
8468	at3g45140	2546	2698	CDS	lipoxygenase 2	Chloroplast lipoxygenase required for wound-induce	lipoxygenase 2 (LOX2); FUNCTIONS IN: lipoxygenase	1	1	1	1	1	1	1	1	1	1	1	1	1	1	1	1	1	1	13.1667	21.6249	38.8333	18	0
8826	at3g52110	612	709	CDS			unknown protein; Has 191 Blast hits to 174 protein	1	1	1	1	1	1	1	1	1	1	1	1	0	1	1	1	1	1	5.41176	21.5012	29.7647	17	0
943	at1g07050	167	294	CDS	CCT motif family protein		CCT motif family protein; CONTAINS InterPro DOMAIN	0	0	1	0	1	1	1	1	1	1	1	1	1	1	1	1	0	1	11.7857	21.4576	31.1429	14	0
13782	at5g38430	780	868	CDS	Ribulose bisphosphate carboxylase (small chain) fa		Ribulose bisphosphate carboxylase (small chain) fa	1	0	1	0	0	1	1	1	1	1	1	1	1	1	1	1	1	1	13	21.3371	28.4667	15	0
5404	at2g25590	1451	2262	CDS	Plant Tudor-like protein		Plant Tudor-like protein; FUNCTIONS IN: RNA bindin	0	0	0	0	0	1	1	1	1	1	1	1	0	1	1	1	1	1	3.41667	21.3182	63.3333	12	0
4041	at1g73920	2098	2522	CDS	alpha/beta-Hydrolases superfamily protein		alpha/beta-Hydrolases superfamily protein; FUNCTIO	0	0	0	0	0	0	0	0	0	0	0	0	0	0	0	0	0	1	2	21.3012	45	1	0
14529	at5g53170	427	535	CDS	FTSH protease 11	encodes an FtsH protease that is localized to the	FTSH protease 11 (FTSH11); FUNCTIONS IN: metallope	0	0	0	0	0	0	1	1	1	1	1	1	0	1	1	1	0	1	12.2	21.2899	39.4	10	0
4405	at1g79040	522	618	CDS	photosystem II subunit R	Encodes for the 10 kDa PsbR subunit of photosystem	photosystem II subunit R (PSBR); FUNCTIONS IN: mol	1	1	1	1	1	1	1	1	1	1	1	1	1	1	1	1	1	1	15.2778	21.2331	29.2778	18	0
8956	at3g54400	590	823	CDS	Eukaryotic aspartyl protease family protein		Eukaryotic aspartyl protease family protein; FUNCT	0	1	0	0	0	1	0	0	0	0	0	0	0	0	0	0	0	0	6.5	21.2073	37	2	0
9557	at3g63310	710	786	CDS	Bax inhibitor-1 family protein	Mediates cell elongation in brassinosteroid signal	BRZ-INSENSITIVE-LONG HYPOCOTYLS 4 (BIL4); CONTAINS	1	1	1	1	1	1	1	1	1	1	1	1	1	1	1	1	1	1	13.5556	21.1955	28.6111	18	0
3461	at1g63860	702	842	CDS	Disease resistance protein (TIR-NBS-LRR class) fam		Disease resistance protein (TIR-NBS-LRR class) fam	1	1	1	0	1	1	0	1	1	1	0	1	1	0	1	0	0	0	2.18182	21.0671	40.9091	11	0
8243	at3g26740	501	585	CDS	CCR-like	transcripts are differentially regulated at the l	CCR-like (CCL); FUNCTIONS IN: molecular_function u	1	1	1	1	1	1	1	1	1	1	1	1	0	1	1	1	1	1	14.7059	21.0574	28.7647	17	0
13396	at5g24735	343	689	CDS	other RNA	Unknown gene		0	1	0	1	1	1	1	1	1	1	1	1	0	1	1	1	1	1	4.06667	20.9666	84.3333	15	0
1214	at1g10890	1580	2119	CDS			unknown protein; FUNCTIONS IN: molecular_function	1	1	1	1	1	1	1	1	1	1	1	1	1	1	1	1	1	1	7.94444	20.9389	37.5556	18	0
9711	at4g01750	679	1219	CDS	rhamnogalacturonan xylosyltransferase 2	Encodes a protein with UDP-xylose-dependent xylosy	rhamnogalacturonan xylosyltransferase 2 (RGXT2); C	0	0	0	0	0	1	0	0	0	0	0	0	0	0	0	0	0	0	2	20.9094	50	1	0
10415	at4g16900	686	789	CDS	Disease resistance protein (TIR-NBS-LRR class) fam		Disease resistance protein (TIR-NBS-LRR class) fam	1	1	1	1	1	1	1	1	1	1	1	1	1	1	1	1	1	1	13.2222	20.8686	28	18	0
15209	at5g64750	613	1414	CDS	Integrase-type DNA-binding superfamily protein	Encodes a putative transcription factor containing	ABA REPRESSOR1 (ABR1); CONTAINS InterPro DOMAIN/s:	1	1	0	0	1	1	0	0	0	0	0	0	0	0	0	0	0	0	3.25	20.8145	43	4	0
11306	at4g30530	384	966	CDS	Class I glutamine amidotransferase-like superfamil		Class I glutamine amidotransferase-like superfamil	1	1	0	1	1	1	0	0	0	0	0	1	0	0	0	1	0	1	3	20.8107	41.875	8	0
11194	at4g28350	903	953	CDS	Concanavalin A-like lectin protein kinase family p		Concanavalin A-like lectin protein kinase family p	1	1	1	1	1	1	1	1	1	1	1	1	1	1	1	1	0	1	17.0588	20.7935	24.9412	17	0
5224	at2g21580	275	622	CDS	Ribosomal protein S25 family protein		Ribosomal protein S25 family protein; FUNCTIONS IN	0	0	0	0	0	0	0	0	0	0	1	0	0	0	0	0	0	1	2.5	20.7802	46	2	0
13130	at5g20020	293	632	CDS	RAS-related GTP-binding nuclear protein 2	A member of RAN GTPase gene family. Encodes a smal	RAS-related GTP-binding nuclear protein 2 (RAN2);	0	0	0	0	0	0	0	0	0	0	0	0	0	0	0	0	0	1	1	20.7441	49	1	0
4891	at2g14255	450	610	CDS	Ankyrin repeat family protein with DHHC zinc finge		Ankyrin repeat family protein with DHHC zinc finge	1	1	1	1	1	1	1	1	1	1	1	1	1	1	1	1	1	1	8.94444	20.6843	30.6667	18	0
2837	at1g51780	1267	1346	CDS	IAA-leucine resistant (ILR)-like gene 5	encodes a member of the six Arabidopsis IAA-amino	IAA-leucine resistant (ILR)-like gene 5 (ILL5); FU	1	1	1	1	1	1	1	0	0	1	1	1	0	0	0	0	1	1	9.41667	20.6667	36.1667	12	0
11388	at4g31860	442	541	CDS;three_prime_UTR	Protein phosphatase 2C family protein		Protein phosphatase 2C family protein; FUNCTIONS I	1	1	1	1	1	1	1	1	1	1	1	1	1	1	1	1	1	1	13.6667	20.6606	29	18	0
10409	at4g16860	2347	2529	CDS	Disease resistance protein (TIR-NBS-LRR class) fam	Confers resistance to Peronospora parasitica. RPP	recognition of peronospora parasitica 4 (RPP4); FU	1	1	1	1	1	1	1	1	1	1	1	1	0	1	1	1	1	1	9	20.6043	34.4706	17	0
15284	at5g65870	203	431	CDS	phytosulfokine 5 precursor	Probable phytosulfokines 5 precursor coding for a	phytosulfokine 5 precursor (PSK5); FUNCTIONS IN: g	1	1	1	1	1	1	1	1	1	1	1	1	1	1	1	1	1	1	8.27778	20.5932	35.8333	18	0
14059	at5g44510	658	836	CDS	target of AVRB operation1	Encodes TAO1 (Target of AvrB Operation) a TIR-NB-L	target of AVRB operation1 (TAO1); FUNCTIONS IN: tr	1	1	1	0	1	1	1	1	1	1	1	1	0	1	1	1	1	1	12.25	20.5377	30.625	16	0
13585	at5g27760	542	1087	CDS	Hypoxia-responsive family protein		Hypoxia-responsive family protein; CONTAINS InterP	1	1	1	1	1	1	1	1	1	1	1	1	0	1	1	1	0	1	4.5625	20.5296	40.5625	16	0
14509	at5g52760	108	260	CDS	Copper transport protein family		Copper transport protein family; BEST Arabidopsis	0	0	0	0	0	0	0	0	1	0	1	0	0	0	1	0	0	0	4.33333	20.4967	91.6667	3	0
8390	at3g30390	2202	2521	five_prime_UTR	Transmembrane amino acid transporter family protei	Encodes a putative amino acid transporter.	Transmembrane amino acid transporter family protei	0	1	0	0	1	0	0	1	1	0	0	1	0	1	1	1	0	1	6.66667	20.4	46.2222	9	0
11722	at4g36010	552	1150	CDS	Pathogenesis-related thaumatin superfamily protein		Pathogenesis-related thaumatin superfamily protein	1	1	1	0	1	1	0	0	0	0	0	1	0	0	0	0	0	1	4.57143	20.3928	44	7	0
9465	at3g61860	1189	1986	CDS	RNA-binding (RRM/RBD/RNP motifs) family protein	encodes an arginine/serine-rich splicing factor. t	RSP31; FUNCTIONS IN: RNA binding nucleotide bindin	1	0	1	0	0	0	0	0	1	0	1	1	0	1	1	1	0	1	2.22222	20.3861	72.8889	9	0
2420	at1g33960	1204	1291	CDS	P-loop containing nucleoside triphosphate hydrolas	Identified as a gene that is induced by avirulence	AVRRPT2-INDUCED GENE 1 (AIG1); FUNCTIONS IN: GTP b	0	0	0	0	0	0	0	1	1	1	1	1	0	0	1	1	1	0	11	20.2884	31	8	0
6008	at2g36590	495	557	CDS	proline transporter 3	Encodes a proline transporter with affinity for gl	proline transporter 3 (ProT3); CONTAINS InterPro D	1	1	1	1	1	1	1	1	0	1	1	1	0	0	1	1	1	1	14.6667	20.2825	26	15	0
6388	at2g42530	385	641	CDS	cold regulated 15b		cold regulated 15b (COR15B); INVOLVED IN: response	1	1	0	1	1	1	0	0	0	0	0	0	0	0	0	0	0	1	2.33333	20.2665	41.8333	6	0
3102	at1g55310	1056	1622	CDS	SC35-like splicing factor 33	Encodes a SR spliceosome protein that is localized	SC35-like splicing factor 33 (SR33); FUNCTIONS IN:	1	0	1	0	1	1	1	1	1	1	1	1	0	1	1	1	1	1	6.46667	20.2417	38.2667	15	0
3565	at1g65930	1867	1968	CDS	cytosolic NADP+-dependent isocitrate dehydrogenase	Encodes a NADP+-isocitrate dehydrogenase that is b	cytosolic NADP+-dependent isocitrate dehydrogenase	1	0	1	0	1	1	1	1	1	1	1	1	0	1	1	1	0	1	13.9286	20.2276	26.8571	14	0
8220	at3g26590	1291	2062	CDS	MATE efflux family protein		MATE efflux family protein; FUNCTIONS IN: antiport	0	0	0	0	0	0	0	0	0	0	0	0	0	0	0	1	0	0	1	20.215	85	1	0
6164	at2g39200	933	1020	CDS	Seven transmembrane MLO family protein	A member of a large family of seven-transmembrane	MILDEW RESISTANCE LOCUS O 12 (MLO12); FUNCTIONS IN	1	1	1	1	1	1	0	0	0	0	0	0	0	0	0	0	0	0	11.1667	20.1648	30.8333	6	0
15250	at5g65380	1023	1783	CDS	MATE efflux family protein		MATE efflux family protein; FUNCTIONS IN: antiport	1	1	0	1	0	1	0	0	0	1	1	1	0	0	1	1	1	1	5.54545	20.1563	45.6364	11	0
6868	at3g02830	1374	1469	CDS	zinc finger protein 1	Encodes a zinc finger protein.	zinc finger protein 1 (ZFN1); CONTAINS InterPro DO	0	1	0	1	1	1	1	1	1	1	1	1	1	1	1	1	1	1	12	20.1257	35	16	0
10382	at4g16720	727	1039	CDS	Ribosomal protein L23/L15e family protein		Ribosomal protein L23/L15e family protein; FUNCTIO	0	1	1	1	1	1	1	1	1	1	1	1	1	1	1	1	1	1	5.35294	20.1163	37.2941	17	0
12066	at5g01960	1317	1472	CDS	RING/U-box superfamily protein		RING/U-box superfamily protein; FUNCTIONS IN: zinc	1	0	1	0	1	1	1	1	1	1	1	1	0	1	1	1	1	1	6.8	20.0936	32.8	15	0
5314	at2g23790	784	1536	CDS	Protein of unknown function (DUF607)		Protein of unknown function (DUF607); CONTAINS Int	1	1	1	1	0	1	0	0	0	0	0	1	0	0	0	1	0	1	2.375	20.0863	55.5	8	0
12057	at5g01850	1462	1562	CDS	Protein kinase superfamily protein		Protein kinase superfamily protein; FUNCTIONS IN:	0	0	0	0	0	0	0	0	1	1	1	1	1	1	1	1	1	1	7	20.0673	63.7	10	0
8545	at3g46930	633	752	CDS	Protein kinase superfamily protein		Protein kinase superfamily protein; FUNCTIONS IN:	1	1	1	1	1	1	1	1	1	1	1	1	0	1	1	1	1	1	8.41176	20.0672	31.1176	17	0
2250	at1g30320	651	990	CDS	Remorin family protein		Remorin family protein; FUNCTIONS IN: DNA binding;	1	0	1	0	0	1	0	0	0	0	1	1	0	1	0	1	1	1	3.55556	20.0608	36.8889	9	0
11867	at4g38300	316	343	CDS	glycosyl hydrolase family 10 protein		glycosyl hydrolase family 10 protein; FUNCTIONS IN	1	1	1	1	0	1	1	1	1	1	1	1	0	1	1	1	1	1	13.5	20.029	24.0625	16	0
15213	at5g64810	499	1079	CDS	WRKY DNA-binding protein 51	member of WRKY Transcription Factor; Group II-c	WRKY DNA-binding protein 51 (WRKY51); CONTAINS Int	0	0	0	0	0	0	0	0	0	0	0	0	0	0	0	1	0	0	2	20.0189	49	1	0
4816	at2g06530	337	601	CDS	SNF7 family protein		VPS2.1; CONTAINS InterPro DOMAIN/s: Snf7 (InterPro	0	0	0	0	0	0	1	0	0	0	1	0	0	0	0	0	0	0	1	20.0151	36	2	0
10610	at4g19600	1618	2007	CDS	Cyclin family protein	Encodes a cyclin T partner CYCT1;4. Plays importa	CYCT1;4; FUNCTIONS IN: cyclin-dependent protein ki	0	0	0	0	0	0	0	0	0	0	0	0	0	0	0	0	0	1	1	19.9564	39	1	0
4320	at1g78040	322	653	CDS	Pollen Ole e 1 allergen and extensin family protei		Pollen Ole e 1 allergen and extensin family protei	1	1	1	1	1	1	1	1	1	0	0	1	0	1	1	0	0	1	3.84615	19.9405	38.1538	13	0
3028	at1g53920	529	1009	CDS	GDSL-motif lipase 5	Contains lipase signature motif and GDSL domain.	GDSL-motif lipase 5 (GLIP5); FUNCTIONS IN: lipase	0	1	0	1	1	1	0	0	0	0	0	0	0	0	0	0	0	0	3.25	19.9236	41.5	4	0
4781	at2g05380	109	727	CDS	glycine-rich protein 3 short isoform	glycine-rich protein 3 short isoform (GRP3S) mRNA	glycine-rich protein 3 short isoform (GRP3S); FUNC	1	1	1	0	1	1	1	1	1	1	0	1	0	1	0	1	0	1	4.61538	19.8918	46.9231	13	0
13780	at5g38420	774	863	CDS	Ribulose bisphosphate carboxylase (small chain) fa		Ribulose bisphosphate carboxylase (small chain) fa	0	0	1	0	1	0	1	1	0	1	1	1	0	1	1	1	0	1	10.1818	19.8909	26.6364	11	0
561	at1g01650	1553	1688	CDS	SIGNAL PEPTIDE PEPTIDASE-LIKE 4		SIGNAL PEPTIDE PEPTIDASE-LIKE 4 (SPPL4); FUNCTIONS	0	1	1	1	1	1	1	0	1	1	1	1	0	1	1	1	1	1	10.4	19.8833	33.6667	15	0
3466	at1g63880	1415	1515	CDS	Disease resistance protein (TIR-NBS-LRR class) fam	Encodes a TIR-NBS-LRR class of disease resistance	Disease resistance protein (TIR-NBS-LRR class) fam	1	1	1	1	1	1	1	1	1	1	1	1	1	1	1	1	1	1	9.77778	19.8465	27.5556	18	0
8503	at3g45860	1708	1797	CDS	cysteine-rich RLK (RECEPTOR-like protein kinase) 4	Encodes a cysteine-rich receptor-like protein kina	cysteine-rich RLK (RECEPTOR-like protein kinase) 4	1	1	1	1	1	1	1	1	1	1	1	1	1	1	1	1	1	1	11.7222	19.8383	26.2222	18	0
10192	at4g13615	35	339	CDS	Uncharacterised protein family SERF		Uncharacterised protein family SERF; CONTAINS Inte	1	0	1	0	1	1	1	1	1	0	1	0	0	0	1	1	1	0	2.36364	19.8072	449.091	11	0
13906	at5g41740	3757	3844	three_prime_UTR;CDS	Disease resistance protein (TIR-NBS-LRR class) fam		Disease resistance protein (TIR-NBS-LRR class) fam	1	1	1	1	1	1	1	1	1	1	1	1	0	1	1	1	1	1	11.5882	19.7607	27.6471	17	0
976	at1g07500	103	143	CDS			unknown protein; Has 4 Blast hits to 4 proteins in	1	1	1	1	1	1	1	0	1	0	1	1	1	0	1	1	1	1	13.2667	19.7545	24.8	15	0
4291	at1g77740	38	57	five_prime_UTR	phosphatidylinositol-4-phosphate 5-kinase 2	Encodes PIP5K2 a phosphatidylinositol-4-phosphate	phosphatidylinositol-4-phosphate 5-kinase 2 (PIP5K	1	1	1	1	1	1	1	1	1	1	1	1	1	1	1	1	1	1	17.2222	19.7278	21.8333	18	0
6603	at2g46450	1297	1397	CDS	cyclic nucleotide-gated channel 12	Member of Cyclic nucleotide gated channel family.P	cyclic nucleotide-gated channel 12 (CNGC12); CONTA	1	1	1	1	1	1	1	1	1	1	1	1	1	1	1	1	1	1	10.7778	19.5935	35.7778	18	0
9978	at4g09800	107	463	CDS	S18 ribosomal protein	encodes a ribosomal protein S18C a constituent of	S18 ribosomal protein (RPS18C); FUNCTIONS IN: stru	0	0	0	0	0	0	0	0	0	0	0	0	0	0	0	0	0	1	1	19.5462	41	1	0
9546	at3g63140	889	955	CDS	chloroplast stem-loop binding protein of 41 kDa	Encodes a protein with ribonuclease activity that	chloroplast stem-loop binding protein of 41 kDa (	1	1	0	0	1	0	1	1	1	1	1	1	1	1	1	1	1	1	12.7333	19.4886	26.2	15	0
14855	at5g58980	2111	2195	CDS	Neutral/alkaline non-lysosomal ceramidase		Neutral/alkaline non-lysosomal ceramidase; FUNCTIO	1	0	1	0	1	1	1	1	1	1	1	1	1	1	1	1	1	1	11.6875	19.4471	25.125	16	0
8077	at3g23810	1097	1297	CDS	S-adenosyl-l-homocysteine (SAH) hydrolase 2		S-adenosyl-l-homocysteine (SAH) hydrolase 2 (SAHH2	1	1	1	1	1	1	1	1	1	0	1	1	0	0	1	0	0	1	11.8462	19.4466	28.0769	13	0
10697	at4g21400	1444	1494	CDS	cysteine-rich RLK (RECEPTOR-like protein kinase) 2	Encodes a cysteine-rich receptor-like protein kina	cysteine-rich RLK (RECEPTOR-like protein kinase) 2	1	0	1	0	0	1	0	0	0	0	1	0	0	0	0	0	0	1	2	19.4275	79.2	5	0
9183	at3g57520	578	664	CDS;three_prime_UTR	seed imbibition 2		seed imbibition 2 (SIP2); CONTAINS InterPro DOMAIN	1	1	1	0	1	1	1	1	1	1	1	1	0	1	1	1	1	1	11.1875	19.37	33.8125	16	0
4011	at1g73480	1998	2633	CDS	alpha/beta-Hydrolases superfamily protein		alpha/beta-Hydrolases superfamily protein; FUNCTIO	1	0	1	1	1	1	0	0	0	0	0	0	0	0	0	0	0	1	3.33333	19.3567	44.6667	6	0
15432	atcg00100	24	737	CDS		tRNA-Gly		1	1	0	0	1	1	1	1	0	1	0	0	0	0	0	1	0	1	2.88889	19.3408	40.1111	9	0
12221	at5g04430	1315	1814	CDS	binding to TOMV RNA 1L (long form)	Gene model AT5G04430.1 produces active protein. (B	BINDING TO TOMV RNA 1S (SHORT FORM) (BTR1S); FUNCT	1	1	1	0	1	1	1	1	1	1	1	1	0	1	1	1	1	1	7.75	19.3369	34	16	0
10661	at4g20480	626	697	CDS	Putative endonuclease or glycosyl hydrolase		Putative endonuclease or glycosyl hydrolase; BEST	1	1	1	1	1	1	1	1	1	1	1	1	1	1	1	1	1	1	12.7222	19.3318	22.7778	18	0
10329	at4g15765	1411	1569	CDS	FAD/NAD(P)-binding oxidoreductase family protein		FAD/NAD(P)-binding oxidoreductase family protein;	1	0	1	0	1	1	1	1	1	1	1	1	0	1	1	1	1	1	3.73333	19.2813	46.6667	15	0
1622	at1g17380	399	565	CDS	jasmonate-zim-domain protein 5		jasmonate-zim-domain protein 5 (JAZ5); CONTAINS In	1	1	1	1	1	1	1	0	1	1	1	1	0	1	1	1	1	1	10.125	19.274	27.75	16	0
7309	at3g11170	2054	2134	CDS	fatty acid desaturase 7	Chloroplastic enzyme responsible for the synthesis	fatty acid desaturase 7 (FAD7); FUNCTIONS IN: omeg	1	1	1	1	1	1	1	1	0	1	1	1	0	1	0	0	0	1	9.84615	19.2346	40.3077	13	0
2896	at1g52200	872	961	CDS	PLAC8 family protein		PLAC8 family protein; FUNCTIONS IN: molecular_func	1	1	1	1	1	1	1	1	1	1	1	0	0	0	0	0	0	0	12.0909	19.2323	30.2727	11	0
10140	at4g12800	316	680	CDS	photosystem I subunit l	Encodes subunit L of photosystem I reaction center	photosystem I subunit l (PSAL); FUNCTIONS IN: mole	1	0	1	0	1	0	0	1	0	0	1	1	0	1	1	1	0	1	2.8	19.1515	46.4	10	0
6321	at2g41090	179	281	CDS	Calcium-binding EF-hand family protein		Calcium-binding EF-hand family protein; FUNCTIONS	1	0	1	0	1	1	1	1	1	1	1	1	1	1	1	1	1	1	9.9375	19.1195	127.812	16	0
2943	at1g52710	1733	1801	CDS	Rubredoxin-like superfamily protein		Rubredoxin-like superfamily protein; FUNCTIONS IN:	1	1	1	0	1	0	1	1	1	0	1	1	0	1	1	0	0	1	6.5	19.07	36.1667	12	0
4404	at1g79040	380	465	CDS	photosystem II subunit R	Encodes for the 10 kDa PsbR subunit of photosystem	photosystem II subunit R (PSBR); FUNCTIONS IN: mol	1	1	1	1	1	1	1	1	1	1	1	1	1	1	1	1	1	1	11.7222	19.0568	31.8333	18	0
10416	at4g16900	1071	1134	CDS	Disease resistance protein (TIR-NBS-LRR class) fam		Disease resistance protein (TIR-NBS-LRR class) fam	1	1	1	1	1	1	1	1	1	1	1	1	1	1	1	1	1	1	11.2778	19.0252	27.3889	18	0
13759	at5g37720	1346	2155	CDS	ALWAYS EARLY 4		ALWAYS EARLY 4 (ALY4); FUNCTIONS IN: nucleotide bi	0	1	1	0	1	1	1	1	1	1	1	1	0	1	1	1	1	1	5.26667	18.9751	41.2	15	0
7202	at3g09630	1184	1594	CDS	Ribosomal protein L4/L1 family		Ribosomal protein L4/L1 family; FUNCTIONS IN: stru	0	0	0	0	0	0	0	0	0	0	0	1	0	0	0	0	0	1	1.5	18.9745	40.5	2	0
8903	at3g53500	1414	1530	CDS	RNA-binding (RRM/RBD/RNP motifs) family protein wi		RSZ32; FUNCTIONS IN: zinc ion binding nucleic acid	1	1	1	1	1	1	1	1	1	1	1	1	1	1	1	1	1	1	10	18.9701	28.8333	18	0
4321	at1g78070	805	2063	CDS	Transducin/WD40 repeat-like superfamily protein		Transducin/WD40 repeat-like superfamily protein; C	1	1	1	1	1	1	0	0	0	0	1	1	0	1	1	0	0	1	3.72727	18.959	53.0909	11	0
9226	at3g58090	1162	1251	CDS	Disease resistance-responsive (dirigent-like prote		Disease resistance-responsive (dirigent-like prote	1	1	1	1	1	1	1	1	1	1	1	1	1	1	1	1	1	1	12.9444	18.8963	24.0556	18	0
11052	at4g26520	653	784	CDS	Aldolase superfamily protein		Aldolase superfamily protein; CONTAINS InterPro DO	0	0	0	0	0	0	1	1	1	1	1	1	1	1	1	1	1	1	9.58333	18.8479	37.25	12	0
9754	at4g02380	431	526	CDS	senescence-associated gene 21	Encodes AtLEA5 (late embryogenesis abundant like p	senescence-associated gene 21 (SAG21); CONTAINS In	0	1	1	1	1	1	0	1	1	1	1	1	0	1	1	1	1	1	10.1333	18.8181	30.1333	15	0
13907	at5g41740	3867	3935	three_prime_UTR;CDS	Disease resistance protein (TIR-NBS-LRR class) fam		Disease resistance protein (TIR-NBS-LRR class) fam	1	1	1	1	1	1	1	1	1	1	1	1	0	1	1	1	1	1	12.6471	18.7877	24.1176	17	0
10873	at4g23630	2254	2346	CDS	VIRB2-interacting protein 1		VIRB2-interacting protein 1 (BTI1); INVOLVED IN: b	1	1	1	1	1	1	1	0	1	1	1	1	0	1	1	1	1	1	10	18.746	27.1875	16	0
8805	at3g51840	1697	1989	CDS	acyl-CoA oxidase 4	Encodes a short-chain acyl-CoA oxidase which catal	acyl-CoA oxidase 4 (ACX4); FUNCTIONS IN: oxidoredu	1	1	1	0	1	0	1	1	1	1	1	1	0	1	1	1	0	1	7.21429	18.7126	29.3571	14	0
13659	at5g35160	34	192	five_prime_UTR	Endomembrane protein 70 protein family		Endomembrane protein 70 protein family; CONTAINS I	1	1	1	0	1	1	1	1	1	1	1	1	1	1	1	1	1	1	6.76471	18.7	31.4706	17	0
13802	at5g39210	166	266	CDS	chlororespiratory reduction 7	Encodes a protein of the chloroplastic NAD(P)H deh	CHLORORESPIRATORY REDUCTION 7 (CRR7); FUNCTIONS IN	0	0	0	0	0	0	1	1	0	1	1	0	1	1	1	1	0	1	4.77778	18.6117	27.6667	9	0
9446	at3g61440	1938	2031	CDS	cysteine synthase C1	Encodes a cysteine synthase isomer CysC1. The isom	cysteine synthase C1 (CYSC1); FUNCTIONS IN: cystei	1	1	1	1	1	1	1	1	1	1	1	1	0	1	1	1	0	1	10	18.5559	33.625	16	0
12582	at5g11670	2668	2751	CDS	NADP-malic enzyme 2	The malic enzyme (EC 1.1.1.40) encoded by AtNADP-M	NADP-malic enzyme 2 (NADP-ME2); FUNCTIONS IN: mala	0	0	0	0	0	1	0	0	0	0	0	0	0	0	0	0	0	0	9	18.5119	39	1	0
8566	at3g47340	2659	3080	CDS	glutamine-dependent asparagine synthase 1	encodes a glutamine-dependent asparagine synthetas	glutamine-dependent asparagine synthase 1 (ASN1);	0	0	0	0	0	0	0	0	0	0	0	0	0	0	0	1	0	1	3.5	18.4976	36	2	0
6746	at3g01290	558	639	CDS	SPFH/Band 7/PHB domain-containing membrane-associa		SPFH/Band 7/PHB domain-containing membrane-associa	1	1	1	1	1	1	1	1	1	1	1	0	0	1	1	1	1	1	11.0625	18.4619	23.6875	16	0
4662	at2g02570	1707	2296	CDS	nucleic acid binding;RNA binding		nucleic acid binding;RNA binding; FUNCTIONS IN: RN	1	0	1	1	1	1	1	1	1	1	1	1	0	1	1	1	1	1	6.5	18.3953	32.25	16	0
1442	at1g14880	343	454	CDS	PLANT CADMIUM RESISTANCE 1		PLANT CADMIUM RESISTANCE 1 (PCR1); FUNCTIONS IN: m	0	0	0	0	1	0	1	1	1	1	1	0	0	1	1	1	1	0	9	18.3571	29	10	0
10750	at4g21960	850	1334	CDS	Peroxidase superfamily protein	Encodes AT4g21960 (AT4g21960/T8O5_170).	PRXR1; FUNCTIONS IN: peroxidase activity heme bind	0	1	1	0	1	1	1	0	1	1	1	1	0	1	1	0	1	1	5.61538	18.3356	34.7692	13	0
12444	at5g08760	105	280	CDS			unknown protein; FUNCTIONS IN: molecular_function	1	1	1	1	1	1	1	1	1	1	1	1	1	1	1	1	1	1	7	18.2686	35.7222	18	0
3861	at1g70700	1215	1302	CDS	TIFY domain/Divergent CCT motif family protein	JAZ9 is a protein presumed to be involved in jasmo	TIFY7; CONTAINS InterPro DOMAIN/s: Tify (InterPro:	1	1	1	0	1	1	1	1	1	1	1	1	1	1	1	1	0	1	7.125	18.2294	26.25	16	0
1344	at1g13110	956	1026	CDS	cytochrome P450 family 71 subfamily B polypeptide	member of CYP71B	cytochrome P450 family 71 subfamily B polypeptide	1	1	1	1	1	1	1	1	1	1	1	1	0	1	1	1	0	0	13.2667	18.2235	22.8667	15	0
7613	at3g15354	978	1119	CDS	SPA1-related 3	Encodes a member of the SPA (suppressor of phyA-10	SPA1-related 3 (SPA3); FUNCTIONS IN: protein bindi	0	1	0	0	0	0	1	0	0	0	0	0	0	1	1	1	1	1	2.57143	18.2082	66.7143	7	0
9162	at3g57300	5139	5299	CDS	INO80 ortholog	Encodes the Arabidopsis INO80 ortholog of the SWI/	INO80 ortholog (INO80); FUNCTIONS IN: helicase act	1	0	0	0	1	1	1	1	1	1	1	1	1	1	1	1	1	1	9.73333	18.1971	27.4667	15	0
908	at1g06630	2470	2571	CDS	F-box/RNI-like superfamily protein		F-box/RNI-like superfamily protein; CONTAINS Inter	1	1	1	1	1	1	1	1	1	1	1	1	1	1	1	1	1	1	9	18.1868	28.9444	18	0
3862	at1g70700	1388	1470	CDS	TIFY domain/Divergent CCT motif family protein	JAZ9 is a protein presumed to be involved in jasmo	TIFY7; CONTAINS InterPro DOMAIN/s: Tify (InterPro:	1	1	1	1	1	1	1	1	1	1	1	1	0	1	1	1	1	1	10.8235	18.1028	32.2941	17	0
11374	at4g31650	385	518	CDS	Transcriptional factor B3 family protein		Transcriptional factor B3 family protein; FUNCTION	0	0	0	0	0	0	0	0	1	0	1	0	0	0	0	0	0	0	1	18.0896	48	2	0
8445	at3g44860	877	974	CDS	farnesoic acid carboxyl-O-methyltransferase	Encodes a farnesoic acid carboxyl-O-methyltransfer	farnesoic acid carboxyl-O-methyltransferase (FAMT)	1	1	1	1	1	1	1	1	1	1	1	1	0	1	1	1	1	1	11.4706	18.0786	25.8824	17	0
14646	at5g54940	1011	1086	five_prime_UTR	Translation initiation factor SUI1 family protein		Translation initiation factor SUI1 family protein;	1	1	1	1	1	1	1	1	1	1	1	1	1	1	1	1	1	1	8.33333	18.0782	27.4444	18	0
906	at1g06620	1156	1242	CDS	2-oxoglutarate (2OG) and Fe(II)-dependent oxygenas	encodes a protein whose sequence is similar to a 2	2-oxoglutarate (2OG) and Fe(II)-dependent oxygenas	1	1	1	1	1	1	1	1	1	1	1	1	1	1	1	1	1	1	13.1111	18.069	24.7778	18	0
4914	at2g15042	52	128	CDS	Leucine-rich repeat (LRR) family protein		Leucine-rich repeat (LRR) family protein; INVOLVED	1	0	1	1	1	1	1	1	1	1	1	1	1	1	1	1	1	1	10.0588	18.0397	28.5294	17	0
8000	at3g22380	2368	2529	CDS	time for coffee	Encodes a nucleus-acting plant-specific clock regu	TIME FOR COFFEE (TIC); BEST Arabidopsis thaliana p	0	0	0	0	0	0	0	0	0	0	0	0	0	0	0	0	0	1	6	18.037	76	1	0
6312	at2g40880	257	346	CDS	cystatin A	Encodes a protein with cysteine proteinase inhibit	cystatin A (CYSA); FUNCTIONS IN: cysteine-type end	1	1	1	1	1	1	1	0	1	1	1	1	0	1	1	1	0	0	7.85714	18.0175	28.4286	14	0
14603	at5g54300	685	776	CDS	Protein of unknown function (DUF761)		Protein of unknown function (DUF761); FUNCTIONS IN	1	1	1	1	1	1	0	0	0	0	1	0	0	0	1	0	0	1	10.2222	18.0036	32	9	0
12106	at5g02650	1308	1394	CDS			BEST Arabidopsis thaliana protein match is: Telome	1	1	1	1	1	1	1	1	1	1	1	1	0	1	1	1	1	1	8	17.908	27.8235	17	0
13455	at5g25610	593	1139	CDS	BURP domain-containing protein	responsive to dehydration 22 (RD22) mediated by AB	RESPONSIVE TO DESSICATION 22 (RD22); FUNCTIONS IN:	0	1	0	0	1	0	0	0	0	0	0	0	0	0	0	0	0	0	1.5	17.8857	33	2	0
4732	at2g04350	131	270	five_prime_UTR	AMP-dependent synthetase and ligase family protein		long-chain acyl-CoA synthetase 8 (LACS8); FUNCTION	0	0	0	0	0	0	0	0	1	0	0	0	0	0	1	0	0	0	2	17.875	30.5	2	0
4113	at1g75380	463	652	CDS	bifunctional nuclease in basal defense response 1	Encodes a nucleases AtBBD1 involved in ABA-mediate	bifunctional nuclease in basal defense response 1	1	1	1	1	1	1	1	1	1	1	1	1	1	1	1	1	1	1	8.11111	17.8561	29.8889	18	0
7681	at3g16270	100	228	five_prime_UTR	ENTH/VHS family protein		ENTH/VHS family protein; INVOLVED IN: intracellula	0	0	0	0	0	1	0	0	0	0	0	0	0	0	0	0	0	0	9	17.8527	26	1	0
4689	at2g03010	1898	2020	CDS	Family of unknown function (DUF577)		Family of unknown function (DUF577); CONTAINS Inte	1	1	1	1	1	1	1	1	1	1	1	1	0	1	1	1	1	1	9.35294	17.8034	25.6471	17	0
2304	at1g30970	405	923	CDS	zinc finger (C2H2 type) family protein	Encodes SUF4 (SUPPRESSOR of FRI 4) a putative zinc	suppressor of FRIGIDA4 (SUF4); CONTAINS InterPro D	0	1	1	1	1	1	1	1	1	1	1	1	0	1	1	1	0	1	6.53333	17.7661	36.6	15	0
6852	at3g02730	307	481	CDS	thioredoxin F-type 1		thioredoxin F-type 1 (TRXF1); FUNCTIONS IN: enzyme	1	1	0	0	0	1	1	1	1	1	1	1	1	1	1	1	1	1	6.2	17.749	31.6	15	0
5853	at2g33380	305	439	CDS	Caleosin-related family protein	Encodes a calcium binding protein whose mRNA is in	RESPONSIVE TO DESSICATION 20 (RD20); FUNCTIONS IN:	1	1	1	1	1	1	1	0	1	0	1	1	0	1	1	1	1	1	10	17.7319	24.5333	15	0
5705	at2g30860	280	372	CDS	glutathione S-transferase PHI 9	Encodes glutathione transferase belonging to the p	glutathione S-transferase PHI 9 (GSTF9); FUNCTIONS	1	1	1	0	1	1	1	1	1	1	1	1	1	1	1	1	1	1	9.52941	17.7223	25.7059	17	0
4933	at2g15970	640	727	CDS	cold regulated 413 plasma membrane 1	encodes an alpha form of a protein similar to the	cold regulated 413 plasma membrane 1 (COR413-PM1);	1	1	1	1	1	1	1	1	1	1	1	1	1	1	1	1	1	1	11.3889	17.7203	26.8889	18	0
5881	at2g34070	2300	2384	CDS	TRICHOME BIREFRINGENCE-LIKE 37	Encodes a member of the TBL (TRICHOME BIREFRINGENC	TRICHOME BIREFRINGENCE-LIKE 37 (TBL37); INVOLVED I	1	1	1	0	1	1	1	1	1	1	1	1	0	1	1	1	1	1	12.3125	17.6809	22.9375	16	0
2121	at1g27520	1700	1842	CDS	Glycosyl hydrolase family 47 protein		Glycosyl hydrolase family 47 protein; FUNCTIONS IN	1	1	1	1	1	1	1	1	1	1	1	1	0	1	1	1	1	1	7.47059	17.6401	29	17	0
2922	at1g52400	763	912	CDS	beta glucosidase 18	encodes a member of glycosyl hydrolase family 1 lo	beta glucosidase 18 (BGLU18); FUNCTIONS IN: abscis	0	0	0	0	0	0	0	0	0	0	0	1	0	0	0	0	0	1	1	17.6233	126.5	2	0
2092	at1g26930	1530	1712	five_prime_UTR	Galactose oxidase/kelch repeat superfamily protein		Galactose oxidase/kelch repeat superfamily protein	0	0	0	0	0	0	0	0	0	0	0	1	0	0	0	1	0	0	1.5	17.612	32	2	0
13166	at5g20700	477	555	CDS	Protein of unknown function (DUF581)		Protein of unknown function (DUF581); CONTAINS Int	1	1	1	1	1	1	1	0	1	1	1	1	0	1	1	1	1	1	12.25	17.5775	29.375	16	0
5615	at2g29350	525	620	CDS	senescence-associated gene 13	senescence-associated gene SAG13 encoding a short-	senescence-associated gene 13 (SAG13); CONTAINS In	0	1	0	1	1	1	1	1	1	1	1	1	1	1	1	1	1	0	9.4	17.5188	26.5333	15	0
11377	at4g31780	749	1197	CDS	monogalactosyl diacylglycerol synthase 1	Encodes an A-type monogalactosyldiacylglycerol (MG	monogalactosyl diacylglycerol synthase 1 (MGD1); F	1	1	1	1	1	1	0	0	0	0	0	1	0	0	0	1	0	1	4.11111	17.4744	62.4444	9	0
9989	at4g10060	3775	3909	CDS	Beta-glucosidase GBA2 type family protein		Beta-glucosidase GBA2 type family protein; FUNCTIO	1	1	1	0	1	1	1	1	1	1	1	1	1	1	1	1	1	1	5.76471	17.3969	28.0588	17	0
10538	at4g18440	474	561	CDS	L-Aspartase-like family protein		L-Aspartase-like family protein; FUNCTIONS IN: N6-	1	1	1	1	1	1	1	1	1	0	1	1	0	1	1	1	1	1	8.8125	17.3821	33.5	16	0
8057	at3g23550	1795	2119	CDS	MATE efflux family protein		MATE efflux family protein; FUNCTIONS IN: antiport	1	0	1	0	1	1	0	0	0	0	0	0	0	0	0	0	0	0	3.5	17.3685	35.5	4	0
2097	at1g27020	1204	1299	CDS			unknown protein; BEST Arabidopsis thaliana protein	1	1	1	1	1	1	1	1	0	1	1	1	0	1	0	0	0	0	10.4167	17.3438	26.75	12	0
10391	at4g16760	1386	1727	CDS	acyl-CoA oxidase 1	Encodes a medium to long-chain acyl-CoA oxidase. C	acyl-CoA oxidase 1 (ACX1); FUNCTIONS IN: acyl-CoA	1	1	1	1	1	1	0	0	1	1	1	1	0	0	1	1	1	1	4.57143	17.3058	34.7143	14	0
13495	at5g26610	873	1013	CDS	D111/G-patch domain-containing protein		D111/G-patch domain-containing protein; FUNCTIONS	1	1	1	1	1	1	1	1	1	1	1	1	1	1	1	1	1	1	10.8889	17.2853	23.6667	18	0
8352	at3g28940	982	1087	CDS	AIG2-like (avirulence induced gene) family protein		AIG2-like (avirulence induced gene) family protein	1	0	1	0	1	1	1	1	1	1	1	1	1	1	1	1	1	1	7.875	17.2683	31.75	16	0
10408	at4g16860	1914	2013	CDS	Disease resistance protein (TIR-NBS-LRR class) fam	Confers resistance to Peronospora parasitica. RPP	recognition of peronospora parasitica 4 (RPP4); FU	1	1	1	1	1	1	1	1	1	1	1	1	0	1	1	1	1	1	9.82353	17.2094	23.2941	17	0
11384	at4g31800	352	615	CDS	WRKY DNA-binding protein 18	Pathogen-induced transcription factor. Binds W-box	WRKY DNA-binding protein 18 (WRKY18); FUNCTIONS IN	1	1	1	1	1	1	1	1	1	1	1	1	0	1	1	1	1	1	6.05882	17.2037	30.5882	17	0
1387	at1g13990	565	738	CDS			unknown protein; FUNCTIONS IN: molecular_function	1	1	1	0	1	1	1	1	1	1	1	1	0	1	1	1	1	1	9	17.1394	26.5	16	0
5311	at2g23600	627	1068	CDS	acetone-cyanohydrin lyase	Encodes a protein shown to have carboxylesterase a	acetone-cyanohydrin lyase (ACL); FUNCTIONS IN: hyd	1	1	1	1	1	1	1	1	0	1	1	1	1	1	1	1	1	0	4.9375	17.1389	35.875	16	0
5406	at2g25590	2541	2656	CDS	Plant Tudor-like protein		Plant Tudor-like protein; FUNCTIONS IN: RNA bindin	1	1	1	1	1	1	1	1	0	1	1	1	1	1	1	1	1	1	7.17647	17.1324	27.1765	17	0
2069	at1g26560	2986	3062	CDS	beta glucosidase 40		beta glucosidase 40 (BGLU40); FUNCTIONS IN: cation	1	1	1	0	1	1	1	0	0	0	1	1	0	0	1	0	0	0	10.2222	17.0736	25.2222	9	0
11590	at4g34230	1771	1859	CDS	cinnamyl alcohol dehydrogenase 5	Encodes a catalytically active cinnamyl alcohol de	cinnamyl alcohol dehydrogenase 5 (CAD5); CONTAINS	1	1	1	0	1	1	0	0	0	0	1	0	0	0	1	0	0	0	3.28571	16.9968	33.4286	7	0
10670	at4g20970	133	231	CDS	basic helix-loop-helix (bHLH) DNA-binding superfam		basic helix-loop-helix (bHLH) DNA-binding superfam	1	1	1	1	1	1	1	0	1	1	1	1	0	1	1	1	0	1	4.66667	16.9731	37.6	15	0
2864	at1g51820	410	495	CDS	Leucine-rich repeat protein kinase family protein		Leucine-rich repeat protein kinase family protein;	1	1	1	1	1	1	0	0	0	0	0	0	0	0	0	0	0	0	7.5	16.9671	35.8333	6	0
1386	at1g13990	437	526	CDS			unknown protein; FUNCTIONS IN: molecular_function	1	0	1	1	1	1	1	1	1	1	1	1	0	1	1	1	1	1	11	16.9069	23.3125	16	0
4866	at2g13360	1091	1173	CDS	alanine:glyoxylate aminotransferase	Encodes a peroxisomal photorespiratory enzyme that	alanine:glyoxylate aminotransferase (AGT); FUNCTIO	1	1	1	1	0	1	1	1	1	1	1	1	1	1	1	1	1	1	9.58824	16.9022	22.7059	17	0
691	at1g02920	816	899	CDS	glutathione S-transferase 7	Encodes glutathione transferase belonging to the p	glutathione S-transferase 7 (GSTF7); FUNCTIONS IN:	1	0	1	1	1	1	0	0	1	0	1	0	0	0	0	0	0	0	7.85714	16.8724	28.7143	7	0
2421	at1g33960	1457	1547	CDS	P-loop containing nucleoside triphosphate hydrolas	Identified as a gene that is induced by avirulence	AVRRPT2-INDUCED GENE 1 (AIG1); FUNCTIONS IN: GTP b	0	0	1	0	0	0	0	1	1	1	1	0	0	1	1	1	1	1	8.9	16.8527	29.6	10	0
10370	at4g16670	1353	1474	CDS	Plant protein of unknown function (DUF828) with pl		CONTAINS InterPro DOMAIN/s: Pleckstrin-like plant	1	0	1	1	1	1	1	1	1	1	1	1	0	1	1	1	1	1	10.0625	16.8448	24.5	16	0
13069	at5g19230	189	320	CDS	Glycoprotein membrane precursor GPI-anchored		Glycoprotein membrane precursor GPI-anchored; FUNC	1	1	1	0	1	1	1	1	1	1	1	1	0	1	0	1	1	1	6.53333	16.8434	27.1333	15	0
14987	at5g61220	261	482	three_prime_UTR	LYR family of Fe/S cluster biogenesis protein		LYR family of Fe/S cluster biogenesis protein; CON	0	0	0	0	0	0	0	1	1	0	1	0	0	1	1	1	0	0	1.33333	16.8258	37.6667	6	0
6234	at2g39800	2077	2158	CDS	delta1-pyrroline-5-carboxylate synthase 1	encodes a delta1-pyrroline-5-carboxylate synthase	delta1-pyrroline-5-carboxylate synthase 1 (P5CS1);	0	0	0	0	0	0	0	0	0	0	0	0	0	0	0	0	0	1	3	16.7927	73	1	0
5783	at2g32150	1245	1337	CDS	Haloacid dehalogenase-like hydrolase (HAD) superfa		Haloacid dehalogenase-like hydrolase (HAD) superfa	1	1	1	1	1	1	1	1	1	1	1	1	0	1	1	1	1	1	10.5882	16.7546	24.1765	17	0
6105	at2g38240	438	715	CDS	2-oxoglutarate (2OG) and Fe(II)-dependent oxygenas		2-oxoglutarate (2OG) and Fe(II)-dependent oxygenas	1	1	1	0	1	1	0	0	0	1	0	0	0	0	0	1	0	1	4.875	16.7451	32.5	8	0
11443	at4g32530	1634	1717	CDS	ATPase F0/V0 complex subunit C protein		ATPase F0/V0 complex subunit C protein; FUNCTIONS	1	0	1	1	1	1	1	1	1	1	1	1	0	1	1	1	1	1	8	16.7381	24.625	16	0
8784	at3g51660	395	903	CDS	Tautomerase/MIF superfamily protein		Tautomerase/MIF superfamily protein; FUNCTIONS IN:	0	1	1	0	1	1	0	0	0	0	1	1	0	0	0	1	0	0	2	16.7283	44.2857	7	0
6152	at2g39010	1193	1922	CDS	plasma membrane intrinsic protein 2E		plasma membrane intrinsic protein 2E (PIP2E); FUNC	1	1	1	1	1	1	0	0	0	0	0	1	0	1	0	0	0	1	2.11111	16.7272	38.4444	9	0
14636	at5g54770	1054	1138	CDS	thiazole biosynthetic enzyme chloroplast (ARA6) (T	Encodes a thiamine biosynthetic gene that has a du	THI1; FUNCTIONS IN: protein homodimerization activ	0	1	1	1	1	1	1	1	1	1	1	1	1	1	1	1	1	1	11.5294	16.7232	20.7647	17	0
4218	at1g76680	355	450	CDS	12-oxophytodienoate reductase 1	Encodes a member of an alpha/beta barrel fold fami	12-oxophytodienoate reductase 1 (OPR1); FUNCTIONS	1	1	1	1	1	1	1	0	0	1	0	1	0	0	0	0	0	0	10.6667	16.7199	23.6667	9	0
8277	at3g27260	2845	3117	CDS	global transcription factor group E8	Kinase like protein with similarity to yeast BDF1	global transcription factor group E8 (GTE8); FUNCT	1	1	1	1	1	1	1	1	1	1	1	1	0	1	1	1	1	1	6.94118	16.7095	26.5294	17	0
1789	at1g20620	2976	3067	CDS;three_prime_UTR	catalase 3	Catalase catalyzes the breakdown of hydrogen perox	catalase 3 (CAT3); FUNCTIONS IN: catalase activity	1	1	1	1	1	1	1	1	1	1	1	1	1	1	1	1	0	0	10.6875	16.6997	25.1875	16	0
13442	at5g25440	930	1284	CDS	Protein kinase superfamily protein		Protein kinase superfamily protein; FUNCTIONS IN:	1	1	1	1	1	1	1	1	1	1	1	1	0	1	1	1	1	1	5.47059	16.6499	29	17	0
1021	at1g08380	753	848	CDS	photosystem I subunit O	Encodes subunit O of photosystem I.	photosystem I subunit O (PSAO); FUNCTIONS IN: mole	1	1	1	1	1	1	1	1	1	1	1	1	0	1	1	1	0	1	4.625	16.625	39.0625	16	0
1706	at1g19130	771	1095	CDS			CONTAINS InterPro DOMAIN/s: Protein of unknown fun	1	1	1	0	1	1	1	1	1	1	1	1	0	1	1	1	1	1	4.625	16.6163	33.75	16	0
3259	at1g60140	637	790	CDS	trehalose phosphate synthase	Encodes an enzyme putatively involved in trehalose	trehalose phosphate synthase (TPS10); FUNCTIONS IN	1	1	1	0	0	1	1	1	0	1	1	1	0	1	1	1	1	1	7.21429	16.6039	31.2857	14	0
4298	at1g77800	6471	6588	CDS	PHD finger family protein		PHD finger family protein; FUNCTIONS IN: zinc ion	1	1	1	1	1	1	1	1	1	1	1	1	1	1	1	1	1	1	7.27778	16.5979	26.2222	18	0
7677	at3g16240	612	1010	CDS	delta tonoplast integral protein	Delta tonoplast intrinsic protein functions as a w	delta tonoplast integral protein (DELTA-TIP); FUNC	1	1	1	1	1	1	0	1	0	0	0	1	0	1	0	0	0	1	3.9	16.5932	30.7	10	0
1540	at1g16090	605	649	CDS	wall associated kinase-like 7	WAK-like kinase	wall associated kinase-like 7 (WAKL7); FUNCTIONS I	1	1	1	0	1	1	1	1	1	1	1	1	1	1	1	1	1	1	12.5294	16.5203	19.7059	17	0
8890	at3g53420	1026	1493	CDS	plasma membrane intrinsic protein 2A	a member of the plasma membrane intrinsic protein	plasma membrane intrinsic protein 2A (PIP2A); FUNC	0	1	1	1	1	1	0	1	0	1	0	1	0	1	0	1	1	1	3.25	16.5094	31.9167	12	0
14276	at5g48450	123	340	CDS	SKU5 similar 3	Encodes a protein with two DUF26 domains and a sig	SKU5 similar 3 (sks3); FUNCTIONS IN: oxidoreducta	1	1	1	0	1	1	1	1	0	0	1	1	0	0	0	0	0	1	5.1	16.4798	29.6	10	0
1778	at1g20510	558	965	CDS	OPC-8:0 CoA ligase1		OPC-8:0 CoA ligase1 (OPCL1); FUNCTIONS IN: 4-couma	1	1	1	1	1	1	0	1	1	1	1	1	0	1	1	1	1	1	4.4375	16.422	29.5625	16	0
12546	at5g11200	2023	2141	CDS	DEAD/DEAH box RNA helicase family protein		DEAD/DEAH box RNA helicase family protein ; FUNCTI	1	1	1	0	1	1	1	1	1	1	1	1	1	1	1	1	1	1	6.11765	16.3935	28.2353	17	0
9892	at4g05631	1776	1850	CDS			unknown protein; Has 30201 Blast hits to 17322 pro	1	1	1	1	1	1	1	1	1	1	1	1	1	1	1	1	1	1	10	16.3733	21.0556	18	0
7018	at3g06070	579	664	CDS			unknown protein; BEST Arabidopsis thaliana protein	1	1	1	0	1	1	1	1	0	0	0	0	0	0	0	0	0	0	6.28571	16.3638	30.2857	7	0
11193	at4g28350	800	844	CDS	Concanavalin A-like lectin protein kinase family p		Concanavalin A-like lectin protein kinase family p	1	1	1	1	1	1	1	1	1	1	1	1	1	1	1	1	0	0	12.3125	16.3625	19.4375	16	0
8991	at3g55020	615	778	CDS	Ypt/Rab-GAP domain of gyp1p superfamily protein		Ypt/Rab-GAP domain of gyp1p superfamily protein; F	0	0	1	0	0	1	1	0	0	0	1	1	0	1	1	0	0	1	2.375	16.3476	85	8	0
2315	at1g31330	498	760	CDS	photosystem I subunit F	Encodes subunit F of photosystem I.	photosystem I subunit F (PSAF); FUNCTIONS IN: mole	1	1	1	1	1	1	0	1	1	1	0	0	1	1	1	1	1	1	4	16.3156	30.2667	15	0
6127	at2g38540	416	534	CDS	lipid transfer protein 1	Non-specific lipid transfer protein. Binds calmodu	lipid transfer protein 1 (LP1); FUNCTIONS IN: calm	1	1	1	1	1	1	1	1	1	1	1	1	0	1	1	1	1	1	9.41176	16.2971	23.8824	17	0
8376	at3g29240	435	569	CDS	Protein of unknown function (DUF179)		Protein of unknown function (DUF179); FUNCTIONS IN	0	0	0	0	0	0	1	1	1	1	1	1	0	1	1	1	1	1	6.81818	16.2889	26.6364	11	0
8589	at3g47680	1382	1915	five_prime_UTR	DNA binding		DNA binding; BEST Arabidopsis thaliana protein mat	0	0	1	1	1	1	1	1	1	1	1	1	0	1	1	1	0	1	2.07143	16.2854	39.4286	14	0
11639	at4g34950	701	1133	CDS	Major facilitator superfamily protein		Major facilitator superfamily protein; CONTAINS In	1	0	1	0	1	1	1	1	0	1	1	1	0	1	0	1	0	1	2.75	16.2633	33.6667	12	0
12868	at5g15960	395	501	CDS	stress-responsive protein (KIN1) / stress-induced	cold and ABA inducible protein kin1 possibly funct	KIN1; BEST Arabidopsis thaliana protein match is:	1	1	1	1	1	1	0	0	0	0	1	1	0	0	0	0	1	1	7.4	16.2178	32.3	10	0
7393	at3g12640	969	1040	CDS	RNA binding (RRM/RBD/RNP motifs) family protein		RNA binding (RRM/RBD/RNP motifs) family protein; F	1	1	1	1	1	1	1	1	1	1	1	1	1	1	1	1	1	1	9.27778	16.1937	21.6111	18	0
4711	at2g03540	170	198	CDS	transposable element gene		similar to unknown protein [Arabidopsis thaliana]	1	1	1	1	1	1	1	1	1	1	1	1	1	1	1	1	1	1	14.4444	16.1877	17.8333	18	0
5592	at2g28900	604	680	CDS	outer plastid envelope protein 16-1	Encodes AtOEP16 a 16-KDa plastid outer membrane pr	outer plastid envelope protein 16-1 (OEP16-1); FUN	1	1	1	1	1	1	1	1	1	1	1	1	0	1	1	0	0	1	9.8	16.1489	26.4667	15	0
745	at1g04080	3218	3351	CDS	Tetratricopeptide repeat (TPR)-like superfamily pr		PRP39; FUNCTIONS IN: binding; INVOLVED IN: regulat	1	1	1	1	1	1	1	1	1	1	1	1	1	1	1	1	1	1	7.27778	16.1186	26.3333	18	0
9763	at4g02520	822	930	CDS	glutathione S-transferase PHI 2	Encodes glutathione transferase belonging to the p	glutathione S-transferase PHI 2 (GSTF2); FUNCTIONS	1	1	1	1	1	1	1	1	1	1	1	1	1	1	1	1	1	1	9.22222	16.1086	25.6111	18	0
11344	at4g31000	1362	1466	CDS	Calmodulin-binding protein		Calmodulin-binding protein; CONTAINS InterPro DOMA	1	1	1	1	1	1	1	1	1	1	1	1	0	1	1	0	0	0	7.57143	16.1027	23.1429	14	0
10424	at4g16960	235	464	CDS	Disease resistance protein (TIR-NBS-LRR class) fam		Disease resistance protein (TIR-NBS-LRR class) fam	0	0	0	0	0	0	0	0	0	0	1	0	0	0	0	0	0	0	1	16.1	41	1	0
14070	at5g44580	403	776	CDS			unknown protein; FUNCTIONS IN: molecular_function	0	0	0	0	0	1	0	0	0	0	0	0	0	0	0	0	0	0	1	16.0749	50	1	0
4558	at1g80920	400	506	CDS	Chaperone DnaJ-domain superfamily protein	A nuclear encoded soluble protein found in the chl	J8; FUNCTIONS IN: unfolded protein binding heat sh	1	1	1	1	1	1	1	1	1	0	1	1	0	1	1	0	0	1	5.5	16.0748	26.9286	14	0
7050	at3g06510	2196	2505	CDS	Glycosyl hydrolase superfamily protein	Encodes a protein with beta-glucosidase activity m	SENSITIVE TO FREEZING 2 (SFR2); FUNCTIONS IN: beta	1	0	0	0	0	0	1	1	0	1	1	1	1	1	1	1	1	1	4.75	16.0707	27.0833	12	0
2065	at1g26560	2157	2235	CDS	beta glucosidase 40		beta glucosidase 40 (BGLU40); FUNCTIONS IN: cation	1	1	1	1	1	1	1	0	1	1	1	1	0	0	0	0	0	0	7.18182	16.0518	21	11	0
14593	at5g54170	673	757	CDS	Polyketide cyclase/dehydrase and lipid transport s		Polyketide cyclase/dehydrase and lipid transport s	1	1	1	1	1	1	1	1	1	1	1	1	0	1	0	1	0	1	10.6667	16.0471	21.5333	15	0
8044	at3g23480	2325	2376	CDS	Cyclopropane-fatty-acyl-phospholipid synthase		Cyclopropane-fatty-acyl-phospholipid synthase; INV	1	1	1	0	1	1	1	1	1	1	1	1	1	1	1	0	1	1	12.625	16.0373	18.875	16	0
9967	at4g09490	468	532	CDS	Polynucleotidyl transferase ribonuclease H-like su		Polynucleotidyl transferase ribonuclease H-like su	1	1	1	1	1	1	1	1	1	1	1	1	1	1	1	1	1	1	7.38889	16.0359	23.2778	18	0
8053	at3g23550	484	562	CDS	MATE efflux family protein		MATE efflux family protein; FUNCTIONS IN: antiport	1	1	1	0	1	1	1	1	0	1	0	1	0	0	0	0	0	0	9.44444	16.0183	21.4444	9	0
2583	at1g45145	593	1228	CDS	thioredoxin H-type 5	encodes a cytosolic thioredoxin that reduces disul	thioredoxin H-type 5 (TRX5); FUNCTIONS IN: oxidore	1	1	1	1	1	1	0	0	1	0	1	1	0	0	1	1	1	1	3.07692	16.0135	34.4615	13	0
3653	at1g67300	1076	1189	CDS	Major facilitator superfamily protein		Major facilitator superfamily protein; FUNCTIONS I	1	1	1	1	1	1	1	1	1	1	1	1	0	1	1	1	1	1	9.11765	15.9897	31.8235	17	0
1022	at1g08450	223	337	CDS	calreticulin 3	Encodes one of three Arabidopsis calreticulins.	calreticulin 3 (CRT3); FUNCTIONS IN: unfolded prot	1	1	1	0	1	1	1	1	1	1	1	1	0	1	1	1	1	1	7.1875	15.9859	37.6875	16	0
7511	at3g14050	443	520	CDS	RELA/SPOT homolog 2		RELA/SPOT homolog 2 (RSH2); CONTAINS InterPro DOMA	1	1	1	1	1	1	0	1	1	1	1	1	0	0	1	1	1	1	9.8	15.9829	22.6	15	0
6654	at2g47250	1124	1546	CDS	RNA helicase family protein		RNA helicase family protein; FUNCTIONS IN: in 7 fu	1	1	1	0	1	1	1	1	1	1	1	1	0	1	1	0	1	1	5.4	15.9526	36.4667	15	0
5507	at2g26740	744	816	CDS	soluble epoxide hydrolase	Encodes a soluble epoxide hydrolase whose expressi	soluble epoxide hydrolase (SEH); CONTAINS InterPro	1	1	1	0	1	1	1	1	1	1	1	1	1	1	1	1	1	1	11	15.9307	21.2353	17	0
11574	at4g34150	744	1432	CDS	Calcium-dependent lipid-binding (CaLB domain) fami		Calcium-dependent lipid-binding (CaLB domain) fami	1	1	1	0	0	1	0	1	1	1	1	1	0	1	1	1	0	1	4.07692	15.912	33.2308	13	0
15406	at5g67380	563	678	CDS	casein kinase alpha 1	casein kinase II catalytic subunit alpha	casein kinase alpha 1 (CKA1); FUNCTIONS IN: kinase	1	0	0	0	0	0	1	0	1	1	1	1	0	1	1	1	1	1	8.09091	15.8879	25.2727	11	0
3312	at1g60900	1389	2018	CDS	U2 snRNP auxilliary factor large subunit splicing		U2 snRNP auxilliary factor large subunit splicing	1	1	1	0	0	1	1	1	1	1	1	1	1	1	1	1	1	1	4.625	15.8818	30.875	16	0
13013	at5g18310	707	825	CDS			unknown protein; FUNCTIONS IN: molecular_function	1	0	0	0	0	1	1	0	0	0	0	1	0	0	0	1	1	1	4.28571	15.8679	66.1429	7	0
12374	at5g07440	1224	1316	CDS	glutamate dehydrogenase 2	Encodes the beta-subunit of the glutamate dehydrog	glutamate dehydrogenase 2 (GDH2); FUNCTIONS IN: in	1	1	1	1	1	1	1	1	1	1	1	1	0	1	1	1	1	1	9.64706	15.864	23.2353	17	0
10316	at4g15540	580	783	CDS	EamA-like transporter family		EamA-like transporter family; FUNCTIONS IN: molecu	0	1	0	0	0	1	1	1	1	0	1	1	1	1	1	1	1	1	6.46154	15.8612	24.9231	13	0
2720	at1g50020	322	624	CDS			unknown protein; FUNCTIONS IN: molecular_function	0	0	0	0	0	1	0	0	0	0	1	1	0	1	0	1	1	1	2.57143	15.8505	30.4286	7	0
3064	at1g54260	1543	1733	CDS	winged-helix DNA-binding transcription factor fami		winged-helix DNA-binding transcription factor fami	1	1	1	1	1	1	1	1	1	1	1	1	1	1	1	1	1	1	8.61111	15.8365	23.8889	18	0
13071	at5g19250	160	394	CDS	Glycoprotein membrane precursor GPI-anchored		Glycoprotein membrane precursor GPI-anchored; FUNC	0	0	0	0	0	1	0	0	0	0	0	0	0	0	0	0	0	0	4	15.834	35	1	0
14400	at5g50950	1661	1927	CDS	FUMARASE 2	Encodes a fumarase enzyme initially shown to be in	FUMARASE 2 (FUM2); FUNCTIONS IN: fumarate hydratas	1	1	1	0	1	1	1	1	1	1	1	1	1	1	1	1	1	1	7.17647	15.831	25.7647	17	0
3813	at1g69935	1035	1114	CDS	short hypocotyl in white light1	Encodes a nuclear localized serine-arginine-aspart	SHORT HYPOCOTYL IN WHITE LIGHT1 (SHW1); BEST Arabi	0	0	0	0	1	0	1	1	1	1	1	0	1	1	1	1	1	0	7	15.8205	22.7273	11	0
9893	at4g05631	1865	1936	CDS			unknown protein; Has 30201 Blast hits to 17322 pro	1	1	1	1	1	1	1	1	1	1	1	1	1	1	1	1	1	1	11.5556	15.8133	20.5	18	0
10958	at4g24960	754	905	CDS	HVA22 homologue D	Homologous to a eukaryote specific ABA- and stress	HVA22 homologue D (HVA22D); CONTAINS InterPro DOMA	1	1	1	0	0	1	0	0	0	0	0	0	0	0	0	0	0	1	6.4	15.8132	27.4	5	0
8200	at3g26165	644	781	pseudogenic_CDS		putative cytochrome P450.	pseudogene cytochrome P450 potential frameshift mu	0	0	0	0	0	1	1	1	1	0	1	1	0	1	1	0	0	1	2.55556	15.81	40.1111	9	0
9794	at4g03140	974	1056	CDS	NAD(P)-binding Rossmann-fold superfamily protein		NAD(P)-binding Rossmann-fold superfamily protein;	1	1	0	0	0	1	1	1	1	1	1	1	1	1	1	1	1	1	10.8	15.7622	19.9333	15	0
14438	at5g51260	376	687	CDS	HAD superfamily subfamily IIIB acid phosphatase		HAD superfamily subfamily IIIB acid phosphatase ;	0	0	0	0	0	0	0	0	0	0	0	0	0	0	0	0	0	1	5	15.7564	27	1	0
1118	at1g09730	3843	4246	CDS	Cysteine proteinases superfamily protein		Cysteine proteinases superfamily protein; FUNCTION	0	0	0	0	0	0	0	0	0	0	0	0	0	0	0	0	0	1	1	15.755	31	1	0
690	at1g02920	661	766	CDS	glutathione S-transferase 7	Encodes glutathione transferase belonging to the p	glutathione S-transferase 7 (GSTF7); FUNCTIONS IN:	1	1	1	1	1	1	0	0	0	0	0	0	0	0	0	0	0	0	9.33333	15.728	26.8333	6	0
5432	at2g25930	1803	2982	CDS	hydroxyproline-rich glycoprotein family protein	Encodes a novel nuclear protein that is expressed	EARLY FLOWERING 3 (ELF3); BEST Arabidopsis thalian	0	0	0	0	0	0	1	1	0	0	1	1	0	1	1	1	0	1	2.375	15.7265	35.5	8	0
12584	at5g11670	3007	3131	CDS	NADP-malic enzyme 2	The malic enzyme (EC 1.1.1.40) encoded by AtNADP-M	NADP-malic enzyme 2 (NADP-ME2); FUNCTIONS IN: mala	1	1	1	1	1	1	0	1	0	0	0	0	0	0	0	0	0	0	10	15.7166	23.1429	7	0
2359	at1g32460	176	725	five_prime_UTR			unknown protein; Has 19 Blast hits to 19 proteins	1	1	1	0	0	1	0	1	0	0	0	0	0	0	0	1	0	0	4.33333	15.7155	46.1667	6	0
10843	at4g23320	207	489	CDS	cysteine-rich RLK (RECEPTOR-like protein kinase) 2	Encodes a cysteine-rich receptor-like protein kina	cysteine-rich RLK (RECEPTOR-like protein kinase) 2	0	0	0	0	1	0	0	0	0	0	0	0	0	0	1	0	0	0	1.5	15.6696	35	2	0
8052	at3g23550	268	364	CDS	MATE efflux family protein		MATE efflux family protein; FUNCTIONS IN: antiport	1	1	1	0	1	1	0	0	0	0	0	0	0	0	0	0	0	0	4.2	15.6557	35.2	5	0
12477	at5g09810	167	706	five_prime_UTR	actin 7	Member of Actin gene family.Mutants are defective	actin 7 (ACT7); FUNCTIONS IN: protein binding stru	0	0	0	0	0	0	0	0	0	0	0	0	0	0	0	0	0	1	1	15.6519	28	1	0
7560	at3g14420	1916	2003	CDS	Aldolase-type TIM barrel family protein		Aldolase-type TIM barrel family protein; FUNCTIONS	0	0	0	0	0	0	1	1	0	1	1	1	1	1	1	1	1	1	10.2727	15.6229	24.1818	11	0
7575	at3g14660	1631	1709	CDS	cytochrome P450 family 72 subfamily A polypeptide	putative cytochrome P450	cytochrome P450 family 72 subfamily A polypeptide	0	1	1	1	1	1	1	1	1	1	1	1	0	1	1	1	1	1	9.75	15.6226	21.9375	16	0
14190	at5g47240	1309	1408	CDS	nudix hydrolase homolog 8		nudix hydrolase homolog 8 (NUDT8); FUNCTIONS IN: h	1	1	1	1	1	1	1	1	0	1	1	1	0	0	0	1	0	1	10.0769	15.6215	26.9231	13	0
9909	at4g08170	410	485	CDS	Inositol 134-trisphosphate 5/6-kinase family prote		Inositol 134-trisphosphate 5/6-kinase family prote	1	1	1	1	1	1	0	0	1	0	1	1	0	0	0	0	0	0	11	15.6199	20.7778	9	0
10869	at4g23600	1958	2092	CDS	Tyrosine transaminase family protein	Encodes cystine lyase which is expected to be invo	CORONATINE INDUCED 1 (CORI3); FUNCTIONS IN: cystat	1	1	1	1	1	1	1	1	1	0	1	1	0	1	1	1	1	1	8.6875	15.6056	22.5625	16	0
4931	at2g15970	293	377	CDS	cold regulated 413 plasma membrane 1	encodes an alpha form of a protein similar to the	cold regulated 413 plasma membrane 1 (COR413-PM1);	1	1	1	1	1	1	1	1	1	1	1	1	0	1	1	1	1	1	9.82353	15.5882	23.5294	17	0
9072	at3g55970	1663	2024	CDS	jasmonate-regulated gene 21		jasmonate-regulated gene 21 (JRG21); FUNCTIONS IN:	0	0	0	0	0	0	0	0	0	0	0	1	0	0	0	0	0	0	1	15.5829	34	1	0
6351	at2g41710	1169	1514	CDS	Integrase-type DNA-binding superfamily protein		Integrase-type DNA-binding superfamily protein; FU	0	0	0	0	0	0	0	0	0	0	0	1	0	0	1	0	0	0	2	15.5737	32	2	0
12928	at5g16970	503	641	CDS	alkenal reductase	encodes a 2-alkenal reductase (EC 1.3.1.74) plays	alkenal reductase (AER); FUNCTIONS IN: 2-alkenal r	1	1	1	1	1	1	1	1	0	1	1	1	0	1	1	1	0	1	8.2	15.5635	27.7333	15	0
4632	at2g01850	869	1432	CDS	endoxyloglucan transferase A3	EXGT-A3 has homology to xyloglucan endotransglucos	endoxyloglucan transferase A3 (EXGT-A3); FUNCTIONS	1	1	0	0	1	1	1	1	1	1	1	1	0	1	0	1	0	1	4	15.5202	35.4615	13	0
5580	at2g28590	1410	1485	CDS	Protein kinase superfamily protein		Protein kinase superfamily protein; FUNCTIONS IN:	0	0	0	1	0	0	0	0	0	0	0	0	0	0	0	0	0	0	9	15.5132	18	1	0
11385	at4g31800	1003	1094	CDS	WRKY DNA-binding protein 18	Pathogen-induced transcription factor. Binds W-box	WRKY DNA-binding protein 18 (WRKY18); FUNCTIONS IN	1	1	1	1	1	1	1	1	1	1	1	1	1	1	1	1	1	1	8.22222	15.4988	28.2778	18	0
11948	at4g39200	303	497	CDS	Ribosomal protein S25 family protein		Ribosomal protein S25 family protein; FUNCTIONS IN	0	0	0	0	0	0	0	0	0	0	0	0	0	0	0	0	0	1	3	15.4974	25	1	0
1949	at1g23090	3505	3589	CDS	sulfate transporter 91	Encodes AST91 mRNA for sulfate transporter.	sulfate transporter 91 (AST91); FUNCTIONS IN: sulf	1	1	1	1	1	1	1	1	1	1	1	1	0	1	1	1	0	1	9.1875	15.4971	25.4375	16	0
14552	at5g53460	1697	2135	CDS	NADH-dependent glutamate synthase 1	NADH-dependent glutamate synthase	NADH-dependent glutamate synthase 1 (GLT1); FUNCTI	0	0	0	0	1	0	1	1	1	1	1	1	0	1	0	1	0	1	5.8	15.4938	27.6	10	0
13661	at5g35170	1899	2323	CDS	adenylate kinase family protein		adenylate kinase family protein; FUNCTIONS IN: nuc	1	1	1	1	1	1	1	1	1	1	1	1	1	1	1	1	0	1	5.35294	15.493	30.1176	17	0
10375	at4g16680	2988	3060	CDS	P-loop containing nucleoside triphosphate hydrolas		P-loop containing nucleoside triphosphate hydrolas	1	1	1	1	0	1	1	1	1	1	1	1	0	1	1	1	1	1	4	15.4872	25.6875	16	0
10244	at4g14400	3179	3261	CDS	ankyrin repeat family protein	encodes a novel protein with putative ankyrin and	ACCELERATED CELL DEATH 6 (ACD6); CONTAINS InterPro	1	1	1	1	1	1	1	1	1	1	1	1	0	1	1	1	1	1	9.70588	15.4798	21.6471	17	0
8524	at3g46280	285	376	CDS	protein kinase-related		protein kinase-related; FUNCTIONS IN: molecular_fu	1	1	1	1	1	1	0	1	1	0	0	0	0	0	0	0	0	0	6.625	15.4579	23.875	8	0
5593	at2g28900	715	810	CDS	outer plastid envelope protein 16-1	Encodes AtOEP16 a 16-KDa plastid outer membrane pr	outer plastid envelope protein 16-1 (OEP16-1); FUN	1	1	1	1	1	1	1	1	0	1	0	1	0	1	0	0	0	0	8.81818	15.4517	27.2727	11	0
8465	at3g45140	1522	1625	CDS	lipoxygenase 2	Chloroplast lipoxygenase required for wound-induce	lipoxygenase 2 (LOX2); FUNCTIONS IN: lipoxygenase	1	1	1	0	1	1	1	1	1	0	1	1	0	1	1	0	1	1	8.78571	15.4464	25.6429	14	0
5679	at2g30490	798	1017	CDS	cinnamate-4-hydroxylase	Encodes a cinnamate-4-hydroxylase. Mutations in th	cinnamate-4-hydroxylase (C4H); FUNCTIONS IN: trans	1	1	1	1	1	1	1	1	0	1	1	0	0	0	1	0	0	0	7.54545	15.4438	25.6364	11	0
3226	at1g58590	669	813	CDS	other RNA	Unknown gene		1	1	1	1	1	1	1	1	1	1	1	1	0	1	1	1	1	1	7.58824	15.4349	26.6471	17	0
14507	at5g52750	104	251	CDS	Heavy metal transport/detoxification superfamily p		Heavy metal transport/detoxification superfamily p	0	0	0	0	0	0	0	0	1	0	0	0	0	0	0	0	0	0	4	15.4324	68	1	0
10431	at4g16990	2752	2880	CDS	disease resistance protein (TIR-NBS class) putativ		RESISTANCE TO LEPTOSPHAERIA MACULANS 3 (RLM3); FUN	1	1	1	1	1	1	1	1	1	1	1	1	0	1	1	1	1	1	7.70588	15.4223	24.7059	17	0
13753	at5g37600	1840	2247	CDS	glutamine synthase clone R1	encodes a cytosolic glutamine synthetase the enzym	glutamine synthase clone R1 (GSR 1); FUNCTIONS IN:	0	0	0	0	0	0	0	0	0	0	1	0	0	0	0	0	0	0	1	15.4069	35	1	0
10428	at4g16990	859	962	CDS;five_prime_UTR	disease resistance protein (TIR-NBS class) putativ		RESISTANCE TO LEPTOSPHAERIA MACULANS 3 (RLM3); FUN	1	1	1	1	1	1	1	1	1	1	1	1	0	1	1	1	1	1	8.76471	15.392	23.2941	17	0
3860	at1g70700	566	1059	CDS	TIFY domain/Divergent CCT motif family protein	JAZ9 is a protein presumed to be involved in jasmo	TIFY7; CONTAINS InterPro DOMAIN/s: Tify (InterPro:	1	1	1	0	1	1	0	1	1	0	1	1	0	1	1	1	0	1	3.07692	15.3912	32.3846	13	0
6592	at2g46430	2188	2246	CDS	cyclic nucleotide gated channel 3	cyclic nucleotide gated channel (CNGC4) downstream	cyclic nucleotide gated channel 3 (CNGC3); FUNCTIO	1	1	1	1	1	1	1	1	1	1	1	1	1	1	1	1	1	1	9.88889	15.3889	20.2778	18	0
12127	at5g02940	300	368	CDS	Protein of unknown function (DUF1012)		Protein of unknown function (DUF1012); LOCATED IN:	1	1	1	1	1	1	1	1	1	1	1	1	0	1	1	1	1	1	10.5882	15.3708	19	17	0
13549	at5g27380	1389	1496	CDS	glutathione synthetase 2	Encodes a protein with similarity to glutathione s	glutathione synthetase 2 (GSH2); FUNCTIONS IN: glu	1	1	1	1	1	1	1	1	1	1	1	1	0	1	1	1	1	1	9.52941	15.3644	22.8235	17	0
13142	at5g20190	817	928	CDS	Tetratricopeptide repeat (TPR)-like superfamily pr		Tetratricopeptide repeat (TPR)-like superfamily pr	1	1	1	1	1	1	1	0	0	0	1	1	0	1	1	0	0	1	7.33333	15.3586	23.75	12	0
9440	at3g61430	1616	1709	CDS	plasma membrane intrinsic protein 1A	a member of the plasma membrane intrinsic protein	plasma membrane intrinsic protein 1A (PIP1A); FUNC	1	1	1	1	1	1	1	1	1	1	1	1	0	1	1	1	1	1	6.17647	15.3542	43.7647	17	0
5399	at2g25460	443	993	CDS			CONTAINS InterPro DOMAIN/s: C2 calcium-dependent m	1	1	1	0	1	1	0	0	1	1	1	1	0	0	1	1	0	1	2.25	15.3342	32.8333	12	0
2997	at1g53510	2145	2480	CDS	mitogen-activated protein kinase 18	member of MAP Kinase	mitogen-activated protein kinase 18 (MPK18); CONTA	1	1	1	1	1	1	1	1	1	0	1	1	0	1	1	1	1	1	5.375	15.3331	32.5625	16	0
8782	at3g51600	278	384	CDS	lipid transfer protein 5	Predicted to encode a PR (pathogenesis-related) pr	lipid transfer protein 5 (LTP5); FUNCTIONS IN: lip	1	1	1	0	1	1	1	1	1	1	1	1	1	1	1	1	1	1	7.23529	15.3189	26.2941	17	0
4932	at2g15970	486	568	CDS	cold regulated 413 plasma membrane 1	encodes an alpha form of a protein similar to the	cold regulated 413 plasma membrane 1 (COR413-PM1);	1	1	1	1	1	1	0	1	1	1	0	1	0	1	1	1	0	0	9.84615	15.3105	22.4615	13	0
11999	at4g39980	1341	1675	CDS	3-deoxy-D-arabino-heptulosonate 7-phosphate syntha	Encodes a 2-deoxy-D-arabino-heptulosonate 7-phosph	3-deoxy-D-arabino-heptulosonate 7-phosphate syntha	1	0	1	1	1	1	0	0	0	0	1	1	0	0	0	0	0	0	3.28571	15.3087	29.2857	7	0
3271	at1g60260	807	905	CDS	beta glucosidase 5		beta glucosidase 5 (BGLU5); FUNCTIONS IN: cation b	1	1	1	1	1	1	1	1	1	1	1	1	1	1	1	1	1	1	8.94444	15.2851	36.8889	18	0
6370	at2g42170	103	507	five_prime_UTR	Actin family protein		Actin family protein; FUNCTIONS IN: structural con	0	0	0	0	0	0	0	0	0	0	0	0	0	1	0	0	0	0	2	15.2543	33	1	0
10882	at4g23910	1176	2149	CDS			unknown protein; BEST Arabidopsis thaliana protein	1	1	0	1	1	1	1	1	1	1	1	1	0	1	1	1	0	1	3.8	15.2483	32	15	0
12158	at5g03460	301	809	CDS			unknown protein; FUNCTIONS IN: molecular_function	0	0	0	0	0	0	0	0	0	0	0	0	0	0	0	1	0	1	1.5	15.22	33	2	0
12125	at5g02880	6587	6718	CDS	ubiquitin-protein ligase 4	encodes a ubiquitin-protein ligase containing a HE	ubiquitin-protein ligase 4 (UPL4); CONTAINS InterP	0	1	1	0	1	0	1	1	1	1	1	1	1	1	1	1	1	1	6	15.2146	26.7333	15	0
3779	at1g69460	540	851	CDS	emp24/gp25L/p24 family/GOLD family protein		emp24/gp25L/p24 family/GOLD family protein; FUNCTI	0	1	0	0	1	0	1	0	0	0	1	1	0	1	1	1	0	0	1.75	15.1995	29.75	8	0
10374	at4g16680	1329	1446	CDS	P-loop containing nucleoside triphosphate hydrolas		P-loop containing nucleoside triphosphate hydrolas	1	1	1	0	1	1	1	1	1	1	1	1	0	1	1	1	1	1	9.3125	15.1774	21.25	16	0
7486	at3g13790	691	879	CDS	Glycosyl hydrolases family 32 protein	Encodes a protein with invertase activity.	ATBFRUCT1; FUNCTIONS IN: hydrolase activity hydrol	1	1	1	1	1	1	1	0	1	0	1	1	0	0	0	1	0	0	6.27273	15.177	26.5455	11	0
8123	at3g24870	3233	3806	CDS	Helicase/SANT-associated DNA binding protein		Helicase/SANT-associated DNA binding protein; FUNC	0	0	0	0	0	0	0	0	0	0	1	0	0	0	0	0	0	0	2	15.1725	41	1	0
8789	at3g51730	1089	1391	CDS	saposin B domain-containing protein		saposin B domain-containing protein; FUNCTIONS IN:	0	0	0	0	0	0	0	0	0	0	0	0	0	1	1	0	0	0	1.5	15.1584	31	2	0
7180	at3g09390	433	638	CDS	metallothionein 2A	metallothionein binds to and detoxifies excess cop	metallothionein 2A (MT2A); CONTAINS InterPro DOMAI	0	0	1	0	1	1	1	1	0	1	0	1	0	1	0	1	0	1	1.9	15.1573	47.1	10	0
2808	at1g51510	1372	1684	CDS	RNA-binding (RRM/RBD/RNP motifs) family protein	This gene is predicted to encode a protein involve	Y14; FUNCTIONS IN: protein binding RNA binding; IN	0	0	0	0	0	0	0	0	0	0	0	0	0	0	0	0	0	1	1	15.1502	32	1	0
13693	at5g35735	750	1556	CDS	Auxin-responsive family protein		Auxin-responsive family protein; LOCATED IN: plasm	0	1	0	0	1	1	0	0	0	0	0	0	0	0	0	0	0	0	1.33333	15.1252	57.3333	3	0
2164	at1g28330	684	910	CDS	dormancy-associated protein-like 1	dormancy-associated protein (DRM1)	dormancy-associated protein-like 1 (DYL1); CONTAIN	0	1	1	0	1	1	1	1	0	1	0	1	1	1	1	1	0	0	7.83333	15.1149	23.75	12	0
5857	at2g33380	1168	1441	CDS	Caleosin-related family protein	Encodes a calcium binding protein whose mRNA is in	RESPONSIVE TO DESSICATION 20 (RD20); FUNCTIONS IN:	1	1	1	0	1	0	0	0	0	0	1	0	0	0	1	1	1	1	4.66667	15.1127	39.8889	9	0
12867	at5g15960	152	325	CDS	stress-responsive protein (KIN1) / stress-induced	cold and ABA inducible protein kin1 possibly funct	KIN1; BEST Arabidopsis thaliana protein match is:	1	0	1	0	1	1	0	0	0	0	1	1	0	0	0	0	0	0	4.83333	15.1121	42.3333	6	0
14601	at5g54270	538	601	CDS	light-harvesting chlorophyll B-binding protein 3	Lhcb3 protein is a component of the main light har	light-harvesting chlorophyll B-binding protein 3 (	1	1	1	1	1	1	0	1	0	0	0	0	0	1	1	1	1	1	10.8333	15.112	20	12	0
8481	at3g45443	342	448	three_prime_UTR			unknown protein; Has 4 Blast hits to 4 proteins in	1	1	1	1	1	1	1	1	1	1	1	1	1	1	1	1	1	1	7.83333	15.0841	23.4444	18	0
5682	at2g30570	607	932	CDS	photosystem II reaction center W	Encodes a protein similar to photosystem II reacti	photosystem II reaction center W (PSBW); FUNCTIONS	1	0	1	0	0	0	1	1	0	0	1	0	0	1	1	0	0	1	2.75	15.0579	28.625	8	0
12121	at5g02810	2860	2992	CDS	pseudo-response regulator 7	PRR7 and PRR9 are partially redundant essential co	pseudo-response regulator 7 (PRR7); CONTAINS Inter	1	1	1	1	1	1	1	1	0	0	0	0	0	0	0	0	0	0	7	15.0508	25.375	8	0
9757	at4g02430	1914	2300	three_prime_UTR;CDS	RNA-binding (RRM/RBD/RNP motifs) family protein		RNA-binding (RRM/RBD/RNP motifs) family protein; F	0	1	1	1	1	1	1	1	1	1	1	1	0	1	1	1	1	1	4.6875	15.0497	29.0625	16	0
6434	at2g43520	248	401	CDS	trypsin inhibitor protein 2	Encodes putative trypsin inhibitor protein which m	trypsin inhibitor protein 2 (TI2); FUNCTIONS IN: s	1	1	1	1	1	1	0	0	0	0	0	0	0	0	0	0	0	0	4.5	15.0487	28.8333	6	0
1529	at1g15820	774	988	CDS	light harvesting complex photosystem II subunit 6	Lhcb6 protein (Lhcb6) light harvesting complex of	light harvesting complex photosystem II subunit 6	1	1	1	1	1	1	0	1	0	1	0	0	1	1	1	1	1	1	6.5	15.0455	25.2143	14	0
3476	at1g64230	312	926	CDS	ubiquitin-conjugating enzyme 28		ubiquitin-conjugating enzyme 28 (UBC28); FUNCTIONS	0	0	0	0	0	0	0	0	0	0	0	0	0	0	0	1	0	1	3.5	15.0033	33	2	0
13443	at5g25440	1421	1602	CDS	Protein kinase superfamily protein		Protein kinase superfamily protein; FUNCTIONS IN:	1	1	1	1	1	1	0	1	1	1	1	0	0	0	1	1	0	0	3.91667	15.0018	41.25	12	0
7493	at3g13870	1760	1849	CDS	Root hair defective 3 GTP-binding protein (RHD3)	required for regulated cell expansion and normal r	ROOT HAIR DEFECTIVE 3 (RHD3); FUNCTIONS IN: GTP bi	1	1	1	1	1	1	1	1	1	1	1	1	1	1	1	1	1	1	8.72222	14.971	20.5556	18	0
1947	at1g23020	3279	3382	CDS	ferric reduction oxidase 3	Encodes a ferric chelate reductase whose transcrip	ferric reduction oxidase 3 (FRO3); FUNCTIONS IN: f	1	0	1	1	1	1	1	1	1	1	1	1	0	1	1	1	0	1	6.46667	14.9654	24.4667	15	0
13413	at5g24810	4918	5011	CDS	ABC1 family protein		ABC1 family protein; LOCATED IN: endoplasmic retic	1	1	1	0	1	1	1	1	1	1	1	1	1	1	1	1	1	1	8.35294	14.8955	21.2353	17	0
744	at1g04080	3075	3153	CDS	Tetratricopeptide repeat (TPR)-like superfamily pr		PRP39; FUNCTIONS IN: binding; INVOLVED IN: regulat	1	1	1	1	1	1	1	1	1	1	1	1	1	1	1	1	1	1	10.5556	14.872	19.6667	18	0
3937	at1g72416	749	849	CDS	Chaperone DnaJ-domain superfamily protein		Chaperone DnaJ-domain superfamily protein; FUNCTIO	1	1	1	0	1	1	1	1	0	0	0	0	0	0	0	0	0	0	7.42857	14.8642	30.2857	7	0
14145	at5g46430	36	148	five_prime_UTR	Ribosomal protein L32e		Ribosomal protein L32e; FUNCTIONS IN: structural c	0	1	0	0	0	1	1	0	1	0	1	1	0	1	1	0	1	1	3.2	14.8619	25.6	10	0
10407	at4g16860	1387	1502	CDS	Disease resistance protein (TIR-NBS-LRR class) fam	Confers resistance to Peronospora parasitica. RPP	recognition of peronospora parasitica 4 (RPP4); FU	1	1	1	1	1	1	1	1	1	1	1	1	0	1	1	1	0	1	7.375	14.7985	20.5625	16	0
1762	at1g20020	1331	1447	CDS	ferredoxin-NADP(+)-oxidoreductase 2	Encodes a leaf-type ferredoxin:NADP(H) oxidoreduct	ferredoxin-NADP(+)-oxidoreductase 2 (FNR2); FUNCTI	1	1	1	1	1	1	1	1	1	1	1	1	1	1	1	1	0	1	7.52941	14.7823	22.4706	17	0
5826	at2g32700	3491	3571	CDS	LEUNIG_homolog	Encodes a WD40 repeat and LUFS domain containing p	LEUNIG_homolog (LUH); CONTAINS InterPro DOMAIN/s:	1	1	1	1	1	1	1	1	1	1	1	1	0	1	1	1	1	1	6.05882	14.7727	26.2941	17	0
6565	at2g45960	484	708	CDS	plasma membrane intrinsic protein 1B	a member of the plasma membrane intrinsic protein	plasma membrane intrinsic protein 1B (PIP1B); FUNC	1	1	1	0	1	1	1	1	1	0	1	1	1	1	1	1	1	1	5.375	14.7681	23.8125	16	0
11797	at4g37180	970	1083	CDS	Homeodomain-like superfamily protein	myb family transcription factor contains Pfam doma	Homeodomain-like superfamily protein; CONTAINS Int	0	0	0	0	0	0	0	1	0	1	1	1	0	1	1	1	1	1	4.66667	14.7154	52.4444	9	0
11990	at4g39940	1383	1458	CDS	APS-kinase 2	adenosine-5'-phosphosulfate-kinase (akn2) mRNA com	APS-kinase 2 (AKN2); CONTAINS InterPro DOMAIN/s: A	1	1	1	1	1	1	1	1	1	1	1	1	1	1	1	1	1	1	8.44444	14.7142	23.0556	18	0
3571	at1g65960	2464	3766	five_prime_UTR;CDS	glutamate decarboxylase 2	glutamate decarboxylase (GAD2)	glutamate decarboxylase 2 (GAD2); CONTAINS InterPr	0	1	0	0	0	1	0	0	0	0	0	0	0	0	0	0	0	0	1.5	14.7034	39	2	0
14846	at5g58800	819	987	CDS	Quinone reductase family protein		Quinone reductase family protein; FUNCTIONS IN: ox	1	1	1	0	1	1	1	1	1	1	1	1	1	1	1	1	1	1	5.52941	14.6794	23.1765	17	0
14143	at5g46410	3685	3788	three_prime_UTR	SCP1-like small phosphatase 4	Encodes a SCP1-like small phosphatase (SSP). Thre	SCP1-like small phosphatase 4 (SSP4); CONTAINS Int	0	1	1	1	1	1	1	0	1	1	1	1	0	1	1	1	1	1	7.66667	14.6705	20.9333	15	0
12279	at5g05550	521	792	CDS	sequence-specific DNA binding transcription factor		sequence-specific DNA binding transcription factor	0	1	1	0	1	0	1	1	1	1	1	1	1	1	1	1	0	1	6.71429	14.6502	25.3571	14	0
6151	at2g39010	392	896	CDS	plasma membrane intrinsic protein 2E		plasma membrane intrinsic protein 2E (PIP2E); FUNC	1	1	1	0	0	1	0	0	0	0	0	0	0	0	0	0	0	0	2.5	14.6366	47	4	0
1483	at1g15280	2523	2867	CDS	CASC3/Barentsz eIF4AIII binding		CASC3/Barentsz eIF4AIII binding; FUNCTIONS IN: mol	0	0	1	0	0	1	1	1	1	0	1	1	1	1	1	1	1	1	3.92308	14.6016	27.1538	13	0
2835	at1g51780	439	715	CDS	IAA-leucine resistant (ILR)-like gene 5	encodes a member of the six Arabidopsis IAA-amino	IAA-leucine resistant (ILR)-like gene 5 (ILL5); FU	0	0	0	0	0	0	0	0	0	0	0	0	0	0	0	0	0	1	2	14.5884	117	1	0
8957	at3g54400	1302	2098	CDS	Eukaryotic aspartyl protease family protein		Eukaryotic aspartyl protease family protein; FUNCT	0	0	0	0	0	1	0	0	0	0	0	0	0	0	0	0	0	0	4	14.5872	27	1	0
8965	at3g54620	1399	1864	CDS	basic leucine zipper 25	bZIP transcription factor-like protein mRNA	basic leucine zipper 25 (BZIP25); FUNCTIONS IN: pr	1	0	1	0	1	1	1	0	1	1	1	1	0	1	1	1	0	1	4.46154	14.5598	25.9231	13	0
12586	at5g11670	3393	3485	CDS	NADP-malic enzyme 2	The malic enzyme (EC 1.1.1.40) encoded by AtNADP-M	NADP-malic enzyme 2 (NADP-ME2); FUNCTIONS IN: mala	1	1	1	1	1	1	1	1	1	0	0	0	0	1	0	0	0	0	6.5	14.5591	36.5	10	0
814	at1g05010	536	617	CDS	ethylene-forming enzyme	Encodes 1-aminocyclopropane-1-carboxylate oxidase	ethylene-forming enzyme (EFE); FUNCTIONS IN: 1-ami	1	1	1	1	1	1	1	1	1	1	1	1	1	1	1	1	1	1	8.77778	14.5366	23.1667	18	0
12587	at5g11670	3615	3703	CDS	NADP-malic enzyme 2	The malic enzyme (EC 1.1.1.40) encoded by AtNADP-M	NADP-malic enzyme 2 (NADP-ME2); FUNCTIONS IN: mala	0	1	1	1	1	1	1	0	1	1	0	0	0	0	0	0	0	0	9.25	14.5365	22.875	8	0
9601	at4g00040	208	294	CDS	Chalcone and stilbene synthase family protein		Chalcone and stilbene synthase family protein; FUN	1	1	1	0	1	1	1	1	1	1	1	1	0	1	1	1	1	1	10	14.5302	24.625	16	0
11339	at4g30990	10909	10983	CDS	ARM repeat superfamily protein		ARM repeat superfamily protein; FUNCTIONS IN: bind	1	1	1	1	1	1	1	1	1	1	1	1	1	1	1	1	1	1	9.55556	14.5222	18.7222	18	0
5435	at2g25970	1181	2702	CDS	KH domain-containing protein		KH domain-containing protein; FUNCTIONS IN: RNA bi	0	0	0	0	1	1	1	1	1	0	1	1	0	1	1	1	0	1	1.63636	14.5134	37.9091	11	0
2561	at1g44350	909	1661	CDS	IAA-leucine resistant (ILR)-like gene 6	encodes a protein similar to IAA amino acid conjug	IAA-leucine resistant (ILR)-like gene 6 (ILL6); FU	0	1	0	0	1	1	0	0	0	0	0	0	0	0	0	0	0	0	4	14.5007	32	3	0
13247	at5g22640	2351	2620	CDS	MORN (Membrane Occupation and Recognition Nexus) r	EMB1211 is a MORN (multiple membrane occupation a	embryo defective 1211 (emb1211); FUNCTIONS IN: mol	0	1	0	0	0	0	1	1	1	1	1	1	1	1	1	0	0	1	5.72727	14.4717	25.3636	11	0
13254	at5g22720	932	1020	CDS	F-box/RNI-like superfamily protein		F-box/RNI-like superfamily protein; CONTAINS Inter	1	0	1	0	1	0	1	1	1	1	1	1	0	1	1	1	1	1	6.78571	14.4567	19.1429	14	0
4867	at2g13360	1697	1995	five_prime_UTR	alanine:glyoxylate aminotransferase	Encodes a peroxisomal photorespiratory enzyme that	alanine:glyoxylate aminotransferase (AGT); FUNCTIO	0	0	0	0	0	1	1	1	0	0	1	1	1	1	1	1	0	0	2.33333	14.4556	29.8889	9	0
1229	at1g11260	2232	2323	CDS	sugar transporter 1	Encodes a H+/hexose cotransporter.	sugar transporter 1 (STP1); FUNCTIONS IN: carbohyd	1	1	1	1	1	1	1	1	1	1	1	1	0	1	1	1	1	1	6.94118	14.4309	29	17	0
12929	at5g16970	725	827	CDS	alkenal reductase	encodes a 2-alkenal reductase (EC 1.3.1.74) plays	alkenal reductase (AER); FUNCTIONS IN: 2-alkenal r	1	1	1	1	1	1	1	1	1	1	1	1	0	1	1	1	0	1	7.25	14.4266	20.375	16	0
1983	at1g23900	266	622	CDS	gamma-adaptin 1	Encodes large subunit of the heterotetrameric adap	gamma-adaptin 1 (GAMMA-ADAPTIN 1); FUNCTIONS IN: p	0	0	0	0	0	0	0	0	0	0	1	1	0	1	1	0	0	1	2.6	14.4151	28.2	5	0
8693	at3g49645	807	982	CDS			unknown protein; FUNCTIONS IN: molecular_function	0	0	0	0	0	0	0	0	1	1	1	1	0	1	1	1	1	1	5.33333	14.3927	30.7778	9	0
10964	at4g24990	1642	1737	five_prime_UTR	Ubiquitin family protein	geranylgeranylated protein ATGP4	ATGP4; FUNCTIONS IN: molecular_function unknown; L	1	1	1	0	1	1	1	1	1	1	1	1	0	1	1	1	1	1	7.5	14.3809	22	16	0
12637	at5g12320	325	669	CDS	ankyrin repeat family protein		ankyrin repeat family protein; CONTAINS InterPro D	0	0	0	0	0	0	0	0	0	0	1	0	0	0	1	0	0	1	1	14.3652	32.3333	3	0
9894	at4g05631	2020	2133	CDS			unknown protein; Has 30201 Blast hits to 17322 pro	1	1	1	1	1	1	1	1	1	1	1	1	1	1	1	1	1	1	9.88889	14.3504	19.5556	18	0
11486	at4g33050	1157	1252	CDS	calmodulin-binding family protein		embryo sac development arrest 39 (EDA39); CONTAINS	1	1	1	1	1	1	1	1	1	1	1	1	0	1	1	1	1	1	7.35294	14.3438	20.9412	17	0
6494	at2g44490	1853	1941	CDS	Glycosyl hydrolase superfamily protein	Encodes a glycosyl hydrolase that localizes to per	PENETRATION 2 (PEN2); FUNCTIONS IN: thioglucosidas	0	1	1	0	0	1	0	0	0	0	0	0	0	0	0	0	0	0	5.66667	14.3146	39.3333	3	0
13747	at5g37600	649	728	CDS	glutamine synthase clone R1	encodes a cytosolic glutamine synthetase the enzym	glutamine synthase clone R1 (GSR 1); FUNCTIONS IN:	1	1	1	1	1	1	0	0	1	0	1	1	0	0	1	0	0	0	8	14.3012	27.4	10	0
10356	at4g16380	635	740	CDS	Heavy metal transport/detoxification superfamily p		Heavy metal transport/detoxification superfamily p	1	1	1	1	1	1	1	1	1	1	1	1	1	1	1	1	0	1	5.64706	14.2969	35.2941	17	0
12448	at5g08790	676	766	CDS	NAC (No Apical Meristem) domain transcriptional re	induced by wounding belongs to a large family of p	ATAF2; CONTAINS InterPro DOMAIN/s: No apical meris	1	1	1	1	1	1	0	1	1	1	1	1	0	1	1	1	1	1	7.75	14.2864	26.4375	16	0
4780	at2g05310	647	711	CDS			unknown protein; FUNCTIONS IN: molecular_function	1	0	1	0	0	0	1	1	1	1	1	1	1	1	1	0	0	1	4.16667	14.2846	19.5833	12	0
8067	at3g23590	2911	3221	CDS	REF4-related 1		REF4-related 1 (RFR1); BEST Arabidopsis thaliana p	0	1	1	0	1	1	0	0	0	0	0	0	0	1	0	0	0	0	4.6	14.2695	30.2	5	0
3625	at1g66920	1228	1319	CDS	Protein kinase superfamily protein		Protein kinase superfamily protein; FUNCTIONS IN:	0	1	1	1	1	1	1	1	0	0	0	0	0	0	0	1	0	0	7.625	14.2609	19.25	8	0
14547	at5g53420	966	1043	CDS;five_prime_UTR	CCT motif family protein		CCT motif family protein; FUNCTIONS IN: molecular_	1	1	1	1	1	1	1	1	1	1	1	1	1	1	1	1	1	1	7.66667	14.2479	21.5556	18	0
9490	at3g62310	1159	1529	CDS	RNA helicase family protein		RNA helicase family protein; FUNCTIONS IN: RNA hel	1	0	1	1	1	1	1	1	1	1	1	1	0	1	1	1	1	1	3.875	14.2407	33.0625	16	0
14133	at5g46280	866	957	CDS	Minichromosome maintenance (MCM2/3/5) family prote		MINICHROMOSOME MAINTENANCE 3 (MCM3); FUNCTIONS IN:	0	0	0	0	0	0	0	0	1	0	1	1	0	1	1	1	1	1	9.125	14.1984	19.125	8	0
8210	at3g26470	455	545	CDS	Powdery mildew resistance protein RPW8 domain		Powdery mildew resistance protein RPW8 domain; CO	0	0	0	0	0	0	0	0	1	1	1	1	0	1	1	1	1	0	10.5	14.1909	21	8	0
5278	at2g22980	1268	1368	CDS	serine carboxypeptidase-like 13		serine carboxypeptidase-like 13 (SCPL13); FUNCTION	0	0	1	0	1	1	1	1	1	1	1	1	1	1	1	1	1	1	7.2	14.1848	18.8667	15	0
9889	at4g05631	631	1105	CDS			unknown protein; Has 30201 Blast hits to 17322 pro	1	1	1	1	1	1	1	1	1	1	1	1	1	1	1	1	0	1	4.52941	14.1802	26.0588	17	0
5622	at2g29420	533	609	CDS	glutathione S-transferase tau 7	Encodes glutathione transferase belonging to the t	glutathione S-transferase tau 7 (GSTU7); CONTAINS	1	1	1	1	1	1	1	1	1	1	1	1	0	1	1	1	0	1	8.125	14.1713	20.25	16	0
14396	at5g50920	2388	2889	CDS	CLPC homologue 1	Encodes a protein that is similar to ATP-dependent	CLPC homologue 1 (CLPC1); FUNCTIONS IN: ATP-depend	0	0	0	0	0	0	0	0	0	0	0	0	0	0	0	0	0	1	1	14.1554	29	1	0
3678	at1g67800	480	557	CDS	Copine (Calcium-dependent phospholipid-binding pro		Copine (Calcium-dependent phospholipid-binding pro	0	0	0	0	1	1	1	0	1	1	1	0	0	1	1	1	0	1	7.3	14.15	18.2	10	0
6681	at2g47650	548	1098	CDS	UDP-xylose synthase 4	encodes a protein similar to UDP-glucuronic acid d	UDP-xylose synthase 4 (UXS4); FUNCTIONS IN: UDP-gl	0	0	1	0	1	1	0	1	0	0	0	1	0	0	1	0	0	0	4.16667	14.1494	26	6	0
11623	at4g34620	1009	1105	CDS	small subunit ribosomal protein 16	Encodes ribosomal protein S16 has embryo-defective	small subunit ribosomal protein 16 (SSR16); FUNCTI	0	0	0	0	0	0	0	1	0	1	1	1	0	1	1	0	0	1	4.28571	14.1473	47.7143	7	0
3876	at1g70820	2340	2441	CDS	phosphoglucomutase putative / glucose phosphomutas		phosphoglucomutase putative / glucose phosphomutas	1	1	1	1	1	1	1	1	1	1	0	1	0	1	1	1	0	1	5.66667	14.1425	25.5333	15	0
11472	at4g32940	471	778	CDS	gamma vacuolar processing enzyme	Encodes a vacuolar processing enzyme belonging to	gamma vacuolar processing enzyme (GAMMA-VPE); CONT	1	0	1	0	1	1	1	1	1	0	1	1	0	1	1	1	0	0	4.66667	14.1288	25.9167	12	0
2955	at1g52890	793	894	CDS	NAC domain containing protein 19	encodes a NAC transcription factor whose expressio	NAC domain containing protein 19 (NAC019); CONTAIN	1	1	1	1	1	1	1	1	1	1	1	1	0	1	1	1	1	1	9.58824	14.0952	19.8824	17	0
4812	at2g06025	3414	3536	CDS	Acyl-CoA N-acyltransferases (NAT) superfamily prot		Acyl-CoA N-acyltransferases (NAT) superfamily prot	1	1	1	0	1	1	1	1	1	1	1	1	0	1	1	1	1	1	8.0625	14.0727	19.5	16	0
6508	at2g44735	95	173	CDS			BEST Arabidopsis thaliana protein match is: F-box	1	1	0	0	0	1	1	1	0	1	1	1	0	1	1	1	1	1	3.92308	14.0711	22.1538	13	0
9860	at4g04840	602	1584	CDS	methionine sulfoxide reductase B6		methionine sulfoxide reductase B6 (MSRB6); FUNCTIO	0	1	0	1	0	0	0	0	0	0	0	0	0	0	0	0	0	0	1.5	14.0692	31	2	0
3202	at1g58150	28	107	CDS			unknown protein; FUNCTIONS IN: molecular_function	0	0	0	0	0	1	1	1	1	1	1	1	1	1	1	1	1	1	9.46154	14.0577	21.1538	13	0
15094	at5g62920	544	1146	CDS	response regulator 6	Encodes a Type-A response regulator that is respon	response regulator 6 (ARR6); CONTAINS InterPro DOM	0	0	0	0	0	0	0	0	0	0	0	1	0	1	0	1	0	0	2.33333	14.0387	27.3333	3	0
7340	at3g11820	703	990	CDS	syntaxin of plants 121	Encodes a syntaxin localized at the plasma membran	syntaxin of plants 121 (SYP121); FUNCTIONS IN: pro	0	1	1	1	1	1	1	1	1	1	1	1	0	1	0	1	0	0	3.84615	14.0334	22.9231	13	0
13551	at5g27380	1783	1864	CDS	glutathione synthetase 2	Encodes a protein with similarity to glutathione s	glutathione synthetase 2 (GSH2); FUNCTIONS IN: glu	1	1	1	1	1	1	1	1	1	1	1	1	1	1	1	1	1	1	8	14.0312	20.9444	18	0
2293	at1g30755	662	746	CDS	Protein of unknown function (DUF668)		Protein of unknown function (DUF668); CONTAINS Int	1	1	1	1	1	1	0	0	1	0	1	0	0	1	1	1	0	0	7.90909	14.0214	20.5455	11	0
2125	at1g27630	775	1487	CDS	cyclin T 1;3		cyclin T 1;3 (CYCT1;3); CONTAINS InterPro DOMAIN/s	0	0	1	0	0	0	0	0	1	0	1	0	0	1	0	0	1	0	1.6	14.0185	29.2	5	0
2779	at1g51090	268	389	CDS	Heavy metal transport/detoxification superfamily p		Heavy metal transport/detoxification superfamily p	1	1	1	1	1	1	0	0	1	1	1	1	0	1	1	0	0	1	7.38462	14.0006	22.3846	13	0
13141	at5g20190	550	643	CDS	Tetratricopeptide repeat (TPR)-like superfamily pr		Tetratricopeptide repeat (TPR)-like superfamily pr	1	1	1	1	1	1	1	0	1	0	1	0	0	0	1	1	0	1	5.83333	13.9885	23.6667	12	0
10815	at4g23200	322	405	CDS	cysteine-rich RLK (RECEPTOR-like protein kinase) 1	Encodes a cysteine-rich receptor-like protein kina	cysteine-rich RLK (RECEPTOR-like protein kinase) 1	0	0	0	0	0	1	0	0	0	0	0	0	0	0	0	0	0	0	8	13.9762	19	1	0
5132	at2g20142	466	606	CDS	Toll-Interleukin-Resistance (TIR) domain family pr		Toll-Interleukin-Resistance (TIR) domain family pr	0	1	1	1	1	1	1	1	1	1	1	1	0	1	1	1	1	1	6.5625	13.9371	29.125	16	0
15135	at5g63790	748	848	CDS	NAC domain containing protein 102	Encodes a member of the NAC family of transcriptio	NAC domain containing protein 102 (NAC102); CONTAI	1	1	1	1	1	1	0	1	1	1	1	1	0	1	1	1	0	1	7.06667	13.9281	34.1333	15	0
1355	at1g13350	3578	3820	CDS	Protein kinase superfamily protein		Protein kinase superfamily protein; FUNCTIONS IN:	1	1	1	0	1	1	1	1	1	1	1	1	0	1	1	1	1	1	5.75	13.919	24.5625	16	0
6518	at2g45170	500	891	CDS	AUTOPHAGY 8E	Involved in autophagy. Under nutrient starvation t	AUTOPHAGY 8E (ATG8E); CONTAINS InterPro DOMAIN/s:	0	0	1	0	1	0	0	1	0	0	0	1	0	0	1	1	0	0	1.33333	13.915	31	6	0
12988	at5g17920	3692	3789	CDS	Cobalamin-independent synthase family protein	Encodes a cytosolic cobalamin-independent methioni	ATMS1; FUNCTIONS IN: 5-methyltetrahydropteroyltrig	1	1	1	1	1	1	1	0	1	1	1	1	0	1	1	1	0	1	8.13333	13.9116	20.9333	15	0
7201	at3g09600	1892	2164	three_prime_UTR	Homeodomain-like superfamily protein		Homeodomain-like superfamily protein; FUNCTIONS IN	0	0	0	0	0	0	0	0	0	0	0	0	0	1	1	1	0	1	4.5	13.8883	25.25	4	0
4119	at1g75380	1577	1686	CDS	bifunctional nuclease in basal defense response 1	Encodes a nucleases AtBBD1 involved in ABA-mediate	bifunctional nuclease in basal defense response 1	1	1	1	0	1	0	1	1	1	1	1	1	0	1	1	0	0	1	8.53846	13.8497	24.0769	13	0
13438	at5g25270	1832	1920	CDS	Ubiquitin-like superfamily protein		Ubiquitin-like superfamily protein; CONTAINS Inter	1	1	1	0	1	0	1	1	1	1	1	1	0	1	1	0	1	1	8.57143	13.8483	22.2143	14	0
12235	at5g04550	2389	2745	five_prime_UTR	Protein of unknown function (DUF668)		Protein of unknown function (DUF668); CONTAINS Int	0	0	1	0	0	0	0	0	0	0	0	0	0	0	1	0	0	0	1	13.8277	49	2	0
2655	at1g48430	2069	2224	CDS	Dihydroxyacetone kinase		Dihydroxyacetone kinase; FUNCTIONS IN: glycerone k	0	1	1	0	1	1	1	1	1	1	1	1	1	1	1	1	1	1	5.5	13.8069	21.625	16	0
3263	at1g60200	3018	4094	CDS	splicing factor PWI domain-containing protein / RN		splicing factor PWI domain-containing protein / RN	1	1	0	0	0	1	1	1	1	0	0	0	0	0	0	1	0	1	1.75	13.7972	39.125	8	0
1443	at1g14880	668	767	CDS	PLANT CADMIUM RESISTANCE 1		PLANT CADMIUM RESISTANCE 1 (PCR1); FUNCTIONS IN: m	0	0	1	0	0	0	1	0	1	1	1	0	1	1	1	1	1	1	7.36364	13.7855	42.5455	11	0
13537	at5g27300	1466	1610	CDS	pentatricopeptide (PPR) repeat-containing protein		pentatricopeptide (PPR) repeat-containing protein;	1	1	0	0	1	1	1	1	1	1	1	1	0	1	1	1	0	1	6	13.7837	21.3571	14	0
2651	at1g48430	365	472	CDS	Dihydroxyacetone kinase		Dihydroxyacetone kinase; FUNCTIONS IN: glycerone k	1	1	1	0	1	1	0	1	1	1	1	1	1	1	1	1	1	1	5.4375	13.7784	22.625	16	0
2618	at1g47530	1341	1436	CDS	MATE efflux family protein		MATE efflux family protein; FUNCTIONS IN: antiport	1	1	1	0	1	1	1	1	1	1	1	1	0	1	1	1	1	1	4.125	13.7656	30.1875	16	0
7307	at3g11170	1639	1731	CDS	fatty acid desaturase 7	Chloroplastic enzyme responsible for the synthesis	fatty acid desaturase 7 (FAD7); FUNCTIONS IN: omeg	1	1	1	0	1	1	0	0	0	0	1	1	0	1	0	0	0	1	7.77778	13.7634	19.4444	9	0
2144	at1g27950	389	1058	CDS	glycosylphosphatidylinositol-anchored lipid protei	Encodes LTPG1 a lipid transfer protein with a pred	glycosylphosphatidylinositol-anchored lipid protei	1	1	1	0	1	1	0	0	0	0	0	0	0	0	0	0	0	0	3.8	13.7513	27.2	5	0
13360	at5g24210	1608	1778	CDS	alpha/beta-Hydrolases superfamily protein		alpha/beta-Hydrolases superfamily protein; FUNCTIO	0	1	1	0	0	1	1	0	1	1	1	1	1	0	1	1	1	1	6.76923	13.7472	23.6154	13	0
8292	at3g27570	1546	2162	CDS	Sucrase/ferredoxin-like family protein		Sucrase/ferredoxin-like family protein; FUNCTIONS	0	0	0	0	0	0	0	0	0	0	0	0	0	0	0	1	0	1	1	13.7439	34	2	0
13066	at5g19110	523	755	CDS	Eukaryotic aspartyl protease family protein		Eukaryotic aspartyl protease family protein; FUNCT	0	0	0	0	0	0	0	0	0	0	0	0	0	0	0	0	0	1	6	13.7253	62	1	0
12207	at5g04280	299	2221	CDS	RNA-binding (RRM/RBD/RNP motifs) family protein wi		RNA-binding (RRM/RBD/RNP motifs) family protein wi	0	0	0	0	0	1	0	0	1	0	0	0	0	1	0	1	0	0	1.25	13.725	33.25	4	0
12664	at5g13020	879	1407	CDS	Emsy N Terminus (ENT)/ plant Tudor-like domains-co		Emsy N Terminus (ENT)/ plant Tudor-like domains-co	0	0	0	0	0	0	0	0	0	0	0	0	0	0	0	1	0	0	1	13.724	32	1	0
6829	at3g02380	563	705	CDS	CONSTANS-like 2	homologous to the flowering-time gene CONSTANS (CO	CONSTANS-like 2 (COL2); FUNCTIONS IN: sequence-spe	0	0	0	0	1	0	0	0	0	0	0	0	0	1	1	0	0	1	2.25	13.7115	22.25	4	0
1637	at1g17550	1300	1497	CDS	homology to ABI2	Protein Phosphatase 2C	homology to ABI2 (HAB2); FUNCTIONS IN: protein ser	1	1	1	0	1	1	1	1	1	1	1	1	0	1	1	1	1	1	7.125	13.7027	24.375	16	0
8349	at3g28940	360	434	CDS	AIG2-like (avirulence induced gene) family protein		AIG2-like (avirulence induced gene) family protein	1	1	1	1	1	1	1	1	1	1	1	1	1	1	1	1	1	1	8.94444	13.697	19.7778	18	0
13982	at5g43270	843	1022	CDS	squamosa promoter binding protein-like 2	member of the SPL (squamosa-promoter binding prote	squamosa promoter binding protein-like 2 (SPL2); F	0	1	1	1	1	1	1	1	0	1	1	1	1	1	1	1	0	1	5.73333	13.6567	22.2	15	0
10326	at4g15630	340	923	CDS	Uncharacterised protein family (UPF0497)		Uncharacterised protein family (UPF0497); FUNCTION	0	1	0	0	1	1	0	0	0	0	0	0	0	0	0	0	0	0	3	13.6535	30.6667	3	0
14618	at5g54585	491	913	CDS			unknown protein; Has 30201 Blast hits to 17322 pro	1	1	1	1	1	1	0	0	0	0	0	0	0	0	0	0	0	0	4.16667	13.6379	25.5	6	0
11964	at4g39620	1864	1924	CDS	Tetratricopeptide repeat (TPR)-like superfamily pr		EMBRYO DEFECTIVE 2453 (EMB2453); INVOLVED IN: embr	0	0	1	0	1	0	1	1	1	1	1	1	1	1	1	1	0	1	6.92308	13.6217	17.6154	13	0
8214	at3g26520	703	874	CDS	tonoplast intrinsic protein 2	gamma tonoplast intrinsic protein 2 (TIP2). expres	tonoplast intrinsic protein 2 (TIP2); FUNCTIONS IN	1	1	1	1	1	1	1	1	0	1	1	1	0	1	1	1	1	1	4.625	13.6174	27.25	16	0
3166	at1g56300	344	595	CDS	Chaperone DnaJ-domain superfamily protein		Chaperone DnaJ-domain superfamily protein; FUNCTIO	1	0	1	0	1	1	0	0	0	0	1	0	0	0	0	0	0	0	5.2	13.6167	30.6	5	0
15413	at5g67480	561	635	CDS	BTB and TAZ domain protein 4	BTB and TAZ domain protein. Located in cytoplasm a	BTB and TAZ domain protein 4 (BT4); FUNCTIONS IN:	1	1	1	1	1	1	1	1	1	1	1	1	0	1	1	1	1	1	7.82353	13.6094	18.7059	17	0
1854	at1g21580	951	1213	CDS	Zinc finger C-x8-C-x5-C-x3-H type family protein		Zinc finger C-x8-C-x5-C-x3-H type family protein;	1	1	1	1	1	1	1	1	1	1	1	1	0	1	1	1	1	1	6.35294	13.6068	22.2353	17	0
8828	at3g52120	921	1396	CDS	SWAP (Suppressor-of-White-APricot)/surp domain-con		SWAP (Suppressor-of-White-APricot)/surp domain-con	1	1	1	0	1	1	1	1	1	1	1	1	0	1	1	1	1	1	4.625	13.5504	25.6875	16	0
6022	at2g36830	450	540	CDS	gamma tonoplast intrinsic protein	Encodes a tonoplast intrinsic protein which functi	gamma tonoplast intrinsic protein (GAMMA-TIP); FUN	1	1	1	0	1	1	1	1	0	1	1	1	1	1	0	0	1	1	7	13.544	21.3571	14	0
6045	at2g37170	343	440	CDS	plasma membrane intrinsic protein 2	a member of the plasma membrane intrinsic protein	plasma membrane intrinsic protein 2 (PIP2B); FUNCT	1	1	1	0	1	0	0	0	0	1	1	1	0	0	0	1	1	1	8.6	13.5439	19.5	10	0
6372	at2g42210	783	1252	CDS	Mitochondrial import inner membrane translocase su	Homologous to pea OEP16 and barley pPORA (OEP16) a	OEP16-3; FUNCTIONS IN: protein transporter activit	0	0	0	0	0	0	1	0	0	0	0	1	0	1	1	0	0	1	2.6	13.5311	27	5	0
4882	at2g14045	90	448	five_prime_UTR			unknown protein; Has 257 Blast hits to 257 protein	0	0	1	0	0	1	0	0	0	0	1	1	0	1	0	0	0	0	1	13.5281	27	5	0
2109	at1g27300	309	576	CDS			unknown protein; Has 54 Blast hits to 54 proteins	0	0	0	0	0	1	1	0	1	1	1	1	0	0	1	1	1	1	2.3	13.5261	27.2	10	0
11764	at4g36670	1564	1885	CDS	Major facilitator superfamily protein		Major facilitator superfamily protein; FUNCTIONS I	0	1	0	1	1	0	0	0	0	0	0	0	0	0	0	0	0	0	2.66667	13.5228	41.3333	3	0
14316	at5g49520	917	1614	CDS	WRKY DNA-binding protein 48	Encodes WRKY48 a member of the WRKY Transcription	WRKY DNA-binding protein 48 (WRKY48); CONTAINS Int	1	0	1	0	1	1	0	0	0	0	0	0	0	0	0	0	0	0	3.5	13.5222	27.25	4	0
10957	at4g24960	172	291	CDS;five_prime_UTR	HVA22 homologue D	Homologous to a eukaryote specific ABA- and stress	HVA22 homologue D (HVA22D); CONTAINS InterPro DOMA	0	1	1	0	1	1	0	0	0	0	0	0	0	0	0	0	0	0	3.5	13.5188	39.75	4	0
2390	at1g33050	930	1155	CDS			unknown protein; FUNCTIONS IN: molecular_function	1	1	0	0	1	1	1	1	1	1	1	1	0	1	1	1	1	1	6.53333	13.5012	35.2667	15	0
2830	at1g51745	2698	2809	CDS	Tudor/PWWP/MBT superfamily protein		Tudor/PWWP/MBT superfamily protein; FUNCTIONS IN:	1	1	1	1	1	1	1	1	1	1	1	1	1	1	1	1	1	1	8.5	13.4826	18.2222	18	0
2928	at1g52400	2295	2388	CDS	beta glucosidase 18	encodes a member of glycosyl hydrolase family 1 lo	beta glucosidase 18 (BGLU18); FUNCTIONS IN: abscis	1	1	1	1	1	1	0	1	1	0	1	1	0	1	1	0	0	1	5.92308	13.482	29.1538	13	0
6632	at2g46915	3159	3228	CDS	Protein of unknown function (DUF3754)		Protein of unknown function (DUF3754); FUNCTIONS I	0	0	1	0	1	0	1	0	1	0	1	0	0	0	0	0	0	0	1.4	13.4571	23.2	5	0
1756	at1g19910	168	272	CDS	ATPase F0/V0 complex subunit C protein	vacuolar H+-pumping ATPase 16 kDa proteolipid (ava	AVA-P2; FUNCTIONS IN: ATPase activity proton-trans	1	1	1	0	0	1	1	1	1	0	1	1	0	0	1	1	1	1	3.15385	13.4542	35	13	0
6776	at3g01690	1158	1251	CDS	alpha/beta-Hydrolases superfamily protein		alpha/beta-Hydrolases superfamily protein; CONTAIN	1	1	0	0	0	1	1	1	1	1	1	1	0	1	1	1	1	1	7.07143	13.4483	32.7857	14	0
14866	at5g59220	625	756	CDS	highly ABA-induced PP2C gene 1		highly ABA-induced PP2C gene 1 (HAI1); FUNCTIONS I	0	1	0	0	0	1	0	0	1	1	1	0	0	0	1	1	1	1	6.22222	13.4217	22.6667	9	0
2083	at1g26770	720	881	CDS	expansin A10	Encodes an expansin. Naming convention from the Ex	expansin A10 (EXPA10); CONTAINS InterPro DOMAIN/s:	0	1	0	0	0	0	0	0	0	1	1	1	0	0	0	1	1	1	5.42857	13.4074	33	7	0
2242	at1g30200	1282	1621	three_prime_UTR	F-box family protein		F-box family protein; CONTAINS InterPro DOMAIN/s:	1	1	1	0	1	1	1	1	1	1	1	1	0	1	1	0	1	1	4	13.402	24.2667	15	0
6900	at3g03470	485	602	CDS	cytochrome P450 family 87 subfamily A polypeptide	member of CYP89A	cytochrome P450 family 87 subfamily A polypeptide	0	0	1	0	0	0	0	0	1	0	0	1	0	1	1	1	1	1	6.5	13.3962	27.5	8	0
11656	at4g35140	394	1190	CDS	Transducin/WD40 repeat-like superfamily protein		Transducin/WD40 repeat-like superfamily protein; C	0	0	0	0	0	0	0	0	0	0	0	1	0	0	0	0	0	0	1	13.3927	57	1	0
8466	at3g45140	1712	2046	CDS	lipoxygenase 2	Chloroplast lipoxygenase required for wound-induce	lipoxygenase 2 (LOX2); FUNCTIONS IN: lipoxygenase	1	1	1	0	1	1	1	1	1	0	1	1	0	1	1	1	0	1	4.78571	13.3783	30.1429	14	0
1935	at1g22880	1049	1135	CDS	cellulase 5		cellulase 5 (CEL5); FUNCTIONS IN: hydrolase activi	1	1	1	0	1	1	1	1	1	1	1	1	0	1	1	1	1	1	6.9375	13.3642	19.875	16	0
12677	at5g13180	595	676	CDS	NAC domain containing protein 83	Encodes a NAC domain transcription factor that int	NAC domain containing protein 83 (NAC083); CONTAIN	1	1	1	1	1	1	1	1	1	0	1	1	0	1	1	1	1	1	5.8125	13.3498	21.6875	16	0
14592	at5g54160	1755	1869	CDS	O-methyltransferase 1	A caffeic acid/5-hydroxyferulic acid O-methyltrans	O-methyltransferase 1 (OMT1); FUNCTIONS IN: myrice	1	1	1	1	1	1	0	0	0	0	1	0	0	0	0	0	0	0	5.14286	13.3478	21.1429	7	0
14827	at5g58540	1179	1257	CDS	Protein kinase superfamily protein		Protein kinase superfamily protein; FUNCTIONS IN:	0	0	1	0	0	1	1	1	1	1	1	1	1	1	1	1	1	1	8.57143	13.3454	19.0714	14	0
13597	at5g27930	332	792	CDS	Protein phosphatase 2C family protein		Protein phosphatase 2C family protein; FUNCTIONS I	0	0	0	0	1	0	0	0	0	0	0	0	0	0	0	0	0	1	2	13.3384	24.5	2	0
6495	at2g44490	2080	2183	CDS	Glycosyl hydrolase superfamily protein	Encodes a glycosyl hydrolase that localizes to per	PENETRATION 2 (PEN2); FUNCTIONS IN: thioglucosidas	1	1	1	1	1	1	1	1	1	1	1	0	0	1	1	0	0	0	8.07692	13.3365	22.6923	13	0
1950	at1g23090	3639	3754	CDS	sulfate transporter 91	Encodes AST91 mRNA for sulfate transporter.	sulfate transporter 91 (AST91); FUNCTIONS IN: sulf	1	0	1	0	1	1	1	1	1	1	1	1	0	1	1	1	0	1	8.42857	13.3325	18.2143	14	0
7321	at3g11410	613	704	CDS	protein phosphatase 2CA	Encodes protein phosphatase 2C. Negative regulator	protein phosphatase 2CA (PP2CA); FUNCTIONS IN: pro	1	1	1	0	1	1	1	1	1	0	1	1	0	1	1	1	1	1	7.2	13.3297	21.3333	15	0
1988	at1g24070	1979	2066	CDS	cellulose synthase-like A10	encodes a gene similar to cellulose synthase	cellulose synthase-like A10 (CSLA10); FUNCTIONS IN	1	1	1	0	1	1	1	1	1	1	1	1	1	1	1	0	1	0	5.4	13.303	25	15	0
4896	at2g14285	805	1156	CDS	Small nuclear ribonucleoprotein family protein		Small nuclear ribonucleoprotein family protein; CO	0	0	0	0	0	0	0	0	0	0	0	0	0	1	1	0	0	0	2.5	13.2912	31.5	2	0
13590	at5g27840	585	684	CDS	Calcineurin-like metallo-phosphoesterase superfami	encodes a serine/threonine protein phosphatase exp	TOPP8; CONTAINS InterPro DOMAIN/s: Metallophosphoe	1	0	1	0	0	0	1	0	1	0	1	1	0	0	1	1	0	1	2.22222	13.29	18.3333	9	0
13383	at5g24490	1131	1223	CDS	30S ribosomal protein putative		30S ribosomal protein putative; FUNCTIONS IN: stru	0	0	0	1	0	0	1	1	0	0	0	0	0	0	0	0	0	0	3.66667	13.2796	19.3333	3	0
6795	at3g01930	698	770	CDS	Major facilitator superfamily protein		Major facilitator superfamily protein; EXPRESSED I	1	1	1	1	1	1	1	1	1	1	1	1	0	1	1	1	1	1	8.35294	13.2587	17.5882	17	0
14081	at5g44750	3979	4060	CDS	DNA-directed DNA polymerases	Homologous to Y-family DNA polymerases contains BR	REV1; FUNCTIONS IN: DNA-directed DNA polymerase ac	0	0	1	0	1	0	1	1	1	1	1	1	0	1	1	1	1	1	7.92308	13.2552	17.9231	13	0
7041	at3g06455	663	795	CDS	ubiquitin family protein		ubiquitin family protein; CONTAINS InterPro DOMAIN	0	1	1	1	1	1	1	1	1	1	1	1	0	1	1	1	1	1	6.9375	13.2538	20.25	16	0
9117	at3g56400	909	1165	CDS	WRKY DNA-binding protein 70	member of WRKY Transcription Factor; Group III. Fu	WRKY DNA-binding protein 70 (WRKY70); CONTAINS Int	0	0	1	0	0	0	1	1	1	1	1	1	0	1	1	1	1	1	5.83333	13.2519	23.3333	12	0
8224	at3g26650	1191	1275	CDS	glyceraldehyde 3-phosphate dehydrogenase A subunit	Encodes one of the two subunits forming the photos	glyceraldehyde 3-phosphate dehydrogenase A subunit	0	1	0	0	0	1	1	1	1	1	1	1	1	1	1	1	0	1	8.23077	13.2434	17.3077	13	0
1388	at1g13990	811	1023	CDS			unknown protein; FUNCTIONS IN: molecular_function	1	1	1	1	1	1	1	1	1	1	1	1	0	1	1	1	1	1	5.94118	13.2342	23.3529	17	0
3620	at1g66880	5132	6024	CDS	Protein kinase superfamily protein		Protein kinase superfamily protein; FUNCTIONS IN:	0	0	0	0	0	0	0	0	1	0	1	0	0	0	0	1	0	0	1.33333	13.2247	54.6667	3	0
5668	at2g30260	642	754	CDS	U2 small nuclear ribonucleoprotein B	encodes U2B which is a component of the U2 snRNP c	U2 small nuclear ribonucleoprotein B (U2B''); FUNC	0	1	0	0	1	0	0	0	0	1	0	1	0	0	0	1	0	1	1.33333	13.1947	21.3333	6	0
3396	at1g62380	1419	1611	CDS	ACC oxidase 2	Encodes a protein similar to 1-aminocyclopropane-1	ACC oxidase 2 (ACO2); FUNCTIONS IN: 1-aminocyclopr	1	1	1	0	1	1	1	0	1	1	1	1	1	1	1	1	0	0	7.14286	13.1788	20.1429	14	0
3833	at1g70360	201	223	CDS	F-box family protein		F-box family protein; CONTAINS InterPro DOMAIN/s:	1	1	1	1	1	1	1	1	1	1	1	1	0	1	1	1	1	1	11.8235	13.1637	14.3529	17	0
10430	at4g16990	2215	2540	CDS	disease resistance protein (TIR-NBS class) putativ		RESISTANCE TO LEPTOSPHAERIA MACULANS 3 (RLM3); FUN	1	1	1	1	1	1	1	1	1	1	1	1	0	1	1	1	0	1	4.0625	13.1578	21.8125	16	0
4407	at1g79110	767	842	CDS	zinc ion binding		zinc ion binding; FUNCTIONS IN: zinc ion binding;	0	1	1	0	0	1	1	1	1	1	1	1	1	1	1	1	1	1	9.53333	13.1193	16.7333	15	0
2956	at1g52890	1164	1260	CDS	NAC domain containing protein 19	encodes a NAC transcription factor whose expressio	NAC domain containing protein 19 (NAC019); CONTAIN	1	1	1	0	1	0	0	0	1	1	1	1	0	1	1	1	1	1	3.92308	13.0936	27	13	0
7199	at3g09600	999	1116	CDS	Homeodomain-like superfamily protein		Homeodomain-like superfamily protein; FUNCTIONS IN	0	1	0	0	0	0	0	0	0	0	0	0	1	1	1	1	1	1	7.42857	13.0847	19.7143	7	0
4553	at1g80840	983	1077	CDS	WRKY DNA-binding protein 40	Pathogen-induced transcription factor. Binds W-box	WRKY DNA-binding protein 40 (WRKY40); CONTAINS Int	1	1	1	1	1	1	0	1	0	0	0	1	0	1	0	1	0	1	5.27273	13.0766	26.4545	11	0
15073	at5g62570	1735	1898	CDS	Calmodulin binding protein-like		Calmodulin binding protein-like; CONTAINS InterPro	1	1	1	1	1	1	0	1	1	1	1	1	0	1	1	1	1	1	7.25	13.072	20.875	16	0
8098	at3g24170	497	764	CDS	glutathione-disulfide reductase	Encodes a cytosolic glutathione reductase.	glutathione-disulfide reductase (GR1); FUNCTIONS I	0	0	0	0	0	0	0	0	0	0	0	0	0	0	1	0	0	0	1	13.0224	24	1	0
6646	at2g47180	480	564	CDS	galactinol synthase 1		galactinol synthase 1 (GolS1); FUNCTIONS IN: trans	1	1	1	1	1	1	0	0	0	0	0	0	0	0	0	0	0	1	8.57143	13.0202	19.5714	7	0
9924	at4g08470	571	807	CDS	MAPK/ERK kinase kinase 3	Encodes a member of the A1 subgroup of the MEKK (M	MAPK/ERK kinase kinase 3 (MEKK3); FUNCTIONS IN: pr	1	1	1	1	1	1	1	1	1	1	1	1	0	1	1	1	1	1	4.47059	13.0109	23	17	0
7174	at3g09200	1581	1676	CDS	Ribosomal protein L10 family protein		Ribosomal protein L10 family protein; FUNCTIONS IN	0	0	0	1	0	0	0	0	0	0	0	0	0	0	0	0	0	0	1	13	20	1	0
5595	at2g28900	1146	1232	CDS	outer plastid envelope protein 16-1	Encodes AtOEP16 a 16-KDa plastid outer membrane pr	outer plastid envelope protein 16-1 (OEP16-1); FUN	1	1	1	0	1	1	0	0	0	0	0	0	0	1	0	0	0	0	3	12.9981	91.5	6	0
1937	at1g22880	1476	1544	CDS	cellulase 5		cellulase 5 (CEL5); FUNCTIONS IN: hydrolase activi	0	1	1	1	1	1	1	1	1	1	1	1	1	1	1	1	1	1	7.23529	12.9864	18.4118	17	0
6556	at2g45770	1469	1560	CDS	signal recognition particle receptor protein chlor	chloroplast SRP receptor homolog alpha subunit CPF	CPFTSY; FUNCTIONS IN: nucleoside-triphosphatase ac	0	0	1	0	0	0	1	1	1	1	1	0	0	1	1	1	1	1	8.45455	12.9783	17.5455	11	0
13748	at5g37600	821	896	CDS	glutamine synthase clone R1	encodes a cytosolic glutamine synthetase the enzym	glutamine synthase clone R1 (GSR 1); FUNCTIONS IN:	1	1	1	1	1	1	0	0	0	1	1	1	0	0	1	0	0	0	7.5	12.9776	17.1	10	0
2213	at1g29670	1637	1731	CDS	GDSL-like Lipase/Acylhydrolase superfamily protein		GDSL-like Lipase/Acylhydrolase superfamily protein	1	1	1	1	1	1	1	1	0	0	0	0	0	1	1	0	0	0	8	12.9716	19.1	10	0
1991	at1g24147	180	580	CDS			unknown protein; FUNCTIONS IN: molecular_function	1	0	0	0	1	0	0	0	0	1	0	0	0	1	0	1	0	0	1.6	12.9636	33.6	5	0
3142	at1g55990	129	173	CDS	glycine-rich protein		glycine-rich protein; BEST Arabidopsis thaliana pr	0	0	0	0	0	0	0	0	0	0	1	0	0	0	1	0	0	0	9.5	12.9556	15	2	0
13674	at5g35210	8160	8249	five_prime_UTR	metalloendopeptidases;zinc ion binding;DNA binding		metalloendopeptidases;zinc ion binding;DNA binding	1	0	1	0	1	1	1	1	1	1	1	1	0	1	1	1	1	1	3.33333	12.9496	17.6	15	0
1623	at1g17380	890	1009	CDS	jasmonate-zim-domain protein 5		jasmonate-zim-domain protein 5 (JAZ5); CONTAINS In	1	1	1	1	1	1	0	0	0	1	1	1	0	1	1	1	1	1	5	12.9464	22.2143	14	0
2869	at1g51820	1671	1750	CDS	Leucine-rich repeat protein kinase family protein		Leucine-rich repeat protein kinase family protein;	1	1	1	1	1	1	0	0	0	0	0	0	0	0	0	0	0	0	7.66667	12.9354	19.1667	6	0
11750	at4g36515	399	529	CDS			unknown protein; Has 35333 Blast hits to 34131 pro	1	1	1	0	1	1	1	1	1	1	1	1	1	1	1	0	0	1	5.2	12.8957	30.6	15	0
4001	at1g73350	1028	1408	CDS;five_prime_UTR			unknown protein; FUNCTIONS IN: molecular_function	0	0	0	0	0	0	0	0	1	0	1	1	0	1	1	1	0	0	1.5	12.8718	25.6667	6	0
4005	at1g73390	1063	1590	CDS	Endosomal targeting BRO1-like domain-containing pr		Endosomal targeting BRO1-like domain-containing pr	0	0	0	0	0	0	0	0	0	0	0	0	0	0	0	0	0	1	3	12.858	25	1	0
6206	at2g39518	374	497	CDS	Uncharacterised protein family (UPF0497)		Uncharacterised protein family (UPF0497); FUNCTION	0	1	1	1	1	1	0	0	1	0	0	0	0	0	0	0	0	0	5.83333	12.8548	19.3333	6	0
8889	at3g53420	603	729	CDS	plasma membrane intrinsic protein 2A	a member of the plasma membrane intrinsic protein	plasma membrane intrinsic protein 2A (PIP2A); FUNC	1	1	1	0	1	1	0	0	0	0	1	1	1	1	0	0	1	1	6.45455	12.8482	32.6364	11	0
3447	at1g63690	1503	1956	CDS	SIGNAL PEPTIDE PEPTIDASE-LIKE 2		SIGNAL PEPTIDE PEPTIDASE-LIKE 2 (SPPL2); FUNCTIONS	0	0	0	1	0	0	0	1	0	1	0	1	0	1	1	1	0	1	2.625	12.8472	24.75	8	0
2070	at1g26580	1160	1271	CDS			FUNCTIONS IN: molecular_function unknown; INVOLVED	1	1	1	1	1	1	1	1	1	1	1	1	1	1	1	1	1	1	7.72222	12.8418	20.4444	18	0
11030	at4g26080	630	721	CDS	Protein phosphatase 2C family protein	Involved in abscisic acid (ABA) signal transductio	ABA INSENSITIVE 1 (ABI1); CONTAINS InterPro DOMAIN	1	1	1	0	1	1	0	0	1	0	1	1	0	0	1	1	1	1	7.08333	12.8415	21.4167	12	0
6587	at2g46370	2004	2090	CDS	Auxin-responsive GH3 family protein	Encodes a jasmonate-amido synthetase that is a mem	JASMONATE RESISTANT 1 (JAR1); FUNCTIONS IN: cataly	1	1	1	1	1	1	1	0	0	0	1	1	0	1	1	0	0	1	7.75	12.8257	18.75	12	0
11576	at4g34150	1874	1972	CDS	Calcium-dependent lipid-binding (CaLB domain) fami		Calcium-dependent lipid-binding (CaLB domain) fami	1	1	1	1	0	1	0	1	1	1	1	1	1	1	1	1	1	1	8.1875	12.8176	17.75	16	0
11931	at4g39040	606	921	CDS	RNA-binding CRS1 / YhbY (CRM) domain protein		RNA-binding CRS1 / YhbY (CRM) domain protein; FUNC	0	0	0	0	0	0	0	0	0	0	0	1	0	1	0	0	0	0	1.5	12.7896	24.5	2	0
10450	at4g17230	1926	2689	five_prime_UTR	SCARECROW-like 13	Encodes a scarecrow-like protein (SCL13). Member o	SCARECROW-like 13 (SCL13); CONTAINS InterPro DOMAI	0	0	0	0	0	1	0	0	0	0	0	0	0	0	0	0	0	0	1	12.7605	22	1	0
7558	at3g14420	1374	1501	CDS	Aldolase-type TIM barrel family protein		Aldolase-type TIM barrel family protein; FUNCTIONS	0	0	0	0	0	0	1	1	1	1	1	1	1	1	1	1	1	1	6.33333	12.7474	18.6667	12	0
2839	at1g51790	557	637	CDS	Leucine-rich repeat protein kinase family protein		Leucine-rich repeat protein kinase family protein;	0	1	1	1	1	1	0	0	0	0	0	0	0	0	0	0	0	0	9.4	12.7185	15.8	5	0
11239	at4g29350	251	728	CDS	profilin 2	Encodes profilin2 a low-molecular weight actin mon	profilin 2 (PFN2); FUNCTIONS IN: actin binding pro	0	0	0	0	0	0	0	1	0	0	0	1	0	1	1	1	0	1	1.83333	12.7127	27.5	6	0
9890	at4g05631	1208	1605	CDS			unknown protein; Has 30201 Blast hits to 17322 pro	1	1	1	1	1	1	1	1	1	1	1	1	0	1	1	1	1	1	4.94118	12.7068	23.4118	17	0
1043	at1g08680	5165	5476	CDS	ARF GAP-like zinc finger-containing protein ZIGA4	A member of ARF GAP domain (AGD) A thaliana has 15	ARF GAP-like zinc finger-containing protein ZIGA4	0	0	0	0	1	0	0	0	0	0	0	0	0	0	0	0	0	1	1	12.6747	25.5	2	0
6411	at2g43010	2152	2289	CDS	phytochrome interacting factor 4	Isolated as a semidominant mutation defective in r	phytochrome interacting factor 4 (PIF4); CONTAINS	1	1	1	1	1	1	1	1	0	0	0	0	0	0	0	0	0	1	5.55556	12.6683	20.2222	9	0
11258	at4g29890	1313	1423	CDS	choline monooxygenase putative (CMO-like)		choline monooxygenase putative (CMO-like); FUNCTIO	0	0	0	0	1	0	1	1	1	1	1	1	0	1	1	1	1	1	6	12.6652	22.0833	12	0
10716	at4g21570	448	537	CDS	Protein of unknown function (DUF300)		Protein of unknown function (DUF300); INVOLVED IN:	1	1	1	1	1	1	1	0	0	0	1	0	0	0	0	0	0	1	7	12.6444	19.6667	9	0
9051	at3g55770	1280	1369	CDS	GATA type zinc finger transcription factor family		GATA type zinc finger transcription factor family	1	0	1	0	1	1	1	1	1	1	1	1	0	1	1	1	1	1	6	12.6341	17	15	0
4814	at2g06050	954	1034	CDS	oxophytodienoate-reductase 3	Encodes a 12-oxophytodienoate reductase that is re	oxophytodienoate-reductase 3 (OPR3); FUNCTIONS IN:	1	1	1	0	1	1	1	1	0	1	1	1	0	0	1	1	1	1	8.21429	12.6243	22.0714	14	0
2792	at1g51270	1074	1175	CDS	structural molecules;transmembrane receptors;struc		structural molecules;transmembrane receptors;struc	1	1	1	1	1	1	1	1	1	1	1	1	1	1	1	1	1	1	7.88889	12.6225	17.1111	18	0
14193	at5g47330	257	403	CDS	alpha/beta-Hydrolases superfamily protein		alpha/beta-Hydrolases superfamily protein; FUNCTIO	1	1	1	1	1	1	1	1	0	0	1	1	0	0	1	0	1	0	5.16667	12.6219	20.9167	12	0
1273	at1g11930	518	632	CDS	Predicted pyridoxal phosphate-dependent enzyme YBL		Predicted pyridoxal phosphate-dependent enzyme YBL	0	0	1	0	1	0	1	1	1	1	1	1	1	1	1	1	1	1	5.5	12.6137	19.8571	14	0
2563	at1g44350	2166	2729	CDS	IAA-leucine resistant (ILR)-like gene 6	encodes a protein similar to IAA amino acid conjug	IAA-leucine resistant (ILR)-like gene 6 (ILL6); FU	1	1	1	0	1	1	0	0	0	0	1	1	0	0	0	1	1	1	3.7	12.5956	28.1	10	0
9769	at4g02640	1947	2067	CDS	bZIP transcription factor family protein	Encodes a basic leucine zipper (bZIP) transcriptio	BZO2H1; CONTAINS InterPro DOMAIN/s: Basic-leucine	1	1	1	0	1	1	1	1	1	1	1	1	0	1	1	1	0	1	5.13333	12.5906	18	15	0
7490	at3g13790	2600	2725	CDS	Glycosyl hydrolases family 32 protein	Encodes a protein with invertase activity.	ATBFRUCT1; FUNCTIONS IN: hydrolase activity hydrol	1	1	1	1	1	1	1	1	1	1	1	1	0	0	1	1	1	1	3.75	12.5833	22.125	16	0
4224	at1g76705	145	310	CDS	calmodulin binding		calmodulin binding; CONTAINS InterPro DOMAIN/s: IQ	1	0	1	0	1	1	1	0	1	1	1	1	0	1	1	1	1	1	5.07143	12.5787	19.6429	14	0
10866	at4g23600	1355	1465	CDS	Tyrosine transaminase family protein	Encodes cystine lyase which is expected to be invo	CORONATINE INDUCED 1 (CORI3); FUNCTIONS IN: cystat	1	0	1	0	1	1	1	0	0	0	1	1	0	1	1	1	1	1	4.91667	12.5653	35.9167	12	0
2036	at1g25550	1167	1251	CDS	myb-like transcription factor family protein		myb-like transcription factor family protein; CONT	1	1	1	1	1	1	1	1	1	1	1	1	0	1	1	1	0	1	6.375	12.5537	17.3125	16	0
1228	at1g11260	896	1601	CDS	sugar transporter 1	Encodes a H+/hexose cotransporter.	sugar transporter 1 (STP1); FUNCTIONS IN: carbohyd	0	0	0	0	0	1	0	0	0	0	0	0	0	0	0	0	0	0	2	12.551	28	1	0
7344	at3g11880	1245	1317	CDS	Protein of unknown function DUF2359 transmembrane		Protein of unknown function DUF2359 transmembrane;	1	0	1	1	0	1	1	1	1	1	1	1	0	1	1	1	1	1	7.53333	12.5479	15.8	15	0
7687	at3g16420	376	472	CDS	PYK10-binding protein 1	The PBP1(PYK10-binding protein 1) assists the PYK1	PYK10-binding protein 1 (PBP1); FUNCTIONS IN: copp	1	1	1	1	1	1	1	1	0	1	1	1	0	1	0	1	0	1	6.07143	12.5339	28.4286	14	0
8714	at3g50380	4224	4307	CDS	Protein of unknown function (DUF1162)		INVOLVED IN: protein localization; LOCATED IN: mit	1	1	1	0	1	1	1	1	1	1	1	1	1	1	1	0	1	1	8.125	12.5327	17.3125	16	0
1693	at1g18720	694	1475	CDS	Protein of unknown function (DUF962)		Protein of unknown function (DUF962); CONTAINS Int	0	1	1	0	0	1	0	1	0	0	1	1	0	1	1	1	0	1	1.1	12.5206	29.4	10	0
4211	at1g76590	492	577	CDS	PLATZ transcription factor family protein		PLATZ transcription factor family protein; CONTAIN	1	1	1	1	1	1	1	1	1	1	1	1	1	1	1	1	1	1	5.61111	12.5052	18.8889	18	0
5227	at2g21620	1085	1196	CDS	Adenine nucleotide alpha hydrolases-like superfami	Encodes gene that is induced in response to dessic	RD2; FUNCTIONS IN: molecular_function unknown; INV	1	1	1	1	1	1	1	1	1	1	1	1	0	1	1	1	0	1	6.125	12.4927	19.1875	16	0
7303	at3g11170	653	952	CDS	fatty acid desaturase 7	Chloroplastic enzyme responsible for the synthesis	fatty acid desaturase 7 (FAD7); FUNCTIONS IN: omeg	1	0	1	0	0	1	0	0	0	0	0	1	0	0	0	0	0	1	4.4	12.468	23.4	5	0
2942	at1g52710	391	519	CDS;three_prime_UTR	Rubredoxin-like superfamily protein		Rubredoxin-like superfamily protein; FUNCTIONS IN:	0	0	0	0	0	0	0	0	0	0	0	0	0	0	0	0	0	1	7	12.4651	23	1	0
14654	at5g55100	2526	2973	CDS	SWAP (Suppressor-of-White-APricot)/surp domain-con		SWAP (Suppressor-of-White-APricot)/surp domain-con	1	0	0	0	1	1	1	1	1	1	1	1	0	1	1	1	0	1	2.84615	12.4349	34.2308	13	0
5710	at2g30930	318	395	CDS			unknown protein; FUNCTIONS IN: molecular_function	1	1	1	1	1	1	1	1	0	0	0	0	0	1	0	0	0	0	6.22222	12.4217	17.6667	9	0
8056	at3g23550	1115	1249	CDS	MATE efflux family protein		MATE efflux family protein; FUNCTIONS IN: antiport	1	1	1	0	1	1	0	1	0	0	0	0	0	0	0	0	0	0	6	12.4	20.6667	6	0
6165	at2g39200	1057	1161	CDS	Seven transmembrane MLO family protein	A member of a large family of seven-transmembrane	MILDEW RESISTANCE LOCUS O 12 (MLO12); FUNCTIONS IN	1	1	1	1	1	1	0	0	0	0	0	0	0	0	0	0	0	0	5.5	12.3952	28	6	0
5938	at2g35370	247	325	CDS	glycine decarboxylase complex H	Encodes glycine decarboxylase complex H protein. I	glycine decarboxylase complex H (GDCH); FUNCTIONS	0	0	0	0	0	1	1	1	1	1	1	1	0	1	1	1	0	1	4.27273	12.3936	18.2727	11	0
1624	at1g17380	1101	1405	CDS	jasmonate-zim-domain protein 5		jasmonate-zim-domain protein 5 (JAZ5); CONTAINS In	1	1	1	0	1	1	0	0	1	0	1	1	0	0	1	1	1	1	3.75	12.3801	23.75	12	0
7046	at3g06500	2851	2931	CDS	Plant neutral invertase family protein		Plant neutral invertase family protein; FUNCTIONS	1	1	1	0	1	1	0	1	1	1	1	1	0	1	1	1	1	1	4.2	12.3745	20.4667	15	0
11761	at4g36648	1886	1983	CDS	other RNA	Unknown gene		1	0	1	0	1	1	1	1	1	1	1	1	0	1	1	1	1	1	6.6	12.3741	21.1333	15	0
6210	at2g39580	4037	4335	CDS			CONTAINS InterPro DOMAIN/s: Putative zinc-finger d	0	0	0	0	1	1	1	1	0	0	1	1	0	1	1	1	0	0	3	12.3705	32	9	0
6805	at3g02020	1494	1580	CDS	aspartate kinase 3	encodes a monofunctional aspartate kinase	aspartate kinase 3 (AK3); CONTAINS InterPro DOMAIN	1	1	1	1	1	1	1	1	1	1	1	1	1	1	1	1	1	1	8.38889	12.3665	17.6667	18	0
5591	at2g28900	457	535	CDS	outer plastid envelope protein 16-1	Encodes AtOEP16 a 16-KDa plastid outer membrane pr	outer plastid envelope protein 16-1 (OEP16-1); FUN	1	1	1	1	1	1	1	1	1	0	1	0	0	1	1	0	0	1	7.84615	12.3574	26.3077	13	0
15172	at5g64120	650	949	CDS	Peroxidase superfamily protein	encodes a cell wall bound peroxidase that is induc	Peroxidase superfamily protein; FUNCTIONS IN: pero	0	1	0	0	1	1	0	0	0	0	0	0	0	0	0	0	0	0	2	12.3556	25	3	0
15136	at5g63790	1130	1216	CDS	NAC domain containing protein 102	Encodes a member of the NAC family of transcriptio	NAC domain containing protein 102 (NAC102); CONTAI	1	1	1	1	1	1	0	1	1	1	1	1	0	0	1	1	1	1	6.6	12.3548	21.9333	15	0
6585	at2g46370	901	967	CDS	Auxin-responsive GH3 family protein	Encodes a jasmonate-amido synthetase that is a mem	JASMONATE RESISTANT 1 (JAR1); FUNCTIONS IN: cataly	1	1	1	0	1	1	0	0	0	0	0	0	0	0	0	0	1	1	4.42857	12.3326	15.1429	7	0
4971	at2g16940	3171	3339	CDS	Splicing factor CC1-like		Splicing factor CC1-like; FUNCTIONS IN: RNA bindin	1	1	1	0	1	1	1	1	1	1	1	1	1	1	1	0	1	1	5.3125	12.3291	20.6875	16	0
15269	at5g65630	572	652	CDS	global transcription factor group E7	This gene is predicted to encode a bromodomain-con	global transcription factor group E7 (GTE7); CONTA	1	1	1	1	1	1	1	1	1	1	1	1	0	1	1	1	1	1	5.05882	12.3181	16.9412	17	0
12683	at5g13220	798	1047	CDS	jasmonate-zim-domain protein 10	Plants overexpressing At5g13220.3 but not At5g1322	jasmonate-zim-domain protein 10 (JAZ10); FUNCTIONS	1	1	1	0	1	1	0	0	0	0	1	1	0	0	0	1	1	1	4.9	12.316	25.1	10	0
4864	at2g13360	316	393	CDS	alanine:glyoxylate aminotransferase	Encodes a peroxisomal photorespiratory enzyme that	alanine:glyoxylate aminotransferase (AGT); FUNCTIO	0	1	0	1	1	1	1	1	1	1	1	1	1	1	1	1	0	1	7.86667	12.3043	16.2	15	0
11520	at4g33625	421	790	CDS			FUNCTIONS IN: molecular_function unknown; INVOLVED	1	0	1	0	1	1	1	1	1	1	1	1	0	1	0	0	0	1	4.5	12.3014	22.1667	12	0
1135	at1g09970	2726	2812	CDS	Leucine-rich receptor-like protein kinase family p	RLK7 belongs to a leucine-rich repeat class of rec	LRR XI-23; FUNCTIONS IN: protein serine/threonine	1	1	1	1	1	1	1	1	1	1	1	1	0	1	1	1	1	1	7.41176	12.2921	17.4118	17	0
10952	at4g24920	230	746	between three_prime_UTR and CDS	secE/sec61-gamma protein transport protein		secE/sec61-gamma protein transport protein; FUNCTI	0	1	1	1	1	1	0	1	1	0	1	0	0	0	0	0	0	0	3	12.287	29.75	8	0
12583	at5g11670	2842	2928	CDS	NADP-malic enzyme 2	The malic enzyme (EC 1.1.1.40) encoded by AtNADP-M	NADP-malic enzyme 2 (NADP-ME2); FUNCTIONS IN: mala	0	1	1	1	1	1	1	0	0	0	0	0	0	0	1	0	0	0	7.57143	12.2693	18.8571	7	0
9506	at3g62550	925	1003	CDS	Adenine nucleotide alpha hydrolases-like superfami		Adenine nucleotide alpha hydrolases-like superfami	0	1	0	0	1	0	1	1	1	1	1	1	0	1	1	0	0	1	6.72727	12.2612	16.5455	11	0
13908	at5g41740	4037	4132	three_prime_UTR;CDS	Disease resistance protein (TIR-NBS-LRR class) fam		Disease resistance protein (TIR-NBS-LRR class) fam	1	1	1	1	1	1	0	1	1	1	1	1	0	1	1	1	1	1	7.4375	12.2578	17.4375	16	0
12545	at5g11200	1811	1979	CDS	DEAD/DEAH box RNA helicase family protein		DEAD/DEAH box RNA helicase family protein ; FUNCTI	1	1	1	1	1	1	1	1	1	1	1	1	1	1	1	1	1	1	5.83333	12.2525	18.5556	18	0
2513	at1g37130	1463	1558	CDS	nitrate reductase 2	Identified as a mutant resistant to chlorate. Enco	nitrate reductase 2 (NIA2); FUNCTIONS IN: nitrate	0	0	0	0	0	0	0	0	0	0	0	0	0	0	0	1	0	1	3.5	12.25	59	2	0
6935	at3g04500	806	1072	CDS	RNA-binding (RRM/RBD/RNP motifs) family protein		RNA-binding (RRM/RBD/RNP motifs) family protein; F	0	0	0	0	0	0	1	0	1	0	1	1	0	1	0	1	0	1	1.42857	12.2413	26.1429	7	0
14011	at5g43760	927	1920	CDS	3-ketoacyl-CoA synthase 20	Encodes KCS20 a member of the 3-ketoacyl-CoA synth	3-ketoacyl-CoA synthase 20 (KCS20); FUNCTIONS IN:	0	1	1	0	1	1	0	0	0	0	0	0	0	0	0	0	0	0	2	12.2387	27	4	0
3534	at1g65390	1363	1459	CDS	phloem protein 2 A5		phloem protein 2 A5 (PP2-A5); FUNCTIONS IN: carboh	1	0	1	0	1	1	0	0	0	0	0	0	0	0	0	0	0	0	7.25	12.2371	25.5	4	0
14717	at5g56760	685	830	CDS	serine acetyltransferase 1;1	Encodes a cytosolic serine O-acetyltransferase inv	serine acetyltransferase 1;1 (SERAT1;1); FUNCTIONS	1	1	1	0	1	1	1	1	1	1	1	1	0	1	0	1	0	1	3.42857	12.2143	26.7143	14	0
4776	at2g05100	862	946	CDS	photosystem II light harvesting complex gene 2.1	Lhcb2.1 protein encoding a subunit of the light ha	photosystem II light harvesting complex gene 2.1 (	1	1	1	1	1	1	0	0	0	0	0	0	0	1	0	0	0	1	7.75	12.2088	16.875	8	0
11075	at4g26850	613	695	CDS	mannose-1-phosphate guanylyltransferase (GDP)s;GDP	Encodes a novel protein involved in ascorbate bios	vitamin c defective 2 (VTC2); FUNCTIONS IN: in 8 f	0	0	0	0	0	0	0	0	0	0	1	1	1	1	1	1	1	1	6.625	12.1913	23.375	8	0
8348	at3g28930	836	918	CDS	AIG2-like (avirulence induced gene) family protein	avrRpt2-induced gene that exhibits RPS2- and avrRp	AVRRPT2-INDUCED GENE 2 (AIG2); FUNCTIONS IN: molec	1	0	1	0	1	1	1	1	1	1	1	1	0	1	1	0	1	1	5.28571	12.1833	21.3571	14	0
1716	at1g19350	584	900	CDS	Brassinosteroid signalling positive regulator (BZR	Encodes brassinosteroid (BR) signalling protein th	BRI1-EMS-SUPPRESSOR 1 (BES1); CONTAINS InterPro DO	0	0	0	0	0	1	0	0	0	1	1	1	0	1	1	1	0	1	3.625	12.181	28.625	8	0
8108	at3g24420	705	1655	CDS	alpha/beta-Hydrolases superfamily protein		alpha/beta-Hydrolases superfamily protein; FUNCTIO	1	0	1	0	1	1	0	0	0	1	1	1	0	0	1	1	0	1	2.5	12.1631	32.6	10	0
5369	at2g24850	414	569	CDS	tyrosine aminotransferase 3	Encodes a tyrosine aminotransferase that is respon	tyrosine aminotransferase 3 (TAT3); CONTAINS Inter	1	1	1	1	0	1	0	0	1	1	1	1	0	0	1	1	1	1	5.61538	12.1598	34.6154	13	0
6393	at2g42600	2094	2374	CDS	phosphoenolpyruvate carboxylase 2	Encodes one of four Arabidopsis phosphoenolpyruvat	phosphoenolpyruvate carboxylase 2 (PPC2); FUNCTION	0	0	0	0	0	0	0	0	0	0	1	1	0	1	0	1	1	1	5.16667	12.1566	20.6667	6	0
5512	at2g26800	1001	1446	CDS	Aldolase superfamily protein		Aldolase superfamily protein; FUNCTIONS IN: hydrox	0	0	0	0	0	0	0	0	0	0	0	0	0	0	0	0	0	1	1	12.1323	24	1	0
8359	at3g29030	541	951	CDS	expansin A5	Encodes an expansin. Naming convention from the Ex	expansin A5 (EXPA5); INVOLVED IN: plant-type cell	1	1	1	0	1	1	0	0	0	0	0	0	0	0	0	0	0	0	2.4	12.1187	26.6	5	0
6683	at2g47650	1504	1873	CDS	UDP-xylose synthase 4	encodes a protein similar to UDP-glucuronic acid d	UDP-xylose synthase 4 (UXS4); FUNCTIONS IN: UDP-gl	1	0	1	0	1	1	1	1	1	1	1	0	0	0	0	0	0	0	2.44444	12.0976	35.8889	9	0
8217	at3g26580	533	724	CDS	Tetratricopeptide repeat (TPR)-like superfamily pr		Tetratricopeptide repeat (TPR)-like superfamily pr	0	1	1	0	1	1	1	1	1	1	1	1	0	1	1	1	0	1	5.35714	12.0967	22.6429	14	0
12530	at5g10830	196	328	CDS	S-adenosyl-L-methionine-dependent methyltransferas		S-adenosyl-L-methionine-dependent methyltransferas	1	1	1	0	1	1	1	0	1	1	1	1	0	1	0	0	0	1	3.33333	12.094	19.6667	12	0
13440	at5g25440	482	577	CDS	Protein kinase superfamily protein		Protein kinase superfamily protein; FUNCTIONS IN:	1	1	1	1	1	1	1	1	1	1	1	0	0	1	1	1	1	1	8.1875	12.0677	16.5	16	0
9931	at4g08470	2613	2720	CDS	MAPK/ERK kinase kinase 3	Encodes a member of the A1 subgroup of the MEKK (M	MAPK/ERK kinase kinase 3 (MEKK3); FUNCTIONS IN: pr	0	0	1	1	1	1	1	1	1	1	1	1	0	1	1	1	0	1	7	12.0675	16.4286	14	0
2192	at1g29395	478	545	CDS	COLD REGULATED 314 INNER MEMBRANE 1	Integral membrane protein in the inner envelope o	COLD REGULATED 314 INNER MEMBRANE 1 (COR413IM1); F	1	1	1	0	1	1	0	0	0	0	0	1	0	0	0	0	0	0	7.16667	12.0539	17	6	0
3644	at1g67090	816	921	CDS	ribulose bisphosphate carboxylase small chain 1A		ribulose bisphosphate carboxylase small chain 1A (	0	1	1	1	1	1	1	1	1	1	1	1	1	1	1	1	0	1	5.4375	12.0513	21.75	16	0
12824	at5g14780	1987	2134	CDS	formate dehydrogenase	Encodes a NAD-dependent formate dehydrogenase.	formate dehydrogenase (FDH); FUNCTIONS IN: NAD or	0	1	1	0	1	0	1	1	1	1	1	1	0	1	0	1	1	1	6.23077	12.0473	24.0769	13	0
5004	at2g17340	2162	2514	CDS	Uncharacterised conserved protein (UCP030210)		Uncharacterised conserved protein (UCP030210); CON	0	0	0	0	0	0	0	0	0	0	0	0	0	1	0	0	0	0	1	12.0425	36	1	0
7878	at3g19930	1526	1607	CDS	sugar transporter 4	Encodes a sucrose hydrogen symporter that is induc	sugar transporter 4 (STP4); FUNCTIONS IN: carbohyd	1	1	1	0	1	1	0	0	0	0	0	0	0	0	0	0	0	0	7.4	12.0366	16	5	0
3175	at1g56460	3009	3109	CDS	HIT zinc finger ;PAPA-1-like conserved region		HIT zinc finger ;PAPA-1-like conserved region; LOC	0	0	1	0	0	0	1	0	1	0	1	1	0	0	1	1	1	1	3.77778	12.0341	26.5556	9	0
11899	at4g38580	244	879	CDS	farnesylated protein 6	putative farnesylated protein (At4g38580) mRNA com	farnesylated protein 6 (FP6); FUNCTIONS IN: metal	0	0	0	0	0	1	0	0	0	0	0	0	0	0	0	0	0	0	2	12.0314	21	1	0
11369	at4g31500	825	919	CDS	cytochrome P450 family 83 subfamily B polypeptide	Encodes an oxime-metabolizing enzyme in the biosyn	cytochrome P450 family 83 subfamily B polypeptide	1	1	1	1	1	1	1	1	1	1	1	1	0	1	1	1	1	1	6.52941	12.0229	19.4118	17	0
10959	at4g24960	926	1020	CDS	HVA22 homologue D	Homologous to a eukaryote specific ABA- and stress	HVA22 homologue D (HVA22D); CONTAINS InterPro DOMA	1	1	1	1	1	1	0	0	0	0	0	0	0	0	0	1	0	1	6.125	12.0132	20.125	8	0
5560	at2g28070	2010	2092	CDS	ABC-2 type transporter family protein		ABC-2 type transporter family protein; FUNCTIONS I	0	0	1	0	0	0	1	1	1	1	1	1	1	1	1	1	1	1	8.07692	12.0046	15	13	0
8915	at3g53800	168	493	CDS	Fes1B	Encodes one of the Arabidopsis orthologs of the hu	Fes1B (Fes1B); FUNCTIONS IN: binding; INVOLVED IN:	1	0	1	0	1	1	0	1	0	0	0	0	0	0	0	0	0	0	2	12.0012	22.8	5	0
6986	at3g05500	647	895	CDS	Rubber elongation factor protein (REF)		Rubber elongation factor protein (REF); INVOLVED I	0	0	1	0	1	1	0	1	1	0	1	1	0	0	1	1	0	1	5.4	12.0004	25.5	10	0
10081	at4g12000	1072	1394	CDS	SNARE associated Golgi protein family		SNARE associated Golgi protein family; CONTAINS In	1	1	0	0	1	1	0	0	0	0	0	0	0	0	0	0	0	1	2.8	11.992	22	5	0
9433	at3g61420	1695	1813	CDS	BSD domain (BTF2-like transcription factors Synaps		BSD domain (BTF2-like transcription factors Synaps	1	1	1	0	1	1	1	0	0	1	1	1	0	0	1	1	1	1	2.53846	11.9897	41.6154	13	0
7818	at3g19010	804	1205	CDS	2-oxoglutarate (2OG) and Fe(II)-dependent oxygenas		2-oxoglutarate (2OG) and Fe(II)-dependent oxygenas	0	1	0	1	1	1	0	0	0	0	0	0	0	0	1	1	0	0	2.33333	11.9813	25.6667	6	0
4687	at2g02990	555	659	CDS	ribonuclease 1	member of the ribonuclease T2 family responds to i	ribonuclease 1 (RNS1); FUNCTIONS IN: ribonuclease	1	1	1	1	1	1	1	0	0	0	1	1	0	0	0	0	0	1	8.1	11.9771	16.8	10	0
6225	at2g39780	1347	1610	CDS	ribonuclease 2	S-like ribonuclease	ribonuclease 2 (RNS2); FUNCTIONS IN: ribonuclease	0	0	0	0	0	0	0	0	0	0	0	0	0	0	1	0	0	0	4	11.9659	47	1	0
14027	at5g44020	913	1460	CDS	HAD superfamily subfamily IIIB acid phosphatase		HAD superfamily subfamily IIIB acid phosphatase ;	0	1	0	0	1	1	0	1	0	0	0	0	0	0	0	0	0	0	3	11.9557	25.75	4	0
7198	at3g09600	233	519	CDS	Homeodomain-like superfamily protein		Homeodomain-like superfamily protein; FUNCTIONS IN	0	0	0	0	0	0	0	0	0	0	0	0	0	1	1	1	0	1	4	11.9556	22.5	4	0
5605	at2g29120	1876	1988	CDS	glutamate receptor 2.7	member of Putative ligand-gated ion channel subuni	glutamate receptor 2.7 (GLR2.7); FUNCTIONS IN: int	0	1	0	0	0	1	0	0	0	0	0	0	0	0	0	0	0	0	4.5	11.9513	18	2	0
6026	at2g36880	1531	1823	five_prime_UTR	methionine adenosyltransferase 3		methionine adenosyltransferase 3 (MAT3); FUNCTIONS	1	1	1	1	1	1	1	0	0	1	1	1	0	0	0	0	0	0	2.3	11.9498	23.6	10	0
959	at1g07280	1825	2652	CDS	Tetratricopeptide repeat (TPR)-like superfamily pr		Tetratricopeptide repeat (TPR)-like superfamily pr	1	0	1	0	1	1	1	0	0	0	0	0	0	1	0	0	0	0	2	11.9459	23	6	0
7699	at3g16500	1206	1416	CDS	phytochrome-associated protein 1	phytochrome-associated protein 1 (PAP1)	phytochrome-associated protein 1 (PAP1); FUNCTIONS	0	0	0	0	0	0	0	0	0	0	0	1	0	0	0	1	0	1	5	11.9336	39.6667	3	0
11731	at4g36220	862	1206	CDS	ferulic acid 5-hydroxylase 1	encodes ferulate 5-hydroxylase (F5H). Involved in	ferulic acid 5-hydroxylase 1 (FAH1); FUNCTIONS IN:	0	0	0	1	1	0	0	0	0	0	0	0	0	0	0	0	0	0	1.5	11.9232	30.5	2	0
12789	at5g14350	362	511	CDS	Pentatricopeptide repeat (PPR) superfamily protein		Pentatricopeptide repeat (PPR) superfamily protein	1	1	1	0	0	0	1	1	1	1	1	1	1	1	1	1	1	1	7.06667	11.9009	17.8	15	0
13749	at5g37600	1101	1182	CDS	glutamine synthase clone R1	encodes a cytosolic glutamine synthetase the enzym	glutamine synthase clone R1 (GSR 1); FUNCTIONS IN:	0	0	1	1	1	1	1	0	1	0	0	0	0	0	0	0	0	0	7.33333	11.8821	18.3333	6	0
5876	at2g33830	607	712	CDS	Dormancy/auxin associated family protein		Dormancy/auxin associated family protein; CONTAINS	0	0	1	0	1	0	1	1	0	1	1	1	0	0	1	0	0	0	4.5	11.8809	22.25	8	0
11521	at4g33625	909	1102	CDS			FUNCTIONS IN: molecular_function unknown; INVOLVED	1	1	1	1	1	1	1	1	1	1	0	1	1	1	1	0	0	1	5	11.8763	18.6667	15	0
9063	at3g55850	3003	3203	CDS	Amidohydrolase family	Encodes a product that might regulate nucleo-cytop	LAF3 ISOFORM 2 (LAF3 ISF2); FUNCTIONS IN: hydrolas	0	0	1	0	1	0	1	1	1	0	1	1	1	1	1	1	1	1	4.76923	11.853	22.6154	13	0
10125	at4g12720	1491	1553	CDS	MutT/nudix family protein	Encodes a protein with ADP-ribose hydrolase activi	NUDT7; FUNCTIONS IN: in 6 functions; INVOLVED IN:	1	1	1	1	1	1	0	1	1	1	1	1	0	1	1	1	1	1	8.375	11.8373	20.6875	16	0
4621	at2g01670	524	614	CDS	nudix hydrolase homolog 17		nudix hydrolase homolog 17 (NUDT17); FUNCTIONS IN:	1	1	1	1	1	1	1	1	1	1	1	1	0	1	1	1	0	1	6.875	11.8187	18.8125	16	0
4412	at1g79230	499	596	CDS;five_prime_UTR	mercaptopyruvate sulfurtransferase 1	encodes a sulfurtransferase/rhodaneses which belon	mercaptopyruvate sulfurtransferase 1 (MST1); FUNCT	0	0	0	0	0	0	0	0	0	1	1	1	0	1	1	1	1	1	3.75	11.8061	27	8	0
8201	at3g26180	803	880	CDS	cytochrome P450 family 71 subfamily B polypeptide	putative cytochrome P450	cytochrome P450 family 71 subfamily B polypeptide	1	1	0	1	1	1	1	1	0	0	1	1	1	1	1	1	0	1	6.28571	11.7894	15.3571	14	0
5766	at2g31865	788	856	CDS	poly(ADP-ribose) glycohydrolase 2		poly(ADP-ribose) glycohydrolase 2 (PARG2); FUNCTIO	0	0	1	0	0	1	1	1	1	1	1	1	1	1	1	1	1	1	7.85714	11.7785	16.1429	14	0
2258	at1g30360	2325	2407	CDS	Early-responsive to dehydration stress protein (ER		early-responsive to dehydration 4 (ERD4); INVOLVED	1	1	1	1	1	1	0	1	0	0	0	0	0	0	0	0	0	0	7.71429	11.7762	16.1429	7	0
4120	at1g75380	1858	1957	CDS	bifunctional nuclease in basal defense response 1	Encodes a nucleases AtBBD1 involved in ABA-mediate	bifunctional nuclease in basal defense response 1	1	1	1	0	1	1	1	1	1	1	1	1	0	1	1	1	0	1	7.46667	11.7653	17.4	15	0
12547	at5g11200	2178	2261	CDS	DEAD/DEAH box RNA helicase family protein		DEAD/DEAH box RNA helicase family protein ; FUNCTI	0	1	1	0	1	1	0	1	1	1	1	1	1	1	1	1	0	1	4	11.7645	17.2143	14	0
2018	at1g25275	363	454	CDS			unknown protein; FUNCTIONS IN: molecular_function	1	1	1	0	1	1	1	1	1	1	1	1	0	1	1	0	0	1	7	11.7516	20.6429	14	0
14574	at5g53850	2705	3092	CDS	haloacid dehalogenase-like hydrolase family protei		haloacid dehalogenase-like hydrolase family protei	0	0	0	0	0	0	0	0	0	0	0	1	0	1	0	0	0	0	1	11.7436	24.5	2	0
10368	at4g16660	99	442	five_prime_UTR	heat shock protein 70 (Hsp 70) family protein		heat shock protein 70 (Hsp 70) family protein; FUN	0	0	1	0	1	1	1	1	1	1	1	1	0	1	1	1	0	1	3.76923	11.7368	22.0769	13	0
3659	at1g67310	4549	4842	CDS	Calmodulin-binding transcription activator protein		Calmodulin-binding transcription activator protein	0	0	0	0	1	0	0	0	0	0	0	0	0	0	0	0	0	0	1	11.7347	24	1	0
3336	at1g61190	2644	2825	CDS	LRR and NB-ARC domains-containing disease resistan		LRR and NB-ARC domains-containing disease resistan	0	0	0	0	0	0	0	0	0	0	0	0	0	1	0	0	0	0	4	11.7308	146	1	0
2831	at1g51760	492	771	CDS	peptidase M20/M25/M40 family protein	encodes a member of the six Arabidopsis IAA-amino	IAA-ALANINE RESISTANT 3 (IAR3); FUNCTIONS IN: meta	1	1	1	0	0	1	1	0	1	1	1	1	0	0	1	1	1	1	3.46154	11.7272	27.7692	13	0
1154	at1g10095	275	432	CDS	Protein prenylyltransferase superfamily protein		Protein prenylyltransferase superfamily protein; F	0	1	1	0	0	1	0	0	0	0	0	0	0	0	0	0	0	0	5.33333	11.7173	19	3	0
3981	at1g72930	523	620	CDS;three_prime_UTR	toll/interleukin-1 receptor-like	Toll/interleukin-1 receptor-like protein (TIR) mRN	toll/interleukin-1 receptor-like (TIR); FUNCTIONS	1	1	0	1	0	1	1	1	1	1	1	1	0	1	1	1	0	0	3.46154	11.7127	24.5385	13	0
2098	at1g27020	1464	1554	CDS			unknown protein; BEST Arabidopsis thaliana protein	1	1	1	1	1	1	0	1	0	0	0	0	0	0	0	0	0	0	8.28571	11.7049	22.7143	7	0
7483	at3g13750	4605	4681	CDS	beta galactosidase 1	beta-galactosidase glycosyl hydrolase family 35	beta galactosidase 1 (BGAL1); FUNCTIONS IN: beta-g	0	0	0	0	0	0	1	1	0	0	0	1	0	0	0	0	0	0	6	11.7013	23.6667	3	0
6125	at2g38470	1669	1764	CDS	WRKY DNA-binding protein 33	Member of the plant WRKY transcription factor fami	WRKY DNA-binding protein 33 (WRKY33); CONTAINS Int	1	1	1	1	1	1	1	1	1	1	1	0	0	1	1	1	1	1	5.3125	11.7005	26.6875	16	0
14132	at5g46280	573	662	CDS	Minichromosome maintenance (MCM2/3/5) family prote		MINICHROMOSOME MAINTENANCE 3 (MCM3); FUNCTIONS IN:	0	1	0	0	0	1	0	1	1	0	1	1	1	1	1	1	1	1	7.58333	11.7	16.5833	12	0
5732	at2g31360	663	842	CDS	16:0delta9 desaturase 2	homologous to delta 9 acyl-lipid desaturases of cy	16:0delta9 desaturase 2 (DS2); FUNCTIONS IN: oxido	1	1	1	1	1	1	0	1	0	0	0	0	0	0	0	0	0	0	3.14286	11.6746	23	7	0
3699	at1g68010	1478	1566	CDS	hydroxypyruvate reductase	Encodes hydroxypyruvate reductase.	hydroxypyruvate reductase (HPR); FUNCTIONS IN: gly	0	0	0	0	0	0	1	1	1	1	1	1	1	1	1	1	1	1	5.16667	11.6685	15.4167	12	0
13356	at5g24200	1429	2273	CDS	alpha/beta-Hydrolases superfamily protein		alpha/beta-Hydrolases superfamily protein; FUNCTIO	0	0	0	0	0	0	0	0	0	0	0	0	0	0	0	1	0	0	2	11.6533	42	1	0
7280	at3g10760	1261	1338	three_prime_UTR	Homeodomain-like superfamily protein		Homeodomain-like superfamily protein; CONTAINS Int	1	1	1	0	1	1	1	1	1	1	1	1	0	1	1	1	1	1	6.375	11.6482	17	16	0
518	at1g01080	265	350	CDS	RNA-binding (RRM/RBD/RNP motifs) family protein		RNA-binding (RRM/RBD/RNP motifs) family protein; F	1	1	1	0	1	1	1	1	1	1	1	1	1	1	1	1	1	1	6.17647	11.6423	16.2353	17	0
2418	at1g33960	42	302	five_prime_UTR	P-loop containing nucleoside triphosphate hydrolas	Identified as a gene that is induced by avirulence	AVRRPT2-INDUCED GENE 1 (AIG1); FUNCTIONS IN: GTP b	0	0	0	0	0	0	0	0	1	0	0	0	0	0	0	0	0	0	2	11.6092	66	1	0
10769	at4g22530	880	976	CDS	S-adenosyl-L-methionine-dependent methyltransferas		S-adenosyl-L-methionine-dependent methyltransferas	1	1	1	1	1	1	1	1	1	1	1	0	0	1	1	0	1	1	5.93333	11.6021	17.4667	15	0
10778	at4g22880	1316	1416	five_prime_UTR	leucoanthocyanidin dioxygenase	encodes leucoanthocyanidin dioxygenase which is in	leucoanthocyanidin dioxygenase (LDOX); CONTAINS In	0	0	0	0	0	0	0	0	1	0	0	0	0	0	1	0	0	0	2	11.599	17	2	0
5947	at2g35510	711	1000	CDS	similar to RCD one 1	Encodes a WWE domain-containing protein with 76% s	similar to RCD one 1 (SRO1); FUNCTIONS IN: NAD+ AD	1	0	1	0	1	1	1	1	1	1	1	1	0	1	1	1	0	1	4.35714	11.5835	19.2857	14	0
8842	at3g52430	487	1587	CDS	alpha/beta-Hydrolases superfamily protein	Encodes a lipase-like gene that is important for s	PHYTOALEXIN DEFICIENT 4 (PAD4); CONTAINS InterPro	0	0	0	0	0	0	0	0	0	0	0	0	0	0	0	1	0	0	1	11.564	73	1	0
10414	at4g16900	184	259	three_prime_UTR	Disease resistance protein (TIR-NBS-LRR class) fam		Disease resistance protein (TIR-NBS-LRR class) fam	1	1	1	0	1	1	1	1	1	1	1	1	1	1	1	1	1	1	4.82353	11.5542	20.2941	17	0
11382	at4g31780	2428	2572	CDS	monogalactosyl diacylglycerol synthase 1	Encodes an A-type monogalactosyldiacylglycerol (MG	monogalactosyl diacylglycerol synthase 1 (MGD1); F	1	1	1	1	1	1	0	0	0	0	1	1	0	0	0	0	0	1	6	11.5525	23.5556	9	0
2447	at1g34315	139	312	CDS			unknown protein; FUNCTIONS IN: molecular_function	0	0	0	1	0	1	1	1	1	1	1	1	1	1	1	1	1	1	6.14286	11.5402	17.8571	14	0
1817	at1g21000	787	1043	CDS	PLATZ transcription factor family protein		PLATZ transcription factor family protein; CONTAIN	0	1	0	0	0	0	0	0	0	0	1	1	0	1	1	1	1	1	5.25	11.5302	32.5	8	0
9673	at4g01150	293	514	CDS			unknown protein; FUNCTIONS IN: molecular_function	0	0	0	0	0	0	0	1	0	0	0	0	0	1	0	0	0	0	1	11.5248	30	2	0
10193	at4g13615	443	586	CDS	Uncharacterised protein family SERF		Uncharacterised protein family SERF; CONTAINS Inte	1	0	1	0	1	1	1	1	1	1	1	1	0	1	1	1	0	1	4	11.5208	455.357	14	0
6459	at2g43910	1419	1793	CDS;five_prime_UTR	HARMLESS TO OZONE LAYER 1		HARMLESS TO OZONE LAYER 1 (HOL1); FUNCTIONS IN: me	0	1	0	0	0	0	0	0	0	0	0	0	0	1	0	1	0	0	2	11.4987	30.3333	3	0
14134	at5g46280	1048	1134	CDS	Minichromosome maintenance (MCM2/3/5) family prote		MINICHROMOSOME MAINTENANCE 3 (MCM3); FUNCTIONS IN:	0	0	0	0	0	0	1	0	0	0	0	1	1	1	1	1	1	1	7.875	11.4971	15.75	8	0
10008	at4g10340	1143	1220	CDS	light harvesting complex of photosystem II 5	photosystem II encoding the light-harvesting chlor	light harvesting complex of photosystem II 5 (LHCB	1	1	1	1	1	1	0	1	0	1	1	1	1	1	1	1	1	1	7.5	11.4936	22.5625	16	0
2171	at1g28520	795	914	CDS	vascular plant one zinc finger protein		vascular plant one zinc finger protein (VOZ1); BES	1	1	1	0	1	1	1	1	1	1	1	1	1	1	1	1	0	1	5.4375	11.4932	17.625	16	0
11989	at4g39940	1186	1335	CDS	APS-kinase 2	adenosine-5'-phosphosulfate-kinase (akn2) mRNA com	APS-kinase 2 (AKN2); CONTAINS InterPro DOMAIN/s: A	1	1	1	0	1	1	1	0	0	1	1	1	1	1	1	1	0	1	5.71429	11.4838	30.5714	14	0
9590	at3g63520	927	1011	CDS	carotenoid cleavage dioxygenase 1	Encodes a protein with 9-<i>cis</i>-epoxycarotenoi	carotenoid cleavage dioxygenase 1 (CCD1); FUNCTION	0	1	1	1	1	1	1	1	1	1	1	1	1	1	1	1	1	1	6.82353	11.481	15.1765	17	0
6136	at2g38740	1265	1634	CDS	Haloacid dehalogenase-like hydrolase (HAD) superfa		Haloacid dehalogenase-like hydrolase (HAD) superfa	0	0	0	0	0	0	0	0	0	0	0	0	0	0	1	0	0	0	1	11.4784	22	1	0
14635	at5g54770	442	564	CDS	thiazole biosynthetic enzyme chloroplast (ARA6) (T	Encodes a thiamine biosynthetic gene that has a du	THI1; FUNCTIONS IN: protein homodimerization activ	0	1	0	0	0	1	1	1	1	1	1	1	0	1	1	1	0	1	7	11.4715	16.5833	12	0
8219	at3g26580	1176	1255	CDS	Tetratricopeptide repeat (TPR)-like superfamily pr		Tetratricopeptide repeat (TPR)-like superfamily pr	1	0	1	0	1	1	1	1	1	1	1	1	0	1	1	1	1	1	7.06667	11.4658	15.9333	15	0
9564	at3g63370	2603	3048	CDS	Tetratricopeptide repeat (TPR)-like superfamily pr	Encodes a chloroplast RNA editing factor.	ORGANELLE TRANSCRIPT PROCESSING 86 (OTP86); CONTAI	1	0	0	0	0	0	1	1	1	1	1	1	0	1	1	1	0	1	3.36364	11.4617	20.6364	11	0
7552	at3g14415	1995	2081	CDS	Aldolase-type TIM barrel family protein		Aldolase-type TIM barrel family protein; FUNCTIONS	0	0	1	0	0	0	1	1	1	1	1	1	1	1	1	1	1	1	5.23077	11.4598	20.7692	13	0
5782	at2g32150	1096	1178	CDS	Haloacid dehalogenase-like hydrolase (HAD) superfa		Haloacid dehalogenase-like hydrolase (HAD) superfa	1	1	1	1	1	1	0	1	1	1	1	0	0	0	1	1	0	0	4.66667	11.4588	21.3333	12	0
13589	at5g27840	413	490	CDS;three_prime_UTR	Calcineurin-like metallo-phosphoesterase superfami	encodes a serine/threonine protein phosphatase exp	TOPP8; CONTAINS InterPro DOMAIN/s: Metallophosphoe	0	0	0	0	0	0	1	1	1	0	1	1	1	1	1	1	1	1	2.45455	11.4569	20.8182	11	0
6941	at3g04630	277	682	five_prime_UTR	WVD2-like 1	Member of a small gene family which have a KLEEK	WVD2-like 1 (WDL1); FUNCTIONS IN: molecular_functi	0	0	0	0	0	0	0	0	0	0	0	0	0	0	0	0	0	1	1	11.4557	43	1	0
2838	at1g51780	1476	1552	CDS	IAA-leucine resistant (ILR)-like gene 5	encodes a member of the six Arabidopsis IAA-amino	IAA-leucine resistant (ILR)-like gene 5 (ILL5); FU	1	1	1	0	1	1	0	0	0	0	1	1	0	0	0	0	1	1	8.88889	11.4545	14.8889	9	0
5320	at2g23980	1809	1877	CDS	cyclic nucleotide-gated channel 6	member of Cyclic nucleotide gated channel family	cyclic nucleotide-gated channel 6 (CNGC6); FUNCTIO	1	1	1	1	1	1	1	1	1	1	1	1	1	1	1	1	1	1	6.72222	11.4493	16.1667	18	0
5864	at2g33480	605	693	CDS	NAC domain containing protein 41		NAC domain containing protein 41 (NAC041); FUNCTIO	1	0	1	1	0	1	1	0	1	1	1	1	1	1	1	1	0	1	6.5	11.4486	16.0714	14	0
12979	at5g17880	63	198	CDS	disease resistance protein (TIR-NBS-LRR class)	Encodes a TIR-NBS-LRR protein CSA1 that functions	constitutive shade-avoidance1 (CSA1); FUNCTIONS IN	0	1	1	1	1	1	1	1	1	1	1	1	1	1	1	1	1	1	6.17647	11.4373	17.8824	17	0
3759	at1g69295	645	1018	CDS	plasmodesmata callose-binding protein 4	Encodes a member of the X8-GPI family of proteins.	plasmodesmata callose-binding protein 4 (PDCB4); F	0	0	0	0	1	0	0	0	0	1	0	1	0	1	1	1	0	1	2.71429	11.4163	22.1429	7	0
4686	at2g02990	323	398	CDS	ribonuclease 1	member of the ribonuclease T2 family responds to i	ribonuclease 1 (RNS1); FUNCTIONS IN: ribonuclease	1	0	1	0	1	1	0	0	1	0	1	1	0	0	0	0	0	0	3.14286	11.4098	19	7	0
5372	at2g24850	1072	1170	CDS	tyrosine aminotransferase 3	Encodes a tyrosine aminotransferase that is respon	tyrosine aminotransferase 3 (TAT3); CONTAINS Inter	1	1	1	0	1	1	0	0	1	1	1	1	0	1	1	1	1	1	7.42857	11.3853	16.5714	14	0
6046	at2g37170	582	672	CDS	plasma membrane intrinsic protein 2	a member of the plasma membrane intrinsic protein	plasma membrane intrinsic protein 2 (PIP2B); FUNCT	1	1	1	0	0	1	1	1	0	1	1	1	0	1	1	0	1	1	3.30769	11.3762	25.0769	13	0
9157	at3g57260	1128	1221	CDS	beta-13-glucanase 2	beta 13-glucanase	beta-13-glucanase 2 (BGL2); FUNCTIONS IN: glucan 1	0	0	1	0	0	1	0	0	0	0	1	0	0	0	1	0	0	0	3.25	11.3564	21.5	4	0
4010	at1g73480	960	1794	CDS	alpha/beta-Hydrolases superfamily protein		alpha/beta-Hydrolases superfamily protein; FUNCTIO	1	1	0	1	1	1	0	0	0	0	0	0	0	0	0	0	0	0	1.6	11.3552	25.6	5	0
4521	at1g80360	2174	2263	five_prime_UTR	Pyridoxal phosphate (PLP)-dependent transferases s		Pyridoxal phosphate (PLP)-dependent transferases s	1	0	1	0	1	0	1	0	0	1	1	1	0	1	1	0	0	1	1.6	11.3489	17.3	10	0
10853	at4g23470	338	421	CDS;five_prime_UTR	PLAC8 family protein		PLAC8 family protein; CONTAINS InterPro DOMAIN/s:	0	0	1	0	0	1	1	1	1	0	1	1	0	1	1	0	0	1	1.8	11.3476	19.8	10	0
14423	at5g51070	3694	3852	CDS	Clp ATPase	ATP-dependent Clp protease regulatory subunit	EARLY RESPONSIVE TO DEHYDRATION 1 (ERD1); FUNCTION	1	1	1	0	1	1	1	1	1	1	1	1	0	0	1	1	1	1	5.26667	11.3421	19	15	0
8669	at3g49120	1831	1921	CDS	peroxidase CB	Class III peroxidase Perx34. Expressed in roots le	peroxidase CB (PRXCB); FUNCTIONS IN: peroxidase ac	1	0	1	1	1	1	0	1	1	1	1	0	0	1	1	1	1	1	6.42857	11.3407	20.2143	14	0
6433	at2g43510	101	240	CDS	trypsin inhibitor protein 1	Member of the defensin-like (DEFL) family. Encodes	trypsin inhibitor protein 1 (TI1); FUNCTIONS IN: s	1	1	1	0	1	1	1	0	0	1	0	1	0	1	1	1	1	1	3.30769	11.3335	28.7692	13	0
14595	at5g54170	1194	1296	CDS	Polyketide cyclase/dehydrase and lipid transport s		Polyketide cyclase/dehydrase and lipid transport s	1	1	1	0	1	1	1	0	0	0	0	1	0	0	0	0	0	1	5.5	11.3192	20.625	8	0
1993	at1g24150	1600	1712	CDS	formin homologue 4	Encodes a group I formin. Localized to cell juncti	formin homologue 4 (FH4); FUNCTIONS IN: actin bind	0	0	1	0	0	1	0	0	1	0	1	0	0	0	1	0	0	0	1.2	11.3097	21.6	5	0
10852	at4g23460	2479	2552	CDS	Adaptin family protein		Adaptin family protein; FUNCTIONS IN: protein tran	1	1	1	0	1	1	1	1	1	1	1	1	0	1	1	1	1	1	6.8125	11.3066	15.0625	16	0
2060	at1g26440	1375	1446	CDS	ureide permease 5	uptake assays in a yeast mutant indicated this spl	ureide permease 5 (UPS5); LOCATED IN: endomembrane	1	1	1	1	1	1	1	1	1	1	1	1	1	1	1	1	1	1	7	11.3032	14.7778	18	0
5062	at2g18700	1965	2051	CDS	trehalose phosphatase/synthase 11	Encodes an enzyme putatively involved in trehalose	trehalose phosphatase/synthase 11 (TPS11); FUNCTIO	1	1	1	1	1	1	1	1	1	1	1	1	0	1	1	1	0	1	5.75	11.3017	18.625	16	0
7189	at3g09410	1631	1765	CDS	Pectinacetylesterase family protein		Pectinacetylesterase family protein; CONTAINS Inte	0	0	0	0	0	0	0	1	1	1	1	1	1	1	1	0	0	1	2.33333	11.293	25.8889	9	0
14695	at5g56170	395	829	CDS	LORELEI-LIKE-GPI-ANCHORED PROTEIN 1		LORELEI-LIKE-GPI-ANCHORED PROTEIN 1 (LLG1); BEST A	0	1	0	0	1	1	1	1	1	1	1	1	0	1	1	0	1	1	3.84615	11.2881	21.1538	13	0
6492	at2g44430	524	623	CDS	DNA-binding bromodomain-containing protein		DNA-binding bromodomain-containing protein; FUNCTI	1	1	1	1	1	1	1	1	1	0	1	1	1	1	1	1	0	0	4.06667	11.282	19.5333	15	0
13535	at5g27300	744	841	CDS	pentatricopeptide (PPR) repeat-containing protein		pentatricopeptide (PPR) repeat-containing protein;	0	1	1	1	1	1	1	1	1	1	1	1	1	1	1	1	1	1	6.58824	11.2803	14.7647	17	0
11577	at4g34180	830	1021	CDS	Cyclase family protein		Cyclase family protein; FUNCTIONS IN: molecular_fu	0	1	1	1	1	1	0	0	1	0	0	0	0	0	0	0	0	0	3.33333	11.2786	21.5	6	0
1217	at1g10910	3706	3854	CDS	Pentatricopeptide repeat (PPR) superfamily protein		Pentatricopeptide repeat (PPR) superfamily protein	0	0	0	0	0	0	0	1	1	1	1	1	1	1	1	1	1	1	5.18182	11.2782	17.0909	11	0
7485	at3g13790	354	602	CDS	Glycosyl hydrolases family 32 protein	Encodes a protein with invertase activity.	ATBFRUCT1; FUNCTIONS IN: hydrolase activity hydrol	1	1	0	0	1	1	0	0	0	0	0	0	0	0	0	1	0	0	3.6	11.2763	24	5	0
916	at1g06680	847	1101	CDS	photosystem II subunit P-1	Encodes a 23 kD extrinsic protein that is part of	photosystem II subunit P-1 (PSBP-1); FUNCTIONS IN:	1	1	1	1	1	1	1	1	0	0	1	1	1	1	1	1	1	1	4.0625	11.2723	37.1875	16	0
6566	at2g45960	1005	1084	CDS	plasma membrane intrinsic protein 1B	a member of the plasma membrane intrinsic protein	plasma membrane intrinsic protein 1B (PIP1B); FUNC	1	1	1	0	1	1	1	0	1	1	1	1	1	1	1	1	1	1	6.875	11.2664	15.9375	16	0
4712	at2g03540	297	523	CDS	transposable element gene		similar to unknown protein [Arabidopsis thaliana]	1	0	1	0	1	1	1	1	1	1	1	1	0	1	1	1	0	1	4.5	11.2643	20	14	0
9062	at3g55850	2741	2929	CDS	Amidohydrolase family	Encodes a product that might regulate nucleo-cytop	LAF3 ISOFORM 2 (LAF3 ISF2); FUNCTIONS IN: hydrolas	1	1	1	0	1	1	1	1	1	1	1	1	0	1	1	1	0	1	5.73333	11.2448	18.0667	15	0
5466	at2g26280	1416	1553	CDS	CTC-interacting domain 7	smr (Small MutS Related) domain-containing protein	CID7; FUNCTIONS IN: damaged DNA binding protein bi	0	1	1	1	0	1	1	1	1	1	1	1	1	1	1	1	1	1	5.6875	11.2423	18.1875	16	0
9964	at4g09320	136	255	CDS	Nucleoside diphosphate kinase family protein	nucleoside diphosphate kinase type 1 (NDPK1) gene	NDPK1; FUNCTIONS IN: nucleoside diphosphate kinase	0	0	0	0	0	0	0	0	0	0	1	0	0	0	0	0	0	1	1	11.2333	49.5	2	0
2261	at1g30380	513	589	CDS	photosystem I subunit K	Encodes subunit K of photosystem I reaction center	photosystem I subunit K (PSAK); FUNCTIONS IN: mole	1	1	1	1	1	1	1	1	1	1	1	1	1	1	1	1	1	1	7.61111	11.2316	17.0556	18	0
13374	at5g24420	1026	1114	CDS	6-phosphogluconolactonase 5		6-phosphogluconolactonase 5 (PGL5); FUNCTIONS IN:	1	1	1	1	1	1	1	1	1	0	1	1	0	0	0	1	0	1	7.46154	11.2282	14.2308	13	0
6223	at2g39780	878	1019	CDS	ribonuclease 2	S-like ribonuclease	ribonuclease 2 (RNS2); FUNCTIONS IN: ribonuclease	0	0	0	0	0	0	0	0	1	0	1	1	0	1	1	1	1	1	4.5	11.2201	22	8	0
1655	at1g17940	804	1073	CDS	Endosomal targeting BRO1-like domain-containing pr		Endosomal targeting BRO1-like domain-containing pr	0	0	1	0	1	0	0	0	0	0	0	0	0	0	0	0	0	1	2.33333	11.2074	19.6667	3	0
10201	at4g13770	822	913	CDS	cytochrome P450 family 83 subfamily A polypeptide	Encodes a cytochrome p450 enzyme that catalyzes th	cytochrome P450 family 83 subfamily A polypeptide	1	1	1	1	1	1	1	1	1	1	1	1	0	1	1	1	1	1	6.11765	11.1963	14.7647	17	0
2739	at1g50260	2498	2738	CDS	N-terminal-transmembrane-C2 domain type 5.1		N-terminal-transmembrane-C2 domain type 5.1 (NTMC2	0	0	0	0	0	0	0	0	0	0	0	0	0	0	0	0	0	1	2	11.1909	27	1	0
8103	at3g24180	3638	4399	CDS	Beta-glucosidase GBA2 type family protein		Beta-glucosidase GBA2 type family protein; FUNCTIO	1	1	1	0	1	1	1	0	1	1	1	1	0	1	1	1	1	1	3	11.1883	23.4	15	0
11772	at4g36850	236	336	CDS	PQ-loop repeat family protein / transmembrane fami		PQ-loop repeat family protein / transmembrane fami	0	0	0	0	0	0	0	1	0	1	0	1	0	1	0	1	0	0	6	11.1782	20.2	5	0
8212	at3g26500	748	831	CDS	plant intracellular ras group-related LRR 2	Encodes PIRL2 a member of the Plant Intracellular	plant intracellular ras group-related LRR 2 (PIRL2	0	0	1	0	0	1	0	0	0	0	0	0	0	0	0	0	0	0	5	11.1726	15.5	2	0
7821	at3g19130	318	653	CDS	RNA-binding protein 47B		RNA-binding protein 47B (RBP47B); FUNCTIONS IN: RN	1	0	1	0	0	1	0	0	0	0	0	0	0	0	0	0	0	0	2.66667	11.1706	22.3333	3	0
9184	at3g57520	754	847	CDS;three_prime_UTR	seed imbibition 2		seed imbibition 2 (SIP2); CONTAINS InterPro DOMAIN	1	1	1	1	1	1	0	1	0	1	1	1	0	1	0	1	1	1	5.42857	11.1626	22.9286	14	0
13867	at5g40910	468	591	CDS	Disease resistance protein (TIR-NBS-LRR class) fam		Disease resistance protein (TIR-NBS-LRR class) fam	0	0	0	0	0	1	1	1	1	1	1	1	0	1	1	1	0	1	5.09091	11.1591	16.7273	11	0
12672	at5g13050	727	993	CDS	5-formyltetrahydrofolate cycloligase	5-Formyltetrahydrofolate cycloligase (5-CHO-THF cy	5-formyltetrahydrofolate cycloligase (5-FCL); CONT	0	0	0	0	0	0	0	0	1	1	1	1	0	1	1	1	1	1	4	11.1469	19.5556	9	0
9087	at3g56130	1748	1846	CDS	biotin/lipoyl attachment domain-containing protein		biotin/lipoyl attachment domain-containing protein	0	0	0	0	0	0	1	1	1	1	1	1	1	1	1	1	1	1	5.91667	11.1414	17.9167	12	0
11092	at4g26965	1520	1933	CDS	NADH:ubiquinone oxidoreductase 17.2kDa subunit		NADH:ubiquinone oxidoreductase 17.2kDa subunit; FU	0	0	0	0	0	0	0	0	1	0	0	0	0	0	0	1	0	0	1	11.128	27.5	2	0
6727	at3g01080	237	350	CDS	WRKY DNA-binding protein 58	member of WRKY Transcription Factor; Group I	WRKY DNA-binding protein 58 (WRKY58); CONTAINS Int	1	0	1	0	1	1	1	1	1	1	1	1	0	1	1	1	1	1	5.93333	11.1263	16.3333	15	0
4294	at1g77760	1529	1967	CDS	nitrate reductase 1	Encodes the cytosolic minor isoform of nitrate red	nitrate reductase 1 (NIA1); FUNCTIONS IN: nitrate	0	0	0	0	0	0	0	0	0	0	0	0	0	0	0	1	0	1	1	11.123	24	2	0
9943	at4g08870	1995	2096	CDS	Arginase/deacetylase superfamily protein	Encodes one of the two arginase in the genome. Gen	Arginase/deacetylase superfamily protein; FUNCTION	1	0	0	0	1	0	0	0	0	0	1	1	0	1	0	1	1	1	5.125	11.1164	21.25	8	0
8218	at3g26580	878	969	CDS	Tetratricopeptide repeat (TPR)-like superfamily pr		Tetratricopeptide repeat (TPR)-like superfamily pr	1	1	1	0	1	1	1	1	1	1	1	1	0	1	1	1	1	1	6.6875	11.1148	18.1875	16	0
4199	at1g76520	1643	1762	CDS	Auxin efflux carrier family protein		Auxin efflux carrier family protein; FUNCTIONS IN:	1	1	1	0	1	1	1	1	1	1	1	1	0	1	1	1	1	1	6.5	11.112	15.875	16	0
11703	at4g35830	829	902	CDS	aconitase 1	Encodes an aconitase that can catalyze the convers	aconitase 1 (ACO1); FUNCTIONS IN: aconitate hydrat	1	1	1	1	1	1	1	1	0	1	1	1	0	1	1	1	0	1	6.53333	11.1063	15.2	15	0
8904	at3g53500	1789	2058	five_prime_UTR;CDS	RNA-binding (RRM/RBD/RNP motifs) family protein wi		RSZ32; FUNCTIONS IN: zinc ion binding nucleic acid	1	0	1	0	1	0	1	1	1	1	1	1	0	1	1	1	1	1	4.71429	11.105	19.2143	14	0
9591	at3g63520	1075	1298	CDS	carotenoid cleavage dioxygenase 1	Encodes a protein with 9-<i>cis</i>-epoxycarotenoi	carotenoid cleavage dioxygenase 1 (CCD1); FUNCTION	0	0	0	0	1	1	1	1	0	1	1	1	0	1	1	1	0	1	3.81818	11.1031	20.2727	11	0
12107	at5g02650	1447	1501	CDS			BEST Arabidopsis thaliana protein match is: Telome	1	1	1	0	1	1	1	1	1	1	1	1	1	1	1	1	1	1	8.05882	11.092	14.1176	17	0
14965	at5g60930	244	334	CDS	P-loop containing nucleoside triphosphate hydrolas		P-loop containing nucleoside triphosphate hydrolas	0	0	1	1	1	1	1	1	1	1	1	1	0	1	1	1	1	1	7	11.0901	14	15	0
8849	at3g52840	3393	3497	CDS	beta-galactosidase 2		beta-galactosidase 2 (BGAL2); FUNCTIONS IN: cation	0	0	1	0	1	0	0	1	0	0	1	1	0	0	0	1	0	1	5.85714	11.0898	22.5714	7	0
1936	at1g22880	1286	1363	CDS	cellulase 5		cellulase 5 (CEL5); FUNCTIONS IN: hydrolase activi	1	1	1	1	1	1	1	0	1	1	1	1	1	1	1	1	1	1	6	11.0747	16.8235	17	0
8020	at3g22890	1633	1705	CDS	ATP sulfurylase 1	encodes ATP sulfurylase the first enzyme in the su	ATP sulfurylase 1 (APS1); FUNCTIONS IN: sulfate ad	1	1	1	1	1	1	1	1	1	1	1	1	0	1	1	0	1	1	7.875	11.0719	14.25	16	0
14052	at5g44290	465	546	CDS	Protein kinase superfamily protein		Protein kinase superfamily protein; FUNCTIONS IN:	1	1	1	1	1	1	1	1	1	1	1	1	0	1	1	1	0	1	7.75	11.0587	15.5	16	0
10582	at4g19160	1053	1245	five_prime_UTR;CDS			unknown protein; Has 30201 Blast hits to 17322 pro	0	0	1	0	1	1	1	1	0	1	1	1	0	1	1	1	1	0	4.58333	11.0553	21.3333	12	0
11552	at4g34000	417	530	five_prime_UTR	abscisic acid responsive elements-binding factor 3	Encodes an ABA-responsive element-binding protein	abscisic acid responsive elements-binding factor 3	0	1	0	1	0	1	0	0	0	0	1	1	0	1	1	1	1	1	6.6	11.0518	16.5	10	0
9308	at3g59570	872	943	CDS	Ypt/Rab-GAP domain of gyp1p superfamily protein		Ypt/Rab-GAP domain of gyp1p superfamily protein; F	1	1	1	1	1	1	1	1	1	1	1	1	0	1	1	1	1	1	7.82353	11.049	14.4706	17	0
2068	at1g26560	2776	2882	CDS	beta glucosidase 40		beta glucosidase 40 (BGLU40); FUNCTIONS IN: cation	1	1	1	1	1	1	0	0	0	0	1	1	0	0	0	0	0	0	6.375	11.0456	17.625	8	0
[truncated: 12,936 more rows]

## Sheet: Details
Event	Gene	Type	Short_Description	Curator_Description	Computational_Description	TotalReads	TotalS0Reads	Start	End	Length	Eligible	MinCoverage	MeanCoverage	MaxCoverage	NovelSplice	S0IntronStart	Sample
5231	at2g21660	protein_coding	cold circadian rhythm and rna binding 2	Encodes a small glycine-rich RNA binding protein t	cold circadian rhythm and rna binding 2 (CCR2); FU	2883	659	646	954	309	1	85	156.152	269	1	391	1
11952	at4g39260	protein_coding	cold circadian rhythm and RNA binding 1	Encodes a glycine-rich protein with RNA binding do	cold circadian rhythm and RNA binding 1 (CCR1); FU	2735	393	670	952	283	1	76	131.106	168	1	201	1
8469	at3g45140	protein_coding	lipoxygenase 2	Chloroplast lipoxygenase required for wound-induce	lipoxygenase 2 (LOX2); FUNCTIONS IN: lipoxygenase	75134	814	2966	3064	99	1	32	106.616	434	2	415	1
5707	at2g30870	protein_coding	glutathione S-transferase PHI 10	early dehydration-induced gene ERD13 homologous to	glutathione S-transferase PHI 10 (GSTF10); FUNCTIO	14403	266	278	363	86	1	52	95.4535	122	1	15	1
12869	at5g15970	protein_coding	stress-responsive protein (KIN2) / stress-induced	Encodes a gene that can be induced by cold and abs	KIN2; FUNCTIONS IN: molecular_function unknown; IN	37401	414	113	273	161	1	32	94.7329	166	1	124	1
12870	at5g15970	protein_coding	stress-responsive protein (KIN2) / stress-induced	Encodes a gene that can be induced by cold and abs	KIN2; FUNCTIONS IN: molecular_function unknown; IN	37401	414	343	456	114	1	67	89.2544	127	1	18	1
6435	at2g43530	protein_coding	Scorpion toxin-like knottin superfamily protein	Encodes a defensin-like (DEFL) family protein.	Scorpion toxin-like knottin superfamily protein; F	4283	432	116	277	162	1	12	79.0062	288	2	34	1
4784	at2g05520	protein_coding	glycine-rich protein 3	Encodes a glycine-rich protein that is expressed	glycine-rich protein 3 (GRP-3); FUNCTIONS IN: mole	8501	251	135	362	228	1	15	78.8991	177	1	148	1
5594	at2g28900	protein_coding	outer plastid envelope protein 16-1	Encodes AtOEP16 a 16-KDa plastid outer membrane pr	outer plastid envelope protein 16-1 (OEP16-1); FUN	6511	469	843	1093	251	1	22	77.3068	251	2	298	1
10411	at4g16890	protein_coding	disease resistance protein (TIR-NBS-LRR class) put	Encodes a Toll Interleukin1 receptor-nucleotide bi	SUPPRESSOR OF NPR1-1 CONSTITUTIVE 1 (SNC1); FUNCTI	2430	654	451	831	381	1	49	77.2677	116	0	202	1
10822	at4g23215	pseudogene		pseudogene of cysteine-rich receptor-like protein		664	335	450	514	65	1	15	76.1231	108	0	0	1
5989	at2g36320	protein_coding	A20/AN1-like zinc finger family protein		A20/AN1-like zinc finger family protein; FUNCTIONS	2653	193	371	546	176	1	5	73.8295	159	0	185	1
7692	at3g16470	protein_coding	Mannose-binding lectin superfamily protein	JA-responsive gene	JASMONATE RESPONSIVE 1 (JR1); INVOLVED IN: respons	3673	136	417	506	90	1	13	64.5222	84	0	6	1
12287	at5g05600	protein_coding	2-oxoglutarate (2OG) and Fe(II)-dependent oxygenas		2-oxoglutarate (2OG) and Fe(II)-dependent oxygenas	18560	609	683	988	306	1	17	59.9052	109	2	120	1
15435	atcg00450	pre_trna		tRNA-Val		243	243	36	634	599	1	1	59.7028	163	0	237	1
4175	at1g76180	protein_coding	Dehydrin family protein	Encodes a dehydrin protein whose expression is ind	EARLY RESPONSE TO DEHYDRATION 14 (ERD14); FUNCTION	11495	134	647	733	87	1	38	58.5747	89	1	17	1
11307	at4g30530	protein_coding	Class I glutamine amidotransferase-like superfamil		Class I glutamine amidotransferase-like superfamil	16590	272	1297	1642	346	1	17	57.8121	120	0	137	1
10906	at4g24350	protein_coding	Phosphorylase superfamily protein		Phosphorylase superfamily protein; FUNCTIONS IN: c	2688	159	1570	1642	73	1	23	57.5068	77	1	0	1
12288	at5g05600	protein_coding	2-oxoglutarate (2OG) and Fe(II)-dependent oxygenas		2-oxoglutarate (2OG) and Fe(II)-dependent oxygenas	18560	609	1320	2234	915	1	5	51.541	130	2	357	1
14600	at5g54270	protein_coding	light-harvesting chlorophyll B-binding protein 3	Lhcb3 protein is a component of the main light har	light-harvesting chlorophyll B-binding protein 3 (	73433	148	278	375	98	1	38	51.4694	64	3	28	1
8775	at3g51450	protein_coding	Calcium-dependent phosphotriesterase superfamily p		Calcium-dependent phosphotriesterase superfamily p	7686	111	466	531	66	1	26	51.0606	72	2	33	1
2535	at1g43160	protein_coding	related to AP2 6	encodes a member of the ERF (ethylene response fac	related to AP2 6 (RAP2.6); CONTAINS InterPro DOMAI	4182	134	310	405	96	1	26	50.25	72	0	23	1
3864	at1g70700	protein_coding	TIFY domain/Divergent CCT motif family protein	JAZ9 is a protein presumed to be involved in jasmo	TIFY7; CONTAINS InterPro DOMAIN/s: Tify (InterPro:	16205	409	1862	1943	82	1	32	48.7561	80	1	47	1
14791	at5g58040	protein_coding	homolog of yeast FIP1 [V]	Encodes a subunit of the polyadenylation apparatus	homolog of yeast FIP1 [V] (FIP1[V]); FUNCTIONS IN:	909	146	4959	5196	238	1	30	48.063	68	0	69	1
13951	at5g42530	protein_coding			unknown protein; FUNCTIONS IN: molecular_function	8459	186	321	495	175	1	8	46.8343	105	2	56	1
9169	at3g57410	protein_coding	villin 3	Encodes a protein with high homology to animal vil	villin 3 (VLN3); FUNCTIONS IN: actin binding; INVO	1169	103	364	455	92	1	25	46.0435	59	0	19	1
4468	at1g79830	protein_coding	golgin candidate 5	This gene is predicted to encode a protein that fu	golgin candidate 5 (GC5); FUNCTIONS IN: protein bi	1248	103	450	527	78	1	30	45.0385	52	0	4	1
5708	at2g30870	protein_coding	glutathione S-transferase PHI 10	early dehydration-induced gene ERD13 homologous to	glutathione S-transferase PHI 10 (GSTF10); FUNCTIO	14403	266	413	581	169	1	23	44.8994	61	2	68	1
4600	at2g01450	protein_coding	MAP kinase 17	member of MAP Kinase	MAP kinase 17 (MPK17); CONTAINS InterPro DOMAIN/s:	3553	234	1283	1437	155	1	26	44.671	71	1	65	1
1021	at1g08380	protein_coding	photosystem I subunit O	Encodes subunit O of photosystem I.	photosystem I subunit O (PSAO); FUNCTIONS IN: mole	42181	216	753	848	96	1	3	44.0729	121	1	0	1
4037	at1g73885	protein_coding			unknown protein; FUNCTIONS IN: molecular_function	798	140	720	798	79	1	22	43.8734	62	0	0	1
14191	at5g47240	protein_coding	nudix hydrolase homolog 8		nudix hydrolase homolog 8 (NUDT8); FUNCTIONS IN: h	9418	222	1553	1639	87	1	28	43.6782	74	1	49	1
6008	at2g36590	protein_coding	proline transporter 3	Encodes a proline transporter with affinity for gl	proline transporter 3 (ProT3); CONTAINS InterPro D	1379	112	495	557	63	1	37	43.3333	57	0	27	1
6312	at2g40880	protein_coding	cystatin A	Encodes a protein with cysteine proteinase inhibit	cystatin A (CYSA); FUNCTIONS IN: cysteine-type end	5553	73	257	346	90	1	18	43.3333	60	1	1	1
1170	at1g10370	protein_coding	Glutathione S-transferase family protein		EARLY-RESPONSIVE TO DEHYDRATION 9 (ERD9); FUNCTION	10889	306	557	872	316	1	8	42.9778	171	1	62	1
10746	at4g21870	protein_coding	HSP20-like chaperones superfamily protein		HSP20-like chaperones superfamily protein; CONTAIN	1463	117	461	585	125	1	6	42.88	94	0	39	1
9753	at4g02350	protein_coding	exocyst complex component sec15B	Encodes a member of the exocyst complex gene famil	exocyst complex component sec15B (SEC15B); FUNCTIO	841	94	1028	1078	51	1	30	41.8824	51	0	11	1
3159	at1g56220	protein_coding	Dormancy/auxin associated family protein		Dormancy/auxin associated family protein; CONTAINS	1389	197	547	1000	454	1	11	41.5463	78	0	162	1
3861	at1g70700	protein_coding	TIFY domain/Divergent CCT motif family protein	JAZ9 is a protein presumed to be involved in jasmo	TIFY7; CONTAINS InterPro DOMAIN/s: Tify (InterPro:	16205	409	1215	1302	88	1	17	40.0568	56	1	10	1
1726	at1g19570	protein_coding	dehydroascorbate reductase	Encodes a member of the dehydroascorbate reductase	dehydroascorbate reductase (DHAR1); FUNCTIONS IN:	12452	158	654	839	186	1	20	40.0323	59	1	55	1
14601	at5g54270	protein_coding	light-harvesting chlorophyll B-binding protein 3	Lhcb3 protein is a component of the main light har	light-harvesting chlorophyll B-binding protein 3 (	73433	148	538	601	64	1	28	39.4062	50	1	13	1
8172	at3g25770	protein_coding	allene oxide cyclase 2	Encodes allene oxide cyclase. One of four genes i	allene oxide cyclase 2 (AOC2); FUNCTIONS IN: allen	21270	405	338	440	103	1	33	39.165	45	0	41	1
8572	at3g47470	protein_coding	light-harvesting chlorophyll-protein complex I sub	Encodes a chlorophyll a/b-binding protein that is	light-harvesting chlorophyll-protein complex I sub	87037	149	739	817	79	1	29	38.3291	53	2	11	1
2891	at1g52000	protein_coding	Mannose-binding lectin superfamily protein		Mannose-binding lectin superfamily protein; FUNCTI	4068	106	2327	2398	72	1	28	38.1111	51	1	3	1
6038	at2g37035	protein_coding			unknown protein; Has 26 Blast hits to 26 proteins	278	71	616	720	105	1	21	37.9714	51	0	14	1
3465	at1g63860	protein_coding	Disease resistance protein (TIR-NBS-LRR class) fam		Disease resistance protein (TIR-NBS-LRR class) fam	851	255	3193	3268	76	1	24	37	52	0	7	1
[truncated: 64,019 more rows]

## Sheet: All Genes
Gene		7755 genes
at2g21660
at1g76930
at3g45140
at4g39260
at4g16890
at1g80840
at5g58040
at1g73885
at5g42530
at5g26880
[truncated: 7,745 more rows]

## Sheet: GO Terms - All Genes
GO_acc	term_type	Term	queryitem	querytotal	refitem	reftotal	pvalue	FDR	entries
[truncated: 1,988 more rows]

[truncated: 3 more sheets: AorVnotC Genes, GO Terms - AorVnotC, Coverage Histograms]
