# Supplementary material for: High-Throughput RNA Sequencing of Pseudomonas-Infected Arabidopsis Reveals Hidden Transcriptome Complexity and Novel Splice Variants
Source: PLoS One. 2013 Oct 1;8(10):e74183. doi: 10.1371/journal.pone.0074183 (PMC3788074; doi:10.1371/journal.pone.0074183)
Supplement: File S16 — Novel CI Events. (XLSX) [file pone.0074183.s016.xlsx]

## Sheet: Summarized
										Detected?
Event	Gene	ExonStart	ExonEnd	JxnStart	JxnEnd	Event Location	Short_Description	Curator_Description	Computational_Description	CTL1_a	CTL1_b	AVR1_a	AVR1_b	VIR1_a	VIR1_b	CTL6_a	CTL6_b	AVR6_a	AVR6_b	VIR6_a	VIR6_b	CTL12_a	CTL12_b	AVR12_a	AVR12_b	VIR12_a	VIR12_b	CountTotal	NumSamples	AorVnotC
16326	at2g28570	1	960	101	280	five_prime_UTR			unknown protein; Has 13 Blast hits to 13 proteins	0	0	0	0	0	0	0	0	1	1	1	0	0	0	1	1	1	0	41	6	1
15822	at1g57560	451	1237	580	698	CDS	myb domain protein 50	Member of the R2R3 factor gene family.	myb domain protein 50 (MYB50); CONTAINS InterPro D	0	0	1	0	0	0	0	0	1	1	1	0	0	0	1	1	0	0	36	6	1
15996	at1g78380	1	591	165	295	three_prime_UTR	glutathione S-transferase TAU 19	Encodes a glutathione transferase that is a member	glutathione S-transferase TAU 19 (GSTU19); FUNCTIO	0	0	0	0	0	0	0	0	1	1	1	1	0	0	1	1	0	0	29	6	1
17035	at3g62240	1	1701	1058	1179	CDS	RING/U-box superfamily protein		RING/U-box superfamily protein; FUNCTIONS IN: zinc	0	0	1	0	1	0	0	0	1	1	1	1	0	0	1	0	0	1	28	8	1
17513	at5g13320	2828	3542	2970	3056	CDS	Auxin-responsive GH3 family protein	Encodes an enzyme capable of conjugating amino aci	AVRPPHB SUSCEPTIBLE 3 (PBS3); CONTAINS InterPro DO	0	0	0	0	0	0	0	0	1	0	1	0	0	0	1	1	1	0	28	5	1
17479	at5g08420	1	421	35	124	five_prime_UTR	RNA-binding KH domain-containing protein		RNA-binding KH domain-containing protein; FUNCTION	0	0	0	0	0	0	0	0	0	0	1	1	0	0	0	1	0	1	27	4	1
17866	at5g61820	1020	1910	1450	1611	CDS			FUNCTIONS IN: molecular_function unknown; INVOLVED	0	0	0	0	0	1	0	0	0	0	0	1	0	0	0	1	1	1	26	5	1
16070	at1g80000	1606	2285	1955	2036	CDS	CASC3/Barentsz eIF4AIII binding		CASC3/Barentsz eIF4AIII binding; CONTAINS InterPro	0	0	0	0	0	0	0	0	1	0	1	1	0	0	1	1	1	1	24	7	1
16959	at3g50770	1	823	261	379	CDS	calmodulin-like 41		calmodulin-like 41 (CML41); FUNCTIONS IN: calcium	0	0	0	0	0	0	0	0	1	1	1	1	0	0	1	1	0	1	24	7	1
17769	at5g48620	2755	4977	3383	3467	CDS	Disease resistance protein (CC-NBS-LRR class) fami		Disease resistance protein (CC-NBS-LRR class) fami	0	0	0	1	0	0	0	0	1	0	1	1	0	0	0	1	0	1	24	6	1
15463	at1g03290	1172	1854	1462	1619	CDS			unknown protein; BEST Arabidopsis thaliana protein	0	0	1	1	0	0	0	0	1	1	1	1	0	0	0	1	1	0	22	8	1
16697	at3g15010	1	1332	463	550	CDS	RNA-binding (RRM/RBD/RNP motifs) family protein		RNA-binding (RRM/RBD/RNP motifs) family protein; F	0	0	0	0	0	1	0	0	0	1	1	1	0	0	1	1	0	1	22	7	1
16698	at3g15010	1	2212	463	550	CDS	RNA-binding (RRM/RBD/RNP motifs) family protein		RNA-binding (RRM/RBD/RNP motifs) family protein; F	0	0	0	0	0	1	0	0	0	1	1	1	0	0	1	1	0	1	22	7	1
16958	at3g50770	1	823	261	367	CDS	calmodulin-like 41		calmodulin-like 41 (CML41); FUNCTIONS IN: calcium	0	0	0	0	0	0	0	0	1	1	1	0	0	0	1	0	1	1	20	6	1
16191	at2g15390	1	1530	805	1114	CDS	fucosyltransferase 4	Predicted fucosyltransferase based on similarity t	fucosyltransferase 4 (FUT4); FUNCTIONS IN: transfe	0	0	1	0	1	1	0	0	1	0	0	0	0	0	0	0	0	0	20	4	1
16192	at2g15390	1	1597	805	1114	CDS	fucosyltransferase 4	Predicted fucosyltransferase based on similarity t	fucosyltransferase 4 (FUT4); FUNCTIONS IN: transfe	0	0	1	0	1	1	0	0	1	0	0	0	0	0	0	0	0	0	20	4	1
17532	at5g14840	1	2410	1305	1414	pseudogenic_CDS		pseudogene of unknown protein	expressed protein	0	0	0	1	0	0	0	0	1	0	1	1	0	0	1	1	1	1	19	8	1
17565	at5g19980	1	1366	624	792	CDS	golgi nucleotide sugar transporter 4	Encodes a Golgi-localized nucleotide-sugar transpo	golgi nucleotide sugar transporter 4 (GONST4); CON	0	0	1	0	1	1	0	0	1	0	0	1	0	0	0	1	1	0	19	7	1
15464	at1g03410	1517	3248	2042	2295	CDS	2-oxoglutarate (2OG) and Fe(II)-dependent oxygenas		2A6; FUNCTIONS IN: oxidoreductase activity; LOCATE	0	0	1	0	0	1	0	0	0	0	0	1	0	0	1	1	0	0	18	5	1
16933	at3g47570	1	2775	363	1602	CDS	Leucine-rich repeat protein kinase family protein		Leucine-rich repeat protein kinase family protein;	0	0	0	0	0	1	0	0	0	1	0	0	0	0	1	1	1	1	17	6	1
17725	at5g44480	1	258	61	134	CDS	NAD(P)-binding Rossmann-fold superfamily protein	mutant has Altered lateral root; UDP Glucose Epime	DEFECTIVE UGE IN ROOT (DUR); FUNCTIONS IN: coenzym	0	0	0	0	0	0	0	0	1	0	0	0	0	0	1	1	1	0	16	4	1
17857	at5g60850	1	1425	295	367	CDS	OBF binding protein 4	Encodes a zinc finger protein.	OBF binding protein 4 (OBP4); CONTAINS InterPro DO	0	0	0	0	0	0	0	0	0	0	0	0	0	0	0	0	1	1	16	2	1
15543	at1g14090	1	3004	223	348	pseudogenic_CDS			pseudogene pentatricopeptide (PPR) repeat-containi	0	0	1	0	0	0	0	0	0	1	1	1	0	0	1	0	0	1	15	6	1
15604	at1g20490	302	559	404	492	three_prime_UTR	AMP-dependent synthetase and ligase family protein		AMP-dependent synthetase and ligase family protein	0	0	1	0	1	0	0	0	1	1	1	0	0	0	0	0	0	0	15	5	1
15575	at1g17745	3249	4278	3725	3809	CDS	D-3-phosphoglycerate dehydrogenase	encodes a 3-Phosphoglycerate dehydrogenase	3-phosphoglycerate dehydrogenase (PGDH); FUNCTIONS	0	0	0	0	0	0	0	0	1	0	1	0	0	0	1	1	0	0	15	4	1
15576	at1g17745	3249	4302	3725	3809	CDS	D-3-phosphoglycerate dehydrogenase	encodes a 3-Phosphoglycerate dehydrogenase	3-phosphoglycerate dehydrogenase (PGDH); FUNCTIONS	0	0	0	0	0	0	0	0	1	0	1	0	0	0	1	1	0	0	15	4	1
17011	at3g58975	1	1888	814	892	pseudogenic_CDS		pseudogene of F-box family protein	expressed protein	0	0	0	0	0	0	0	0	1	0	1	1	0	0	1	0	0	0	15	4	1
17907	at5g64490	1	999	577	690	CDS	ARM repeat superfamily protein		ARM repeat superfamily protein; FUNCTIONS IN: bind	0	0	1	0	0	0	0	0	0	0	0	0	0	0	1	1	0	1	15	4	1
15780	at1g51660	1	1625	694	1000	CDS	mitogen-activated protein kinase kinase 4	Encodes a mitogen-activated map kinase kinase (the	mitogen-activated protein kinase kinase 4 (MKK4);	0	0	0	0	1	1	0	0	1	0	1	1	0	0	1	0	0	0	14	6	1
15917	at1g67870	1	739	505	601	CDS	glycine-rich protein		glycine-rich protein; Has 8710 Blast hits to 3981	0	0	0	0	0	0	0	0	1	1	1	0	0	0	1	0	0	1	14	5	1
15973	at1g75420	1	410	75	246	five_prime_UTR	UDP-Glycosyltransferase superfamily protein		UDP-Glycosyltransferase superfamily protein; FUNCT	0	0	0	0	0	0	0	0	1	0	0	1	0	0	1	0	1	1	14	5	1
17340	at4g34131	1	1762	648	730	CDS	UDP-glucosyl transferase 73B3		UDP-glucosyl transferase 73B3 (UGT73B3); FUNCTIONS	0	0	0	0	0	0	0	0	1	1	1	0	0	0	1	0	1	0	14	5	1
17937	at5g67480	636	942	797	886	CDS	BTB and TAZ domain protein 4	BTB and TAZ domain protein. Located in cytoplasm a	BTB and TAZ domain protein 4 (BT4); FUNCTIONS IN:	0	0	0	0	0	0	0	0	0	1	1	1	0	0	0	0	0	1	14	4	1
17173	at4g12720	386	559	452	526	CDS	MutT/nudix family protein	Encodes a protein with ADP-ribose hydrolase activi	NUDT7; FUNCTIONS IN: in 6 functions; INVOLVED IN:	0	0	0	0	0	0	0	0	1	0	1	1	0	0	1	0	1	0	13	5	1
15502	at1g09486	1	1302	319	631	pseudogenic_CDS			pseudogene 60S ribosomal protein L21 (RPL21B) temp	0	0	0	0	0	0	0	0	1	0	1	1	0	0	1	0	0	0	13	4	1
17910	at5g65070	3584	3892	3704	3855	three_prime_UTR	K-box region and MADS-box transcription factor fam	Encodes MADS-box containing FLC paralog. Five spli	MADS AFFECTING FLOWERING 4 (MAF4); FUNCTIONS IN: s	0	0	0	0	0	0	0	0	0	0	1	1	0	0	1	1	0	0	13	4	1
17911	at5g65070	3584	3932	3704	3855	three_prime_UTR	K-box region and MADS-box transcription factor fam	Encodes MADS-box containing FLC paralog. Five spli	MADS AFFECTING FLOWERING 4 (MAF4); FUNCTIONS IN: s	0	0	0	0	0	0	0	0	0	0	1	1	0	0	1	1	0	0	13	4	1
17332	at4g33240	1165	2592	2174	2295	CDS	1-phosphatidylinositol-4-phosphate 5-kinases;zinc	Encodes a protein that is predicted to act as a 1-	FORMS APLOID AND BINUCLEATE CELLS 1A (FAB1A); CONT	0	0	0	0	0	0	0	0	0	0	1	1	0	0	0	0	0	1	13	3	1
17333	at4g33240	1165	2604	2174	2295	CDS	1-phosphatidylinositol-4-phosphate 5-kinases;zinc	Encodes a protein that is predicted to act as a 1-	FORMS APLOID AND BINUCLEATE CELLS 1A (FAB1A); CONT	0	0	0	0	0	0	0	0	0	0	1	1	0	0	0	0	0	1	13	3	1
16153	at2g11240	1	6063	4434	4541	CDS	transposable element gene		non-LTR retrotransposon family (LINE) has a 1.1e-3	0	0	1	0	0	0	0	0	0	1	1	0	0	0	1	1	0	0	12	5	1
17411	at5g02500	1	697	541	644	CDS	heat shock cognate protein 70-1	encodes a member of heat shock protein 70 family.	heat shock cognate protein 70-1 (HSC70-1); FUNCTIO	0	0	0	0	0	0	0	0	1	1	1	1	0	0	0	1	0	0	12	5	1
17412	at5g02500	1	2052	541	644	CDS	heat shock cognate protein 70-1	encodes a member of heat shock protein 70 family.	heat shock cognate protein 70-1 (HSC70-1); FUNCTIO	0	0	0	0	0	0	0	0	1	1	1	1	0	0	0	1	0	0	12	5	1
15634	at1g25425	1	632	65	196	five_prime_UTR	CLAVATA3/ESR-RELATED 43		CLAVATA3/ESR-RELATED 43 (CLE43); LOCATED IN: endom	0	0	0	0	0	0	0	0	0	0	0	1	0	0	1	1	0	1	12	4	1
17047	at4g00590	1015	1266	1074	1166	CDS	N-terminal nucleophile aminohydrolases (Ntn hydrol		N-terminal nucleophile aminohydrolases (Ntn hydrol	0	0	0	0	1	0	0	0	1	0	1	1	0	0	0	0	0	0	12	4	1
16725	at3g17900	1045	1586	1357	1438	CDS			unknown protein; FUNCTIONS IN: molecular_function	0	0	1	0	1	0	0	0	0	1	1	1	0	0	0	0	0	0	11	5	1
16749	at3g21295	2241	3367	2614	2703	CDS	Tudor/PWWP/MBT superfamily protein		Tudor/PWWP/MBT superfamily protein; CONTAINS Inter	0	0	0	0	0	1	0	0	0	0	1	1	0	0	1	0	0	1	11	5	1
15500	at1g08680	2993	3592	3368	3473	CDS	ARF GAP-like zinc finger-containing protein ZIGA4	A member of ARF GAP domain (AGD) A thaliana has 15	ARF GAP-like zinc finger-containing protein ZIGA4	0	0	0	0	0	0	0	0	0	0	1	1	0	0	1	0	0	1	11	4	1
15732	at1g36070	1	667	73	248	three_prime_UTR	Transducin/WD40 repeat-like superfamily protein		Transducin/WD40 repeat-like superfamily protein; F	0	0	0	0	0	0	0	0	1	0	1	1	0	0	0	0	0	1	11	4	1
15733	at1g36070	37	667	73	248	three_prime_UTR	Transducin/WD40 repeat-like superfamily protein		Transducin/WD40 repeat-like superfamily protein; F	0	0	0	0	0	0	0	0	1	0	1	1	0	0	0	0	0	1	11	4	1
17366	at4g37260	1	1310	41	127	five_prime_UTR	myb domain protein 73	Member of the R2R3 factor gene family.	myb domain protein 73 (MYB73); CONTAINS InterPro D	0	0	0	0	0	1	0	0	0	0	1	0	0	0	1	1	0	0	11	4	1
17676	at5g40250	1	1780	140	228	five_prime_UTR	RING/U-box superfamily protein		RING/U-box superfamily protein; FUNCTIONS IN: zinc	0	0	0	0	0	0	0	0	0	1	0	1	0	0	0	0	1	1	11	4	1
17026	at3g61185	1	373	187	320	pseudogenic_CDS		Encodes a defensin-like (DEFL) family protein.		0	0	0	0	0	0	0	0	0	0	1	1	0	0	0	1	0	0	11	3	1
17133	at4g08480	2295	3856	3543	3643	CDS	mitogen-activated protein kinase kinase kinase 9	Encodes a member of the A1 subgroup of the MEKK (M	mitogen-activated protein kinase kinase kinase 9 (	0	0	1	0	0	0	0	0	0	0	1	1	0	0	1	0	0	0	10	4	1
17698	at5g42450	1	1720	334	587	CDS	Pentatricopeptide repeat (PPR) superfamily protein		Pentatricopeptide repeat (PPR) superfamily protein	0	0	0	0	0	0	0	0	1	0	1	1	0	0	0	0	0	1	10	4	1
17908	at5g64813	1	651	468	553	five_prime_UTR	Ras-related small GTP-binding family protein	The LIP1 gene encodes a small GTPase that influenc	Light Insensitive Period1 (LIP1); FUNCTIONS IN: GT	0	0	0	0	0	0	0	0	0	0	1	1	0	0	1	1	0	0	10	4	1
17509	at5g13205	1	4071	3063	3265	CDS	transposable element gene		copia-like retrotransposon family has a 8.1e-252 P	0	0	1	0	1	1	0	0	0	0	0	0	0	0	0	0	0	0	10	3	1
16194	at2g15760	1	1268	522	614	CDS	Protein of unknown function (DUF1645)		Protein of unknown function (DUF1645); FUNCTIONS I	0	0	0	1	0	0	0	0	0	0	1	1	0	0	0	1	0	0	9	4	1
16809	at3g25597	1	845	289	382	CDS			unknown protein; LOCATED IN: endomembrane system;	0	0	0	0	0	1	0	0	1	1	0	0	0	0	0	1	0	0	9	4	1
16965	at3g51950	1957	2869	2761	2842	five_prime_UTR	Zinc finger (CCCH-type) family protein / RNA recog		Zinc finger (CCCH-type) family protein / RNA recog	0	0	0	0	0	0	0	0	0	0	0	1	0	0	1	0	1	1	9	4	1
17592	at5g24680	460	1175	984	1080	CDS	Peptidase C78 ubiquitin fold modifier-specific pep		Peptidase C78 ubiquitin fold modifier-specific pep	0	0	0	0	0	0	0	0	0	0	1	0	0	0	1	1	0	1	9	4	1
17878	at5g63370	1	2877	522	602	three_prime_UTR	Protein kinase superfamily protein		Protein kinase superfamily protein; FUNCTIONS IN:	0	0	1	0	0	1	0	0	0	0	1	1	0	0	0	0	0	0	9	4	1
17879	at5g63370	1	2880	522	602	three_prime_UTR	Protein kinase superfamily protein		Protein kinase superfamily protein; FUNCTIONS IN:	0	0	1	0	0	1	0	0	0	0	1	1	0	0	0	0	0	0	9	4	1
17880	at5g63370	1	3319	522	602	three_prime_UTR	Protein kinase superfamily protein		Protein kinase superfamily protein; FUNCTIONS IN:	0	0	1	0	0	1	0	0	0	0	1	1	0	0	0	0	0	0	9	4	1
17881	at5g63370	455	3347	522	602	three_prime_UTR	Protein kinase superfamily protein		Protein kinase superfamily protein; FUNCTIONS IN:	0	0	1	0	0	1	0	0	0	0	1	1	0	0	0	0	0	0	9	4	1
15455	at1g02060	1	2177	600	702	CDS	Tetratricopeptide repeat (TPR)-like superfamily pr		Tetratricopeptide repeat (TPR)-like superfamily pr	0	0	0	0	0	0	0	0	0	0	1	1	0	0	0	1	0	0	9	3	1
15496	at1g08680	2993	3592	3116	3171	CDS	ARF GAP-like zinc finger-containing protein ZIGA4	A member of ARF GAP domain (AGD) A thaliana has 15	ARF GAP-like zinc finger-containing protein ZIGA4	0	0	0	0	0	0	0	0	0	0	1	1	0	0	0	0	0	1	9	3	1
16504	at2g41660	1	1368	57	136	five_prime_UTR	Protein of unknown function DUF617	Essential for hydrotropism in roots. Mutant roots	mizu-kussei 1 (MIZ1); CONTAINS InterPro DOMAIN/s:	0	0	0	0	0	0	0	0	1	0	0	0	0	0	1	1	0	0	9	3	1
17149	at4g11270	4984	5301	5135	5223	three_prime_UTR	Transducin/WD40 repeat-like superfamily protein		Transducin/WD40 repeat-like superfamily protein; F	0	0	0	0	0	0	0	0	1	0	1	1	0	0	0	0	0	0	9	3	1
17522	at5g13950	1	1818	918	1011	CDS			unknown protein; BEST Arabidopsis thaliana protein	0	0	0	0	0	0	0	0	0	0	1	1	0	0	0	0	0	1	9	3	1
17523	at5g13950	61	1818	918	1011	CDS			unknown protein; BEST Arabidopsis thaliana protein	0	0	0	0	0	0	0	0	0	0	1	1	0	0	0	0	0	1	9	3	1
17524	at5g13950	181	1818	918	1011	CDS			unknown protein; BEST Arabidopsis thaliana protein	0	0	0	0	0	0	0	0	0	0	1	1	0	0	0	0	0	1	9	3	1
16658	at3g11580	1617	2394	2019	2093	CDS	AP2/B3-like transcriptional factor family protein		AP2/B3-like transcriptional factor family protein;	0	0	0	0	0	0	0	0	0	0	1	1	0	0	1	0	1	0	8	4	1
16659	at3g11580	1772	2409	2019	2093	CDS	AP2/B3-like transcriptional factor family protein		AP2/B3-like transcriptional factor family protein;	0	0	0	0	0	0	0	0	0	0	1	1	0	0	1	0	1	0	8	4	1
17085	at4g03460	2270	3021	2461	2607	CDS	Ankyrin repeat family protein		Ankyrin repeat family protein; CONTAINS InterPro D	0	0	1	0	0	0	0	0	1	1	1	0	0	0	0	0	0	0	8	4	1
17663	at5g39570	1	1118	655	791	CDS			FUNCTIONS IN: molecular_function unknown; INVOLVED	0	0	1	0	1	0	0	0	1	1	0	0	0	0	0	0	0	0	8	4	1
16674	at3g12640	1	377	121	238	five_prime_UTR	RNA binding (RRM/RBD/RNP motifs) family protein		RNA binding (RRM/RBD/RNP motifs) family protein; F	0	0	0	0	0	0	0	0	0	0	1	1	0	0	0	0	1	0	8	3	1
17039	at3g62660	1	1957	392	474	five_prime_UTR	galacturonosyltransferase-like 7	Encodes a protein with putative galacturonosyltra	galacturonosyltransferase-like 7 (GATL7); FUNCTION	0	0	0	0	1	1	0	0	0	0	1	0	0	0	0	0	0	0	8	3	1
16595	at3g05220	825	2720	1909	2009	CDS	Heavy metal transport/detoxification superfamily p		Heavy metal transport/detoxification superfamily p	0	0	0	0	0	0	0	0	0	0	1	1	0	0	0	0	0	0	8	2	1
16596	at3g05220	950	2726	1909	2009	CDS	Heavy metal transport/detoxification superfamily p		Heavy metal transport/detoxification superfamily p	0	0	0	0	0	0	0	0	0	0	1	1	0	0	0	0	0	0	8	2	1
15714	at1g34300	1	2643	507	956	CDS	lectin protein kinase family protein		lectin protein kinase family protein; FUNCTIONS IN	0	0	1	0	0	0	0	0	0	0	1	1	0	0	0	0	0	0	7	3	1
15759	at1g48550	759	943	802	884	CDS	Vacuolar protein sorting-associated protein 26		Vacuolar protein sorting-associated protein 26; FU	0	0	0	0	0	0	0	0	0	0	0	0	0	0	1	0	1	1	7	3	1
16657	at3g11340	568	1565	802	865	CDS	UDP-Glycosyltransferase superfamily protein		UDP-Glycosyltransferase superfamily protein; FUNCT	0	0	0	0	0	0	0	0	1	1	1	0	0	0	0	0	0	0	7	3	1
16810	at3g25690	2214	3602	3300	3382	CDS	Hydroxyproline-rich glycoprotein family protein	actin binding protein required for normal chloropl	CHLOROPLAST UNUSUAL POSITIONING 1 (CHUP1); INVOLVE	0	0	0	0	0	1	0	0	0	0	1	1	0	0	0	0	0	0	7	3	1
16949	at3g49120	1	399	128	285	five_prime_UTR	peroxidase CB	Class III peroxidase Perx34. Expressed in roots le	peroxidase CB (PRXCB); FUNCTIONS IN: peroxidase ac	0	0	0	0	0	0	0	0	0	0	1	0	0	0	0	0	1	1	7	3	1
16981	at3g53920	1632	2105	1911	1989	CDS	RNApolymerase sigma-subunit C	Encodes a sigma-like transcription factor Sigma 3	RNApolymerase sigma-subunit C (SIGC); CONTAINS Int	0	0	0	0	0	0	0	0	0	0	1	1	0	0	0	0	0	1	7	3	1
17121	at4g08110	1	2715	640	995	CDS	transposable element gene		CACTA-like transposase family (Ptta/En/Spm) has a	0	0	0	0	0	0	0	0	1	1	0	0	0	0	0	1	0	0	7	3	1
17313	at4g31570	1122	6811	1298	1410	CDS			CONTAINS InterPro DOMAIN/s: Prefoldin (InterPro:IP	0	0	0	0	0	0	0	0	1	0	0	0	0	0	0	0	1	1	7	3	1
15691	at1g31580	363	821	661	725	three_prime_UTR	ECS1	Encodes cell wall protein. ECS1 is not a Xcc750 r	ECS1; Has 14 Blast hits to 14 proteins in 2 specie	0	0	0	0	0	0	0	0	0	0	1	0	0	0	1	1	0	0	6	3	1
16330	at2g29160	1	2084	1836	1937	pseudogenic_CDS			pseudogene similar to tropinone reductase I blastp	0	0	1	0	1	1	0	0	0	0	0	0	0	0	0	0	0	0	6	3	1
17484	at5g09330	1831	2108	1870	1957	CDS	NAC domain containing protein 82		NAC domain containing protein 82 (NAC082); FUNCTIO	0	0	0	0	0	0	0	0	0	0	1	0	0	0	0	0	1	1	6	3	1
17551	at5g17460	1724	2698	1804	2331	five_prime_UTR			unknown protein; FUNCTIONS IN: molecular_function	0	0	1	1	0	1	0	0	0	0	0	0	0	0	0	0	0	0	6	3	1
17815	at5g54860	2181	2626	2466	2567	three_prime_UTR	Major facilitator superfamily protein		Major facilitator superfamily protein; FUNCTIONS I	0	0	0	0	0	0	0	0	1	1	0	1	0	0	0	0	0	0	6	3	1
17190	at4g14160	1	904	52	135	five_prime_UTR	Sec23/Sec24 protein transport family protein		Sec23/Sec24 protein transport family protein; FUNC	0	0	0	0	0	0	0	0	0	0	1	1	0	0	0	0	0	0	6	2	1
17191	at4g14160	40	904	52	135	five_prime_UTR	Sec23/Sec24 protein transport family protein		Sec23/Sec24 protein transport family protein; FUNC	0	0	0	0	0	0	0	0	0	0	1	1	0	0	0	0	0	0	6	2	1
15813	at1g56090	1306	1663	1548	1642	five_prime_UTR	Tetratricopeptide repeat (TPR)-like superfamily pr		Tetratricopeptide repeat (TPR)-like superfamily pr	0	0	0	0	0	0	0	0	0	0	1	1	0	0	0	0	0	0	5	2	1
15970	at1g74370	1	945	722	840	CDS	RING/U-box superfamily protein		RING/U-box superfamily protein; FUNCTIONS IN: zinc	0	0	0	0	1	1	0	0	0	0	0	0	0	0	0	0	0	0	5	2	1
15991	at1g77131	1	1091	591	685	pseudogenic_CDS		pseudogene of PGSIP glycogenin glucosyltransferase		0	0	0	0	0	0	0	0	0	0	1	1	0	0	0	0	0	0	5	2	1
15992	at1g77405	1	1377	938	1016	CDS	Pentatricopeptide repeat (PPR) superfamily protein		Pentatricopeptide repeat (PPR) superfamily protein	0	0	0	0	0	0	0	0	0	0	1	1	0	0	0	0	0	0	5	2	1
16318	at2g27500	105	1515	817	898	CDS	Glycosyl hydrolase superfamily protein		Glycosyl hydrolase superfamily protein; FUNCTIONS	0	0	0	0	1	1	0	0	0	0	0	0	0	0	0	0	0	0	5	2	1
16319	at2g27500	485	1515	817	898	CDS	Glycosyl hydrolase superfamily protein		Glycosyl hydrolase superfamily protein; FUNCTIONS	0	0	0	0	1	1	0	0	0	0	0	0	0	0	0	0	0	0	5	2	1
16320	at2g27500	485	1598	817	898	CDS	Glycosyl hydrolase superfamily protein		Glycosyl hydrolase superfamily protein; FUNCTIONS	0	0	0	0	1	1	0	0	0	0	0	0	0	0	0	0	0	0	5	2	1
16857	at3g30120	1	4481	616	693	pseudogenic_CDS			pseudogene similar to CTV.22 blastp match of 29% i	0	0	0	0	0	0	0	0	0	0	0	0	0	0	1	1	0	0	5	2	1
16898	at3g43690	1	2620	1688	1777	CDS	transposable element gene		copia-like retrotransposon family protein has a 1.	0	0	0	0	1	1	0	0	0	0	0	0	0	0	0	0	0	0	5	2	1
17111	at4g07410	1248	1831	1395	1611	CDS	Transducin family protein / WD-40 repeat family pr		Transducin family protein / WD-40 repeat family pr	0	0	0	0	0	0	0	0	0	0	0	0	0	0	0	0	1	1	5	2	1
17733	at5g45605	1	4842	4454	4628	CDS	transposable element gene		copia-like retrotransposon family has a 9.0e-230 P	0	0	0	0	0	0	0	0	0	0	0	0	0	0	1	1	0	0	5	2	1
17808	at5g53150	1304	2701	1704	1872	CDS	DNAJ heat shock N-terminal domain-containing prote		DNAJ heat shock N-terminal domain-containing prote	0	0	0	0	0	0	0	0	0	0	1	1	0	0	0	0	0	0	5	2	1
15520	at1g12320	277	988	436	515	CDS	Protein of unknown function (DUF1442)		Protein of unknown function (DUF1442); CONTAINS In	0	0	0	0	0	0	0	0	0	0	0	0	0	0	0	0	1	1	4	2	1
15527	at1g13120	3594	4033	3685	3827	five_prime_UTR	embryo defective 1745		embryo defective 1745 (emb1745); FUNCTIONS IN: mol	0	0	0	0	0	0	0	0	0	0	1	1	0	0	0	0	0	0	4	2	1
16094	at2g01830	3905	4454	4088	4183	CDS	CHASE domain containing histidine kinase protein	Histidine kinase: cytokinin-binding receptor that	WOODEN LEG (WOL); FUNCTIONS IN: osmosensor activit	0	0	0	0	0	0	0	0	0	0	0	0	0	0	0	0	1	1	4	2	1
16528	at2g46400	1	779	433	512	CDS	WRKY DNA-binding protein 46	member of WRKY Transcription Factor; Group III	WRKY DNA-binding protein 46 (WRKY46); CONTAINS Int	0	0	0	0	0	0	0	0	0	0	1	1	0	0	0	0	0	0	4	2	1
16821	at3g26230	1	804	124	200	three_prime_UTR	cytochrome P450 family 71 subfamily B polypeptide	putative cytochrome P450	cytochrome P450 family 71 subfamily B polypeptide	0	0	0	0	0	0	0	0	0	0	0	0	0	0	1	1	0	0	4	2	1
17217	at4g18880	1249	1981	1513	1684	five_prime_UTR	heat shock transcription factor A4A	member of Heat Stress Transcription Factor (Hsf) f	heat shock transcription factor A4A (HSF A4A); FU	0	0	0	0	0	0	0	0	1	1	0	0	0	0	0	0	0	0	4	2	1
17686	at5g41000	1990	3051	2146	2281	CDS	YELLOW STRIPE like 4	Arabidopsis thaliana metal-nicotianamine transport	YELLOW STRIPE like 4 (YSL4); FUNCTIONS IN: oligope	0	0	0	0	0	0	0	0	0	0	0	0	0	0	1	1	0	0	4	2	1
16005	at1g79245	1	4780	294	394	pseudogenic_CDS		pseudogene of unknown protein	expressed protein Several heterogeneous transcript	1	1	1	1	1	1	1	1	1	1	1	1	1	1	1	1	1	1	681	18	0
16008	at1g79245	1	4780	729	817	pseudogenic_CDS		pseudogene of unknown protein	expressed protein Several heterogeneous transcript	1	1	1	1	1	1	1	1	1	1	1	1	1	1	1	1	1	1	664	18	0
16156	at2g11240	1	6063	4439	4541	CDS	transposable element gene		non-LTR retrotransposon family (LINE) has a 1.1e-3	1	1	1	1	1	1	1	1	1	1	1	1	1	1	1	1	1	1	636	18	0
16165	at2g11240	1	6063	5493	5596	CDS	transposable element gene		non-LTR retrotransposon family (LINE) has a 1.1e-3	1	1	1	1	1	1	1	1	1	1	1	1	1	1	1	1	1	1	514	18	0
16028	at1g79245	1	4780	1991	2069	pseudogenic_CDS		pseudogene of unknown protein	expressed protein Several heterogeneous transcript	1	1	1	1	1	1	1	1	1	1	1	1	1	1	1	1	1	1	462	18	0
16147	at2g11240	1	6063	3892	4082	CDS	transposable element gene		non-LTR retrotransposon family (LINE) has a 1.1e-3	1	1	1	1	1	1	1	1	1	1	1	1	1	1	1	1	1	1	460	18	0
16158	at2g11240	1	6063	4809	4894	CDS	transposable element gene		non-LTR retrotransposon family (LINE) has a 1.1e-3	1	1	1	1	1	1	1	1	1	1	1	1	1	1	1	1	1	1	454	18	0
16140	at2g11240	1	6063	2904	3338	CDS	transposable element gene		non-LTR retrotransposon family (LINE) has a 1.1e-3	1	1	1	1	1	1	1	1	1	1	1	1	1	1	1	1	1	1	446	18	0
17240	at4g21400	708	1246	951	1036	CDS	cysteine-rich RLK (RECEPTOR-like protein kinase) 2	Encodes a cysteine-rich receptor-like protein kina	cysteine-rich RLK (RECEPTOR-like protein kinase) 2	1	1	1	1	1	1	1	1	1	1	1	1	1	1	1	1	1	1	443	18	0
16132	at2g11240	1	6063	1776	1909	CDS	transposable element gene		non-LTR retrotransposon family (LINE) has a 1.1e-3	1	1	1	1	1	1	1	1	1	1	1	1	1	1	1	1	1	1	438	18	0
16026	at1g79245	1	4780	1840	1927	pseudogenic_CDS		pseudogene of unknown protein	expressed protein Several heterogeneous transcript	1	1	1	1	1	1	1	1	1	1	1	1	1	1	1	1	1	1	428	18	0
17315	at4g32070	1	2515	164	252	CDS	Octicosapeptide/Phox/Bem1p (PB1) domain-containing		Octicosapeptide/Phox/Bem1p (PB1) domain-containing	1	1	1	1	1	1	1	1	1	1	1	1	1	1	1	1	1	1	424	18	0
16152	at2g11240	1	6063	4216	4346	CDS	transposable element gene		non-LTR retrotransposon family (LINE) has a 1.1e-3	1	1	1	1	1	1	1	1	1	1	1	1	1	1	1	1	1	1	420	18	0
16127	at2g11240	1	6063	1020	1186	CDS	transposable element gene		non-LTR retrotransposon family (LINE) has a 1.1e-3	1	1	1	1	1	1	1	1	1	1	1	1	1	1	1	1	1	1	379	18	0
16880	at3g42052	1	7144	4864	5084	CDS	transposable element gene		gypsy-like retrotransposon family has a 4.0e-162 P	1	1	1	1	1	1	1	1	1	1	1	1	1	1	1	1	1	1	377	18	0
15719	at1g35612	1	1051	580	684	CDS	transposable element gene	pseudogene of Ulp1 protease family protein	expressed protein	1	1	1	1	1	1	1	1	1	1	1	1	1	1	1	1	1	1	365	18	0
16137	at2g11240	1	6063	2359	2453	CDS	transposable element gene		non-LTR retrotransposon family (LINE) has a 1.1e-3	1	1	1	1	1	1	1	1	1	1	1	1	1	1	1	1	1	1	363	18	0
16145	at2g11240	1	6063	3664	3770	CDS	transposable element gene		non-LTR retrotransposon family (LINE) has a 1.1e-3	1	1	1	1	1	1	1	1	1	1	1	1	1	1	1	1	1	1	358	18	0
16176	at2g13970	1	2266	1640	1722	CDS	transposable element gene		Mutator-like transposase family has a 4.1e-39 P-va	1	1	1	1	1	1	1	1	1	1	1	1	1	1	1	1	1	1	353	18	0
17123	at4g08110	1	2715	1231	1328	CDS	transposable element gene		CACTA-like transposase family (Ptta/En/Spm) has a	1	1	1	1	1	1	1	1	1	1	1	1	1	1	1	1	1	1	334	18	0
16080	at1g80800	1	298	74	191	pseudogenic_CDS			pseudogene 40S ribosomal protein S12 (RPS12B) simi	1	1	1	1	1	1	1	1	1	1	1	1	1	1	1	1	1	1	304	18	0
16130	at2g11240	1	6063	1460	1549	CDS	transposable element gene		non-LTR retrotransposon family (LINE) has a 1.1e-3	1	1	1	1	1	1	1	1	1	1	1	1	1	1	1	1	1	1	301	18	0
16013	at1g79245	1	4780	1182	1278	pseudogenic_CDS		pseudogene of unknown protein	expressed protein Several heterogeneous transcript	1	1	1	1	1	1	1	1	1	1	1	1	1	1	1	1	1	1	258	18	0
17122	at4g08110	1	2715	653	995	CDS	transposable element gene		CACTA-like transposase family (Ptta/En/Spm) has a	1	1	1	0	1	1	1	1	1	1	1	1	1	1	1	1	1	1	237	17	0
17894	at5g63370	1	2877	1172	1246	CDS	Protein kinase superfamily protein		Protein kinase superfamily protein; FUNCTIONS IN:	1	1	1	1	1	1	1	1	1	1	1	1	1	1	1	1	1	1	234	18	0
17895	at5g63370	1	2880	1172	1246	CDS	Protein kinase superfamily protein		Protein kinase superfamily protein; FUNCTIONS IN:	1	1	1	1	1	1	1	1	1	1	1	1	1	1	1	1	1	1	234	18	0
17896	at5g63370	1	3319	1172	1246	CDS	Protein kinase superfamily protein		Protein kinase superfamily protein; FUNCTIONS IN:	1	1	1	1	1	1	1	1	1	1	1	1	1	1	1	1	1	1	234	18	0
17897	at5g63370	455	3347	1172	1246	CDS	Protein kinase superfamily protein		Protein kinase superfamily protein; FUNCTIONS IN:	1	1	1	1	1	1	1	1	1	1	1	1	1	1	1	1	1	1	234	18	0
16019	at1g79245	1	4780	1330	1432	pseudogenic_CDS		pseudogene of unknown protein	expressed protein Several heterogeneous transcript	1	1	1	1	1	1	1	1	1	1	1	1	1	1	1	1	1	1	229	18	0
17453	at5g04880	1	1856	367	459	pseudogenic_CDS		pseudogene of ABC transporter family protein	expressed protein	1	0	1	0	1	1	1	1	1	1	1	1	1	1	1	1	1	1	226	16	0
15809	at1g55675	1	870	257	600	CDS			unknown protein; FUNCTIONS IN: molecular_function	1	0	1	0	1	1	1	1	1	1	1	1	1	1	1	1	1	1	221	16	0
16173	at2g13970	1	2266	567	654	CDS	transposable element gene		Mutator-like transposase family has a 4.1e-39 P-va	1	1	1	1	1	1	1	1	1	1	1	1	1	1	1	1	1	1	220	18	0
16577	at3g04605	1	3727	3337	3421	CDS	transposable element gene		Mutator-like transposase family has a 5.9e-64 P-va	1	1	1	1	1	1	1	1	1	1	1	1	1	1	1	1	1	1	215	18	0
16120	at2g06950	1	4209	2928	3060	CDS	transposable element gene		copia-like retrotransposon family has a 2.7e-243 P	1	1	1	0	1	1	1	1	1	1	1	1	1	1	1	1	1	1	213	17	0
17128	at4g08110	1	2715	2175	2255	CDS	transposable element gene		CACTA-like transposase family (Ptta/En/Spm) has a	1	1	1	1	1	1	1	1	1	1	1	1	1	1	1	1	1	1	211	18	0
16138	at2g11240	1	6063	2520	2600	CDS	transposable element gene		non-LTR retrotransposon family (LINE) has a 1.1e-3	1	1	1	1	1	1	1	1	1	1	1	1	1	1	1	1	1	1	207	18	0
16161	at2g11240	1	6063	5167	5244	CDS	transposable element gene		non-LTR retrotransposon family (LINE) has a 1.1e-3	1	1	1	1	1	1	1	1	1	1	1	1	1	1	1	1	1	1	203	18	0
16466	at2g38980	1	2346	340	421	pseudogenic_CDS			pseudogene similar to fiber protein Fb12 blastp m	1	1	1	1	1	1	1	1	1	1	1	1	1	1	1	1	1	1	201	18	0
17640	at5g34853	1	3413	347	974	CDS	transposable element gene		Mutator-like transposase family has a 2.7e-48 P-va	1	1	1	1	1	1	1	1	1	1	1	1	1	1	1	1	1	1	198	18	0
16916	at3g46385	1	1087	583	834	pseudogenic_CDS		pseudogene of unknown protein	expressed protein	1	1	1	1	1	1	1	1	1	1	1	1	0	1	1	1	1	1	198	17	0
17124	at4g08110	1	2715	1616	1702	CDS	transposable element gene		CACTA-like transposase family (Ptta/En/Spm) has a	1	1	1	1	1	1	1	1	1	1	1	1	1	1	1	1	1	1	197	18	0
16104	at2g04110	1	861	223	414	pseudogenic_CDS		pseudogene of unknown protein	expressed protein	1	1	1	1	1	1	1	1	1	1	1	1	1	1	1	1	1	1	186	18	0
16481	at2g39340	1128	2027	1512	1608	CDS	SAC3/GANP/Nin1/mts3/eIF-3 p25 family		SAC3/GANP/Nin1/mts3/eIF-3 p25 family; CONTAINS Int	1	1	1	1	1	1	1	1	1	1	1	1	1	1	1	1	1	1	186	18	0
17361	at4g36648	1	1885	572	1370	CDS	other RNA	Unknown gene		1	1	1	0	1	1	1	1	1	1	1	1	1	1	1	1	1	1	185	17	0
16042	at1g79245	1	4780	2852	2982	pseudogenic_CDS		pseudogene of unknown protein	expressed protein Several heterogeneous transcript	1	1	1	1	1	1	1	1	1	1	1	1	1	1	1	1	1	1	184	18	0
16467	at2g38980	1	2346	496	718	pseudogenic_CDS			pseudogene similar to fiber protein Fb12 blastp m	1	0	1	1	1	0	1	1	1	1	1	1	1	1	1	1	1	1	181	16	0
17126	at4g08110	1	2715	1831	1976	CDS	transposable element gene		CACTA-like transposase family (Ptta/En/Spm) has a	1	0	1	0	1	1	1	1	1	1	1	1	0	1	1	1	1	1	179	15	0
15752	at1g47860	1	9594	7756	8870	CDS	transposable element gene		non-LTR retrotransposon family (LINE) has a 9.0e-4	1	0	1	0	0	1	1	1	1	1	1	1	1	1	1	1	1	1	176	15	0
17364	at4g36648	1	1885	1450	1732	CDS	other RNA	Unknown gene		1	1	1	1	1	1	1	1	1	1	1	1	1	1	1	1	1	1	175	18	0
16453	at2g38260	1	3166	339	411	pseudogenic_CDS			pseudogene similar to carboxyl transferase alpha s	1	1	1	1	1	1	1	1	1	1	1	1	1	1	1	1	1	1	173	18	0
16291	at2g25590	376	794	480	551	CDS	Plant Tudor-like protein		Plant Tudor-like protein; FUNCTIONS IN: RNA bindin	1	1	1	1	1	1	1	1	1	1	1	1	1	1	1	1	1	1	171	18	0
16888	at3g42806	1	4660	3846	4156	CDS	transposable element gene		Mutator-like transposase family has a 2.2e-53 P-va	1	1	1	1	1	1	1	1	1	1	1	1	1	1	1	1	1	1	168	18	0
16471	at2g38980	1	2346	1232	1711	pseudogenic_CDS			pseudogene similar to fiber protein Fb12 blastp m	1	0	1	0	1	0	1	1	1	1	1	1	1	1	1	1	1	1	165	15	0
16469	at2g38980	1	2346	957	1042	pseudogenic_CDS			pseudogene similar to fiber protein Fb12 blastp m	1	1	1	0	1	1	1	1	1	1	1	1	1	1	1	1	1	1	163	17	0
16003	at1g79245	1	4780	291	394	pseudogenic_CDS		pseudogene of unknown protein	expressed protein Several heterogeneous transcript	1	1	1	1	1	1	1	1	1	1	1	1	1	1	1	1	0	0	161	16	0
17786	at5g50315	1	1487	59	258	CDS	transposable element gene		Mutator-like transposase family has a 5.0e-14 P-va	1	1	1	0	1	1	1	1	1	1	1	1	0	1	1	1	1	1	160	16	0
16454	at2g38260	1	3166	488	584	pseudogenic_CDS			pseudogene similar to carboxyl transferase alpha s	1	1	1	1	1	1	1	1	1	1	1	1	1	1	1	1	1	1	158	18	0
16099	at2g02790	1755	3032	2883	2982	CDS	IQ-domain 29		IQ-domain 29 (IQD29); FUNCTIONS IN: calmodulin bin	1	1	1	0	0	1	1	1	1	1	1	1	0	1	1	1	1	1	156	15	0
16033	at1g79245	1	4780	2049	2134	pseudogenic_CDS		pseudogene of unknown protein	expressed protein Several heterogeneous transcript	1	1	1	1	1	1	1	1	1	1	1	1	1	1	1	1	1	1	150	18	0
15619	at1g22350	1	1621	942	1105	pseudogenic_CDS			pseudogene putative UDP-glucose glucosyltransferas	1	1	1	1	1	1	1	1	1	1	1	1	0	1	1	1	1	1	148	17	0
16724	at3g17715	1	1228	608	808	pseudogenic_CDS			pseudogene similar to S-adenosylmethionine decarbo	1	1	1	1	1	1	1	1	1	1	1	1	0	1	1	1	1	1	142	17	0
17025	at3g61020	1	1907	1161	1443	pseudogenic_CDS			pseudogene similar to P0034A04.28 several hypothet	1	1	1	1	1	1	1	1	1	1	1	1	0	1	1	1	1	1	137	17	0
15773	at1g50730	1742	2074	1822	1905	CDS			unknown protein; Has 218 Blast hits to 209 protein	1	1	1	1	1	1	1	1	1	1	1	1	1	1	1	1	1	1	135	18	0
16457	at2g38260	1	3166	1020	1104	pseudogenic_CDS			pseudogene similar to carboxyl transferase alpha s	1	1	1	0	1	1	1	1	1	1	1	1	1	1	1	0	1	1	133	16	0
16850	at3g29290	1	1762	91	198	five_prime_UTR	Pentatricopeptide repeat (PPR) superfamily protein		embryo defective 2076 (emb2076); CONTAINS InterPro	1	1	1	1	1	1	1	1	1	1	1	1	0	1	1	1	0	1	133	16	0
15723	at1g35710	1	3076	271	1225	CDS	Protein kinase family protein with leucine-rich re		Protein kinase family protein with leucine-rich re	0	1	1	0	0	1	1	1	1	1	1	1	1	1	1	1	1	1	132	15	0
16462	at2g38260	1	3166	1882	2833	pseudogenic_CDS			pseudogene similar to carboxyl transferase alpha s	1	1	1	0	1	1	1	1	1	1	1	1	0	1	1	1	1	1	131	16	0
16456	at2g38260	1	3166	782	866	pseudogenic_CDS			pseudogene similar to carboxyl transferase alpha s	1	0	1	1	1	0	1	1	1	1	1	1	1	1	1	0	1	1	131	15	0
16460	at2g38260	1	3166	1674	1808	pseudogenic_CDS			pseudogene similar to carboxyl transferase alpha s	1	0	1	0	1	1	1	1	1	1	1	1	0	1	1	1	1	1	130	15	0
17752	at5g46470	6499	7041	6909	6987	three_prime_UTR	disease resistance protein (TIR-NBS-LRR class) fam	Encodes RPS6 (RESISTANT TO P. SYRINGAE 6) a member	RESISTANT TO P. SYRINGAE 6 (RPS6); FUNCTIONS IN: t	1	1	1	1	1	1	1	1	1	1	1	1	0	1	1	1	1	1	128	17	0
15656	at1g28060	620	901	688	768	CDS	Pre-mRNA-splicing factor 3		Pre-mRNA-splicing factor 3; CONTAINS InterPro DOMA	1	0	1	0	1	0	1	1	1	1	1	1	0	1	1	1	1	1	128	14	0
16849	at3g29120	1	694	549	645	CDS	transposable element gene		hAT-like transposase family (hobo/Ac/Tam3) has a 5	1	1	1	0	1	1	1	1	1	1	1	1	0	1	1	1	1	1	127	16	0
16455	at2g38260	1	3166	652	731	pseudogenic_CDS			pseudogene similar to carboxyl transferase alpha s	1	0	1	0	1	1	1	1	1	1	1	1	1	1	1	0	1	1	127	15	0
16562	at3g03550	1	1483	828	928	CDS	RING/U-box superfamily protein		RING/U-box superfamily protein; FUNCTIONS IN: zinc	1	0	1	0	1	1	1	1	1	1	1	1	0	1	1	1	1	1	126	15	0
16876	at3g42052	1	7144	3990	4413	CDS	transposable element gene		gypsy-like retrotransposon family has a 4.0e-162 P	1	1	1	1	1	1	1	1	1	1	1	1	1	1	1	1	1	1	125	18	0
16287	at2g24590	1194	1554	1437	1550	three_prime_UTR	RNA recognition motif and CCHC-type zinc finger do		RNA recognition motif and CCHC-type zinc finger do	1	1	1	1	1	1	1	1	1	1	1	1	1	1	1	1	1	1	124	18	0
16265	at2g22390	1	1224	417	798	pseudogenic_CDS			pseudogene putative GTP-binding protein similar to	1	0	1	1	1	0	1	1	1	1	1	1	0	1	1	1	1	1	124	15	0
17024	at3g61020	1	1907	889	1012	pseudogenic_CDS			pseudogene similar to P0034A04.28 several hypothet	1	1	1	0	1	1	1	1	1	1	1	1	1	1	1	0	1	1	123	16	0
16564	at3g03855	1	3791	580	712	pseudogenic_CDS		pseudogene of disease resistance protein	expressed protein similar to GB:AAC72977 (Arabidop	1	0	1	0	1	1	1	1	1	1	1	1	1	1	1	1	0	1	123	15	0
16061	at1g79245	1	4780	4350	4476	pseudogenic_CDS		pseudogene of unknown protein	expressed protein Several heterogeneous transcript	1	1	1	1	1	1	1	1	1	1	1	1	0	1	0	1	0	0	123	14	0
16574	at3g04500	1810	2094	1941	2013	CDS	RNA-binding (RRM/RBD/RNP motifs) family protein		RNA-binding (RRM/RBD/RNP motifs) family protein; F	1	0	1	0	1	0	1	1	1	1	1	1	0	1	1	0	1	1	123	13	0
17745	at5g46470	568	1678	1442	1525	CDS	disease resistance protein (TIR-NBS-LRR class) fam	Encodes RPS6 (RESISTANT TO P. SYRINGAE 6) a member	RESISTANT TO P. SYRINGAE 6 (RPS6); FUNCTIONS IN: t	1	1	1	1	1	1	1	1	1	1	1	1	1	1	1	1	1	1	121	18	0
16139	at2g11240	1	6063	2520	2605	CDS	transposable element gene		non-LTR retrotransposon family (LINE) has a 1.1e-3	1	1	1	1	1	1	1	1	1	1	1	1	0	1	1	1	1	1	121	17	0
16894	at3g43510	1	1507	1000	1096	CDS	transposable element gene		copia-like retrotransposon family has a 2.3e-11 P-	1	1	1	0	1	0	1	1	1	1	1	1	0	0	1	1	1	1	121	14	0
16623	at3g07280	1	2294	659	1403	pseudogenic_CDS		pseudogene of unknown protein	expressed protein	1	1	1	1	1	1	1	1	1	1	1	1	0	1	1	1	1	1	120	17	0
17457	at5g04880	1	1856	671	872	pseudogenic_CDS		pseudogene of ABC transporter family protein	expressed protein	1	0	0	0	0	0	1	0	1	1	1	1	0	1	1	1	1	1	116	11	0
16875	at3g42052	1	7144	3799	3896	CDS	transposable element gene		gypsy-like retrotransposon family has a 4.0e-162 P	1	1	1	1	1	1	1	1	1	1	1	1	1	1	1	1	1	1	114	18	0
16624	at3g07280	1	2294	1717	1818	pseudogenic_CDS		pseudogene of unknown protein	expressed protein	1	1	1	1	1	1	1	1	1	1	1	1	0	1	1	1	0	0	114	15	0
16665	at3g12140	1	406	136	237	three_prime_UTR	Emsy N Terminus (ENT)/ plant Tudor-like domains-co		Emsy N Terminus (ENT)/ plant Tudor-like domains-co	1	1	1	1	1	1	1	1	1	1	1	1	0	1	1	1	1	1	113	17	0
16893	at3g43510	1	1507	838	910	CDS	transposable element gene		copia-like retrotransposon family has a 2.3e-11 P-	1	1	1	0	1	1	1	1	1	1	1	1	0	1	1	1	1	1	113	16	0
15570	at1g17550	1	1299	38	247	five_prime_UTR	homology to ABI2	Protein Phosphatase 2C	homology to ABI2 (HAB2); FUNCTIONS IN: protein ser	1	0	1	0	1	0	1	1	1	1	1	1	0	1	1	1	1	1	110	14	0
16146	at2g11240	1	6063	3664	3779	CDS	transposable element gene		non-LTR retrotransposon family (LINE) has a 1.1e-3	1	1	1	1	1	1	1	1	1	1	1	1	0	1	1	1	0	1	109	16	0
17144	at4g10690	1	4557	1135	1261	CDS	transposable element gene		copia-like retrotransposon family has a 1.5e-256 P	1	1	1	1	1	1	1	1	1	1	1	1	1	1	1	1	1	1	108	18	0
17624	at5g28330	1	974	752	839	pseudogenic_CDS			pseudogene RNA recognition motif (RRM) - containin	1	0	0	0	1	0	1	1	1	1	1	1	0	1	1	1	1	1	105	13	0
17459	at5g04880	1	1856	946	1565	pseudogenic_CDS		pseudogene of ABC transporter family protein	expressed protein	0	1	1	0	1	1	1	1	1	1	1	1	1	1	1	1	1	1	104	16	0
17549	at5g16780	1	372	27	123	three_prime_UTR	SART-1 family	Encodes a protein belonging to SART-1 family. The	DEFECTIVELY ORGANIZED TRIBUTARIES 2 (DOT2); FUNCT	1	1	1	1	1	1	1	1	1	1	1	1	0	1	1	1	1	1	103	17	0
16884	at3g42806	1	4660	3370	3776	CDS	transposable element gene		Mutator-like transposase family has a 2.2e-53 P-va	0	0	1	1	0	0	1	1	1	1	1	1	1	1	1	1	1	1	103	14	0
15608	at1g20920	3942	4720	4251	4328	three_prime_UTR	P-loop containing nucleoside triphosphate hydrolas		P-loop containing nucleoside triphosphate hydrolas	1	1	1	1	1	1	1	1	1	1	1	1	1	1	1	1	1	1	102	18	0
16946	at3g48650	1	1487	43	250	pseudogenic_CDS			pseudogene At14a-related protein similar to At14a	1	0	1	0	1	1	0	1	1	1	1	1	1	1	1	1	1	1	102	15	0
17031	at3g61690	4897	5465	5203	5357	CDS	nucleotidyltransferases		nucleotidyltransferases; FUNCTIONS IN: nucleotidyl	1	1	1	1	1	1	1	1	1	1	1	1	0	1	1	1	1	1	100	17	0
17837	at5g58160	1546	3363	3152	3246	CDS	actin binding		actin binding; FUNCTIONS IN: actin binding; INVOLV	1	1	1	1	1	1	1	1	0	1	1	1	1	1	1	1	1	1	100	17	0
16896	at3g43510	1	1507	1198	1310	CDS	transposable element gene		copia-like retrotransposon family has a 2.3e-11 P-	1	0	1	0	1	0	1	1	1	1	1	1	1	1	1	0	0	1	100	13	0
16055	at1g79245	1	4780	3529	3655	pseudogenic_CDS		pseudogene of unknown protein	expressed protein Several heterogeneous transcript	1	1	1	1	1	1	1	0	0	1	1	1	0	1	1	0	0	0	100	12	0
16045	at1g79245	1	4780	3010	3090	pseudogenic_CDS		pseudogene of unknown protein	expressed protein Several heterogeneous transcript	1	1	1	1	1	1	1	1	1	1	1	1	0	1	1	0	0	0	99	14	0
16720	at3g17050	1	1845	640	1328	CDS	transposable element gene		pseudogene glycine-rich protein similar to glycine	1	1	0	1	0	0	1	1	1	1	1	1	1	1	1	1	0	1	99	14	0
16565	at3g03855	1	3791	1841	1942	pseudogenic_CDS		pseudogene of disease resistance protein	expressed protein similar to GB:AAC72977 (Arabidop	1	1	1	1	1	1	1	1	1	1	1	1	1	1	1	1	0	1	98	17	0
16149	at2g11240	1	6063	4192	4346	CDS	transposable element gene		non-LTR retrotransposon family (LINE) has a 1.1e-3	1	0	1	0	1	1	1	1	1	1	1	1	1	1	1	0	0	1	97	14	0
16036	at1g79245	1	4780	2204	2395	pseudogenic_CDS		pseudogene of unknown protein	expressed protein Several heterogeneous transcript	1	1	1	1	1	1	1	1	1	0	1	1	0	1	1	0	0	0	97	13	0
17022	at3g61020	1	1907	516	686	pseudogenic_CDS			pseudogene similar to P0034A04.28 several hypothet	1	1	1	1	1	1	1	1	1	1	1	1	1	1	1	1	1	1	96	18	0
15551	at1g15290	1	1739	1092	1163	CDS	Tetratricopeptide repeat (TPR)-like superfamily pr		Tetratricopeptide repeat (TPR)-like superfamily pr	1	0	0	0	0	0	1	1	0	1	1	1	1	1	1	1	1	1	96	12	0
16800	at3g25495	1	6444	4895	5002	pseudogenic_CDS		pseudogene of leucine-rich repeat protein	expressed protein	1	0	1	0	1	0	1	1	1	1	1	1	1	1	1	0	1	1	95	14	0
16936	at3g47680	1	1381	1064	1291	five_prime_UTR	DNA binding		DNA binding; BEST Arabidopsis thaliana protein mat	1	0	1	0	1	1	1	1	1	1	1	1	0	1	1	1	0	0	95	13	0
17490	at5g10600	1	1843	1183	1281	CDS	cytochrome P450 family 81 subfamily K polypeptide	member of CYP81K	cytochrome P450 family 81 subfamily K polypeptide	1	1	1	0	1	1	1	1	1	0	1	1	1	1	1	1	0	1	93	15	0
15899	at1g66920	1	1227	858	937	CDS	Protein kinase superfamily protein		Protein kinase superfamily protein; FUNCTIONS IN:	1	1	1	1	1	1	1	1	0	1	1	1	0	1	1	1	0	1	92	15	0
15900	at1g66920	107	1227	858	937	CDS	Protein kinase superfamily protein		Protein kinase superfamily protein; FUNCTIONS IN:	1	1	1	1	1	1	1	1	0	1	1	1	0	1	1	1	0	1	92	15	0
17622	at5g28330	1	974	96	254	pseudogenic_CDS			pseudogene RNA recognition motif (RRM) - containin	1	0	1	1	1	1	1	1	1	1	1	1	1	1	1	1	1	1	91	17	0
17623	at5g28330	1	974	577	667	pseudogenic_CDS			pseudogene RNA recognition motif (RRM) - containin	1	1	1	0	0	1	1	1	1	1	1	1	0	1	1	1	1	1	91	15	0
15766	at1g49750	1	825	446	528	CDS	Leucine-rich repeat (LRR) family protein		Leucine-rich repeat (LRR) family protein; LOCATED	1	1	1	0	1	0	0	1	1	1	1	1	1	1	1	1	1	1	90	15	0
16784	at3g25495	1	6444	910	1017	pseudogenic_CDS		pseudogene of leucine-rich repeat protein	expressed protein	1	0	1	1	1	1	1	1	1	1	1	1	0	1	1	1	0	1	89	15	0
16694	at3g14800	1	3115	367	471	CDS	transposable element gene		hAT-like transposase family (hobo/Ac/Tam3) has a 2	1	1	1	0	1	1	1	1	1	1	1	1	1	1	1	1	1	1	88	17	0
17914	at5g65380	784	1022	864	956	CDS	MATE efflux family protein		MATE efflux family protein; FUNCTIONS IN: antiport	1	1	1	1	1	1	0	1	1	1	1	1	1	1	1	1	0	1	88	16	0
17363	at4g36648	1	1885	1450	1639	CDS	other RNA	Unknown gene		1	1	1	1	1	1	1	0	1	1	1	1	0	1	1	1	1	1	87	16	0
16322	at2g27950	3143	4250	3982	4084	five_prime_UTR	Ring/U-Box superfamily protein		Ring/U-Box superfamily protein; FUNCTIONS IN: zinc	1	1	1	1	1	1	0	1	1	1	1	1	0	1	1	1	0	1	86	15	0
16459	at2g38260	1	3166	1470	1566	pseudogenic_CDS			pseudogene similar to carboxyl transferase alpha s	1	0	1	0	1	0	1	1	1	1	1	1	1	1	1	0	1	1	86	14	0
16782	at3g25495	1	6444	339	671	pseudogenic_CDS		pseudogene of leucine-rich repeat protein	expressed protein	1	1	0	0	1	0	1	1	1	1	1	1	0	1	1	1	0	1	86	13	0
15993	at1g77800	2149	2496	2326	2408	CDS	PHD finger family protein		PHD finger family protein; FUNCTIONS IN: zinc ion	1	0	1	1	1	0	1	1	1	1	1	1	1	1	1	0	1	1	84	15	0
16576	at3g04605	1	3727	693	940	CDS	transposable element gene		Mutator-like transposase family has a 5.9e-64 P-va	0	1	1	0	1	0	1	1	1	1	1	1	1	1	1	1	1	1	83	15	0
15874	at1g63880	1	1414	908	1058	CDS	Disease resistance protein (TIR-NBS-LRR class) fam	Encodes a TIR-NBS-LRR class of disease resistance	Disease resistance protein (TIR-NBS-LRR class) fam	1	1	1	0	1	1	1	1	1	1	1	1	0	1	1	1	0	1	82	15	0
17476	at5g07940	1298	3411	2745	2869	CDS			BEST Arabidopsis thaliana protein match is: dentin	0	0	0	0	1	0	1	1	1	0	1	1	1	1	1	1	1	1	82	12	0
16014	at1g79245	1	4780	1182	1321	pseudogenic_CDS		pseudogene of unknown protein	expressed protein Several heterogeneous transcript	1	1	1	1	1	1	1	0	0	0	0	1	0	0	0	0	0	0	82	8	0
15718	at1g35612	1	1051	239	339	CDS	transposable element gene	pseudogene of Ulp1 protease family protein	expressed protein	0	0	1	0	1	1	1	0	1	1	1	1	1	1	1	1	1	1	81	14	0
16498	at2g41080	1	1741	1305	1388	CDS	Tetratricopeptide repeat (TPR)-like superfamily pr		Tetratricopeptide repeat (TPR)-like superfamily pr	0	0	0	0	1	1	1	1	1	1	1	1	0	1	1	1	1	1	81	13	0
16741	at3g20250	1799	3111	2499	2608	CDS	pumilio 5	Encodes a member of the Arabidopsis Pumilio (APUM)	pumilio 5 (PUM5); FUNCTIONS IN: RNA binding bindin	1	0	0	0	0	0	0	1	1	1	1	1	0	1	1	1	1	1	81	11	0
17874	at5g63370	1	2877	497	602	three_prime_UTR	Protein kinase superfamily protein		Protein kinase superfamily protein; FUNCTIONS IN:	1	1	1	0	1	1	1	1	1	1	1	1	1	1	1	1	1	1	79	17	0
17875	at5g63370	1	2880	497	602	three_prime_UTR	Protein kinase superfamily protein		Protein kinase superfamily protein; FUNCTIONS IN:	1	1	1	0	1	1	1	1	1	1	1	1	1	1	1	1	1	1	79	17	0
17876	at5g63370	1	3319	497	602	three_prime_UTR	Protein kinase superfamily protein		Protein kinase superfamily protein; FUNCTIONS IN:	1	1	1	0	1	1	1	1	1	1	1	1	1	1	1	1	1	1	79	17	0
17877	at5g63370	455	3347	497	602	three_prime_UTR	Protein kinase superfamily protein		Protein kinase superfamily protein; FUNCTIONS IN:	1	1	1	0	1	1	1	1	1	1	1	1	1	1	1	1	1	1	79	17	0
17183	at4g13810	31	2256	1921	2026	CDS	receptor like protein 47		receptor like protein 47 (RLP47); CONTAINS InterPr	1	0	1	0	0	1	1	1	1	1	1	1	1	1	1	1	0	0	78	13	0
17184	at4g13810	1821	2479	1921	2026	CDS	receptor like protein 47		receptor like protein 47 (RLP47); CONTAINS InterPr	1	0	1	0	0	1	1	1	1	1	1	1	1	1	1	1	0	0	78	13	0
15753	at1g47860	1	9594	8967	9089	CDS	transposable element gene		non-LTR retrotransposon family (LINE) has a 9.0e-4	0	0	1	0	1	1	1	0	1	1	1	1	1	1	1	1	1	1	77	14	0
16136	at2g11240	1	6063	2359	2437	CDS	transposable element gene		non-LTR retrotransposon family (LINE) has a 1.1e-3	1	1	1	0	1	1	1	1	1	1	1	1	0	1	1	0	1	1	76	15	0
16837	at3g27997	1	1250	270	635	pseudogenic_CDS		pseudogene of unknown protein	expressed protein	1	0	0	0	1	1	1	1	1	1	1	1	0	1	1	1	1	1	76	14	0
17642	at5g35490	1	732	312	524	CDS	mto 1 responding up 1	Encodes MRU1 (mto 1 responding up). Up-regulated	MTO 1 RESPONDING UP 1 (MRU1); Has 35333 Blast hits	1	0	1	0	1	1	1	1	1	0	1	1	0	1	1	1	0	1	76	13	0
16804	at3g25495	1	6444	5329	5422	pseudogenic_CDS		pseudogene of leucine-rich repeat protein	expressed protein	0	0	0	0	1	0	1	1	1	1	1	1	1	1	1	0	1	1	76	12	0
16235	at2g19250	1	3015	2161	2546	pseudogenic_CDS			pseudogene similar to Magnesium-chelatase subunit	0	1	1	1	1	1	1	1	1	1	1	1	0	1	1	1	1	1	74	16	0
15879	at1g64270	1	2214	976	1083	CDS	transposable element gene		Mutator-like transposase family has a 1.0e-06 P-va	0	0	0	1	1	1	1	1	1	1	1	1	1	1	1	1	1	1	74	15	0
16860	at3g30122	1	2368	539	1293	pseudogenic_CDS		pseudogene similar to peptide chain release factor	expressed protein	0	0	0	0	0	0	1	0	1	1	1	1	0	1	1	0	1	1	74	9	0
17205	at4g17090	1	1096	445	528	CDS	chloroplast beta-amylase	Encodes a beta-amylase targeted to the chloroplast	chloroplast beta-amylase (CT-BMY); CONTAINS InterP	1	0	1	1	1	1	1	1	1	1	1	1	0	1	1	1	0	1	73	15	0
17598	at5g25040	1182	2017	1667	1753	CDS	Major facilitator superfamily protein		Major facilitator superfamily protein; CONTAINS In	0	0	0	0	1	1	1	1	1	0	1	1	1	1	1	1	0	1	73	12	0
17599	at5g25040	1419	1802	1667	1753	CDS	Major facilitator superfamily protein		Major facilitator superfamily protein; CONTAINS In	0	0	0	0	1	1	1	1	1	0	1	1	1	1	1	1	0	1	73	12	0
16561	at3g03380	5275	5751	5401	5501	CDS	DegP protease 7	Encodes a putative DegP protease.	DegP protease 7 (DegP7); CONTAINS InterPro DOMAIN/	0	0	0	0	0	0	1	1	1	1	1	1	1	1	1	1	1	1	72	12	0
16047	at1g79245	1	4780	3180	3276	pseudogenic_CDS		pseudogene of unknown protein	expressed protein Several heterogeneous transcript	1	1	1	1	1	1	0	0	0	1	0	1	0	1	1	1	0	0	70	11	0
16848	at3g29120	1	694	153	231	CDS	transposable element gene		hAT-like transposase family (hobo/Ac/Tam3) has a 5	1	1	1	1	1	1	1	1	1	1	1	1	0	1	1	1	1	1	69	17	0
15835	at1g61190	1	2643	1660	1736	CDS	LRR and NB-ARC domains-containing disease resistan		LRR and NB-ARC domains-containing disease resistan	1	1	1	0	1	1	1	1	1	1	1	1	0	1	1	1	0	1	69	15	0
16229	at2g19250	1	3015	1085	1167	pseudogenic_CDS			pseudogene similar to Magnesium-chelatase subunit	0	0	0	0	0	0	1	1	1	1	1	1	0	1	1	1	1	1	69	11	0
16905	at3g44670	1250	2375	1437	1517	CDS	Disease resistance protein (TIR-NBS-LRR class) fam		Disease resistance protein (TIR-NBS-LRR class) fam	0	0	0	0	1	0	1	1	1	1	1	1	0	1	1	1	0	1	69	11	0
17083	at4g03450	1	838	228	338	CDS	Ankyrin repeat family protein		Ankyrin repeat family protein; CONTAINS InterPro D	1	0	0	1	0	1	1	0	1	1	1	0	1	1	1	1	1	0	68	12	0
16566	at3g03855	1	3791	2241	2421	pseudogenic_CDS		pseudogene of disease resistance protein	expressed protein similar to GB:AAC72977 (Arabidop	0	0	1	0	1	1	0	1	1	1	1	0	1	1	1	0	0	1	67	11	0
16458	at2g38260	1	3166	1218	1313	pseudogenic_CDS			pseudogene similar to carboxyl transferase alpha s	0	1	1	0	1	1	1	1	1	1	1	1	0	1	1	0	0	1	66	13	0
16476	at2g38980	1	2346	1950	2028	pseudogenic_CDS			pseudogene similar to fiber protein Fb12 blastp m	0	0	0	0	1	0	1	0	1	1	1	1	0	1	1	1	1	1	66	11	0
16024	at1g79245	1	4780	1629	1804	pseudogenic_CDS		pseudogene of unknown protein	expressed protein Several heterogeneous transcript	1	1	1	1	1	1	1	0	1	1	1	1	1	1	0	0	1	1	65	15	0
16807	at3g25495	1	6444	5712	5811	pseudogenic_CDS		pseudogene of leucine-rich repeat protein	expressed protein	1	1	1	0	1	1	1	0	1	1	1	1	1	1	1	0	1	1	64	15	0
15669	at1g29600	1734	1957	1811	1889	CDS	Zinc finger C-x8-C-x5-C-x3-H type family protein		Zinc finger C-x8-C-x5-C-x3-H type family protein;	1	0	0	0	0	1	1	1	1	1	1	1	0	1	1	1	1	1	64	13	0
16754	at3g22150	1	2985	2619	2731	three_prime_UTR	Tetratricopeptide repeat (TPR)-like superfamily pr		Tetratricopeptide repeat (TPR)-like superfamily pr	0	0	0	0	0	0	1	1	1	1	1	1	0	1	1	1	0	1	64	10	0
15852	at1g61667	1	426	143	307	CDS	Protein of unknown function DUF538		Protein of unknown function DUF538; FUNCTIONS IN:	1	1	1	0	1	1	1	1	1	0	1	1	0	1	1	1	1	1	63	15	0
17770	at5g48620	2755	4977	3383	3485	CDS	Disease resistance protein (CC-NBS-LRR class) fami		Disease resistance protein (CC-NBS-LRR class) fami	1	0	0	0	1	1	1	1	1	1	1	1	1	1	1	1	1	0	63	14	0
16793	at3g25495	1	6444	3210	3287	pseudogenic_CDS		pseudogene of leucine-rich repeat protein	expressed protein	1	1	1	0	1	1	1	1	1	0	1	1	0	1	1	0	0	1	63	13	0
15858	at1g62860	1	2342	27	214	pseudogenic_CDS		pseudogene of pentatricopeptide (PPR) repeat-conta		1	1	1	0	1	1	1	1	1	1	1	1	1	1	1	1	0	1	62	16	0
16068	at1g79970	626	1318	813	947	CDS			unknown protein; FUNCTIONS IN: molecular_function	1	0	1	1	1	1	1	1	1	0	1	1	1	1	1	1	0	1	62	15	0
16069	at1g79970	626	1672	813	947	CDS			unknown protein; FUNCTIONS IN: molecular_function	1	0	1	1	1	1	1	1	1	0	1	1	1	1	1	1	0	1	62	15	0
16279	at2g24110	1	1018	447	527	pseudogenic_CDS			40S ribosomal protein S11 expressed pseudogene sim	1	0	0	0	0	0	1	1	1	1	1	1	0	1	1	1	0	1	62	11	0
16057	at1g79245	1	4780	3971	4071	pseudogenic_CDS		pseudogene of unknown protein	expressed protein Several heterogeneous transcript	1	1	1	1	1	1	1	1	1	0	1	1	0	1	1	0	0	1	61	14	0
16346	at2g32250	1	2375	2067	2144	CDS	FAR1-related sequence 2		FAR1-related sequence 2 (FRS2); FUNCTIONS IN: zinc	1	0	1	0	1	1	0	1	1	1	1	1	0	0	1	1	0	1	61	12	0
16347	at2g32250	278	2375	2067	2144	CDS	FAR1-related sequence 2		FAR1-related sequence 2 (FRS2); FUNCTIONS IN: zinc	1	0	1	0	1	1	0	1	1	1	1	1	0	0	1	1	0	1	61	12	0
16889	at3g42806	1	4660	3846	4471	CDS	transposable element gene		Mutator-like transposase family has a 2.2e-53 P-va	0	1	0	0	1	0	0	1	1	1	1	1	1	0	1	1	1	1	61	12	0
16041	at1g79245	1	4780	2852	2957	pseudogenic_CDS		pseudogene of unknown protein	expressed protein Several heterogeneous transcript	0	1	1	1	1	1	0	1	1	0	1	0	0	0	0	1	1	0	61	10	0
17009	at3g58975	1	1888	582	713	pseudogenic_CDS		pseudogene of F-box family protein	expressed protein	0	0	0	0	1	0	0	1	1	1	1	1	0	1	1	0	0	1	61	9	0
16945	at3g48560	1	2270	452	555	CDS	chlorsulfuron/imidazolinone resistant 1	Catalyzes the formation of acetolactate from pyruv	chlorsulfuron/imidazolinone resistant 1 (CSR1); FU	0	1	0	0	0	0	1	1	1	1	1	1	0	1	1	1	1	1	60	12	0
17696	at5g42400	1904	2278	2023	2099	CDS	SET domain protein 25	Encodes ATXR7 (ARABIDOPSIS TRITHORAX-RELATED7) req	SET domain protein 25 (SDG25); CONTAINS InterPro D	0	0	1	0	0	0	1	0	1	1	1	1	0	1	1	1	1	0	60	10	0
16879	at3g42052	1	7144	4494	4813	CDS	transposable element gene		gypsy-like retrotransposon family has a 4.0e-162 P	0	1	0	0	1	1	1	0	1	0	1	1	0	1	1	1	1	1	59	12	0
17898	at5g63370	1	2877	1172	1251	CDS	Protein kinase superfamily protein		Protein kinase superfamily protein; FUNCTIONS IN:	1	1	1	0	1	1	1	0	1	1	1	1	0	1	1	1	0	1	58	14	0
17899	at5g63370	1	2880	1172	1251	CDS	Protein kinase superfamily protein		Protein kinase superfamily protein; FUNCTIONS IN:	1	1	1	0	1	1	1	0	1	1	1	1	0	1	1	1	0	1	58	14	0
17900	at5g63370	1	3319	1172	1251	CDS	Protein kinase superfamily protein		Protein kinase superfamily protein; FUNCTIONS IN:	1	1	1	0	1	1	1	0	1	1	1	1	0	1	1	1	0	1	58	14	0
17901	at5g63370	455	3347	1172	1251	CDS	Protein kinase superfamily protein		Protein kinase superfamily protein; FUNCTIONS IN:	1	1	1	0	1	1	1	0	1	1	1	1	0	1	1	1	0	1	58	14	0
17838	at5g58160	4500	4747	4594	4676	CDS	actin binding		actin binding; FUNCTIONS IN: actin binding; INVOLV	1	0	1	1	1	1	1	1	1	0	1	1	0	1	1	0	0	1	58	13	0
16900	at3g44205	1	2301	986	1071	CDS	transposable element gene		Mutator-like transposase family has a 1.5e-40 P-va	1	0	1	0	1	0	1	1	1	1	1	1	0	1	1	1	0	0	58	12	0
16839	at3g27997	1	1250	925	1073	pseudogenic_CDS		pseudogene of unknown protein	expressed protein	0	0	0	0	0	1	1	1	1	1	1	1	1	1	1	0	1	1	57	12	0
16883	at3g42806	1	4660	3208	3297	CDS	transposable element gene		Mutator-like transposase family has a 2.2e-53 P-va	1	0	1	0	0	0	1	1	1	1	1	1	0	1	1	1	1	0	57	12	0
16709	at3g16470	507	956	682	761	CDS	Mannose-binding lectin superfamily protein	JA-responsive gene	JASMONATE RESPONSIVE 1 (JR1); INVOLVED IN: respons	0	0	1	0	1	0	1	1	1	1	1	1	0	1	1	0	0	1	57	11	0
16370	at2g36120	1	1029	188	321	CDS	Glycine-rich protein family	Encodes a glycine rich protein that is involved in	DEFECTIVELY ORGANIZED TRIBUTARIES 1 (DOT1); INVOLV	0	0	0	0	0	0	1	1	1	1	1	1	0	1	1	0	0	1	57	9	0
16267	at2g22540	1	710	56	525	five_prime_UTR	K-box region and MADS-box transcription factor fam	Encodes a nuclear protein that acts as a floral re	SHORT VEGETATIVE PHASE (SVP); CONTAINS InterPro DO	1	0	1	0	0	0	1	1	1	0	1	1	0	1	1	1	0	1	56	11	0
16268	at2g22540	1	725	56	525	five_prime_UTR	K-box region and MADS-box transcription factor fam	Encodes a nuclear protein that acts as a floral re	SHORT VEGETATIVE PHASE (SVP); CONTAINS InterPro DO	1	0	1	0	0	0	1	1	1	0	1	1	0	1	1	1	0	1	56	11	0
16795	at3g25495	1	6444	3572	3692	pseudogenic_CDS		pseudogene of leucine-rich repeat protein	expressed protein	0	0	1	0	1	0	0	0	1	1	1	1	0	1	1	1	1	1	56	11	0
17645	at5g35630	2193	2444	2330	2399	CDS	glutamine synthetase 2	chloroplastic glutamine synthetase	glutamine synthetase 2 (GS2); FUNCTIONS IN: glutam	1	0	1	0	1	0	0	1	1	1	1	1	0	1	1	0	0	1	56	11	0
15885	at1g65040	3000	3190	3049	3119	CDS	RING/U-box superfamily protein		RING/U-box superfamily protein; FUNCTIONS IN: zinc	0	0	0	0	0	0	1	1	1	1	1	1	0	1	1	1	1	0	56	10	0
15886	at1g65040	3000	3546	3049	3119	CDS	RING/U-box superfamily protein		RING/U-box superfamily protein; FUNCTIONS IN: zinc	0	0	0	0	0	0	1	1	1	1	1	1	0	1	1	1	1	0	56	10	0
17243	at4g21400	1739	2579	2479	2571	CDS	cysteine-rich RLK (RECEPTOR-like protein kinase) 2	Encodes a cysteine-rich receptor-like protein kina	cysteine-rich RLK (RECEPTOR-like protein kinase) 2	1	1	1	0	1	1	1	0	0	1	0	1	0	1	0	0	0	0	56	9	0
15826	at1g58602	15032	17434	17044	17127	CDS	LRR and NB-ARC domains-containing disease resistan		LRR and NB-ARC domains-containing disease resistan	0	0	1	0	1	0	1	0	1	1	1	1	0	1	1	1	1	1	55	12	0
17168	at4g11840	2935	3918	3281	3372	CDS	phospholipase D gamma 3	member of C2-PLD subfamily	phospholipase D gamma 3 (PLDGAMMA3); FUNCTIONS IN:	1	1	1	0	0	0	0	0	1	1	1	1	1	0	1	1	1	1	55	12	0
16468	at2g38980	1	2346	825	891	pseudogenic_CDS			pseudogene similar to fiber protein Fb12 blastp m	0	0	0	0	1	0	0	1	0	1	1	1	1	1	1	1	1	1	55	11	0
16280	at2g24110	1	1018	679	796	pseudogenic_CDS			40S ribosomal protein S11 expressed pseudogene sim	1	0	0	0	0	0	1	1	1	1	1	1	0	1	1	0	0	1	55	10	0
16461	at2g38260	1	3166	1882	2020	pseudogenic_CDS			pseudogene similar to carboxyl transferase alpha s	1	0	0	1	0	1	1	0	1	1	1	1	1	1	1	1	0	1	54	13	0
16378	at2g36120	1	1029	221	348	CDS	Glycine-rich protein family	Encodes a glycine rich protein that is involved in	DEFECTIVELY ORGANIZED TRIBUTARIES 1 (DOT1); INVOLV	0	0	0	0	1	0	1	1	1	1	0	1	0	1	1	1	0	1	54	10	0
16785	at3g25495	1	6444	1298	1415	pseudogenic_CDS		pseudogene of leucine-rich repeat protein	expressed protein	0	1	1	0	0	0	1	1	1	1	1	1	0	1	1	1	1	1	53	13	0
16794	at3g25495	1	6444	3385	3489	pseudogenic_CDS		pseudogene of leucine-rich repeat protein	expressed protein	1	0	1	1	1	1	1	1	1	1	1	1	0	1	1	0	0	1	52	14	0
16010	at1g79245	1	4780	876	983	pseudogenic_CDS		pseudogene of unknown protein	expressed protein Several heterogeneous transcript	1	1	1	0	1	1	1	1	1	1	1	1	0	1	1	0	0	0	52	13	0
16077	at1g80550	1	1759	1357	1486	CDS	Pentatricopeptide repeat (PPR) superfamily protein		Pentatricopeptide repeat (PPR) superfamily protein	1	0	1	0	1	0	0	1	0	1	1	1	0	1	1	1	0	1	52	11	0
17215	at4g18120	2171	3049	2766	2857	CDS	MEI2-like 3	A member of mei2-like gene family predominantly pl	MEI2-like 3 (ML3); FUNCTIONS IN: RNA binding nucle	0	0	0	0	1	0	1	1	1	0	1	1	0	1	1	0	1	1	52	10	0
15860	at1g62920	709	981	784	897	CDS			CONTAINS InterPro DOMAIN/s: Proteasome maturation	0	0	1	0	0	1	1	0	1	0	1	1	1	1	1	1	1	1	51	12	0
16315	at2g27400	1	930	190	763	CDS	TAS1A; other RNA	Trans-acting siRNA1a primary transcript (TAS1a). R		0	0	0	0	0	0	1	1	1	1	1	1	1	1	1	0	0	1	51	10	0
17714	at5g42940	1220	2929	1611	1682	CDS	RING/U-box superfamily protein		RING/U-box superfamily protein; FUNCTIONS IN: zinc	0	0	0	0	0	0	0	0	1	0	1	1	0	1	1	1	1	1	51	8	0
15825	at1g58602	15032	17434	16999	17127	CDS	LRR and NB-ARC domains-containing disease resistan		LRR and NB-ARC domains-containing disease resistan	1	0	1	0	1	0	0	0	1	1	1	0	1	1	1	1	1	1	50	12	0
16703	at3g15430	1	223	81	188	five_prime_UTR	Regulator of chromosome condensation (RCC1) family		Regulator of chromosome condensation (RCC1) family	0	0	0	0	1	0	1	0	1	1	1	1	0	1	1	1	0	1	50	10	0
16049	at1g79245	1	4780	3196	3276	pseudogenic_CDS		pseudogene of unknown protein	expressed protein Several heterogeneous transcript	0	1	1	1	0	1	0	0	1	0	1	1	0	0	1	0	0	0	50	8	0
15865	at1g63130	1	2420	2050	2178	three_prime_UTR	Tetratricopeptide repeat (TPR)-like superfamily pr	Transacting siRNA generating locus. Its derived si	Tetratricopeptide repeat (TPR)-like superfamily pr	1	0	1	0	1	1	1	1	0	1	1	1	0	1	1	1	0	1	49	13	0
16791	at3g25495	1	6444	2843	2996	pseudogenic_CDS		pseudogene of leucine-rich repeat protein	expressed protein	0	0	1	0	1	1	1	1	1	0	1	1	0	1	1	0	1	1	49	12	0
15621	at1g22630	1	310	104	199	five_prime_UTR			unknown protein; LOCATED IN: chloroplast; EXPRESSE	0	0	0	0	0	0	0	0	1	0	1	1	1	1	1	0	1	1	49	8	0
16792	at3g25495	1	6444	3040	3120	pseudogenic_CDS		pseudogene of leucine-rich repeat protein	expressed protein	0	0	1	1	1	1	1	1	1	1	1	1	0	1	1	0	1	1	48	14	0
17629	at5g34790	1	2076	1062	1158	CDS	transposable element gene		CACTA-like transposase family (Ptta/En/Spm) has a	1	1	1	0	1	1	0	0	1	1	1	1	0	1	1	1	1	1	48	14	0
17927	at5g66675	273	1908	1604	1731	five_prime_UTR	Protein of unknown function (DUF677)		Protein of unknown function (DUF677); CONTAINS Int	1	0	1	0	1	1	1	1	1	1	1	1	0	1	0	1	0	1	48	13	0
16915	at3g46385	1	1087	408	512	pseudogenic_CDS		pseudogene of unknown protein	expressed protein	0	1	1	0	1	1	1	0	1	1	1	1	0	1	0	1	0	0	48	11	0
17855	at5g60450	3492	4377	3697	3770	CDS	auxin response factor 4	Encodes a member of the ARF family of transcriptio	auxin response factor 4 (ARF4); FUNCTIONS IN: sequ	0	0	0	0	1	0	0	1	1	1	1	1	0	1	1	1	0	1	48	10	0
16053	at1g79245	1	4780	3529	3636	pseudogenic_CDS		pseudogene of unknown protein	expressed protein Several heterogeneous transcript	1	1	1	1	1	1	1	1	0	1	1	1	0	1	0	1	0	0	47	13	0
17886	at5g63370	1	2877	807	974	three_prime_UTR	Protein kinase superfamily protein		Protein kinase superfamily protein; FUNCTIONS IN:	1	1	1	0	1	1	1	1	0	1	1	1	0	1	1	0	0	0	47	12	0
17887	at5g63370	1	2880	807	974	three_prime_UTR	Protein kinase superfamily protein		Protein kinase superfamily protein; FUNCTIONS IN:	1	1	1	0	1	1	1	1	0	1	1	1	0	1	1	0	0	0	47	12	0
17888	at5g63370	1	3319	807	974	three_prime_UTR	Protein kinase superfamily protein		Protein kinase superfamily protein; FUNCTIONS IN:	1	1	1	0	1	1	1	1	0	1	1	1	0	1	1	0	0	0	47	12	0
17889	at5g63370	455	3347	807	974	three_prime_UTR	Protein kinase superfamily protein		Protein kinase superfamily protein; FUNCTIONS IN:	1	1	1	0	1	1	1	1	0	1	1	1	0	1	1	0	0	0	47	12	0
16789	at3g25495	1	6444	2497	2583	pseudogenic_CDS		pseudogene of leucine-rich repeat protein	expressed protein	0	0	1	0	0	0	1	0	1	1	1	1	0	0	1	1	1	1	47	10	0
17247	at4g21410	1878	2743	1996	2106	CDS	cysteine-rich RLK (RECEPTOR-like protein kinase) 2	Encodes a cysteine-rich receptor-like protein kina	cysteine-rich RLK (RECEPTOR-like protein kinase) 2	1	1	1	0	1	1	1	1	0	0	1	1	0	0	0	0	0	1	47	10	0
17750	at5g46470	5316	5804	5459	5528	three_prime_UTR	disease resistance protein (TIR-NBS-LRR class) fam	Encodes RPS6 (RESISTANT TO P. SYRINGAE 6) a member	RESISTANT TO P. SYRINGAE 6 (RPS6); FUNCTIONS IN: t	1	0	1	1	1	0	1	0	1	0	1	1	0	1	1	0	1	1	46	12	0
16438	at2g36720	1	1231	217	335	five_prime_UTR	Acyl-CoA N-acyltransferase with RING/FYVE/PHD-type		Acyl-CoA N-acyltransferase with RING/FYVE/PHD-type	0	0	1	0	1	0	1	1	1	1	1	1	0	1	1	0	0	1	46	11	0
17360	at4g36648	1	1885	304	489	CDS	other RNA	Unknown gene		1	1	1	0	1	1	1	1	1	1	1	0	0	1	1	1	0	0	45	13	0
17299	at4g28880	1	213	11	115	five_prime_UTR	casein kinase I-like 3		casein kinase I-like 3 (ckl3); FUNCTIONS IN: prote	1	0	1	0	1	0	1	0	1	1	1	1	0	1	1	0	1	1	45	12	0
15506	at1g10470	1256	1631	1425	1508	CDS	response regulator 4	Encodes a two-component response regulator. Acts r	response regulator 4 (ARR4); CONTAINS InterPro DOM	1	0	1	0	0	0	1	0	1	1	1	1	1	1	1	0	0	1	45	11	0
17934	at5g67160	1	1429	288	423	CDS	HXXXD-type acyl-transferase family protein	Encodes a member of the BAHD acyltransferase super	ENHANCED PSEUDOMONAS SUSCEPTIBILTY 1 (EPS1); FUNCT	1	0	0	0	0	0	1	1	1	0	1	1	1	1	1	0	1	1	45	11	0
17626	at5g34790	1	2076	89	169	CDS	transposable element gene		CACTA-like transposase family (Ptta/En/Spm) has a	1	0	1	0	0	1	0	1	1	1	1	1	1	1	1	0	1	1	44	13	0
16760	at3g23010	1	1788	1468	1620	CDS	receptor like protein 36		receptor like protein 36 (RLP36); CONTAINS InterPr	0	0	1	0	0	0	1	1	1	1	1	1	1	1	1	1	0	1	44	12	0
17021	at3g61020	1	1907	282	380	pseudogenic_CDS			pseudogene similar to P0034A04.28 several hypothet	1	1	1	1	1	0	1	1	0	1	1	1	0	1	0	0	0	1	44	12	0
17076	at4g03030	1	1640	1236	1337	CDS	Galactose oxidase/kelch repeat superfamily protein		Galactose oxidase/kelch repeat superfamily protein	0	0	0	0	0	1	1	1	1	0	1	1	0	1	1	1	1	1	44	11	0
15627	at1g23470	1	840	483	580	pseudogenic_CDS			pseudogene polygalacturonase (pectinase) putative	0	0	1	0	1	1	1	1	1	0	1	1	0	1	1	0	0	0	43	10	0
17478	at5g08139	1	1537	967	1074	CDS	RING/U-box superfamily protein		RING/U-box superfamily protein; FUNCTIONS IN: zinc	0	1	1	0	0	1	1	0	1	1	1	1	0	1	1	1	0	1	42	12	0
16228	at2g19250	1	3015	667	956	pseudogenic_CDS			pseudogene similar to Magnesium-chelatase subunit	0	0	0	0	1	0	1	1	1	1	1	0	0	1	1	0	0	1	42	9	0
16797	at3g25495	1	6444	3934	4087	pseudogenic_CDS		pseudogene of leucine-rich repeat protein	expressed protein	1	1	1	1	1	0	0	0	1	1	1	1	1	1	1	0	1	1	41	14	0
15491	at1g07650	2069	2264	2134	2213	CDS	Leucine-rich repeat transmembrane protein kinase		Leucine-rich repeat transmembrane protein kinase;	0	1	1	0	1	0	1	0	1	1	1	1	0	1	1	1	0	1	41	12	0
16083	at1g80980	1142	2030	1587	1668	five_prime_UTR			unknown protein; FUNCTIONS IN: molecular_function	1	0	1	0	0	1	1	1	1	0	1	1	1	1	1	1	0	0	41	12	0
16799	at3g25495	1	6444	4719	4810	pseudogenic_CDS		pseudogene of leucine-rich repeat protein	expressed protein	1	0	1	0	1	0	1	0	1	1	1	1	0	1	1	0	1	1	41	12	0
15925	at1g68580	2410	3342	2507	2597	CDS	agenet domain-containing protein / bromo-adjacent		agenet domain-containing protein / bromo-adjacent	0	0	1	0	1	0	1	1	1	1	1	1	0	1	1	1	0	0	41	11	0
16474	at2g38980	1	2346	1776	1876	pseudogenic_CDS			pseudogene similar to fiber protein Fb12 blastp m	0	0	0	0	1	0	1	1	1	0	1	1	1	1	1	0	1	1	41	11	0
17468	at5g07120	1383	2623	2473	2554	five_prime_UTR	sorting nexin 2B	Encodes sorting nexin SNX2b. SNX2b is peripherally	sorting nexin 2B (SNX2b); FUNCTIONS IN: phospholip	0	0	0	0	0	0	0	1	1	1	1	1	0	1	1	1	1	1	41	10	0
17530	at5g14730	1	1440	136	237	CDS			unknown protein; CONTAINS InterPro DOMAIN/s: Prote	0	0	1	0	0	0	1	1	1	1	1	1	0	1	1	1	0	0	41	10	0
17783	at5g49740	1109	1364	1162	1258	CDS	ferric reduction oxidase 7	Encodes a chloroplast ferric chelate reductase. S	ferric reduction oxidase 7 (FRO7); CONTAINS InterP	0	1	0	0	0	0	0	1	0	1	1	1	1	1	1	0	1	1	41	10	0
17637	at5g34800	1	2037	804	884	CDS	transposable element gene		pseudogene hypothetical protein predicted proteins	0	0	1	0	0	1	1	1	1	1	1	1	0	1	1	0	0	1	40	11	0
15878	at1g64270	1	2214	430	580	CDS	transposable element gene		Mutator-like transposase family has a 1.0e-06 P-va	0	0	0	0	0	0	1	1	1	0	1	1	0	1	1	1	1	1	40	10	0
17385	at4g39680	1481	2656	1870	1962	CDS	SAP domain-containing protein		SAP domain-containing protein; FUNCTIONS IN: DNA b	0	1	0	1	0	0	1	0	0	1	1	1	0	1	1	1	0	1	40	10	0
17628	at5g34790	1	2076	676	791	CDS	transposable element gene		CACTA-like transposase family (Ptta/En/Spm) has a	0	1	1	0	0	0	0	1	1	1	1	1	0	1	1	0	0	1	40	10	0
16687	at3g14310	1675	2164	1742	1855	CDS	pectin methylesterase 3	encodes a pectin methylesterase targeted by a cell	pectin methylesterase 3 (PME3); FUNCTIONS IN: pect	0	0	1	0	0	0	1	1	1	1	1	1	0	1	1	1	0	1	39	11	0
15751	at1g47520	1	3341	298	537	CDS	transposable element gene		copia-like retrotransposon family has a 3.3e-256 P	0	0	1	0	0	1	1	1	1	1	0	1	0	1	0	1	1	0	39	10	0
16798	at3g25495	1	6444	4169	4653	pseudogenic_CDS		pseudogene of leucine-rich repeat protein	expressed protein	0	1	0	0	0	0	1	0	1	1	1	1	1	1	1	0	0	1	39	10	0
17086	at4g03500	1	396	151	225	five_prime_UTR	Ankyrin repeat family protein		Ankyrin repeat family protein; CONTAINS InterPro D	0	0	0	0	1	0	1	0	1	1	1	1	0	1	1	1	0	1	39	10	0
16801	at3g25495	1	6444	5141	5237	pseudogenic_CDS		pseudogene of leucine-rich repeat protein	expressed protein	0	0	0	0	0	0	0	1	1	1	1	1	0	1	1	0	1	1	39	9	0
17743	at5g46450	2841	3929	3189	3292	CDS	Disease resistance protein (TIR-NBS-LRR class) fam		Disease resistance protein (TIR-NBS-LRR class) fam	1	0	0	0	0	1	1	0	0	0	1	1	0	1	1	1	0	1	39	9	0
16961	at3g50930	1	2314	1089	1198	CDS	cytochrome BC1 synthesis		cytochrome BC1 synthesis (BCS1); FUNCTIONS IN: nuc	0	0	0	0	0	1	1	0	1	0	1	1	0	1	1	0	0	1	39	8	0
16505	at2g41660	1	1368	57	147	five_prime_UTR	Protein of unknown function DUF617	Essential for hydrotropism in roots. Mutant roots	mizu-kussei 1 (MIZ1); CONTAINS InterPro DOMAIN/s:	0	0	0	0	0	0	0	0	1	1	1	0	0	1	1	1	0	0	39	6	0
16695	at3g14800	1	3115	2468	3005	CDS	transposable element gene		hAT-like transposase family (hobo/Ac/Tam3) has a 2	1	0	1	0	1	1	1	1	0	1	1	1	0	1	1	1	0	1	38	13	0
16187	at2g15080	1	3033	2876	2968	CDS	receptor like protein 19		receptor like protein 19 (RLP19); FUNCTIONS IN: ki	1	0	1	0	0	1	1	1	1	1	1	1	0	0	0	1	0	1	38	11	0
16188	at2g15080	1	3309	2876	2968	CDS	receptor like protein 19		receptor like protein 19 (RLP19); FUNCTIONS IN: ki	1	0	1	0	0	1	1	1	1	1	1	1	0	0	0	1	0	1	38	11	0
16890	at3g42806	1	4660	4243	4471	CDS	transposable element gene		Mutator-like transposase family has a 2.2e-53 P-va	0	1	0	0	1	1	1	0	1	0	1	1	1	1	1	1	0	0	38	11	0
17630	at5g34790	1	2076	1274	1381	CDS	transposable element gene		CACTA-like transposase family (Ptta/En/Spm) has a	0	1	1	0	1	1	0	0	1	0	1	1	0	1	1	0	1	1	38	11	0
16182	at2g15030	1	1806	1353	1458	pseudogenic_CDS			pseudogene similar to LD40380p blastp match of 31	0	0	0	1	1	0	1	1	0	1	0	1	0	1	1	1	0	1	38	10	0
15620	at1g22430	563	891	606	689	CDS	GroES-like zinc-binding dehydrogenase family prote		GroES-like zinc-binding dehydrogenase family prote	0	0	0	1	0	0	1	1	1	0	1	1	0	1	1	0	0	1	38	9	0
17177	at4g13550	5071	5321	5138	5240	five_prime_UTR	triglyceride lipases;triglyceride lipases		triglyceride lipases;triglyceride lipases; FUNCTIO	1	1	1	0	0	0	0	1	1	1	1	0	1	1	1	0	0	1	37	11	0
16063	at1g79245	1	4780	4537	4634	pseudogenic_CDS		pseudogene of unknown protein	expressed protein Several heterogeneous transcript	0	1	1	1	0	1	0	0	0	1	1	1	1	1	0	1	0	0	37	10	0
16034	at1g79245	1	4780	2204	2296	pseudogenic_CDS		pseudogene of unknown protein	expressed protein Several heterogeneous transcript	1	0	0	1	0	1	0	1	1	0	1	1	0	1	0	0	0	1	37	9	0
16803	at3g25495	1	6444	5141	5254	pseudogenic_CDS		pseudogene of leucine-rich repeat protein	expressed protein	0	0	0	0	1	0	1	1	1	0	1	0	0	1	1	0	1	1	37	9	0
16852	at3g29290	1845	2177	2016	2113	three_prime_UTR	Pentatricopeptide repeat (PPR) superfamily protein		embryo defective 2076 (emb2076); CONTAINS InterPro	1	0	0	0	0	0	0	1	1	0	1	1	0	1	1	1	0	1	37	9	0
15855	at1g61990	1	1731	100	190	five_prime_UTR	Mitochondrial transcription termination factor fam		Mitochondrial transcription termination factor fam	0	0	0	0	0	0	1	0	1	1	1	1	0	0	0	0	1	1	37	7	0
17595	at5g24930	1372	2003	1752	1846	three_prime_UTR	CONSTANS-like 4		CONSTANS-like 4 (COL4); FUNCTIONS IN: sequence-spe	1	0	1	0	1	1	1	0	1	1	1	1	0	0	1	1	0	1	36	12	0
16142	at2g11240	1	6063	3579	3779	CDS	transposable element gene		non-LTR retrotransposon family (LINE) has a 1.1e-3	0	0	1	0	1	0	0	0	0	1	1	1	1	1	1	1	0	1	36	10	0
16806	at3g25495	1	6444	5560	5651	pseudogenic_CDS		pseudogene of leucine-rich repeat protein	expressed protein	1	0	0	0	1	0	1	0	1	1	1	1	0	0	1	0	1	1	36	10	0
17113	at4g07410	1248	1831	1524	1611	CDS	Transducin family protein / WD-40 repeat family pr		Transducin family protein / WD-40 repeat family pr	0	0	1	0	1	0	1	0	1	0	1	1	0	1	0	1	1	1	36	10	0
15685	at1g31355	1	1003	222	536	pseudogenic_CDS			60S ribosomal protein L21 (RPL21D) pseudogene simi	0	1	1	0	1	1	1	1	0	0	1	0	0	1	1	0	0	0	36	9	0
15724	at1g35710	1	3076	271	1454	CDS	Protein kinase family protein with leucine-rich re		Protein kinase family protein with leucine-rich re	0	0	0	0	1	1	0	0	1	0	1	0	0	1	1	1	1	1	36	9	0
16050	at1g79245	1	4780	3343	3417	pseudogenic_CDS		pseudogene of unknown protein	expressed protein Several heterogeneous transcript	0	1	1	1	1	1	1	0	0	1	1	1	0	0	0	0	0	0	36	9	0
16064	at1g79245	1	4780	4565	4634	pseudogenic_CDS		pseudogene of unknown protein	expressed protein Several heterogeneous transcript	0	1	0	1	0	1	0	0	1	1	1	0	0	1	0	0	1	0	36	8	0
16215	at2g18090	1088	3453	2145	2233	CDS	PHD finger family protein / SWIB complex BAF60b do		PHD finger family protein / SWIB complex BAF60b do	0	0	1	0	0	0	0	0	1	1	1	1	0	1	0	0	1	1	36	8	0
16361	at2g34780	2175	3457	2349	2460	CDS	maternal effect embryo arrest 22	Encodes a novel protein of unknown function that i	MATERNAL EFFECT EMBRYO ARREST 22 (MEE22); Has 1146	1	0	1	0	0	0	0	0	1	1	1	1	0	1	1	0	0	1	35	9	0
16487	at2g39681	1	1034	288	857	CDS	TAS2; other RNA	Trans-acting siRNA primary transcript. RDR6-depend		0	0	0	0	1	0	1	0	1	0	1	1	0	1	1	1	0	1	35	9	0
16796	at3g25495	1	6444	3769	3851	pseudogenic_CDS		pseudogene of leucine-rich repeat protein	expressed protein	1	0	0	0	0	1	1	0	0	1	1	0	1	0	1	0	1	1	35	9	0
17417	at5g02950	1	2229	27	151	five_prime_UTR	Tudor/PWWP/MBT superfamily protein		Tudor/PWWP/MBT superfamily protein; CONTAINS Inter	1	0	1	0	1	0	0	0	1	0	1	1	0	1	0	1	0	1	35	9	0
15994	at1g77800	2149	2496	2332	2408	CDS	PHD finger family protein		PHD finger family protein; FUNCTIONS IN: zinc ion	0	0	0	0	0	0	1	0	1	0	1	1	0	1	1	0	1	1	35	8	0
16843	at3g28540	1	1519	413	491	CDS	P-loop containing nucleoside triphosphate hydrolas		P-loop containing nucleoside triphosphate hydrolas	0	0	1	0	0	0	0	0	1	1	1	0	0	1	1	1	0	1	35	8	0
16844	at3g28540	1	1680	413	491	CDS	P-loop containing nucleoside triphosphate hydrolas		P-loop containing nucleoside triphosphate hydrolas	0	0	1	0	0	0	0	0	1	1	1	0	0	1	1	1	0	1	35	8	0
16054	at1g79245	1	4780	3529	3649	pseudogenic_CDS		pseudogene of unknown protein	expressed protein Several heterogeneous transcript	1	1	1	1	0	1	0	0	0	0	1	1	0	0	0	0	0	0	35	7	0
15469	at1g03940	1	1515	577	708	CDS	HXXXD-type acyl-transferase family protein		HXXXD-type acyl-transferase family protein; FUNCTI	1	1	1	0	1	1	1	0	0	1	1	1	0	0	1	1	0	0	34	11	0
15961	at1g74180	1	2168	1404	1509	CDS	receptor like protein 14		receptor like protein 14 (RLP14); INVOLVED IN: sig	0	1	0	0	1	1	1	0	0	1	1	1	0	1	1	1	0	1	34	11	0
16482	at2g39380	1	2078	1343	1421	CDS	exocyst subunit exo70 family protein H2	A member of EXO70 gene family putative exocyst sub	exocyst subunit exo70 family protein H2 (EXO70H2);	0	0	1	0	0	0	0	0	1	0	1	1	0	1	1	1	1	1	34	9	0
16249	at2g20724	1	547	359	436	pseudogenic_CDS		pseudogene of unknown protein	expressed protein	0	0	0	0	0	0	0	1	0	1	1	1	0	1	1	1	0	1	34	8	0
16627	at3g07390	1	1196	584	695	CDS	auxin-responsive family protein	isolated from differential screening of a cDNA lib	Auxin-Induced in Root cultures 12 (AIR12); FUNCTIO	0	1	1	0	0	1	0	0	1	1	1	0	0	0	1	0	1	0	34	8	0
16075	at1g80245	767	956	798	884	CDS	Spc97 / Spc98 family of spindle pole body (SBP) co		Spc97 / Spc98 family of spindle pole body (SBP) co	0	0	1	0	0	0	1	0	1	0	1	1	0	1	1	0	0	0	34	7	0
16853	at3g29290	1845	2177	2025	2113	three_prime_UTR	Pentatricopeptide repeat (PPR) superfamily protein		embryo defective 2076 (emb2076); CONTAINS InterPro	0	1	0	0	0	1	1	1	1	0	1	0	0	1	1	1	1	1	33	11	0
17643	at5g35560	3031	3396	3163	3242	CDS	DENN (AEX-3) domain-containing protein		DENN (AEX-3) domain-containing protein; CONTAINS I	0	0	0	0	1	0	0	1	1	1	1	1	0	1	1	1	1	1	33	11	0
17765	at5g48412	1	717	460	575	CDS				0	0	1	0	1	1	0	0	1	1	1	0	0	1	1	1	0	1	33	10	0
17114	at4g07507	1	1516	1352	1456	CDS	transposable element gene		pseudogene replication protein A1 -related similar	0	0	0	0	0	1	1	1	1	1	1	0	0	1	1	1	0	0	33	9	0
17344	at4g34390	2452	2687	2484	2602	CDS	extra-large GTP-binding protein 2		extra-large GTP-binding protein 2 (XLG2); FUNCTION	0	0	0	0	0	0	0	0	1	1	1	1	1	0	1	0	0	1	33	7	0
15890	at1g65390	1	591	302	433	CDS	phloem protein 2 A5		phloem protein 2 A5 (PP2-A5); FUNCTIONS IN: carboh	1	1	1	0	1	1	0	0	0	0	0	0	0	0	0	0	0	0	33	5	0
15891	at1g65390	13	591	302	433	CDS	phloem protein 2 A5		phloem protein 2 A5 (PP2-A5); FUNCTIONS IN: carboh	1	1	1	0	1	1	0	0	0	0	0	0	0	0	0	0	0	0	33	5	0
15946	at1g71720	1	857	495	562	CDS	Nucleic acid-binding proteins superfamily		Nucleic acid-binding proteins superfamily; FUNCTIO	1	0	1	0	1	0	1	1	0	0	1	1	0	1	1	0	0	1	32	10	0
16581	at3g04760	1	2304	1409	1500	CDS	Pentatricopeptide repeat (PPR-like) superfamily pr		Pentatricopeptide repeat (PPR-like) superfamily pr	0	0	1	0	1	0	1	0	1	0	1	1	0	1	1	1	0	1	32	10	0
17155	at4g11521	1	1151	399	504	CDS	Receptor-like protein kinase-related family protei		Receptor-like protein kinase-related family protei	0	1	0	0	1	1	1	0	1	0	0	0	0	1	1	0	1	1	31	9	0
15737	at1g37130	1559	3412	2884	2948	CDS	nitrate reductase 2	Identified as a mutant resistant to chlorate. Enco	nitrate reductase 2 (NIA2); FUNCTIONS IN: nitrate	0	1	0	0	0	0	0	0	0	1	1	1	0	1	1	1	0	1	31	8	0
16006	at1g79245	1	4780	712	817	pseudogenic_CDS		pseudogene of unknown protein	expressed protein Several heterogeneous transcript	1	1	1	1	1	1	0	0	0	1	0	0	0	0	0	0	0	0	31	7	0
15697	at1g31950	2089	2388	2126	2234	CDS	Terpenoid cyclases/Protein prenyltransferases supe		Terpenoid cyclases/Protein prenyltransferases supe	0	0	1	0	0	0	1	1	0	0	1	1	1	1	1	0	1	1	30	10	0
16625	at3g07280	1	2294	1972	2159	pseudogenic_CDS		pseudogene of unknown protein	expressed protein	1	0	1	0	1	0	1	1	1	1	1	1	0	1	0	0	0	0	30	10	0
17192	at4g14300	756	2143	1861	2084	three_prime_UTR	RNA-binding (RRM/RBD/RNP motifs) family protein		RNA-binding (RRM/RBD/RNP motifs) family protein; F	0	0	0	0	0	0	1	0	1	1	1	1	0	1	1	1	1	1	30	10	0
15840	at1g61430	1850	3545	3028	3349	CDS	S-locus lectin protein kinase family protein		S-locus lectin protein kinase family protein; FUNC	0	0	1	0	1	0	1	0	1	0	0	1	0	1	1	1	0	1	30	9	0
17675	at5g40170	1	2484	1660	2118	CDS	receptor like protein 54		receptor like protein 54 (RLP54); FUNCTIONS IN: ki	1	0	1	0	1	1	0	0	1	1	1	0	0	1	0	1	0	0	30	9	0
16278	at2g24110	1	1018	265	358	pseudogenic_CDS			40S ribosomal protein S11 expressed pseudogene sim	0	0	0	0	0	0	1	1	1	1	1	1	0	0	1	1	0	0	30	8	0
17710	at5g42730	1	1131	417	570	pseudogenic_CDS		pseudogene similar to ACT domain-containing protei	expressed protein similar to Adagio 3 (Arabidopsis	0	1	0	0	0	0	0	0	1	1	1	1	0	1	1	0	0	1	30	8	0
16344	at2g31800	2894	3384	2967	3031	CDS	Integrin-linked protein kinase family		Integrin-linked protein kinase family; FUNCTIONS I	1	1	0	0	0	1	0	1	1	1	0	1	0	1	1	1	0	1	29	11	0
15741	at1g43886	1	6269	3921	4242	CDS	transposable element gene		copia-like retrotransposon family has a 5.3e-165 P	0	0	1	0	1	0	1	1	1	1	1	1	0	0	0	0	0	1	29	9	0
15607	at1g20920	3942	4720	4230	4328	three_prime_UTR	P-loop containing nucleoside triphosphate hydrolas		P-loop containing nucleoside triphosphate hydrolas	0	0	1	0	0	0	1	0	0	1	1	0	0	1	1	1	0	1	29	8	0
16237	at2g19280	2519	3113	2670	2915	three_prime_UTR	Pentatricopeptide repeat (PPR) superfamily protein		Pentatricopeptide repeat (PPR) superfamily protein	0	0	1	0	0	0	1	0	1	0	1	1	0	1	1	0	0	1	29	8	0
16238	at2g19280	2519	3710	2670	2915	three_prime_UTR	Pentatricopeptide repeat (PPR) superfamily protein		Pentatricopeptide repeat (PPR) superfamily protein	0	0	1	0	0	0	1	0	1	0	1	1	0	1	1	0	0	1	29	8	0
16540	at2g46730	1	2279	1756	1829	pseudogenic_CDS			pseudogene similar to 68 kDa protein blastp match	0	0	0	0	0	0	0	1	0	0	1	1	0	1	1	1	1	1	29	8	0
17211	at4g17480	1	493	361	448	CDS	alpha/beta-Hydrolases superfamily protein		alpha/beta-Hydrolases superfamily protein; FUNCTIO	1	0	1	0	0	1	1	0	1	0	1	1	0	0	0	0	0	1	29	8	0
17751	at5g46470	5316	5804	5623	5727	three_prime_UTR	disease resistance protein (TIR-NBS-LRR class) fam	Encodes RPS6 (RESISTANT TO P. SYRINGAE 6) a member	RESISTANT TO P. SYRINGAE 6 (RPS6); FUNCTIONS IN: t	1	0	1	0	1	0	0	1	1	0	1	1	0	0	0	1	0	0	29	8	0
17802	at5g52310	494	967	696	805	CDS	low-temperature-responsive protein 78 (LTI78) / de	cold regulated gene the 5' region of cor78 has cis	LOW-TEMPERATURE-INDUCED 78 (LTI78); FUNCTIONS IN:	1	1	1	1	1	1	0	1	0	0	0	0	0	0	0	0	0	1	29	8	0
16196	at2g16390	1	943	160	387	five_prime_UTR	SNF2 domain-containing protein / helicase domain-c	Putative chromatin remodeling protein member of a	DEFECTIVE IN RNA-DIRECTED DNA METHYLATION 1 (DRD1)	1	0	0	0	0	0	1	0	0	0	1	1	0	1	1	1	0	0	29	7	0
17502	at5g11150	1340	1826	1592	1711	five_prime_UTR	vesicle-associated membrane protein 713	Member of Synaptobrevin-like AtVAMP7C v-SNARE prot	vesicle-associated membrane protein 713 (VAMP713);	0	0	0	0	0	1	1	1	1	1	1	1	0	0	0	0	0	0	29	7	0
15534	at1g13470	1	926	571	664	CDS	Protein of unknown function (DUF1262)		Protein of unknown function (DUF1262); CONTAINS In	0	0	0	0	0	0	1	0	1	0	1	0	0	0	1	0	0	0	29	4	0
16465	at2g38400	684	1229	1059	1152	CDS	alanine:glyoxylate aminotransferase 3	alanine:glyoxylate aminotransferase 2 homolog (AGT	alanine:glyoxylate aminotransferase 3 (AGT3); FUNC	0	0	0	0	0	0	1	0	0	0	1	1	0	0	0	0	0	1	29	4	0
15683	at1g30757	1	635	2	114	five_prime_UTR			unknown protein; FUNCTIONS IN: molecular_function	1	1	0	1	1	1	0	0	0	1	1	0	0	1	1	0	0	0	28	9	0
15561	at1g16110	1251	2519	1358	1477	CDS	wall associated kinase-like 6	WAK-like kinase	wall associated kinase-like 6 (WAKL6); FUNCTIONS I	0	1	1	0	1	0	1	0	1	0	1	1	0	1	0	0	0	0	28	8	0
15971	at1g74590	1	635	471	581	CDS	glutathione S-transferase TAU 10	Encodes glutathione transferase belonging to the t	glutathione S-transferase TAU 10 (GSTU10); CONTAIN	0	0	0	0	0	0	0	0	1	1	1	1	1	1	1	0	0	1	28	8	0
16012	at1g79245	1	4780	1182	1255	pseudogenic_CDS		pseudogene of unknown protein	expressed protein Several heterogeneous transcript	0	1	1	1	1	1	0	0	0	1	0	0	0	1	0	1	0	0	28	8	0
17397	at5g01780	875	1294	1103	1186	CDS	2-oxoglutarate-dependent dioxygenase family protei		2-oxoglutarate-dependent dioxygenase family protei	0	0	1	0	0	0	1	0	1	0	1	1	1	0	0	1	0	1	28	8	0
17398	at5g01780	875	1459	1103	1186	CDS	2-oxoglutarate-dependent dioxygenase family protei		2-oxoglutarate-dependent dioxygenase family protei	0	0	1	0	0	0	1	0	1	0	1	1	1	0	0	1	0	1	28	8	0
17741	at5g46450	565	1672	749	819	CDS	Disease resistance protein (TIR-NBS-LRR class) fam		Disease resistance protein (TIR-NBS-LRR class) fam	0	1	0	0	1	1	0	0	1	0	1	1	0	1	0	1	0	0	28	8	0
15735	at1g36680	1	1123	609	999	CDS	transposable element gene		CACTA-like transposase family (Ptta/En/Spm) has a	0	0	0	1	0	0	1	0	1	0	0	0	0	1	1	1	0	1	28	7	0
15529	at1g13150	1	1822	294	428	CDS	cytochrome P450 family 86 subfamily C polypeptide	member of CYP86C	cytochrome P450 family 86 subfamily C polypeptide	0	0	0	0	0	0	0	0	1	0	1	1	1	1	1	1	1	1	27	9	0
16227	at2g19250	1	3015	667	945	pseudogenic_CDS			pseudogene similar to Magnesium-chelatase subunit	0	0	0	0	0	0	1	0	0	1	1	0	0	1	1	1	1	1	27	8	0
16234	at2g19250	1	3015	1639	2036	pseudogenic_CDS			pseudogene similar to Magnesium-chelatase subunit	1	0	1	0	0	0	1	1	1	1	0	1	0	1	0	0	0	0	27	8	0
16270	at2g23200	1	2633	2192	2321	CDS	Protein kinase superfamily protein		Protein kinase superfamily protein; FUNCTIONS IN:	1	0	0	0	1	0	0	1	0	1	1	1	0	1	0	0	0	1	27	8	0
16031	at1g79245	1	4780	2008	2134	pseudogenic_CDS		pseudogene of unknown protein	expressed protein Several heterogeneous transcript	1	1	1	1	0	1	0	0	0	0	1	1	0	0	0	0	0	0	27	7	0
16374	at2g36120	1	1029	212	339	CDS	Glycine-rich protein family	Encodes a glycine rich protein that is involved in	DEFECTIVELY ORGANIZED TRIBUTARIES 1 (DOT1); INVOLV	0	0	0	0	1	0	1	0	0	1	1	1	0	1	0	0	0	1	27	7	0
16779	at3g25495	1	6444	208	284	pseudogenic_CDS		pseudogene of leucine-rich repeat protein	expressed protein	0	0	0	0	1	0	1	0	1	0	1	1	0	0	1	0	0	1	27	7	0
17747	at5g46470	2884	3960	2927	3021	CDS	disease resistance protein (TIR-NBS-LRR class) fam	Encodes RPS6 (RESISTANT TO P. SYRINGAE 6) a member	RESISTANT TO P. SYRINGAE 6 (RPS6); FUNCTIONS IN: t	0	0	0	0	1	0	0	0	0	0	1	1	0	1	1	0	1	1	27	7	0
15945	at1g71410	1	1236	23	153	three_prime_UTR	ARM repeat superfamily protein		ARM repeat superfamily protein; FUNCTIONS IN: bind	0	1	0	0	0	1	0	0	0	1	1	1	0	1	0	1	0	1	26	8	0
16831	at3g27250	1	1187	963	1043	three_prime_UTR			unknown protein; BEST Arabidopsis thaliana protein	0	0	0	0	1	0	1	1	1	0	0	0	0	1	1	1	1	0	26	8	0
17720	at5g43920	1995	2315	2139	2234	CDS	transducin family protein / WD-40 repeat family pr		transducin family protein / WD-40 repeat family pr	0	0	0	0	0	0	1	0	1	0	0	1	1	1	1	1	0	1	26	8	0
16198	at2g16650	1257	2302	2077	2172	CDS	proteinaceous RNase P 2		proteinaceous RNase P 2 (PRORP2); FUNCTIONS IN: an	0	0	0	0	0	0	0	0	0	0	1	1	0	1	1	1	0	1	26	6	0
17773	at5g48620	2755	4977	4460	4585	three_prime_UTR	Disease resistance protein (CC-NBS-LRR class) fami		Disease resistance protein (CC-NBS-LRR class) fami	0	0	0	0	0	0	0	0	0	0	1	1	0	1	1	1	0	1	26	6	0
16181	at2g15030	1	1806	684	778	pseudogenic_CDS			pseudogene similar to LD40380p blastp match of 31	0	0	0	1	0	0	1	0	0	0	1	1	1	1	1	1	1	0	25	9	0
15668	at1g29410	1	1125	454	554	three_prime_UTR	phosphoribosylanthranilate isomerase 3	Encodes phosphoribosylanthranilate isomerase which	phosphoribosylanthranilate isomerase 3 (PAI3); CON	0	1	0	0	0	0	0	1	0	1	0	1	0	1	1	1	1	0	25	8	0
15913	at1g67520	495	955	648	718	three_prime_UTR	lectin protein kinase family protein		lectin protein kinase family protein; FUNCTIONS IN	0	0	0	0	1	0	0	1	1	0	1	0	0	1	1	1	0	0	25	7	0
16088	at2g01175	1	1333	866	1189	CDS			unknown protein; FUNCTIONS IN: molecular_function	0	0	0	0	0	0	1	0	1	0	1	1	0	1	0	1	0	1	25	7	0
16179	at2g14090	1	1586	627	707	pseudogenic_CDS			pseudogene expressed protein	0	1	0	0	0	0	0	0	0	0	1	1	0	1	1	1	0	1	25	7	0
16429	at2g36120	1	1029	620	717	CDS	Glycine-rich protein family	Encodes a glycine rich protein that is involved in	DEFECTIVELY ORGANIZED TRIBUTARIES 1 (DOT1); INVOLV	0	1	0	0	0	0	0	1	0	1	0	1	0	1	0	1	0	1	25	7	0
17792	at5g51410	1	855	473	606	three_prime_UTR	LUC7 N_terminus domain-containing protein		LUC7 N_terminus domain-containing protein; CONTAIN	0	0	1	0	0	0	0	0	1	0	1	0	0	1	1	1	0	1	25	7	0
17793	at5g51410	318	653	473	606	three_prime_UTR	LUC7 N_terminus domain-containing protein		LUC7 N_terminus domain-containing protein; CONTAIN	0	0	1	0	0	0	0	0	1	0	1	0	0	1	1	1	0	1	25	7	0
17716	at5g43403	1	557	333	464	CDS	other RNA	Unknown gene		1	0	1	0	1	0	1	0	1	1	1	0	0	1	1	0	0	0	24	9	0
17043	at3g63340	6075	6750	6248	6702	CDS	Protein phosphatase 2C family protein		Protein phosphatase 2C family protein; FUNCTIONS I	1	0	1	0	0	0	1	0	0	1	1	1	0	1	0	0	0	1	24	8	0
17504	at5g11650	1403	2146	1554	1638	CDS	alpha/beta-Hydrolases superfamily protein		alpha/beta-Hydrolases superfamily protein; FUNCTIO	0	0	1	0	0	0	1	0	1	1	1	1	0	0	1	0	0	1	24	8	0
17627	at5g34790	1	2076	298	380	CDS	transposable element gene		CACTA-like transposase family (Ptta/En/Spm) has a	0	1	0	0	0	1	1	0	0	0	1	1	0	1	1	0	0	1	24	8	0
15679	at1g30360	2752	3333	2847	2947	CDS	Early-responsive to dehydration stress protein (ER		early-responsive to dehydration 4 (ERD4); INVOLVED	0	0	0	0	1	0	1	1	0	0	1	1	0	1	1	0	0	0	24	7	0
16092	at2g01690	1	607	318	435	three_prime_UTR	ARM repeat superfamily protein		ARM repeat superfamily protein; FUNCTIONS IN: bind	0	0	1	0	1	0	1	0	0	0	1	0	0	1	1	0	0	0	24	6	0
17482	at5g08770	1	903	660	770	CDS			unknown protein; Has 30201 Blast hits to 17322 pro	0	0	0	0	0	0	0	0	0	0	0	1	0	1	1	1	0	1	24	5	0
17915	at5g65380	2254	2507	2311	2392	CDS	MATE efflux family protein		MATE efflux family protein; FUNCTIONS IN: antiport	0	1	0	0	0	0	0	0	0	0	1	1	0	0	0	0	0	1	24	4	0
15678	at1g30300	2007	2371	2068	2164	three_prime_UTR	Metallo-hydrolase/oxidoreductase superfamily prote		Metallo-hydrolase/oxidoreductase superfamily prote	1	0	1	0	1	0	1	0	1	0	1	1	0	0	1	0	0	0	23	8	0
16233	at2g19250	1	3015	1639	2028	pseudogenic_CDS			pseudogene similar to Magnesium-chelatase subunit	1	0	0	0	0	0	1	0	1	1	1	0	0	1	1	0	0	1	23	8	0
16292	at2g25730	4962	5294	5181	5255	CDS			unknown protein; Has 157 Blast hits to 144 protein	0	0	1	0	0	0	1	0	1	1	1	0	0	0	1	0	1	1	23	8	0
16802	at3g25495	1	6444	5141	5245	pseudogenic_CDS		pseudogene of leucine-rich repeat protein	expressed protein	0	0	0	0	1	0	0	0	1	1	1	1	0	1	1	0	0	1	23	8	0
16840	at3g28150	1	883	3	377	three_prime_UTR	TRICHOME BIREFRINGENCE-LIKE 22	Encodes a member of the TBL (TRICHOME BIREFRINGENC	TRICHOME BIREFRINGENCE-LIKE 22 (TBL22); CONTAINS I	0	0	1	0	0	0	0	1	0	1	1	1	0	1	1	0	0	1	23	8	0
17734	at5g46090	1	645	88	170	CDS	Protein of unknown function (DUF679)		Protein of unknown function (DUF679); FUNCTIONS IN	0	1	0	0	0	0	1	1	0	0	1	1	0	1	1	1	0	0	23	8	0
17851	at5g59710	1	765	178	679	five_prime_UTR	VIRE2 interacting protein 2	Encodes a nuclear-localized NOT (negative on TATA-	VIRE2 interacting protein 2 (VIP2); CONTAINS Inter	1	1	1	0	0	0	1	0	1	1	1	0	0	0	0	0	0	1	23	8	0
15583	at1g17970	1	701	421	580	CDS	RING/U-box superfamily protein		RING/U-box superfamily protein; FUNCTIONS IN: zinc	0	0	1	0	0	0	1	1	1	1	1	1	0	0	0	0	0	0	23	7	0
15640	at1g26580	1	1159	673	977	five_prime_UTR			FUNCTIONS IN: molecular_function unknown; INVOLVED	0	1	1	0	0	1	0	0	1	0	1	0	0	1	1	0	0	0	23	7	0
16135	at2g11240	1	6063	2239	2323	CDS	transposable element gene		non-LTR retrotransposon family (LINE) has a 1.1e-3	0	0	0	0	0	0	1	0	1	0	1	1	0	1	1	0	1	0	23	7	0
17120	at4g08110	1	2715	612	995	CDS	transposable element gene		CACTA-like transposase family (Ptta/En/Spm) has a	0	0	0	0	0	0	0	1	0	0	1	1	0	0	1	1	1	1	23	7	0
17723	at5g44230	1	1974	36	119	CDS	Pentatricopeptide repeat (PPR) superfamily protein		Pentatricopeptide repeat (PPR) superfamily protein	0	0	0	0	0	0	1	1	0	1	0	0	0	1	1	0	1	1	23	7	0
16079	at1g80790	1	174	14	149	five_prime_UTR	XH/XS domain-containing protein		XH/XS domain-containing protein; CONTAINS InterPro	0	0	0	0	0	0	1	0	0	0	1	1	0	1	1	0	0	1	23	6	0
16385	at2g36120	1	1029	236	363	CDS	Glycine-rich protein family	Encodes a glycine rich protein that is involved in	DEFECTIVELY ORGANIZED TRIBUTARIES 1 (DOT1); INVOLV	0	0	0	0	0	0	1	0	0	1	0	1	0	1	1	0	0	1	23	6	0
17275	at4g24900	784	1075	865	975	CDS			unknown protein; Has 119 Blast hits to 96 proteins	0	0	0	0	0	0	0	1	0	0	1	1	0	1	1	0	1	0	23	6	0
17931	at5g67110	1	418	22	183	three_prime_UTR	basic helix-loop-helix (bHLH) DNA-binding superfam	encodes a myc/bHLH transcription factor-like prot	ALCATRAZ (ALC); CONTAINS InterPro DOMAIN/s: Helix-	0	0	0	0	0	0	0	1	1	0	1	1	0	1	1	0	0	0	23	6	0
17932	at5g67110	2	418	22	183	three_prime_UTR	basic helix-loop-helix (bHLH) DNA-binding superfam	encodes a myc/bHLH transcription factor-like prot	ALCATRAZ (ALC); CONTAINS InterPro DOMAIN/s: Helix-	0	0	0	0	0	0	0	1	1	0	1	1	0	1	1	0	0	0	23	6	0
15458	at1g02816	1	1009	679	782	three_prime_UTR	Protein of unknown function DUF538		Protein of unknown function DUF538; FUNCTIONS IN:	1	0	0	0	1	0	0	1	1	0	1	1	0	0	1	0	0	1	22	8	0
17528	at5g14270	1	1670	284	500	five_prime_UTR	bromodomain and extraterminal domain protein 9		bromodomain and extraterminal domain protein 9 (BE	0	1	0	0	0	0	0	0	0	1	1	1	0	1	1	1	0	1	22	8	0
17529	at5g14270	120	1670	284	500	five_prime_UTR	bromodomain and extraterminal domain protein 9		bromodomain and extraterminal domain protein 9 (BE	0	1	0	0	0	0	0	0	0	1	1	1	0	1	1	1	0	1	22	8	0
15459	at1g03060	3188	6190	5943	6031	CDS	Beige/BEACH domain ;WD domain G-beta repeat protei	Encodes a WD/BEACH domain protein involved in cell	SPIRRIG (SPI); FUNCTIONS IN: binding; INVOLVED IN:	1	0	1	0	1	0	0	1	0	0	1	0	0	0	1	1	0	0	22	7	0
15565	at1g16550	1	2303	1375	1466	pseudogenic_CDS			pseudogene putative cell division cycle protein bl	0	0	0	0	0	0	1	0	1	1	0	1	0	1	1	0	1	0	22	7	0
16575	at3g04605	1	3727	278	592	CDS	transposable element gene		Mutator-like transposase family has a 5.9e-64 P-va	0	0	0	0	0	1	1	1	0	0	0	0	0	1	1	1	0	1	22	7	0
16790	at3g25495	1	6444	2660	2781	pseudogenic_CDS		pseudogene of leucine-rich repeat protein	expressed protein	0	0	1	0	0	0	1	0	1	0	1	0	1	0	1	0	0	1	22	7	0
17013	at3g58975	1	1888	1736	1855	pseudogenic_CDS		pseudogene of F-box family protein	expressed protein	0	0	0	0	0	0	0	1	1	0	1	1	0	1	1	1	0	0	22	7	0
17017	at3g59780	187	473	273	393	five_prime_UTR	Rhodanese/Cell cycle control phosphatase superfami		Rhodanese/Cell cycle control phosphatase superfami	1	1	1	0	0	0	0	1	0	1	1	0	0	1	0	0	0	0	22	7	0
17309	at4g30000	1	324	13	166	three_prime_UTR	Dihydropterin pyrophosphokinase / Dihydropteroate		Dihydropterin pyrophosphokinase / Dihydropteroate	0	0	0	0	0	0	0	0	1	0	1	1	0	1	1	1	0	1	22	7	0
17310	at4g30000	1	1840	13	166	three_prime_UTR	Dihydropterin pyrophosphokinase / Dihydropteroate		Dihydropterin pyrophosphokinase / Dihydropteroate	0	0	0	0	0	0	0	0	1	0	1	1	0	1	1	1	0	1	22	7	0
17153	at4g11500	1	1023	49	240	pseudogenic_CDS			pseudogene similar to putative receptor-like serin	0	0	1	0	1	1	0	1	0	0	0	1	0	1	0	0	0	0	22	6	0
17160	at4g11830	2992	3746	3609	3723	CDS	phospholipase D gamma 2	Encodes one of three phospholipase D enzymes of th	phospholipase D gamma 2 (PLDGAMMA2); FUNCTIONS IN:	0	0	1	1	0	0	0	0	0	0	1	1	0	1	1	0	0	0	22	6	0
17161	at4g11830	2992	4741	3609	3723	CDS	phospholipase D gamma 2	Encodes one of three phospholipase D enzymes of th	phospholipase D gamma 2 (PLDGAMMA2); FUNCTIONS IN:	0	0	1	1	0	0	0	0	0	0	1	1	0	1	1	0	0	0	22	6	0
16242	at2g20142	1	465	162	347	CDS	Toll-Interleukin-Resistance (TIR) domain family pr		Toll-Interleukin-Resistance (TIR) domain family pr	0	0	0	0	0	0	0	0	1	0	1	0	0	0	1	0	0	0	22	3	0
16548	at3g01930	1	697	162	251	three_prime_UTR	Major facilitator superfamily protein		Major facilitator superfamily protein; EXPRESSED I	0	1	1	0	0	1	1	0	1	0	0	1	0	1	0	1	0	0	21	8	0
16918	at3g46385	1	1087	583	859	pseudogenic_CDS		pseudogene of unknown protein	expressed protein	1	0	1	0	1	0	0	0	1	1	1	1	0	1	0	0	0	0	21	8	0
17635	at5g34800	1	2037	536	643	CDS	transposable element gene		pseudogene hypothetical protein predicted proteins	0	1	0	0	0	0	1	0	1	1	1	1	0	0	1	0	0	1	21	8	0
15902	at1g66980	1789	2272	1878	2086	CDS	suppressor of npr1-1 constitutive 4	Encodes SNC4 (suppressor of npr1-1 constitutive 4)	suppressor of npr1-1 constitutive 4 (SNC4); CONTAI	1	0	0	0	0	0	0	0	0	1	1	0	1	1	1	0	0	1	21	7	0
17639	at5g34800	1	2037	1301	1388	CDS	transposable element gene		pseudogene hypothetical protein predicted proteins	0	0	0	0	0	0	0	1	1	0	1	1	0	1	0	1	0	1	21	7	0
17772	at5g48620	2755	4977	4460	4564	three_prime_UTR	Disease resistance protein (CC-NBS-LRR class) fami		Disease resistance protein (CC-NBS-LRR class) fami	0	0	1	0	0	1	1	0	0	1	1	0	0	1	0	1	0	0	21	7	0
15542	at1g14070	138	1603	1205	1307	CDS	fucosyltransferase 7	member of Xyloglucan fucosyltransferase family	fucosyltransferase 7 (FUT7); FUNCTIONS IN: transfe	0	1	0	0	0	0	0	0	1	1	1	1	0	0	1	0	0	0	21	6	0
15814	at1g56120	2107	2674	2483	2613	CDS	Leucine-rich repeat transmembrane protein kinase		Leucine-rich repeat transmembrane protein kinase;	0	0	0	0	0	0	0	1	1	0	1	0	0	0	1	1	1	0	21	6	0
15816	at1g56140	2309	2691	2367	2439	CDS	Leucine-rich repeat transmembrane protein kinase		Leucine-rich repeat transmembrane protein kinase;	0	0	1	0	1	0	1	0	1	0	1	0	0	0	1	0	0	0	21	6	0
16348	at2g32290	1622	2095	1796	1891	CDS	beta-amylase 6		beta-amylase 6 (BAM6); FUNCTIONS IN: cation bindin	0	0	0	0	0	0	1	0	1	0	1	1	0	1	0	0	0	1	21	6	0
16677	at3g12915	1	208	4	170	five_prime_UTR	Ribosomal protein S5/Elongation factor G/III/V fam		Ribosomal protein S5/Elongation factor G/III/V fam	0	0	0	0	0	0	1	0	1	0	1	0	0	1	1	1	0	0	21	6	0
16859	at3g30122	1	2368	276	362	pseudogenic_CDS		pseudogene similar to peptide chain release factor	expressed protein	0	0	0	0	0	0	1	0	1	0	1	1	0	0	1	0	1	0	21	6	0
17063	at4g02500	1	1142	1	98	five_prime_UTR	UDP-xylosyltransferase 2	Encodes a protein with xylosyltransferase activity	UDP-xylosyltransferase 2 (XT2); FUNCTIONS IN: xylo	1	0	1	0	0	0	0	0	0	1	1	1	0	1	0	0	0	0	21	6	0
16150	at2g11240	1	6063	4196	4346	CDS	transposable element gene		non-LTR retrotransposon family (LINE) has a 1.1e-3	1	0	1	0	1	0	0	0	1	0	1	1	0	1	1	0	0	0	20	8	0
15637	at1g26150	2109	3661	3303	3397	five_prime_UTR	proline-rich extensin-like receptor kinase 10		proline-rich extensin-like receptor kinase 10 (PER	1	1	1	1	0	1	0	1	0	0	1	0	0	0	0	0	0	0	20	7	0
16011	at1g79245	1	4780	876	1014	pseudogenic_CDS		pseudogene of unknown protein	expressed protein Several heterogeneous transcript	0	0	1	1	1	1	0	1	0	0	1	1	0	0	0	0	0	0	20	7	0
16867	at3g30214	1	867	118	210	pseudogenic_CDS		pseudogene of unknown protein	expressed protein	0	0	0	0	0	1	0	1	1	0	1	1	0	1	0	0	0	1	20	7	0
16877	at3g42052	1	7144	4470	4813	CDS	transposable element gene		gypsy-like retrotransposon family has a 4.0e-162 P	0	1	0	0	0	0	1	0	0	0	1	1	0	1	1	1	0	0	20	7	0
15528	at1g13150	1	1822	12	157	three_prime_UTR	cytochrome P450 family 86 subfamily C polypeptide	member of CYP86C	cytochrome P450 family 86 subfamily C polypeptide	0	0	1	0	0	0	0	0	1	0	1	1	0	1	1	0	0	0	20	6	0
15812	at1g56070	1	2756	471	538	CDS	Ribosomal protein S5/Elongation factor G/III/V fam	encodes a translation elongation factor 2-like pro	LOW EXPRESSION OF OSMOTICALLY RESPONSIVE GENES 1 (	0	0	0	0	0	0	1	1	0	0	1	0	0	1	1	1	0	0	20	6	0
16826	at3g26600	1	2292	841	1085	CDS	armadillo repeat only 4	Armadillo repeat protein. One of a family of four	armadillo repeat only 4 (ARO4); FUNCTIONS IN: bind	0	0	0	0	0	0	0	1	1	1	0	1	0	1	0	1	0	0	20	6	0
16960	at3g50930	1	2314	697	787	CDS	cytochrome BC1 synthesis		cytochrome BC1 synthesis (BCS1); FUNCTIONS IN: nuc	0	0	1	0	0	0	1	0	0	0	1	1	0	1	1	0	0	0	20	6	0
17051	at4g00955	1	1210	854	932	CDS			FUNCTIONS IN: molecular_function unknown; INVOLVED	0	0	1	0	0	1	1	0	1	0	1	0	0	0	1	0	0	0	20	6	0
17116	at4g07507	1	1516	1352	1493	CDS	transposable element gene		pseudogene replication protein A1 -related similar	0	0	0	0	0	0	1	0	1	0	1	0	0	1	1	1	0	0	20	6	0
17456	at5g04880	1	1856	664	872	pseudogenic_CDS		pseudogene of ABC transporter family protein	expressed protein	0	0	0	0	0	0	0	0	0	1	1	1	0	1	1	0	0	1	20	6	0
15655	at1g28060	620	901	688	763	CDS	Pre-mRNA-splicing factor 3		Pre-mRNA-splicing factor 3; CONTAINS InterPro DOMA	0	0	0	0	0	0	1	1	1	1	1	1	0	1	0	0	0	1	19	8	0
16296	at2g25964	1	649	413	497	three_prime_UTR			unknown protein; FUNCTIONS IN: molecular_function	0	0	1	0	0	1	0	0	0	0	1	1	0	1	0	1	1	0	19	7	0
17295	at4g27520	1	1091	883	963	CDS	early nodulin-like protein 2		early nodulin-like protein 2 (ENODL2); FUNCTIONS I	0	1	0	1	0	1	0	0	0	0	0	1	0	1	1	1	0	0	19	7	0
17314	at4g31820	2917	3781	3056	3174	five_prime_UTR	Phototropic-responsive NPH3 family protein	A member of the NPY family genes (NPY1/AT4G31820 N	ENHANCER OF PINOID (ENP); FUNCTIONS IN: signal tra	1	0	1	0	0	1	0	0	0	0	1	1	0	1	0	1	0	0	19	7	0
16767	at3g24150	1328	1754	1467	1592	five_prime_UTR			unknown protein; BEST Arabidopsis thaliana protein	0	0	1	0	0	0	0	0	1	0	1	0	1	0	1	0	0	1	19	6	0
17472	at5g07370	15	1897	995	1135	CDS	inositol polyphosphate kinase 2 alpha	Encodes inositol polyphosphate kinase which phosph	inositol polyphosphate kinase 2 alpha (IPK2a); CON	0	0	0	0	0	0	0	0	1	0	0	1	0	1	1	1	0	1	19	6	0
17473	at5g07370	843	1897	995	1135	CDS	inositol polyphosphate kinase 2 alpha	Encodes inositol polyphosphate kinase which phosph	inositol polyphosphate kinase 2 alpha (IPK2a); CON	0	0	0	0	0	0	0	0	1	0	0	1	0	1	1	1	0	1	19	6	0
16306	at2g26470	1	931	462	565	CDS			unknown protein; CONTAINS InterPro DOMAIN/s: Prote	0	0	0	0	0	0	0	0	0	0	1	1	0	1	1	0	0	1	19	5	0
16989	at3g56275	1	642	151	288	pseudogenic_CDS		pseudogene of unknown protein	expressed protein	0	0	0	0	1	0	0	0	1	0	1	0	1	0	1	0	0	0	19	5	0
17550	at5g17230	2070	2666	2335	2440	CDS	PHYTOENE SYNTHASE	Encodes phytoene synthase.	PHYTOENE SYNTHASE (PSY); FUNCTIONS IN: phytoene sy	0	0	0	0	0	0	0	0	0	0	0	1	0	1	1	1	0	1	19	5	0
17296	at4g27870	3257	3960	3546	3647	CDS	Vacuolar iron transporter (VIT) family protein		Vacuolar iron transporter (VIT) family protein; FU	0	0	0	0	0	0	0	1	0	0	1	1	0	0	0	0	0	1	19	4	0
15544	at1g14560	1114	1321	1170	1254	CDS	Mitochondrial substrate carrier family protein		Mitochondrial substrate carrier family protein; FU	0	0	1	0	0	0	1	1	0	0	1	1	0	0	0	0	1	1	18	7	0
17355	at4g35760	1	502	291	385	three_prime_UTR	NAD(P)H dehydrogenase (quinone)s	Encodes a bimodular enzyme comprising an integral	NAD(P)H dehydrogenase (quinone)s; FUNCTIONS IN: NA	0	0	0	0	0	0	0	1	0	0	1	0	1	1	1	1	1	0	18	7	0
15626	at1g23470	1	840	284	367	pseudogenic_CDS			pseudogene polygalacturonase (pectinase) putative	0	0	1	0	0	0	1	0	0	0	1	1	0	0	1	0	1	0	18	6	0
15811	at1g55970	1	434	26	196	three_prime_UTR	histone acetyltransferase of the CBP family 4	HAC4 is most likely to be an expressed pseudogene	histone acetyltransferase of the CBP family 4 (HAC	0	0	0	0	1	0	1	0	0	0	1	0	0	1	1	0	0	1	18	6	0
16685	at3g14310	1675	2164	1727	1855	CDS	pectin methylesterase 3	encodes a pectin methylesterase targeted by a cell	pectin methylesterase 3 (PME3); FUNCTIONS IN: pect	0	0	0	0	1	0	0	0	0	0	0	1	0	1	1	1	0	1	18	6	0
16885	at3g42806	1	4660	3370	4471	CDS	transposable element gene		Mutator-like transposase family has a 2.2e-53 P-va	0	0	0	0	0	0	1	0	0	1	1	0	1	0	1	0	1	0	18	6	0
17154	at4g11500	1	1023	727	808	pseudogenic_CDS			pseudogene similar to putative receptor-like serin	0	1	1	0	1	0	0	1	0	0	0	1	0	1	0	0	0	0	18	6	0
17557	at5g18860	1	533	204	302	five_prime_UTR	inosine-uridine preferring nucleoside hydrolase fa		inosine-uridine preferring nucleoside hydrolase fa	1	0	0	0	1	0	0	1	1	0	1	1	0	0	0	0	0	0	18	6	0
15950	at1g72410	840	1992	1674	1812	CDS	COP1-interacting protein-related		COP1-interacting protein-related; FUNCTIONS IN: mo	0	0	0	0	0	0	0	0	0	0	0	1	0	1	1	1	0	1	18	5	0
17451	at5g04830	1727	1917	1776	1874	five_prime_UTR	Nuclear transport factor 2 (NTF2) family protein		Nuclear transport factor 2 (NTF2) family protein;	0	0	0	0	0	0	0	1	0	0	1	1	0	1	0	0	0	1	18	5	0
15510	at1g10910	2908	3227	2949	3053	CDS	Pentatricopeptide repeat (PPR) superfamily protein		Pentatricopeptide repeat (PPR) superfamily protein	0	0	0	0	0	0	0	0	0	0	1	1	0	1	1	0	0	0	18	4	0
15533	at1g13470	1	926	567	664	CDS	Protein of unknown function (DUF1262)		Protein of unknown function (DUF1262); CONTAINS In	0	0	0	0	0	0	0	0	1	0	1	0	0	0	1	0	0	0	18	3	0
15625	at1g23310	1726	1884	1746	1830	CDS	glutamate:glyoxylate aminotransferase	Identified by cloning the gene that corresponded t	glutamate:glyoxylate aminotransferase (GGT1); FUNC	0	0	0	0	0	0	0	1	0	1	1	1	0	1	1	0	0	1	17	7	0
17297	at4g27990	1	920	560	702	CDS	YGGT family protein		YLMG1-2; FUNCTIONS IN: molecular_function unknown;	1	0	0	0	0	0	1	1	0	0	0	1	0	0	1	0	1	1	17	7	0
15568	at1g17420	1	492	57	145	five_prime_UTR	lipoxygenase 3	Lipoxygenase	lipoxygenase 3 (LOX3); FUNCTIONS IN: oxidoreductas	1	0	1	0	0	1	0	0	0	0	0	1	0	0	0	1	0	1	17	6	0
15595	at1g19720	1	255	13	153	three_prime_UTR	Pentatricopeptide repeat (PPR-like) superfamily pr		Pentatricopeptide repeat (PPR-like) superfamily pr	1	0	1	0	1	0	0	0	0	0	0	1	0	0	1	0	0	1	17	6	0
15701	at1g32530	1309	2942	2335	2427	CDS	RING/U-box superfamily protein		RING/U-box superfamily protein; FUNCTIONS IN: zinc	0	0	0	0	0	0	1	0	1	1	1	1	0	0	0	1	0	0	17	6	0
15734	at1g36680	1	1123	297	382	CDS	transposable element gene		CACTA-like transposase family (Ptta/En/Spm) has a	0	0	0	0	0	0	1	1	0	0	0	1	1	1	1	0	0	0	17	6	0
15987	at1g76670	1835	2302	2079	2174	five_prime_UTR	Nucleotide-sugar transporter family protein		Nucleotide-sugar transporter family protein; CONTA	0	1	0	0	0	1	0	0	0	0	1	1	0	0	1	1	0	0	17	6	0
16183	at2g15030	1	1806	1527	1606	pseudogenic_CDS			pseudogene similar to LD40380p blastp match of 31	0	0	0	0	1	0	0	0	1	1	1	1	0	1	0	0	0	0	17	6	0
16277	at2g23600	1069	1475	1209	1292	CDS	acetone-cyanohydrin lyase	Encodes a protein shown to have carboxylesterase a	acetone-cyanohydrin lyase (ACL); FUNCTIONS IN: hyd	0	0	1	0	0	0	1	0	0	0	1	0	0	1	1	0	0	1	17	6	0
17090	at4g04925	1	624	310	377	three_prime_UTR			unknown protein; FUNCTIONS IN: molecular_function	0	0	0	0	0	0	0	0	0	1	0	1	0	1	1	1	1	0	17	6	0
17458	at5g04880	1	1856	946	1045	pseudogenic_CDS		pseudogene of ABC transporter family protein	expressed protein	0	0	0	0	0	1	0	1	0	0	0	1	0	1	1	1	0	0	17	6	0
16606	at3g05936	1	758	12	308	three_prime_UTR			unknown protein; FUNCTIONS IN: molecular_function	0	0	1	0	0	0	0	0	0	0	0	1	0	1	1	0	0	1	17	5	0
16439	at2g36780	1	1665	1318	1407	CDS	UDP-Glycosyltransferase superfamily protein		UDP-Glycosyltransferase superfamily protein; FUNCT	0	0	0	0	1	0	1	1	0	0	1	0	0	1	1	0	0	1	16	7	0
15715	at1g34300	1	2643	1080	1170	CDS	lectin protein kinase family protein		lectin protein kinase family protein; FUNCTIONS IN	0	0	1	0	0	0	0	0	0	0	1	1	0	1	0	1	0	1	16	6	0
15851	at1g61600	425	1367	506	638	CDS	Protein of unknown function (DUF1262)		Protein of unknown function (DUF1262); FUNCTIONS I	1	0	1	0	0	1	0	0	0	0	0	0	0	1	1	1	0	0	16	6	0
16029	at1g79245	1	4780	1991	2134	pseudogenic_CDS		pseudogene of unknown protein	expressed protein Several heterogeneous transcript	1	1	0	1	0	1	0	0	0	1	0	0	0	1	0	0	0	0	16	6	0
16580	at3g04690	214	2837	883	965	CDS	Malectin/receptor-like protein kinase family prote	Receptor-like kinase required for maintenance of	ANXUR1 (ANX1); FUNCTIONS IN: protein serine/threon	0	0	0	0	0	0	0	1	0	1	0	1	0	1	1	0	1	0	16	6	0
16626	at3g07330	2630	3489	3365	3451	five_prime_UTR	Cellulose-synthase-like C6	encodes a gene similar to cellulose synthase	Cellulose-synthase-like C6 (CSLC6); FUNCTIONS IN:	0	0	1	0	0	0	0	1	0	0	0	1	0	1	0	1	0	1	16	6	0
16811	at3g25760	697	1368	1040	1132	CDS	allene oxide cyclase 1	encodes allene oxide cyclase. One of four genes i	allene oxide cyclase 1 (AOC1); FUNCTIONS IN: allen	0	0	1	0	1	1	1	0	0	0	0	1	0	0	0	0	1	0	16	6	0
17175	at4g13120	1	2499	380	456	CDS	transposable element gene		hAT-like transposase family (hobo/Ac/Tam3) has a 2	0	0	0	0	0	0	1	0	0	1	1	1	0	1	1	0	0	0	16	6	0
17224	at4g19520	1735	3017	2603	2713	CDS	disease resistance protein (TIR-NBS-LRR class) fam		disease resistance protein (TIR-NBS-LRR class) fam	0	0	0	1	0	1	1	0	1	0	1	0	0	1	0	0	0	0	16	6	0
17301	at4g28900	1	4564	1176	1302	CDS	transposable element gene		copia-like retrotransposon family has a 7.7e-236 P	0	0	0	0	0	0	0	1	0	1	1	1	0	1	0	1	0	0	16	6	0
17638	at5g34800	1	2037	1140	1217	CDS	transposable element gene		pseudogene hypothetical protein predicted proteins	1	0	1	0	0	0	0	1	0	0	0	0	0	1	1	0	1	0	16	6	0
16126	at2g11240	1	6063	1020	1181	CDS	transposable element gene		non-LTR retrotransposon family (LINE) has a 1.1e-3	1	0	0	0	0	0	0	0	0	1	1	1	0	0	0	1	0	0	16	5	0
16768	at3g24400	1	3339	288	676	pseudogenic_CDS			pseudogene protein kinase family contains Pfam PF0	1	0	1	0	0	0	0	0	1	0	1	0	0	0	1	0	0	0	16	5	0
17213	at4g17910	2451	2623	2496	2560	CDS	transferases transferring acyl groups		transferases transferring acyl groups; FUNCTIONS I	0	0	0	0	0	0	1	0	0	0	1	1	0	1	0	0	0	1	16	5	0
17461	at5g04880	1	1856	1333	1565	pseudogenic_CDS		pseudogene of ABC transporter family protein	expressed protein	0	0	0	0	0	0	0	0	0	0	1	1	0	1	0	1	0	1	16	5	0
17495	at5g10745	256	1238	337	1171	three_prime_UTR			unknown protein; FUNCTIONS IN: molecular_function	0	0	0	0	0	0	0	0	0	1	1	0	0	1	1	0	0	1	16	5	0
15781	at1g51820	2491	2966	2745	2906	CDS	Leucine-rich repeat protein kinase family protein		Leucine-rich repeat protein kinase family protein;	0	1	1	0	1	1	0	0	0	0	0	0	0	0	0	0	0	0	16	4	0
15797	at1g54270	1171	1601	1244	1326	CDS	eif4a-2	member of eIF4A - eukaryotic initiation factor 4A	eif4a-2 (EIF4A-2); FUNCTIONS IN: ATP-dependent hel	0	0	1	0	0	0	1	0	0	0	1	0	0	0	1	0	0	0	16	4	0
16628	at3g07390	1	1196	749	882	CDS	auxin-responsive family protein	isolated from differential screening of a cDNA lib	Auxin-Induced in Root cultures 12 (AIR12); FUNCTIO	0	0	1	0	0	0	0	1	1	0	1	0	0	0	0	0	0	0	16	4	0
17115	at4g07507	1	1516	1352	1460	CDS	transposable element gene		pseudogene replication protein A1 -related similar	0	0	0	0	0	1	0	0	0	1	1	0	0	1	0	0	0	0	16	4	0
16513	at2g42950	1	374	81	190	five_prime_UTR	Magnesium transporter CorA-like family protein		Magnesium transporter CorA-like family protein; FU	0	0	0	0	1	0	0	0	1	1	0	1	1	0	1	0	0	1	15	7	0
17711	at5g42730	1	1131	623	693	pseudogenic_CDS		pseudogene similar to ACT domain-containing protei	expressed protein similar to Adagio 3 (Arabidopsis	0	0	1	0	0	0	0	0	0	1	1	0	0	1	1	1	0	1	15	7	0
15661	at1g28620	1	1627	1036	1416	pseudogenic_CDS			pseudogene lipase similar to lipase Arab-1 GB:S684	0	0	0	0	0	0	0	1	0	0	1	0	0	1	1	1	0	1	15	6	0
16210	at2g17530	953	1744	1259	1336	CDS	Protein kinase superfamily protein		Protein kinase superfamily protein; FUNCTIONS IN:	0	0	1	1	1	0	0	0	0	0	0	1	0	1	0	1	0	0	15	6	0
16263	at2g22080	1078	1668	1452	1546	CDS			unknown protein; Has 96314 Blast hits to 34847 pro	0	0	0	0	0	1	1	0	0	0	1	1	0	1	1	0	0	0	15	6	0
16543	at2g47890	1	720	404	481	CDS	B-box type zinc finger protein with CCT domain		B-box type zinc finger protein with CCT domain; FU	1	0	1	0	1	1	0	0	1	0	0	0	0	1	0	0	0	0	15	6	0
17547	at5g16760	1	1559	459	548	CDS	Inositol 134-trisphosphate 5/6-kinase family prote	Encodes a inositol 134-trisphosphate 5/6-kinase.	Inositol 134-trisphosphate 5/6-kinase family prote	0	0	1	0	0	0	0	1	1	0	1	1	0	0	1	0	0	0	15	6	0
17748	at5g46470	2884	3960	3027	3131	CDS	disease resistance protein (TIR-NBS-LRR class) fam	Encodes RPS6 (RESISTANT TO P. SYRINGAE 6) a member	RESISTANT TO P. SYRINGAE 6 (RPS6); FUNCTIONS IN: t	0	0	1	0	1	0	0	0	1	0	0	0	0	1	1	1	0	0	15	6	0
17921	at5g66480	450	872	616	702	CDS			unknown protein; FUNCTIONS IN: molecular_function	1	0	0	0	0	0	0	1	1	0	1	0	0	0	1	0	0	1	15	6	0
15662	at1g28620	1	1627	1255	1416	pseudogenic_CDS			pseudogene lipase similar to lipase Arab-1 GB:S684	0	0	0	0	0	0	0	0	1	0	0	1	0	1	1	0	0	1	15	5	0
15684	at1g31175	1378	2082	1413	1508	three_prime_UTR			unknown protein; Has 20 Blast hits to 20 proteins	0	0	0	0	0	0	1	0	1	0	1	1	0	1	0	0	0	0	15	5	0
15901	at1g66980	1789	2272	1878	1959	CDS	suppressor of npr1-1 constitutive 4	Encodes SNC4 (suppressor of npr1-1 constitutive 4)	suppressor of npr1-1 constitutive 4 (SNC4); CONTAI	0	0	1	0	1	0	0	1	1	0	0	0	0	0	1	0	0	0	15	5	0
15974	at1g75420	743	1014	853	951	CDS	UDP-Glycosyltransferase superfamily protein		UDP-Glycosyltransferase superfamily protein; FUNCT	0	0	0	0	0	0	0	0	1	0	1	0	1	1	1	0	0	0	15	5	0
16040	at1g79245	1	4780	2610	2773	pseudogenic_CDS		pseudogene of unknown protein	expressed protein Several heterogeneous transcript	0	1	0	1	0	0	0	0	0	0	1	0	0	1	0	0	1	0	15	5	0
16178	at2g14090	1	1586	393	481	pseudogenic_CDS			pseudogene expressed protein	1	0	0	0	0	0	0	0	0	1	1	0	0	1	1	0	0	0	15	5	0
16197	at2g16640	283	4015	2001	2130	CDS	multimeric translocon complex in the outer envelop		multimeric translocon complex in the outer envelop	0	0	0	0	0	1	1	0	0	0	0	1	0	1	1	0	0	0	15	5	0
16248	at2g20630	1378	1654	1482	1561	CDS	PP2C induced by AVRRPM1		PP2C induced by AVRRPM1 (PIA1); FUNCTIONS IN: prot	0	0	1	0	0	0	1	0	0	0	1	1	0	0	0	0	0	1	15	5	0
16730	at3g18773	1	1351	747	835	CDS	RING/U-box superfamily protein		RING/U-box superfamily protein; FUNCTIONS IN: zinc	0	0	0	0	0	1	0	0	0	0	1	0	0	1	1	0	1	0	15	5	0
16866	at3g30122	1	2368	2012	2160	pseudogenic_CDS		pseudogene similar to peptide chain release factor	expressed protein	0	0	0	0	0	0	1	0	1	0	1	0	0	1	1	0	0	0	15	5	0
17029	at3g61280	2265	2810	2320	2389	CDS;three_prime_UTR	Arabidopsis thaliana protein of unknown function (		CONTAINS InterPro DOMAIN/s: Lipopolysaccharide-mod	0	0	1	0	0	0	0	0	1	0	1	0	0	1	0	1	0	0	15	5	0
17230	at4g20440	68	1678	887	1017	CDS	small nuclear ribonucleoprotein associated protein		small nuclear ribonucleoprotein associated protein	0	0	0	0	0	0	1	0	1	1	1	0	0	0	1	0	0	0	15	5	0
17231	at4g20440	491	1681	887	1017	CDS	small nuclear ribonucleoprotein associated protein		small nuclear ribonucleoprotein associated protein	0	0	0	0	0	0	1	0	1	1	1	0	0	0	1	0	0	0	15	5	0
17232	at4g20440	567	1662	887	1017	CDS	small nuclear ribonucleoprotein associated protein		small nuclear ribonucleoprotein associated protein	0	0	0	0	0	0	1	0	1	1	1	0	0	0	1	0	0	0	15	5	0
17233	at4g20440	765	1674	887	1017	CDS	small nuclear ribonucleoprotein associated protein		small nuclear ribonucleoprotein associated protein	0	0	0	0	0	0	1	0	1	1	1	0	0	0	1	0	0	0	15	5	0
17684	at5g40910	592	1663	1241	1474	CDS	Disease resistance protein (TIR-NBS-LRR class) fam		Disease resistance protein (TIR-NBS-LRR class) fam	0	0	0	0	0	0	0	0	0	0	1	1	0	1	1	0	0	1	15	5	0
15848	at1g61520	359	1669	1279	1421	CDS	photosystem I light harvesting complex gene 3	PSI type III chlorophyll a/b-binding protein (Lhca	photosystem I light harvesting complex gene 3 (LHC	1	0	1	0	0	0	0	1	0	0	0	0	0	1	0	0	0	0	15	4	0
15849	at1g61520	820	1455	1279	1421	CDS	photosystem I light harvesting complex gene 3	PSI type III chlorophyll a/b-binding protein (Lhca	photosystem I light harvesting complex gene 3 (LHC	1	0	1	0	0	0	0	1	0	0	0	0	0	1	0	0	0	0	15	4	0
15850	at1g61520	820	1669	1279	1421	CDS	photosystem I light harvesting complex gene 3	PSI type III chlorophyll a/b-binding protein (Lhca	photosystem I light harvesting complex gene 3 (LHC	1	0	1	0	0	0	0	1	0	0	0	0	0	1	0	0	0	0	15	4	0
15468	at1g03580	1	1206	644	723	pseudogenic_CDS			pseudogene meprin and TRAF homology (MATH) domain	0	0	1	0	1	0	1	0	0	0	1	0	0	0	0	1	0	1	14	6	0
15983	at1g76320	2511	2840	2653	2762	three_prime_UTR	FAR1-related sequence 4		FAR1-related sequence 4 (FRS4); FUNCTIONS IN: zinc	0	0	1	0	0	1	1	0	0	1	0	0	0	0	1	1	0	0	14	6	0
15984	at1g76320	2511	2886	2653	2762	three_prime_UTR	FAR1-related sequence 4		FAR1-related sequence 4 (FRS4); FUNCTIONS IN: zinc	0	0	1	0	0	1	1	0	0	1	0	0	0	0	1	1	0	0	14	6	0
17171	at4g12460	4610	5233	4786	4882	three_prime_UTR	OSBP(oxysterol binding protein)-related protein 2B		OSBP(oxysterol binding protein)-related protein 2B	0	0	0	0	1	0	0	0	1	0	1	1	0	1	1	0	0	0	14	6	0
17541	at5g15630	438	894	486	595	CDS	COBRA-like extracellular glycosyl-phosphatidyl ino	Encodes a member of the COBRA family similar to ph	IRREGULAR XYLEM 6 (IRX6); INVOLVED IN: secondary c	0	0	0	0	0	0	0	0	0	0	1	1	0	1	1	1	0	1	14	6	0
17681	at5g40830	1	1542	701	822	CDS	S-adenosyl-L-methionine-dependent methyltransferas		S-adenosyl-L-methionine-dependent methyltransferas	0	0	1	0	0	0	0	0	0	1	1	1	0	1	1	0	0	0	14	6	0
15704	at1g33260	882	1868	1052	1151	CDS	Protein kinase superfamily protein		Protein kinase superfamily protein; FUNCTIONS IN:	0	0	1	0	0	0	1	0	1	0	1	0	0	0	0	0	1	0	14	5	0
15705	at1g33260	885	1868	1052	1151	CDS	Protein kinase superfamily protein		Protein kinase superfamily protein; FUNCTIONS IN:	0	0	1	0	0	0	1	0	1	0	1	0	0	0	0	0	1	0	14	5	0
15748	at1g46768	1	836	179	394	three_prime_UTR	related to AP2 1	encodes a member of the DREB subfamily A-5 of ERF/	related to AP2 1 (RAP2.1); CONTAINS InterPro DOMAI	1	0	0	0	1	1	0	0	0	1	0	1	0	0	0	0	0	0	14	5	0
15768	at1g49832	1	619	217	352	CDS				1	0	1	0	0	0	0	0	1	0	0	0	0	0	1	1	0	0	14	5	0
15772	at1g50640	1	1286	309	448	three_prime_UTR	ethylene responsive element binding factor 3	encodes a member of the ERF (ethylene response fac	ethylene responsive element binding factor 3 (ERF3	1	1	0	0	0	0	0	0	0	0	0	1	0	0	0	1	0	1	14	5	0
16619	at3g07100	3850	5357	5136	5286	five_prime_UTR	Sec23/Sec24 protein transport family protein	Encodes SEC24a/ERMO2. Required for endoplasmic re	ENDOPLASMIC RETICULUM MORPHOLOGY 2 (ERMO2); FUNCTI	1	0	0	0	0	0	0	0	0	1	1	0	0	1	1	0	0	0	14	5	0
16705	at3g15930	1	1982	460	585	CDS	Pentatricopeptide repeat (PPR) superfamily protein		Pentatricopeptide repeat (PPR) superfamily protein	0	0	0	0	0	0	1	1	1	0	1	0	0	0	0	0	1	0	14	5	0
16742	at3g20280	1	675	109	257	five_prime_UTR	RING/FYVE/PHD zinc finger superfamily protein		RING/FYVE/PHD zinc finger superfamily protein; FUN	0	1	1	0	0	0	0	0	1	0	0	1	0	0	1	0	0	0	14	5	0
16805	at3g25495	1	6444	5333	5422	pseudogenic_CDS		pseudogene of leucine-rich repeat protein	expressed protein	0	0	1	0	0	0	0	0	1	0	0	1	0	0	1	0	0	1	14	5	0
17381	at4g39270	1	2264	796	882	CDS	Leucine-rich repeat protein kinase family protein		Leucine-rich repeat protein kinase family protein;	0	0	0	0	1	0	0	0	1	0	1	0	0	1	1	0	0	0	14	5	0
15677	at1g30300	2007	2371	2068	2157	three_prime_UTR	Metallo-hydrolase/oxidoreductase superfamily prote		Metallo-hydrolase/oxidoreductase superfamily prote	0	0	1	0	0	0	0	1	0	1	0	0	0	0	1	0	0	0	14	4	0
16185	at2g15080	1	3033	1875	2017	CDS	receptor like protein 19		receptor like protein 19 (RLP19); FUNCTIONS IN: ki	0	0	1	1	0	1	0	0	0	0	0	0	0	1	0	0	0	0	14	4	0
16186	at2g15080	1	3309	1875	2017	CDS	receptor like protein 19		receptor like protein 19 (RLP19); FUNCTIONS IN: ki	0	0	1	1	0	1	0	0	0	0	0	0	0	1	0	0	0	0	14	4	0
16693	at3g14800	1	3115	195	307	CDS	transposable element gene		hAT-like transposase family (hobo/Ac/Tam3) has a 2	1	0	0	0	0	0	0	0	0	0	1	1	0	0	1	0	0	0	14	4	0
16824	at3g26540	1	2103	1165	1255	CDS	Tetratricopeptide repeat (TPR)-like superfamily pr		Tetratricopeptide repeat (TPR)-like superfamily pr	0	0	0	0	0	0	0	0	1	0	0	1	0	1	0	0	0	0	14	3	0
16990	at3g56275	1	642	157	288	pseudogenic_CDS		pseudogene of unknown protein	expressed protein	0	0	0	0	0	0	0	0	0	0	1	0	0	0	1	0	1	0	14	3	0
17048	at4g00700	1	2938	12	150	five_prime_UTR	C2 calcium/lipid-binding plant phosphoribosyltrans		C2 calcium/lipid-binding plant phosphoribosyltrans	0	0	0	0	0	0	0	0	1	0	1	0	0	0	1	0	0	0	14	3	0
16128	at2g11240	1	6063	1095	1186	CDS	transposable element gene		non-LTR retrotransposon family (LINE) has a 1.1e-3	0	0	0	0	0	0	0	0	1	1	0	1	0	1	1	0	1	0	13	6	0
16690	at3g14460	1	4275	1020	1119	CDS	LRR and NB-ARC domains-containing disease resistan		LRR and NB-ARC domains-containing disease resistan	0	0	0	0	1	1	1	0	1	1	0	0	0	1	0	0	0	0	13	6	0
17625	at5g33382	1	4769	1057	1348	CDS	transposable element gene		copia-like retrotransposon family has a 2.3e-126 P	0	0	1	0	0	1	1	1	0	1	1	0	0	0	0	0	0	0	13	6	0
15833	at1g60950	1	833	455	536	CDS	2Fe-2S ferredoxin-like superfamily protein	encodes a major leaf ferredoxin	FED A; FUNCTIONS IN: electron carrier activity iro	0	0	1	0	0	1	0	1	0	0	0	0	0	1	1	0	0	0	13	5	0
16200	at2g16870	1978	3073	2806	2889	CDS	Disease resistance protein (TIR-NBS-LRR class) fam		Disease resistance protein (TIR-NBS-LRR class) fam	0	0	0	0	0	0	0	0	0	0	1	1	0	1	1	1	0	0	13	5	0
16783	at3g25495	1	6444	737	825	pseudogenic_CDS		pseudogene of leucine-rich repeat protein	expressed protein	0	0	0	0	0	0	1	1	1	0	1	0	0	0	0	0	0	1	13	5	0
17379	at4g39140	303	1263	864	972	CDS	RING/U-box superfamily protein		RING/U-box superfamily protein; FUNCTIONS IN: zinc	0	0	0	0	0	0	1	0	1	0	1	0	0	1	1	0	0	0	13	5	0
17678	at5g40450	10820	11002	10919	10978	five_prime_UTR			unknown protein; FUNCTIONS IN: molecular_function	0	0	0	0	0	0	1	0	0	0	1	0	1	1	1	0	0	0	13	5	0
15453	at1g02020	1	2333	1485	1577	CDS	nitroreductase family protein		nitroreductase family protein; FUNCTIONS IN: oxido	0	0	0	0	0	0	1	0	0	1	0	1	0	0	0	0	0	1	13	4	0
15454	at1g02020	602	2333	1485	1577	CDS	nitroreductase family protein		nitroreductase family protein; FUNCTIONS IN: oxido	0	0	0	0	0	0	1	0	0	1	0	1	0	0	0	0	0	1	13	4	0
15497	at1g08680	2993	3592	3116	3182	CDS	ARF GAP-like zinc finger-containing protein ZIGA4	A member of ARF GAP domain (AGD) A thaliana has 15	ARF GAP-like zinc finger-containing protein ZIGA4	0	0	0	0	0	0	0	0	0	0	1	1	0	1	0	0	0	1	13	4	0
15818	at1g56460	1647	2232	1934	2040	CDS	HIT zinc finger ;PAPA-1-like conserved region		HIT zinc finger ;PAPA-1-like conserved region; LOC	0	0	0	0	0	0	0	0	0	0	0	1	0	1	0	1	0	1	13	4	0
15893	at1g65500	1	129	24	96	CDS			unknown protein; FUNCTIONS IN: molecular_function	0	0	0	0	0	0	0	0	0	0	1	1	0	1	0	1	0	0	13	4	0
17208	at4g17250	1	2097	362	469	CDS			unknown protein; BEST Arabidopsis thaliana protein	0	0	0	0	1	0	0	0	1	0	0	1	0	0	1	0	0	0	13	4	0
17209	at4g17250	171	2537	362	469	CDS			unknown protein; BEST Arabidopsis thaliana protein	0	0	0	0	1	0	0	0	1	0	0	1	0	0	1	0	0	0	13	4	0
17929	at5g66790	1	754	529	610	CDS	Protein kinase superfamily protein		Protein kinase superfamily protein; FUNCTIONS IN:	0	0	0	0	1	0	0	0	0	0	1	0	0	1	1	0	0	0	13	4	0
15609	at1g20920	3942	4720	4416	4511	three_prime_UTR	P-loop containing nucleoside triphosphate hydrolas		P-loop containing nucleoside triphosphate hydrolas	0	0	1	0	0	0	0	0	0	1	0	0	0	1	0	0	0	0	13	3	0
16009	at1g79245	1	4780	729	844	pseudogenic_CDS		pseudogene of unknown protein	expressed protein Several heterogeneous transcript	1	0	1	0	0	1	0	0	0	0	0	0	0	0	0	0	0	0	13	3	0
16891	at3g42806	1	4660	4283	4471	CDS	transposable element gene		Mutator-like transposase family has a 2.2e-53 P-va	0	0	0	0	0	0	0	0	1	0	1	0	0	1	0	0	0	0	13	3	0
17712	at5g42825	1	779	197	473	CDS			unknown protein; Has 35333 Blast hits to 34131 pro	0	0	0	0	0	0	1	0	0	0	0	0	0	1	1	0	0	0	13	3	0
16007	at1g79245	1	4780	729	755	pseudogenic_CDS		pseudogene of unknown protein	expressed protein Several heterogeneous transcript	0	1	0	1	1	1	0	0	0	0	1	0	0	1	0	0	0	0	12	6	0
15530	at1g13150	1	1822	500	586	CDS	cytochrome P450 family 86 subfamily C polypeptide	member of CYP86C	cytochrome P450 family 86 subfamily C polypeptide	0	0	0	0	0	0	0	0	0	0	1	1	0	1	1	1	0	0	12	5	0
15613	at1g21840	1	1299	110	385	five_prime_UTR	urease accessory protein F	Encodes a urease accessory protein which is essent	urease accessory protein F (UREF); FUNCTIONS IN: n	0	0	1	0	0	1	0	0	1	0	0	0	1	0	0	1	0	0	12	5	0
16059	at1g79245	1	4780	4126	4325	pseudogenic_CDS		pseudogene of unknown protein	expressed protein Several heterogeneous transcript	1	1	0	0	0	1	0	0	0	0	0	1	0	0	1	0	0	0	12	5	0
16123	at2g10950	1	534	20	115	three_prime_UTR	BSD domain-containing protein		BSD domain-containing protein; CONTAINS InterPro D	0	1	1	0	0	0	0	0	1	0	1	0	0	1	0	0	0	0	12	5	0
16133	at2g11240	1	6063	2234	2323	CDS	transposable element gene		non-LTR retrotransposon family (LINE) has a 1.1e-3	0	0	1	0	0	0	0	0	0	0	0	1	0	1	1	1	0	0	12	5	0
16230	at2g19250	1	3015	1269	1381	pseudogenic_CDS			pseudogene similar to Magnesium-chelatase subunit	0	0	0	0	0	0	1	0	0	1	1	0	0	1	1	0	0	0	12	5	0
16478	at2g39020	1	1014	279	364	CDS	Acyl-CoA N-acyltransferases (NAT) superfamily prot		Acyl-CoA N-acyltransferases (NAT) superfamily prot	0	0	1	0	0	0	1	0	1	0	1	0	0	0	0	0	0	1	12	5	0
17028	at3g61210	1	830	429	543	CDS	S-adenosyl-L-methionine-dependent methyltransferas		S-adenosyl-L-methionine-dependent methyltransferas	0	0	1	0	1	0	0	0	0	0	1	1	0	1	0	0	0	0	12	5	0
17156	at4g11830	2992	3746	3338	3429	CDS	phospholipase D gamma 2	Encodes one of three phospholipase D enzymes of th	phospholipase D gamma 2 (PLDGAMMA2); FUNCTIONS IN:	1	0	0	0	0	0	0	0	0	0	1	1	0	1	0	0	0	1	12	5	0
17157	at4g11830	2992	4741	3338	3429	CDS	phospholipase D gamma 2	Encodes one of three phospholipase D enzymes of th	phospholipase D gamma 2 (PLDGAMMA2); FUNCTIONS IN:	1	0	0	0	0	0	0	0	0	0	1	1	0	1	0	0	0	1	12	5	0
15667	at1g29400	3015	3454	3121	3203	CDS	MEI2-like protein 5	A member of mei2-like gene family predominantly pl	MEI2-like protein 5 (ML5); FUNCTIONS IN: RNA bindi	0	0	0	0	0	0	0	0	0	0	1	1	0	1	0	0	0	1	12	4	0
16023	at1g79245	1	4780	1513	1600	pseudogenic_CDS		pseudogene of unknown protein	expressed protein Several heterogeneous transcript	0	0	1	0	0	1	1	1	0	0	0	0	0	0	0	0	0	0	12	4	0
16051	at1g79245	1	4780	3343	3447	pseudogenic_CDS		pseudogene of unknown protein	expressed protein Several heterogeneous transcript	0	1	0	1	0	1	0	0	0	0	1	0	0	0	0	0	0	0	12	4	0
16536	at2g46730	1	2279	50	158	pseudogenic_CDS			pseudogene similar to 68 kDa protein blastp match	0	0	0	0	0	0	1	0	0	0	1	0	0	1	1	0	0	0	12	4	0
16612	at3g06510	1691	2195	2027	2110	CDS	Glycosyl hydrolase superfamily protein	Encodes a protein with beta-glucosidase activity m	SENSITIVE TO FREEZING 2 (SFR2); FUNCTIONS IN: beta	0	0	0	0	0	0	0	0	0	1	0	1	0	0	1	0	0	1	12	4	0
16613	at3g06510	1962	2195	2027	2110	CDS	Glycosyl hydrolase superfamily protein	Encodes a protein with beta-glucosidase activity m	SENSITIVE TO FREEZING 2 (SFR2); FUNCTIONS IN: beta	0	0	0	0	0	0	0	0	0	1	0	1	0	0	1	0	0	1	12	4	0
17007	at3g58430	1907	2338	1957	2043	CDS	TRAF-like family protein		TRAF-like family protein; CONTAINS InterPro DOMAIN	0	0	1	0	0	0	1	0	1	0	1	0	0	0	0	0	0	0	12	4	0
17312	at4g31060	508	1609	585	832	five_prime_UTR	Integrase-type DNA-binding superfamily protein	encodes a member of the DREB subfamily A-5 of ERF/	Integrase-type DNA-binding superfamily protein; FU	0	0	0	0	0	0	0	0	0	0	0	1	0	1	0	0	1	1	12	4	0
17646	at5g35935	1	6504	6139	6229	CDS	transposable element gene		copia-like retrotransposon family has a 2.0e-232 P	0	0	0	0	0	0	1	0	0	1	0	0	0	1	0	1	0	0	12	4	0
17672	at5g39570	1	1118	911	1008	CDS			FUNCTIONS IN: molecular_function unknown; INVOLVED	1	0	0	0	0	0	1	0	1	0	1	0	0	0	0	0	0	0	12	4	0
17902	at5g63470	368	1417	1083	1175	CDS	nuclear factor Y subunit C4		nuclear factor Y subunit C4 (NF-YC4); CONTAINS Int	0	0	0	0	0	0	1	1	1	0	0	1	0	0	0	0	0	0	12	4	0
17903	at5g63470	636	1398	1083	1175	CDS	nuclear factor Y subunit C4		nuclear factor Y subunit C4 (NF-YC4); CONTAINS Int	0	0	0	0	0	0	1	1	1	0	0	1	0	0	0	0	0	0	12	4	0
15792	at1g53350	1	871	282	382	CDS	Disease resistance protein (CC-NBS-LRR class) fami		Disease resistance protein (CC-NBS-LRR class) fami	0	0	0	0	0	0	0	0	0	0	1	1	0	1	0	0	0	0	12	3	0
16107	at2g05100	1	861	65	305	three_prime_UTR	photosystem II light harvesting complex gene 2.1	Lhcb2.1 protein encoding a subunit of the light ha	photosystem II light harvesting complex gene 2.1 (	1	1	1	0	0	0	0	0	0	0	0	0	0	0	0	0	0	0	12	3	0
16396	at2g36120	1	1029	293	483	CDS	Glycine-rich protein family	Encodes a glycine rich protein that is involved in	DEFECTIVELY ORGANIZED TRIBUTARIES 1 (DOT1); INVOLV	0	0	0	0	0	0	0	0	0	0	0	1	0	1	0	1	0	0	12	3	0
16748	at3g21250	3569	5520	4171	4261	CDS	multidrug resistance-associated protein 6	member of MRP subfamily	multidrug resistance-associated protein 6 (MRP6);	0	0	0	0	0	0	0	0	0	0	0	1	0	1	0	0	0	1	12	3	0
17141	at4g08920	961	2449	1309	1404	CDS	cryptochrome 1	Encodes CRY1 a flavin-type blue-light photorecepto	cryptochrome 1 (CRY1); CONTAINS InterPro DOMAIN/s:	0	0	0	0	0	0	1	0	0	0	0	1	0	1	0	0	0	0	12	3	0
15653	at1g28050	457	701	580	672	CDS	B-box type zinc finger protein with CCT domain		B-box type zinc finger protein with CCT domain; FU	0	0	0	0	0	0	0	0	0	0	0	1	0	0	0	0	0	1	12	2	0
15448	at1g01550	873	2137	1433	1525	CDS	Protein of unknown function (DUF793)	BYPASS1 required to prevent constitutive productio	BYPASS 1 (BPS1); FUNCTIONS IN: molecular_function	0	0	0	0	1	0	1	0	0	0	1	1	0	0	0	1	0	0	11	5	0
15483	at1g06640	1	561	403	483	CDS	2-oxoglutarate (2OG) and Fe(II)-dependent oxygenas	encodes a protein whose sequence is similar to a 2	2-oxoglutarate (2OG) and Fe(II)-dependent oxygenas	0	0	0	0	0	0	0	0	1	0	0	1	1	0	0	0	1	1	11	5	0
16264	at2g22260	1733	2068	1951	2028	three_prime_UTR	oxidoreductase 2OG-Fe(II) oxygenase family protein		oxidoreductase 2OG-Fe(II) oxygenase family protein	0	0	0	0	0	0	1	0	1	0	1	0	0	0	1	0	1	0	11	5	0
16643	at3g08670	2453	2988	2833	2935	three_prime_UTR			unknown protein; BEST Arabidopsis thaliana protein	0	1	0	0	0	1	1	0	0	0	0	0	0	0	1	1	0	0	11	5	0
16666	at3g12140	1	406	136	240	three_prime_UTR	Emsy N Terminus (ENT)/ plant Tudor-like domains-co		Emsy N Terminus (ENT)/ plant Tudor-like domains-co	1	1	0	0	0	0	0	0	0	1	1	0	0	0	1	0	0	0	11	5	0
16878	at3g42052	1	7144	4494	4602	CDS	transposable element gene		gypsy-like retrotransposon family has a 4.0e-162 P	0	1	0	0	0	0	0	0	0	1	1	1	0	0	0	1	0	0	11	5	0
17250	at4g21860	1	382	105	198	three_prime_UTR	methionine sulfoxide reductase B 2		methionine sulfoxide reductase B 2 (MSRB2); FUNCTI	0	0	1	0	1	0	0	0	1	0	0	0	0	0	0	1	1	0	11	5	0
17251	at4g21860	1	392	105	198	three_prime_UTR	methionine sulfoxide reductase B 2		methionine sulfoxide reductase B 2 (MSRB2); FUNCTI	0	0	1	0	1	0	0	0	1	0	0	0	0	0	0	1	1	0	11	5	0
17252	at4g21860	93	392	105	198	three_prime_UTR	methionine sulfoxide reductase B 2		methionine sulfoxide reductase B 2 (MSRB2); FUNCTI	0	0	1	0	1	0	0	0	1	0	0	0	0	0	0	1	1	0	11	5	0
17709	at5g42560	1619	2330	1739	1812	CDS	Abscisic acid-responsive (TB2/DP1 HVA22) family pr		Abscisic acid-responsive (TB2/DP1 HVA22) family pr	0	0	1	0	0	0	1	0	0	0	1	1	0	0	0	0	0	1	11	5	0
17924	at5g66630	2719	3275	2883	2975	CDS	DA1-related protein 5		DA1-related protein 5 (DAR5); FUNCTIONS IN: zinc i	0	0	0	0	0	0	1	0	1	0	1	0	0	0	1	1	0	0	11	5	0
15480	at1g06370	1	272	16	106	pseudogenic_CDS			pseudogene similar to putative glycolipid alpha-ma	0	0	0	0	0	0	1	0	0	1	1	1	0	0	0	0	0	0	11	4	0
15659	at1g28620	1	1627	707	813	pseudogenic_CDS			pseudogene lipase similar to lipase Arab-1 GB:S684	0	0	1	0	0	1	0	0	0	0	0	0	0	1	1	0	0	0	11	4	0
15807	at1g55530	1	1362	820	920	CDS	RING/U-box superfamily protein		RING/U-box superfamily protein; FUNCTIONS IN: zinc	0	0	0	0	0	0	0	0	1	0	1	0	0	1	1	0	0	0	11	4	0
16339	at2g30600	507	1344	889	972	CDS	BTB/POZ domain-containing protein		BTB/POZ domain-containing protein; INVOLVED IN: ce	1	0	0	1	1	0	0	0	0	0	0	0	0	1	0	0	0	0	11	4	0
16420	at2g36120	1	1029	518	723	CDS	Glycine-rich protein family	Encodes a glycine rich protein that is involved in	DEFECTIVELY ORGANIZED TRIBUTARIES 1 (DOT1); INVOLV	0	0	0	0	0	0	0	1	0	0	0	0	0	1	0	1	0	1	11	4	0
16484	at2g39380	1	2078	1742	1820	CDS	exocyst subunit exo70 family protein H2	A member of EXO70 gene family putative exocyst sub	exocyst subunit exo70 family protein H2 (EXO70H2);	0	0	0	0	0	0	0	0	0	0	1	1	0	1	1	0	0	0	11	4	0
16563	at3g03550	1	1483	828	1063	CDS	RING/U-box superfamily protein		RING/U-box superfamily protein; FUNCTIONS IN: zinc	0	0	1	0	0	0	0	0	0	0	1	0	0	1	1	0	0	0	11	4	0
16874	at3g41768	1	1808	1177	1303	CDS	rRNA		18SrRNA	1	0	0	0	0	0	1	0	0	0	0	0	0	0	1	0	0	1	11	4	0
16993	at3g56630	535	1696	868	972	CDS	cytochrome P450 family 94 subfamily D polypeptide	member of CYP94D	cytochrome P450 family 94 subfamily D polypeptide	0	0	0	0	0	1	0	0	0	0	0	1	0	1	0	1	0	0	11	4	0
17169	at4g11850	2853	4078	3392	3584	CDS	phospholipase D gamma 1	phospholipase D (gamma)	phospholipase D gamma 1 (PLDGAMMA1); FUNCTIONS IN:	0	0	1	0	0	0	0	0	1	0	0	0	0	0	1	0	0	1	11	4	0
17516	at5g13590	513	2549	577	725	three_prime_UTR			unknown protein; Has 150 Blast hits to 121 protein	0	0	0	0	0	0	1	0	0	0	1	1	0	1	0	0	0	0	11	4	0
17685	at5g40910	2127	3623	2838	2908	CDS	Disease resistance protein (TIR-NBS-LRR class) fam		Disease resistance protein (TIR-NBS-LRR class) fam	0	0	0	0	0	0	0	0	1	0	0	0	0	1	1	0	0	1	11	4	0
17856	at5g60540	1846	2180	2006	2106	CDS	pyridoxine biosynthesis 2	Encodes a protein predicted to function in tandem	pyridoxine biosynthesis 2 (PDX2); CONTAINS InterPr	0	0	0	0	0	0	1	1	0	0	1	0	0	1	0	0	0	0	11	4	0
17930	at5g66790	1	754	529	621	CDS	Protein kinase superfamily protein		Protein kinase superfamily protein; FUNCTIONS IN:	0	0	0	0	0	0	1	0	1	0	0	0	0	0	1	0	1	0	11	4	0
15564	at1g16550	1	2303	1116	1223	pseudogenic_CDS			pseudogene putative cell division cycle protein bl	0	1	0	0	0	0	0	0	1	1	0	1	0	0	0	0	0	1	10	5	0
15744	at1g44910	671	985	827	923	CDS	pre-mRNA-processing protein 40A	Binds the carboxyl-terminal domain (CTD) of the la	pre-mRNA-processing protein 40A (PRP40A); CONTAINS	0	0	0	1	1	0	0	0	1	0	0	0	1	1	0	0	0	0	10	5	0
16163	at2g11240	1	6063	5493	5519	CDS	transposable element gene		non-LTR retrotransposon family (LINE) has a 1.1e-3	0	0	0	0	0	1	0	1	0	0	1	1	0	1	0	0	0	0	10	5	0
16220	at2g18440	789	1913	1487	1700	CDS	GUT15 (GENE WITH UNSTABLE TRANSCRIPT 15); other RN	Encodes a noncoding RNA a member of an emerging cl		0	0	1	0	0	0	0	0	1	0	1	0	0	1	0	0	1	0	10	5	0
16221	at2g18440	1417	1913	1487	1700	CDS	GUT15 (GENE WITH UNSTABLE TRANSCRIPT 15); other RN	Encodes a noncoding RNA a member of an emerging cl		0	0	1	0	0	0	0	0	1	0	1	0	0	1	0	0	1	0	10	5	0
16787	at3g25495	1	6444	1630	1779	pseudogenic_CDS		pseudogene of leucine-rich repeat protein	expressed protein	0	0	1	0	0	1	0	0	0	0	0	1	0	0	1	0	0	1	10	5	0
16861	at3g30122	1	2368	1352	1439	pseudogenic_CDS		pseudogene similar to peptide chain release factor	expressed protein	0	0	0	0	0	0	1	0	1	1	0	1	0	0	1	0	0	0	10	5	0
17337	at4g33990	1	2472	51	168	CDS	Tetratricopeptide repeat (TPR)-like superfamily pr		embryo defective 2758 (EMB2758); INVOLVED IN: embr	0	0	1	0	0	0	0	0	1	0	1	0	0	0	1	0	0	1	10	5	0
17391	at5g01010	1	237	3	151	three_prime_UTR			CONTAINS InterPro DOMAIN/s: GOLD (InterPro:IPR0090	0	0	0	0	1	0	1	0	1	0	0	0	0	0	1	0	0	1	10	5	0
15590	at1g19360	1586	2022	1842	1928	five_prime_UTR	Nucleotide-diphospho-sugar transferase family prot		Nucleotide-diphospho-sugar transferase family prot	0	0	1	0	0	1	0	0	0	0	1	0	0	0	0	0	0	1	10	4	0
15770	at1g49970	1675	1884	1722	1781	CDS	CLP protease proteolytic subunit 1	Encodes a ClpP-related sequence. Though similar to	CLP protease proteolytic subunit 1 (CLPR1); FUNCTI	1	0	0	0	0	0	0	0	1	0	1	0	0	0	1	0	0	0	10	4	0
15786	at1g52618	1	516	338	423	CDS			unknown protein; Has 6 Blast hits to 6 proteins in	0	0	0	0	0	0	0	1	0	0	1	1	0	1	0	0	0	0	10	4	0
15805	at1g55500	1023	1544	1375	1443	CDS	evolutionarily conserved C-terminal region 4		evolutionarily conserved C-terminal region 4 (ECT4	0	0	1	0	0	1	0	0	0	1	1	0	0	0	0	0	0	0	10	4	0
15806	at1g55500	1062	1544	1375	1443	CDS	evolutionarily conserved C-terminal region 4		evolutionarily conserved C-terminal region 4 (ECT4	0	0	1	0	0	1	0	0	0	1	1	0	0	0	0	0	0	0	10	4	0
15875	at1g63880	1	1414	960	1058	CDS	Disease resistance protein (TIR-NBS-LRR class) fam	Encodes a TIR-NBS-LRR class of disease resistance	Disease resistance protein (TIR-NBS-LRR class) fam	0	0	1	0	0	0	0	0	0	0	1	0	0	1	1	0	0	0	10	4	0
16195	at2g16140	1	2450	112	2087	CDS	transposable element gene		similar to DNA binding [Arabidopsis thaliana] (TAI	0	0	0	1	0	0	1	0	0	0	0	0	0	0	1	0	0	1	10	4	0
16231	at2g19250	1	3015	1324	1421	pseudogenic_CDS			pseudogene similar to Magnesium-chelatase subunit	0	0	1	0	0	0	0	0	0	1	1	0	0	0	0	0	1	0	10	4	0
16423	at2g36120	1	1029	536	717	CDS	Glycine-rich protein family	Encodes a glycine rich protein that is involved in	DEFECTIVELY ORGANIZED TRIBUTARIES 1 (DOT1); INVOLV	0	0	0	0	0	0	0	0	0	0	0	1	0	1	0	1	0	1	10	4	0
16568	at3g03860	1	511	240	334	five_prime_UTR	APR-like 5	Encodes a protein disulfide isomerase-like (PDIL)	APR-like 5 (APRL5); INVOLVED IN: cell redox homeos	0	0	0	0	1	0	0	0	0	0	1	0	0	0	0	1	1	0	10	4	0
16679	at3g13030	497	1909	851	951	CDS	hAT transposon superfamily protein		hAT transposon superfamily protein; FUNCTIONS IN:	0	0	1	0	0	0	0	0	0	0	0	0	0	1	0	1	0	1	10	4	0
16680	at3g13030	497	2238	851	951	CDS	hAT transposon superfamily protein		hAT transposon superfamily protein; FUNCTIONS IN:	0	0	1	0	0	0	0	0	0	0	0	0	0	1	0	1	0	1	10	4	0
16737	at3g19770	1338	2670	1381	1495	CDS	Vacuolar sorting protein 9 (VPS9) domain	Guanine nucleotide exchange factor VPS9a. Can ctiv	VPS9A; FUNCTIONS IN: Rho guanyl-nucleotide exchang	0	0	0	0	0	0	0	0	0	0	0	0	0	1	1	0	1	1	10	4	0
16738	at3g19770	1338	2674	1381	1495	CDS	Vacuolar sorting protein 9 (VPS9) domain	Guanine nucleotide exchange factor VPS9a. Can ctiv	VPS9A; FUNCTIONS IN: Rho guanyl-nucleotide exchang	0	0	0	0	0	0	0	0	0	0	0	0	0	1	1	0	1	1	10	4	0
16931	at3g46950	1	1595	326	427	CDS	Mitochondrial transcription termination factor fam		Mitochondrial transcription termination factor fam	0	0	0	0	0	0	1	0	0	0	1	1	0	0	0	0	1	0	10	4	0
17323	at4g32440	2582	3543	2677	2769	three_prime_UTR	Plant Tudor-like RNA-binding protein		Plant Tudor-like RNA-binding protein; FUNCTIONS IN	0	0	1	0	0	0	0	0	0	0	1	0	0	1	0	0	0	1	10	4	0
17489	at5g10410	565	1481	838	942	CDS	ENTH/ANTH/VHS superfamily protein		ENTH/ANTH/VHS superfamily protein; FUNCTIONS IN: p	1	1	0	0	0	1	0	0	0	0	0	0	0	0	0	1	0	0	10	4	0
15643	at1g26930	1	1529	794	951	CDS	Galactose oxidase/kelch repeat superfamily protein		Galactose oxidase/kelch repeat superfamily protein	0	0	0	0	0	0	0	0	0	0	0	0	0	1	0	1	0	1	10	3	0
15788	at1g52820	486	807	609	703	CDS	2-oxoglutarate (2OG) and Fe(II)-dependent oxygenas		2-oxoglutarate (2OG) and Fe(II)-dependent oxygenas	0	0	0	0	0	0	0	0	0	0	0	1	0	1	0	0	0	1	10	3	0
15836	at1g61190	1	2643	1660	1741	CDS	LRR and NB-ARC domains-containing disease resistan		LRR and NB-ARC domains-containing disease resistan	0	0	0	0	0	0	0	0	0	0	0	1	0	0	0	1	1	0	10	3	0
15841	at1g61490	1860	3114	2326	2405	CDS	S-locus lectin protein kinase family protein		S-locus lectin protein kinase family protein; FUNC	0	0	0	0	0	0	0	0	0	0	1	0	0	1	1	0	0	0	10	3	0
15951	at1g72770	618	1723	742	840	five_prime_UTR	homology to ABI1	mutant has ABA hypersensitive inhibition of seed g	homology to ABI1 (HAB1); FUNCTIONS IN: protein ser	0	1	0	0	0	0	0	0	0	0	0	0	0	0	0	1	0	1	10	3	0
16579	at3g04610	3022	3730	3444	3514	CDS	RNA-binding KH domain-containing protein		flowering locus KH domain (FLK); FUNCTIONS IN: RNA	0	0	0	0	0	0	0	0	1	0	0	0	0	0	1	0	1	0	10	3	0
16682	at3g13420	925	1804	1309	1658	CDS			unknown protein; BEST Arabidopsis thaliana protein	0	0	1	0	0	0	0	0	0	0	0	0	0	1	1	0	0	0	10	3	0
16856	at3g29776	1	4477	3431	3632	CDS	transposable element gene		copia-like retrotransposon family has a 1.3e-178 P	0	0	0	0	0	0	0	0	0	0	0	0	0	1	1	0	0	1	10	3	0
16913	at3g45860	1573	1707	1577	1646	CDS	cysteine-rich RLK (RECEPTOR-like protein kinase) 4	Encodes a cysteine-rich receptor-like protein kina	cysteine-rich RLK (RECEPTOR-like protein kinase) 4	0	0	0	0	0	0	0	0	0	0	1	0	0	0	0	1	1	0	10	3	0
16914	at3g46385	1	1087	311	512	pseudogenic_CDS		pseudogene of unknown protein	expressed protein	1	0	1	0	0	1	0	0	0	0	0	0	0	0	0	0	0	0	10	3	0
17225	at4g19520	5271	5567	5419	5513	CDS	disease resistance protein (TIR-NBS-LRR class) fam		disease resistance protein (TIR-NBS-LRR class) fam	0	0	0	0	0	0	0	0	1	0	1	0	0	0	1	0	0	0	10	3	0
17454	at5g04880	1	1856	597	872	pseudogenic_CDS		pseudogene of ABC transporter family protein	expressed protein	0	0	0	0	0	0	0	0	0	0	0	0	0	1	0	0	1	1	10	3	0
15889	at1g65385	1	1367	734	978	pseudogenic_CDS			pseudogene putative serpin blastp match of 51% ide	0	0	1	0	0	1	0	0	0	0	0	0	0	0	0	0	0	0	10	2	0
15966	at1g74260	1084	3460	1382	1468	CDS	purine biosynthesis 4	Encodes formylglycinamidine ribonucleotide synthas	purine biosynthesis 4 (PUR4); FUNCTIONS IN: phosph	0	0	0	0	0	0	0	0	0	0	1	0	0	1	0	0	0	0	10	2	0
17631	at5g34795	1	1431	1118	1238	pseudogenic_CDS			pseudogene hypothetical protein	0	0	0	0	0	1	0	0	0	0	0	0	0	1	0	0	0	0	10	2	0
15477	at1g05540	302	1029	538	636	CDS	Protein of unknown function (DUF295)		Protein of unknown function (DUF295); FUNCTIONS IN	0	0	0	0	0	0	1	0	1	0	1	0	0	0	0	0	0	1	9	4	0
15490	at1g07520	1	2242	1758	1829	CDS	GRAS family transcription factor		GRAS family transcription factor; CONTAINS InterPr	0	0	0	0	0	0	0	0	0	0	1	0	0	1	1	0	1	0	9	4	0
15729	at1g35710	1	3076	1873	1966	CDS	Protein kinase family protein with leucine-rich re		Protein kinase family protein with leucine-rich re	0	0	1	0	0	0	0	0	1	0	0	0	0	1	1	0	0	0	9	4	0
15977	at1g75630	291	576	407	513	CDS	vacuolar H+-pumping ATPase 16 kDa proteolipid subu	vacuolar H+-pumping ATPase 16 kD proteolipid (ava-	vacuolar H+-pumping ATPase 16 kDa proteolipid subu	0	0	0	0	0	0	0	1	0	0	0	1	0	1	0	0	0	1	9	4	0
16035	at1g79245	1	4780	2204	2376	pseudogenic_CDS		pseudogene of unknown protein	expressed protein Several heterogeneous transcript	0	1	0	0	0	1	0	0	1	0	1	0	0	0	0	0	0	0	9	4	0
16304	at2g26360	1344	1698	1478	1562	CDS	Mitochondrial substrate carrier family protein		Mitochondrial substrate carrier family protein; FU	1	0	0	0	0	0	0	0	0	0	0	0	0	1	1	1	0	0	9	4	0
16445	at2g37410	9	1050	503	558	CDS	translocase inner membrane subunit 17-2	Mitochondrial inner membrane translocase. Together	translocase inner membrane subunit 17-2 (TIM17-2);	0	0	0	0	0	0	1	0	0	0	1	0	0	0	1	0	0	1	9	4	0
16446	at2g37410	128	1050	503	558	CDS	translocase inner membrane subunit 17-2	Mitochondrial inner membrane translocase. Together	translocase inner membrane subunit 17-2 (TIM17-2);	0	0	0	0	0	0	1	0	0	0	1	0	0	0	1	0	0	1	9	4	0
16477	at2g38980	1	2346	2064	2150	pseudogenic_CDS			pseudogene similar to fiber protein Fb12 blastp m	0	0	0	0	0	0	0	0	0	0	1	1	0	1	0	0	0	1	9	4	0
17003	at3g57640	1	1258	415	958	CDS	Protein kinase superfamily protein		Protein kinase superfamily protein; FUNCTIONS IN:	1	0	0	0	0	0	0	0	0	0	0	1	0	0	1	0	0	1	9	4	0
17042	at3g63300	1874	2107	1930	2024	CDS	FORKED 1	Encodes a pleckstrin homology domain- and DUF828-c	FORKED 1 (FKD1); CONTAINS InterPro DOMAIN/s: Pleck	0	0	1	0	0	0	0	0	1	0	1	0	0	0	0	1	0	0	9	4	0
17708	at5g42560	1619	2330	1739	1806	CDS	Abscisic acid-responsive (TB2/DP1 HVA22) family pr		Abscisic acid-responsive (TB2/DP1 HVA22) family pr	0	0	0	0	0	0	1	0	0	0	0	1	0	0	1	0	0	1	9	4	0
17862	at5g61190	708	1273	941	1029	CDS	putative endonuclease or glycosyl hydrolase with C		putative endonuclease or glycosyl hydrolase with C	0	0	0	0	0	0	0	0	1	0	1	0	1	0	0	0	0	1	9	4	0
15444	at1g01448	2031	2821	2238	2351	CDS	other RNA	Potential natural antisense gene locus overlaps wi		0	0	0	0	0	1	0	0	0	0	1	0	0	0	0	1	0	0	9	3	0
15487	at1g07240	1	1762	615	1134	CDS	UDP-glucosyl transferase 71C5		UDP-glucosyl transferase 71C5 (UGT71C5); FUNCTIONS	0	0	0	0	0	0	0	0	1	0	0	0	0	1	1	0	0	0	9	3	0
15598	at1g20410	2995	3329	3071	3170	CDS	Pseudouridine synthase family protein		Pseudouridine synthase family protein; FUNCTIONS I	0	0	0	0	0	0	0	0	1	0	0	1	0	0	1	0	0	0	9	3	0
15660	at1g28620	1	1627	1036	1104	pseudogenic_CDS			pseudogene lipase similar to lipase Arab-1 GB:S684	0	0	0	0	0	0	0	0	1	0	0	1	0	0	1	0	0	0	9	3	0
15699	at1g32120	1	2035	1768	1856	CDS			FUNCTIONS IN: molecular_function unknown; INVOLVED	0	0	0	0	0	0	0	0	0	0	0	0	0	1	1	0	1	0	9	3	0
16526	at2g45860	1	273	14	129	three_prime_UTR			unknown protein; Has 32 Blast hits to 32 proteins	0	0	1	0	1	0	0	0	0	0	1	0	0	0	0	0	0	0	9	3	0
16537	at2g46730	1	2279	753	1085	pseudogenic_CDS			pseudogene similar to 68 kDa protein blastp match	0	0	0	0	0	0	0	0	0	0	0	1	0	1	0	1	0	0	9	3	0
16979	at3g53850	734	1158	953	1072	five_prime_UTR	Uncharacterised protein family (UPF0497)		Uncharacterised protein family (UPF0497); FUNCTION	0	0	0	0	0	0	0	0	0	0	0	0	1	1	0	1	0	0	9	3	0
16984	at3g55130	1	2513	2078	2169	CDS	white-brown complex homolog 19	Encodes a vacuole localized protein of the ABC tra	white-brown complex homolog 19 (WBC19); CONTAINS I	0	0	0	0	0	0	0	0	0	0	1	0	0	0	0	1	0	1	9	3	0
17002	at3g57420	1007	2858	1654	1737	CDS	Protein of unknown function (DUF288)		Protein of unknown function (DUF288); FUNCTIONS IN	0	0	0	0	0	0	0	0	1	0	0	1	0	0	0	1	0	0	9	3	0
17181	at4g13810	1	1538	1239	1349	CDS	receptor like protein 47		receptor like protein 47 (RLP47); CONTAINS InterPr	0	0	0	0	0	0	1	0	0	0	1	0	1	0	0	0	0	0	9	3	0
17182	at4g13810	31	2256	1239	1349	CDS	receptor like protein 47		receptor like protein 47 (RLP47); CONTAINS InterPr	0	0	0	0	0	0	1	0	0	0	1	0	1	0	0	0	0	0	9	3	0
17579	at5g22690	2369	3424	3055	3267	CDS	Disease resistance protein (TIR-NBS-LRR class) fam		Disease resistance protein (TIR-NBS-LRR class) fam	0	0	0	0	0	1	0	0	0	0	0	0	1	0	1	0	0	0	9	3	0
17722	at5g44100	3093	3599	3253	3373	five_prime_UTR	casein kinase I-like 7		casein kinase I-like 7 (ckl7); FUNCTIONS IN: prote	0	0	1	0	1	0	0	0	0	1	0	0	0	0	0	0	0	0	9	3	0
17803	at5g52310	1052	2765	2316	2395	CDS	low-temperature-responsive protein 78 (LTI78) / de	cold regulated gene the 5' region of cor78 has cis	LOW-TEMPERATURE-INDUCED 78 (LTI78); FUNCTIONS IN:	1	1	1	0	0	0	0	0	0	0	0	0	0	0	0	0	0	0	9	3	0
17827	at5g56210	939	2178	1197	2016	CDS	WPP domain interacting protein 2		WPP domain interacting protein 2 (WIP2); BEST Arab	1	0	0	0	0	0	0	0	0	0	1	0	0	1	0	0	0	0	9	3	0
15881	at1g64720	1	756	338	443	CDS	Polyketide cyclase/dehydrase and lipid transport s	membrane related protein CP5	CP5; FUNCTIONS IN: molecular_function unknown; INV	0	0	0	0	0	0	0	0	0	0	0	1	0	1	0	0	0	0	9	2	0
16285	at2g24530	577	2273	1974	2066	CDS			unknown protein; BEST Arabidopsis thaliana protein	0	0	0	0	0	0	0	0	0	0	0	1	0	1	0	0	0	0	9	2	0
16410	at2g36120	1	1029	419	573	CDS	Glycine-rich protein family	Encodes a glycine rich protein that is involved in	DEFECTIVELY ORGANIZED TRIBUTARIES 1 (DOT1); INVOLV	0	0	0	0	0	0	0	0	1	0	0	0	0	1	0	0	0	0	9	2	0
17872	at5g63020	322	2940	1655	1788	CDS	Disease resistance protein (CC-NBS-LRR class) fami		Disease resistance protein (CC-NBS-LRR class) fami	0	0	0	0	0	0	0	0	0	0	0	0	0	1	0	1	0	0	9	2	0
15630	at1g23850	1	1497	742	868	CDS			unknown protein; BEST Arabidopsis thaliana protein	1	0	0	0	0	0	0	0	1	0	0	0	0	0	0	1	1	0	8	4	0
15664	at1g29120	1	484	47	116	five_prime_UTR	Hydrolase-like protein family		Hydrolase-like protein family; FUNCTIONS IN: molec	0	0	0	0	0	1	0	0	0	1	1	0	0	1	0	0	0	0	8	4	0
15791	at1g53330	1	1416	204	300	CDS	Pentatricopeptide repeat (PPR) superfamily protein	encodes a member of the pentatricopeptide repeat (	Pentatricopeptide repeat (PPR) superfamily protein	1	0	0	0	0	0	1	0	0	0	1	0	0	0	0	0	0	1	8	4	0
15876	at1g63880	1936	3040	2776	2856	CDS	Disease resistance protein (TIR-NBS-LRR class) fam	Encodes a TIR-NBS-LRR class of disease resistance	Disease resistance protein (TIR-NBS-LRR class) fam	0	0	1	0	0	1	0	0	0	0	0	0	0	1	0	1	0	0	8	4	0
15954	at1g73440	1	1453	828	1101	three_prime_UTR	calmodulin-related		calmodulin-related; FUNCTIONS IN: calcium ion bind	0	1	0	0	0	0	1	0	1	0	0	0	0	1	0	0	0	0	8	4	0
16376	at2g36120	1	1029	221	285	CDS	Glycine-rich protein family	Encodes a glycine rich protein that is involved in	DEFECTIVELY ORGANIZED TRIBUTARIES 1 (DOT1); INVOLV	0	0	0	0	0	0	1	1	0	0	0	0	0	1	0	0	0	1	8	4	0
16988	at3g56140	1306	1836	1330	1422	CDS	Protein of unknown function (DUF399 and DUF3411)		Protein of unknown function (DUF399 and DUF3411);	0	0	0	0	0	0	1	0	0	0	0	1	0	1	0	0	0	1	8	4	0
17590	at5g24670	1	392	174	260	five_prime_UTR	Cytidine/deoxycytidylate deaminase family protein		Cytidine/deoxycytidylate deaminase family protein;	1	0	0	0	0	0	0	0	1	0	1	0	0	1	0	0	0	0	8	4	0
17591	at5g24670	144	392	174	260	five_prime_UTR	Cytidine/deoxycytidylate deaminase family protein		Cytidine/deoxycytidylate deaminase family protein;	1	0	0	0	0	0	0	0	1	0	1	0	0	1	0	0	0	0	8	4	0
15471	at1g04080	2496	2889	2711	2831	CDS	Tetratricopeptide repeat (TPR)-like superfamily pr		PRP39; FUNCTIONS IN: binding; INVOLVED IN: regulat	0	0	1	0	0	1	0	0	0	0	0	0	0	0	0	0	0	1	8	3	0
15623	at1g22810	1	807	494	598	CDS	Integrase-type DNA-binding superfamily protein	encodes a member of the DREB subfamily A-5 of ERF/	Integrase-type DNA-binding superfamily protein; FU	1	0	1	0	1	0	0	0	0	0	0	0	0	0	0	0	0	0	8	3	0
15726	at1g35710	1	3076	271	1626	CDS	Protein kinase family protein with leucine-rich re		Protein kinase family protein with leucine-rich re	0	0	0	0	0	0	0	0	0	0	1	0	0	0	0	1	1	0	8	3	0
15740	at1g43886	1	6269	3264	4242	CDS	transposable element gene		copia-like retrotransposon family has a 5.3e-165 P	1	0	1	0	0	0	0	0	1	0	0	0	0	0	0	0	0	0	8	3	0
15742	at1g43910	663	1233	744	833	CDS	P-loop containing nucleoside triphosphate hydrolas		P-loop containing nucleoside triphosphate hydrolas	0	0	0	0	0	0	0	0	1	0	1	0	0	0	0	1	0	0	8	3	0
15745	at1g45120	1	4401	1221	1577	CDS	transposable element gene		copia-like retrotransposon family has a 1.5e-294 P	1	1	0	0	0	1	0	0	0	0	0	0	0	0	0	0	0	0	8	3	0
15779	at1g51570	1	2519	941	1041	CDS	Calcium-dependent lipid-binding (CaLB domain) plan		Calcium-dependent lipid-binding (CaLB domain) plan	0	0	0	0	0	0	0	1	0	0	1	1	0	0	0	0	0	0	8	3	0
15817	at1g56280	707	939	762	857	CDS	drought-induced 19	Encodes a gene whose transcript level in root and	drought-induced 19 (DI19); CONTAINS InterPro DOMAI	0	0	0	0	0	0	0	0	0	0	1	0	1	0	0	0	0	1	8	3	0
15869	at1g63350	1	2697	575	684	CDS	Disease resistance protein (CC-NBS-LRR class) fami		Disease resistance protein (CC-NBS-LRR class) fami	0	0	0	0	0	0	1	0	1	0	0	0	0	0	0	0	1	0	8	3	0
15986	at1g76670	1835	2302	2053	2174	five_prime_UTR	Nucleotide-sugar transporter family protein		Nucleotide-sugar transporter family protein; CONTA	0	1	0	0	1	0	0	0	0	0	0	1	0	0	0	0	0	0	8	3	0
16032	at1g79245	1	4780	2026	2134	pseudogenic_CDS		pseudogene of unknown protein	expressed protein Several heterogeneous transcript	0	0	0	0	0	1	0	0	0	0	0	0	0	1	1	0	0	0	8	3	0
16074	at1g80150	1	1770	1278	1374	CDS	Tetratricopeptide repeat (TPR)-like superfamily pr		Tetratricopeptide repeat (TPR)-like superfamily pr	0	0	0	0	0	0	0	0	0	1	1	0	0	1	0	0	0	0	8	3	0
16470	at2g38980	1	2346	1232	1540	pseudogenic_CDS			pseudogene similar to fiber protein Fb12 blastp m	0	0	0	0	0	0	0	0	0	0	1	0	0	0	1	0	0	1	8	3	0
16539	at2g46730	1	2279	1286	1430	pseudogenic_CDS			pseudogene similar to 68 kDa protein blastp match	0	0	0	0	0	0	1	0	0	0	0	1	0	0	0	1	0	0	8	3	0
16678	at3g12940	862	2461	1780	1865	CDS	2-oxoglutarate (2OG) and Fe(II)-dependent oxygenas		2-oxoglutarate (2OG) and Fe(II)-dependent oxygenas	0	0	0	0	0	0	1	0	0	0	1	1	0	0	0	0	0	0	8	3	0
16869	at3g30214	1	867	552	668	pseudogenic_CDS		pseudogene of unknown protein	expressed protein	0	0	0	0	0	0	1	0	1	0	1	0	0	0	0	0	0	0	8	3	0
17089	at4g04740	610	860	634	834	three_prime_UTR	calcium-dependent protein kinase 23	member of Calcium Dependent Protein Kinase	calcium-dependent protein kinase 23 (CPK23); FUNCT	0	0	0	0	0	0	0	0	1	0	0	0	0	1	1	0	0	0	8	3	0
17148	at4g11270	1	2782	2642	2729	CDS	Transducin/WD40 repeat-like superfamily protein		Transducin/WD40 repeat-like superfamily protein; F	1	0	0	0	0	0	0	0	0	0	0	1	0	0	1	0	0	0	8	3	0
17189	at4g13900	1	5494	766	1046	pseudogenic_CDS			pseudogene similar to NL0D contains leucine rich-r	0	1	0	0	0	0	0	0	0	0	0	0	0	1	1	0	0	0	8	3	0
17200	at4g16580	1	1854	1074	1155	CDS	Protein phosphatase 2C family protein		Protein phosphatase 2C family protein; FUNCTIONS I	0	0	0	0	0	0	0	0	0	0	1	0	0	1	0	1	0	0	8	3	0
17229	at4g20360	1	1758	1018	1142	CDS	RAB GTPase homolog E1B		RAB GTPase homolog E1B (RABE1b); FUNCTIONS IN: GTP	0	0	1	1	0	0	0	0	0	0	0	0	0	1	0	0	0	0	8	3	0
17272	at4g24020	937	1508	1115	1250	CDS	NIN like protein 7	Encodes NIN Like Protein 7 (NLP7). Modulates nitr	NIN like protein 7 (NLP7); CONTAINS InterPro DOMAI	0	0	0	0	0	1	0	0	0	0	1	0	1	0	0	0	0	0	8	3	0
17438	at5g03900	1	448	91	163	CDS	Iron-sulphur cluster biosynthesis family protein		Iron-sulphur cluster biosynthesis family protein;	0	0	0	0	0	0	0	0	0	1	0	0	0	0	1	0	0	1	8	3	0
17738	at5g46410	2896	3684	3040	3612	CDS	SCP1-like small phosphatase 4	Encodes a SCP1-like small phosphatase (SSP). Thre	SCP1-like small phosphatase 4 (SSP4); CONTAINS Int	0	0	0	0	0	0	0	0	1	0	0	1	0	1	0	0	0	0	8	3	0
17935	at5g67160	1	1429	542	759	CDS	HXXXD-type acyl-transferase family protein	Encodes a member of the BAHD acyltransferase super	ENHANCED PSEUDOMONAS SUSCEPTIBILTY 1 (EPS1); FUNCT	1	0	0	0	0	0	0	0	0	0	0	0	0	0	1	0	0	1	8	3	0
15486	at1g06710	1	469	197	278	three_prime_UTR	Tetratricopeptide repeat (TPR)-like superfamily pr		Tetratricopeptide repeat (TPR)-like superfamily pr	0	1	0	0	0	0	0	0	1	0	0	0	0	0	0	0	0	0	8	2	0
15522	at1g12880	1	356	13	277	five_prime_UTR	nudix hydrolase homolog 12		nudix hydrolase homolog 12 (NUDT12); FUNCTIONS IN:	0	0	0	0	0	0	0	0	0	0	1	0	0	0	1	0	0	0	8	2	0
15600	at1g20450	1	672	288	418	CDS	Dehydrin family protein	Encodes a gene induced by low temperature and dehy	EARLY RESPONSIVE TO DEHYDRATION 10 (ERD10); CONTAI	0	0	0	1	1	0	0	0	0	0	0	0	0	0	0	0	0	0	8	2	0
15601	at1g20450	1	685	288	418	CDS	Dehydrin family protein	Encodes a gene induced by low temperature and dehy	EARLY RESPONSIVE TO DEHYDRATION 10 (ERD10); CONTAI	0	0	0	1	1	0	0	0	0	0	0	0	0	0	0	0	0	0	8	2	0
16427	at2g36120	1	1029	545	774	CDS	Glycine-rich protein family	Encodes a glycine rich protein that is involved in	DEFECTIVELY ORGANIZED TRIBUTARIES 1 (DOT1); INVOLV	0	0	0	0	0	0	0	0	0	0	0	0	0	1	0	0	0	1	8	2	0
16531	at2g46520	1	3020	1733	1808	CDS	cellular apoptosis susceptibility protein putative		cellular apoptosis susceptibility protein putative	0	0	1	0	0	0	0	0	1	0	0	0	0	0	0	0	0	0	8	2	0
16731	at3g18773	1	1351	1104	1293	CDS	RING/U-box superfamily protein		RING/U-box superfamily protein; FUNCTIONS IN: zinc	0	0	0	0	0	1	0	0	0	0	0	0	0	0	0	1	0	0	8	2	0
16865	at3g30122	1	2368	1844	1972	pseudogenic_CDS		pseudogene similar to peptide chain release factor	expressed protein	0	0	0	0	0	0	1	0	0	0	0	0	0	0	1	0	0	0	8	2	0
17134	at4g08850	850	4148	1522	1600	CDS	Leucine-rich repeat receptor-like protein kinase f		Leucine-rich repeat receptor-like protein kinase f	0	0	0	0	0	0	0	0	0	0	0	1	0	1	0	0	0	0	8	2	0
17135	at4g08850	1161	4148	1522	1600	CDS	Leucine-rich repeat receptor-like protein kinase f		Leucine-rich repeat receptor-like protein kinase f	0	0	0	0	0	0	0	0	0	0	0	1	0	1	0	0	0	0	8	2	0
17267	at4g23700	1	1375	334	571	CDS	cation/H+ exchanger 17	member of Putative Na+/H+ antiporter family	cation/H+ exchanger 17 (CHX17); FUNCTIONS IN: mono	0	0	0	0	0	0	0	0	0	0	0	0	0	1	0	1	0	0	8	2	0
17426	at5g03240	1	1172	668	897	CDS	polyubiquitin 3	encodes ubiquitin that is attached to proteins des	polyubiquitin 3 (UBQ3); INVOLVED IN: protein modif	0	0	0	0	0	0	0	0	0	0	0	0	0	0	0	1	0	1	8	2	0
17427	at5g03240	28	1172	668	897	CDS	polyubiquitin 3	encodes ubiquitin that is attached to proteins des	polyubiquitin 3 (UBQ3); INVOLVED IN: protein modif	0	0	0	0	0	0	0	0	0	0	0	0	0	0	0	1	0	1	8	2	0
17428	at5g03240	28	1441	668	897	CDS	polyubiquitin 3	encodes ubiquitin that is attached to proteins des	polyubiquitin 3 (UBQ3); INVOLVED IN: protein modif	0	0	0	0	0	0	0	0	0	0	0	0	0	0	0	1	0	1	8	2	0
15493	at1g08070	1	2414	2123	2204	CDS	Tetratricopeptide repeat (TPR)-like superfamily pr	Encodes a chloroplast RNA editing factor.	ORGANELLE TRANSCRIPT PROCESSING 82 (OTP82); CONTAI	0	0	0	0	0	0	0	0	1	0	1	0	0	0	0	0	0	1	7	3	0
15535	at1g13470	1	926	603	664	CDS	Protein of unknown function (DUF1262)		Protein of unknown function (DUF1262); CONTAINS In	0	0	1	0	0	0	0	0	0	1	1	0	0	0	0	0	0	0	7	3	0
15646	at1g27470	1	583	326	498	CDS	transducin family protein / WD-40 repeat family pr		transducin family protein / WD-40 repeat family pr	0	0	0	0	0	0	0	0	0	0	1	0	0	1	0	0	0	1	7	3	0
15897	at1g66100	575	867	707	797	CDS	Plant thionin	Predicted to encode a PR (pathogenesis-related) pr	Plant thionin; FUNCTIONS IN: toxin receptor bindin	0	0	1	0	0	0	0	0	0	0	1	0	0	0	0	0	0	1	7	3	0
16098	at2g02790	1755	3032	2883	2966	CDS	IQ-domain 29		IQ-domain 29 (IQD29); FUNCTIONS IN: calmodulin bin	0	0	0	0	0	0	0	0	1	0	1	0	0	0	0	0	1	0	7	3	0
16110	at2g05380	728	1222	1007	1092	three_prime_UTR	glycine-rich protein 3 short isoform	glycine-rich protein 3 short isoform (GRP3S) mRNA	glycine-rich protein 3 short isoform (GRP3S); FUNC	0	0	0	0	0	0	1	0	0	0	0	1	0	0	1	0	0	0	7	3	0
16111	at2g05380	863	1222	1007	1092	three_prime_UTR	glycine-rich protein 3 short isoform	glycine-rich protein 3 short isoform (GRP3S) mRNA	glycine-rich protein 3 short isoform (GRP3S); FUNC	0	0	0	0	0	0	1	0	0	0	0	1	0	0	1	0	0	0	7	3	0
16157	at2g11240	1	6063	4439	4550	CDS	transposable element gene		non-LTR retrotransposon family (LINE) has a 1.1e-3	0	0	1	0	0	0	0	0	0	0	1	0	0	1	0	0	0	0	7	3	0
16169	at2g12460	1	1630	961	1034	CDS	transposable element gene		expressed protein similar to GB:AAC28203	0	1	0	0	0	0	0	0	0	0	1	0	0	0	1	0	0	0	7	3	0
16199	at2g16720	760	1052	938	1006	CDS	myb domain protein 7	Encodes a member of MYB3R- and R2R3- type MYB- enc	myb domain protein 7 (MYB7); CONTAINS InterPro DOM	0	0	0	0	0	0	0	0	1	0	0	1	0	0	1	0	0	0	7	3	0
16255	at2g21660	1	416	254	402	CDS	cold circadian rhythm and rna binding 2	Encodes a small glycine-rich RNA binding protein t	cold circadian rhythm and rna binding 2 (CCR2); FU	0	0	0	0	0	0	1	1	0	0	0	1	0	0	0	0	0	0	7	3	0
16256	at2g21660	1	645	254	402	CDS	cold circadian rhythm and rna binding 2	Encodes a small glycine-rich RNA binding protein t	cold circadian rhythm and rna binding 2 (CCR2); FU	0	0	0	0	0	0	1	1	0	0	0	1	0	0	0	0	0	0	7	3	0
16325	at2g28380	1860	2370	2034	2124	CDS	dsRNA-binding protein 2	Encodes a cytoplasmic dsRNA-binding protein.	dsRNA-binding protein 2 (DRB2); CONTAINS InterPro	0	0	1	0	0	0	0	0	0	0	0	1	0	1	0	0	0	0	7	3	0
16342	at2g31750	1	724	513	603	CDS	UDP-glucosyl transferase 74D1		UDP-glucosyl transferase 74D1 (UGT74D1); FUNCTIONS	0	0	0	0	0	0	1	0	0	0	0	0	0	1	0	0	0	1	7	3	0
16386	at2g36120	1	1029	236	384	CDS	Glycine-rich protein family	Encodes a glycine rich protein that is involved in	DEFECTIVELY ORGANIZED TRIBUTARIES 1 (DOT1); INVOLV	0	0	0	0	0	0	0	1	0	0	0	0	0	1	0	0	0	1	7	3	0
16430	at2g36120	1	1029	620	723	CDS	Glycine-rich protein family	Encodes a glycine rich protein that is involved in	DEFECTIVELY ORGANIZED TRIBUTARIES 1 (DOT1); INVOLV	0	0	0	0	0	0	0	1	0	0	0	1	0	0	0	1	0	0	7	3	0
16527	at2g45950	2079	2303	2130	2208	CDS	SKP1-like 20		SKP1-like 20 (SK20); FUNCTIONS IN: ubiquitin-prote	0	0	1	0	0	0	0	0	0	0	1	0	0	0	0	0	1	0	7	3	0
16663	at3g11810	1	1236	299	622	CDS			unknown protein; BEST Arabidopsis thaliana protein	0	0	0	0	0	0	0	0	0	1	0	1	0	1	0	0	0	0	7	3	0
16727	at3g18145	1	2297	1705	1993	pseudogenic_CDS			pseudogene similar to putative carbamoyl phosphate	0	0	0	0	0	0	0	1	0	0	0	1	0	0	0	0	1	0	7	3	0
16832	at3g27320	138	1087	773	856	CDS	alpha/beta-Hydrolases superfamily protein		alpha/beta-Hydrolases superfamily protein; FUNCTIO	0	0	0	0	0	0	0	0	0	0	0	1	0	1	1	0	0	0	7	3	0
16833	at3g27320	625	1087	773	856	CDS	alpha/beta-Hydrolases superfamily protein		alpha/beta-Hydrolases superfamily protein; FUNCTIO	0	0	0	0	0	0	0	0	0	0	0	1	0	1	1	0	0	0	7	3	0
16917	at3g46385	1	1087	583	842	pseudogenic_CDS		pseudogene of unknown protein	expressed protein	0	0	1	0	0	0	0	0	0	0	0	0	0	1	1	0	0	0	7	3	0
16955	at3g49810	1	2298	1307	1399	CDS	ARM repeat superfamily protein		ARM repeat superfamily protein; FUNCTIONS IN: ubiq	0	0	0	0	1	0	0	0	0	1	1	0	0	0	0	0	0	0	7	3	0
16963	at3g51510	1	407	25	101	five_prime_UTR			unknown protein; FUNCTIONS IN: molecular_function	0	0	0	0	0	0	0	0	0	0	1	0	0	1	0	1	0	0	7	3	0
16992	at3g56550	1	383	46	315	three_prime_UTR	Pentatricopeptide repeat (PPR) superfamily protein		Pentatricopeptide repeat (PPR) superfamily protein	0	0	0	0	0	0	0	0	0	0	0	0	0	1	1	0	0	1	7	3	0
17016	at3g59220	891	1490	1117	1244	CDS	pirin	encodes a cupin-domain containing protein that is	pirin (PRN); CONTAINS InterPro DOMAIN/s: Pirin C-t	0	0	0	0	0	0	0	1	1	1	0	0	0	0	0	0	0	0	7	3	0
17060	at4g02340	1	506	111	193	CDS	alpha/beta-Hydrolases superfamily protein		alpha/beta-Hydrolases superfamily protein; FUNCTIO	0	1	1	0	0	0	0	0	0	0	0	0	0	0	0	0	1	0	7	3	0
17164	at4g11830	2992	4741	4511	4639	five_prime_UTR	phospholipase D gamma 2	Encodes one of three phospholipase D enzymes of th	phospholipase D gamma 2 (PLDGAMMA2); FUNCTIONS IN:	0	0	1	0	0	1	0	0	0	0	0	0	0	0	1	0	0	0	7	3	0
17165	at4g11830	3843	4741	4511	4639	five_prime_UTR	phospholipase D gamma 2	Encodes one of three phospholipase D enzymes of th	phospholipase D gamma 2 (PLDGAMMA2); FUNCTIONS IN:	0	0	1	0	0	1	0	0	0	0	0	0	0	0	1	0	0	0	7	3	0
17174	at4g12720	386	559	452	532	CDS	MutT/nudix family protein	Encodes a protein with ADP-ribose hydrolase activi	NUDT7; FUNCTIONS IN: in 6 functions; INVOLVED IN:	0	0	0	0	0	0	0	1	0	0	1	1	0	0	0	0	0	0	7	3	0
17245	at4g21410	1	458	84	193	three_prime_UTR	cysteine-rich RLK (RECEPTOR-like protein kinase) 2	Encodes a cysteine-rich receptor-like protein kina	cysteine-rich RLK (RECEPTOR-like protein kinase) 2	0	1	1	1	0	0	0	0	0	0	0	0	0	0	0	0	0	0	7	3	0
17264	at4g23270	1823	2060	1859	1991	CDS	cysteine-rich RLK (RECEPTOR-like protein kinase) 1	Encodes a cysteine-rich receptor-like protein kina	cysteine-rich RLK (RECEPTOR-like protein kinase) 1	0	0	1	0	1	0	0	0	0	0	0	0	0	1	0	0	0	0	7	3	0
17341	at4g34131	1	1762	781	865	CDS	UDP-glucosyl transferase 73B3		UDP-glucosyl transferase 73B3 (UGT73B3); FUNCTIONS	1	0	0	0	1	0	0	0	0	0	1	0	0	0	0	0	0	0	7	3	0
17367	at4g37540	1	655	128	212	CDS	LOB domain-containing protein 39		LOB domain-containing protein 39 (LBD39); CONTAINS	0	0	0	0	0	0	0	0	0	0	0	0	1	1	0	0	0	1	7	3	0
17413	at5g02600	1945	2736	2231	2348	CDS	Heavy metal transport/detoxification superfamily p		Heavy metal transport/detoxification superfamily p	1	0	0	0	0	0	0	0	0	0	0	1	0	0	0	0	0	1	7	3	0
17414	at5g02600	1945	2745	2231	2348	CDS	Heavy metal transport/detoxification superfamily p		Heavy metal transport/detoxification superfamily p	1	0	0	0	0	0	0	0	0	0	0	1	0	0	0	0	0	1	7	3	0
17463	at5g05460	2515	3374	3270	3365	three_prime_UTR	Glycosyl hydrolase family 85		Glycosyl hydrolase family 85 ; FUNCTIONS IN: hydro	0	0	0	0	0	0	0	0	0	0	1	0	0	1	1	0	0	0	7	3	0
17508	at5g12430	1	691	385	480	three_prime_UTR	Heat shock protein DnaJ with tetratricopeptide rep		Heat shock protein DnaJ with tetratricopeptide rep	1	0	0	0	0	0	0	0	1	0	1	0	0	0	0	0	0	0	7	3	0
17514	at5g13330	1	418	103	220	five_prime_UTR	related to AP2 6l	encodes a member of the ERF (ethylene response fac	related to AP2 6l (Rap2.6L); FUNCTIONS IN: DNA bin	0	0	0	0	0	0	0	0	1	0	0	0	0	0	0	1	1	0	7	3	0
17585	at5g23060	1	405	70	175	three_prime_UTR	calcium sensing receptor	Encodes a chloroplast-localized protein that modu	calcium sensing receptor (CaS); INVOLVED IN: regul	0	0	0	0	0	0	0	0	0	0	0	0	0	1	0	1	0	1	7	3	0
17621	at5g28145	1	4655	1137	1428	CDS	transposable element gene		copia-like retrotransposon family has a 4.1e-195 P	0	0	0	0	0	0	0	0	0	0	0	1	0	1	0	1	0	0	7	3	0
17690	at5g41360	4411	4941	4714	4846	CDS	homolog of Xeroderma pigmentosum complementation g	Encodes XPB2 a DNA repair protein and transcriptio	homolog of Xeroderma pigmentosum complementation g	0	0	0	0	0	0	0	0	1	0	1	0	0	0	0	1	0	0	7	3	0
17766	at5g48412	1	717	474	575	CDS				0	0	1	0	0	0	0	0	0	0	0	1	1	0	0	0	0	0	7	3	0
17785	at5g50160	751	988	783	879	CDS	ferric reduction oxidase 8	Encodes a ferric chelate reductase that is express	ferric reduction oxidase 8 (FRO8); FUNCTIONS IN: o	0	0	0	0	1	0	0	0	1	0	0	1	0	0	0	0	0	0	7	3	0
17820	at5g55840	3825	4154	3920	3997	three_prime_UTR	Pentatricopeptide repeat (PPR) superfamily protein		Pentatricopeptide repeat (PPR) superfamily protein	0	0	0	0	0	0	0	0	0	0	0	0	0	1	1	0	1	0	7	3	0
17859	at5g61010	58	2909	2003	2068	CDS	exocyst subunit exo70 family protein E2	A member of EXO70 gene family putative exocyst sub	exocyst subunit exo70 family protein E2 (EXO70E2);	0	1	1	0	0	0	0	0	1	0	0	0	0	0	0	0	0	0	7	3	0
17860	at5g61010	316	2909	2003	2068	CDS	exocyst subunit exo70 family protein E2	A member of EXO70 gene family putative exocyst sub	exocyst subunit exo70 family protein E2 (EXO70E2);	0	1	1	0	0	0	0	0	1	0	0	0	0	0	0	0	0	0	7	3	0
17863	at5g61340	1	1114	74	191	CDS			unknown protein; BEST Arabidopsis thaliana protein	0	0	0	0	1	0	0	0	0	0	1	0	0	0	0	0	0	1	7	3	0
15545	at1g14560	1114	1321	1170	1260	CDS	Mitochondrial substrate carrier family protein		Mitochondrial substrate carrier family protein; FU	0	0	0	0	1	0	0	0	0	0	0	0	0	0	1	0	0	0	7	2	0
15722	at1g35710	1	3076	271	794	CDS	Protein kinase family protein with leucine-rich re		Protein kinase family protein with leucine-rich re	0	0	0	0	0	0	0	0	0	0	1	0	0	0	0	1	0	0	7	2	0
15953	at1g73130	1	525	157	422	five_prime_UTR			unknown protein; BEST Arabidopsis thaliana protein	0	0	0	0	0	0	0	0	1	0	0	0	0	0	1	0	0	0	7	2	0
16314	at2g27310	1	1106	688	818	CDS	F-box family protein		F-box family protein; BEST Arabidopsis thaliana pr	0	0	1	0	0	0	0	0	0	0	0	0	0	0	1	0	0	0	7	2	0
16412	at2g36120	1	1029	485	576	CDS	Glycine-rich protein family	Encodes a glycine rich protein that is involved in	DEFECTIVELY ORGANIZED TRIBUTARIES 1 (DOT1); INVOLV	0	0	0	0	0	0	0	0	0	1	0	0	0	1	0	0	0	0	7	2	0
16503	at2g41560	1455	3388	2505	2589	CDS	autoinhibited Ca(2+)-ATPase isoform 4	encodes a calmodulin-regulated Ca(2+)-ATPase that	autoinhibited Ca(2+)-ATPase isoform 4 (ACA4); FUNC	0	0	0	0	0	0	0	0	0	0	0	1	0	1	0	0	0	0	7	2	0
16599	at3g05350	6555	6905	6798	6885	CDS	Metallopeptidase M24 family protein		Metallopeptidase M24 family protein; FUNCTIONS IN:	0	0	0	0	0	0	0	0	1	0	0	0	0	0	0	1	0	0	7	2	0
16772	at3g24400	1	3339	2247	2544	pseudogenic_CDS			pseudogene protein kinase family contains Pfam PF0	0	0	0	0	0	0	1	0	0	0	1	0	0	0	0	0	0	0	7	2	0
16781	at3g25495	1	6444	208	671	pseudogenic_CDS		pseudogene of leucine-rich repeat protein	expressed protein	0	0	0	0	0	0	0	0	0	0	0	0	0	1	0	0	0	1	7	2	0
16838	at3g27997	1	1250	762	861	pseudogenic_CDS		pseudogene of unknown protein	expressed protein	0	0	0	0	0	0	0	0	0	0	1	0	1	0	0	0	0	0	7	2	0
16864	at3g30122	1	2368	1694	1770	pseudogenic_CDS		pseudogene similar to peptide chain release factor	expressed protein	0	0	0	0	0	0	0	0	0	0	0	0	0	1	1	0	0	0	7	2	0
16899	at3g43955	1	4388	3048	3396	CDS	transposable element gene		copia-like retrotransposon family has a 0. P-value	0	0	0	0	0	0	0	0	0	0	0	1	0	1	0	0	0	0	7	2	0
17136	at4g08850	850	4148	1522	1643	CDS	Leucine-rich repeat receptor-like protein kinase f		Leucine-rich repeat receptor-like protein kinase f	0	0	0	0	0	0	0	0	1	0	0	0	0	1	0	0	0	0	7	2	0
17137	at4g08850	1161	4148	1522	1643	CDS	Leucine-rich repeat receptor-like protein kinase f		Leucine-rich repeat receptor-like protein kinase f	0	0	0	0	0	0	0	0	1	0	0	0	0	1	0	0	0	0	7	2	0
17287	at4g26590	1353	1925	1438	1554	CDS	oligopeptide transporter 5	oligopeptide transporter	oligopeptide transporter 5 (OPT5); CONTAINS InterP	0	0	0	0	0	0	0	0	0	0	0	0	0	1	1	0	0	0	7	2	0
17324	at4g32440	2582	3543	2889	3101	three_prime_UTR	Plant Tudor-like RNA-binding protein		Plant Tudor-like RNA-binding protein; FUNCTIONS IN	0	0	0	0	0	0	0	0	0	0	0	1	0	1	0	0	0	0	7	2	0
17443	at5g04250	239	693	490	588	CDS	Cysteine proteinases superfamily protein		Cysteine proteinases superfamily protein; CONTAINS	0	0	0	0	0	0	0	0	0	0	0	1	0	0	0	0	0	1	7	2	0
17444	at5g04250	309	693	490	588	CDS	Cysteine proteinases superfamily protein		Cysteine proteinases superfamily protein; CONTAINS	0	0	0	0	0	0	0	0	0	0	0	1	0	0	0	0	0	1	7	2	0
17575	at5g22450	5953	6203	6040	6150	five_prime_UTR			unknown protein; LOCATED IN: chloroplast; EXPRESSE	0	0	0	0	0	0	0	0	0	0	1	0	0	0	0	0	0	1	7	2	0
17580	at5g22700	890	1831	1227	1331	CDS	F-box/RNI-like/FBD-like domains-containing protein		F-box/RNI-like/FBD-like domains-containing protein	0	0	0	0	0	0	0	0	0	0	1	0	0	0	1	0	0	0	7	2	0
17718	at5g43725	4327	4683	4421	4553	CDS	other RNA	Unknown gene		0	0	0	0	0	0	0	0	0	0	0	1	0	0	0	0	0	1	7	2	0
16600	at3g05370	1	2706	1402	2455	CDS	receptor like protein 31		receptor like protein 31 (RLP31); FUNCTIONS IN: ki	0	0	0	0	0	0	0	0	0	0	0	0	0	1	0	0	0	0	7	1	0
15517	at1g12220	364	3246	1598	1701	CDS	Disease resistance protein (CC-NBS-LRR class) fami	Resistance gene mediates resistance against the ba	RESISTANT TO P. SYRINGAE 5 (RPS5); CONTAINS InterP	1	0	0	0	0	0	0	0	0	0	0	0	0	1	1	0	0	0	6	3	0
15518	at1g12220	438	3340	1598	1701	CDS	Disease resistance protein (CC-NBS-LRR class) fami	Resistance gene mediates resistance against the ba	RESISTANT TO P. SYRINGAE 5 (RPS5); CONTAINS InterP	1	0	0	0	0	0	0	0	0	0	0	0	0	1	1	0	0	0	6	3	0
15616	at1g21920	747	1886	1272	1388	CDS	Histone H3 K4-specific methyltransferase SET7/9 fa		Histone H3 K4-specific methyltransferase SET7/9 fa	0	0	0	0	0	0	0	0	0	0	1	1	0	1	0	0	0	0	6	3	0
15648	at1g27590	1562	2459	1724	2251	CDS			CONTAINS InterPro DOMAIN/s: Protein of unknown fun	0	0	0	0	0	0	0	0	0	0	0	1	0	1	0	1	0	0	6	3	0
15676	at1g29930	1	1044	377	602	CDS	chlorophyll A/B binding protein 1	Subunit of light-harvesting complex II (LHCII)whic	chlorophyll A/B binding protein 1 (CAB1); FUNCTION	0	0	0	0	0	0	0	0	0	1	1	0	0	0	0	0	0	1	6	3	0
15738	at1g42970	1	273	96	188	five_prime_UTR	glyceraldehyde-3-phosphate dehydrogenase B subunit	Encodes chloroplast localized glyceraldehyde-3-pho	glyceraldehyde-3-phosphate dehydrogenase B subunit	0	0	1	0	0	0	0	0	0	0	0	0	0	1	0	0	0	1	6	3	0
15799	at1g54410	530	993	602	698	CDS	dehydrin family protein		dehydrin family protein; FUNCTIONS IN: molecular_f	0	0	0	0	0	0	1	0	0	0	1	0	0	0	1	0	0	0	6	3	0
15926	at1g68920	1	1342	88	205	five_prime_UTR	basic helix-loop-helix (bHLH) DNA-binding superfam		basic helix-loop-helix (bHLH) DNA-binding superfam	0	0	0	0	0	0	1	0	1	0	0	0	1	0	0	0	0	0	6	3	0
15927	at1g68920	6	1342	88	205	five_prime_UTR	basic helix-loop-helix (bHLH) DNA-binding superfam		basic helix-loop-helix (bHLH) DNA-binding superfam	0	0	0	0	0	0	1	0	1	0	0	0	1	0	0	0	0	0	6	3	0
15928	at1g68920	54	286	88	205	five_prime_UTR	basic helix-loop-helix (bHLH) DNA-binding superfam		basic helix-loop-helix (bHLH) DNA-binding superfam	0	0	0	0	0	0	1	0	1	0	0	0	1	0	0	0	0	0	6	3	0
15955	at1g73490	406	833	581	671	CDS	RNA-binding (RRM/RBD/RNP motifs) family protein		RNA-binding (RRM/RBD/RNP motifs) family protein; F	0	0	0	0	0	0	1	0	1	0	0	0	0	0	1	0	0	0	6	3	0
15989	at1g76920	1	1615	248	323	CDS	F-box family protein		F-box family protein; CONTAINS InterPro DOMAIN/s:	0	0	0	0	0	0	0	0	1	0	0	0	1	1	0	0	0	0	6	3	0
16067	at1g79710	1283	2943	1568	1714	CDS	Major facilitator superfamily protein		Major facilitator superfamily protein; CONTAINS In	0	1	0	0	0	0	0	0	0	1	0	0	0	0	0	1	0	0	6	3	0
16081	at1g80800	1	298	256	282	pseudogenic_CDS			pseudogene 40S ribosomal protein S12 (RPS12B) simi	0	0	0	0	0	0	0	1	0	0	0	0	0	1	0	0	0	1	6	3	0
16134	at2g11240	1	6063	2234	2453	CDS	transposable element gene		non-LTR retrotransposon family (LINE) has a 1.1e-3	0	0	0	0	0	0	0	0	1	0	0	0	0	1	1	0	0	0	6	3	0
16148	at2g11240	1	6063	3892	4091	CDS	transposable element gene		non-LTR retrotransposon family (LINE) has a 1.1e-3	0	0	0	0	0	0	0	0	1	0	0	1	0	0	0	0	1	0	6	3	0
16286	at2g24590	1194	1554	1437	1540	three_prime_UTR	RNA recognition motif and CCHC-type zinc finger do		RNA recognition motif and CCHC-type zinc finger do	0	0	1	0	0	0	0	0	0	0	0	0	0	0	0	1	0	1	6	3	0
16397	at2g36120	1	1029	296	363	CDS	Glycine-rich protein family	Encodes a glycine rich protein that is involved in	DEFECTIVELY ORGANIZED TRIBUTARIES 1 (DOT1); INVOLV	0	0	0	0	0	0	0	1	0	0	0	0	0	1	0	1	0	0	6	3	0
16635	at3g07930	1	1120	216	565	CDS	DNA glycosylase superfamily protein		DNA glycosylase superfamily protein; Has 117 Blast	0	0	0	0	0	0	0	1	0	1	1	0	0	0	0	0	0	0	6	3	0
16636	at3g07930	1	1128	216	565	CDS	DNA glycosylase superfamily protein		DNA glycosylase superfamily protein; Has 117 Blast	0	0	0	0	0	0	0	1	0	1	1	0	0	0	0	0	0	0	6	3	0
16637	at3g07930	13	1128	216	565	CDS	DNA glycosylase superfamily protein		DNA glycosylase superfamily protein; Has 117 Blast	0	0	0	0	0	0	0	1	0	1	1	0	0	0	0	0	0	0	6	3	0
16707	at3g15970	1	1619	360	475	CDS	NUP50 (Nucleoporin 50 kDa) protein		NUP50 (Nucleoporin 50 kDa) protein; FUNCTIONS IN:	0	0	0	0	0	0	0	0	1	0	0	0	0	0	1	0	0	1	6	3	0
16763	at3g23900	2526	3033	2722	2815	CDS	RNA recognition motif (RRM)-containing protein		RNA recognition motif (RRM)-containing protein; FU	0	0	1	0	0	1	0	0	0	0	0	0	0	1	0	0	0	0	6	3	0
16780	at3g25495	1	6444	208	289	pseudogenic_CDS		pseudogene of leucine-rich repeat protein	expressed protein	0	0	0	0	0	0	1	0	1	0	0	0	0	0	1	0	0	0	6	3	0
16813	at3g25840	803	1321	1043	1141	three_prime_UTR	Protein kinase superfamily protein		Protein kinase superfamily protein; FUNCTIONS IN:	0	0	0	0	0	0	1	0	1	0	0	1	0	0	0	0	0	0	6	3	0
16814	at3g25840	922	1321	1043	1141	three_prime_UTR	Protein kinase superfamily protein		Protein kinase superfamily protein; FUNCTIONS IN:	0	0	0	0	0	0	1	0	1	0	0	1	0	0	0	0	0	0	6	3	0
16835	at3g27906	1	925	515	608	CDS			unknown protein; BEST Arabidopsis thaliana protein	0	0	0	0	0	0	0	0	0	0	1	0	0	1	0	0	1	0	6	3	0
16921	at3g46530	1	2972	962	1118	CDS	NB-ARC domain-containing disease resistance protei	Confers resistance to the biotrophic oomycete Pero	RECOGNITION OF PERONOSPORA PARASITICA 13 (RPP13);	0	0	0	0	0	1	0	0	0	0	0	1	0	0	0	1	0	0	6	3	0
16932	at3g46950	1	1595	537	619	CDS	Mitochondrial transcription termination factor fam		Mitochondrial transcription termination factor fam	0	0	0	0	0	0	1	0	0	0	0	1	0	0	0	0	0	1	6	3	0
16937	at3g47910	4475	7341	5278	5417	CDS	Ubiquitin carboxyl-terminal hydrolase-related prot		Ubiquitin carboxyl-terminal hydrolase-related prot	0	0	0	0	0	0	0	0	0	0	0	0	0	1	1	0	0	1	6	3	0
16938	at3g47910	4475	7349	5278	5417	CDS	Ubiquitin carboxyl-terminal hydrolase-related prot		Ubiquitin carboxyl-terminal hydrolase-related prot	0	0	0	0	0	0	0	0	0	0	0	0	0	1	1	0	0	1	6	3	0
16957	at3g50380	7427	8061	7565	7639	CDS	Protein of unknown function (DUF1162)		INVOLVED IN: protein localization; LOCATED IN: mit	0	0	1	0	0	0	0	0	0	1	0	0	0	0	0	0	0	1	6	3	0
16971	at3g52850	566	1258	1040	1134	CDS	vacuolar sorting receptor homolog 1	Encodes the Vacuolar Sorting Receptor-1 (VSR-1)/Ep	vacuolar sorting receptor homolog 1 (VSR1); FUNCTI	0	0	0	0	0	0	0	0	1	0	1	0	0	0	1	0	0	0	6	3	0
16983	at3g54460	4650	5352	4780	4870	CDS	SNF2 domain-containing protein / helicase domain-c		SNF2 domain-containing protein / helicase domain-c	0	0	1	0	0	0	0	0	0	0	0	1	0	0	0	0	1	0	6	3	0
17030	at3g61610	1	564	14	473	five_prime_UTR	Galactose mutarotase-like superfamily protein		Galactose mutarotase-like superfamily protein; FUN	1	0	0	0	1	0	0	0	1	0	0	0	0	0	0	0	0	0	6	3	0
17053	at4g01290	5223	5879	5280	5395	CDS			unknown protein; FUNCTIONS IN: molecular_function	0	0	0	0	0	0	1	0	0	0	0	1	0	0	0	0	0	1	6	3	0
17054	at4g01290	5223	5880	5280	5395	CDS			unknown protein; FUNCTIONS IN: molecular_function	0	0	0	0	0	0	1	0	0	0	0	1	0	0	0	0	0	1	6	3	0
17260	at4g23000	1	1085	214	671	five_prime_UTR	Calcineurin-like metallo-phosphoesterase superfami		Calcineurin-like metallo-phosphoesterase superfami	0	0	0	0	0	0	0	0	1	0	0	1	0	1	0	0	0	0	6	3	0
17365	at4g36790	514	811	616	753	CDS	Major facilitator superfamily protein		Major facilitator superfamily protein; FUNCTIONS I	0	0	1	0	1	0	0	0	0	0	0	0	0	0	1	0	0	0	6	3	0
17399	at5g01780	875	1294	1108	1186	CDS	2-oxoglutarate-dependent dioxygenase family protei		2-oxoglutarate-dependent dioxygenase family protei	0	0	0	0	0	0	1	0	0	0	0	0	0	0	0	1	0	1	6	3	0
17400	at5g01780	875	1459	1108	1186	CDS	2-oxoglutarate-dependent dioxygenase family protei		2-oxoglutarate-dependent dioxygenase family protei	0	0	0	0	0	0	1	0	0	0	0	0	0	0	0	1	0	1	6	3	0
17419	at5g03080	1	808	471	575	CDS	Phosphatidic acid phosphatase (PAP2) family protei		Phosphatidic acid phosphatase (PAP2) family protei	1	0	1	0	0	0	0	0	0	0	0	0	0	0	1	0	0	0	6	3	0
17556	at5g18640	1	359	233	330	five_prime_UTR	alpha/beta-Hydrolases superfamily protein		alpha/beta-Hydrolases superfamily protein; FUNCTIO	0	0	0	0	0	0	0	0	1	0	0	1	0	1	0	0	0	0	6	3	0
17641	at5g35425	1	886	218	302	CDS	transposable element gene		pseudogene hypothetical protein	1	0	1	0	0	0	0	0	1	0	0	0	0	0	0	0	0	0	6	3	0
17719	at5g43725	4327	4683	4421	4556	CDS	other RNA	Unknown gene		0	0	0	0	0	0	0	0	0	0	0	1	1	1	0	0	0	0	6	3	0
17746	at5g46470	568	1678	1442	1543	CDS	disease resistance protein (TIR-NBS-LRR class) fam	Encodes RPS6 (RESISTANT TO P. SYRINGAE 6) a member	RESISTANT TO P. SYRINGAE 6 (RPS6); FUNCTIONS IN: t	0	0	0	0	0	0	0	0	1	0	1	0	0	1	0	0	0	0	6	3	0
17841	at5g58340	1	1162	603	684	CDS	myb-like HTH transcriptional regulator family prot		myb-like HTH transcriptional regulator family prot	0	0	0	0	0	0	1	0	0	0	0	0	0	1	0	0	0	1	6	3	0
17848	at5g58980	2428	2996	2871	2940	CDS	Neutral/alkaline non-lysosomal ceramidase		Neutral/alkaline non-lysosomal ceramidase; FUNCTIO	0	0	0	0	0	1	0	1	0	1	0	0	0	0	0	0	0	0	6	3	0
17852	at5g59780	1	685	190	297	three_prime_UTR	myb domain protein 59	Encodes a putative transcription factor (MYB59).	myb domain protein 59 (MYB59); FUNCTIONS IN: DNA b	0	1	0	0	0	0	0	0	0	0	1	0	0	1	0	0	0	0	6	3	0
17853	at5g60280	1	1974	912	1076	CDS	Concanavalin A-like lectin protein kinase family p		Concanavalin A-like lectin protein kinase family p	0	0	0	0	0	0	0	0	0	1	1	0	0	0	1	0	0	0	6	3	0
15532	at1g13350	1	514	174	258	CDS	Protein kinase superfamily protein		Protein kinase superfamily protein; FUNCTIONS IN:	0	0	0	0	0	0	0	0	0	0	0	0	0	1	0	0	0	1	6	2	0
15709	at1g33420	1	1009	150	237	CDS;three_prime_UTR	RING/FYVE/PHD zinc finger superfamily protein		RING/FYVE/PHD zinc finger superfamily protein; FUN	0	0	0	0	0	0	0	0	1	0	0	0	0	0	1	0	0	0	6	2	0
15716	at1g35200	1	409	114	242	pseudogenic_CDS			60S ribosomal protein L4/L1 (RPL4B) pseudogene sim	0	0	0	0	0	0	0	0	1	0	1	0	0	0	0	0	0	0	6	2	0
15783	at1g51890	3170	3707	3296	3489	CDS	Leucine-rich repeat protein kinase family protein		Leucine-rich repeat protein kinase family protein;	0	0	0	0	0	0	0	0	1	0	0	0	0	0	1	0	0	0	6	2	0
15789	at1g53025	1	563	10	253	three_prime_UTR	Ubiquitin-conjugating enzyme family protein		Ubiquitin-conjugating enzyme family protein; FUNCT	0	0	0	0	0	0	0	0	0	0	1	0	0	1	0	0	0	0	6	2	0
15861	at1g62970	1	2737	430	514	CDS	Chaperone DnaJ-domain superfamily protein		Chaperone DnaJ-domain superfamily protein; FUNCTIO	0	0	0	0	0	0	0	0	0	0	0	1	0	0	0	0	1	0	6	2	0
15923	at1g68190	124	546	316	420	CDS	B-box zinc finger family protein		B-box zinc finger family protein; FUNCTIONS IN: se	0	0	0	0	0	0	0	0	0	1	0	0	0	1	0	0	0	0	6	2	0
15948	at1g71910	1	1016	198	287	five_prime_UTR			unknown protein; Has 28 Blast hits to 28 proteins	0	0	0	0	0	0	0	0	0	0	1	0	0	0	1	0	0	0	6	2	0
16039	at1g79245	1	4780	2414	2509	pseudogenic_CDS		pseudogene of unknown protein	expressed protein Several heterogeneous transcript	1	0	0	0	0	0	0	0	0	0	1	0	0	0	0	0	0	0	6	2	0
16052	at1g79245	1	4780	3478	3568	pseudogenic_CDS		pseudogene of unknown protein	expressed protein Several heterogeneous transcript	0	1	0	0	0	1	0	0	0	0	0	0	0	0	0	0	0	0	6	2	0
16189	at2g15240	1	520	341	463	three_prime_UTR	UNC-50 family protein		UNC-50 family protein; CONTAINS InterPro DOMAIN/s:	0	0	0	0	0	0	0	0	0	0	0	0	0	1	1	0	0	0	6	2	0
16213	at2g17870	1	1256	703	905	CDS	cold shock domain protein 3	Encodes COLD SHOCK DOMAIN PROTEIN 3 (CSP3) involve	cold shock domain protein 3 (CSP3); FUNCTIONS IN:	0	0	0	0	0	0	0	0	1	0	0	0	0	0	1	0	0	0	6	2	0
16232	at2g19250	1	3015	1639	2011	pseudogenic_CDS			pseudogene similar to Magnesium-chelatase subunit	0	0	0	0	0	0	0	0	0	0	0	1	0	0	1	0	0	0	6	2	0
16382	at2g36120	1	1029	221	717	CDS	Glycine-rich protein family	Encodes a glycine rich protein that is involved in	DEFECTIVELY ORGANIZED TRIBUTARIES 1 (DOT1); INVOLV	1	0	0	0	0	0	0	0	0	0	1	0	0	0	0	0	0	0	6	2	0
16426	at2g36120	1	1029	545	723	CDS	Glycine-rich protein family	Encodes a glycine rich protein that is involved in	DEFECTIVELY ORGANIZED TRIBUTARIES 1 (DOT1); INVOLV	0	0	0	0	0	0	0	1	0	0	0	0	0	0	0	1	0	0	6	2	0
16551	at3g02250	2273	3261	3107	3236	five_prime_UTR	O-fucosyltransferase family protein		O-fucosyltransferase family protein; CONTAINS Inte	1	0	1	0	0	0	0	0	0	0	0	0	0	0	0	0	0	0	6	2	0
16560	at3g03370	1595	1895	1685	1759	five_prime_UTR			BEST Arabidopsis thaliana protein match is: DegP p	0	0	0	0	0	0	0	0	0	0	0	0	0	1	0	0	0	1	6	2	0
16906	at3g44690	1	3531	36	123	CDS			unknown protein; Has 30201 Blast hits to 17322 pro	0	0	1	0	0	0	0	0	0	0	0	0	0	0	1	0	0	0	6	2	0
16919	at3g46450	1	740	175	349	three_prime_UTR	SEC14 cytosolic factor family protein / phosphogly		SEC14 cytosolic factor family protein / phosphogly	0	0	0	0	0	0	0	0	0	0	0	1	0	0	1	0	0	0	6	2	0
16942	at3g48310	1	952	797	889	CDS	cytochrome P450 family 71 subfamily A polypeptide	putative cytochrome P450	cytochrome P450 family 71 subfamily A polypeptide	0	0	0	0	0	0	0	0	0	0	0	0	0	1	1	0	0	0	6	2	0
17040	at3g62700	3050	5496	4297	4378	CDS	multidrug resistance-associated protein 10	member of MRP subfamily	multidrug resistance-associated protein 10 (MRP10)	0	0	0	0	0	0	0	0	0	0	0	1	0	0	0	0	0	1	6	2	0
17129	at4g08180	3707	4179	3915	4075	three_prime_UTR	OSBP(oxysterol binding protein)-related protein 1C		OSBP(oxysterol binding protein)-related protein 1C	0	0	1	0	0	0	0	0	0	0	0	1	0	0	0	0	0	0	6	2	0
17130	at4g08180	3716	4179	3915	4075	three_prime_UTR	OSBP(oxysterol binding protein)-related protein 1C		OSBP(oxysterol binding protein)-related protein 1C	0	0	1	0	0	0	0	0	0	0	0	1	0	0	0	0	0	0	6	2	0
17206	at4g17090	1	1096	448	528	CDS	chloroplast beta-amylase	Encodes a beta-amylase targeted to the chloroplast	chloroplast beta-amylase (CT-BMY); CONTAINS InterP	0	0	1	0	0	0	0	0	0	0	1	0	0	0	0	0	0	0	6	2	0
17291	at4g27500	1788	2402	1886	1973	CDS	proton pump interactor 1	interacts with H+-ATPase and regulates its activit	proton pump interactor 1 (PPI1); FUNCTIONS IN: pro	0	0	0	0	0	1	0	0	0	0	0	0	0	0	0	0	0	1	6	2	0
17387	at4g39690	3745	4316	4002	4244	three_prime_UTR			FUNCTIONS IN: molecular_function unknown; INVOLVED	0	0	0	0	0	0	1	0	0	0	0	1	0	0	0	0	0	0	6	2	0
17435	at5g03240	1	1172	896	1125	CDS	polyubiquitin 3	encodes ubiquitin that is attached to proteins des	polyubiquitin 3 (UBQ3); INVOLVED IN: protein modif	0	0	0	0	0	0	0	0	0	0	0	0	0	0	1	0	0	1	6	2	0
17436	at5g03240	28	1172	896	1125	CDS	polyubiquitin 3	encodes ubiquitin that is attached to proteins des	polyubiquitin 3 (UBQ3); INVOLVED IN: protein modif	0	0	0	0	0	0	0	0	0	0	0	0	0	0	1	0	0	1	6	2	0
17437	at5g03240	28	1441	896	1125	CDS	polyubiquitin 3	encodes ubiquitin that is attached to proteins des	polyubiquitin 3 (UBQ3); INVOLVED IN: protein modif	0	0	0	0	0	0	0	0	0	0	0	0	0	0	1	0	0	1	6	2	0
17455	at5g04880	1	1856	615	872	pseudogenic_CDS		pseudogene of ABC transporter family protein	expressed protein	0	0	0	0	0	0	0	0	0	0	0	1	0	0	0	0	0	1	6	2	0
17471	at5g07360	760	984	881	960	CDS	Amidase family protein		Amidase family protein; FUNCTIONS IN: amidase acti	0	0	0	0	0	0	0	0	1	0	0	0	0	0	0	0	0	1	6	2	0
17483	at5g08790	1	675	318	399	CDS	NAC (No Apical Meristem) domain transcriptional re	induced by wounding belongs to a large family of p	ATAF2; CONTAINS InterPro DOMAIN/s: No apical meris	0	0	0	0	0	0	0	0	1	0	1	0	0	0	0	0	0	0	6	2	0
17739	at5g46440	1	511	387	461	CDS			FUNCTIONS IN: molecular_function unknown; INVOLVED	0	0	0	0	0	0	0	0	1	0	1	0	0	0	0	0	0	0	6	2	0
17742	at5g46450	565	1672	749	823	CDS	Disease resistance protein (TIR-NBS-LRR class) fam		Disease resistance protein (TIR-NBS-LRR class) fam	0	0	1	0	0	1	0	0	0	0	0	0	0	0	0	0	0	0	6	2	0
17777	at5g49070	1	1395	573	660	CDS	3-ketoacyl-CoA synthase 21	Encodes KCS21 a member of the 3-ketoacyl-CoA synth	3-ketoacyl-CoA synthase 21 (KCS21); FUNCTIONS IN:	0	0	0	0	0	0	0	0	0	0	0	0	0	0	1	0	0	1	6	2	0
17778	at5g49070	457	1395	573	660	CDS	3-ketoacyl-CoA synthase 21	Encodes KCS21 a member of the 3-ketoacyl-CoA synth	3-ketoacyl-CoA synthase 21 (KCS21); FUNCTIONS IN:	0	0	0	0	0	0	0	0	0	0	0	0	0	0	1	0	0	1	6	2	0
17784	at5g49980	1378	1876	1523	1685	CDS	auxin F-box protein 5		auxin F-box protein 5 (AFB5); CONTAINS InterPro DO	0	0	1	0	0	0	0	0	0	0	1	0	0	0	0	0	0	0	6	2	0
17801	at5g52190	1	814	278	369	CDS	Sugar isomerase (SIS) family protein		Sugar isomerase (SIS) family protein; FUNCTIONS IN	0	0	0	0	0	0	1	0	0	0	0	0	0	1	0	0	0	0	6	2	0
15442	at1g01030	1	1525	706	776	CDS	AP2/B3-like transcriptional factor family protein		NGATHA3 (NGA3); CONTAINS InterPro DOMAIN/s: Transc	0	0	0	0	0	0	0	0	0	0	1	0	0	0	0	0	0	0	6	1	0
17518	at5g13770	1	2054	601	680	CDS	Pentatricopeptide repeat (PPR-like) superfamily pr		Pentatricopeptide repeat (PPR-like) superfamily pr	0	0	0	0	0	0	0	0	0	0	0	0	0	1	0	0	0	0	6	1	0
17705	at5g42520	1237	2349	1666	2033	CDS	basic pentacysteine 6		basic pentacysteine 6 (BPC6); CONTAINS InterPro DO	0	0	0	0	0	0	0	0	0	0	0	0	0	0	1	0	0	0	6	1	0
17706	at5g42520	1249	2349	1666	2033	CDS	basic pentacysteine 6		basic pentacysteine 6 (BPC6); CONTAINS InterPro DO	0	0	0	0	0	0	0	0	0	0	0	0	0	0	1	0	0	0	6	1	0
17707	at5g42520	1301	2349	1666	2033	CDS	basic pentacysteine 6		basic pentacysteine 6 (BPC6); CONTAINS InterPro DO	0	0	0	0	0	0	0	0	0	0	0	0	0	0	1	0	0	0	6	1	0
15449	at1g01750	608	945	612	882	CDS	actin depolymerizing factor 11		actin depolymerizing factor 11 (ADF11); FUNCTIONS	0	0	0	0	0	0	0	0	0	0	1	0	0	0	0	0	0	1	5	2	0
15507	at1g10585	357	674	371	480	CDS	basic helix-loop-helix (bHLH) DNA-binding superfam		basic helix-loop-helix (bHLH) DNA-binding superfam	0	0	0	0	0	0	0	0	0	0	0	1	0	0	0	0	0	1	5	2	0
15519	at1g12260	1	982	538	698	CDS	NAC 007	Encodes a NAC-domain transcription factor. Express	NAC 007 (NAC007); CONTAINS InterPro DOMAIN/s: No a	0	0	0	0	0	0	0	0	0	0	1	0	0	0	0	1	0	0	5	2	0
15538	at1g13640	1	2272	333	439	CDS	Phosphatidylinositol 3- and 4-kinase family protei		Phosphatidylinositol 3- and 4-kinase family protei	0	0	0	0	0	0	0	0	0	0	1	0	0	1	0	0	0	0	5	2	0
15541	at1g14070	138	1603	942	1074	CDS	fucosyltransferase 7	member of Xyloglucan fucosyltransferase family	fucosyltransferase 7 (FUT7); FUNCTIONS IN: transfe	0	0	0	0	0	0	0	0	0	0	1	0	0	0	1	0	0	0	5	2	0
15566	at1g17120	1	2003	1574	1660	CDS	cationic amino acid transporter 8	Encodes a member of the cationic amino acid transp	cationic amino acid transporter 8 (CAT8); FUNCTION	0	0	0	0	0	0	0	0	0	0	0	1	0	0	0	0	0	1	5	2	0
15615	at1g21920	747	1886	785	865	CDS	Histone H3 K4-specific methyltransferase SET7/9 fa		Histone H3 K4-specific methyltransferase SET7/9 fa	1	0	0	0	0	0	0	0	0	0	1	0	0	0	0	0	0	0	5	2	0
15628	at1g23840	1	1080	503	582	CDS			unknown protein; LOCATED IN: endomembrane system;	0	0	0	0	0	0	0	0	1	0	0	0	0	0	0	1	0	0	5	2	0
15673	at1g29930	1	1044	62	160	five_prime_UTR	chlorophyll A/B binding protein 1	Subunit of light-harvesting complex II (LHCII)whic	chlorophyll A/B binding protein 1 (CAB1); FUNCTION	0	0	1	0	0	0	0	0	0	0	1	0	0	0	0	0	0	0	5	2	0
15690	at1g31580	363	821	641	698	three_prime_UTR	ECS1	Encodes cell wall protein. ECS1 is not a Xcc750 r	ECS1; Has 14 Blast hits to 14 proteins in 2 specie	0	0	0	0	0	0	0	0	0	0	1	0	0	0	1	0	0	0	5	2	0
15739	at1g43886	1	6269	1242	1318	CDS	transposable element gene		copia-like retrotransposon family has a 5.3e-165 P	0	0	0	0	0	0	0	0	0	0	0	0	0	1	0	0	1	0	5	2	0
15750	at1g47490	739	1216	1066	1158	CDS	RNA-binding protein 47C		RNA-binding protein 47C (RBP47C); CONTAINS InterPr	0	0	0	0	0	0	0	0	0	0	0	1	0	0	0	0	0	1	5	2	0
15758	at1g48370	1615	2886	1925	2448	CDS	YELLOW STRIPE like 8	Arabidopsis thaliana metal-nicotianamine transport	YELLOW STRIPE like 8 (YSL8); FUNCTIONS IN: oligope	0	0	0	0	0	0	0	0	1	0	0	0	0	0	0	1	0	0	5	2	0
15800	at1g54660	1	3037	291	971	pseudogenic_CDS			pseudogene similar to vetispiradiene synthase blas	0	0	0	0	0	1	0	0	0	0	0	1	0	0	0	0	0	0	5	2	0
15808	at1g55590	1	1533	1259	1442	CDS	RNI-like superfamily protein		RNI-like superfamily protein; CONTAINS InterPro DO	0	0	0	0	0	0	0	0	1	0	0	0	0	0	1	0	0	0	5	2	0
15864	at1g63100	1	1977	1478	1554	CDS	GRAS family transcription factor		GRAS family transcription factor; CONTAINS InterPr	0	0	0	0	0	1	0	0	0	0	1	0	0	0	0	0	0	0	5	2	0
15870	at1g63360	1	2655	2340	2446	CDS	Disease resistance protein (CC-NBS-LRR class) fami		Disease resistance protein (CC-NBS-LRR class) fami	0	0	0	0	0	0	0	0	0	0	1	0	0	1	0	0	0	0	5	2	0
15924	at1g68350	1	776	190	300	CDS			unknown protein; FUNCTIONS IN: molecular_function	1	0	0	0	0	0	0	0	0	0	1	0	0	0	0	0	0	0	5	2	0
16038	at1g79245	1	4780	2394	2509	pseudogenic_CDS		pseudogene of unknown protein	expressed protein Several heterogeneous transcript	0	0	0	0	0	1	0	0	0	0	1	0	0	0	0	0	0	0	5	2	0
16044	at1g79245	1	4780	3008	3090	pseudogenic_CDS		pseudogene of unknown protein	expressed protein Several heterogeneous transcript	0	1	0	0	0	0	0	0	0	0	0	1	0	0	0	0	0	0	5	2	0
16048	at1g79245	1	4780	3180	3284	pseudogenic_CDS		pseudogene of unknown protein	expressed protein Several heterogeneous transcript	0	0	0	1	0	1	0	0	0	0	0	0	0	0	0	0	0	0	5	2	0
16093	at2g01710	1	1268	741	931	CDS	Chaperone DnaJ-domain superfamily protein		Chaperone DnaJ-domain superfamily protein; FUNCTIO	0	0	1	0	0	0	0	0	0	0	0	1	0	0	0	0	0	0	5	2	0
16096	at2g02430	1	1183	174	423	pseudogenic_CDS			pseudogene arginyl-tRNA synthetase	0	0	0	0	0	0	0	0	0	0	0	1	0	1	0	0	0	0	5	2	0
16177	at2g14080	2781	4415	4157	4234	CDS	Disease resistance protein (TIR-NBS-LRR class) fam		Disease resistance protein (TIR-NBS-LRR class) fam	0	0	1	0	1	0	0	0	0	0	0	0	0	0	0	0	0	0	5	2	0
16226	at2g19250	1	3015	667	935	pseudogenic_CDS			pseudogene similar to Magnesium-chelatase subunit	0	0	0	0	0	0	0	0	0	0	1	0	0	0	1	0	0	0	5	2	0
16240	at2g19590	1	859	486	579	CDS	ACC oxidase 1	encodes a protein whose sequence is similar to 1-a	ACC oxidase 1 (ACO1); CONTAINS InterPro DOMAIN/s:	0	0	0	0	0	0	0	0	0	0	0	0	0	1	0	0	0	1	5	2	0
16243	at2g20142	1	465	162	351	CDS	Toll-Interleukin-Resistance (TIR) domain family pr		Toll-Interleukin-Resistance (TIR) domain family pr	0	0	0	0	0	0	0	0	1	0	1	0	0	0	0	0	0	0	5	2	0
16261	at2g22070	1	2463	493	673	CDS	pentatricopeptide (PPR) repeat-containing protein		pentatricopeptide (PPR) repeat-containing protein;	0	0	0	0	0	0	1	0	0	0	0	0	0	0	0	0	0	1	5	2	0
16273	at2g23330	1	4494	1556	1632	CDS	transposable element gene		copia-like retrotransposon family has a 3.9e-195 P	0	0	0	0	0	1	0	0	0	0	0	1	0	0	0	0	0	0	5	2	0
16276	at2g23560	1	343	204	290	CDS	methyl esterase 7	Encodes a protein shown to have carboxylesterase a	methyl esterase 7 (MES7); FUNCTIONS IN: hydrolase	0	0	0	0	0	0	0	0	0	0	1	0	0	1	0	0	0	0	5	2	0
16294	at2g25850	1	662	366	498	three_prime_UTR	poly(A) polymerase 2	Encodes a poly(A) polymerase. Located in the nucle	poly(A) polymerase 2 (PAPS2); CONTAINS InterPro DO	0	0	0	0	0	0	0	0	0	1	0	0	0	0	0	1	0	0	5	2	0
16295	at2g25850	91	659	366	498	three_prime_UTR	poly(A) polymerase 2	Encodes a poly(A) polymerase. Located in the nucle	poly(A) polymerase 2 (PAPS2); CONTAINS InterPro DO	0	0	0	0	0	0	0	0	0	1	0	0	0	0	0	1	0	0	5	2	0
16341	at2g31740	3716	4203	3889	3972	CDS	S-adenosyl-L-methionine-dependent methyltransferas		S-adenosyl-L-methionine-dependent methyltransferas	0	0	0	0	0	0	0	0	0	0	1	0	0	0	1	0	0	0	5	2	0
16356	at2g32710	1	638	139	224	CDS	Cyclin-dependent kinase inhibitor family protein	Kip-related protein (KRP) gene encodes CDK (cyclin	Cyclin-dependent kinase inhibitor family protein;	0	0	0	0	0	0	0	0	0	1	0	1	0	0	0	0	0	0	5	2	0
16357	at2g32710	38	638	139	224	CDS	Cyclin-dependent kinase inhibitor family protein	Kip-related protein (KRP) gene encodes CDK (cyclin	Cyclin-dependent kinase inhibitor family protein;	0	0	0	0	0	0	0	0	0	1	0	1	0	0	0	0	0	0	5	2	0
16414	at2g36120	1	1029	512	570	CDS	Glycine-rich protein family	Encodes a glycine rich protein that is involved in	DEFECTIVELY ORGANIZED TRIBUTARIES 1 (DOT1); INVOLV	0	0	0	0	0	0	0	0	0	0	0	0	0	1	0	0	0	1	5	2	0
16486	at2g39681	1	1034	280	857	CDS	TAS2; other RNA	Trans-acting siRNA primary transcript. RDR6-depend		0	0	0	0	0	0	0	0	0	1	0	0	0	1	0	0	0	0	5	2	0
16499	at2g41110	1	262	47	133	five_prime_UTR	calmodulin 2	Encodes a touch-inducible calmodulin that has high	calmodulin 2 (CAM2); FUNCTIONS IN: protein binding	0	0	0	0	0	0	0	0	0	0	1	0	0	0	1	0	0	0	5	2	0
16510	at2g42360	1	993	138	216	CDS	RING/U-box superfamily protein		RING/U-box superfamily protein; CONTAINS InterPro	0	0	1	0	0	1	0	0	0	0	0	0	0	0	0	0	0	0	5	2	0
16534	at2g46650	1	239	24	127	five_prime_UTR	cytochrome B5 isoform C	member of Cytochromes b5	cytochrome B5 isoform C (CB5-C); CONTAINS InterPro	0	0	0	0	0	0	0	0	0	0	1	0	0	0	0	0	0	1	5	2	0
16559	at3g02990	1357	2549	1702	1796	CDS	heat shock transcription factor A1E	member of Heat Stress Transcription Factor (Hsf) f	heat shock transcription factor A1E (HSFA1E); FUNC	0	0	0	0	0	0	1	0	0	0	0	0	0	1	0	0	0	0	5	2	0
16578	at3g04610	3022	3730	3438	3514	CDS	RNA-binding KH domain-containing protein		flowering locus KH domain (FLK); FUNCTIONS IN: RNA	0	0	0	0	0	0	0	0	0	0	1	0	0	0	0	0	0	1	5	2	0
16610	at3g06435	1	1664	238	1309	three_prime_UTR	Expressed protein		Expressed protein; Has 35333 Blast hits to 34131 p	0	0	0	0	1	0	0	0	0	0	0	0	0	0	0	0	0	1	5	2	0
16651	at3g10915	899	1767	1532	1632	CDS;five_prime_UTR	Reticulon family protein		Reticulon family protein; INVOLVED IN: biological_	0	0	0	0	0	0	0	0	0	0	0	0	0	0	1	0	0	1	5	2	0
16652	at3g10915	1397	1831	1532	1632	CDS;five_prime_UTR	Reticulon family protein		Reticulon family protein; INVOLVED IN: biological_	0	0	0	0	0	0	0	0	0	0	0	0	0	0	1	0	0	1	5	2	0
16653	at3g10915	1420	1831	1532	1632	CDS;five_prime_UTR	Reticulon family protein		Reticulon family protein; INVOLVED IN: biological_	0	0	0	0	0	0	0	0	0	0	0	0	0	0	1	0	0	1	5	2	0
16654	at3g10915	1516	1852	1532	1632	CDS;five_prime_UTR	Reticulon family protein		Reticulon family protein; INVOLVED IN: biological_	0	0	0	0	0	0	0	0	0	0	0	0	0	0	1	0	0	1	5	2	0
16686	at3g14310	1675	2164	1736	1855	CDS	pectin methylesterase 3	encodes a pectin methylesterase targeted by a cell	pectin methylesterase 3 (PME3); FUNCTIONS IN: pect	0	0	0	0	0	0	0	0	0	1	0	0	0	0	0	0	0	1	5	2	0
16728	at3g18145	1	2297	2142	2248	pseudogenic_CDS			pseudogene similar to putative carbamoyl phosphate	0	0	0	0	0	0	0	1	0	0	0	1	0	0	0	0	0	0	5	2	0
16744	at3g20470	1	789	505	560	CDS	glycine-rich protein 5	encodes a glycine-rich protein that is expressed m	glycine-rich protein 5 (GRP5); Has 299218 Blast hi	0	0	0	0	0	0	1	1	0	0	0	0	0	0	0	0	0	0	5	2	0
16770	at3g24400	1	3339	1418	1544	pseudogenic_CDS			pseudogene protein kinase family contains Pfam PF0	0	0	0	0	0	0	0	0	0	1	0	0	0	0	1	0	0	0	5	2	0
16775	at3g24982	1	881	681	797	CDS	receptor like protein 40		receptor like protein 40 (RLP40); INVOLVED IN: sig	0	0	0	0	0	0	0	0	0	0	1	0	0	0	1	0	0	0	5	2	0
16812	at3g25800	2557	3196	2686	2791	CDS	protein phosphatase 2A subunit A2	one of three genes encoding the protein phosphatas	protein phosphatase 2A subunit A2 (PP2AA2); FUNCT	0	0	0	0	0	0	0	0	0	0	0	1	0	0	0	0	0	1	5	2	0
16847	at3g28915	1	5080	4277	4368	CDS	transposable element gene		non-LTR retrotransposon family (LINE) has a 7.3e-2	0	0	0	0	1	0	0	0	0	0	0	0	0	0	0	0	0	1	5	2	0
16854	at3g29290	1845	2177	2025	2177	three_prime_UTR	Pentatricopeptide repeat (PPR) superfamily protein		embryo defective 2076 (emb2076); CONTAINS InterPro	0	0	0	0	0	0	0	0	0	0	0	0	0	1	1	0	0	0	5	2	0
16947	at3g48810	2281	2563	2380	2490	three_prime_UTR	Pentatricopeptide repeat (PPR) superfamily protein		Pentatricopeptide repeat (PPR) superfamily protein	0	0	0	0	1	0	0	0	0	0	0	0	0	1	0	0	0	0	5	2	0
16980	at3g53850	734	1158	973	1072	five_prime_UTR	Uncharacterised protein family (UPF0497)		Uncharacterised protein family (UPF0497); FUNCTION	0	0	0	0	0	0	0	0	0	1	0	1	0	0	0	0	0	0	5	2	0
17015	at3g59060	1000	1726	1096	1214	CDS	phytochrome interacting factor 3-like 6	Encodes a novel Myc-related bHLH transcription fac	phytochrome interacting factor 3-like 6 (PIL6); FU	0	0	1	0	0	0	0	0	0	0	0	0	0	1	0	0	0	0	5	2	0
17110	at4g07410	1	550	287	384	CDS	Transducin family protein / WD-40 repeat family pr		Transducin family protein / WD-40 repeat family pr	0	0	0	0	0	0	0	0	0	0	1	0	0	0	0	1	0	0	5	2	0
17145	at4g10930	1783	2872	2184	2286	CDS			unknown protein; LOCATED IN: cellular_component un	0	0	0	0	0	0	0	0	0	0	0	1	0	0	0	0	0	1	5	2	0
17146	at4g11090	1	897	749	820	CDS	TRICHOME BIREFRINGENCE-LIKE 23	Encodes a member of the TBL (TRICHOME BIREFRINGENC	TRICHOME BIREFRINGENCE-LIKE 23 (TBL23); INVOLVED I	0	0	0	0	0	0	0	0	0	0	1	0	0	1	0	0	0	0	5	2	0
17176	at4g13120	1	2499	2090	2334	CDS	transposable element gene		hAT-like transposase family (hobo/Ac/Tam3) has a 2	0	0	0	0	0	0	1	0	0	0	1	0	0	0	0	0	0	0	5	2	0
17179	at4g13810	1	1538	962	1349	CDS	receptor like protein 47		receptor like protein 47 (RLP47); CONTAINS InterPr	0	0	0	0	0	0	1	0	0	0	0	0	0	0	1	0	0	0	5	2	0
17180	at4g13810	31	2256	962	1349	CDS	receptor like protein 47		receptor like protein 47 (RLP47); CONTAINS InterPr	0	0	0	0	0	0	1	0	0	0	0	0	0	0	1	0	0	0	5	2	0
17222	at4g19510	750	1592	1214	1296	CDS	Disease resistance protein (TIR-NBS-LRR class)		Disease resistance protein (TIR-NBS-LRR class); FU	0	0	0	0	0	0	0	0	0	0	0	0	0	1	0	0	1	0	5	2	0
17223	at4g19510	750	1833	1214	1296	CDS	Disease resistance protein (TIR-NBS-LRR class)		Disease resistance protein (TIR-NBS-LRR class); FU	0	0	0	0	0	0	0	0	0	0	0	0	0	1	0	0	1	0	5	2	0
17226	at4g19530	1964	3161	2834	2897	CDS	disease resistance protein (TIR-NBS-LRR class) fam	Encodes a TIR-NB-LRR resistance protein. Transien	disease resistance protein (TIR-NBS-LRR class) fam	0	0	0	0	0	0	0	0	0	0	0	1	0	1	0	0	0	0	5	2	0
17279	at4g25210	1	1415	584	656	CDS	DNA-binding storekeeper protein-related transcript		DNA-binding storekeeper protein-related transcript	0	0	1	0	0	0	0	0	0	0	0	1	0	0	0	0	0	0	5	2	0
17300	at4g28900	1	4564	400	726	CDS	transposable element gene		copia-like retrotransposon family has a 7.7e-236 P	0	0	0	0	0	0	0	0	0	0	0	0	0	1	0	0	0	1	5	2	0
17377	at4g38770	1	1399	967	1037	CDS	proline-rich protein 4	Encodes one of four proline-rich proteins in Arabi	proline-rich protein 4 (PRP4); CONTAINS InterPro D	0	0	0	0	0	0	0	0	0	0	0	0	0	1	0	1	0	0	5	2	0
17460	at5g04880	1	1856	1201	1290	pseudogenic_CDS		pseudogene of ABC transporter family protein	expressed protein	0	0	0	0	0	0	0	0	0	0	0	1	0	0	0	0	0	1	5	2	0
17469	at5g07290	5005	5624	5238	5326	three_prime_UTR	MEI2-like 4	AML4 A member of mei2-like gene family predominan	MEI2-like 4 (ML4); FUNCTIONS IN: RNA binding nucle	0	0	0	0	0	0	0	0	0	0	0	1	0	0	1	0	0	0	5	2	0
17470	at5g07300	1	259	1	94	five_prime_UTR	Calcium-dependent phospholipid-binding Copine fami	Encodes a copine-like protein which is a member of	BONZAI 2 (BON2); FUNCTIONS IN: calcium-dependent p	0	0	0	0	0	0	0	0	0	0	1	0	0	1	0	0	0	0	5	2	0
17494	at5g10745	256	1238	337	1167	three_prime_UTR			unknown protein; FUNCTIONS IN: molecular_function	0	0	0	0	0	0	0	0	0	0	1	0	0	0	0	0	1	0	5	2	0
17506	at5g12140	1	266	63	162	three_prime_UTR	cystatin-1	Encodes a cystatin.	cystatin-1 (CYS1); FUNCTIONS IN: cysteine-type end	0	0	0	1	0	0	1	0	0	0	0	0	0	0	0	0	0	0	5	2	0
17510	at5g13310	742	1845	958	1034	CDS			unknown protein; FUNCTIONS IN: molecular_function	0	0	0	0	0	0	0	0	0	0	0	0	0	0	1	0	0	1	5	2	0
17600	at5g25210	1	398	38	112	five_prime_UTR			unknown protein; BEST Arabidopsis thaliana protein	0	0	0	0	0	0	0	0	0	0	1	0	0	0	0	1	0	0	5	2	0
17613	at5g26920	2277	3040	2763	2842	CDS	Cam-binding protein 60-like G	Encodes a calmodulin-binding protein CBP60g (calmo	Cam-binding protein 60-like G (CBP60G); CONTAINS I	0	0	0	0	0	0	0	0	1	0	0	0	0	0	1	0	0	0	5	2	0
17614	at5g26920	2277	3070	2763	2842	CDS	Cam-binding protein 60-like G	Encodes a calmodulin-binding protein CBP60g (calmo	Cam-binding protein 60-like G (CBP60G); CONTAINS I	0	0	0	0	0	0	0	0	1	0	0	0	0	0	1	0	0	0	5	2	0
17634	at5g34800	1	2037	536	637	CDS	transposable element gene		pseudogene hypothetical protein predicted proteins	0	0	0	0	0	0	0	0	0	0	0	0	0	1	1	0	0	0	5	2	0
17695	at5g42400	1904	2278	2020	2099	CDS	SET domain protein 25	Encodes ATXR7 (ARABIDOPSIS TRITHORAX-RELATED7) req	SET domain protein 25 (SDG25); CONTAINS InterPro D	0	0	0	0	0	0	1	0	0	0	1	0	0	0	0	0	0	0	5	2	0
17729	at5g45080	1152	1633	1256	1386	CDS	phloem protein 2-A6		phloem protein 2-A6 (PP2-A6); FUNCTIONS IN: carboh	0	0	0	0	0	0	0	0	0	0	1	0	0	0	1	0	0	0	5	2	0
17740	at5g46440	1	511	387	463	CDS			FUNCTIONS IN: molecular_function unknown; INVOLVED	1	0	0	0	0	0	0	0	0	0	0	0	0	1	0	0	0	0	5	2	0
17767	at5g48620	522	1807	600	867	five_prime_UTR	Disease resistance protein (CC-NBS-LRR class) fami		Disease resistance protein (CC-NBS-LRR class) fami	0	0	0	1	0	0	0	0	1	0	0	0	0	0	0	0	0	0	5	2	0
17787	at5g50315	1	1487	950	1036	CDS	transposable element gene		Mutator-like transposase family has a 5.0e-14 P-va	0	0	0	0	0	1	0	0	0	0	0	0	0	0	0	1	0	0	5	2	0
17799	at5g52050	1	1782	689	793	CDS	MATE efflux family protein		MATE efflux family protein; FUNCTIONS IN: antiport	0	1	0	0	0	0	0	0	0	0	1	0	0	0	0	0	0	0	5	2	0
17817	at5g54900	433	901	669	747	CDS	RNA-binding protein 45A		RNA-binding protein 45A (RBP45A); FUNCTIONS IN: RN	0	0	1	0	0	0	0	0	0	0	0	0	0	1	0	0	0	0	5	2	0
17834	at5g57940	760	1342	976	1132	CDS	cyclic nucleotide gated channel 5	member of Cyclic nucleotide gated channel family	cyclic nucleotide gated channel 5 (CNGC5); FUNCTIO	0	0	0	0	1	0	0	0	0	0	0	0	0	0	1	0	0	0	5	2	0
17835	at5g57940	781	1342	976	1132	CDS	cyclic nucleotide gated channel 5	member of Cyclic nucleotide gated channel family	cyclic nucleotide gated channel 5 (CNGC5); FUNCTIO	0	0	0	0	1	0	0	0	0	0	0	0	0	0	1	0	0	0	5	2	0
17839	at5g58260	686	1069	766	836	CDS	oxidoreductases acting on NADH or NADPH quinone or	Encodes subunit NDH-N of NAD(P)H:plastoquinone deh	oxidoreductases acting on NADH or NADPH quinone or	0	0	0	0	0	0	0	1	0	0	0	0	0	0	0	0	0	1	5	2	0
17854	at5g60280	1	1974	1664	1813	CDS	Concanavalin A-like lectin protein kinase family p		Concanavalin A-like lectin protein kinase family p	0	0	0	0	0	1	0	0	0	1	0	0	0	0	0	0	0	0	5	2	0
17938	atcg00920	1	1491	729	843	CDS		chloroplast-encoded 16S ribosomal RNA		0	0	0	0	0	0	1	0	0	1	0	0	0	0	0	0	0	0	5	2	0
15505	at1g10417	3030	3272	3088	3201	CDS		Encodes protein with unknown function whose expres	unknown protein; Has 26006 Blast hits to 16906 pro	0	0	0	0	0	0	0	0	1	0	0	0	0	0	0	0	0	0	5	1	0
16143	at2g11240	1	6063	3625	3815	CDS	transposable element gene		non-LTR retrotransposon family (LINE) has a 1.1e-3	0	0	0	0	0	0	0	0	0	0	1	0	0	0	0	0	0	0	5	1	0
16926	at3g46600	1	2042	1671	1775	CDS	GRAS family transcription factor		GRAS family transcription factor; CONTAINS InterPr	0	0	0	0	0	0	0	0	0	0	0	0	0	1	0	0	0	0	5	1	0
16927	at3g46600	379	2042	1671	1775	CDS	GRAS family transcription factor		GRAS family transcription factor; CONTAINS InterPr	0	0	0	0	0	0	0	0	0	0	0	0	0	1	0	0	0	0	5	1	0
16928	at3g46600	518	2042	1671	1775	CDS	GRAS family transcription factor		GRAS family transcription factor; CONTAINS InterPr	0	0	0	0	0	0	0	0	0	0	0	0	0	1	0	0	0	0	5	1	0
17650	at5g38230	1	2441	1089	1182	CDS	transposable element gene		CACTA-like transposase family (Tnp1/En/Spm) has a	0	0	0	0	0	0	0	0	0	0	0	0	0	1	0	0	0	0	5	1	0
17944	atcg01180	1	2810	1639	1781	CDS		chloroplast-encoded 23S ribosomal RNA		0	0	0	0	0	0	1	0	0	0	0	0	0	0	0	0	0	0	5	1	0
15456	at1g02560	1752	2250	1956	2041	three_prime_UTR	nuclear encoded CLP protease 5	One of several nuclear-encoded ClpPs (caseinolytic	nuclear encoded CLP protease 5 (CLPP5); FUNCTIONS	1	0	0	0	0	0	0	0	0	0	0	0	0	0	1	0	0	0	4	2	0
15467	at1g03580	1	1206	360	439	pseudogenic_CDS			pseudogene meprin and TRAF homology (MATH) domain	0	0	1	0	0	0	1	0	0	0	0	0	0	0	0	0	0	0	4	2	0
15472	at1g04120	3908	6045	4144	4267	CDS	multidrug resistance-associated protein 5	encodes a high-affinity inositol hexakisphosphate	multidrug resistance-associated protein 5 (MRP5);	0	0	1	0	0	0	1	0	0	0	0	0	0	0	0	0	0	0	4	2	0
15476	at1g05135	1	1322	286	500	pseudogenic_CDS		pseudogene of unknown protein	expressed protein isoform contains a non-consensus	0	0	0	0	0	0	1	1	0	0	0	0	0	0	0	0	0	0	4	2	0
15504	at1g10417	3030	3272	3088	3187	CDS		Encodes protein with unknown function whose expres	unknown protein; Has 26006 Blast hits to 16906 pro	0	0	0	0	0	0	0	0	1	0	1	0	0	0	0	0	0	0	4	2	0
15523	at1g12880	1	356	48	277	five_prime_UTR	nudix hydrolase homolog 12		nudix hydrolase homolog 12 (NUDT12); FUNCTIONS IN:	0	0	1	0	0	0	0	0	0	0	0	0	0	0	1	0	0	0	4	2	0
15526	at1g13110	1027	1814	1297	1436	CDS	cytochrome P450 family 71 subfamily B polypeptide	member of CYP71B	cytochrome P450 family 71 subfamily B polypeptide	0	0	0	0	0	0	1	0	0	0	0	1	0	0	0	0	0	0	4	2	0
15554	at1g15340	1	1049	800	870	CDS	methyl-CPG-binding domain 10	Protein containing methyl-CpG-binding domain.Has s	methyl-CPG-binding domain 10 (MBD10); FUNCTIONS IN	0	0	0	0	0	0	1	0	0	0	0	0	0	0	0	1	0	0	4	2	0
15555	at1g15340	1	1310	800	870	CDS	methyl-CPG-binding domain 10	Protein containing methyl-CpG-binding domain.Has s	methyl-CPG-binding domain 10 (MBD10); FUNCTIONS IN	0	0	0	0	0	0	1	0	0	0	0	0	0	0	0	1	0	0	4	2	0
15563	at1g16390	1	1791	1057	1191	CDS	organic cation/carnitine transporter 3		organic cation/carnitine transporter 3 (3-Oct); FU	0	1	0	0	0	0	0	0	0	0	0	0	0	0	0	1	0	0	4	2	0
15586	at1g18590	1	1363	642	719	CDS	sulfotransferase 17	encodes a desulfoglucosinolate sulfotransferase in	sulfotransferase 17 (SOT17); CONTAINS InterPro DOM	0	0	0	1	0	1	0	0	0	0	0	0	0	0	0	0	0	0	4	2	0
15611	at1g21150	1	1469	1108	1409	CDS	Mitochondrial transcription termination factor fam		Mitochondrial transcription termination factor fam	0	0	0	0	0	0	0	1	0	0	0	0	0	0	0	1	0	0	4	2	0
15645	at1g27300	577	1212	735	805	CDS			unknown protein; Has 54 Blast hits to 54 proteins	0	0	0	0	0	0	0	0	0	0	0	1	0	0	0	0	0	1	4	2	0
15649	at1g27590	1562	2459	1724	2259	CDS			CONTAINS InterPro DOMAIN/s: Protein of unknown fun	0	0	0	0	0	0	0	0	0	0	0	1	0	0	1	0	0	0	4	2	0
15657	at1g28610	618	894	743	827	three_prime_UTR;CDS	GDSL-like Lipase/Acylhydrolase superfamily protein		GDSL-like Lipase/Acylhydrolase superfamily protein	0	0	0	0	0	0	0	0	0	0	0	0	1	0	0	0	0	1	4	2	0
15658	at1g28610	618	1144	743	827	three_prime_UTR;CDS	GDSL-like Lipase/Acylhydrolase superfamily protein		GDSL-like Lipase/Acylhydrolase superfamily protein	0	0	0	0	0	0	0	0	0	0	0	0	1	0	0	0	0	1	4	2	0
15666	at1g29400	1	431	240	329	three_prime_UTR	MEI2-like protein 5	A member of mei2-like gene family predominantly pl	MEI2-like protein 5 (ML5); FUNCTIONS IN: RNA bindi	0	0	1	0	0	0	0	0	1	0	0	0	0	0	0	0	0	0	4	2	0
15670	at1g29710	1	1428	210	293	CDS	Tetratricopeptide repeat (TPR)-like superfamily pr		Tetratricopeptide repeat (TPR)-like superfamily pr	0	0	0	0	0	0	0	0	0	0	0	0	0	1	0	0	0	1	4	2	0
15681	at1g30620	1	325	94	201	five_prime_UTR	NAD(P)-binding Rossmann-fold superfamily protein	encodes a type-II membrane protein that catalyzes	MURUS 4 (MUR4); FUNCTIONS IN: UDP-arabinose 4-epim	0	0	0	0	0	0	0	0	1	0	0	0	0	0	0	0	1	0	4	2	0
15682	at1g30620	57	325	94	201	five_prime_UTR	NAD(P)-binding Rossmann-fold superfamily protein	encodes a type-II membrane protein that catalyzes	MURUS 4 (MUR4); FUNCTIONS IN: UDP-arabinose 4-epim	0	0	0	0	0	0	0	0	1	0	0	0	0	0	0	0	1	0	4	2	0
15717	at1g35530	6427	7210	6573	6652	CDS	DEAD/DEAH box RNA helicase family protein		DEAD/DEAH box RNA helicase family protein ; FUNCTI	0	0	0	0	1	0	0	1	0	0	0	0	0	0	0	0	0	0	4	2	0
15721	at1g35710	1	3076	271	584	CDS	Protein kinase family protein with leucine-rich re		Protein kinase family protein with leucine-rich re	0	0	0	0	0	0	0	0	0	1	0	0	0	0	0	1	0	0	4	2	0
15728	at1g35710	1	3076	1138	1225	CDS	Protein kinase family protein with leucine-rich re		Protein kinase family protein with leucine-rich re	0	0	1	0	0	0	0	0	0	0	1	0	0	0	0	0	0	0	4	2	0
15730	at1g35710	1	3076	1873	1989	CDS	Protein kinase family protein with leucine-rich re		Protein kinase family protein with leucine-rich re	0	0	0	0	0	0	0	0	1	0	0	0	0	0	1	0	0	0	4	2	0
15796	at1g54090	1	2334	767	852	CDS	exocyst subunit exo70 family protein D2	A member of EXO70 gene family putative exocyst sub	exocyst subunit exo70 family protein D2 (EXO70D2);	0	0	0	0	0	0	0	0	0	0	1	0	0	0	0	1	0	0	4	2	0
15859	at1g62860	1	2342	1341	1475	pseudogenic_CDS		pseudogene of pentatricopeptide (PPR) repeat-conta		0	0	0	0	0	0	0	0	0	1	1	0	0	0	0	0	0	0	4	2	0
15862	at1g63080	1	3186	1099	1253	three_prime_UTR	Pentatricopeptide repeat (PPR) superfamily protein	Transacting siRNA generating locus. Is targeted by	Pentatricopeptide repeat (PPR) superfamily protein	0	0	0	0	0	1	0	0	0	0	0	0	0	0	0	0	1	0	4	2	0
15868	at1g63295	1151	1464	1271	1383	five_prime_UTR	Remorin family protein		Remorin family protein; CONTAINS InterPro DOMAIN/s	0	0	0	1	0	0	0	0	0	0	0	0	0	0	0	0	1	0	4	2	0
15873	at1g63880	1	1414	905	1058	CDS	Disease resistance protein (TIR-NBS-LRR class) fam	Encodes a TIR-NBS-LRR class of disease resistance	Disease resistance protein (TIR-NBS-LRR class) fam	0	0	0	0	0	1	0	0	0	0	0	0	0	0	1	0	0	0	4	2	0
15877	at1g64270	1	2214	430	527	CDS	transposable element gene		Mutator-like transposase family has a 1.0e-06 P-va	0	0	0	0	0	0	0	0	0	0	0	1	0	1	0	0	0	0	4	2	0
15919	at1g67920	1	597	100	186	five_prime_UTR			unknown protein; BEST Arabidopsis thaliana protein	0	0	1	0	0	0	0	0	0	0	1	0	0	0	0	0	0	0	4	2	0
15952	at1g72770	618	1723	1171	1299	CDS	homology to ABI1	mutant has ABA hypersensitive inhibition of seed g	homology to ABI1 (HAB1); FUNCTIONS IN: protein ser	0	0	0	0	0	0	0	0	0	0	0	0	0	0	0	1	0	1	4	2	0
15995	at1g78180	538	841	659	730	CDS	Mitochondrial substrate carrier family protein		Mitochondrial substrate carrier family protein; FU	0	0	0	0	0	0	0	0	0	0	1	0	0	1	0	0	0	0	4	2	0
16004	at1g79245	1	4780	294	320	pseudogenic_CDS		pseudogene of unknown protein	expressed protein Several heterogeneous transcript	1	1	0	0	0	0	0	0	0	0	0	0	0	0	0	0	0	0	4	2	0
16065	at1g79270	1657	2013	1868	1957	CDS	evolutionarily conserved C-terminal region 8		evolutionarily conserved C-terminal region 8 (ECT8	0	0	0	0	0	0	0	0	0	0	1	0	0	0	1	0	0	0	4	2	0
16071	at1g80010	1	251	90	154	five_prime_UTR	FAR1-related sequence 8		FAR1-related sequence 8 (FRS8); FUNCTIONS IN: zinc	0	0	0	0	0	0	0	0	1	0	0	0	1	0	0	0	0	0	4	2	0
16078	at1g80690	1	478	339	449	CDS	PPPDE putative thiol peptidase family protein		PPPDE putative thiol peptidase family protein; CON	0	0	0	0	0	0	1	0	0	0	0	0	0	0	0	0	0	1	4	2	0
16089	at2g01320	425	853	684	777	CDS	ABC-2 type transporter family protein		ABC-2 type transporter family protein; FUNCTIONS I	0	0	0	0	0	0	0	0	0	0	0	0	0	0	1	0	0	1	4	2	0
16090	at2g01320	481	853	684	777	CDS	ABC-2 type transporter family protein		ABC-2 type transporter family protein; FUNCTIONS I	0	0	0	0	0	0	0	0	0	0	0	0	0	0	1	0	0	1	4	2	0
16091	at2g01320	547	853	684	777	CDS	ABC-2 type transporter family protein		ABC-2 type transporter family protein; FUNCTIONS I	0	0	0	0	0	0	0	0	0	0	0	0	0	0	1	0	0	1	4	2	0
16108	at2g05260	591	1377	704	799	CDS	alpha/beta-Hydrolases superfamily protein		alpha/beta-Hydrolases superfamily protein; FUNCTIO	0	0	0	0	1	0	0	0	0	0	1	0	0	0	0	0	0	0	4	2	0
16109	at2g05260	591	1754	704	799	CDS	alpha/beta-Hydrolases superfamily protein		alpha/beta-Hydrolases superfamily protein; FUNCTIO	0	0	0	0	1	0	0	0	0	0	1	0	0	0	0	0	0	0	4	2	0
16125	at2g11140	1	1932	612	684	CDS	transposable element gene		copia-like retrotransposon family has a 1.0e-71 P-	0	0	0	0	0	0	0	0	0	0	0	1	0	1	0	0	0	0	4	2	0
16131	at2g11240	1	6063	1460	1552	CDS	transposable element gene		non-LTR retrotransposon family (LINE) has a 1.1e-3	0	0	0	0	0	0	0	0	0	0	0	0	0	1	0	1	0	0	4	2	0
16144	at2g11240	1	6063	3664	3690	CDS	transposable element gene		non-LTR retrotransposon family (LINE) has a 1.1e-3	0	0	0	0	0	0	0	0	1	0	0	0	0	0	1	0	0	0	4	2	0
16151	at2g11240	1	6063	4216	4242	CDS	transposable element gene		non-LTR retrotransposon family (LINE) has a 1.1e-3	0	0	0	0	0	0	0	0	1	0	1	0	0	0	0	0	0	0	4	2	0
16155	at2g11240	1	6063	4439	4465	CDS	transposable element gene		non-LTR retrotransposon family (LINE) has a 1.1e-3	0	0	0	0	0	0	0	0	0	0	1	0	0	0	1	0	0	0	4	2	0
16171	at2g13410	1	3849	1560	1651	pseudogenic_CDS		pseudogene of unknown protein	expressed protein	0	0	0	0	0	1	0	0	0	0	0	0	0	0	1	0	0	0	4	2	0
16175	at2g13970	1	2266	1640	1666	CDS	transposable element gene		Mutator-like transposase family has a 4.1e-39 P-va	0	0	0	0	0	0	1	0	0	0	0	0	0	0	1	0	0	0	4	2	0
16205	at2g17220	1391	1722	1538	1612	CDS	Protein kinase superfamily protein		Protein kinase superfamily protein; FUNCTIONS IN:	0	0	0	0	0	0	0	0	0	0	1	0	0	0	1	0	0	0	4	2	0
16206	at2g17220	1391	1725	1538	1612	CDS	Protein kinase superfamily protein		Protein kinase superfamily protein; FUNCTIONS IN:	0	0	0	0	0	0	0	0	0	0	1	0	0	0	1	0	0	0	4	2	0
16288	at2g25350	1230	1990	1832	1926	CDS	Phox (PX) domain-containing protein		Phox (PX) domain-containing protein; CONTAINS Inte	0	0	0	0	0	0	0	0	0	0	0	1	0	1	0	0	0	0	4	2	0
16303	at2g26280	1	705	302	397	three_prime_UTR	CTC-interacting domain 7	smr (Small MutS Related) domain-containing protein	CID7; FUNCTIONS IN: damaged DNA binding protein bi	0	0	1	0	0	0	0	0	0	0	0	0	0	1	0	0	0	0	4	2	0
16343	at2g31750	1	724	525	603	CDS	UDP-glucosyl transferase 74D1		UDP-glucosyl transferase 74D1 (UGT74D1); FUNCTIONS	0	1	0	0	0	0	0	0	0	0	0	0	0	0	0	0	0	1	4	2	0
16349	at2g32400	1	546	132	240	CDS	glutamate receptor 5	Glr5	glutamate receptor 5 (GLR5); FUNCTIONS IN: protein	0	0	0	0	0	0	0	0	0	0	0	1	0	1	0	0	0	0	4	2	0
16360	at2g33760	1	1752	669	765	CDS	Pentatricopeptide repeat (PPR) superfamily protein		Pentatricopeptide repeat (PPR) superfamily protein	0	0	0	0	0	0	0	0	0	0	1	0	0	0	0	0	0	1	4	2	0
16379	at2g36120	1	1029	221	372	CDS	Glycine-rich protein family	Encodes a glycine rich protein that is involved in	DEFECTIVELY ORGANIZED TRIBUTARIES 1 (DOT1); INVOLV	0	0	0	0	0	0	0	0	0	0	0	1	0	0	0	0	0	1	4	2	0
16381	at2g36120	1	1029	221	615	CDS	Glycine-rich protein family	Encodes a glycine rich protein that is involved in	DEFECTIVELY ORGANIZED TRIBUTARIES 1 (DOT1); INVOLV	0	0	0	0	0	0	0	0	0	0	1	0	0	0	0	0	0	1	4	2	0
16387	at2g36120	1	1029	239	348	CDS	Glycine-rich protein family	Encodes a glycine rich protein that is involved in	DEFECTIVELY ORGANIZED TRIBUTARIES 1 (DOT1); INVOLV	0	0	0	0	0	0	0	0	0	0	0	1	0	0	0	0	0	1	4	2	0
16400	at2g36120	1	1029	320	576	CDS	Glycine-rich protein family	Encodes a glycine rich protein that is involved in	DEFECTIVELY ORGANIZED TRIBUTARIES 1 (DOT1); INVOLV	0	0	0	0	0	0	0	0	0	0	0	1	0	0	0	0	0	1	4	2	0
16402	at2g36120	1	1029	338	594	CDS	Glycine-rich protein family	Encodes a glycine rich protein that is involved in	DEFECTIVELY ORGANIZED TRIBUTARIES 1 (DOT1); INVOLV	0	0	0	0	0	0	0	0	0	0	0	0	0	1	0	1	0	0	4	2	0
16405	at2g36120	1	1029	383	570	CDS	Glycine-rich protein family	Encodes a glycine rich protein that is involved in	DEFECTIVELY ORGANIZED TRIBUTARIES 1 (DOT1); INVOLV	0	0	0	0	0	0	0	0	0	0	0	1	0	1	0	0	0	0	4	2	0
16409	at2g36120	1	1029	404	684	CDS	Glycine-rich protein family	Encodes a glycine rich protein that is involved in	DEFECTIVELY ORGANIZED TRIBUTARIES 1 (DOT1); INVOLV	0	0	0	0	0	0	0	0	0	1	0	1	0	0	0	0	0	0	4	2	0
16415	at2g36120	1	1029	512	576	CDS	Glycine-rich protein family	Encodes a glycine rich protein that is involved in	DEFECTIVELY ORGANIZED TRIBUTARIES 1 (DOT1); INVOLV	0	0	0	0	0	0	0	0	0	0	0	0	0	1	0	0	0	1	4	2	0
16428	at2g36120	1	1029	620	702	CDS	Glycine-rich protein family	Encodes a glycine rich protein that is involved in	DEFECTIVELY ORGANIZED TRIBUTARIES 1 (DOT1); INVOLV	0	0	0	0	0	0	0	0	0	0	0	1	0	0	0	1	0	0	4	2	0
16440	at2g36830	541	1150	791	851	CDS	gamma tonoplast intrinsic protein	Encodes a tonoplast intrinsic protein which functi	gamma tonoplast intrinsic protein (GAMMA-TIP); FUN	0	0	0	0	0	0	0	0	0	0	0	0	0	1	0	0	0	1	4	2	0
16475	at2g38980	1	2346	1933	2028	pseudogenic_CDS			pseudogene similar to fiber protein Fb12 blastp m	0	0	0	0	0	0	0	0	0	0	1	0	0	1	0	0	0	0	4	2	0
16493	at2g40690	2236	2467	2353	2467	three_prime_UTR	NAD-dependent glycerol-3-phosphate dehydrogenase f	Encodes a putative dihydroxyacetone phosphate (DHA	GLY1; FUNCTIONS IN: glycerol-3-phosphate dehydroge	0	0	0	0	0	0	0	0	0	0	0	1	0	1	0	0	0	0	4	2	0
16495	at2g40850	266	2170	1869	1964	CDS	phosphoinositide 4-kinase gamma 1		phosphoinositide 4-kinase gamma 1 (PI4K GAMMA 1);	0	0	0	0	0	0	0	1	0	0	0	0	0	0	1	0	0	0	4	2	0
16509	at2g41940	1	1108	642	715	CDS	zinc finger protein 8	Encodes a zinc finger protein containing only a si	zinc finger protein 8 (ZFP8); FUNCTIONS IN: sequen	0	0	0	0	0	0	0	0	0	0	0	0	0	0	1	0	0	1	4	2	0
16520	at2g44770	2464	3062	2620	2714	three_prime_UTR	ELMO/CED-12 family protein		ELMO/CED-12 family protein; FUNCTIONS IN: molecula	0	0	0	0	0	0	0	0	0	1	0	1	0	0	0	0	0	0	4	2	0
16532	at2g46560	5188	5460	5322	5412	CDS	transducin family protein / WD-40 repeat family pr		transducin family protein / WD-40 repeat family pr	0	0	0	0	0	0	0	1	1	0	0	0	0	0	0	0	0	0	4	2	0
16542	at2g47070	1	904	185	417	five_prime_UTR	squamosa promoter binding protein-like 1	member of SPL gene family encodes DNA binding prot	squamosa promoter binding protein-like 1 (SPL1); F	1	0	0	0	0	0	0	0	0	1	0	0	0	0	0	0	0	0	4	2	0
16547	at3g01820	1	371	108	264	three_prime_UTR	P-loop containing nucleoside triphosphate hydrolas		P-loop containing nucleoside triphosphate hydrolas	0	0	0	0	0	0	0	0	1	0	0	0	0	0	1	0	0	0	4	2	0
16569	at3g04050	904	1728	1204	1307	CDS	Pyruvate kinase family protein		Pyruvate kinase family protein; FUNCTIONS IN: pyru	0	0	0	0	0	1	0	0	0	0	0	0	0	0	1	0	0	0	4	2	0
16572	at3g04220	1176	2283	1429	1524	CDS	Disease resistance protein (TIR-NBS-LRR class) fam		Disease resistance protein (TIR-NBS-LRR class) fam	0	0	0	0	0	0	0	0	0	0	1	0	0	0	0	0	1	0	4	2	0
16632	at3g07550	251	1818	807	964	CDS	RNI-like superfamily protein		RNI-like superfamily protein; BEST Arabidopsis tha	0	0	0	0	0	0	0	0	1	0	0	0	0	0	1	0	0	0	4	2	0
16633	at3g07550	455	1818	807	964	CDS	RNI-like superfamily protein		RNI-like superfamily protein; BEST Arabidopsis tha	0	0	0	0	0	0	0	0	1	0	0	0	0	0	1	0	0	0	4	2	0
16638	at3g07930	1	1120	442	565	CDS	DNA glycosylase superfamily protein		DNA glycosylase superfamily protein; Has 117 Blast	0	0	0	0	0	0	0	0	0	0	0	0	0	1	1	0	0	0	4	2	0
16639	at3g07930	1	1128	442	565	CDS	DNA glycosylase superfamily protein		DNA glycosylase superfamily protein; Has 117 Blast	0	0	0	0	0	0	0	0	0	0	0	0	0	1	1	0	0	0	4	2	0
16640	at3g07930	13	1128	442	565	CDS	DNA glycosylase superfamily protein		DNA glycosylase superfamily protein; Has 117 Blast	0	0	0	0	0	0	0	0	0	0	0	0	0	1	1	0	0	0	4	2	0
16645	at3g08885	1	809	270	508	pseudogenic_CDS			pseudogene ferritin similar to ferritin GB:S71265	0	0	0	0	0	0	1	0	0	0	0	0	0	0	1	0	0	0	4	2	0
16661	at3g11700	1	1471	1272	1378	CDS	FASCICLIN-like arabinogalactan protein 18 precurso		FASCICLIN-like arabinogalactan protein 18 precurso	0	1	0	0	1	0	0	0	0	0	0	0	0	0	0	0	0	0	4	2	0
16706	at3g15950	1	922	583	668	CDS	DNA topoisomerase-related	Similar to TSK-associating protein 1 (TSA1) contai	NAI2; INVOLVED IN: ER body organization response t	0	0	0	0	0	0	0	0	0	0	0	1	0	0	0	0	0	1	4	2	0
16710	at3g16710	1	1524	1339	1440	CDS	Pentatricopeptide repeat (PPR) superfamily protein		Pentatricopeptide repeat (PPR) superfamily protein	0	0	0	0	0	0	0	0	0	0	1	0	1	0	0	0	0	0	4	2	0
16712	at3g16910	1	1073	943	1032	CDS	acyl-activating enzyme 7	Encodes a peroxisomal protein with acetyl-CoA synt	acyl-activating enzyme 7 (AAE7); FUNCTIONS IN: ace	0	0	0	0	0	0	0	0	0	0	1	0	0	1	0	0	0	0	4	2	0
16732	at3g18850	1	557	306	454	CDS	lysophosphatidyl acyltransferase 5		lysophosphatidyl acyltransferase 5 (LPAT5); FUNCTI	0	0	0	0	0	0	1	0	0	0	0	0	0	0	1	0	0	0	4	2	0
16733	at3g18850	20	557	306	454	CDS	lysophosphatidyl acyltransferase 5		lysophosphatidyl acyltransferase 5 (LPAT5); FUNCTI	0	0	0	0	0	0	1	0	0	0	0	0	0	0	1	0	0	0	4	2	0
16740	at3g19980	2943	3373	3105	3174	three_prime_UTR	flower-specific phytochrome-associated protein pho	Encodes catalytic subunit of serine/threonine prot	flower-specific phytochrome-associated protein pho	0	0	0	0	0	0	0	0	0	0	0	0	0	0	1	0	0	1	4	2	0
16746	at3g21220	1	1595	977	1082	CDS	MAP kinase kinase 5	Encodes a mitogen-activated kinase kinase dual spe	MAP kinase kinase 5 (MKK5); CONTAINS InterPro DOMA	0	0	1	0	0	0	0	0	0	0	1	0	0	0	0	0	0	0	4	2	0
16757	at3g22380	3585	5967	5859	5937	CDS	time for coffee	Encodes a nucleus-acting plant-specific clock regu	TIME FOR COFFEE (TIC); BEST Arabidopsis thaliana p	0	0	1	0	0	0	0	0	0	0	0	0	0	1	0	0	0	0	4	2	0
16758	at3g22380	3585	6580	5859	5937	CDS	time for coffee	Encodes a nucleus-acting plant-specific clock regu	TIME FOR COFFEE (TIC); BEST Arabidopsis thaliana p	0	0	1	0	0	0	0	0	0	0	0	0	0	1	0	0	0	0	4	2	0
16776	at3g25030	416	1303	712	833	CDS	RING/U-box superfamily protein		RING/U-box superfamily protein; CONTAINS InterPro	0	0	0	0	0	0	0	1	0	0	0	0	0	0	1	0	0	0	4	2	0
16777	at3g25030	416	1306	712	833	CDS	RING/U-box superfamily protein		RING/U-box superfamily protein; CONTAINS InterPro	0	0	0	0	0	0	0	1	0	0	0	0	0	0	1	0	0	0	4	2	0
16827	at3g26830	1026	1758	1296	1435	CDS	Cytochrome P450 superfamily protein	Mutations in pad3 are defective in biosynthesis of	PHYTOALEXIN DEFICIENT 3 (PAD3); FUNCTIONS IN: dihy	0	0	0	0	0	0	0	0	0	1	1	0	0	0	0	0	0	0	4	2	0
16863	at3g30122	1	2368	1575	1646	pseudogenic_CDS		pseudogene similar to peptide chain release factor	expressed protein	0	0	0	0	0	0	0	0	0	0	0	1	0	0	0	0	0	1	4	2	0
16903	at3g44480	1526	2939	1966	2136	CDS	Disease resistance protein (TIR-NBS-LRR class) fam	Encodes a TIR-NB-LRR R-protein RPP1 that confers r	recognition of peronospora parasitica 1 (RPP1); CO	0	0	0	0	0	0	0	0	0	0	0	0	0	0	0	1	1	0	4	2	0
16904	at3g44480	3433	4540	4271	4353	CDS	Disease resistance protein (TIR-NBS-LRR class) fam	Encodes a TIR-NB-LRR R-protein RPP1 that confers r	recognition of peronospora parasitica 1 (RPP1); CO	0	0	0	0	0	0	0	0	0	0	1	0	0	0	1	0	0	0	4	2	0
16907	at3g45100	612	1184	1019	1102	CDS	UDP-Glycosyltransferase superfamily protein	encodes Arabidopsis homolog of a conserved protein	SETH2; FUNCTIONS IN: transferase activity transfer	0	0	0	0	0	0	0	0	0	1	0	0	0	0	0	0	0	1	4	2	0
16912	at3g45860	657	894	768	858	CDS	cysteine-rich RLK (RECEPTOR-like protein kinase) 4	Encodes a cysteine-rich receptor-like protein kina	cysteine-rich RLK (RECEPTOR-like protein kinase) 4	0	0	0	0	0	0	0	0	1	0	1	0	0	0	0	0	0	0	4	2	0
16922	at3g46540	1	609	418	491	CDS	ENTH/VHS family protein		ENTH/VHS family protein; FUNCTIONS IN: binding; IN	0	0	0	0	0	0	0	0	1	0	1	0	0	0	0	0	0	0	4	2	0
16951	at3g49160	336	1940	498	848	CDS	pyruvate kinase family protein	Expression of the gene is downregulated in the pre	pyruvate kinase family protein; FUNCTIONS IN: pyru	0	0	0	0	0	0	0	0	0	0	0	1	0	1	0	0	0	0	4	2	0
16953	at3g49390	1	432	220	295	three_prime_UTR	CTC-interacting domain 10	RNA-binding protein putative RNA-binding protein R	CTC-interacting domain 10 (CID10); FUNCTIONS IN: R	0	0	0	0	0	0	0	0	1	0	1	0	0	0	0	0	0	0	4	2	0
16954	at3g49390	36	432	220	295	three_prime_UTR	CTC-interacting domain 10	RNA-binding protein putative RNA-binding protein R	CTC-interacting domain 10 (CID10); FUNCTIONS IN: R	0	0	0	0	0	0	0	0	1	0	1	0	0	0	0	0	0	0	4	2	0
16956	at3g50280	1	1332	292	378	CDS	HXXXD-type acyl-transferase family protein		HXXXD-type acyl-transferase family protein; FUNCTI	0	0	1	0	0	0	0	0	1	0	0	0	0	0	0	0	0	0	4	2	0
16972	at3g53030	437	1369	1175	1278	CDS	ser/arg-rich protein kinase 4	Encodes a protein kinase SRPK4 that specifically t	ser/arg-rich protein kinase 4 (SRPK4); FUNCTIONS I	0	0	0	0	0	0	0	0	1	0	0	0	0	1	0	0	0	0	4	2	0
17034	at3g61950	1232	1600	1436	1537	CDS	basic helix-loop-helix (bHLH) DNA-binding superfam		basic helix-loop-helix (bHLH) DNA-binding superfam	0	0	0	0	0	1	0	0	0	0	0	0	0	1	0	0	0	0	4	2	0
17056	at4g02130	1374	2716	1704	1784	CDS	galacturonosyltransferase 6	Encodes a protein with putative galacturonosyltra	galacturonosyltransferase 6 (GATL6); FUNCTIONS IN:	0	0	0	0	0	0	0	0	0	0	0	1	0	1	0	0	0	0	4	2	0
17057	at4g02130	1397	2726	1704	1784	CDS	galacturonosyltransferase 6	Encodes a protein with putative galacturonosyltra	galacturonosyltransferase 6 (GATL6); FUNCTIONS IN:	0	0	0	0	0	0	0	0	0	0	0	1	0	1	0	0	0	0	4	2	0
17068	at4g02510	148	4835	4355	4444	CDS	translocon at the outer envelope membrane of chlor	An integral membrane GTPase that functions as a tr	translocon at the outer envelope membrane of chlor	0	0	0	0	0	0	0	1	0	0	0	0	0	1	0	0	0	0	4	2	0
17075	at4g03030	1	1640	1021	1337	CDS	Galactose oxidase/kelch repeat superfamily protein		Galactose oxidase/kelch repeat superfamily protein	0	0	0	0	0	0	0	0	0	0	0	1	0	0	0	0	0	1	4	2	0
17088	at4g04740	610	860	634	792	three_prime_UTR	calcium-dependent protein kinase 23	member of Calcium Dependent Protein Kinase	calcium-dependent protein kinase 23 (CPK23); FUNCT	0	0	0	0	0	0	0	0	0	0	1	0	0	0	0	1	0	0	4	2	0
17092	at4g05320	374	1964	1299	1383	CDS	polyubiquitin 10	One of five polyubiquitin genes in A. thaliana. T	polyubiquitin 10 (UBQ10); INVOLVED IN: protein mod	0	0	1	0	0	0	0	0	0	0	0	0	0	0	1	0	0	0	4	2	0
17093	at4g05320	390	2139	1299	1383	CDS	polyubiquitin 10	One of five polyubiquitin genes in A. thaliana. T	polyubiquitin 10 (UBQ10); INVOLVED IN: protein mod	0	0	1	0	0	0	0	0	0	0	0	0	0	0	1	0	0	0	4	2	0
17094	at4g05320	396	1879	1299	1383	CDS	polyubiquitin 10	One of five polyubiquitin genes in A. thaliana. T	polyubiquitin 10 (UBQ10); INVOLVED IN: protein mod	0	0	1	0	0	0	0	0	0	0	0	0	0	0	1	0	0	0	4	2	0
17095	at4g05320	833	1819	1299	1383	CDS	polyubiquitin 10	One of five polyubiquitin genes in A. thaliana. T	polyubiquitin 10 (UBQ10); INVOLVED IN: protein mod	0	0	1	0	0	0	0	0	0	0	0	0	0	0	1	0	0	0	4	2	0
17096	at4g05320	1122	1964	1299	1383	CDS	polyubiquitin 10	One of five polyubiquitin genes in A. thaliana. T	polyubiquitin 10 (UBQ10); INVOLVED IN: protein mod	0	0	1	0	0	0	0	0	0	0	0	0	0	0	1	0	0	0	4	2	0
17097	at4g05320	1199	1964	1299	1383	CDS	polyubiquitin 10	One of five polyubiquitin genes in A. thaliana. T	polyubiquitin 10 (UBQ10); INVOLVED IN: protein mod	0	0	1	0	0	0	0	0	0	0	0	0	0	0	1	0	0	0	4	2	0
17170	at4g12020	2704	3093	2855	2995	CDS	protein kinase family protein	Encodes a member of the A1 subgroup of the MEKK (M	WRKY19; FUNCTIONS IN: protein binding sequence-spe	0	0	0	0	1	0	0	0	0	0	0	0	0	0	0	0	0	1	4	2	0
17185	at4g13810	31	2256	1921	2067	CDS	receptor like protein 47		receptor like protein 47 (RLP47); CONTAINS InterPr	0	0	0	0	0	0	0	0	0	0	0	0	0	0	1	0	1	0	4	2	0
17186	at4g13810	1821	2479	1921	2067	CDS	receptor like protein 47		receptor like protein 47 (RLP47); CONTAINS InterPr	0	0	0	0	0	0	0	0	0	0	0	0	0	0	1	0	1	0	4	2	0
17227	at4g19870	240	1625	915	993	CDS	Galactose oxidase/kelch repeat superfamily protein		Galactose oxidase/kelch repeat superfamily protein	0	0	0	0	0	0	1	0	0	0	0	0	0	0	0	1	0	0	4	2	0
17228	at4g19870	394	1632	915	993	CDS	Galactose oxidase/kelch repeat superfamily protein		Galactose oxidase/kelch repeat superfamily protein	0	0	0	0	0	0	1	0	0	0	0	0	0	0	0	1	0	0	4	2	0
17253	at4g22280	704	1639	1064	1345	CDS	F-box/RNI-like superfamily protein		F-box/RNI-like superfamily protein; CONTAINS Inter	0	0	0	0	0	0	1	0	0	0	0	0	0	0	0	0	0	1	4	2	0
17284	at4g25510	206	594	450	555	CDS			unknown protein; Has 2 Blast hits to 2 proteins in	0	0	0	0	0	0	0	1	0	0	0	0	0	0	1	0	0	0	4	2	0
17286	at4g26130	1	1305	1101	1182	CDS			unknown protein; FUNCTIONS IN: molecular_function	0	0	0	0	0	0	0	0	0	0	0	0	0	0	1	0	1	0	4	2	0
17316	at4g32070	1	2515	175	252	CDS	Octicosapeptide/Phox/Bem1p (PB1) domain-containing		Octicosapeptide/Phox/Bem1p (PB1) domain-containing	0	0	0	0	0	0	0	0	0	0	0	1	0	1	0	0	0	0	4	2	0
17319	at4g32440	1278	1967	1834	1948	CDS	Plant Tudor-like RNA-binding protein		Plant Tudor-like RNA-binding protein; FUNCTIONS IN	0	0	0	0	0	0	0	0	1	0	0	0	0	0	1	0	0	0	4	2	0
17320	at4g32440	1278	2419	1834	1948	CDS	Plant Tudor-like RNA-binding protein		Plant Tudor-like RNA-binding protein; FUNCTIONS IN	0	0	0	0	0	0	0	0	1	0	0	0	0	0	1	0	0	0	4	2	0
17321	at4g32440	1717	1989	1834	1948	CDS	Plant Tudor-like RNA-binding protein		Plant Tudor-like RNA-binding protein; FUNCTIONS IN	0	0	0	0	0	0	0	0	1	0	0	0	0	0	1	0	0	0	4	2	0
17330	at4g33240	1165	2592	2163	2295	CDS	1-phosphatidylinositol-4-phosphate 5-kinases;zinc	Encodes a protein that is predicted to act as a 1-	FORMS APLOID AND BINUCLEATE CELLS 1A (FAB1A); CONT	0	0	0	0	0	0	0	0	0	0	1	0	0	0	0	1	0	0	4	2	0
17331	at4g33240	1165	2604	2163	2295	CDS	1-phosphatidylinositol-4-phosphate 5-kinases;zinc	Encodes a protein that is predicted to act as a 1-	FORMS APLOID AND BINUCLEATE CELLS 1A (FAB1A); CONT	0	0	0	0	0	0	0	0	0	0	1	0	0	0	0	1	0	0	4	2	0
17334	at4g33240	1165	2592	2225	2295	CDS	1-phosphatidylinositol-4-phosphate 5-kinases;zinc	Encodes a protein that is predicted to act as a 1-	FORMS APLOID AND BINUCLEATE CELLS 1A (FAB1A); CONT	0	0	0	0	0	0	0	0	0	0	1	0	0	0	0	0	1	0	4	2	0
17335	at4g33240	1165	2604	2225	2295	CDS	1-phosphatidylinositol-4-phosphate 5-kinases;zinc	Encodes a protein that is predicted to act as a 1-	FORMS APLOID AND BINUCLEATE CELLS 1A (FAB1A); CONT	0	0	0	0	0	0	0	0	0	0	1	0	0	0	0	0	1	0	4	2	0
17339	at4g34131	1	1762	218	484	CDS	UDP-glucosyl transferase 73B3		UDP-glucosyl transferase 73B3 (UGT73B3); FUNCTIONS	0	0	0	0	0	0	0	0	1	0	1	0	0	0	0	0	0	0	4	2	0
17384	at4g39610	1	1176	771	901	CDS	Protein of unknown function DUF617		Protein of unknown function DUF617; FUNCTIONS IN:	0	0	0	0	0	0	0	0	1	0	0	0	0	0	1	0	0	0	4	2	0
17394	at5g01560	1	2393	122	216	CDS	lectin receptor kinase a4.3	Encodes LecRKA4.3 a member of the lectin receptor	lectin receptor kinase a4.3 (LECRKA4.3); FUNCTIONS	0	0	1	0	0	0	0	0	0	0	0	1	0	0	0	0	0	0	4	2	0
17415	at5g02810	610	1279	802	885	CDS	pseudo-response regulator 7	PRR7 and PRR9 are partially redundant essential co	pseudo-response regulator 7 (PRR7); CONTAINS Inter	0	1	0	0	1	0	0	0	0	0	0	0	0	0	0	0	0	0	4	2	0
17432	at5g03240	1	1172	841	1070	CDS	polyubiquitin 3	encodes ubiquitin that is attached to proteins des	polyubiquitin 3 (UBQ3); INVOLVED IN: protein modif	0	0	0	0	0	0	0	0	0	0	1	0	0	0	1	0	0	0	4	2	0
17433	at5g03240	28	1172	841	1070	CDS	polyubiquitin 3	encodes ubiquitin that is attached to proteins des	polyubiquitin 3 (UBQ3); INVOLVED IN: protein modif	0	0	0	0	0	0	0	0	0	0	1	0	0	0	1	0	0	0	4	2	0
17434	at5g03240	28	1441	841	1070	CDS	polyubiquitin 3	encodes ubiquitin that is attached to proteins des	polyubiquitin 3 (UBQ3); INVOLVED IN: protein modif	0	0	0	0	0	0	0	0	0	0	1	0	0	0	1	0	0	0	4	2	0
17440	at5g04240	1	1057	643	770	CDS	Zinc finger (C2H2 type) family protein / transcrip	Early Flowering 6 (ELF6) encodes a Jumonji N/C and	EARLY FLOWERING 6 (ELF6); CONTAINS InterPro DOMAIN	0	0	1	0	0	0	0	0	0	0	0	0	0	0	0	1	0	0	4	2	0
17464	at5g05480	1	2099	1467	1545	CDS	Peptide-N4-(N-acetyl-beta-glucosaminyl)asparagine		Peptide-N4-(N-acetyl-beta-glucosaminyl)asparagine	0	0	0	0	0	0	1	0	0	0	0	1	0	0	0	0	0	0	4	2	0
17480	at5g08440	1	521	109	222	five_prime_UTR			unknown protein; FUNCTIONS IN: molecular_function	0	0	0	0	0	0	0	0	0	0	0	1	0	0	0	0	0	1	4	2	0
17515	at5g13590	513	2549	568	725	three_prime_UTR			unknown protein; Has 150 Blast hits to 121 protein	0	0	0	0	0	0	1	0	0	0	0	0	0	1	0	0	0	0	4	2	0
17531	at5g14730	1	1440	676	750	CDS			unknown protein; CONTAINS InterPro DOMAIN/s: Prote	0	0	0	0	0	0	0	0	1	0	1	0	0	0	0	0	0	0	4	2	0
17534	at5g14840	1	2410	1305	1524	pseudogenic_CDS		pseudogene of unknown protein	expressed protein	0	0	0	0	0	0	0	0	0	1	0	0	0	1	0	0	0	0	4	2	0
17537	at5g15200	462	1162	967	1067	CDS	Ribosomal protein S4		Ribosomal protein S4; FUNCTIONS IN: structural con	0	0	0	0	0	0	0	0	1	0	1	0	0	0	0	0	0	0	4	2	0
17538	at5g15200	781	1162	967	1067	CDS	Ribosomal protein S4		Ribosomal protein S4; FUNCTIONS IN: structural con	0	0	0	0	0	0	0	0	1	0	1	0	0	0	0	0	0	0	4	2	0
17542	at5g16220	1	914	678	783	CDS	Octicosapeptide/Phox/Bem1p family protein		Octicosapeptide/Phox/Bem1p family protein; CONTAIN	0	0	0	0	0	0	0	0	1	0	0	0	0	0	1	0	0	0	4	2	0
17586	at5g23450	1	483	233	360	three_prime_UTR	long-chain base (LCB) kinase 1	Encodes a sphingosine kinase that specifically pho	long-chain base (LCB) kinase 1 (LCBK1); FUNCTIONS	0	0	0	0	0	0	0	0	0	0	0	0	0	0	1	0	0	1	4	2	0
17587	at5g23450	46	483	233	360	three_prime_UTR	long-chain base (LCB) kinase 1	Encodes a sphingosine kinase that specifically pho	long-chain base (LCB) kinase 1 (LCBK1); FUNCTIONS	0	0	0	0	0	0	0	0	0	0	0	0	0	0	1	0	0	1	4	2	0
17644	at5g35630	2193	2444	2330	2386	CDS	glutamine synthetase 2	chloroplastic glutamine synthetase	glutamine synthetase 2 (GS2); FUNCTIONS IN: glutam	0	0	0	0	0	0	0	0	0	0	0	1	0	1	0	0	0	0	4	2	0
17648	at5g37190	558	1886	821	900	CDS	COP1-interacting protein 4	COP1-interacting protein 4 a nuclear-localized pos	COP1-interacting protein 4 (CIP4); FUNCTIONS IN: t	0	0	0	0	0	0	0	0	0	0	0	0	0	1	1	0	0	0	4	2	0
17656	at5g38860	776	1113	839	918	CDS	BES1-interacting Myc-like protein 3		BES1-interacting Myc-like protein 3 (BIM3); FUNCTI	0	0	0	0	0	0	0	0	0	0	1	0	0	0	0	1	0	0	4	2	0
17661	at5g39570	1	1118	642	826	CDS			FUNCTIONS IN: molecular_function unknown; INVOLVED	0	0	0	0	0	0	0	1	0	1	0	0	0	0	0	0	0	0	4	2	0
17664	at5g39570	1	1118	655	839	CDS			FUNCTIONS IN: molecular_function unknown; INVOLVED	1	0	0	0	0	0	0	1	0	0	0	0	0	0	0	0	0	0	4	2	0
17665	at5g39570	1	1118	675	766	CDS			FUNCTIONS IN: molecular_function unknown; INVOLVED	0	0	0	0	0	0	1	1	0	0	0	0	0	0	0	0	0	0	4	2	0
17673	at5g39570	1	1118	918	1018	CDS			FUNCTIONS IN: molecular_function unknown; INVOLVED	0	0	0	0	0	0	0	0	1	0	1	0	0	0	0	0	0	0	4	2	0
17677	at5g40250	1	1780	404	493	CDS	RING/U-box superfamily protein		RING/U-box superfamily protein; FUNCTIONS IN: zinc	0	0	0	0	0	0	0	0	0	0	0	1	0	0	0	0	0	1	4	2	0
17702	at5g42520	1237	2349	1474	1577	CDS	basic pentacysteine 6		basic pentacysteine 6 (BPC6); CONTAINS InterPro DO	0	0	0	0	0	0	0	0	0	0	0	0	0	1	0	1	0	0	4	2	0
17703	at5g42520	1249	2349	1474	1577	CDS	basic pentacysteine 6		basic pentacysteine 6 (BPC6); CONTAINS InterPro DO	0	0	0	0	0	0	0	0	0	0	0	0	0	1	0	1	0	0	4	2	0
17704	at5g42520	1301	2349	1474	1577	CDS	basic pentacysteine 6		basic pentacysteine 6 (BPC6); CONTAINS InterPro DO	0	0	0	0	0	0	0	0	0	0	0	0	0	1	0	1	0	0	4	2	0
17724	at5g44320	1	2092	1044	1119	CDS	Eukaryotic translation initiation factor 3 subunit		Eukaryotic translation initiation factor 3 subunit	0	0	0	0	0	0	1	0	0	0	0	1	0	0	0	0	0	0	4	2	0
17757	at5g47080	1549	1951	1790	1890	five_prime_UTR	casein kinase II beta chain 1	Regulatory subunit beta of casein kinase II. purif	casein kinase II beta chain 1 (CKB1); CONTAINS In	0	0	0	0	0	0	0	0	0	0	0	0	0	0	1	0	0	1	4	2	0
17758	at5g47080	1549	1958	1790	1890	five_prime_UTR	casein kinase II beta chain 1	Regulatory subunit beta of casein kinase II. purif	casein kinase II beta chain 1 (CKB1); CONTAINS In	0	0	0	0	0	0	0	0	0	0	0	0	0	0	1	0	0	1	4	2	0
17759	at5g47080	1549	2000	1790	1890	five_prime_UTR	casein kinase II beta chain 1	Regulatory subunit beta of casein kinase II. purif	casein kinase II beta chain 1 (CKB1); CONTAINS In	0	0	0	0	0	0	0	0	0	0	0	0	0	0	1	0	0	1	4	2	0
17760	at5g47080	1549	2042	1790	1890	five_prime_UTR	casein kinase II beta chain 1	Regulatory subunit beta of casein kinase II. purif	casein kinase II beta chain 1 (CKB1); CONTAINS In	0	0	0	0	0	0	0	0	0	0	0	0	0	0	1	0	0	1	4	2	0
17781	at5g49440	1	1359	565	678	five_prime_UTR			unknown protein; Has 30201 Blast hits to 17322 pro	0	0	0	0	0	0	0	1	0	0	1	0	0	0	0	0	0	0	4	2	0
17796	at5g51630	3622	4825	4107	4194	CDS	Disease resistance protein (TIR-NBS-LRR class) fam		Disease resistance protein (TIR-NBS-LRR class) fam	0	0	0	0	0	0	0	0	0	1	0	0	0	0	0	1	0	0	4	2	0
17804	at5g52320	1	1705	1033	1208	CDS	cytochrome P450 family 96 subfamily A polypeptide	member of CYP96A	cytochrome P450 family 96 subfamily A polypeptide	0	0	0	1	0	1	0	0	0	0	0	0	0	0	0	0	0	0	4	2	0
17807	at5g52810	1	1273	842	929	CDS	NAD(P)-binding Rossmann-fold superfamily protein		NAD(P)-binding Rossmann-fold superfamily protein;	0	0	0	0	0	0	0	0	1	0	1	0	0	0	0	0	0	0	4	2	0
17867	at5g61960	1	634	311	460	three_prime_UTR	MEI2-like protein 1	A member of mei2-like gene family predominantly pl	MEI2-like protein 1 (ML1); CONTAINS InterPro DOMAI	0	0	0	0	1	0	0	0	0	0	0	1	0	0	0	0	0	0	4	2	0
17868	at5g61960	2	634	311	460	three_prime_UTR	MEI2-like protein 1	A member of mei2-like gene family predominantly pl	MEI2-like protein 1 (ML1); CONTAINS InterPro DOMAI	0	0	0	0	1	0	0	0	0	0	0	1	0	0	0	0	0	0	4	2	0
17869	at5g61960	4887	5054	4940	5032	CDS	MEI2-like protein 1	A member of mei2-like gene family predominantly pl	MEI2-like protein 1 (ML1); CONTAINS InterPro DOMAI	0	0	0	0	0	0	0	0	0	0	1	0	0	0	0	0	0	1	4	2	0
17906	at5g64270	207	4267	1840	1917	CDS	splicing factor putative		splicing factor putative; FUNCTIONS IN: binding; I	0	0	0	0	0	1	0	0	0	0	0	0	0	1	0	0	0	0	4	2	0
17916	at5g65810	593	967	657	753	CDS			unknown protein; BEST Arabidopsis thaliana protein	1	0	0	0	0	0	0	0	1	0	0	0	0	0	0	0	0	0	4	2	0
17936	at5g67250	1	1961	963	1108	CDS	SKP1/ASK1-interacting protein 2	Encodes an SKP1 interacting partner (SKIP2).Encode	SKP1/ASK1-interacting protein 2 (SKIP2); FUNCTIONS	0	0	0	0	0	1	0	0	0	0	0	0	0	0	1	0	0	0	4	2	0
15451	at1g02020	1	2333	876	981	CDS	nitroreductase family protein		nitroreductase family protein; FUNCTIONS IN: oxido	0	0	0	0	0	0	0	0	1	0	0	0	0	0	0	0	0	0	4	1	0
15452	at1g02020	602	2333	876	981	CDS	nitroreductase family protein		nitroreductase family protein; FUNCTIONS IN: oxido	0	0	0	0	0	0	0	0	1	0	0	0	0	0	0	0	0	0	4	1	0
15550	at1g15290	1	1739	1083	1163	CDS	Tetratricopeptide repeat (TPR)-like superfamily pr		Tetratricopeptide repeat (TPR)-like superfamily pr	0	0	0	0	0	0	0	0	0	0	0	0	0	0	0	0	0	1	4	1	0
15698	at1g32120	1	2035	1492	1587	CDS			FUNCTIONS IN: molecular_function unknown; INVOLVED	0	0	0	0	0	0	0	0	0	0	0	0	0	0	0	0	1	0	4	1	0
15769	at1g49832	1	619	267	352	CDS				0	0	0	0	0	0	0	0	0	0	0	1	0	0	0	0	0	0	4	1	0
15782	at1g51850	2579	3054	2878	2976	CDS	Leucine-rich repeat protein kinase family protein		Leucine-rich repeat protein kinase family protein;	0	0	0	1	0	0	0	0	0	0	0	0	0	0	0	0	0	0	4	1	0
15910	at1g67470	1	1395	1100	1267	CDS	Protein kinase superfamily protein		Protein kinase superfamily protein; FUNCTIONS IN:	0	0	1	0	0	0	0	0	0	0	0	0	0	0	0	0	0	0	4	1	0
15932	at1g69360	2263	2818	2509	2600	CDS	Plant protein of unknown function (DUF863)		Plant protein of unknown function (DUF863); CONTAI	0	0	0	0	0	0	0	0	0	0	0	0	0	0	0	0	0	1	4	1	0
15947	at1g71900	2474	3011	2605	2684	three_prime_UTR	Protein of unknown function (DUF803)		Protein of unknown function (DUF803); CONTAINS Int	0	0	0	0	0	0	0	0	0	0	0	0	0	0	1	0	0	0	4	1	0
15968	at1g74360	449	3884	1270	1359	CDS	Leucine-rich repeat protein kinase family protein		Leucine-rich repeat protein kinase family protein;	0	0	0	0	0	1	0	0	0	0	0	0	0	0	0	0	0	0	4	1	0
15990	at1g77131	1	1091	187	295	pseudogenic_CDS		pseudogene of PGSIP glycogenin glucosyltransferase		0	0	0	0	0	0	0	0	0	0	0	0	0	1	0	0	0	0	4	1	0
16097	at2g02770	1983	2095	1989	2081	CDS	4'-phosphopantetheinyl transferase superfamily		4'-phosphopantetheinyl transferase superfamily; FU	0	0	0	0	0	0	0	0	0	0	0	0	0	1	0	0	0	0	4	1	0
16121	at2g06950	1	4209	2991	3060	CDS	transposable element gene		copia-like retrotransposon family has a 2.7e-243 P	0	0	0	0	0	0	0	0	0	0	0	1	0	0	0	0	0	0	4	1	0
16172	at2g13550	1	1256	409	682	CDS			unknown protein; Has 23 Blast hits to 20 proteins	0	0	0	0	0	0	1	0	0	0	0	0	0	0	0	0	0	0	4	1	0
16184	at2g15060	1	3760	179	253	CDS	transposable element gene		CACTA-like transposase family (Tnp1/En/Spm) has a	0	0	0	0	1	0	0	0	0	0	0	0	0	0	0	0	0	0	4	1	0
16329	at2g29020	1	274	27	121	five_prime_UTR	Rab5-interacting family protein		Rab5-interacting family protein; CONTAINS InterPro	0	0	0	0	0	0	0	0	0	0	1	0	0	0	0	0	0	0	4	1	0
16408	at2g36120	1	1029	395	621	CDS	Glycine-rich protein family	Encodes a glycine rich protein that is involved in	DEFECTIVELY ORGANIZED TRIBUTARIES 1 (DOT1); INVOLV	0	0	0	0	0	0	0	0	0	0	0	0	0	1	0	0	0	0	4	1	0
16948	at3g49070	1	1251	1082	1203	CDS	Protein of unknown function (DUF677)		Protein of unknown function (DUF677); INVOLVED IN:	0	0	0	0	0	0	0	0	1	0	0	0	0	0	0	0	0	0	4	1	0
16991	at3g56275	1	642	157	299	pseudogenic_CDS		pseudogene of unknown protein	expressed protein	0	0	0	0	0	0	0	0	0	0	0	0	0	0	1	0	0	0	4	1	0
17027	at3g61185	1	373	187	326	pseudogenic_CDS		Encodes a defensin-like (DEFL) family protein.		0	0	0	0	0	0	0	0	0	0	0	0	0	0	0	1	0	0	4	1	0
17249	at4g21730	1	595	161	299	pseudogenic_CDS		pseudogene of N-ethylmaleimide sensitive factor (N	expressed protein	0	0	0	0	0	0	0	0	0	0	0	0	0	0	1	0	0	0	4	1	0
17265	at4g23310	1	1450	1150	1271	CDS	cysteine-rich RLK (RECEPTOR-like protein kinase) 2	Encodes a cysteine-rich receptor-like protein kina	cysteine-rich RLK (RECEPTOR-like protein kinase) 2	0	0	0	0	0	0	0	0	0	0	1	0	0	0	0	0	0	0	4	1	0
17305	at4g29130	2558	3067	2861	3006	five_prime_UTR	hexokinase 1	Encodes a hexokinase (HXK1) in the plant glucose-s	hexokinase 1 (HXK1); FUNCTIONS IN: fructokinase ac	0	0	0	0	0	0	0	0	0	0	0	0	0	0	1	0	0	0	4	1	0
17326	at4g33240	1165	2592	1825	1936	CDS	1-phosphatidylinositol-4-phosphate 5-kinases;zinc	Encodes a protein that is predicted to act as a 1-	FORMS APLOID AND BINUCLEATE CELLS 1A (FAB1A); CONT	0	0	0	0	0	0	0	0	0	0	0	0	0	0	0	0	0	1	4	1	0
17327	at4g33240	1165	2604	1825	1936	CDS	1-phosphatidylinositol-4-phosphate 5-kinases;zinc	Encodes a protein that is predicted to act as a 1-	FORMS APLOID AND BINUCLEATE CELLS 1A (FAB1A); CONT	0	0	0	0	0	0	0	0	0	0	0	0	0	0	0	0	0	1	4	1	0
17369	at4g37760	1555	2328	1819	1892	CDS	squalene epoxidase 3		squalene epoxidase 3 (SQE3); FUNCTIONS IN: squalen	0	0	0	0	0	0	0	0	0	0	0	1	0	0	0	0	0	0	4	1	0
17389	at4g40060	857	1242	1050	1133	CDS	homeobox protein 16	Encodes a homeodomain leucine zipper class I (HD-Z	homeobox protein 16 (HB16); FUNCTIONS IN: sequence	0	0	0	0	0	0	0	0	0	0	0	0	0	0	1	0	0	0	4	1	0
17445	at5g04320	1	314	149	269	five_prime_UTR	Shugoshin C terminus		Shugoshin C terminus; FUNCTIONS IN: molecular_func	0	0	0	0	0	0	0	0	1	0	0	0	0	0	0	0	0	0	4	1	0
17446	at5g04320	2	314	149	269	five_prime_UTR	Shugoshin C terminus		Shugoshin C terminus; FUNCTIONS IN: molecular_func	0	0	0	0	0	0	0	0	1	0	0	0	0	0	0	0	0	0	4	1	0
17615	at5g26980	1	684	403	558	three_prime_UTR	syntaxin of plants 41	member of SYP4 Gene Family	syntaxin of plants 41 (SYP41); CONTAINS InterPro D	0	0	0	0	0	0	0	0	0	0	0	0	0	1	0	0	0	0	4	1	0
17616	at5g26980	299	684	403	558	three_prime_UTR	syntaxin of plants 41	member of SYP4 Gene Family	syntaxin of plants 41 (SYP41); CONTAINS InterPro D	0	0	0	0	0	0	0	0	0	0	0	0	0	1	0	0	0	0	4	1	0
17653	at5g38230	1	2441	2029	2166	CDS	transposable element gene		CACTA-like transposase family (Tnp1/En/Spm) has a	0	0	0	0	0	0	0	0	0	0	0	0	0	0	1	0	0	0	4	1	0
17806	at5g52810	1	1273	122	552	five_prime_UTR	NAD(P)-binding Rossmann-fold superfamily protein		NAD(P)-binding Rossmann-fold superfamily protein;	0	0	0	0	0	0	0	0	0	0	1	0	0	0	0	0	0	0	4	1	0
17836	at5g58060	1	331	60	137	five_prime_UTR	SNARE-like superfamily protein	member of YKT6 Gene Family	YKT61; FUNCTIONS IN: molecular_function unknown; I	0	0	0	0	0	0	0	0	1	0	0	0	0	0	0	0	0	0	4	1	0
17926	at5g66675	273	1908	1492	1626	five_prime_UTR	Protein of unknown function (DUF677)		Protein of unknown function (DUF677); CONTAINS Int	0	0	0	0	0	1	0	0	0	0	0	0	0	0	0	0	0	0	4	1	0
15450	at1g01770	3145	3575	3351	3437	CDS			unknown protein; CONTAINS InterPro DOMAIN/s: Prote	0	0	0	0	0	0	0	0	0	0	0	0	0	0	0	0	0	1	3	1	0
15457	at1g02780	1	340	163	253	three_prime_UTR	Ribosomal protein L19e family protein		embryo defective 2386 (emb2386); FUNCTIONS IN: str	0	0	0	0	0	0	1	0	0	0	0	0	0	0	0	0	0	0	3	1	0
15462	at1g03290	1172	1854	1462	1553	CDS			unknown protein; BEST Arabidopsis thaliana protein	0	0	0	0	0	0	0	0	0	0	0	0	0	0	0	1	0	0	3	1	0
15466	at1g03495	1	1752	955	1086	CDS	HXXXD-type acyl-transferase family protein		HXXXD-type acyl-transferase family protein; FUNCTI	0	0	0	0	0	0	0	0	1	0	0	0	0	0	0	0	0	0	3	1	0
15470	at1g03990	1019	2770	1133	1220	CDS	Long-chain fatty alcohol dehydrogenase family prot		Long-chain fatty alcohol dehydrogenase family prot	0	0	0	0	0	0	0	0	0	0	0	1	0	0	0	0	0	0	3	1	0
15512	at1g11660	460	1686	494	563	five_prime_UTR	heat shock protein 70 (Hsp 70) family protein		heat shock protein 70 (Hsp 70) family protein; FUN	0	0	0	0	0	0	0	0	1	0	0	0	0	0	0	0	0	0	3	1	0
15549	at1g15100	1	778	362	452	CDS	RING-H2 finger A2A	Encodes a putative RING-H2 finger protein RHA2a.	RING-H2 finger A2A (RHA2A); FUNCTIONS IN: ubiquiti	0	0	0	0	0	0	0	0	0	0	0	0	0	0	0	0	0	1	3	1	0
15552	at1g15340	1	1049	776	879	CDS	methyl-CPG-binding domain 10	Protein containing methyl-CpG-binding domain.Has s	methyl-CPG-binding domain 10 (MBD10); FUNCTIONS IN	0	0	0	0	0	0	0	0	1	0	0	0	0	0	0	0	0	0	3	1	0
15553	at1g15340	1	1310	776	879	CDS	methyl-CPG-binding domain 10	Protein containing methyl-CpG-binding domain.Has s	methyl-CPG-binding domain 10 (MBD10); FUNCTIONS IN	0	0	0	0	0	0	0	0	1	0	0	0	0	0	0	0	0	0	3	1	0
15559	at1g15550	1111	1689	1537	1674	CDS	gibberellin 3-oxidase 1	Involved in later steps of the gibberellic acid bi	gibberellin 3-oxidase 1 (GA3OX1); CONTAINS InterPr	0	0	0	0	0	0	0	0	0	0	0	0	0	0	0	0	0	1	3	1	0
15579	at1g17780	1	457	117	366	five_prime_UTR			unknown protein; BEST Arabidopsis thaliana protein	0	0	0	0	0	0	0	0	1	0	0	0	0	0	0	0	0	0	3	1	0
15580	at1g17780	15	929	117	366	five_prime_UTR			unknown protein; BEST Arabidopsis thaliana protein	0	0	0	0	0	0	0	0	1	0	0	0	0	0	0	0	0	0	3	1	0
15597	at1g19960	1	425	266	375	three_prime_UTR			BEST Arabidopsis thaliana protein match is: transm	0	0	0	0	0	0	0	0	0	0	0	0	0	0	0	1	0	0	3	1	0
15610	at1g20980	1	951	123	417	five_prime_UTR	squamosa promoter binding protein-like 14	Encodes a nuclear plant-specific protein with feat	squamosa promoter binding protein-like 14 (SPL14);	0	0	0	0	0	0	0	0	0	0	0	1	0	0	0	0	0	0	3	1	0
15618	at1g22060	1642	6396	3161	3235	CDS			LOCATED IN: vacuole; EXPRESSED IN: 23 plant struct	0	0	0	0	0	0	0	0	0	0	0	0	0	1	0	0	0	0	3	1	0
15633	at1g24190	1	429	229	346	three_prime_UTR	SIN3-like 3	Enhances AtERF7-mediated transcriptional repressi	SIN3-like 3 (SNL3); FUNCTIONS IN: transcription re	0	0	0	0	1	0	0	0	0	0	0	0	0	0	0	0	0	0	3	1	0
15638	at1g26440	1447	1730	1493	1584	CDS	ureide permease 5	uptake assays in a yeast mutant indicated this spl	ureide permease 5 (UPS5); LOCATED IN: endomembrane	0	0	0	0	0	0	0	0	0	0	0	0	0	0	1	0	0	0	3	1	0
15639	at1g26440	1447	2021	1493	1584	CDS	ureide permease 5	uptake assays in a yeast mutant indicated this spl	ureide permease 5 (UPS5); LOCATED IN: endomembrane	0	0	0	0	0	0	0	0	0	0	0	0	0	0	1	0	0	0	3	1	0
15644	at1g27180	1438	1919	1609	1709	CDS	disease resistance protein (TIR-NBS-LRR class) put		disease resistance protein (TIR-NBS-LRR class) put	0	0	0	0	0	0	0	0	0	1	0	0	0	0	0	0	0	0	3	1	0
15663	at1g29120	1	484	41	116	five_prime_UTR	Hydrolase-like protein family		Hydrolase-like protein family; FUNCTIONS IN: molec	0	0	0	0	0	0	0	0	0	0	1	0	0	0	0	0	0	0	3	1	0
15665	at1g29330	1904	2169	2021	2121	CDS	ER lumen protein retaining receptor family protein	Encodes a protein similar in sequence to animal an	ENDOPLASMIC RETICULUM RETENTION DEFECTIVE 2 (ERD2)	0	0	0	0	0	0	0	0	0	0	0	0	0	0	0	0	0	1	3	1	0
15687	at1g31580	363	821	577	789	three_prime_UTR	ECS1	Encodes cell wall protein. ECS1 is not a Xcc750 r	ECS1; Has 14 Blast hits to 14 proteins in 2 specie	0	0	0	0	0	0	0	0	1	0	0	0	0	0	0	0	0	0	3	1	0
15688	at1g31580	363	821	607	669	three_prime_UTR	ECS1	Encodes cell wall protein. ECS1 is not a Xcc750 r	ECS1; Has 14 Blast hits to 14 proteins in 2 specie	0	0	0	0	0	0	0	0	0	0	0	0	0	0	1	0	0	0	3	1	0
15695	at1g31814	1	1895	22	365	three_prime_UTR	FRIGIDA like 2	family member of FRI-related genes that is requir	FRIGIDA like 2 (FRL2); CONTAINS InterPro DOMAIN/s:	0	0	0	0	0	0	0	0	0	0	0	1	0	0	0	0	0	0	3	1	0
15703	at1g32860	487	1820	729	836	CDS	Glycosyl hydrolase superfamily protein		Glycosyl hydrolase superfamily protein; FUNCTIONS	1	0	0	0	0	0	0	0	0	0	0	0	0	0	0	0	0	0	3	1	0
15712	at1g33720	754	1276	946	1132	CDS	cytochrome P450 family 76 subfamily C polypeptide	member of CYP76C	cytochrome P450 family 76 subfamily C polypeptide	0	0	0	0	0	0	0	0	1	0	0	0	0	0	0	0	0	0	3	1	0
15736	at1g36990	473	1198	609	704	CDS			unknown protein; LOCATED IN: chloroplast; EXPRESSE	0	0	0	0	0	0	0	0	0	0	1	0	0	0	0	0	0	0	3	1	0
15761	at1g48760	1	3439	2701	2951	CDS	delta-adaptin		delta-adaptin (delta-ADR); FUNCTIONS IN: protein t	0	0	0	0	0	0	0	0	1	0	0	0	0	0	0	0	0	0	3	1	0
15762	at1g48760	189	3439	2701	2951	CDS	delta-adaptin		delta-adaptin (delta-ADR); FUNCTIONS IN: protein t	0	0	0	0	0	0	0	0	1	0	0	0	0	0	0	0	0	0	3	1	0
15794	at1g53470	1	1724	439	510	CDS	mechanosensitive channel of small conductance-like		mechanosensitive channel of small conductance-like	0	0	1	0	0	0	0	0	0	0	0	0	0	0	0	0	0	0	3	1	0
15798	at1g54410	530	993	587	779	CDS	dehydrin family protein		dehydrin family protein; FUNCTIONS IN: molecular_f	0	0	0	0	0	0	0	0	0	1	0	0	0	0	0	0	0	0	3	1	0
15823	at1g58030	3511	3712	3553	3675	CDS	cationic amino acid transporter 2	Encodes a member of the cationic amino acid transp	cationic amino acid transporter 2 (CAT2); FUNCTION	0	0	0	0	0	0	0	0	0	0	0	0	0	0	0	0	1	0	3	1	0
15834	at1g61140	2207	3095	2682	2796	CDS	SNF2 domain-containing protein / helicase domain-c		embryo sac development arrest 16 (EDA16); FUNCTION	0	0	0	0	0	0	0	0	0	0	1	0	0	0	0	0	0	0	3	1	0
15842	at1g61520	359	1669	1010	1362	CDS	photosystem I light harvesting complex gene 3	PSI type III chlorophyll a/b-binding protein (Lhca	photosystem I light harvesting complex gene 3 (LHC	0	0	0	0	1	0	0	0	0	0	0	0	0	0	0	0	0	0	3	1	0
15843	at1g61520	820	1455	1010	1362	CDS	photosystem I light harvesting complex gene 3	PSI type III chlorophyll a/b-binding protein (Lhca	photosystem I light harvesting complex gene 3 (LHC	0	0	0	0	1	0	0	0	0	0	0	0	0	0	0	0	0	0	3	1	0
15844	at1g61520	820	1669	1010	1362	CDS	photosystem I light harvesting complex gene 3	PSI type III chlorophyll a/b-binding protein (Lhca	photosystem I light harvesting complex gene 3 (LHC	0	0	0	0	1	0	0	0	0	0	0	0	0	0	0	0	0	0	3	1	0
15845	at1g61520	359	1669	1164	1235	CDS	photosystem I light harvesting complex gene 3	PSI type III chlorophyll a/b-binding protein (Lhca	photosystem I light harvesting complex gene 3 (LHC	0	0	0	0	0	0	0	0	0	1	0	0	0	0	0	0	0	0	3	1	0
15846	at1g61520	820	1455	1164	1235	CDS	photosystem I light harvesting complex gene 3	PSI type III chlorophyll a/b-binding protein (Lhca	photosystem I light harvesting complex gene 3 (LHC	0	0	0	0	0	0	0	0	0	1	0	0	0	0	0	0	0	0	3	1	0
15847	at1g61520	820	1669	1164	1235	CDS	photosystem I light harvesting complex gene 3	PSI type III chlorophyll a/b-binding protein (Lhca	photosystem I light harvesting complex gene 3 (LHC	0	0	0	0	0	0	0	0	0	1	0	0	0	0	0	0	0	0	3	1	0
15866	at1g63260	2147	2445	2293	2395	five_prime_UTR	tetraspanin10	Member of TETRASPANIN family	tetraspanin10 (TET10); INVOLVED IN: aging; LOCATED	0	0	0	0	0	0	0	0	0	0	0	1	0	0	0	0	0	0	3	1	0
15867	at1g63260	2147	2459	2293	2395	five_prime_UTR	tetraspanin10	Member of TETRASPANIN family	tetraspanin10 (TET10); INVOLVED IN: aging; LOCATED	0	0	0	0	0	0	0	0	0	0	0	1	0	0	0	0	0	0	3	1	0
15872	at1g63880	1	1414	543	643	CDS	Disease resistance protein (TIR-NBS-LRR class) fam	Encodes a TIR-NBS-LRR class of disease resistance	Disease resistance protein (TIR-NBS-LRR class) fam	0	0	0	0	0	0	0	0	0	0	0	0	0	1	0	0	0	0	3	1	0
15896	at1g66100	575	867	707	783	CDS	Plant thionin	Predicted to encode a PR (pathogenesis-related) pr	Plant thionin; FUNCTIONS IN: toxin receptor bindin	0	0	0	0	0	0	0	1	0	0	0	0	0	0	0	0	0	0	3	1	0
15918	at1g67900	3314	4558	3527	3781	CDS	Phototropic-responsive NPH3 family protein		Phototropic-responsive NPH3 family protein; FUNCTI	0	0	0	0	0	0	0	0	0	0	0	0	0	0	0	0	0	1	3	1	0
15938	at1g69910	1	2153	750	858	CDS	Protein kinase superfamily protein		Protein kinase superfamily protein; FUNCTIONS IN:	0	0	0	0	0	0	0	0	0	0	0	0	0	0	0	1	0	0	3	1	0
15956	at1g73770	456	835	590	678	CDS			FUNCTIONS IN: molecular_function unknown; INVOLVED	0	0	0	0	0	0	0	0	0	0	0	1	0	0	0	0	0	0	3	1	0
15957	at1g73770	456	1021	590	678	CDS			FUNCTIONS IN: molecular_function unknown; INVOLVED	0	0	0	0	0	0	0	0	0	0	0	1	0	0	0	0	0	0	3	1	0
15958	at1g73930	899	2561	2152	2242	CDS			unknown protein; CONTAINS InterPro DOMAIN/s: Prote	0	0	0	0	0	0	0	0	0	0	0	0	0	0	0	0	0	1	3	1	0
15959	at1g73930	899	2862	2152	2242	CDS			unknown protein; CONTAINS InterPro DOMAIN/s: Prote	0	0	0	0	0	0	0	0	0	0	0	0	0	0	0	0	0	1	3	1	0
15969	at1g74360	449	3884	3677	3785	CDS	Leucine-rich repeat protein kinase family protein		Leucine-rich repeat protein kinase family protein;	0	0	0	0	1	0	0	0	0	0	0	0	0	0	0	0	0	0	3	1	0
15997	at1g78420	2214	2955	2352	2453	CDS	RING/U-box superfamily protein		RING/U-box superfamily protein; FUNCTIONS IN: zinc	0	0	0	0	0	0	0	0	0	0	0	1	0	0	0	0	0	0	3	1	0
15998	at1g78420	2214	3138	2352	2453	CDS	RING/U-box superfamily protein		RING/U-box superfamily protein; FUNCTIONS IN: zinc	0	0	0	0	0	0	0	0	0	0	0	1	0	0	0	0	0	0	3	1	0
16000	at1g78895	1	313	152	252	three_prime_UTR	Reticulon family protein		Reticulon family protein; INVOLVED IN: biological_	0	0	0	0	0	0	0	0	0	0	0	0	0	0	1	0	0	0	3	1	0
16001	at1g79245	1	4780	284	394	pseudogenic_CDS		pseudogene of unknown protein	expressed protein Several heterogeneous transcript	0	0	0	0	0	1	0	0	0	0	0	0	0	0	0	0	0	0	3	1	0
16015	at1g79245	1	4780	1182	1572	pseudogenic_CDS		pseudogene of unknown protein	expressed protein Several heterogeneous transcript	0	0	0	1	0	0	0	0	0	0	0	0	0	0	0	0	0	0	3	1	0
16037	at1g79245	1	4780	2204	2509	pseudogenic_CDS		pseudogene of unknown protein	expressed protein Several heterogeneous transcript	0	0	0	0	0	1	0	0	0	0	0	0	0	0	0	0	0	0	3	1	0
16060	at1g79245	1	4780	4350	4457	pseudogenic_CDS		pseudogene of unknown protein	expressed protein Several heterogeneous transcript	0	0	0	0	0	1	0	0	0	0	0	0	0	0	0	0	0	0	3	1	0
16082	at1g80970	1291	1894	1413	1604	three_prime_UTR;CDS	XH domain-containing protein		XH domain-containing protein; CONTAINS InterPro DO	0	0	0	0	0	0	0	1	0	0	0	0	0	0	0	0	0	0	3	1	0
16087	at2g01175	1	1333	860	1189	CDS			unknown protein; FUNCTIONS IN: molecular_function	0	0	0	0	0	0	0	0	0	0	0	0	0	0	1	0	0	0	3	1	0
16100	at2g02790	1755	3032	2890	2982	CDS	IQ-domain 29		IQ-domain 29 (IQD29); FUNCTIONS IN: calmodulin bin	0	0	0	0	0	0	0	0	0	0	1	0	0	0	0	0	0	0	3	1	0
16112	at2g05520	363	938	587	693	CDS	glycine-rich protein 3	Encodes a glycine-rich protein that is expressed	glycine-rich protein 3 (GRP-3); FUNCTIONS IN: mole	0	0	0	0	0	0	0	0	1	0	0	0	0	0	0	0	0	0	3	1	0
16113	at2g05520	489	956	587	693	CDS	glycine-rich protein 3	Encodes a glycine-rich protein that is expressed	glycine-rich protein 3 (GRP-3); FUNCTIONS IN: mole	0	0	0	0	0	0	0	0	1	0	0	0	0	0	0	0	0	0	3	1	0
16114	at2g05520	510	956	587	693	CDS	glycine-rich protein 3	Encodes a glycine-rich protein that is expressed	glycine-rich protein 3 (GRP-3); FUNCTIONS IN: mole	0	0	0	0	0	0	0	0	1	0	0	0	0	0	0	0	0	0	3	1	0
16115	at2g05520	552	956	587	693	CDS	glycine-rich protein 3	Encodes a glycine-rich protein that is expressed	glycine-rich protein 3 (GRP-3); FUNCTIONS IN: mole	0	0	0	0	0	0	0	0	1	0	0	0	0	0	0	0	0	0	3	1	0
16116	at2g05520	573	956	587	693	CDS	glycine-rich protein 3	Encodes a glycine-rich protein that is expressed	glycine-rich protein 3 (GRP-3); FUNCTIONS IN: mole	0	0	0	0	0	0	0	0	1	0	0	0	0	0	0	0	0	0	3	1	0
16124	at2g11140	1	1932	352	573	CDS	transposable element gene		copia-like retrotransposon family has a 1.0e-71 P-	0	0	0	0	0	0	0	0	0	0	0	0	0	1	0	0	0	0	3	1	0
16250	at2g20960	660	931	757	839	CDS	Arabidopsis phospholipase-like protein (PEARLI 4)		pEARLI4; CONTAINS InterPro DOMAIN/s: Phospholipase	0	0	0	0	0	0	0	0	0	0	0	0	0	1	0	0	0	0	3	1	0
16266	at2g22400	781	1295	1034	1119	CDS	S-adenosyl-L-methionine-dependent methyltransferas		S-adenosyl-L-methionine-dependent methyltransferas	0	0	0	0	0	0	0	0	0	0	0	0	0	1	0	0	0	0	3	1	0
16274	at2g23330	1	4494	3114	3405	CDS	transposable element gene		copia-like retrotransposon family has a 3.9e-195 P	0	0	0	0	0	0	1	0	0	0	0	0	0	0	0	0	0	0	3	1	0
16281	at2g24110	1	1018	836	938	pseudogenic_CDS			40S ribosomal protein S11 expressed pseudogene sim	0	0	0	0	0	0	0	0	0	0	1	0	0	0	0	0	0	0	3	1	0
16336	at2g29400	966	1522	1174	1282	CDS	type one protein phosphatase 1	Type 1 protein phosphatase expressed in roots rose	type one protein phosphatase 1 (TOPP1); CONTAINS I	0	0	0	0	0	0	0	0	0	0	0	1	0	0	0	0	0	0	3	1	0
16358	at2g32760	1	535	106	262	five_prime_UTR			unknown protein; Has 229 Blast hits to 229 protein	0	0	1	0	0	0	0	0	0	0	0	0	0	0	0	0	0	0	3	1	0
16372	at2g36120	1	1029	194	576	CDS	Glycine-rich protein family	Encodes a glycine rich protein that is involved in	DEFECTIVELY ORGANIZED TRIBUTARIES 1 (DOT1); INVOLV	0	0	0	0	0	0	0	0	0	0	0	0	0	0	0	0	0	1	3	1	0
16398	at2g36120	1	1029	296	486	CDS	Glycine-rich protein family	Encodes a glycine rich protein that is involved in	DEFECTIVELY ORGANIZED TRIBUTARIES 1 (DOT1); INVOLV	0	0	0	0	0	0	0	0	0	0	0	0	0	1	0	0	0	0	3	1	0
16413	at2g36120	1	1029	485	723	CDS	Glycine-rich protein family	Encodes a glycine rich protein that is involved in	DEFECTIVELY ORGANIZED TRIBUTARIES 1 (DOT1); INVOLV	0	0	0	0	0	0	0	0	0	0	0	0	0	1	0	0	0	0	3	1	0
16417	at2g36120	1	1029	512	717	CDS	Glycine-rich protein family	Encodes a glycine rich protein that is involved in	DEFECTIVELY ORGANIZED TRIBUTARIES 1 (DOT1); INVOLV	0	0	0	0	0	0	0	0	0	0	0	0	0	1	0	0	0	0	3	1	0
16488	at2g39720	1	1614	1043	1122	CDS	RING-H2 finger C2A	Encodes a putative RING-H2 finger protein RHC2a.	RING-H2 finger C2A (RHC2A); FUNCTIONS IN: zinc ion	0	0	0	0	0	1	0	0	0	0	0	0	0	0	0	0	0	0	3	1	0
16491	at2g40435	1	302	69	170	five_prime_UTR			BEST Arabidopsis thaliana protein match is: transc	0	0	0	0	0	0	0	0	0	0	0	0	0	0	0	0	0	1	3	1	0
16519	at2g44710	1	463	37	169	five_prime_UTR	RNA-binding (RRM/RBD/RNP motifs) family protein		RNA-binding (RRM/RBD/RNP motifs) family protein; F	0	0	0	0	0	0	0	0	0	0	1	0	0	0	0	0	0	0	3	1	0
16530	at2g46450	3217	3854	3621	3708	three_prime_UTR	cyclic nucleotide-gated channel 12	Member of Cyclic nucleotide gated channel family.P	cyclic nucleotide-gated channel 12 (CNGC12); CONTA	0	0	0	0	0	0	0	0	1	0	0	0	0	0	0	0	0	0	3	1	0
16535	at2g46650	1	239	24	139	five_prime_UTR	cytochrome B5 isoform C	member of Cytochromes b5	cytochrome B5 isoform C (CB5-C); CONTAINS InterPro	0	0	0	0	0	0	0	0	0	0	1	0	0	0	0	0	0	0	3	1	0
16538	at2g46730	1	2279	1286	1370	pseudogenic_CDS			pseudogene similar to 68 kDa protein blastp match	0	0	0	0	0	0	0	0	0	0	0	1	0	0	0	0	0	0	3	1	0
16545	at3g01490	1988	2666	2393	2629	five_prime_UTR	Protein kinase superfamily protein		Protein kinase superfamily protein; FUNCTIONS IN:	0	0	0	0	0	0	0	0	0	0	0	1	0	0	0	0	0	0	3	1	0
16546	at3g01750	1	1103	240	367	five_prime_UTR	Ankyrin repeat family protein		Ankyrin repeat family protein; CONTAINS InterPro D	0	0	0	0	1	0	0	0	0	0	0	0	0	0	0	0	0	0	3	1	0
16646	at3g09050	829	1494	871	1084	CDS			unknown protein; FUNCTIONS IN: molecular_function	0	0	0	0	0	0	0	1	0	0	0	0	0	0	0	0	0	0	3	1	0
16681	at3g13290	1	814	164	249	CDS	varicose-related		varicose-related (VCR); FUNCTIONS IN: nucleotide b	0	0	0	0	0	0	0	0	0	0	0	0	0	1	0	0	0	0	3	1	0
16683	at3g13790	1454	2325	1623	1726	CDS	Glycosyl hydrolases family 32 protein	Encodes a protein with invertase activity.	ATBFRUCT1; FUNCTIONS IN: hydrolase activity hydrol	0	0	0	0	0	0	0	0	0	0	0	0	0	0	1	0	0	0	3	1	0
16702	at3g15358	131	826	187	278	five_prime_UTR			unknown protein; FUNCTIONS IN: molecular_function	0	0	0	0	0	0	0	0	1	0	0	0	0	0	0	0	0	0	3	1	0
16708	at3g16460	1602	2054	1703	2004	CDS	Mannose-binding lectin superfamily protein		Mannose-binding lectin superfamily protein; FUNCTI	0	0	0	0	0	0	0	0	0	0	0	0	0	0	0	0	0	1	3	1	0
16715	at3g17050	1	1845	412	467	CDS	transposable element gene		pseudogene glycine-rich protein similar to glycine	0	0	0	0	0	0	0	0	0	0	0	0	0	0	0	1	0	0	3	1	0
16718	at3g17050	1	1845	520	1364	CDS	transposable element gene		pseudogene glycine-rich protein similar to glycine	0	0	0	0	0	0	0	1	0	0	0	0	0	0	0	0	0	0	3	1	0
16729	at3g18350	2175	2512	2387	2462	CDS	Plant protein of unknown function (DUF639)		Plant protein of unknown function (DUF639); CONTAI	0	0	0	0	0	0	0	0	0	0	0	0	0	1	0	0	0	0	3	1	0
16752	at3g21600	1	382	211	294	three_prime_UTR	Senescence/dehydration-associated protein-related		Senescence/dehydration-associated protein-related;	0	0	0	0	0	0	0	0	0	0	0	0	0	0	1	0	0	0	3	1	0
16753	at3g21600	39	382	211	294	three_prime_UTR	Senescence/dehydration-associated protein-related		Senescence/dehydration-associated protein-related;	0	0	0	0	0	0	0	0	0	0	0	0	0	0	1	0	0	0	3	1	0
16845	at3g28660	245	2216	530	633	three_prime_UTR	Tetratricopeptide repeat (TPR)-like superfamily pr		Tetratricopeptide repeat (TPR)-like superfamily pr	0	0	0	0	0	0	0	0	0	0	0	0	0	1	0	0	0	0	3	1	0
16934	at3g47680	1	1381	415	541	CDS	DNA binding		DNA binding; BEST Arabidopsis thaliana protein mat	0	0	0	0	0	0	0	0	0	0	0	0	0	0	1	0	0	0	3	1	0
16952	at3g49350	1	1479	600	714	CDS	Ypt/Rab-GAP domain of gyp1p superfamily protein		Ypt/Rab-GAP domain of gyp1p superfamily protein; F	0	0	0	0	0	0	0	0	0	0	1	0	0	0	0	0	0	0	3	1	0
16978	at3g53850	734	1158	953	1068	five_prime_UTR	Uncharacterised protein family (UPF0497)		Uncharacterised protein family (UPF0497); FUNCTION	0	0	0	0	0	0	0	0	0	0	1	0	0	0	0	0	0	0	3	1	0
16985	at3g55220	1010	4024	2155	2232	CDS	Cleavage and polyadenylation specificity factor (C		Cleavage and polyadenylation specificity factor (C	0	0	0	0	0	0	1	0	0	0	0	0	0	0	0	0	0	0	3	1	0
16995	at3g57062	962	1232	1015	1082	three_prime_UTR			unknown protein; FUNCTIONS IN: molecular_function	0	0	0	0	0	0	1	0	0	0	0	0	0	0	0	0	0	0	3	1	0
17058	at4g02130	1374	2716	2012	2104	CDS	galacturonosyltransferase 6	Encodes a protein with putative galacturonosyltra	galacturonosyltransferase 6 (GATL6); FUNCTIONS IN:	0	0	0	0	0	0	0	0	0	0	0	1	0	0	0	0	0	0	3	1	0
17059	at4g02130	1397	2726	2012	2104	CDS	galacturonosyltransferase 6	Encodes a protein with putative galacturonosyltra	galacturonosyltransferase 6 (GATL6); FUNCTIONS IN:	0	0	0	0	0	0	0	0	0	0	0	1	0	0	0	0	0	0	3	1	0
17091	at4g04950	1	1437	1017	1111	CDS	thioredoxin family protein		thioredoxin family protein; FUNCTIONS IN: electron	0	0	0	0	0	0	0	0	0	0	1	0	0	0	0	0	0	0	3	1	0
17104	at4g05320	374	1964	1481	1710	CDS	polyubiquitin 10	One of five polyubiquitin genes in A. thaliana. T	polyubiquitin 10 (UBQ10); INVOLVED IN: protein mod	0	0	0	0	0	0	0	0	0	0	1	0	0	0	0	0	0	0	3	1	0
17105	at4g05320	390	2139	1481	1710	CDS	polyubiquitin 10	One of five polyubiquitin genes in A. thaliana. T	polyubiquitin 10 (UBQ10); INVOLVED IN: protein mod	0	0	0	0	0	0	0	0	0	0	1	0	0	0	0	0	0	0	3	1	0
17106	at4g05320	396	1879	1481	1710	CDS	polyubiquitin 10	One of five polyubiquitin genes in A. thaliana. T	polyubiquitin 10 (UBQ10); INVOLVED IN: protein mod	0	0	0	0	0	0	0	0	0	0	1	0	0	0	0	0	0	0	3	1	0
17107	at4g05320	833	1819	1481	1710	CDS	polyubiquitin 10	One of five polyubiquitin genes in A. thaliana. T	polyubiquitin 10 (UBQ10); INVOLVED IN: protein mod	0	0	0	0	0	0	0	0	0	0	1	0	0	0	0	0	0	0	3	1	0
17108	at4g05320	1122	1964	1481	1710	CDS	polyubiquitin 10	One of five polyubiquitin genes in A. thaliana. T	polyubiquitin 10 (UBQ10); INVOLVED IN: protein mod	0	0	0	0	0	0	0	0	0	0	1	0	0	0	0	0	0	0	3	1	0
17109	at4g05320	1199	1964	1481	1710	CDS	polyubiquitin 10	One of five polyubiquitin genes in A. thaliana. T	polyubiquitin 10 (UBQ10); INVOLVED IN: protein mod	0	0	0	0	0	0	0	0	0	0	1	0	0	0	0	0	0	0	3	1	0
17119	at4g08093	1	1459	590	809	pseudogenic_CDS		pseudogene of unknown protein	expressed protein blastp match of 44% identity and	1	0	0	0	0	0	0	0	0	0	0	0	0	0	0	0	0	0	3	1	0
17216	at4g18820	1	1998	91	213	CDS	AAA-type ATPase family protein		AAA-type ATPase family protein; FUNCTIONS IN: nucl	0	0	0	0	0	0	1	0	0	0	0	0	0	0	0	0	0	0	3	1	0
17248	at4g21680	1154	1707	1551	1632	CDS	NITRATE TRANSPORTER 1.8	Encodes a nitrate transporter (NRT1.8). Functions	NITRATE TRANSPORTER 1.8 (NRT1.8); FUNCTIONS IN: tr	0	0	0	0	0	0	0	0	0	0	0	1	0	0	0	0	0	0	3	1	0
17266	at4g23700	1	1375	334	516	CDS	cation/H+ exchanger 17	member of Putative Na+/H+ antiporter family	cation/H+ exchanger 17 (CHX17); FUNCTIONS IN: mono	0	0	0	0	0	0	0	0	1	0	0	0	0	0	0	0	0	0	3	1	0
17276	at4g24910	1	948	408	504	CDS	Protein of unknown function (DUF579)		Protein of unknown function (DUF579); FUNCTIONS IN	0	0	0	0	0	0	0	0	1	0	0	0	0	0	0	0	0	0	3	1	0
17347	at4g34881	1	884	227	483	five_prime_UTR			unknown protein; FUNCTIONS IN: molecular_function	0	0	0	0	0	0	0	0	0	0	0	0	0	1	0	0	0	0	3	1	0
17356	at4g35790	3417	4653	3815	3905	CDS	phospholipase D delta	Encodes a protein with phospholipase D activity. I	phospholipase D delta (PLDDELTA); FUNCTIONS IN: ph	0	0	0	0	0	0	0	0	0	0	0	0	0	0	0	0	0	1	3	1	0
17375	at4g38680	1	1299	601	662	CDS	glycine rich protein 2	Encodes a glycine-rich protein that binds nucleic	glycine rich protein 2 (GRP2); FUNCTIONS IN: doubl	0	0	0	0	0	0	0	0	0	0	0	0	0	1	0	0	0	0	3	1	0
17404	at5g02420	1	688	46	120	five_prime_UTR			unknown protein; Has 90 Blast hits to 90 proteins	0	0	0	0	0	0	0	0	0	0	0	0	0	0	1	0	0	0	3	1	0
17421	at5g03190	1	2009	680	759	CDS;three_prime_UTR	conserved peptide upstream open reading frame 47		conserved peptide upstream open reading frame 47 (	0	0	0	0	0	0	0	0	1	0	0	0	0	0	0	0	0	0	3	1	0
17422	at5g03190	470	2009	680	759	CDS;three_prime_UTR	conserved peptide upstream open reading frame 47		conserved peptide upstream open reading frame 47 (	0	0	0	0	0	0	0	0	1	0	0	0	0	0	0	0	0	0	3	1	0
17462	at5g05090	1	1263	483	567	CDS	Homeodomain-like superfamily protein		Homeodomain-like superfamily protein; CONTAINS Int	0	0	0	0	0	0	0	0	0	0	0	1	0	0	0	0	0	0	3	1	0
17466	at5g06278	1	902	226	325	pseudogenic_CDS		pseudogene of abscisic acid-responsive HVA22 famil		0	0	0	0	0	0	0	0	1	0	0	0	0	0	0	0	0	0	3	1	0
17487	at5g10380	1	1179	135	227	five_prime_UTR	RING/U-box superfamily protein	Encodes a RING finger domain protein with E3 ligas	RING1; CONTAINS InterPro DOMAIN/s: Zinc finger RIN	0	0	0	0	0	0	0	0	0	0	0	0	0	0	1	0	0	0	3	1	0
17493	at5g10610	1	1618	924	1054	CDS	cytochrome P450 family 81 subfamily K polypeptide	member of CYP81K	cytochrome P450 family 81 subfamily K polypeptide	0	0	0	0	0	0	0	0	0	0	0	0	0	1	0	0	0	0	3	1	0
17496	at5g10745	256	1238	337	1182	three_prime_UTR			unknown protein; FUNCTIONS IN: molecular_function	0	0	0	0	0	0	0	0	0	0	1	0	0	0	0	0	0	0	3	1	0
17555	at5g17860	1	1987	1165	1271	CDS	calcium exchanger 7		calcium exchanger 7 (CAX7); FUNCTIONS IN: cation:c	1	0	0	0	0	0	0	0	0	0	0	0	0	0	0	0	0	0	3	1	0
17560	at5g19221	1392	1918	1426	1510	CDS	other RNA	Potential natural antisense gene locus overlaps wi		0	0	0	0	0	0	0	0	0	0	0	0	0	1	0	0	0	0	3	1	0
17563	at5g19900	1	1886	200	284	three_prime_UTR	PRLI-interacting factor putative		PRLI-interacting factor putative; FUNCTIONS IN: mo	0	0	0	0	0	0	0	0	0	0	0	0	0	0	1	0	0	0	3	1	0
17564	at5g19980	1	1366	470	792	CDS	golgi nucleotide sugar transporter 4	Encodes a Golgi-localized nucleotide-sugar transpo	golgi nucleotide sugar transporter 4 (GONST4); CON	0	0	0	0	0	1	0	0	0	0	0	0	0	0	0	0	0	0	3	1	0
17568	at5g20480	1	2718	708	791	CDS	EF-TU receptor	Encodes a predicted leucine-rich repeat receptor k	EF-TU receptor (EFR); FUNCTIONS IN: protein serine	0	0	0	0	0	1	0	0	0	0	0	0	0	0	0	0	0	0	3	1	0
17573	at5g21222	4324	5252	4638	4726	CDS	protein kinase family protein		protein kinase family protein; FUNCTIONS IN: prote	0	0	0	0	0	0	0	0	0	0	0	1	0	0	0	0	0	0	3	1	0
17574	at5g21222	4324	5252	4638	4729	CDS	protein kinase family protein		protein kinase family protein; FUNCTIONS IN: prote	0	0	0	0	0	0	0	0	0	0	0	0	0	0	1	0	0	0	3	1	0
17588	at5g23890	972	1960	1292	1356	CDS			LOCATED IN: mitochondrion chloroplast thylakoid me	0	0	0	0	0	0	0	0	0	0	0	0	0	0	0	0	1	0	3	1	0
17619	at5g27750	178	1144	778	882	CDS	F-box/FBD-like domains containing protein		F-box/FBD-like domains containing protein; CONTAIN	0	0	0	0	0	0	1	0	0	0	0	0	0	0	0	0	0	0	3	1	0
17620	at5g27950	2802	3940	3096	3179	CDS	P-loop containing nucleoside triphosphate hydrolas		P-loop containing nucleoside triphosphate hydrolas	0	0	0	0	0	0	0	0	0	0	0	0	0	0	0	1	0	0	3	1	0
17651	at5g38230	1	2441	1443	1548	CDS	transposable element gene		CACTA-like transposase family (Tnp1/En/Spm) has a	0	0	0	0	0	0	0	0	0	0	0	0	0	1	0	0	0	0	3	1	0
17654	at5g38510	1883	2279	2142	2226	CDS	Rhomboid-related intramembrane serine protease fam		Rhomboid-related intramembrane serine protease fam	0	0	0	0	0	0	1	0	0	0	0	0	0	0	0	0	0	0	3	1	0
17669	at5g39570	1	1118	825	967	CDS			FUNCTIONS IN: molecular_function unknown; INVOLVED	0	0	0	0	0	0	0	0	0	0	0	0	0	1	0	0	0	0	3	1	0
17682	at5g40830	1	1542	719	822	CDS	S-adenosyl-L-methionine-dependent methyltransferas		S-adenosyl-L-methionine-dependent methyltransferas	0	0	0	0	0	0	0	0	0	0	1	0	0	0	0	0	0	0	3	1	0
17691	at5g41370	1	228	116	193	five_prime_UTR	homolog of xeroderma pigmentosum complementation g	Encodes XPB1 a DNA repair protein and transcriptio	homolog of xeroderma pigmentosum complementation g	0	0	0	0	0	0	0	0	0	0	0	0	0	0	0	0	0	1	3	1	0
17717	at5g43420	1	1456	274	399	CDS	RING/U-box superfamily protein		RING/U-box superfamily protein; FUNCTIONS IN: zinc	0	0	0	0	0	1	0	0	0	0	0	0	0	0	0	0	0	0	3	1	0
17727	at5g44510	2766	3867	3530	3603	CDS	target of AVRB operation1	Encodes TAO1 (Target of AvrB Operation) a TIR-NB-L	target of AVRB operation1 (TAO1); FUNCTIONS IN: tr	0	0	0	0	0	0	0	0	0	0	0	0	0	0	0	0	0	1	3	1	0
17749	at5g46470	2884	3960	3369	3458	CDS	disease resistance protein (TIR-NBS-LRR class) fam	Encodes RPS6 (RESISTANT TO P. SYRINGAE 6) a member	RESISTANT TO P. SYRINGAE 6 (RPS6); FUNCTIONS IN: t	0	0	1	0	0	0	0	0	0	0	0	0	0	0	0	0	0	0	3	1	0
17763	at5g48410	434	1662	762	954	CDS	glutamate receptor 1.3	member of Putative ligand-gated ion channel subuni	glutamate receptor 1.3 (GLR1.3); FUNCTIONS IN: int	0	0	0	0	0	0	0	0	0	0	0	0	0	0	0	1	0	0	3	1	0
17771	at5g48620	2755	4977	4460	4539	three_prime_UTR	Disease resistance protein (CC-NBS-LRR class) fami		Disease resistance protein (CC-NBS-LRR class) fami	0	0	0	0	0	0	0	0	0	0	1	0	0	0	0	0	0	0	3	1	0
17776	at5g48930	1	1249	955	1036	CDS	hydroxycinnamoyl-CoA shikimate/quinate hydroxycinn	At5g48930 has been shown to encode for the hydroxy	hydroxycinnamoyl-CoA shikimate/quinate hydroxycinn	0	0	1	0	0	0	0	0	0	0	0	0	0	0	0	0	0	0	3	1	0
17809	at5g53592	664	1240	747	843	five_prime_UTR	FBD-like domain family protein		FBD-like domain family protein; FUNCTIONS IN: mole	0	1	0	0	0	0	0	0	0	0	0	0	0	0	0	0	0	0	3	1	0
17821	at5g55930	2042	3392	2230	2335	CDS	oligopeptide transporter 1	oligopeptide transporter	oligopeptide transporter 1 (OPT1); CONTAINS InterP	0	0	0	0	0	1	0	0	0	0	0	0	0	0	0	0	0	0	3	1	0
17828	at5g56380	1899	2344	2008	2146	five_prime_UTR	F-box/RNI-like/FBD-like domains-containing protein		F-box/RNI-like/FBD-like domains-containing protein	0	0	0	0	0	0	0	0	0	0	1	0	0	0	0	0	0	0	3	1	0
17840	at5g58340	1	1162	603	681	CDS	myb-like HTH transcriptional regulator family prot		myb-like HTH transcriptional regulator family prot	0	0	0	0	0	0	0	0	0	0	0	0	0	0	0	0	0	1	3	1	0
17861	at5g61190	1	407	242	324	CDS	putative endonuclease or glycosyl hydrolase with C		putative endonuclease or glycosyl hydrolase with C	0	0	0	0	0	0	0	0	1	0	0	0	0	0	0	0	0	0	3	1	0
17882	at5g63370	1	2877	649	831	three_prime_UTR	Protein kinase superfamily protein		Protein kinase superfamily protein; FUNCTIONS IN:	0	0	0	0	0	0	0	0	0	0	0	0	0	0	1	0	0	0	3	1	0
17883	at5g63370	1	2880	649	831	three_prime_UTR	Protein kinase superfamily protein		Protein kinase superfamily protein; FUNCTIONS IN:	0	0	0	0	0	0	0	0	0	0	0	0	0	0	1	0	0	0	3	1	0
17884	at5g63370	1	3319	649	831	three_prime_UTR	Protein kinase superfamily protein		Protein kinase superfamily protein; FUNCTIONS IN:	0	0	0	0	0	0	0	0	0	0	0	0	0	0	1	0	0	0	3	1	0
17885	at5g63370	455	3347	649	831	three_prime_UTR	Protein kinase superfamily protein		Protein kinase superfamily protein; FUNCTIONS IN:	0	0	0	0	0	0	0	0	0	0	0	0	0	0	1	0	0	0	3	1	0
17890	at5g63370	1	2877	1137	1246	CDS	Protein kinase superfamily protein		Protein kinase superfamily protein; FUNCTIONS IN:	0	0	0	0	0	0	0	0	0	0	0	0	0	1	0	0	0	0	3	1	0
17891	at5g63370	1	2880	1137	1246	CDS	Protein kinase superfamily protein		Protein kinase superfamily protein; FUNCTIONS IN:	0	0	0	0	0	0	0	0	0	0	0	0	0	1	0	0	0	0	3	1	0
17892	at5g63370	1	3319	1137	1246	CDS	Protein kinase superfamily protein		Protein kinase superfamily protein; FUNCTIONS IN:	0	0	0	0	0	0	0	0	0	0	0	0	0	1	0	0	0	0	3	1	0
17893	at5g63370	455	3347	1137	1246	CDS	Protein kinase superfamily protein		Protein kinase superfamily protein; FUNCTIONS IN:	0	0	0	0	0	0	0	0	0	0	0	0	0	1	0	0	0	0	3	1	0
17939	atcg00920	1	1491	890	997	CDS		chloroplast-encoded 16S ribosomal RNA		0	0	0	0	0	0	1	0	0	0	0	0	0	0	0	0	0	0	3	1	0
17941	atcg00950	1	2810	2507	2692	CDS		chloroplast-encoded 23S ribosomal RNA		0	0	0	0	0	0	0	0	0	0	0	0	0	0	1	0	0	0	3	1	0
17942	atcg01180	1	2810	288	1535	CDS		chloroplast-encoded 23S ribosomal RNA		0	0	0	0	0	0	0	0	0	1	0	0	0	0	0	0	0	0	3	1	0
15443	at1g01300	1	1822	936	1007	CDS	Eukaryotic aspartyl protease family protein		Eukaryotic aspartyl protease family protein; FUNCT	0	0	0	0	0	0	0	0	0	0	1	0	0	0	0	0	0	0	2	1	0
15445	at1g01448	2031	2821	2238	2565	CDS	other RNA	Potential natural antisense gene locus overlaps wi		0	0	0	0	0	0	0	0	0	0	0	0	0	0	0	0	0	1	2	1	0
15446	at1g01490	1	794	524	618	CDS	Heavy metal transport/detoxification superfamily p		Heavy metal transport/detoxification superfamily p	0	0	0	0	0	0	0	0	0	1	0	0	0	0	0	0	0	0	2	1	0
15447	at1g01490	62	794	524	618	CDS	Heavy metal transport/detoxification superfamily p		Heavy metal transport/detoxification superfamily p	0	0	0	0	0	0	0	0	0	1	0	0	0	0	0	0	0	0	2	1	0
15460	at1g03180	1	281	4	89	five_prime_UTR			unknown protein; Has 36 Blast hits to 36 proteins	0	0	0	0	0	0	1	0	0	0	0	0	0	0	0	0	0	0	2	1	0
15461	at1g03180	1	743	4	89	five_prime_UTR			unknown protein; Has 36 Blast hits to 36 proteins	0	0	0	0	0	0	1	0	0	0	0	0	0	0	0	0	0	0	2	1	0
15465	at1g03430	1	355	225	311	five_prime_UTR	histidine-containing phosphotransfer factor 5	Encodes AHP5 one of the six Arabidopsis thaliana h	histidine-containing phosphotransfer factor 5 (AHP	0	0	1	0	0	0	0	0	0	0	0	0	0	0	0	0	0	0	2	1	0
15473	at1g04120	3908	6045	5598	5735	CDS	multidrug resistance-associated protein 5	encodes a high-affinity inositol hexakisphosphate	multidrug resistance-associated protein 5 (MRP5);	0	0	0	0	0	0	0	0	0	0	0	0	0	0	0	0	0	1	2	1	0
15474	at1g04240	557	865	738	834	CDS	AUX/IAA transcriptional regulator family protein	SHY2/IAA3 regulates multiple auxin responses in ro	SHORT HYPOCOTYL 2 (SHY2); FUNCTIONS IN: sequence-s	0	0	0	0	0	0	0	0	0	0	0	1	0	0	0	0	0	0	2	1	0
15475	at1g04530	1280	1859	1400	1546	CDS	Tetratricopeptide repeat (TPR)-like superfamily pr		Tetratricopeptide repeat (TPR)-like superfamily pr	0	0	0	0	0	0	0	0	0	0	0	0	0	0	0	0	0	1	2	1	0
15478	at1g05630	4031	4391	4150	4236	CDS	Endonuclease/exonuclease/phosphatase family protei	Encodes an inositol polyphosphate 5-phosphatase wi	5PTASE13; CONTAINS InterPro DOMAIN/s: WD40 repeat-	0	0	1	0	0	0	0	0	0	0	0	0	0	0	0	0	0	0	2	1	0
15479	at1g05850	1	748	435	517	CDS	Chitinase family protein	Encodes an endo chitinase-like protein AtCTL1. Es	POM-POM1 (POM1); FUNCTIONS IN: chitinase activity;	0	0	0	0	0	0	0	0	0	1	0	0	0	0	0	0	0	0	2	1	0
15481	at1g06530	1	1003	412	529	CDS	Tropomyosin-related		Tropomyosin-related; LOCATED IN: mitochondrion pla	0	0	0	0	0	0	1	0	0	0	0	0	0	0	0	0	0	0	2	1	0
15482	at1g06580	1	2052	967	1093	CDS	Pentatricopeptide repeat (PPR) superfamily protein		Pentatricopeptide repeat (PPR) superfamily protein	0	0	0	0	0	0	0	0	1	0	0	0	0	0	0	0	0	0	2	1	0
15484	at1g06680	1102	1581	1222	1302	CDS	photosystem II subunit P-1	Encodes a 23 kD extrinsic protein that is part of	photosystem II subunit P-1 (PSBP-1); FUNCTIONS IN:	0	0	0	0	0	0	0	0	0	1	0	0	0	0	0	0	0	0	2	1	0
15485	at1g06680	1102	1594	1222	1302	CDS	photosystem II subunit P-1	Encodes a 23 kD extrinsic protein that is part of	photosystem II subunit P-1 (PSBP-1); FUNCTIONS IN:	0	0	0	0	0	0	0	0	0	1	0	0	0	0	0	0	0	0	2	1	0
15488	at1g07240	1	1762	790	917	CDS	UDP-glucosyl transferase 71C5		UDP-glucosyl transferase 71C5 (UGT71C5); FUNCTIONS	0	0	0	1	0	0	0	0	0	0	0	0	0	0	0	0	0	0	2	1	0
15489	at1g07300	1	735	536	619	CDS	josephin protein-related		josephin protein-related; BEST Arabidopsis thalian	0	0	0	0	0	0	0	0	1	0	0	0	0	0	0	0	0	0	2	1	0
15492	at1g07920	693	1175	848	1086	CDS	GTP binding Elongation factor Tu family protein		GTP binding Elongation factor Tu family protein; F	0	0	0	0	0	0	1	0	0	0	0	0	0	0	0	0	0	0	2	1	0
15494	at1g08520	1	399	43	246	five_prime_UTR	ALBINA 1	Encodes the CHLD subunit of the Mg-chelatase enzym	ALBINA 1 (ALB1); FUNCTIONS IN: magnesium chelatase	0	0	0	0	0	0	0	0	0	0	0	0	0	1	0	0	0	0	2	1	0
15495	at1g08520	1042	1358	1160	1241	CDS	ALBINA 1	Encodes the CHLD subunit of the Mg-chelatase enzym	ALBINA 1 (ALB1); FUNCTIONS IN: magnesium chelatase	0	0	0	0	0	0	0	0	0	1	0	0	0	0	0	0	0	0	2	1	0
15498	at1g08680	2993	3592	3116	3189	CDS	ARF GAP-like zinc finger-containing protein ZIGA4	A member of ARF GAP domain (AGD) A thaliana has 15	ARF GAP-like zinc finger-containing protein ZIGA4	0	0	0	0	0	0	0	0	0	0	0	0	0	0	0	1	0	0	2	1	0
15499	at1g08680	2993	3592	3116	3198	CDS	ARF GAP-like zinc finger-containing protein ZIGA4	A member of ARF GAP domain (AGD) A thaliana has 15	ARF GAP-like zinc finger-containing protein ZIGA4	0	0	0	0	0	0	0	0	0	0	0	0	0	0	0	0	1	0	2	1	0
15501	at1g09410	1	2118	1048	1173	CDS	pentatricopeptide (PPR) repeat-containing protein		pentatricopeptide (PPR) repeat-containing protein;	0	0	0	0	0	0	0	0	0	0	0	0	0	0	0	0	1	0	2	1	0
15503	at1g09560	257	1026	340	449	CDS	germin-like protein 5	germin-like protein (GLP5)	germin-like protein 5 (GLP5); FUNCTIONS IN: mangan	0	0	0	0	0	0	0	0	1	0	0	0	0	0	0	0	0	0	2	1	0
15508	at1g10600	1313	1799	1488	1591	three_prime_UTR	associated molecule with the SH3 domain of STAM 2		associated molecule with the SH3 domain of STAM 2	0	0	0	0	0	0	0	0	0	0	0	0	0	0	0	0	0	1	2	1	0
15509	at1g10600	1316	1799	1488	1591	three_prime_UTR	associated molecule with the SH3 domain of STAM 2		associated molecule with the SH3 domain of STAM 2	0	0	0	0	0	0	0	0	0	0	0	0	0	0	0	0	0	1	2	1	0
15511	at1g11150	1	2654	83	200	CDS	transposable element gene		pseudogene similar to putative AP endonuclease/rev	0	0	0	0	0	0	0	0	0	0	1	0	0	0	0	0	0	0	2	1	0
15513	at1g11860	686	1249	968	1101	CDS	Glycine cleavage T-protein family		Glycine cleavage T-protein family; FUNCTIONS IN: a	0	0	0	0	0	0	0	0	0	0	0	0	0	0	0	0	0	1	2	1	0
15514	at1g11860	689	1249	968	1101	CDS	Glycine cleavage T-protein family		Glycine cleavage T-protein family; FUNCTIONS IN: a	0	0	0	0	0	0	0	0	0	0	0	0	0	0	0	0	0	1	2	1	0
15515	at1g11960	1697	2037	1747	1834	CDS	ERD (early-responsive to dehydration stress) famil		ERD (early-responsive to dehydration stress) famil	0	0	0	0	0	0	0	0	0	0	0	0	0	1	0	0	0	0	2	1	0
15516	at1g11960	3120	3509	3190	3298	CDS	ERD (early-responsive to dehydration stress) famil		ERD (early-responsive to dehydration stress) famil	0	0	1	0	0	0	0	0	0	0	0	0	0	0	0	0	0	0	2	1	0
15521	at1g12800	2566	3301	2999	3056	CDS	Nucleic acid-binding OB-fold-like protein		Nucleic acid-binding OB-fold-like protein; FUNCTIO	0	0	0	0	0	0	1	0	0	0	0	0	0	0	0	0	0	0	2	1	0
15524	at1g12920	1	1570	434	527	CDS	eukaryotic release factor 1-2	Encodes a eukaryotic release factor one homolog.	eukaryotic release factor 1-2 (ERF1-2); FUNCTIONS	0	0	0	0	0	0	0	0	0	0	0	0	0	0	0	0	0	1	2	1	0
15525	at1g13020	1788	3141	2331	2683	CDS	eukaryotic initiation factor 4B2	Encodes eIF4B2 eukaryotic initiation factor 4B2.	eukaryotic initiation factor 4B2 (EIF4B2); FUNCTIO	0	0	0	0	0	0	0	0	0	0	1	0	0	0	0	0	0	0	2	1	0
15531	at1g13150	1	1822	1495	1591	CDS	cytochrome P450 family 86 subfamily C polypeptide	member of CYP86C	cytochrome P450 family 86 subfamily C polypeptide	0	0	0	0	0	0	0	0	0	0	0	0	0	0	0	1	0	0	2	1	0
15536	at1g13609	214	499	259	339	CDS	Defensin-like (DEFL) family protein	Encodes a defensin-like (DEFL) family protein.	Defensin-like (DEFL) family protein; LOCATED IN: e	0	0	0	0	0	0	0	1	0	0	0	0	0	0	0	0	0	0	2	1	0
15537	at1g13609	251	472	259	339	CDS	Defensin-like (DEFL) family protein	Encodes a defensin-like (DEFL) family protein.	Defensin-like (DEFL) family protein; LOCATED IN: e	0	0	0	0	0	0	0	1	0	0	0	0	0	0	0	0	0	0	2	1	0
15539	at1g13930	1	700	262	359	CDS		Involved in response to salt stress. Knockout mut	FUNCTIONS IN: molecular_function unknown; INVOLVED	0	0	0	0	0	0	1	0	0	0	0	0	0	0	0	0	0	0	2	1	0
15540	at1g13930	31	714	262	359	CDS		Involved in response to salt stress. Knockout mut	FUNCTIONS IN: molecular_function unknown; INVOLVED	0	0	0	0	0	0	1	0	0	0	0	0	0	0	0	0	0	0	2	1	0
15546	at1g14610	3008	3178	3060	3146	CDS	valyl-tRNA synthetase / valine--tRNA ligase (VALRS	Required for proper proliferation of basal cells.	TWIN 2 (TWN2); FUNCTIONS IN: valine-tRNA ligase ac	0	0	0	0	0	0	0	0	0	0	0	1	0	0	0	0	0	0	2	1	0
15547	at1g14640	1	2061	621	723	CDS	SWAP (Suppressor-of-White-APricot)/surp domain-con		SWAP (Suppressor-of-White-APricot)/surp domain-con	0	0	0	0	0	1	0	0	0	0	0	0	0	0	0	0	0	0	2	1	0
15548	at1g14740	795	2579	1880	2100	CDS	Protein of unknown function (DUF1423)		Protein of unknown function (DUF1423); CONTAINS In	0	0	0	0	0	1	0	0	0	0	0	0	0	0	0	0	0	0	2	1	0
15556	at1g15340	1	1049	878	960	CDS	methyl-CPG-binding domain 10	Protein containing methyl-CpG-binding domain.Has s	methyl-CPG-binding domain 10 (MBD10); FUNCTIONS IN	0	0	0	0	0	0	0	0	0	0	0	0	0	0	0	1	0	0	2	1	0
15557	at1g15340	1	1310	878	960	CDS	methyl-CPG-binding domain 10	Protein containing methyl-CpG-binding domain.Has s	methyl-CPG-binding domain 10 (MBD10); FUNCTIONS IN	0	0	0	0	0	0	0	0	0	0	0	0	0	0	0	1	0	0	2	1	0
15558	at1g15510	1	2601	573	739	CDS	Tetratricopeptide repeat (TPR)-like superfamily pr	Encodes a pentatricopeptide repeat protein require	EARLY CHLOROPLAST BIOGENESIS2 (ECB2); CONTAINS Int	0	0	0	0	0	0	0	0	0	0	0	0	0	1	0	0	0	0	2	1	0
15560	at1g16040	1615	1877	1671	1785	CDS			FUNCTIONS IN: molecular_function unknown; INVOLVED	0	0	0	0	0	0	0	0	0	0	0	0	0	0	0	0	0	1	2	1	0
15562	at1g16110	1251	2519	1947	2029	CDS	wall associated kinase-like 6	WAK-like kinase	wall associated kinase-like 6 (WAKL6); FUNCTIONS I	0	0	0	0	0	1	0	0	0	0	0	0	0	0	0	0	0	0	2	1	0
15567	at1g17145	1	571	372	478	CDS	RING/U-box superfamily protein		RING/U-box superfamily protein; FUNCTIONS IN: zinc	0	0	0	0	0	0	0	0	0	0	0	0	0	0	0	0	1	0	2	1	0
15569	at1g17420	3218	4070	3307	3406	CDS	lipoxygenase 3	Lipoxygenase	lipoxygenase 3 (LOX3); FUNCTIONS IN: oxidoreductas	0	0	1	0	0	0	0	0	0	0	0	0	0	0	0	0	0	0	2	1	0
15571	at1g17600	354	1445	811	924	CDS	Disease resistance protein (TIR-NBS-LRR class) fam		Disease resistance protein (TIR-NBS-LRR class) fam	0	0	0	0	0	0	0	0	0	0	0	0	0	0	0	1	0	0	2	1	0
15572	at1g17600	1973	3074	2253	2344	CDS	Disease resistance protein (TIR-NBS-LRR class) fam		Disease resistance protein (TIR-NBS-LRR class) fam	0	0	0	0	0	0	0	0	0	0	1	0	0	0	0	0	0	0	2	1	0
15573	at1g17700	1	807	454	526	CDS	prenylated RAB acceptor 1.F1		prenylated RAB acceptor 1.F1 (PRA1.F1); CONTAINS I	0	0	0	0	0	0	0	0	0	0	0	0	0	1	0	0	0	0	2	1	0
15574	at1g17720	1	878	586	666	three_prime_UTR	Protein phosphatase 2A regulatory subunit PR55	type 2A protein serine/threonine phosphatase 55 kD	ATB BETA; CONTAINS InterPro DOMAIN/s: WD40 repeat-	0	0	0	0	0	0	0	0	0	0	0	1	0	0	0	0	0	0	2	1	0
15577	at1g17745	3249	4278	3730	3809	CDS	D-3-phosphoglycerate dehydrogenase	encodes a 3-Phosphoglycerate dehydrogenase	3-phosphoglycerate dehydrogenase (PGDH); FUNCTIONS	0	0	0	0	0	0	0	0	0	0	1	0	0	0	0	0	0	0	2	1	0
15578	at1g17745	3249	4302	3730	3809	CDS	D-3-phosphoglycerate dehydrogenase	encodes a 3-Phosphoglycerate dehydrogenase	3-phosphoglycerate dehydrogenase (PGDH); FUNCTIONS	0	0	0	0	0	0	0	0	0	0	1	0	0	0	0	0	0	0	2	1	0
15581	at1g17940	1918	2056	1958	2034	CDS	Endosomal targeting BRO1-like domain-containing pr		Endosomal targeting BRO1-like domain-containing pr	0	0	0	0	0	0	1	0	0	0	0	0	0	0	0	0	0	0	2	1	0
15582	at1g17940	2449	2716	2572	2662	CDS	Endosomal targeting BRO1-like domain-containing pr		Endosomal targeting BRO1-like domain-containing pr	0	0	0	0	0	0	0	0	1	0	0	0	0	0	0	0	0	0	2	1	0
15584	at1g18360	1	703	444	553	CDS	alpha/beta-Hydrolases superfamily protein		alpha/beta-Hydrolases superfamily protein; FUNCTIO	0	0	0	0	0	0	0	0	0	0	1	0	0	0	0	0	0	0	2	1	0
15585	at1g18480	1	1379	380	498	CDS	Calcineurin-like metallo-phosphoesterase superfami		Calcineurin-like metallo-phosphoesterase superfami	0	0	0	0	0	1	0	0	0	0	0	0	0	0	0	0	0	0	2	1	0
15587	at1g18773	580	1103	646	792	three_prime_UTR			FUNCTIONS IN: molecular_function unknown; INVOLVED	0	0	0	0	0	0	0	0	0	0	0	0	0	1	0	0	0	0	2	1	0
15588	at1g19200	329	837	701	825	CDS	Protein of unknown function (DUF581)		Protein of unknown function (DUF581); CONTAINS Int	0	0	0	0	0	0	0	0	0	0	0	0	0	0	1	0	0	0	2	1	0
15589	at1g19270	1	524	256	366	five_prime_UTR	DA1		DA1 (DA1); CONTAINS InterPro DOMAIN/s: Zinc finger	0	0	0	0	0	0	0	0	0	0	1	0	0	0	0	0	0	0	2	1	0
15591	at1g19430	2113	3468	3166	3244	five_prime_UTR	S-adenosyl-L-methionine-dependent methyltransferas		S-adenosyl-L-methionine-dependent methyltransferas	0	0	0	0	0	0	0	0	0	0	0	0	0	1	0	0	0	0	2	1	0
15592	at1g19670	1	890	342	404	CDS	chlorophyllase 1	Chlorophyllase is the first enzyme involved in chl	chlorophyllase 1 (CLH1); FUNCTIONS IN: chlorophyll	0	0	0	0	0	0	0	1	0	0	0	0	0	0	0	0	0	0	2	1	0
15593	at1g19670	1	890	574	644	CDS	chlorophyllase 1	Chlorophyllase is the first enzyme involved in chl	chlorophyllase 1 (CLH1); FUNCTIONS IN: chlorophyll	0	0	0	0	0	0	0	0	0	0	0	1	0	0	0	0	0	0	2	1	0
15594	at1g19700	1388	2204	1800	1879	CDS	BEL1-like homeodomain 10	Encodes a member of the BEL family of homeodomain	BEL1-like homeodomain 10 (BEL10); FUNCTIONS IN: DN	0	0	0	0	0	0	0	0	0	0	0	1	0	0	0	0	0	0	2	1	0
15596	at1g19850	1	607	166	503	five_prime_UTR	Transcriptional factor B3 family protein / auxin-r	Encodes a transcription factor (IAA24) mediating e	MONOPTEROS (MP); FUNCTIONS IN: sequence-specific D	0	0	0	0	0	0	0	0	0	0	0	0	0	0	0	1	0	0	2	1	0
15599	at1g20410	2995	3329	3108	3170	CDS	Pseudouridine synthase family protein		Pseudouridine synthase family protein; FUNCTIONS I	0	0	0	0	0	0	0	0	0	0	0	0	1	0	0	0	0	0	2	1	0
15602	at1g20450	766	1604	822	877	CDS	Dehydrin family protein	Encodes a gene induced by low temperature and dehy	EARLY RESPONSIVE TO DEHYDRATION 10 (ERD10); CONTAI	0	0	1	0	0	0	0	0	0	0	0	0	0	0	0	0	0	0	2	1	0
15603	at1g20450	776	1604	822	877	CDS	Dehydrin family protein	Encodes a gene induced by low temperature and dehy	EARLY RESPONSIVE TO DEHYDRATION 10 (ERD10); CONTAI	0	0	1	0	0	0	0	0	0	0	0	0	0	0	0	0	0	0	2	1	0
15605	at1g20510	1200	2416	1544	1616	CDS	OPC-8:0 CoA ligase1		OPC-8:0 CoA ligase1 (OPCL1); FUNCTIONS IN: 4-couma	1	0	0	0	0	0	0	0	0	0	0	0	0	0	0	0	0	0	2	1	0
15606	at1g20510	1200	2428	1544	1616	CDS	OPC-8:0 CoA ligase1		OPC-8:0 CoA ligase1 (OPCL1); FUNCTIONS IN: 4-couma	1	0	0	0	0	0	0	0	0	0	0	0	0	0	0	0	0	0	2	1	0
15612	at1g21580	3312	8542	7931	8044	CDS	Zinc finger C-x8-C-x5-C-x3-H type family protein		Zinc finger C-x8-C-x5-C-x3-H type family protein;	0	0	0	0	0	0	0	0	0	0	0	0	0	0	0	0	1	0	2	1	0
15614	at1g21840	1	1299	542	653	CDS	urease accessory protein F	Encodes a urease accessory protein which is essent	urease accessory protein F (UREF); FUNCTIONS IN: n	0	0	0	0	0	0	0	0	0	0	0	0	0	0	0	1	0	0	2	1	0
15617	at1g21920	747	1886	1293	1388	CDS	Histone H3 K4-specific methyltransferase SET7/9 fa		Histone H3 K4-specific methyltransferase SET7/9 fa	0	0	0	0	0	0	0	0	0	0	0	0	0	0	0	1	0	0	2	1	0
15622	at1g22710	1074	2477	1245	1335	CDS	sucrose-proton symporter 2	Encodes for a high-affinity transporter essential	sucrose-proton symporter 2 (SUC2); CONTAINS InterP	0	0	0	0	0	0	0	0	1	0	0	0	0	0	0	0	0	0	2	1	0
15624	at1g22870	3770	4673	4338	4431	CDS	Protein kinase family protein with ARM repeat doma		Protein kinase family protein with ARM repeat doma	0	0	0	0	0	0	0	0	0	0	0	1	0	0	0	0	0	0	2	1	0
15629	at1g23850	1	1497	739	868	CDS			unknown protein; BEST Arabidopsis thaliana protein	0	0	0	0	1	0	0	0	0	0	0	0	0	0	0	0	0	0	2	1	0
15631	at1g23850	1	1497	778	868	CDS			unknown protein; BEST Arabidopsis thaliana protein	0	0	1	0	0	0	0	0	0	0	0	0	0	0	0	0	0	0	2	1	0
15632	at1g23980	1	1300	1062	1154	CDS	RING/U-box superfamily protein		RING/U-box superfamily protein; FUNCTIONS IN: zinc	0	1	0	0	0	0	0	0	0	0	0	0	0	0	0	0	0	0	2	1	0
15635	at1g25560	1	1365	787	971	CDS	AP2/B3 transcription factor family protein	Encodes a member of the RAV transcription factor f	TEMPRANILLO 1 (TEM1); FUNCTIONS IN: DNA binding se	0	0	1	0	0	0	0	0	0	0	0	0	0	0	0	0	0	0	2	1	0
15636	at1g25570	2399	3448	2577	2694	CDS	Di-glucose binding protein with Leucine-rich repea		Di-glucose binding protein with Leucine-rich repea	0	1	0	0	0	0	0	0	0	0	0	0	0	0	0	0	0	0	2	1	0
15641	at1g26580	1	1159	673	1009	five_prime_UTR			FUNCTIONS IN: molecular_function unknown; INVOLVED	0	0	0	0	0	0	0	0	0	0	0	0	0	1	0	0	0	0	2	1	0
15642	at1g26580	1272	2900	1304	1398	CDS			FUNCTIONS IN: molecular_function unknown; INVOLVED	0	0	0	0	0	0	0	0	0	0	0	0	0	1	0	0	0	0	2	1	0
15647	at1g27590	1562	2459	1724	2198	CDS			CONTAINS InterPro DOMAIN/s: Protein of unknown fun	0	0	0	0	0	0	0	0	0	0	0	0	0	0	1	0	0	0	2	1	0
15650	at1g27660	1	277	84	163	five_prime_UTR	basic helix-loop-helix (bHLH) DNA-binding superfam		basic helix-loop-helix (bHLH) DNA-binding superfam	0	0	0	0	0	0	0	0	0	0	0	0	0	0	0	0	0	1	2	1	0
15651	at1g27750	659	1377	1193	1279	CDS	nucleic acid binding		nucleic acid binding; FUNCTIONS IN: nucleic acid b	0	0	0	0	0	0	0	0	0	0	0	0	0	0	0	1	0	0	2	1	0
15652	at1g27880	1	1042	902	992	CDS	DEAD/DEAH box RNA helicase family protein		DEAD/DEAH box RNA helicase family protein ; FUNCTI	0	0	0	0	0	0	0	0	0	0	0	0	0	0	0	0	1	0	2	1	0
15654	at1g28050	1345	2283	2152	2233	five_prime_UTR	B-box type zinc finger protein with CCT domain		B-box type zinc finger protein with CCT domain; FU	0	0	0	0	0	0	0	0	0	0	0	0	0	1	0	0	0	0	2	1	0
15671	at1g29760	1	1160	617	922	CDS	Putative adipose-regulatory protein (Seipin)		Putative adipose-regulatory protein (Seipin); CONT	0	0	0	0	0	0	0	0	0	0	0	0	0	0	0	1	0	0	2	1	0
15672	at1g29800	486	1391	642	862	CDS	RING/FYVE/PHD-type zinc finger family protein		RING/FYVE/PHD-type zinc finger family protein; CON	0	0	0	0	0	0	0	0	0	0	0	0	0	0	0	1	0	0	2	1	0
15674	at1g29930	1	1044	248	339	CDS	chlorophyll A/B binding protein 1	Subunit of light-harvesting complex II (LHCII)whic	chlorophyll A/B binding protein 1 (CAB1); FUNCTION	0	0	0	0	1	0	0	0	0	0	0	0	0	0	0	0	0	0	2	1	0
15675	at1g29930	1	1044	352	703	CDS	chlorophyll A/B binding protein 1	Subunit of light-harvesting complex II (LHCII)whic	chlorophyll A/B binding protein 1 (CAB1); FUNCTION	0	0	0	0	1	0	0	0	0	0	0	0	0	0	0	0	0	0	2	1	0
15680	at1g30570	1	2550	295	381	CDS	hercules receptor kinase 2	Encodes HERCULES2 (HERK2) a receptor kinase regula	hercules receptor kinase 2 (HERK2); FUNCTIONS IN:	0	0	0	0	0	0	0	0	0	1	0	0	0	0	0	0	0	0	2	1	0
15686	at1g31580	363	821	480	789	CDS	ECS1	Encodes cell wall protein. ECS1 is not a Xcc750 r	ECS1; Has 14 Blast hits to 14 proteins in 2 specie	0	0	0	0	0	0	0	0	0	0	1	0	0	0	0	0	0	0	2	1	0
15689	at1g31580	363	821	636	698	three_prime_UTR	ECS1	Encodes cell wall protein. ECS1 is not a Xcc750 r	ECS1; Has 14 Blast hits to 14 proteins in 2 specie	0	0	0	0	0	0	0	0	0	0	1	0	0	0	0	0	0	0	2	1	0
15692	at1g31580	363	821	668	739	three_prime_UTR	ECS1	Encodes cell wall protein. ECS1 is not a Xcc750 r	ECS1; Has 14 Blast hits to 14 proteins in 2 specie	0	0	0	0	0	0	0	0	0	0	1	0	0	0	0	0	0	0	2	1	0
15693	at1g31580	363	821	672	736	three_prime_UTR	ECS1	Encodes cell wall protein. ECS1 is not a Xcc750 r	ECS1; Has 14 Blast hits to 14 proteins in 2 specie	0	0	0	0	0	0	0	0	0	0	0	0	0	0	0	1	0	0	2	1	0
15694	at1g31580	363	821	672	743	three_prime_UTR	ECS1	Encodes cell wall protein. ECS1 is not a Xcc750 r	ECS1; Has 14 Blast hits to 14 proteins in 2 specie	0	0	0	0	0	0	0	0	0	0	0	0	0	0	0	0	1	0	2	1	0
15696	at1g31835	1	626	172	310	three_prime_UTR			unknown protein; FUNCTIONS IN: molecular_function	0	0	0	0	0	0	0	0	0	0	0	0	0	0	1	0	0	0	2	1	0
15700	at1g32520	1	732	493	577	CDS			unknown protein; FUNCTIONS IN: molecular_function	0	0	0	0	0	0	0	0	0	0	0	0	0	1	0	0	0	0	2	1	0
15702	at1g32810	920	1248	1057	1135	CDS	RING/FYVE/PHD zinc finger superfamily protein		RING/FYVE/PHD zinc finger superfamily protein; FUN	0	0	0	0	0	0	0	0	0	0	1	0	0	0	0	0	0	0	2	1	0
15706	at1g33330	1	489	222	295	CDS	Class I peptide chain release factor		Class I peptide chain release factor; FUNCTIONS IN	0	0	0	0	0	0	0	0	1	0	0	0	0	0	0	0	0	0	2	1	0
15707	at1g33400	1419	1652	1440	1540	CDS	Tetratricopeptide repeat (TPR)-like superfamily pr		Tetratricopeptide repeat (TPR)-like superfamily pr	0	0	0	0	0	0	0	0	0	0	0	0	0	0	0	0	0	1	2	1	0
15708	at1g33400	2984	3376	3120	3250	CDS	Tetratricopeptide repeat (TPR)-like superfamily pr		Tetratricopeptide repeat (TPR)-like superfamily pr	0	0	0	0	0	0	0	0	0	0	1	0	0	0	0	0	0	0	2	1	0
15710	at1g33420	1	1009	801	978	CDS;CDS	RING/FYVE/PHD zinc finger superfamily protein		RING/FYVE/PHD zinc finger superfamily protein; FUN	0	0	0	0	0	1	0	0	0	0	0	0	0	0	0	0	0	0	2	1	0
15711	at1g33600	1	1588	490	578	CDS	Leucine-rich repeat (LRR) family protein		Leucine-rich repeat (LRR) family protein; INVOLVED	0	0	0	0	1	0	0	0	0	0	0	0	0	0	0	0	0	0	2	1	0
15713	at1g34160	1	1436	685	845	CDS	Tetratricopeptide repeat (TPR)-like superfamily pr		Tetratricopeptide repeat (TPR)-like superfamily pr	0	0	0	0	0	0	0	0	0	0	0	0	0	0	1	0	0	0	2	1	0
15720	at1g35710	1	3076	271	512	CDS	Protein kinase family protein with leucine-rich re		Protein kinase family protein with leucine-rich re	0	0	0	0	0	0	0	0	0	0	0	0	0	0	0	1	0	0	2	1	0
15725	at1g35710	1	3076	271	1499	CDS	Protein kinase family protein with leucine-rich re		Protein kinase family protein with leucine-rich re	0	0	1	0	0	0	0	0	0	0	0	0	0	0	0	0	0	0	2	1	0
15727	at1g35710	1	3076	655	728	CDS	Protein kinase family protein with leucine-rich re		Protein kinase family protein with leucine-rich re	0	0	0	0	0	0	0	0	0	0	0	0	0	0	0	0	1	0	2	1	0
15731	at1g35720	1012	1999	1154	1260	CDS	annexin 1	Encodes a member of the annexin gene family a dive	annexin 1 (ANNAT1); FUNCTIONS IN: in 7 functions;	0	0	0	0	0	0	0	0	0	0	0	1	0	0	0	0	0	0	2	1	0
15743	at1g43980	1	1866	1012	1107	CDS	Tetratricopeptide repeat (TPR)-like superfamily pr		Tetratricopeptide repeat (TPR)-like superfamily pr	0	0	0	0	0	0	0	0	0	1	0	0	0	0	0	0	0	0	2	1	0
15746	at1g46554	1	952	456	672	CDS	other RNA			0	0	0	0	0	0	0	0	0	0	0	0	0	0	0	0	0	1	2	1	0
15747	at1g46768	1	836	179	262	three_prime_UTR	related to AP2 1	encodes a member of the DREB subfamily A-5 of ERF/	related to AP2 1 (RAP2.1); CONTAINS InterPro DOMAI	1	0	0	0	0	0	0	0	0	0	0	0	0	0	0	0	0	0	2	1	0
15749	at1g47128	2311	2846	2346	2425	CDS	Granulin repeat cysteine protease family protein	cysteine proteinase precursor-like protein/ dehydr	responsive to dehydration 21 (RD21); FUNCTIONS IN:	0	0	0	0	0	0	0	0	0	0	0	0	0	0	0	1	0	0	2	1	0
15754	at1g48090	12791	13462	13309	13410	CDS	calcium-dependent lipid-binding family protein		calcium-dependent lipid-binding family protein; FU	0	0	0	0	0	0	0	0	0	0	0	0	0	0	0	0	0	1	2	1	0
15755	at1g48110	1	974	575	680	CDS	evolutionarily conserved C-terminal region 7		evolutionarily conserved C-terminal region 7 (ECT7	0	1	0	0	0	0	0	0	0	0	0	0	0	0	0	0	0	0	2	1	0
15756	at1g48230	1568	1829	1647	1717	CDS	nodulin MtN21 /EamA-like transporter family protei		nodulin MtN21 /EamA-like transporter family protei	0	0	0	0	0	0	0	0	0	0	0	0	0	0	0	0	1	0	2	1	0
15757	at1g48370	1615	2886	1925	2012	CDS	YELLOW STRIPE like 8	Arabidopsis thaliana metal-nicotianamine transport	YELLOW STRIPE like 8 (YSL8); FUNCTIONS IN: oligope	0	0	0	0	0	0	0	0	0	0	1	0	0	0	0	0	0	0	2	1	0
15760	at1g48620	1387	2280	1971	2065	CDS	high mobility group A5	This gene is predicted to encodes a histone H1/H5	high mobility group A5 (HON5); FUNCTIONS IN: DNA b	0	0	0	0	0	0	0	0	0	0	0	0	0	1	0	0	0	0	2	1	0
15763	at1g49160	830	1250	1111	1209	CDS	Protein kinase superfamily protein	Encodes a member of the WNK family (9 members in a	WNK7; FUNCTIONS IN: protein kinase activity kinase	0	0	0	0	0	0	0	0	0	0	0	0	0	1	0	0	0	0	2	1	0
15764	at1g49220	1	768	292	383	CDS	RING/U-box superfamily protein		RING/U-box superfamily protein; FUNCTIONS IN: zinc	0	0	0	0	0	0	0	0	0	0	0	0	0	0	1	0	0	0	2	1	0
15765	at1g49370	1	1428	526	634	pseudogenic_CDS			pseudogene similar to OSJNBa0072F16.8 blastp match	0	0	0	0	0	0	0	0	0	0	0	1	0	0	0	0	0	0	2	1	0
15767	at1g49750	944	1873	1002	1091	CDS	Leucine-rich repeat (LRR) family protein		Leucine-rich repeat (LRR) family protein; LOCATED	0	0	0	0	0	0	0	0	0	0	1	0	0	0	0	0	0	0	2	1	0
15771	at1g50055	1	839	601	669	CDS	TAS1B; other RNA	Trans-acting siRNA1b primary transcript (TAS1b). R		0	0	0	0	0	0	0	0	1	0	0	0	0	0	0	0	0	0	2	1	0
15774	at1g51200	1270	1793	1311	1407	CDS	A20/AN1-like zinc finger family protein		A20/AN1-like zinc finger family protein; FUNCTIONS	0	0	0	0	0	0	0	0	0	0	0	0	0	0	0	0	0	1	2	1	0
15775	at1g51200	1270	2150	1311	1407	CDS	A20/AN1-like zinc finger family protein		A20/AN1-like zinc finger family protein; FUNCTIONS	0	0	0	0	0	0	0	0	0	0	0	0	0	0	0	0	0	1	2	1	0
15776	at1g51200	1270	2235	1311	1407	CDS	A20/AN1-like zinc finger family protein		A20/AN1-like zinc finger family protein; FUNCTIONS	0	0	0	0	0	0	0	0	0	0	0	0	0	0	0	0	0	1	2	1	0
15777	at1g51270	2177	2697	2375	2446	CDS	structural molecules;transmembrane receptors;struc		structural molecules;transmembrane receptors;struc	0	0	0	0	0	0	0	0	0	0	0	0	0	0	1	0	0	0	2	1	0
15778	at1g51270	2177	2902	2375	2446	CDS	structural molecules;transmembrane receptors;struc		structural molecules;transmembrane receptors;struc	0	0	0	0	0	0	0	0	0	0	0	0	0	0	1	0	0	0	2	1	0
15784	at1g52030	1605	2066	1768	1841	CDS	myrosinase-binding protein 2	Similar to myrosinase binding proteins which may	myrosinase-binding protein 2 (MBP2); FUNCTIONS IN:	0	0	0	0	0	0	0	0	0	0	0	0	0	0	0	0	0	1	2	1	0
15785	at1g52290	1566	1916	1737	1833	CDS	Protein kinase superfamily protein		Protein kinase superfamily protein; FUNCTIONS IN:	0	0	0	0	0	0	0	0	0	0	0	0	0	0	0	1	0	0	2	1	0
15787	at1g52720	1	767	473	549	three_prime_UTR			unknown protein; BEST Arabidopsis thaliana protein	0	0	0	0	0	0	0	0	0	0	0	0	0	0	0	0	1	0	2	1	0
15790	at1g53050	1	946	196	298	five_prime_UTR	Protein kinase superfamily protein		Protein kinase superfamily protein; FUNCTIONS IN:	0	0	0	0	0	0	0	0	1	0	0	0	0	0	0	0	0	0	2	1	0
15793	at1g53430	3411	3781	3618	3714	CDS	Leucine-rich repeat transmembrane protein kinase		Leucine-rich repeat transmembrane protein kinase;	0	0	1	0	0	0	0	0	0	0	0	0	0	0	0	0	0	0	2	1	0
15795	at1g53645	1287	2489	2056	2123	CDS	hydroxyproline-rich glycoprotein family protein		hydroxyproline-rich glycoprotein family protein; H	0	0	0	0	0	0	0	0	1	0	0	0	0	0	0	0	0	0	2	1	0
15801	at1g54660	1	3037	1219	1349	pseudogenic_CDS			pseudogene similar to vetispiradiene synthase blas	0	0	0	0	0	1	0	0	0	0	0	0	0	0	0	0	0	0	2	1	0
15802	at1g54660	1	3037	2845	2958	pseudogenic_CDS			pseudogene similar to vetispiradiene synthase blas	0	0	1	0	0	0	0	0	0	0	0	0	0	0	0	0	0	0	2	1	0
15803	at1g55460	1	1547	465	543	CDS	DNA/RNA-binding protein Kin17 conserved region		DNA/RNA-binding protein Kin17 conserved region; FU	0	0	0	0	0	0	0	0	0	0	1	0	0	0	0	0	0	0	2	1	0
15804	at1g55475	602	854	703	796	CDS			unknown protein; FUNCTIONS IN: molecular_function	0	0	0	0	0	0	0	0	0	0	0	0	0	0	0	1	0	0	2	1	0
15810	at1g55960	1261	1527	1389	1465	CDS	Polyketide cyclase/dehydrase and lipid transport s		Polyketide cyclase/dehydrase and lipid transport s	0	0	0	0	0	0	0	0	0	0	0	0	0	0	0	0	0	1	2	1	0
15815	at1g56130	2129	2511	2187	2259	CDS	Leucine-rich repeat transmembrane protein kinase		Leucine-rich repeat transmembrane protein kinase;	0	0	0	0	0	0	0	0	0	0	0	0	0	0	0	0	0	1	2	1	0
15819	at1g56490	1	2273	196	299	pseudogenic_CDS			pseudogene pectinesterase blastp match of 38% iden	0	0	1	0	0	0	0	0	0	0	0	0	0	0	0	0	0	0	2	1	0
15820	at1g56520	105	1778	1060	1185	CDS	Disease resistance protein (TIR-NBS-LRR class) fam		Disease resistance protein (TIR-NBS-LRR class) fam	0	0	0	0	0	0	0	0	0	0	0	0	0	0	0	1	0	0	2	1	0
15821	at1g56520	964	1778	1060	1185	CDS	Disease resistance protein (TIR-NBS-LRR class) fam		Disease resistance protein (TIR-NBS-LRR class) fam	0	0	0	0	0	0	0	0	0	0	0	0	0	0	0	1	0	0	2	1	0
15824	at1g58235	1	1012	449	806	three_prime_UTR			unknown protein; Has 3 Blast hits to 3 proteins in	0	0	0	0	0	0	0	0	0	0	0	0	0	1	0	0	0	0	2	1	0
15827	at1g59590	1	1041	436	512	CDS	ZCF37	ZCF37 mRNA complete cds	ZCF37; BEST Arabidopsis thaliana protein match is:	0	0	0	0	0	0	0	0	0	0	0	0	0	1	0	0	0	0	2	1	0
15828	at1g59710	1	841	584	690	CDS	Protein of unknown function (DUF569)		FUNCTIONS IN: molecular_function unknown; INVOLVED	0	0	0	0	0	0	0	0	0	0	1	0	0	0	0	0	0	0	2	1	0
15829	at1g59970	1	1343	23	111	five_prime_UTR	Matrixin family protein		Matrixin family protein; FUNCTIONS IN: metallopept	0	0	0	0	0	0	0	0	0	0	0	0	0	1	0	0	0	0	2	1	0
15830	at1g60560	1727	2378	1852	2013	CDS	SWIM zinc finger family protein		SWIM zinc finger family protein; FUNCTIONS IN: zin	0	0	0	0	0	0	0	0	0	0	0	0	1	0	0	0	0	0	2	1	0
15831	at1g60670	3430	3954	3543	3621	three_prime_UTR	Protein of unknown function (DUF3755)		CONTAINS InterPro DOMAIN/s: Homeodomain-like (Inte	0	0	0	0	0	0	0	0	0	0	0	0	0	0	0	0	0	1	2	1	0
15832	at1g60670	3430	3970	3543	3621	three_prime_UTR	Protein of unknown function (DUF3755)		CONTAINS InterPro DOMAIN/s: Homeodomain-like (Inte	0	0	0	0	0	0	0	0	0	0	0	0	0	0	0	0	0	1	2	1	0
15837	at1g61240	3397	3738	3574	3675	CDS	Protein of unknown function (DUF707)		Protein of unknown function (DUF707); CONTAINS Int	0	0	0	0	0	0	0	0	1	0	0	0	0	0	0	0	0	0	2	1	0
15838	at1g61240	3397	3747	3574	3675	CDS	Protein of unknown function (DUF707)		Protein of unknown function (DUF707); CONTAINS Int	0	0	0	0	0	0	0	0	1	0	0	0	0	0	0	0	0	0	2	1	0
15839	at1g61380	2067	3450	3197	3327	CDS	S-domain-1 29		S-domain-1 29 (SD1-29); FUNCTIONS IN: carbohydrate	0	0	0	0	1	0	0	0	0	0	0	0	0	0	0	0	0	0	2	1	0
15853	at1g61970	1988	2844	2125	2644	three_prime_UTR	Mitochondrial transcription termination factor fam		Mitochondrial transcription termination factor fam	0	0	0	0	0	0	0	0	0	0	0	0	0	1	0	0	0	0	2	1	0
15854	at1g61970	1988	3145	2125	2644	three_prime_UTR	Mitochondrial transcription termination factor fam		Mitochondrial transcription termination factor fam	0	0	0	0	0	0	0	0	0	0	0	0	0	1	0	0	0	0	2	1	0
15856	at1g62120	1	1589	1423	1522	CDS	Mitochondrial transcription termination factor fam		Mitochondrial transcription termination factor fam	0	0	0	0	0	0	0	0	0	0	0	0	0	1	0	0	0	0	2	1	0
15857	at1g62630	1	2682	210	316	CDS	Disease resistance protein (CC-NBS-LRR class) fami		Disease resistance protein (CC-NBS-LRR class) fami	0	0	0	0	0	0	0	0	0	0	0	0	0	0	0	1	0	0	2	1	0
15863	at1g63090	1	644	396	488	CDS	phloem protein 2-A11		phloem protein 2-A11 (PP2-A11); FUNCTIONS IN: carb	0	0	1	0	0	0	0	0	0	0	0	0	0	0	0	0	0	0	2	1	0
15871	at1g63880	1	1414	444	643	CDS	Disease resistance protein (TIR-NBS-LRR class) fam	Encodes a TIR-NBS-LRR class of disease resistance	Disease resistance protein (TIR-NBS-LRR class) fam	0	0	0	0	0	1	0	0	0	0	0	0	0	0	0	0	0	0	2	1	0
15880	at1g64570	3057	4490	4140	4216	CDS	Homeodomain-like superfamily protein		DUO POLLEN 3 (DUO3); CONTAINS InterPro DOMAIN/s: H	0	0	0	0	0	0	0	0	0	0	0	1	0	0	0	0	0	0	2	1	0
15882	at1g65000	1210	1646	1292	1405	CDS			unknown protein; BEST Arabidopsis thaliana protein	0	0	0	0	0	0	0	0	0	0	0	0	0	0	0	0	1	0	2	1	0
15883	at1g65040	3000	3190	3037	3119	CDS	RING/U-box superfamily protein		RING/U-box superfamily protein; FUNCTIONS IN: zinc	0	0	0	0	0	0	0	0	0	0	0	0	0	1	0	0	0	0	2	1	0
15884	at1g65040	3000	3546	3037	3119	CDS	RING/U-box superfamily protein		RING/U-box superfamily protein; FUNCTIONS IN: zinc	0	0	0	0	0	0	0	0	0	0	0	0	0	1	0	0	0	0	2	1	0
15887	at1g65120	2536	4726	4313	4417	CDS	Ubiquitin carboxyl-terminal hydrolase-related prot		Ubiquitin carboxyl-terminal hydrolase-related prot	0	0	0	0	0	0	0	0	0	0	1	0	0	0	0	0	0	0	2	1	0
15888	at1g65370	1126	1456	1289	1362	five_prime_UTR	TRAF-like family protein		TRAF-like family protein; CONTAINS InterPro DOMAIN	0	0	0	0	0	0	0	0	0	0	0	0	0	0	1	0	0	0	2	1	0
15892	at1g65440	3733	4512	3840	3913	CDS	global transcription factor group B1	Related to yeast Spt6 protein which functions as p	global transcription factor group B1 (GTB1); FUNCT	0	0	0	0	0	0	0	0	1	0	0	0	0	0	0	0	0	0	2	1	0
15894	at1g66100	575	867	666	783	CDS	Plant thionin	Predicted to encode a PR (pathogenesis-related) pr	Plant thionin; FUNCTIONS IN: toxin receptor bindin	0	0	0	0	0	0	0	0	0	0	0	0	0	0	0	0	1	0	2	1	0
15895	at1g66100	575	867	670	783	CDS	Plant thionin	Predicted to encode a PR (pathogenesis-related) pr	Plant thionin; FUNCTIONS IN: toxin receptor bindin	0	0	0	0	0	0	0	0	0	0	0	0	0	1	0	0	0	0	2	1	0
15898	at1g66880	1959	2568	2038	2139	CDS	Protein kinase superfamily protein		Protein kinase superfamily protein; FUNCTIONS IN:	0	0	0	0	0	0	0	0	1	0	0	0	0	0	0	0	0	0	2	1	0
15903	at1g66980	1789	2272	1951	2086	CDS	suppressor of npr1-1 constitutive 4	Encodes SNC4 (suppressor of npr1-1 constitutive 4)	suppressor of npr1-1 constitutive 4 (SNC4); CONTAI	0	0	1	0	0	0	0	0	0	0	0	0	0	0	0	0	0	0	2	1	0
15904	at1g66980	3293	3910	3684	3758	CDS	suppressor of npr1-1 constitutive 4	Encodes SNC4 (suppressor of npr1-1 constitutive 4)	suppressor of npr1-1 constitutive 4 (SNC4); CONTAI	0	0	0	0	0	0	0	0	1	0	0	0	0	0	0	0	0	0	2	1	0
15905	at1g67090	1	544	397	480	CDS;three_prime_UTR	ribulose bisphosphate carboxylase small chain 1A		ribulose bisphosphate carboxylase small chain 1A (	0	0	0	0	0	0	0	0	0	0	0	0	0	0	0	1	0	0	2	1	0
15906	at1g67210	2620	3229	2709	2794	CDS	Proline-rich spliceosome-associated (PSP) family p		Proline-rich spliceosome-associated (PSP) family p	0	0	0	0	0	0	0	0	0	0	0	0	1	0	0	0	0	0	2	1	0
15907	at1g67210	2626	3196	2709	2794	CDS	Proline-rich spliceosome-associated (PSP) family p		Proline-rich spliceosome-associated (PSP) family p	0	0	0	0	0	0	0	0	0	0	0	0	1	0	0	0	0	0	2	1	0
15908	at1g67300	932	1075	1037	1063	CDS	Major facilitator superfamily protein		Major facilitator superfamily protein; FUNCTIONS I	0	0	0	0	0	0	0	0	0	0	0	0	0	0	1	0	0	0	2	1	0
15909	at1g67460	1357	2236	1432	1620	CDS	Minichromosome maintenance (MCM2/3/5) family prote		Minichromosome maintenance (MCM2/3/5) family prote	0	0	0	0	0	1	0	0	0	0	0	0	0	0	0	0	0	0	2	1	0
15911	at1g67470	1	1395	1100	1309	CDS	Protein kinase superfamily protein		Protein kinase superfamily protein; FUNCTIONS IN:	1	0	0	0	0	0	0	0	0	0	0	0	0	0	0	0	0	0	2	1	0
15912	at1g67500	5083	6703	5411	5539	CDS	recovery protein 3	Encodes the catalytic subunit of DNA polymerase ze	recovery protein 3 (REV3); CONTAINS InterPro DOMAI	0	0	0	0	0	0	0	0	0	0	0	1	0	0	0	0	0	0	2	1	0
15914	at1g67580	1968	4096	3892	4030	five_prime_UTR	Protein kinase superfamily protein		Protein kinase superfamily protein; FUNCTIONS IN:	0	0	0	0	1	0	0	0	0	0	0	0	0	0	0	0	0	0	2	1	0
15915	at1g67870	1	739	428	529	CDS	glycine-rich protein		glycine-rich protein; Has 8710 Blast hits to 3981	0	0	0	0	0	0	0	0	1	0	0	0	0	0	0	0	0	0	2	1	0
15916	at1g67870	1	739	428	601	CDS	glycine-rich protein		glycine-rich protein; Has 8710 Blast hits to 3981	0	0	0	0	0	0	0	0	0	0	1	0	0	0	0	0	0	0	2	1	0
15920	at1g68140	1	1486	1023	1093	CDS	Protein of unknown function (DUF1644)		Protein of unknown function (DUF1644); CONTAINS In	0	0	0	0	0	0	0	0	0	0	0	0	0	0	0	0	0	1	2	1	0
15921	at1g68140	43	1486	1023	1093	CDS	Protein of unknown function (DUF1644)		Protein of unknown function (DUF1644); CONTAINS In	0	0	0	0	0	0	0	0	0	0	0	0	0	0	0	0	0	1	2	1	0
15922	at1g68140	753	1486	1023	1093	CDS	Protein of unknown function (DUF1644)		Protein of unknown function (DUF1644); CONTAINS In	0	0	0	0	0	0	0	0	0	0	0	0	0	0	0	0	0	1	2	1	0
15929	at1g68980	1	2033	441	678	CDS	Tetratricopeptide repeat (TPR)-like superfamily pr		Tetratricopeptide repeat (TPR)-like superfamily pr	0	0	0	0	0	0	0	0	1	0	0	0	0	0	0	0	0	0	2	1	0
15930	at1g69060	511	2069	1140	1262	CDS	Chaperone DnaJ-domain superfamily protein		Chaperone DnaJ-domain superfamily protein; FUNCTIO	0	0	0	0	0	0	0	0	0	0	0	0	0	0	0	0	0	1	2	1	0
15931	at1g69280	1624	3031	1737	1848	five_prime_UTR			unknown protein; BEST Arabidopsis thaliana protein	0	0	0	0	0	1	0	0	0	0	0	0	0	0	0	0	0	0	2	1	0
15933	at1g69450	1507	1805	1582	1686	CDS	Early-responsive to dehydration stress protein (ER		Early-responsive to dehydration stress protein (ER	0	0	0	0	1	0	0	0	0	0	0	0	0	0	0	0	0	0	2	1	0
15934	at1g69730	1	1324	793	875	CDS	Wall-associated kinase family protein		Wall-associated kinase family protein; FUNCTIONS I	0	0	0	0	0	0	0	0	0	0	0	0	0	0	0	1	0	0	2	1	0
15935	at1g69750	494	1078	572	971	five_prime_UTR	cytochrome c oxidase 19-2		cytochrome c oxidase 19-2 (COX19-2); CONTAINS Inte	0	0	0	0	0	0	0	0	1	0	0	0	0	0	0	0	0	0	2	1	0
15936	at1g69850	1347	1775	1398	1574	CDS	nitrate transporter 1:2	Encodes an inducible component of low-affinity nit	nitrate transporter 1:2 (NRT1:2); FUNCTIONS IN: tr	0	0	0	0	0	0	0	0	0	0	0	0	0	0	0	0	0	1	2	1	0
15937	at1g69870	2493	3058	2734	2880	CDS	nitrate transporter 1.7	Encodes a low affinity nitrate transporter NRT1.7.	nitrate transporter 1.7 (NRT1.7); FUNCTIONS IN: lo	0	0	0	0	0	0	0	0	0	0	0	1	0	0	0	0	0	0	2	1	0
15939	at1g70220	1435	1874	1597	1718	CDS	RNA-processing Lsm domain		RNA-processing Lsm domain; CONTAINS InterPro DOMAI	1	0	0	0	0	0	0	0	0	0	0	0	0	0	0	0	0	0	2	1	0
15940	at1g70320	4272	11984	4705	4787	CDS	ubiquitin-protein ligase 2	encodes a ubiquitin-protein ligase-like protein co	ubiquitin-protein ligase 2 (UPL2); FUNCTIONS IN: u	0	0	0	0	0	0	0	0	0	0	0	1	0	0	0	0	0	0	2	1	0
15941	at1g71210	1	3202	2475	2568	CDS	Pentatricopeptide repeat (PPR) superfamily protein		Pentatricopeptide repeat (PPR) superfamily protein	0	0	0	0	0	0	0	0	0	0	1	0	0	0	0	0	0	0	2	1	0
15942	at1g71210	1	3202	2475	2586	CDS	Pentatricopeptide repeat (PPR) superfamily protein		Pentatricopeptide repeat (PPR) superfamily protein	0	0	0	0	0	0	0	0	0	1	0	0	0	0	0	0	0	0	2	1	0
15943	at1g71230	1	489	358	442	CDS	COP9-signalosome 5B	Encodes a subunit of the COP9 complex similar to	COP9-signalosome 5B (CSN5B); CONTAINS InterPro DOM	0	0	0	0	0	0	0	0	0	0	0	0	0	0	1	0	0	0	2	1	0
15944	at1g71340	1	555	255	391	three_prime_UTR	PLC-like phosphodiesterases superfamily protein		PLC-like phosphodiesterases superfamily protein; F	0	0	0	0	0	0	0	0	0	0	1	0	0	0	0	0	0	0	2	1	0
15949	at1g72300	1	3647	225	333	CDS	Leucine-rich receptor-like protein kinase family p	Encodes a leucine-rich repeat receptor kinase (LRR	Leucine-rich receptor-like protein kinase family p	0	0	0	0	0	0	1	0	0	0	0	0	0	0	0	0	0	0	2	1	0
15960	at1g73970	1	1983	777	845	CDS			unknown protein; Has 34 Blast hits to 33 proteins	0	0	1	0	0	0	0	0	0	0	0	0	0	0	0	0	0	0	2	1	0
15962	at1g74200	1	2450	2271	2370	five_prime_UTR	receptor like protein 16		receptor like protein 16 (RLP16); CONTAINS InterPr	0	0	0	0	0	0	0	0	0	0	1	0	0	0	0	0	0	0	2	1	0
15963	at1g74200	1	2450	2276	2370	five_prime_UTR	receptor like protein 16		receptor like protein 16 (RLP16); CONTAINS InterPr	0	0	0	0	0	0	0	0	0	0	0	0	0	0	1	0	0	0	2	1	0
15964	at1g74230	1581	2385	1719	1828	CDS	glycine-rich RNA-binding protein 5	encodes a glycine-rich RNA binding protein.	glycine-rich RNA-binding protein 5 (GR-RBP5); FUNC	0	0	0	0	0	0	0	1	0	0	0	0	0	0	0	0	0	0	2	1	0
15965	at1g74250	1	1773	198	270	CDS	DNAJ heat shock N-terminal domain-containing prote		DNAJ heat shock N-terminal domain-containing prote	0	0	0	0	0	0	0	0	0	0	0	1	0	0	0	0	0	0	2	1	0
15967	at1g74330	2898	3182	3007	3108	CDS	Protein kinase superfamily protein		Protein kinase superfamily protein; FUNCTIONS IN:	0	0	0	0	0	0	0	0	0	0	0	0	0	1	0	0	0	0	2	1	0
15972	at1g74750	1	2568	394	515	CDS	Pentatricopeptide repeat (PPR) superfamily protein		Pentatricopeptide repeat (PPR) superfamily protein	0	0	0	0	0	0	0	0	0	0	1	0	0	0	0	0	0	0	2	1	0
15975	at1g75480	1	657	409	503	pseudogenic_CDS			pseudogene hypothetical protein similar to GB:AAC3	0	0	0	0	0	0	0	0	0	0	0	0	0	0	0	0	1	0	2	1	0
15976	at1g75610	1	584	140	224	pseudogenic_CDS			pseudogene histone H3 identical to histone H3.2 fr	0	0	0	0	0	0	1	0	0	0	0	0	0	0	0	0	0	0	2	1	0
15978	at1g75820	602	3510	2675	2786	CDS	Leucine-rich receptor-like protein kinase family p	Putative receptor kinase with an extracellular leu	CLAVATA 1 (CLV1); CONTAINS InterPro DOMAIN/s: Seri	0	0	0	0	0	0	0	0	0	0	1	0	0	0	0	0	0	0	2	1	0
15979	at1g76180	734	1202	790	911	CDS	Dehydrin family protein	Encodes a dehydrin protein whose expression is ind	EARLY RESPONSE TO DEHYDRATION 14 (ERD14); FUNCTION	1	0	0	0	0	0	0	0	0	0	0	0	0	0	0	0	0	0	2	1	0
15980	at1g76180	734	1256	790	911	CDS	Dehydrin family protein	Encodes a dehydrin protein whose expression is ind	EARLY RESPONSE TO DEHYDRATION 14 (ERD14); FUNCTION	1	0	0	0	0	0	0	0	0	0	0	0	0	0	0	0	0	0	2	1	0
15981	at1g76320	1	2169	1255	1350	CDS	FAR1-related sequence 4		FAR1-related sequence 4 (FRS4); FUNCTIONS IN: zinc	0	0	0	0	0	0	0	0	0	0	1	0	0	0	0	0	0	0	2	1	0
15982	at1g76320	2	2163	1255	1350	CDS	FAR1-related sequence 4		FAR1-related sequence 4 (FRS4); FUNCTIONS IN: zinc	0	0	0	0	0	0	0	0	0	0	1	0	0	0	0	0	0	0	2	1	0
15985	at1g76490	2187	3034	2555	2750	three_prime_UTR	hydroxy methylglutaryl CoA reductase 1	Encodes a 3-hydroxy-3-methylglutaryl coenzyme A re	hydroxy methylglutaryl CoA reductase 1 (HMG1); CON	0	0	0	0	0	0	0	0	0	0	0	1	0	0	0	0	0	0	2	1	0
15988	at1g76790	561	933	610	677	CDS	O-methyltransferase family protein		O-methyltransferase family protein; FUNCTIONS IN:	0	0	0	0	0	0	0	0	0	0	0	1	0	0	0	0	0	0	2	1	0
15999	at1g78860	1	1332	1040	1142	CDS	D-mannose binding lectin protein with Apple-like c	curculin-like (mannose-binding) lectin family prot	D-mannose binding lectin protein with Apple-like c	0	0	0	0	0	1	0	0	0	0	0	0	0	0	0	0	0	0	2	1	0
16002	at1g79245	1	4780	291	317	pseudogenic_CDS		pseudogene of unknown protein	expressed protein Several heterogeneous transcript	0	0	0	0	1	0	0	0	0	0	0	0	0	0	0	0	0	0	2	1	0
16016	at1g79245	1	4780	1182	1576	pseudogenic_CDS		pseudogene of unknown protein	expressed protein Several heterogeneous transcript	0	1	0	0	0	0	0	0	0	0	0	0	0	0	0	0	0	0	2	1	0
16017	at1g79245	1	4780	1182	1804	pseudogenic_CDS		pseudogene of unknown protein	expressed protein Several heterogeneous transcript	0	0	0	0	0	1	0	0	0	0	0	0	0	0	0	0	0	0	2	1	0
16018	at1g79245	1	4780	1277	1804	pseudogenic_CDS		pseudogene of unknown protein	expressed protein Several heterogeneous transcript	0	0	0	0	0	1	0	0	0	0	0	0	0	0	0	0	0	0	2	1	0
16020	at1g79245	1	4780	1494	1576	pseudogenic_CDS		pseudogene of unknown protein	expressed protein Several heterogeneous transcript	1	0	0	0	0	0	0	0	0	0	0	0	0	0	0	0	0	0	2	1	0
16021	at1g79245	1	4780	1513	1572	pseudogenic_CDS		pseudogene of unknown protein	expressed protein Several heterogeneous transcript	0	0	0	0	0	0	0	0	0	0	0	0	1	0	0	0	0	0	2	1	0
16022	at1g79245	1	4780	1513	1576	pseudogenic_CDS		pseudogene of unknown protein	expressed protein Several heterogeneous transcript	0	0	0	0	0	0	0	0	0	0	0	1	0	0	0	0	0	0	2	1	0
16025	at1g79245	1	4780	1700	1804	pseudogenic_CDS		pseudogene of unknown protein	expressed protein Several heterogeneous transcript	0	0	0	0	0	0	0	0	0	1	0	0	0	0	0	0	0	0	2	1	0
16027	at1g79245	1	4780	1991	2017	pseudogenic_CDS		pseudogene of unknown protein	expressed protein Several heterogeneous transcript	0	1	0	0	0	0	0	0	0	0	0	0	0	0	0	0	0	0	2	1	0
16030	at1g79245	1	4780	2008	2090	pseudogenic_CDS		pseudogene of unknown protein	expressed protein Several heterogeneous transcript	0	0	0	0	0	0	0	1	0	0	0	0	0	0	0	0	0	0	2	1	0
16043	at1g79245	1	4780	2890	2982	pseudogenic_CDS		pseudogene of unknown protein	expressed protein Several heterogeneous transcript	0	0	0	0	0	0	0	0	0	1	0	0	0	0	0	0	0	0	2	1	0
16046	at1g79245	1	4780	3010	3159	pseudogenic_CDS		pseudogene of unknown protein	expressed protein Several heterogeneous transcript	0	1	0	0	0	0	0	0	0	0	0	0	0	0	0	0	0	0	2	1	0
16056	at1g79245	1	4780	3698	3912	pseudogenic_CDS		pseudogene of unknown protein	expressed protein Several heterogeneous transcript	0	1	0	0	0	0	0	0	0	0	0	0	0	0	0	0	0	0	2	1	0
16058	at1g79245	1	4780	4126	4235	pseudogenic_CDS		pseudogene of unknown protein	expressed protein Several heterogeneous transcript	0	0	0	0	1	0	0	0	0	0	0	0	0	0	0	0	0	0	2	1	0
16062	at1g79245	1	4780	4350	4634	pseudogenic_CDS		pseudogene of unknown protein	expressed protein Several heterogeneous transcript	0	0	0	0	0	1	0	0	0	0	0	0	0	0	0	0	0	0	2	1	0
16066	at1g79570	2165	5071	2264	2356	CDS	Protein kinase superfamily protein with octicosape		Protein kinase superfamily protein with octicosape	0	0	0	0	0	0	0	0	0	0	0	0	0	1	0	0	0	0	2	1	0
16072	at1g80020	1	3427	906	1027	CDS	transposable element gene		hAT-like transposase family (hobo/Ac/Tam3) has a 5	0	0	0	0	0	0	1	0	0	0	0	0	0	0	0	0	0	0	2	1	0
16073	at1g80070	1854	2644	2248	2340	CDS	Pre-mRNA-processing-splicing factor	a genetic locus involved in embryogenesis. Mutatio	ABNORMAL SUSPENSOR 2 (SUS2); INVOLVED IN: nuclear	0	0	0	0	0	0	0	0	1	0	0	0	0	0	0	0	0	0	2	1	0
16076	at1g80440	1	1465	688	868	CDS	Galactose oxidase/kelch repeat superfamily protein		Galactose oxidase/kelch repeat superfamily protein	0	0	0	0	0	0	1	0	0	0	0	0	0	0	0	0	0	0	2	1	0
16084	at1g80980	1142	2030	1587	1808	five_prime_UTR			unknown protein; FUNCTIONS IN: molecular_function	0	0	1	0	0	0	0	0	0	0	0	0	0	0	0	0	0	0	2	1	0
16085	at2g01070	339	1260	739	820	CDS	Lung seven transmembrane receptor family protein		Lung seven transmembrane receptor family protein;	0	0	0	0	0	0	0	0	0	0	1	0	0	0	0	0	0	0	2	1	0
16086	at2g01175	1	1333	142	712	three_prime_UTR			unknown protein; FUNCTIONS IN: molecular_function	0	0	0	0	0	0	0	0	0	0	0	0	0	1	0	0	0	0	2	1	0
16095	at2g02220	1	3147	446	558	CDS	phytosulfokin receptor 1	Encodes a protein interacting with phytosulfokine	phytosulfokin receptor 1 (PSKR1); FUNCTIONS IN: pe	0	0	0	0	0	0	0	0	1	0	0	0	0	0	0	0	0	0	2	1	0
16101	at2g02950	1	1592	486	601	CDS	phytochrome kinase substrate 1	Encodes a basic soluble protein which can independ	phytochrome kinase substrate 1 (PKS1); BEST Arabid	0	0	0	0	0	0	0	0	0	0	1	0	0	0	0	0	0	0	2	1	0
16102	at2g02950	1	1592	926	1056	CDS	phytochrome kinase substrate 1	Encodes a basic soluble protein which can independ	phytochrome kinase substrate 1 (PKS1); BEST Arabid	0	0	0	0	0	0	0	0	0	0	0	0	1	0	0	0	0	0	2	1	0
16103	at2g03590	1	600	111	327	five_prime_UTR	ureide permease 1	Encodes a member of a class of allantoin transport	ureide permease 1 (UPS1); FUNCTIONS IN: allantoin	0	0	1	0	0	0	0	0	0	0	0	0	0	0	0	0	0	0	2	1	0
16105	at2g04270	1608	2679	1680	1771	CDS;five_prime_UTR	RNAse E/G-like	Similar to E.coli endoribonuclease E. Functions as	RNAse E/G-like (RNEE/G); FUNCTIONS IN: endoribonuc	0	0	0	0	0	0	0	0	0	0	0	1	0	0	0	0	0	0	2	1	0
16106	at2g04270	1619	2679	1680	1771	CDS;five_prime_UTR	RNAse E/G-like	Similar to E.coli endoribonuclease E. Functions as	RNAse E/G-like (RNEE/G); FUNCTIONS IN: endoribonuc	0	0	0	0	0	0	0	0	0	0	0	1	0	0	0	0	0	0	2	1	0
16117	at2g05632	1	986	551	777	three_prime_UTR			unknown protein; FUNCTIONS IN: molecular_function	0	0	0	0	0	0	0	0	1	0	0	0	0	0	0	0	0	0	2	1	0
16118	at2g05632	1	986	578	777	three_prime_UTR			unknown protein; FUNCTIONS IN: molecular_function	0	0	0	0	0	0	0	0	0	0	1	0	0	0	0	0	0	0	2	1	0
16119	at2g05790	411	1733	1568	1657	CDS	O-Glycosyl hydrolases family 17 protein		O-Glycosyl hydrolases family 17 protein; FUNCTIONS	0	0	0	0	0	0	0	0	0	1	0	0	0	0	0	0	0	0	2	1	0
16122	at2g10410	1	1050	583	639	CDS	transposable element gene	Member of Sadhu non-coding retrotransposon family		0	0	0	0	0	0	0	0	0	0	1	0	0	0	0	0	0	0	2	1	0
16129	at2g11240	1	6063	1460	1486	CDS	transposable element gene		non-LTR retrotransposon family (LINE) has a 1.1e-3	0	0	0	0	0	0	0	0	0	0	0	0	0	1	0	0	0	0	2	1	0
16141	at2g11240	1	6063	3471	3580	CDS	transposable element gene		non-LTR retrotransposon family (LINE) has a 1.1e-3	0	0	0	0	0	0	1	0	0	0	0	0	0	0	0	0	0	0	2	1	0
16154	at2g11240	1	6063	4434	4619	CDS	transposable element gene		non-LTR retrotransposon family (LINE) has a 1.1e-3	0	0	0	0	0	0	1	0	0	0	0	0	0	0	0	0	0	0	2	1	0
16159	at2g11240	1	6063	4809	4901	CDS	transposable element gene		non-LTR retrotransposon family (LINE) has a 1.1e-3	0	0	0	0	0	0	0	0	0	0	0	1	0	0	0	0	0	0	2	1	0
16160	at2g11240	1	6063	5167	5227	CDS	transposable element gene		non-LTR retrotransposon family (LINE) has a 1.1e-3	0	0	1	0	0	0	0	0	0	0	0	0	0	0	0	0	0	0	2	1	0
16162	at2g11240	1	6063	5167	5249	CDS	transposable element gene		non-LTR retrotransposon family (LINE) has a 1.1e-3	0	0	0	0	0	0	0	0	0	0	0	1	0	0	0	0	0	0	2	1	0
16164	at2g11240	1	6063	5493	5583	CDS	transposable element gene		non-LTR retrotransposon family (LINE) has a 1.1e-3	0	0	0	0	0	1	0	0	0	0	0	0	0	0	0	0	0	0	2	1	0
16166	at2g11300	1	2678	1401	1499	CDS	transposable element gene		pseudogene hypothetical protein similar to GB:AAD3	0	0	0	0	0	0	0	1	0	0	0	0	0	0	0	0	0	0	2	1	0
16167	at2g11910	1	527	222	313	CDS			unknown protein; FUNCTIONS IN: molecular_function	0	0	0	0	0	0	1	0	0	0	0	0	0	0	0	0	0	0	2	1	0
16168	at2g12460	1	1630	737	812	CDS	transposable element gene		expressed protein similar to GB:AAC28203	1	0	0	0	0	0	0	0	0	0	0	0	0	0	0	0	0	0	2	1	0
16170	at2g13410	1	3849	1106	1173	pseudogenic_CDS		pseudogene of unknown protein	expressed protein	0	0	0	0	0	0	0	0	0	1	0	0	0	0	0	0	0	0	2	1	0
16174	at2g13970	1	2266	1239	1335	CDS	transposable element gene		Mutator-like transposase family has a 4.1e-39 P-va	0	0	0	0	0	0	0	0	0	0	0	0	0	1	0	0	0	0	2	1	0
16180	at2g14220	1	2969	1241	1339	CDS	transposable element gene		copia-like retrotransposon family has a 1.6e-167 P	0	0	0	0	0	0	0	0	0	0	0	0	0	1	0	0	0	0	2	1	0
16190	at2g15300	1	1684	1213	1430	CDS	Leucine-rich repeat protein kinase family protein		Leucine-rich repeat protein kinase family protein;	0	0	0	0	0	0	0	0	0	0	0	0	0	0	1	0	0	0	2	1	0
16193	at2g15560	1	1929	1249	1359	CDS	Putative endonuclease or glycosyl hydrolase		Putative endonuclease or glycosyl hydrolase; BEST	0	0	0	0	1	0	0	0	0	0	0	0	0	0	0	0	0	0	2	1	0
16201	at2g16940	3965	4469	4110	4165	CDS	Splicing factor CC1-like		Splicing factor CC1-like; FUNCTIONS IN: RNA bindin	0	0	0	0	0	0	1	0	0	0	0	0	0	0	0	0	0	0	2	1	0
16202	at2g17110	1	1104	844	984	CDS	Protein of unknown function (DUF630 and DUF632)		Protein of unknown function (DUF630 and DUF632); I	1	0	0	0	0	0	0	0	0	0	0	0	0	0	0	0	0	0	2	1	0
16203	at2g17150	1234	2373	2308	2334	CDS	Plant regulator RWP-RK family protein		Plant regulator RWP-RK family protein; CONTAINS In	0	0	0	0	0	0	0	0	0	0	0	0	0	0	1	0	0	0	2	1	0
16204	at2g17150	1374	2382	2308	2334	CDS	Plant regulator RWP-RK family protein		Plant regulator RWP-RK family protein; CONTAINS In	0	0	0	0	0	0	0	0	0	0	0	0	0	0	1	0	0	0	2	1	0
16207	at2g17420	1	1078	343	551	CDS	NADPH-dependent thioredoxin reductase A	NADPH-dependent thioredoxin reductase major cytoso	NADPH-dependent thioredoxin reductase A (NTRA); FU	0	0	0	0	0	0	0	0	0	0	0	0	0	0	0	0	0	1	2	1	0
16208	at2g17420	1	1078	888	989	CDS	NADPH-dependent thioredoxin reductase A	NADPH-dependent thioredoxin reductase major cytoso	NADPH-dependent thioredoxin reductase A (NTRA); FU	0	0	0	0	0	0	0	0	0	0	0	0	0	0	0	0	1	0	2	1	0
16209	at2g17520	985	2240	2025	2132	CDS	Endoribonuclease/protein kinase IRE1-like	Encodes a endoribonuclease/protein kinase IRE1-lik	IRE1A; CONTAINS InterPro DOMAIN/s: Protein kinase	0	0	0	0	0	0	0	0	0	0	0	0	0	0	0	0	0	1	2	1	0
16211	at2g17700	1	543	321	409	three_prime_UTR	ACT-like protein tyrosine kinase family protein		ACT-like protein tyrosine kinase family protein; F	0	0	0	0	0	0	0	0	0	0	0	0	0	0	0	0	0	1	2	1	0
16212	at2g17870	1	1256	546	646	CDS	cold shock domain protein 3	Encodes COLD SHOCK DOMAIN PROTEIN 3 (CSP3) involve	cold shock domain protein 3 (CSP3); FUNCTIONS IN:	0	0	0	0	0	0	0	0	0	0	0	1	0	0	0	0	0	0	2	1	0
16214	at2g18090	1088	3453	2145	2230	CDS	PHD finger family protein / SWIB complex BAF60b do		PHD finger family protein / SWIB complex BAF60b do	0	0	0	0	0	0	0	0	0	0	0	0	0	0	0	0	0	1	2	1	0
16216	at2g18280	1546	2449	2075	2149	CDS	tubby like protein 2	Member of TLP family	tubby like protein 2 (TLP2); CONTAINS InterPro DOM	0	0	0	0	0	0	0	0	0	0	0	0	0	1	0	0	0	0	2	1	0
16217	at2g18280	1546	2471	2075	2149	CDS	tubby like protein 2	Member of TLP family	tubby like protein 2 (TLP2); CONTAINS InterPro DOM	0	0	0	0	0	0	0	0	0	0	0	0	0	1	0	0	0	0	2	1	0
16218	at2g18440	789	1913	1487	1683	CDS	GUT15 (GENE WITH UNSTABLE TRANSCRIPT 15); other RN	Encodes a noncoding RNA a member of an emerging cl		0	0	0	0	0	0	0	0	0	0	0	1	0	0	0	0	0	0	2	1	0
16219	at2g18440	1417	1913	1487	1683	CDS	GUT15 (GENE WITH UNSTABLE TRANSCRIPT 15); other RN	Encodes a noncoding RNA a member of an emerging cl		0	0	0	0	0	0	0	0	0	0	0	1	0	0	0	0	0	0	2	1	0
16222	at2g18510	1	854	93	314	three_prime_UTR	RNA-binding (RRM/RBD/RNP motifs) family protein		embryo defective 2444 (emb2444); FUNCTIONS IN: RNA	0	0	0	0	0	0	0	0	0	0	0	0	0	0	1	0	0	0	2	1	0
16223	at2g18750	2045	2222	2092	2172	CDS	Calmodulin-binding protein		Calmodulin-binding protein; CONTAINS InterPro DOMA	0	0	0	0	1	0	0	0	0	0	0	0	0	0	0	0	0	0	2	1	0
16224	at2g18750	2045	2222	2092	2178	CDS	Calmodulin-binding protein		Calmodulin-binding protein; CONTAINS InterPro DOMA	0	0	0	0	0	0	0	0	1	0	0	0	0	0	0	0	0	0	2	1	0
16225	at2g19130	1	2594	663	867	CDS	S-locus lectin protein kinase family protein		S-locus lectin protein kinase family protein; FUNC	0	0	1	0	0	0	0	0	0	0	0	0	0	0	0	0	0	0	2	1	0
16236	at2g19260	1068	2707	1334	1481	CDS	RING/FYVE/PHD zinc finger superfamily protein		RING/FYVE/PHD zinc finger superfamily protein; FUN	0	0	0	0	0	0	0	0	0	0	0	0	0	0	0	0	1	0	2	1	0
16239	at2g19400	1940	2183	2010	2116	CDS	AGC (cAMP-dependent cGMP-dependent and protein kin		AGC (cAMP-dependent cGMP-dependent and protein kin	0	0	0	0	0	0	0	0	0	0	0	0	0	0	1	0	0	0	2	1	0
16241	at2g20010	1	1150	598	878	CDS	Protein of unknown function (DUF810)		CONTAINS InterPro DOMAIN/s: Munc13 homology 1 (Int	0	0	0	0	0	0	0	0	0	0	0	0	0	0	0	0	1	0	2	1	0
16244	at2g20190	1800	3592	3219	3291	CDS	CLIP-associated protein	Encodes a microtubule-associated protein that is i	CLIP-associated protein (CLASP); FUNCTIONS IN: bin	0	0	0	0	0	0	0	0	0	0	1	0	0	0	0	0	0	0	2	1	0
16245	at2g20250	1	1319	414	494	CDS			unknown protein; Has 10 Blast hits to 10 proteins	0	0	0	0	0	1	0	0	0	0	0	0	0	0	0	0	0	0	2	1	0
16246	at2g20250	1	1319	658	739	CDS			unknown protein; Has 10 Blast hits to 10 proteins	0	0	0	0	1	0	0	0	0	0	0	0	0	0	0	0	0	0	2	1	0
16247	at2g20370	1	2416	916	1029	CDS	Exostosin family protein	Encodes a xyloglucan galactosyltransferase located	MURUS 3 (MUR3); CONTAINS InterPro DOMAIN/s: Exosto	0	0	0	0	0	0	0	0	1	0	0	0	0	0	0	0	0	0	2	1	0
16251	at2g21470	1649	2107	1913	2024	CDS	SUMO-activating enzyme 2	Encodes one of the two subunits of the SUMO activa	SUMO-activating enzyme 2 (SAE2); CONTAINS InterPro	0	0	1	0	0	0	0	0	0	0	0	0	0	0	0	0	0	0	2	1	0
16252	at2g21470	1649	2116	1913	2024	CDS	SUMO-activating enzyme 2	Encodes one of the two subunits of the SUMO activa	SUMO-activating enzyme 2 (SAE2); CONTAINS InterPro	0	0	1	0	0	0	0	0	0	0	0	0	0	0	0	0	0	0	2	1	0
16253	at2g21580	875	1224	1007	1110	three_prime_UTR	Ribosomal protein S25 family protein		Ribosomal protein S25 family protein; FUNCTIONS IN	0	0	0	0	0	0	0	0	0	0	0	0	0	0	0	0	0	1	2	1	0
16254	at2g21580	875	1289	1007	1110	three_prime_UTR	Ribosomal protein S25 family protein		Ribosomal protein S25 family protein; FUNCTIONS IN	0	0	0	0	0	0	0	0	0	0	0	0	0	0	0	0	0	1	2	1	0
16257	at2g21660	1	416	263	411	CDS	cold circadian rhythm and rna binding 2	Encodes a small glycine-rich RNA binding protein t	cold circadian rhythm and rna binding 2 (CCR2); FU	0	0	0	0	0	0	0	0	0	0	0	0	0	1	0	0	0	0	2	1	0
16258	at2g21660	1	645	263	411	CDS	cold circadian rhythm and rna binding 2	Encodes a small glycine-rich RNA binding protein t	cold circadian rhythm and rna binding 2 (CCR2); FU	0	0	0	0	0	0	0	0	0	0	0	0	0	1	0	0	0	0	2	1	0
16259	at2g21830	1431	2185	1696	1780	CDS	Cysteine/Histidine-rich C1 domain family protein		Cysteine/Histidine-rich C1 domain family protein;	0	0	0	0	0	0	0	0	0	0	0	0	0	1	0	0	0	0	2	1	0
16260	at2g21900	1	223	42	129	CDS	WRKY DNA-binding protein 59	member of WRKY Transcription Factor; Group II-c	WRKY DNA-binding protein 59 (WRKY59); CONTAINS Int	0	0	0	0	0	0	0	0	1	0	0	0	0	0	0	0	0	0	2	1	0
16262	at2g22080	1078	1668	1452	1478	CDS			unknown protein; Has 96314 Blast hits to 34847 pro	0	0	1	0	0	0	0	0	0	0	0	0	0	0	0	0	0	0	2	1	0
16269	at2g22795	1	2365	1728	1795	CDS			unknown protein; BEST Arabidopsis thaliana protein	0	0	0	0	0	0	1	0	0	0	0	0	0	0	0	0	0	0	2	1	0
16271	at2g23310	1353	1739	1456	1605	three_prime_UTR	Rer1 family protein	Encodes AtRER1C1 a Golgi membrane protein involved	ATRER1C1; FUNCTIONS IN: molecular_function unknown	0	0	0	0	0	0	0	0	0	0	0	1	0	0	0	0	0	0	2	1	0
16272	at2g23310	1356	1699	1456	1605	three_prime_UTR	Rer1 family protein	Encodes AtRER1C1 a Golgi membrane protein involved	ATRER1C1; FUNCTIONS IN: molecular_function unknown	0	0	0	0	0	0	0	0	0	0	0	1	0	0	0	0	0	0	2	1	0
16275	at2g23550	1	515	365	462	CDS	methyl esterase 6	Encodes a protein predicted to act as a carboxyles	methyl esterase 6 (MES6); CONTAINS InterPro DOMAIN	0	1	0	0	0	0	0	0	0	0	0	0	0	0	0	0	0	0	2	1	0
16282	at2g24520	826	1710	1608	1686	CDS	H(+)-ATPase 5		H(+)-ATPase 5 (HA5); FUNCTIONS IN: ATPase activity	0	0	0	0	0	0	0	0	0	0	0	1	0	0	0	0	0	0	2	1	0
16283	at2g24530	577	2273	1785	1878	CDS			unknown protein; BEST Arabidopsis thaliana protein	0	0	0	0	0	0	0	0	0	0	0	0	0	1	0	0	0	0	2	1	0
16284	at2g24530	577	2273	1974	2053	CDS			unknown protein; BEST Arabidopsis thaliana protein	0	0	1	0	0	0	0	0	0	0	0	0	0	0	0	0	0	0	2	1	0
16289	at2g25510	383	785	611	665	CDS;three_prime_UTR			unknown protein; Has 2 Blast hits to 2 proteins in	0	0	0	0	0	0	1	0	0	0	0	0	0	0	0	0	0	0	2	1	0
16290	at2g25590	376	794	480	506	CDS	Plant Tudor-like protein		Plant Tudor-like protein; FUNCTIONS IN: RNA bindin	0	0	0	0	0	0	0	0	0	0	0	1	0	0	0	0	0	0	2	1	0
16293	at2g25800	2102	2965	2397	2526	CDS	Protein of unknown function (DUF810)		CONTAINS InterPro DOMAIN/s: Munc13 homology 1 (Int	0	0	0	0	0	0	0	0	0	0	0	0	0	0	0	0	1	0	2	1	0
16297	at2g26030	759	1594	872	1320	CDS	F-box/RNI-like/FBD-like domains-containing protein		F-box/RNI-like/FBD-like domains-containing protein	0	0	0	0	0	0	0	0	0	0	0	0	0	1	0	0	0	0	2	1	0
16298	at2g26030	759	1683	872	1320	CDS	F-box/RNI-like/FBD-like domains-containing protein		F-box/RNI-like/FBD-like domains-containing protein	0	0	0	0	0	0	0	0	0	0	0	0	0	1	0	0	0	0	2	1	0
16299	at2g26030	759	1823	872	1320	CDS	F-box/RNI-like/FBD-like domains-containing protein		F-box/RNI-like/FBD-like domains-containing protein	0	0	0	0	0	0	0	0	0	0	0	0	0	1	0	0	0	0	2	1	0
16300	at2g26030	759	1594	1409	1498	CDS	F-box/RNI-like/FBD-like domains-containing protein		F-box/RNI-like/FBD-like domains-containing protein	0	0	0	0	0	1	0	0	0	0	0	0	0	0	0	0	0	0	2	1	0
16301	at2g26030	759	1683	1409	1498	CDS	F-box/RNI-like/FBD-like domains-containing protein		F-box/RNI-like/FBD-like domains-containing protein	0	0	0	0	0	1	0	0	0	0	0	0	0	0	0	0	0	0	2	1	0
16302	at2g26030	759	1823	1409	1498	CDS	F-box/RNI-like/FBD-like domains-containing protein		F-box/RNI-like/FBD-like domains-containing protein	0	0	0	0	0	1	0	0	0	0	0	0	0	0	0	0	0	0	2	1	0
16305	at2g26440	1	979	503	736	CDS	Plant invertase/pectin methylesterase inhibitor su		Plant invertase/pectin methylesterase inhibitor su	0	0	0	0	0	0	1	0	0	0	0	0	0	0	0	0	0	0	2	1	0
16307	at2g26650	1	948	537	628	CDS	K+ transporter 1	Encodes AKT1 a member of the Shaker family inward	K+ transporter 1 (KT1); CONTAINS InterPro DOMAIN/s	0	0	0	0	0	0	0	0	0	0	0	0	0	1	0	0	0	0	2	1	0
16308	at2g26740	1	430	306	388	CDS	soluble epoxide hydrolase	Encodes a soluble epoxide hydrolase whose expressi	soluble epoxide hydrolase (SEH); CONTAINS InterPro	0	0	0	0	0	0	0	0	0	0	0	0	0	0	0	1	0	0	2	1	0
16309	at2g26860	752	1677	939	1400	CDS	FBD F-box and Leucine Rich Repeat domains containi		FBD F-box and Leucine Rich Repeat domains containi	0	0	1	0	0	0	0	0	0	0	0	0	0	0	0	0	0	0	2	1	0
16310	at2g26890	7339	9543	9383	9472	CDS	DNAJ heat shock N-terminal domain-containing prote	GRV2 has sequence similarity to the C. elegans pro	GRAVITROPISM DEFECTIVE 2 (GRV2); FUNCTIONS IN: bin	0	0	0	0	0	0	0	0	0	0	0	0	0	1	0	0	0	0	2	1	0
16311	at2g27110	1584	3294	2676	2769	CDS	FAR1-related sequence 3		FAR1-related sequence 3 (FRS3); FUNCTIONS IN: zinc	0	0	0	0	0	0	0	0	0	0	0	0	0	0	0	1	0	0	2	1	0
16312	at2g27110	1584	3794	2676	2769	CDS	FAR1-related sequence 3		FAR1-related sequence 3 (FRS3); FUNCTIONS IN: zinc	0	0	0	0	0	0	0	0	0	0	0	0	0	0	0	1	0	0	2	1	0
16313	at2g27110	1584	4126	2676	2769	CDS	FAR1-related sequence 3		FAR1-related sequence 3 (FRS3); FUNCTIONS IN: zinc	0	0	0	0	0	0	0	0	0	0	0	0	0	0	0	1	0	0	2	1	0
16316	at2g27490	1947	2167	2010	2116	five_prime_UTR	dephospho-CoA kinase family	AT2G27490 encodes dephospho-CoA kinase. The molecu	ATCOAE; FUNCTIONS IN: ATP binding dephospho-CoA ki	0	0	0	0	0	0	0	0	1	0	0	0	0	0	0	0	0	0	2	1	0
16317	at2g27490	1961	2168	2010	2116	five_prime_UTR	dephospho-CoA kinase family	AT2G27490 encodes dephospho-CoA kinase. The molecu	ATCOAE; FUNCTIONS IN: ATP binding dephospho-CoA ki	0	0	0	0	0	0	0	0	1	0	0	0	0	0	0	0	0	0	2	1	0
16321	at2g27590	1	416	40	227	three_prime_UTR	S-adenosyl-L-methionine-dependent methyltransferas		S-adenosyl-L-methionine-dependent methyltransferas	0	0	0	0	0	0	0	0	0	0	0	0	0	0	1	0	0	0	2	1	0
16323	at2g28290	11271	16028	15539	15627	CDS	P-loop containing nucleoside triphosphate hydrolas	Encodes a SWI2/SNF2-like protein in the SNF2 subcl	SPLAYED (SYD); CONTAINS InterPro DOMAIN/s: DEAD-li	0	0	0	0	0	0	0	0	0	0	0	0	0	0	0	0	1	0	2	1	0
16324	at2g28290	11271	16871	15539	15627	CDS	P-loop containing nucleoside triphosphate hydrolas	Encodes a SWI2/SNF2-like protein in the SNF2 subcl	SPLAYED (SYD); CONTAINS InterPro DOMAIN/s: DEAD-li	0	0	0	0	0	0	0	0	0	0	0	0	0	0	0	0	1	0	2	1	0
16327	at2g28650	1	1894	1202	1319	CDS	exocyst subunit exo70 family protein H8	A member of EXO70 gene family putative exocyst sub	exocyst subunit exo70 family protein H8 (EXO70H8);	0	0	0	0	0	1	0	0	0	0	0	0	0	0	0	0	0	0	2	1	0
16328	at2g28910	1	1244	635	762	CDS	CAX interacting protein 4	Encodes a CAX-interacting protein (CXIP4). The gen	CAX interacting protein 4 (CXIP4); FUNCTIONS IN: z	0	0	0	0	0	0	1	0	0	0	0	0	0	0	0	0	0	0	2	1	0
16331	at2g29210	1993	3255	2340	2518	CDS	splicing factor PWI domain-containing protein		splicing factor PWI domain-containing protein; INV	0	0	0	0	0	0	1	0	0	0	0	0	0	0	0	0	0	0	2	1	0
16332	at2g29310	171	383	225	313	CDS	NAD(P)-binding Rossmann-fold superfamily protein		NAD(P)-binding Rossmann-fold superfamily protein;	0	0	0	0	0	0	0	0	0	0	0	1	0	0	0	0	0	0	2	1	0
16333	at2g29310	176	383	225	313	CDS	NAD(P)-binding Rossmann-fold superfamily protein		NAD(P)-binding Rossmann-fold superfamily protein;	0	0	0	0	0	0	0	0	0	0	0	1	0	0	0	0	0	0	2	1	0
16334	at2g29340	188	395	233	313	CDS	NAD-dependent epimerase/dehydratase family protein		NAD-dependent epimerase/dehydratase family protein	0	0	0	0	0	0	0	0	1	0	0	0	0	0	0	0	0	0	2	1	0
16335	at2g29400	966	1522	1174	1275	CDS	type one protein phosphatase 1	Type 1 protein phosphatase expressed in roots rose	type one protein phosphatase 1 (TOPP1); CONTAINS I	0	0	0	0	0	0	0	0	0	0	0	0	0	0	0	1	0	0	2	1	0
16337	at2g29400	966	1522	1281	1372	CDS	type one protein phosphatase 1	Type 1 protein phosphatase expressed in roots rose	type one protein phosphatase 1 (TOPP1); CONTAINS I	0	0	0	0	0	0	0	0	0	0	0	0	0	0	0	0	0	1	2	1	0
16338	at2g29730	1	1645	248	567	CDS	UDP-glucosyl transferase 71D1		UDP-glucosyl transferase 71D1 (UGT71D1); FUNCTIONS	0	0	0	0	0	0	0	0	0	0	0	0	0	0	0	0	0	1	2	1	0
16340	at2g30780	489	2335	1677	1764	three_prime_UTR	Tetratricopeptide repeat (TPR)-like superfamily pr		Tetratricopeptide repeat (TPR)-like superfamily pr	0	0	0	0	0	0	0	0	0	0	0	0	0	0	1	0	0	0	2	1	0
16345	at2g31860	1	2784	728	807	pseudogenic_CDS			pseudogene poly (ADP-ribose) glycohydrolase putati	0	0	0	0	0	0	0	0	1	0	0	0	0	0	0	0	0	0	2	1	0
16350	at2g32690	1	880	567	652	CDS	glycine-rich protein 23	Glycine-rich protein similar in structure to GRP5.	glycine-rich protein 23 (GRP23); INVOLVED IN: resp	0	0	0	0	0	0	0	1	0	0	0	0	0	0	0	0	0	0	2	1	0
16351	at2g32690	421	880	567	652	CDS	glycine-rich protein 23	Glycine-rich protein similar in structure to GRP5.	glycine-rich protein 23 (GRP23); INVOLVED IN: resp	0	0	0	0	0	0	0	1	0	0	0	0	0	0	0	0	0	0	2	1	0
16352	at2g32690	451	880	567	652	CDS	glycine-rich protein 23	Glycine-rich protein similar in structure to GRP5.	glycine-rich protein 23 (GRP23); INVOLVED IN: resp	0	0	0	0	0	0	0	1	0	0	0	0	0	0	0	0	0	0	2	1	0
16353	at2g32690	1	880	576	634	CDS	glycine-rich protein 23	Glycine-rich protein similar in structure to GRP5.	glycine-rich protein 23 (GRP23); INVOLVED IN: resp	0	0	0	0	0	0	0	0	0	0	0	0	0	1	0	0	0	0	2	1	0
16354	at2g32690	421	880	576	634	CDS	glycine-rich protein 23	Glycine-rich protein similar in structure to GRP5.	glycine-rich protein 23 (GRP23); INVOLVED IN: resp	0	0	0	0	0	0	0	0	0	0	0	0	0	1	0	0	0	0	2	1	0
16355	at2g32690	451	880	576	634	CDS	glycine-rich protein 23	Glycine-rich protein similar in structure to GRP5.	glycine-rich protein 23 (GRP23); INVOLVED IN: resp	0	0	0	0	0	0	0	0	0	0	0	0	0	1	0	0	0	0	2	1	0
16359	at2g33330	1	299	145	219	three_prime_UTR	plasmodesmata-located protein 3	Encodes a plasmodesmal protein that affects the in	plasmodesmata-located protein 3 (PDLP3); CONTAINS	0	0	0	0	0	0	1	0	0	0	0	0	0	0	0	0	0	0	2	1	0
16362	at2g34810	1	1807	773	995	CDS	FAD-binding Berberine family protein		FAD-binding Berberine family protein; FUNCTIONS IN	0	0	0	0	0	0	0	0	0	0	1	0	0	0	0	0	0	0	2	1	0
16363	at2g34970	1	2475	2130	2237	CDS	Trimeric LpxA-like enzyme		Trimeric LpxA-like enzyme; FUNCTIONS IN: binding t	1	0	0	0	0	0	0	0	0	0	0	0	0	0	0	0	0	0	2	1	0
16364	at2g35050	801	3825	1000	1118	CDS	Protein kinase superfamily protein with octicosape		Protein kinase superfamily protein with octicosape	0	0	0	0	0	0	1	0	0	0	0	0	0	0	0	0	0	0	2	1	0
16365	at2g35050	801	3825	1016	1118	CDS	Protein kinase superfamily protein with octicosape		Protein kinase superfamily protein with octicosape	0	0	0	0	0	0	0	0	0	0	0	0	0	0	1	0	0	0	2	1	0
16366	at2g35340	5236	6276	5351	5440	CDS	helicase domain-containing protein		maternal effect embryo arrest 29 (MEE29); FUNCTION	0	0	0	0	0	0	0	0	0	0	0	0	0	0	1	0	0	0	2	1	0
16367	at2g36120	1	1029	155	348	CDS	Glycine-rich protein family	Encodes a glycine rich protein that is involved in	DEFECTIVELY ORGANIZED TRIBUTARIES 1 (DOT1); INVOLV	0	0	0	0	0	0	0	0	0	0	0	1	0	0	0	0	0	0	2	1	0
16368	at2g36120	1	1029	158	723	CDS	Glycine-rich protein family	Encodes a glycine rich protein that is involved in	DEFECTIVELY ORGANIZED TRIBUTARIES 1 (DOT1); INVOLV	0	0	0	0	0	0	1	0	0	0	0	0	0	0	0	0	0	0	2	1	0
16369	at2g36120	1	1029	188	285	CDS	Glycine-rich protein family	Encodes a glycine rich protein that is involved in	DEFECTIVELY ORGANIZED TRIBUTARIES 1 (DOT1); INVOLV	0	0	0	0	0	0	0	0	0	0	0	0	0	1	0	0	0	0	2	1	0
16371	at2g36120	1	1029	188	717	CDS	Glycine-rich protein family	Encodes a glycine rich protein that is involved in	DEFECTIVELY ORGANIZED TRIBUTARIES 1 (DOT1); INVOLV	0	0	0	0	0	0	1	0	0	0	0	0	0	0	0	0	0	0	2	1	0
16373	at2g36120	1	1029	212	315	CDS	Glycine-rich protein family	Encodes a glycine rich protein that is involved in	DEFECTIVELY ORGANIZED TRIBUTARIES 1 (DOT1); INVOLV	0	0	0	0	0	0	0	0	0	0	0	0	0	0	0	0	0	1	2	1	0
16375	at2g36120	1	1029	212	468	CDS	Glycine-rich protein family	Encodes a glycine rich protein that is involved in	DEFECTIVELY ORGANIZED TRIBUTARIES 1 (DOT1); INVOLV	0	0	0	0	0	0	0	0	0	0	0	1	0	0	0	0	0	0	2	1	0
16377	at2g36120	1	1029	221	321	CDS	Glycine-rich protein family	Encodes a glycine rich protein that is involved in	DEFECTIVELY ORGANIZED TRIBUTARIES 1 (DOT1); INVOLV	0	0	0	0	0	0	0	0	0	0	0	1	0	0	0	0	0	0	2	1	0
16380	at2g36120	1	1029	221	384	CDS	Glycine-rich protein family	Encodes a glycine rich protein that is involved in	DEFECTIVELY ORGANIZED TRIBUTARIES 1 (DOT1); INVOLV	0	0	0	0	0	0	0	0	0	0	0	0	0	1	0	0	0	0	2	1	0
16383	at2g36120	1	1029	221	723	CDS	Glycine-rich protein family	Encodes a glycine rich protein that is involved in	DEFECTIVELY ORGANIZED TRIBUTARIES 1 (DOT1); INVOLV	0	0	0	0	0	0	1	0	0	0	0	0	0	0	0	0	0	0	2	1	0
16384	at2g36120	1	1029	227	372	CDS	Glycine-rich protein family	Encodes a glycine rich protein that is involved in	DEFECTIVELY ORGANIZED TRIBUTARIES 1 (DOT1); INVOLV	0	0	0	0	0	0	0	0	0	0	0	0	0	1	0	0	0	0	2	1	0
16388	at2g36120	1	1029	248	348	CDS	Glycine-rich protein family	Encodes a glycine rich protein that is involved in	DEFECTIVELY ORGANIZED TRIBUTARIES 1 (DOT1); INVOLV	0	0	0	0	0	0	0	0	0	0	0	0	0	0	0	0	0	1	2	1	0
16389	at2g36120	1	1029	272	348	CDS	Glycine-rich protein family	Encodes a glycine rich protein that is involved in	DEFECTIVELY ORGANIZED TRIBUTARIES 1 (DOT1); INVOLV	0	0	0	0	0	0	0	0	0	0	0	0	0	1	0	0	0	0	2	1	0
16390	at2g36120	1	1029	272	363	CDS	Glycine-rich protein family	Encodes a glycine rich protein that is involved in	DEFECTIVELY ORGANIZED TRIBUTARIES 1 (DOT1); INVOLV	0	0	0	0	0	0	0	0	0	0	0	0	0	0	0	1	0	0	2	1	0
16391	at2g36120	1	1029	278	384	CDS	Glycine-rich protein family	Encodes a glycine rich protein that is involved in	DEFECTIVELY ORGANIZED TRIBUTARIES 1 (DOT1); INVOLV	0	0	0	0	0	0	0	0	0	0	0	0	0	1	0	0	0	0	2	1	0
16392	at2g36120	1	1029	284	363	CDS	Glycine-rich protein family	Encodes a glycine rich protein that is involved in	DEFECTIVELY ORGANIZED TRIBUTARIES 1 (DOT1); INVOLV	0	0	0	0	0	0	0	0	0	0	0	0	0	0	0	0	0	1	2	1	0
16393	at2g36120	1	1029	284	390	CDS	Glycine-rich protein family	Encodes a glycine rich protein that is involved in	DEFECTIVELY ORGANIZED TRIBUTARIES 1 (DOT1); INVOLV	0	0	0	0	0	0	0	0	0	0	0	0	0	0	0	1	0	0	2	1	0
16394	at2g36120	1	1029	287	348	CDS	Glycine-rich protein family	Encodes a glycine rich protein that is involved in	DEFECTIVELY ORGANIZED TRIBUTARIES 1 (DOT1); INVOLV	0	0	0	0	0	0	0	0	0	0	0	1	0	0	0	0	0	0	2	1	0
16395	at2g36120	1	1029	293	459	CDS	Glycine-rich protein family	Encodes a glycine rich protein that is involved in	DEFECTIVELY ORGANIZED TRIBUTARIES 1 (DOT1); INVOLV	0	0	0	0	0	0	0	0	0	0	0	0	0	1	0	0	0	0	2	1	0
16399	at2g36120	1	1029	320	390	CDS	Glycine-rich protein family	Encodes a glycine rich protein that is involved in	DEFECTIVELY ORGANIZED TRIBUTARIES 1 (DOT1); INVOLV	0	0	0	0	0	0	0	0	0	0	0	0	0	1	0	0	0	0	2	1	0
16401	at2g36120	1	1029	338	576	CDS	Glycine-rich protein family	Encodes a glycine rich protein that is involved in	DEFECTIVELY ORGANIZED TRIBUTARIES 1 (DOT1); INVOLV	0	0	0	0	0	0	0	0	0	0	0	0	0	0	0	0	0	1	2	1	0
16403	at2g36120	1	1029	347	723	CDS	Glycine-rich protein family	Encodes a glycine rich protein that is involved in	DEFECTIVELY ORGANIZED TRIBUTARIES 1 (DOT1); INVOLV	0	0	0	0	0	0	0	0	0	0	0	0	0	0	0	0	0	1	2	1	0
16404	at2g36120	1	1029	356	708	CDS	Glycine-rich protein family	Encodes a glycine rich protein that is involved in	DEFECTIVELY ORGANIZED TRIBUTARIES 1 (DOT1); INVOLV	0	0	0	0	0	0	0	0	0	0	1	0	0	0	0	0	0	0	2	1	0
16406	at2g36120	1	1029	383	717	CDS	Glycine-rich protein family	Encodes a glycine rich protein that is involved in	DEFECTIVELY ORGANIZED TRIBUTARIES 1 (DOT1); INVOLV	0	0	0	0	0	0	0	0	0	0	0	0	0	0	1	0	0	0	2	1	0
16407	at2g36120	1	1029	383	723	CDS	Glycine-rich protein family	Encodes a glycine rich protein that is involved in	DEFECTIVELY ORGANIZED TRIBUTARIES 1 (DOT1); INVOLV	0	0	0	0	0	0	0	0	0	1	0	0	0	0	0	0	0	0	2	1	0
16411	at2g36120	1	1029	461	717	CDS	Glycine-rich protein family	Encodes a glycine rich protein that is involved in	DEFECTIVELY ORGANIZED TRIBUTARIES 1 (DOT1); INVOLV	0	0	0	0	0	0	0	0	0	0	0	0	0	0	0	1	0	0	2	1	0
16416	at2g36120	1	1029	512	615	CDS	Glycine-rich protein family	Encodes a glycine rich protein that is involved in	DEFECTIVELY ORGANIZED TRIBUTARIES 1 (DOT1); INVOLV	0	0	0	0	0	0	0	0	0	0	0	0	0	1	0	0	0	0	2	1	0
16418	at2g36120	1	1029	512	723	CDS	Glycine-rich protein family	Encodes a glycine rich protein that is involved in	DEFECTIVELY ORGANIZED TRIBUTARIES 1 (DOT1); INVOLV	0	0	0	0	0	0	0	0	0	0	0	0	0	1	0	0	0	0	2	1	0
16419	at2g36120	1	1029	518	627	CDS	Glycine-rich protein family	Encodes a glycine rich protein that is involved in	DEFECTIVELY ORGANIZED TRIBUTARIES 1 (DOT1); INVOLV	0	0	0	0	0	0	0	0	0	0	0	0	0	1	0	0	0	0	2	1	0
16421	at2g36120	1	1029	518	774	CDS	Glycine-rich protein family	Encodes a glycine rich protein that is involved in	DEFECTIVELY ORGANIZED TRIBUTARIES 1 (DOT1); INVOLV	0	0	0	0	0	0	0	0	0	0	0	0	0	0	0	1	0	0	2	1	0
16422	at2g36120	1	1029	536	714	CDS	Glycine-rich protein family	Encodes a glycine rich protein that is involved in	DEFECTIVELY ORGANIZED TRIBUTARIES 1 (DOT1); INVOLV	0	0	0	0	0	0	0	0	0	0	0	0	0	0	0	1	0	0	2	1	0
16424	at2g36120	1	1029	536	723	CDS	Glycine-rich protein family	Encodes a glycine rich protein that is involved in	DEFECTIVELY ORGANIZED TRIBUTARIES 1 (DOT1); INVOLV	0	0	0	0	0	0	0	0	0	0	0	0	0	1	0	0	0	0	2	1	0
16425	at2g36120	1	1029	539	717	CDS	Glycine-rich protein family	Encodes a glycine rich protein that is involved in	DEFECTIVELY ORGANIZED TRIBUTARIES 1 (DOT1); INVOLV	0	0	0	0	0	0	0	0	0	0	0	0	0	0	0	1	0	0	2	1	0
16431	at2g36120	1	1029	641	723	CDS	Glycine-rich protein family	Encodes a glycine rich protein that is involved in	DEFECTIVELY ORGANIZED TRIBUTARIES 1 (DOT1); INVOLV	0	0	0	0	0	0	0	0	0	0	0	0	0	1	0	0	0	0	2	1	0
16432	at2g36120	1	1029	659	717	CDS	Glycine-rich protein family	Encodes a glycine rich protein that is involved in	DEFECTIVELY ORGANIZED TRIBUTARIES 1 (DOT1); INVOLV	0	0	0	0	0	0	0	0	0	0	0	0	0	1	0	0	0	0	2	1	0
16433	at2g36240	1	1612	455	766	CDS	pentatricopeptide (PPR) repeat-containing protein		pentatricopeptide (PPR) repeat-containing protein;	0	0	0	0	0	0	0	0	0	0	0	0	0	1	0	0	0	0	2	1	0
16434	at2g36240	1	1612	691	766	CDS	pentatricopeptide (PPR) repeat-containing protein		pentatricopeptide (PPR) repeat-containing protein;	0	0	0	0	0	0	0	0	0	0	0	0	0	0	1	0	0	0	2	1	0
16435	at2g36380	1675	2575	1953	2083	CDS	pleiotropic drug resistance 6		pleiotropic drug resistance 6 (PDR6); FUNCTIONS IN	0	0	0	0	0	0	0	0	0	0	1	0	0	0	0	0	0	0	2	1	0
16436	at2g36380	4868	5095	4939	5044	CDS	pleiotropic drug resistance 6		pleiotropic drug resistance 6 (PDR6); FUNCTIONS IN	0	0	0	0	0	0	0	0	0	0	0	0	0	1	0	0	0	0	2	1	0
16437	at2g36630	776	1015	846	951	CDS	Sulfite exporter TauE/SafE family protein		Sulfite exporter TauE/SafE family protein; INVOLVE	0	1	0	0	0	0	0	0	0	0	0	0	0	0	0	0	0	0	2	1	0
16441	at2g36980	1	2105	346	460	CDS	Tetratricopeptide repeat (TPR)-like superfamily pr		Tetratricopeptide repeat (TPR)-like superfamily pr	0	0	0	0	0	0	0	0	0	0	0	0	0	1	0	0	0	0	2	1	0
16442	at2g37035	721	1915	1070	1181	CDS			unknown protein; Has 26 Blast hits to 26 proteins	0	0	0	0	0	0	0	0	0	1	0	0	0	0	0	0	0	0	2	1	0
16443	at2g37100	1	1004	404	489	CDS	protamine P1 family protein		protamine P1 family protein; FUNCTIONS IN: DNA bin	0	0	0	0	0	0	0	0	1	0	0	0	0	0	0	0	0	0	2	1	0
16444	at2g37150	1443	2174	1514	1593	CDS	RING/U-box superfamily protein		RING/U-box superfamily protein; FUNCTIONS IN: zinc	0	0	0	0	0	0	0	0	0	0	0	0	0	0	0	0	1	0	2	1	0
16447	at2g37710	1	2287	654	724	CDS	receptor lectin kinase	Induced in response to Salicylic acid.	receptor lectin kinase (RLK); FUNCTIONS IN: kinase	0	1	0	0	0	0	0	0	0	0	0	0	0	0	0	0	0	0	2	1	0
16448	at2g37840	2487	2872	2700	2807	CDS	Protein kinase superfamily protein		Protein kinase superfamily protein; FUNCTIONS IN:	0	0	0	0	0	0	0	0	0	0	1	0	0	0	0	0	0	0	2	1	0
16449	at2g37860	1	892	572	676	CDS	Protein of unknown function (DUF3411)	Encodes a protein of unknown function. Mutants ha	LOWER CELL DENSITY 1 (LCD1); FUNCTIONS IN: molecul	0	0	0	0	0	0	0	0	0	0	0	1	0	0	0	0	0	0	2	1	0
16450	at2g37860	313	892	572	676	CDS	Protein of unknown function (DUF3411)	Encodes a protein of unknown function. Mutants ha	LOWER CELL DENSITY 1 (LCD1); FUNCTIONS IN: molecul	0	0	0	0	0	0	0	0	0	0	0	1	0	0	0	0	0	0	2	1	0
16451	at2g37940	1	452	257	354	five_prime_UTR	Arabidopsis Inositol phosphorylceramide synthase 2	I	Arabidopsis Inositol phosphorylceramide synthase 2	1	0	0	0	0	0	0	0	0	0	0	0	0	0	0	0	0	0	2	1	0
16452	at2g37940	1	452	293	389	five_prime_UTR	Arabidopsis Inositol phosphorylceramide synthase 2	I	Arabidopsis Inositol phosphorylceramide synthase 2	0	0	1	0	0	0	0	0	0	0	0	0	0	0	0	0	0	0	2	1	0
16463	at2g38310	1	1106	620	694	CDS	PYR1-like 4	Encodes a member of the PYR (pyrabactin resistance	PYR1-like 4 (PYL4); CONTAINS InterPro DOMAIN/s: Po	0	0	1	0	0	0	0	0	0	0	0	0	0	0	0	0	0	0	2	1	0
16464	at2g38400	684	1229	1023	1124	CDS	alanine:glyoxylate aminotransferase 3	alanine:glyoxylate aminotransferase 2 homolog (AGT	alanine:glyoxylate aminotransferase 3 (AGT3); FUNC	0	0	0	0	0	0	0	0	0	0	0	1	0	0	0	0	0	0	2	1	0
16472	at2g38980	1	2346	1615	1711	pseudogenic_CDS			pseudogene similar to fiber protein Fb12 blastp m	0	0	0	0	0	0	0	0	0	0	0	0	0	0	0	0	1	0	2	1	0
16473	at2g38980	1	2346	1620	1711	pseudogenic_CDS			pseudogene similar to fiber protein Fb12 blastp m	0	1	0	0	0	0	0	0	0	0	0	0	0	0	0	0	0	0	2	1	0
16479	at2g39020	1	1014	493	581	CDS	Acyl-CoA N-acyltransferases (NAT) superfamily prot		Acyl-CoA N-acyltransferases (NAT) superfamily prot	0	0	0	0	1	0	0	0	0	0	0	0	0	0	0	0	0	0	2	1	0
16480	at2g39250	1	372	13	124	three_prime_UTR	Integrase-type DNA-binding superfamily protein	Encodes a AP2 domain transcription factor that can	SCHNARCHZAPFEN (SNZ); CONTAINS InterPro DOMAIN/s:	0	0	1	0	0	0	0	0	0	0	0	0	0	0	0	0	0	0	2	1	0
16483	at2g39380	1	2078	1742	1768	CDS	exocyst subunit exo70 family protein H2	A member of EXO70 gene family putative exocyst sub	exocyst subunit exo70 family protein H2 (EXO70H2);	0	0	0	0	0	0	0	0	0	0	0	0	0	1	0	0	0	0	2	1	0
16485	at2g39580	703	1458	1289	1397	CDS			CONTAINS InterPro DOMAIN/s: Putative zinc-finger d	0	0	0	0	0	0	0	0	0	0	0	1	0	0	0	0	0	0	2	1	0
16489	at2g39730	809	1281	977	1171	CDS	rubisco activase	Rubisco activase a nuclear-encoded chloroplast pro	rubisco activase (RCA); FUNCTIONS IN: enzyme regul	0	0	0	0	0	0	1	0	0	0	0	0	0	0	0	0	0	0	2	1	0
16490	at2g40000	1	1519	987	1065	CDS	ortholog of sugar beet HS1 PRO-1 2		ortholog of sugar beet HS1 PRO-1 2 (HSPRO2); CONTA	0	0	0	0	0	0	0	0	1	0	0	0	0	0	0	0	0	0	2	1	0
16492	at2g40460	2120	2676	2209	2305	CDS	Major facilitator superfamily protein		Major facilitator superfamily protein; FUNCTIONS I	0	0	1	0	0	0	0	0	0	0	0	0	0	0	0	0	0	0	2	1	0
16494	at2g40850	266	2170	1651	1741	CDS	phosphoinositide 4-kinase gamma 1		phosphoinositide 4-kinase gamma 1 (PI4K GAMMA 1);	0	0	0	0	0	0	0	0	0	0	0	0	0	0	1	0	0	0	2	1	0
16496	at2g40860	882	1101	924	1017	CDS	protein kinase family protein / protein phosphatas		protein kinase family protein / protein phosphatas	0	0	0	0	0	0	0	0	0	0	0	0	0	0	0	0	1	0	2	1	0
16497	at2g40950	970	2805	1849	1931	CDS	Basic-leucine zipper (bZIP) transcription factor f	bZIP17 appears to regulate transcription as part o	BZIP17; CONTAINS InterPro DOMAIN/s: Basic-leucine	0	0	0	0	0	0	0	0	0	0	0	0	0	0	0	0	0	1	2	1	0
16500	at2g41430	1	844	720	803	CDS	dehydration-induced protein (ERD15)	Encodes hydrophilic protein lacking Cys residues t	EARLY RESPONSIVE TO DEHYDRATION 15 (ERD15); BEST A	0	0	0	0	0	0	0	0	0	1	0	0	0	0	0	0	0	0	2	1	0
16501	at2g41430	489	844	720	803	CDS	dehydration-induced protein (ERD15)	Encodes hydrophilic protein lacking Cys residues t	EARLY RESPONSIVE TO DEHYDRATION 15 (ERD15); BEST A	0	0	0	0	0	0	0	0	0	1	0	0	0	0	0	0	0	0	2	1	0
16502	at2g41430	489	1306	720	803	CDS	dehydration-induced protein (ERD15)	Encodes hydrophilic protein lacking Cys residues t	EARLY RESPONSIVE TO DEHYDRATION 15 (ERD15); BEST A	0	0	0	0	0	0	0	0	0	1	0	0	0	0	0	0	0	0	2	1	0
16506	at2g41940	1	1108	222	474	CDS	zinc finger protein 8	Encodes a zinc finger protein containing only a si	zinc finger protein 8 (ZFP8); FUNCTIONS IN: sequen	0	0	0	0	0	0	1	0	0	0	0	0	0	0	0	0	0	0	2	1	0
16507	at2g41940	1	1108	258	444	CDS	zinc finger protein 8	Encodes a zinc finger protein containing only a si	zinc finger protein 8 (ZFP8); FUNCTIONS IN: sequen	0	0	0	0	0	0	0	0	0	0	0	0	1	0	0	0	0	0	2	1	0
16508	at2g41940	1	1108	642	709	CDS	zinc finger protein 8	Encodes a zinc finger protein containing only a si	zinc finger protein 8 (ZFP8); FUNCTIONS IN: sequen	0	0	0	0	0	0	0	0	0	0	0	0	0	0	0	1	0	0	2	1	0
16511	at2g42650	1	1409	702	789	CDS	Ribosomal protein L1p/L10e family		Ribosomal protein L1p/L10e family; FUNCTIONS IN: R	0	0	0	0	0	0	0	0	1	0	0	0	0	0	0	0	0	0	2	1	0
16512	at2g42930	1	405	19	104	three_prime_UTR;CDS	Carbohydrate-binding X8 domain superfamily protein		Carbohydrate-binding X8 domain superfamily protein	0	0	0	0	0	0	0	0	0	0	0	0	0	0	1	0	0	0	2	1	0
16514	at2g42980	1	1584	1198	1380	CDS	Eukaryotic aspartyl protease family protein		Eukaryotic aspartyl protease family protein; FUNCT	0	0	0	0	0	0	0	0	0	0	0	0	0	1	0	0	0	0	2	1	0
16515	at2g43010	1	224	24	107	five_prime_UTR	phytochrome interacting factor 4	Isolated as a semidominant mutation defective in r	phytochrome interacting factor 4 (PIF4); CONTAINS	0	0	0	0	0	0	0	0	0	0	1	0	0	0	0	0	0	0	2	1	0
16516	at2g44090	1967	2756	2161	2250	CDS	Ankyrin repeat family protein		Ankyrin repeat family protein; CONTAINS InterPro D	0	0	0	0	0	0	0	0	1	0	0	0	0	0	0	0	0	0	2	1	0
16517	at2g44090	1967	2934	2161	2250	CDS	Ankyrin repeat family protein		Ankyrin repeat family protein; CONTAINS InterPro D	0	0	0	0	0	0	0	0	1	0	0	0	0	0	0	0	0	0	2	1	0
16518	at2g44410	237	1920	1307	1401	CDS	RING/U-box superfamily protein		RING/U-box superfamily protein; FUNCTIONS IN: zinc	0	0	0	0	0	0	0	0	0	0	0	1	0	0	0	0	0	0	2	1	0
16521	at2g45200	1	284	65	225	three_prime_UTR	golgi snare 12	Encodes a member of the GOS1 (Golgi SNARE) gene fa	golgi snare 12 (GOS12); FUNCTIONS IN: SNARE bindin	0	0	0	0	0	0	0	0	0	0	0	1	0	0	0	0	0	0	2	1	0
16522	at2g45200	15	284	65	225	three_prime_UTR	golgi snare 12	Encodes a member of the GOS1 (Golgi SNARE) gene fa	golgi snare 12 (GOS12); FUNCTIONS IN: SNARE bindin	0	0	0	0	0	0	0	0	0	0	0	1	0	0	0	0	0	0	2	1	0
16523	at2g45800	1	629	515	601	CDS	GATA type zinc finger transcription factor family		GATA type zinc finger transcription factor family	0	0	0	0	0	0	1	0	0	0	0	0	0	0	0	0	0	0	2	1	0
16524	at2g45830	1	443	168	254	five_prime_UTR	downstream target of AGL15 2		downstream target of AGL15 2 (DTA2); CONTAINS Inte	0	0	0	0	0	0	0	0	0	0	0	0	1	0	0	0	0	0	2	1	0
16525	at2g45830	1	1100	168	254	five_prime_UTR	downstream target of AGL15 2		downstream target of AGL15 2 (DTA2); CONTAINS Inte	0	0	0	0	0	0	0	0	0	0	0	0	1	0	0	0	0	0	2	1	0
16529	at2g46430	1377	1672	1504	1599	CDS	cyclic nucleotide gated channel 3	cyclic nucleotide gated channel (CNGC4) downstream	cyclic nucleotide gated channel 3 (CNGC3); FUNCTIO	0	0	0	0	0	0	0	0	0	0	0	0	0	1	0	0	0	0	2	1	0
16533	at2g46560	7109	9799	8864	8963	CDS	transducin family protein / WD-40 repeat family pr		transducin family protein / WD-40 repeat family pr	0	0	0	0	0	0	0	0	0	0	0	0	0	0	0	1	0	0	2	1	0
16541	at2g46900	518	1038	658	891	CDS			CONTAINS InterPro DOMAIN/s: Basic helix-loop-helix	0	0	0	0	0	0	0	0	0	0	0	0	0	1	0	0	0	0	2	1	0
16544	at2g48060	1	509	270	365	three_prime_UTR			unknown protein; FUNCTIONS IN: molecular_function	0	0	1	0	0	0	0	0	0	0	0	0	0	0	0	0	0	0	2	1	0
16549	at3g02160	455	1915	1482	1571	CDS	Bromodomain transcription factor		Bromodomain transcription factor; FUNCTIONS IN: DN	0	0	0	0	0	0	0	0	0	0	0	0	0	0	0	1	0	0	2	1	0
16550	at3g02250	2273	3261	2544	2863	CDS	O-fucosyltransferase family protein		O-fucosyltransferase family protein; CONTAINS Inte	0	1	0	0	0	0	0	0	0	0	0	0	0	0	0	0	0	0	2	1	0
16552	at3g02320	1	259	28	123	five_prime_UTR	N2N2-dimethylguanosine tRNA methyltransferase		N2N2-dimethylguanosine tRNA methyltransferase; FUN	0	0	0	0	0	0	0	0	0	0	0	0	0	0	0	0	0	1	2	1	0
16553	at3g02350	550	1788	1457	1555	CDS	galacturonosyltransferase 9	Encodes a protein with putative galacturonosyltra	galacturonosyltransferase 9 (GAUT9); CONTAINS Inte	0	1	0	0	0	0	0	0	0	0	0	0	0	0	0	0	0	0	2	1	0
16554	at3g02380	706	1458	867	990	CDS	CONSTANS-like 2	homologous to the flowering-time gene CONSTANS (CO	CONSTANS-like 2 (COL2); FUNCTIONS IN: sequence-spe	0	0	0	0	0	0	0	0	0	0	0	0	0	1	0	0	0	0	2	1	0
16555	at3g02380	706	1458	930	1035	CDS	CONSTANS-like 2	homologous to the flowering-time gene CONSTANS (CO	CONSTANS-like 2 (COL2); FUNCTIONS IN: sequence-spe	0	0	0	0	0	0	0	0	0	0	1	0	0	0	0	0	0	0	2	1	0
16556	at3g02600	1832	2053	1944	2024	CDS	lipid phosphate phosphatase 3	Encodes phosphatidic acid phosphatase. Expressed d	lipid phosphate phosphatase 3 (LPP3); FUNCTIONS IN	0	0	0	0	0	0	0	0	0	0	1	0	0	0	0	0	0	0	2	1	0
16557	at3g02750	3020	3290	3103	3218	five_prime_UTR	Protein phosphatase 2C family protein		Protein phosphatase 2C family protein; FUNCTIONS I	0	0	1	0	0	0	0	0	0	0	0	0	0	0	0	0	0	0	2	1	0
16558	at3g02750	3020	3314	3103	3218	five_prime_UTR	Protein phosphatase 2C family protein		Protein phosphatase 2C family protein; FUNCTIONS I	0	0	1	0	0	0	0	0	0	0	0	0	0	0	0	0	0	0	2	1	0
16567	at3g03855	1	3791	3512	3617	pseudogenic_CDS		pseudogene of disease resistance protein	expressed protein similar to GB:AAC72977 (Arabidop	0	0	0	0	0	0	0	0	0	0	1	0	0	0	0	0	0	0	2	1	0
16570	at3g04090	615	887	720	801	CDS	small and basic intrinsic protein 1A	Belongs to a family of plant aquaporins. Similar t	small and basic intrinsic protein 1A (SIP1A); FUNC	0	0	0	0	0	0	0	0	0	0	0	0	0	0	1	0	0	0	2	1	0
16571	at3g04110	1769	2081	1793	1878	CDS	glutamate receptor 1.1	putative glutamate receptor (GLR1.1). Contains a f	glutamate receptor 1.1 (GLR1.1); FUNCTIONS IN: int	0	0	0	0	0	0	0	0	0	0	0	0	0	1	0	0	0	0	2	1	0
16573	at3g04350	1	1837	1488	1575	CDS	Plant protein of unknown function (DUF946)		Plant protein of unknown function (DUF946); CONTAI	0	0	0	0	0	0	0	0	0	0	0	0	0	0	0	0	0	1	2	1	0
16582	at3g04810	2678	3079	2870	2955	CDS	NIMA-related kinase 2	Encodes AtNek2 a member of the NIMA-related serine	NIMA-related kinase 2 (NEK2); FUNCTIONS IN: protei	0	0	0	0	0	0	0	0	0	0	0	0	0	0	0	0	0	1	2	1	0
16583	at3g04910	2561	3526	3079	3172	CDS	with no lysine (K) kinase 1	Serine/threonine protein kinase whose transcriptio	with no lysine (K) kinase 1 (WNK1); FUNCTIONS IN:	0	0	0	0	0	0	0	0	0	0	0	0	0	0	0	1	0	0	2	1	0
16584	at3g04910	2561	3577	3079	3172	CDS	with no lysine (K) kinase 1	Serine/threonine protein kinase whose transcriptio	with no lysine (K) kinase 1 (WNK1); FUNCTIONS IN:	0	0	0	0	0	0	0	0	0	0	0	0	0	0	0	1	0	0	2	1	0
16585	at3g04910	2561	3585	3079	3172	CDS	with no lysine (K) kinase 1	Serine/threonine protein kinase whose transcriptio	with no lysine (K) kinase 1 (WNK1); FUNCTIONS IN:	0	0	0	0	0	0	0	0	0	0	0	0	0	0	0	1	0	0	2	1	0
16586	at3g04930	1	1283	766	846	CDS	DNA-binding storekeeper protein-related transcript		DNA-binding storekeeper protein-related transcript	0	0	0	0	0	0	0	0	1	0	0	0	0	0	0	0	0	0	2	1	0
16587	at3g04930	1	1895	766	846	CDS	DNA-binding storekeeper protein-related transcript		DNA-binding storekeeper protein-related transcript	0	0	0	0	0	0	0	0	1	0	0	0	0	0	0	0	0	0	2	1	0
16588	at3g05050	2812	3191	2862	3171	five_prime_UTR	Protein kinase superfamily protein		Protein kinase superfamily protein; FUNCTIONS IN:	0	0	0	0	0	0	0	0	1	0	0	0	0	0	0	0	0	0	2	1	0
16589	at3g05220	825	2720	1510	2069	CDS	Heavy metal transport/detoxification superfamily p		Heavy metal transport/detoxification superfamily p	0	0	0	0	0	0	0	0	0	0	1	0	0	0	0	0	0	0	2	1	0
16590	at3g05220	950	2726	1510	2069	CDS	Heavy metal transport/detoxification superfamily p		Heavy metal transport/detoxification superfamily p	0	0	0	0	0	0	0	0	0	0	1	0	0	0	0	0	0	0	2	1	0
16591	at3g05220	825	2720	1825	1985	CDS	Heavy metal transport/detoxification superfamily p		Heavy metal transport/detoxification superfamily p	0	0	0	0	0	0	0	0	0	0	1	0	0	0	0	0	0	0	2	1	0
16592	at3g05220	950	2726	1825	1985	CDS	Heavy metal transport/detoxification superfamily p		Heavy metal transport/detoxification superfamily p	0	0	0	0	0	0	0	0	0	0	1	0	0	0	0	0	0	0	2	1	0
16593	at3g05220	825	2720	1828	1985	CDS	Heavy metal transport/detoxification superfamily p		Heavy metal transport/detoxification superfamily p	0	0	0	0	1	0	0	0	0	0	0	0	0	0	0	0	0	0	2	1	0
16594	at3g05220	950	2726	1828	1985	CDS	Heavy metal transport/detoxification superfamily p		Heavy metal transport/detoxification superfamily p	0	0	0	0	1	0	0	0	0	0	0	0	0	0	0	0	0	0	2	1	0
16597	at3g05220	825	2720	2008	2069	CDS	Heavy metal transport/detoxification superfamily p		Heavy metal transport/detoxification superfamily p	0	0	0	0	0	0	0	0	1	0	0	0	0	0	0	0	0	0	2	1	0
16598	at3g05220	950	2726	2008	2069	CDS	Heavy metal transport/detoxification superfamily p		Heavy metal transport/detoxification superfamily p	0	0	0	0	0	0	0	0	1	0	0	0	0	0	0	0	0	0	2	1	0
16601	at3g05545	1	415	104	236	five_prime_UTR	RING/U-box superfamily protein		RING/U-box superfamily protein; CONTAINS InterPro	0	0	0	0	0	0	0	0	0	0	0	0	1	0	0	0	0	0	2	1	0
16602	at3g05640	2457	2861	2515	2635	five_prime_UTR	Protein phosphatase 2C family protein		Protein phosphatase 2C family protein; FUNCTIONS I	0	0	0	0	0	0	0	0	1	0	0	0	0	0	0	0	0	0	2	1	0
16603	at3g05640	2498	2746	2515	2635	five_prime_UTR	Protein phosphatase 2C family protein		Protein phosphatase 2C family protein; FUNCTIONS I	0	0	0	0	0	0	0	0	1	0	0	0	0	0	0	0	0	0	2	1	0
16604	at3g05640	2457	2861	2518	2635	five_prime_UTR	Protein phosphatase 2C family protein		Protein phosphatase 2C family protein; FUNCTIONS I	0	0	0	0	0	0	0	0	0	0	0	0	0	0	0	0	1	0	2	1	0
16605	at3g05640	2498	2746	2518	2635	five_prime_UTR	Protein phosphatase 2C family protein		Protein phosphatase 2C family protein; FUNCTIONS I	0	0	0	0	0	0	0	0	0	0	0	0	0	0	0	0	1	0	2	1	0
16607	at3g06180	1	697	540	635	CDS	Ribosomal protein L34e superfamily protein		Ribosomal protein L34e superfamily protein; FUNCTI	0	0	0	0	0	0	0	0	0	0	0	0	0	0	0	0	1	0	2	1	0
16608	at3g06240	1	1708	463	604	CDS	F-box family protein		F-box family protein; CONTAINS InterPro DOMAIN/s:	0	0	1	0	0	0	0	0	0	0	0	0	0	0	0	0	0	0	2	1	0
16609	at3g06260	1	1387	579	792	CDS	galacturonosyltransferase-like 4	Encodes a protein with putative galacturonosyltra	galacturonosyltransferase-like 4 (GATL4); FUNCTION	0	0	0	0	0	0	0	0	0	0	0	0	0	0	1	0	0	0	2	1	0
16611	at3g06440	1901	2659	2069	2157	CDS	Galactosyltransferase family protein		Galactosyltransferase family protein; FUNCTIONS IN	0	0	0	0	1	0	0	0	0	0	0	0	0	0	0	0	0	0	2	1	0
16614	at3g06810	3399	3608	3468	3567	CDS	acyl-CoA dehydrogenase-related	Encodes a protein with similarity to acyl-CoA dehy	IBA-RESPONSE 3 (IBR3); FUNCTIONS IN: acyl-CoA dehy	0	0	0	0	0	0	0	0	0	0	0	0	1	0	0	0	0	0	2	1	0
16615	at3g06960	2014	2340	2109	2248	CDS	pigment defective 320	Mutations in this gene suppress the low temperatur	PIGMENT DEFECTIVE 320 (PDE320); FUNCTIONS IN: mole	0	0	0	0	0	0	1	0	0	0	0	0	0	0	0	0	0	0	2	1	0
16616	at3g07030	1	579	155	228	CDS	Alba DNA/RNA-binding protein		Alba DNA/RNA-binding protein; FUNCTIONS IN: nuclei	0	0	0	0	0	0	0	0	0	0	0	0	0	0	0	1	0	0	2	1	0
16617	at3g07040	1	3073	2570	2673	CDS	NB-ARC domain-containing disease resistance protei	Contains an N-terminal tripartite nucleotide bindi	RESISTANCE TO P. SYRINGAE PV MACULICOLA 1 (RPM1);	0	0	0	0	1	0	0	0	0	0	0	0	0	0	0	0	0	0	2	1	0
16618	at3g07080	1	897	322	499	five_prime_UTR	EamA-like transporter family		EamA-like transporter family; FUNCTIONS IN: molecu	0	0	1	0	0	0	0	0	0	0	0	0	0	0	0	0	0	0	2	1	0
16620	at3g07160	532	714	584	665	CDS	glucan synthase-like 10	Encodes GSL10 a member of the Glucan Synthase-Like	glucan synthase-like 10 (GSL10); FUNCTIONS IN: 13-	0	0	0	0	0	0	0	0	0	0	0	0	0	0	1	0	0	0	2	1	0
16621	at3g07280	1	2294	659	740	pseudogenic_CDS		pseudogene of unknown protein	expressed protein	0	0	0	0	0	1	0	0	0	0	0	0	0	0	0	0	0	0	2	1	0
16622	at3g07280	1	2294	659	765	pseudogenic_CDS		pseudogene of unknown protein	expressed protein	0	0	0	0	0	0	0	0	0	0	1	0	0	0	0	0	0	0	2	1	0
16629	at3g07520	3098	3401	3288	3374	CDS	glutamate receptor 1.4	member of Putative ligand-gated ion channel subuni	glutamate receptor 1.4 (GLR1.4); FUNCTIONS IN: int	0	0	0	0	0	0	0	0	0	0	0	0	0	0	1	0	0	0	2	1	0
16630	at3g07550	251	1818	807	889	CDS	RNI-like superfamily protein		RNI-like superfamily protein; BEST Arabidopsis tha	0	0	0	0	0	0	0	0	1	0	0	0	0	0	0	0	0	0	2	1	0
16631	at3g07550	455	1818	807	889	CDS	RNI-like superfamily protein		RNI-like superfamily protein; BEST Arabidopsis tha	0	0	0	0	0	0	0	0	1	0	0	0	0	0	0	0	0	0	2	1	0
16634	at3g07780	1798	2556	2132	2229	CDS	Protein of unknown function (DUF1423)	Encodes a nuclear PHD finger protein that is funct	OBERON1 (OBE1); FUNCTIONS IN: zinc ion binding; IN	0	0	0	0	0	0	1	0	0	0	0	0	0	0	0	0	0	0	2	1	0
16641	at3g07980	1488	1858	1639	1712	CDS	mitogen-activated protein kinase kinase kinase 6	MAP3K epsilon protein kinase 2 is functionally red	mitogen-activated protein kinase kinase kinase 6 (	0	0	0	0	0	0	0	0	0	0	0	1	0	0	0	0	0	0	2	1	0
16642	at3g08630	1	1389	465	578	CDS	Protein of unknown function (DUF3411)		Protein of unknown function (DUF3411); FUNCTIONS I	0	0	0	0	0	0	0	0	0	1	0	0	0	0	0	0	0	0	2	1	0
16644	at3g08800	2265	2749	2589	2694	CDS	ARM repeat superfamily protein		ARM repeat superfamily protein; FUNCTIONS IN: bind	0	0	0	0	0	0	0	0	0	0	1	0	0	0	0	0	0	0	2	1	0
16647	at3g09180	1835	2308	2015	2249	three_prime_UTR			CONTAINS InterPro DOMAIN/s: Mediator complex subun	0	0	0	0	1	0	0	0	0	0	0	0	0	0	0	0	0	0	2	1	0
16648	at3g09440	2	1972	461	564	CDS	Heat shock protein 70 (Hsp 70) family protein		Heat shock protein 70 (Hsp 70) family protein; FUN	0	0	0	0	0	0	1	0	0	0	0	0	0	0	0	0	0	0	2	1	0
16649	at3g09440	139	1972	461	564	CDS	Heat shock protein 70 (Hsp 70) family protein		Heat shock protein 70 (Hsp 70) family protein; FUN	0	0	0	0	0	0	1	0	0	0	0	0	0	0	0	0	0	0	2	1	0
16650	at3g10650	1	2199	1917	2042	CDS			BEST Arabidopsis thaliana protein match is: nucleo	0	0	0	0	0	0	0	0	1	0	0	0	0	0	0	0	0	0	2	1	0
16655	at3g11000	1328	2383	1904	2043	CDS	DCD (Development and Cell Death) domain protein		DCD (Development and Cell Death) domain protein; L	0	0	0	0	0	0	0	0	0	0	0	0	0	0	1	0	0	0	2	1	0
16656	at3g11110	1	477	171	242	CDS	RING/U-box superfamily protein		RING/U-box superfamily protein; FUNCTIONS IN: zinc	0	0	0	0	0	0	1	0	0	0	0	0	0	0	0	0	0	0	2	1	0
16660	at3g11660	1	1109	623	710	CDS	NDR1/HIN1-like 1	encodes a protein whose sequence is similar to tob	NDR1/HIN1-like 1 (NHL1); CONTAINS InterPro DOMAIN/	0	0	0	0	0	0	0	0	0	0	0	0	0	0	0	0	0	1	2	1	0
16662	at3g11810	1	1236	290	622	CDS			unknown protein; BEST Arabidopsis thaliana protein	0	0	0	0	0	0	0	0	0	0	1	0	0	0	0	0	0	0	2	1	0
16664	at3g11810	1	1236	579	676	CDS			unknown protein; BEST Arabidopsis thaliana protein	0	0	0	0	0	0	0	0	0	0	0	0	0	0	0	0	1	0	2	1	0
16667	at3g12400	1	1556	246	322	three_prime_UTR	Ubiquitin-conjugating enzyme/RWD-like protein	Mutants of this gene were initially identified bec	ELC; CONTAINS InterPro DOMAIN/s: Ubiquitin-conjuga	0	0	0	0	0	0	0	0	0	0	0	0	0	0	0	0	0	1	2	1	0
16668	at3g12560	1999	2713	2084	2152	CDS	TRF-like 9	Encodes a telomeric DNA-binding protein.	TRF-like 9 (TRFL9); CONTAINS InterPro DOMAIN/s: SA	0	0	1	0	0	0	0	0	0	0	0	0	0	0	0	0	0	0	2	1	0
16669	at3g12570	511	2383	810	908	CDS	FYD		FYD; LOCATED IN: chloroplast envelope; EXPRESSED I	0	0	0	0	0	0	0	0	0	0	0	0	0	1	0	0	0	0	2	1	0
16670	at3g12570	688	2383	810	908	CDS	FYD		FYD; LOCATED IN: chloroplast envelope; EXPRESSED I	0	0	0	0	0	0	0	0	0	0	0	0	0	1	0	0	0	0	2	1	0
16671	at3g12570	717	2383	810	908	CDS	FYD		FYD; LOCATED IN: chloroplast envelope; EXPRESSED I	0	0	0	0	0	0	0	0	0	0	0	0	0	1	0	0	0	0	2	1	0
16672	at3g12570	717	2410	810	908	CDS	FYD		FYD; LOCATED IN: chloroplast envelope; EXPRESSED I	0	0	0	0	0	0	0	0	0	0	0	0	0	1	0	0	0	0	2	1	0
16673	at3g12580	1	1965	583	695	CDS	heat shock protein 70		heat shock protein 70 (HSP70); FUNCTIONS IN: ATP b	0	0	0	0	0	0	0	0	1	0	0	0	0	0	0	0	0	0	2	1	0
16675	at3g12640	1	377	203	293	five_prime_UTR	RNA binding (RRM/RBD/RNP motifs) family protein		RNA binding (RRM/RBD/RNP motifs) family protein; F	0	0	0	0	0	0	0	0	0	0	0	0	0	0	0	0	0	1	2	1	0
16676	at3g12810	3467	6536	4262	4334	CDS	SNF2 domain-containing protein / helicase domain-c	Encodes a protein similar to ATP-dependent chromat	PHOTOPERIOD-INDEPENDENT EARLY FLOWERING 1 (PIE1);	0	0	0	0	0	0	0	0	0	1	0	0	0	0	0	0	0	0	2	1	0
16684	at3g13990	4637	5044	4797	4888	CDS	Kinase-related protein of unknown function (DUF129		Kinase-related protein of unknown function (DUF129	0	0	0	0	0	0	0	0	0	0	1	0	0	0	0	0	0	0	2	1	0
16688	at3g14460	1	4275	768	867	CDS	LRR and NB-ARC domains-containing disease resistan		LRR and NB-ARC domains-containing disease resistan	0	0	0	0	0	0	1	0	0	0	0	0	0	0	0	0	0	0	2	1	0
16689	at3g14460	1	4275	768	879	CDS	LRR and NB-ARC domains-containing disease resistan		LRR and NB-ARC domains-containing disease resistan	0	0	0	0	0	0	0	0	0	0	0	0	0	0	0	1	0	0	2	1	0
16691	at3g14570	8540	9388	8629	8836	CDS	glucan synthase-like 4	encodes a protein similar to callose synthase	glucan synthase-like 4 (GSL04); FUNCTIONS IN: tran	0	0	0	0	0	0	0	0	0	0	0	0	0	0	0	0	1	0	2	1	0
16692	at3g14650	1610	2564	2001	2087	CDS	cytochrome P450 family 72 subfamily A polypeptide	putative cytochrome P450	cytochrome P450 family 72 subfamily A polypeptide	0	0	0	0	0	0	0	0	0	0	0	0	0	1	0	0	0	0	2	1	0
16696	at3g15000	1231	2176	1500	1735	CDS	cobalt ion binding		cobalt ion binding; FUNCTIONS IN: cobalt ion bindi	0	0	0	0	0	0	0	0	1	0	0	0	0	0	0	0	0	0	2	1	0
16699	at3g15130	1	2070	1197	1468	CDS	Tetratricopeptide repeat (TPR)-like superfamily pr		Tetratricopeptide repeat (TPR)-like superfamily pr	0	0	0	0	0	0	1	0	0	0	0	0	0	0	0	0	0	0	2	1	0
16700	at3g15356	1	1068	314	406	CDS	Legume lectin family protein		Legume lectin family protein; FUNCTIONS IN: carboh	0	0	0	0	1	0	0	0	0	0	0	0	0	0	0	0	0	0	2	1	0
16701	at3g15356	1	1068	680	825	CDS	Legume lectin family protein		Legume lectin family protein; FUNCTIONS IN: carboh	0	0	1	0	0	0	0	0	0	0	0	0	0	0	0	0	0	0	2	1	0
16704	at3g15840	1746	1993	1840	1954	five_prime_UTR	post-illumination chlorophyll fluorescence increas	Encodes a chloroplast-targeted protein localized i	post-illumination chlorophyll fluorescence increas	0	0	0	0	0	0	0	0	0	0	1	0	0	0	0	0	0	0	2	1	0
16711	at3g16740	1	1494	335	581	CDS	F-box and associated interaction domains-containin		F-box and associated interaction domains-containin	0	0	0	0	0	0	0	0	0	0	0	1	0	0	0	0	0	0	2	1	0
16713	at3g17050	1	1845	97	1556	CDS	transposable element gene		pseudogene glycine-rich protein similar to glycine	0	0	0	0	0	0	0	0	0	0	1	0	0	0	0	0	0	0	2	1	0
16714	at3g17050	1	1845	160	263	CDS	transposable element gene		pseudogene glycine-rich protein similar to glycine	0	0	0	0	0	0	0	1	0	0	0	0	0	0	0	0	0	0	2	1	0
[truncated: 510 more rows]

## Sheet: Details
Event	Gene	Type	Short_Description	Curator_Description	Computational_Description	ExonStart	ExonEnd	JxnStart	JxnEnd	TotalS0_Gene	TotalReads_Gene	Count.sum	Sample
16008	at1g79245	pseudogene		pseudogene of unknown protein	expressed protein Several heterogeneous transcript	1	4780	729	817	1244	14594	50	1
16005	at1g79245	pseudogene		pseudogene of unknown protein	expressed protein Several heterogeneous transcript	1	4780	294	394	1244	14594	43	1
16026	at1g79245	pseudogene		pseudogene of unknown protein	expressed protein Several heterogeneous transcript	1	4780	1840	1927	1244	14594	37	1
17240	at4g21400	protein_coding	cysteine-rich RLK (RECEPTOR-like protein kinase) 2	Encodes a cysteine-rich receptor-like protein kina	cysteine-rich RLK (RECEPTOR-like protein kinase) 2	708	1246	951	1036	232	1292	36	1
16028	at1g79245	pseudogene		pseudogene of unknown protein	expressed protein Several heterogeneous transcript	1	4780	1991	2069	1244	14594	32	1
16156	at2g11240	transposable_element_gene	transposable element gene		non-LTR retrotransposon family (LINE) has a 1.1e-3	1	6063	4439	4541	540	1844	29	1
16147	at2g11240	transposable_element_gene	transposable element gene		non-LTR retrotransposon family (LINE) has a 1.1e-3	1	6063	3892	4082	540	1844	25	1
16019	at1g79245	pseudogene		pseudogene of unknown protein	expressed protein Several heterogeneous transcript	1	4780	1330	1432	1244	14594	23	1
16158	at2g11240	transposable_element_gene	transposable element gene		non-LTR retrotransposon family (LINE) has a 1.1e-3	1	6063	4809	4894	540	1844	22	1
16145	at2g11240	transposable_element_gene	transposable element gene		non-LTR retrotransposon family (LINE) has a 1.1e-3	1	6063	3664	3770	540	1844	21	1
16165	at2g11240	transposable_element_gene	transposable element gene		non-LTR retrotransposon family (LINE) has a 1.1e-3	1	6063	5493	5596	540	1844	20	1
16013	at1g79245	pseudogene		pseudogene of unknown protein	expressed protein Several heterogeneous transcript	1	4780	1182	1278	1244	14594	19	1
16916	at3g46385	pseudogene		pseudogene of unknown protein	expressed protein	1	1087	583	834	43	107	19	1
16152	at2g11240	transposable_element_gene	transposable element gene		non-LTR retrotransposon family (LINE) has a 1.1e-3	1	6063	4216	4346	540	1844	17	1
17315	at4g32070	protein_coding	Octicosapeptide/Phox/Bem1p (PB1) domain-containing		Octicosapeptide/Phox/Bem1p (PB1) domain-containing	1	2515	164	252	36	344	17	1
17364	at4g36648	other_rna	other RNA	Unknown gene		1	1885	1450	1732	49	1257	17	1
15719	at1g35612	transposable_element_gene	transposable element gene	pseudogene of Ulp1 protease family protein	expressed protein	1	1051	580	684	65	123	16	1
16042	at1g79245	pseudogene		pseudogene of unknown protein	expressed protein Several heterogeneous transcript	1	4780	2852	2982	1244	14594	16	1
16137	at2g11240	transposable_element_gene	transposable element gene		non-LTR retrotransposon family (LINE) has a 1.1e-3	1	6063	2359	2453	540	1844	16	1
16880	at3g42052	transposable_element_gene	transposable element gene		gypsy-like retrotransposon family has a 4.0e-162 P	1	7144	4864	5084	32	100	16	1
16033	at1g79245	pseudogene		pseudogene of unknown protein	expressed protein Several heterogeneous transcript	1	4780	2049	2134	1244	14594	15	1
16080	at1g80800	pseudogene			pseudogene 40S ribosomal protein S12 (RPS12B) simi	1	298	74	191	67	67	14	1
16132	at2g11240	transposable_element_gene	transposable element gene		non-LTR retrotransposon family (LINE) has a 1.1e-3	1	6063	1776	1909	540	1844	14	1
16140	at2g11240	transposable_element_gene	transposable element gene		non-LTR retrotransposon family (LINE) has a 1.1e-3	1	6063	2904	3338	540	1844	14	1
16061	at1g79245	pseudogene		pseudogene of unknown protein	expressed protein Several heterogeneous transcript	1	4780	4350	4476	1244	14594	13	1
16127	at2g11240	transposable_element_gene	transposable element gene		non-LTR retrotransposon family (LINE) has a 1.1e-3	1	6063	1020	1186	540	1844	13	1
17896	at5g63370	protein_coding	Protein kinase superfamily protein		Protein kinase superfamily protein; FUNCTIONS IN:	1	3319	1172	1246	79	2580	13	1
17894	at5g63370	protein_coding	Protein kinase superfamily protein		Protein kinase superfamily protein; FUNCTIONS IN:	1	2877	1172	1246	79	2580	13	1
17895	at5g63370	protein_coding	Protein kinase superfamily protein		Protein kinase superfamily protein; FUNCTIONS IN:	1	2880	1172	1246	79	2580	13	1
17897	at5g63370	protein_coding	Protein kinase superfamily protein		Protein kinase superfamily protein; FUNCTIONS IN:	455	3347	1172	1246	79	2580	13	1
16003	at1g79245	pseudogene		pseudogene of unknown protein	expressed protein Several heterogeneous transcript	1	4780	291	394	1244	14594	12	1
16577	at3g04605	transposable_element_gene	transposable element gene		Mutator-like transposase family has a 5.9e-64 P-va	1	3727	3337	3421	18	301	12	1
17123	at4g08110	transposable_element_gene	transposable element gene		CACTA-like transposase family (Ptta/En/Spm) has a	1	2715	1231	1328	31	110	12	1
16036	at1g79245	pseudogene		pseudogene of unknown protein	expressed protein Several heterogeneous transcript	1	4780	2204	2395	1244	14594	11	1
16138	at2g11240	transposable_element_gene	transposable element gene		non-LTR retrotransposon family (LINE) has a 1.1e-3	1	6063	2520	2600	540	1844	11	1
16623	at3g07280	pseudogene		pseudogene of unknown protein	expressed protein	1	2294	659	1403	82	216	11	1
16894	at3g43510	transposable_element_gene	transposable element gene		copia-like retrotransposon family has a 2.3e-11 P-	1	1507	1000	1096	45	183	10	1
16104	at2g04110	pseudogene		pseudogene of unknown protein	expressed protein	1	861	223	414	39	201	9	1
16161	at2g11240	transposable_element_gene	transposable element gene		non-LTR retrotransposon family (LINE) has a 1.1e-3	1	6063	5167	5244	540	1844	9	1
16457	at2g38260	pseudogene			pseudogene similar to carboxyl transferase alpha s	1	3166	1020	1104	66	146	9	1
17876	at5g63370	protein_coding	Protein kinase superfamily protein		Protein kinase superfamily protein; FUNCTIONS IN:	1	3319	497	602	79	2580	9	1
17874	at5g63370	protein_coding	Protein kinase superfamily protein		Protein kinase superfamily protein; FUNCTIONS IN:	1	2877	497	602	79	2580	9	1
17875	at5g63370	protein_coding	Protein kinase superfamily protein		Protein kinase superfamily protein; FUNCTIONS IN:	1	2880	497	602	79	2580	9	1
17877	at5g63370	protein_coding	Protein kinase superfamily protein		Protein kinase superfamily protein; FUNCTIONS IN:	455	3347	497	602	79	2580	9	1
15874	at1g63880	protein_coding	Disease resistance protein (TIR-NBS-LRR class) fam	Encodes a TIR-NBS-LRR class of disease resistance	Disease resistance protein (TIR-NBS-LRR class) fam	1	1414	908	1058	35	954	8	1
16055	at1g79245	pseudogene		pseudogene of unknown protein	expressed protein Several heterogeneous transcript	1	4780	3529	3655	1244	14594	8	1
16139	at2g11240	transposable_element_gene	transposable element gene		non-LTR retrotransposon family (LINE) has a 1.1e-3	1	6063	2520	2605	540	1844	8	1
16453	at2g38260	pseudogene			pseudogene similar to carboxyl transferase alpha s	1	3166	339	411	66	146	8	1
16574	at3g04500	protein_coding	RNA-binding (RRM/RBD/RNP motifs) family protein		RNA-binding (RRM/RBD/RNP motifs) family protein; F	1810	2094	1941	2013	20	363	8	1
16624	at3g07280	pseudogene		pseudogene of unknown protein	expressed protein	1	2294	1717	1818	82	216	8	1
17838	at5g58160	protein_coding	actin binding		actin binding; FUNCTIONS IN: actin binding; INVOLV	4500	4747	4594	4676	39	208	8	1
15656	at1g28060	protein_coding	Pre-mRNA-splicing factor 3		Pre-mRNA-splicing factor 3; CONTAINS InterPro DOMA	620	901	688	768	16	786	7	1
15752	at1g47860	transposable_element_gene	transposable element gene		non-LTR retrotransposon family (LINE) has a 9.0e-4	1	9594	7756	8870	10	102	7	1
15809	at1g55675	protein_coding			unknown protein; FUNCTIONS IN: molecular_function	1	870	257	600	12	152	7	1
16006	at1g79245	pseudogene		pseudogene of unknown protein	expressed protein Several heterogeneous transcript	1	4780	712	817	1244	14594	7	1
16024	at1g79245	pseudogene		pseudogene of unknown protein	expressed protein Several heterogeneous transcript	1	4780	1629	1804	1244	14594	7	1
16130	at2g11240	transposable_element_gene	transposable element gene		non-LTR retrotransposon family (LINE) has a 1.1e-3	1	6063	1460	1549	540	1844	7	1
16455	at2g38260	pseudogene			pseudogene similar to carboxyl transferase alpha s	1	3166	652	731	66	146	7	1
16456	at2g38260	pseudogene			pseudogene similar to carboxyl transferase alpha s	1	3166	782	866	66	146	7	1
17025	at3g61020	pseudogene			pseudogene similar to P0034A04.28 several hypothet	1	1907	1161	1443	25	111	7	1
17623	at5g28330	pseudogene			pseudogene RNA recognition motif (RRM) - containin	1	974	577	667	16	26	7	1
17642	at5g35490	protein_coding	mto 1 responding up 1	Encodes MRU1 (mto 1 responding up). Up-regulated	MTO 1 RESPONDING UP 1 (MRU1); Has 35333 Blast hits	1	732	312	524	10	85	7	1
17927	at5g66675	protein_coding	Protein of unknown function (DUF677)		Protein of unknown function (DUF677); CONTAINS Int	273	1908	1604	1731	12	217	7	1
16149	at2g11240	transposable_element_gene	transposable element gene		non-LTR retrotransposon family (LINE) has a 1.1e-3	1	6063	4192	4346	540	1844	6	1
16173	at2g13970	transposable_element_gene	transposable element gene		Mutator-like transposase family has a 4.1e-39 P-va	1	2266	567	654	40	260	6	1
16176	at2g13970	transposable_element_gene	transposable element gene		Mutator-like transposase family has a 4.1e-39 P-va	1	2266	1640	1722	40	260	6	1
16346	at2g32250	protein_coding	FAR1-related sequence 2		FAR1-related sequence 2 (FRS2); FUNCTIONS IN: zinc	1	2375	2067	2144	13	702	6	1
16347	at2g32250	protein_coding	FAR1-related sequence 2		FAR1-related sequence 2 (FRS2); FUNCTIONS IN: zinc	278	2375	2067	2144	13	702	6	1
16459	at2g38260	pseudogene			pseudogene similar to carboxyl transferase alpha s	1	3166	1470	1566	66	146	6	1
16724	at3g17715	pseudogene			pseudogene similar to S-adenosylmethionine decarbo	1	1228	608	808	13	48	6	1
17024	at3g61020	pseudogene			pseudogene similar to P0034A04.28 several hypothet	1	1907	889	1012	25	111	6	1
17122	at4g08110	transposable_element_gene	transposable element gene		CACTA-like transposase family (Ptta/En/Spm) has a	1	2715	653	995	31	110	6	1
17361	at4g36648	other_rna	other RNA	Unknown gene		1	1885	572	1370	49	1257	6	1
17549	at5g16780	protein_coding	SART-1 family	Encodes a protein belonging to SART-1 family. The	DEFECTIVELY ORGANIZED TRIBUTARIES 2 (DOT2); FUNCT	1	372	27	123	13	546	6	1
17751	at5g46470	protein_coding	disease resistance protein (TIR-NBS-LRR class) fam	Encodes RPS6 (RESISTANT TO P. SYRINGAE 6) a member	RESISTANT TO P. SYRINGAE 6 (RPS6); FUNCTIONS IN: t	5316	5804	5623	5727	62	829	6	1
17752	at5g46470	protein_coding	disease resistance protein (TIR-NBS-LRR class) fam	Encodes RPS6 (RESISTANT TO P. SYRINGAE 6) a member	RESISTANT TO P. SYRINGAE 6 (RPS6); FUNCTIONS IN: t	6499	7041	6909	6987	62	829	6	1
17786	at5g50315	transposable_element_gene	transposable element gene		Mutator-like transposase family has a 5.0e-14 P-va	1	1487	59	258	6	22	6	1
15595	at1g19720	protein_coding	Pentatricopeptide repeat (PPR-like) superfamily pr		Pentatricopeptide repeat (PPR-like) superfamily pr	1	255	13	153	24	672	5	1
15766	at1g49750	protein_coding	Leucine-rich repeat (LRR) family protein		Leucine-rich repeat (LRR) family protein; LOCATED	1	825	446	528	29	1579	5	1
15773	at1g50730	protein_coding			unknown protein; Has 218 Blast hits to 209 protein	1742	2074	1822	1905	59	228	5	1
15900	at1g66920	protein_coding	Protein kinase superfamily protein		Protein kinase superfamily protein; FUNCTIONS IN:	107	1227	858	937	22	713	5	1
15899	at1g66920	protein_coding	Protein kinase superfamily protein		Protein kinase superfamily protein; FUNCTIONS IN:	1	1227	858	937	22	713	5	1
16047	at1g79245	pseudogene		pseudogene of unknown protein	expressed protein Several heterogeneous transcript	1	4780	3180	3276	1244	14594	5	1
16287	at2g24590	protein_coding	RNA recognition motif and CCHC-type zinc finger do		RNA recognition motif and CCHC-type zinc finger do	1194	1554	1437	1550	26	422	5	1
16454	at2g38260	pseudogene			pseudogene similar to carboxyl transferase alpha s	1	3166	488	584	66	146	5	1
16665	at3g12140	protein_coding	Emsy N Terminus (ENT)/ plant Tudor-like domains-co		Emsy N Terminus (ENT)/ plant Tudor-like domains-co	1	406	136	237	81	397	5	1
16888	at3g42806	transposable_element_gene	transposable element gene		Mutator-like transposase family has a 2.2e-53 P-va	1	4660	3846	4156	10	67	5	1
17022	at3g61020	pseudogene			pseudogene similar to P0034A04.28 several hypothet	1	1907	516	686	25	111	5	1
17453	at5g04880	pseudogene		pseudogene of ABC transporter family protein	expressed protein	1	1856	367	459	12	36	5	1
17827	at5g56210	protein_coding	WPP domain interacting protein 2		WPP domain interacting protein 2 (WIP2); BEST Arab	939	2178	1197	2016	8	214	5	1
15568	at1g17420	protein_coding	lipoxygenase 3	Lipoxygenase	lipoxygenase 3 (LOX3); FUNCTIONS IN: oxidoreductas	1	492	57	145	80	35863	4	1
15608	at1g20920	protein_coding	P-loop containing nucleoside triphosphate hydrolas		P-loop containing nucleoside triphosphate hydrolas	3942	4720	4251	4328	18	1008	4	1
15619	at1g22350	pseudogene			pseudogene putative UDP-glucose glucosyltransferas	1	1621	942	1105	29	187	4	1
15637	at1g26150	protein_coding	proline-rich extensin-like receptor kinase 10		proline-rich extensin-like receptor kinase 10 (PER	2109	3661	3303	3397	33	400	4	1
15669	at1g29600	protein_coding	Zinc finger C-x8-C-x5-C-x3-H type family protein		Zinc finger C-x8-C-x5-C-x3-H type family protein;	1734	1957	1811	1889	21	57	4	1
15678	at1g30300	protein_coding	Metallo-hydrolase/oxidoreductase superfamily prote		Metallo-hydrolase/oxidoreductase superfamily prote	2007	2371	2068	2164	9	147	4	1
15850	at1g61520	protein_coding	photosystem I light harvesting complex gene 3	PSI type III chlorophyll a/b-binding protein (Lhca	photosystem I light harvesting complex gene 3 (LHC	820	1669	1279	1421	17	57473	4	1
15848	at1g61520	protein_coding	photosystem I light harvesting complex gene 3	PSI type III chlorophyll a/b-binding protein (Lhca	photosystem I light harvesting complex gene 3 (LHC	359	1669	1279	1421	17	57473	4	1
15849	at1g61520	protein_coding	photosystem I light harvesting complex gene 3	PSI type III chlorophyll a/b-binding protein (Lhca	photosystem I light harvesting complex gene 3 (LHC	820	1455	1279	1421	17	57473	4	1
15890	at1g65390	protein_coding	phloem protein 2 A5		phloem protein 2 A5 (PP2-A5); FUNCTIONS IN: carboh	1	591	302	433	595	6427	4	1
15891	at1g65390	protein_coding	phloem protein 2 A5		phloem protein 2 A5 (PP2-A5); FUNCTIONS IN: carboh	13	591	302	433	595	6427	4	1
16010	at1g79245	pseudogene		pseudogene of unknown protein	expressed protein Several heterogeneous transcript	1	4780	876	983	1244	14594	4	1
16034	at1g79245	pseudogene		pseudogene of unknown protein	expressed protein Several heterogeneous transcript	1	4780	2204	2296	1244	14594	4	1
16068	at1g79970	protein_coding			unknown protein; FUNCTIONS IN: molecular_function	626	1318	813	947	5	182	4	1
16069	at1g79970	protein_coding			unknown protein; FUNCTIONS IN: molecular_function	626	1672	813	947	5	182	4	1
16083	at1g80980	protein_coding			unknown protein; FUNCTIONS IN: molecular_function	1142	2030	1587	1668	5	39	4	1
16107	at2g05100	protein_coding	photosystem II light harvesting complex gene 2.1	Lhcb2.1 protein encoding a subunit of the light ha	photosystem II light harvesting complex gene 2.1 (	1	861	65	305	75	29733	4	1
16120	at2g06950	transposable_element_gene	transposable element gene		copia-like retrotransposon family has a 2.7e-243 P	1	4209	2928	3060	61	178	4	1
16187	at2g15080	protein_coding	receptor like protein 19		receptor like protein 19 (RLP19); FUNCTIONS IN: ki	1	3033	2876	2968	9	1843	4	1
16188	at2g15080	protein_coding	receptor like protein 19		receptor like protein 19 (RLP19); FUNCTIONS IN: ki	1	3309	2876	2968	9	1843	4	1
16291	at2g25590	protein_coding	Plant Tudor-like protein		Plant Tudor-like protein; FUNCTIONS IN: RNA bindin	376	794	480	551	80	108	4	1
16322	at2g27950	protein_coding	Ring/U-Box superfamily protein		Ring/U-Box superfamily protein; FUNCTIONS IN: zinc	3143	4250	3982	4084	6	410	4	1
16382	at2g36120	protein_coding	Glycine-rich protein family	Encodes a glycine rich protein that is involved in	DEFECTIVELY ORGANIZED TRIBUTARIES 1 (DOT1); INVOLV	1	1029	221	717	42	3561	4	1
16460	at2g38260	pseudogene			pseudogene similar to carboxyl transferase alpha s	1	3166	1674	1808	66	146	4	1
16466	at2g38980	pseudogene			pseudogene similar to fiber protein Fb12 blastp m	1	2346	340	421	19	66	4	1
16469	at2g38980	pseudogene			pseudogene similar to fiber protein Fb12 blastp m	1	2346	957	1042	19	66	4	1
16481	at2g39340	protein_coding	SAC3/GANP/Nin1/mts3/eIF-3 p25 family		SAC3/GANP/Nin1/mts3/eIF-3 p25 family; CONTAINS Int	1128	2027	1512	1608	12	638	4	1
16564	at3g03855	pseudogene		pseudogene of disease resistance protein	expressed protein similar to GB:AAC72977 (Arabidop	1	3791	580	712	8	95	4	1
16782	at3g25495	pseudogene		pseudogene of leucine-rich repeat protein	expressed protein	1	6444	339	671	29	77	4	1
16849	at3g29120	transposable_element_gene	transposable element gene		hAT-like transposase family (hobo/Ac/Tam3) has a 5	1	694	549	645	10	20	4	1
16850	at3g29290	protein_coding	Pentatricopeptide repeat (PPR) superfamily protein		embryo defective 2076 (emb2076); CONTAINS InterPro	1	1762	91	198	28	238	4	1
16893	at3g43510	transposable_element_gene	transposable element gene		copia-like retrotransposon family has a 2.3e-11 P-	1	1507	838	910	45	183	4	1
16896	at3g43510	transposable_element_gene	transposable element gene		copia-like retrotransposon family has a 2.3e-11 P-	1	1507	1198	1310	45	183	4	1
16914	at3g46385	pseudogene		pseudogene of unknown protein	expressed protein	1	1087	311	512	43	107	4	1
16936	at3g47680	protein_coding	DNA binding		DNA binding; BEST Arabidopsis thaliana protein mat	1	1381	1064	1291	57	184	4	1
16946	at3g48650	pseudogene			pseudogene At14a-related protein similar to At14a	1	1487	43	250	6	91	4	1
17124	at4g08110	transposable_element_gene	transposable element gene		CACTA-like transposase family (Ptta/En/Spm) has a	1	2715	1616	1702	31	110	4	1
17144	at4g10690	transposable_element_gene	transposable element gene		copia-like retrotransposon family has a 1.5e-256 P	1	4557	1135	1261	25	169	4	1
17243	at4g21400	protein_coding	cysteine-rich RLK (RECEPTOR-like protein kinase) 2	Encodes a cysteine-rich receptor-like protein kina	cysteine-rich RLK (RECEPTOR-like protein kinase) 2	1739	2579	2479	2571	232	1292	4	1
17247	at4g21410	protein_coding	cysteine-rich RLK (RECEPTOR-like protein kinase) 2	Encodes a cysteine-rich receptor-like protein kina	cysteine-rich RLK (RECEPTOR-like protein kinase) 2	1878	2743	1996	2106	90	2873	4	1
17360	at4g36648	other_rna	other RNA	Unknown gene		1	1885	304	489	49	1257	4	1
17417	at5g02950	protein_coding	Tudor/PWWP/MBT superfamily protein		Tudor/PWWP/MBT superfamily protein; CONTAINS Inter	1	2229	27	151	6	79	4	1
17490	at5g10600	protein_coding	cytochrome P450 family 81 subfamily K polypeptide	member of CYP81K	cytochrome P450 family 81 subfamily K polypeptide	1	1843	1183	1281	4	65	4	1
17888	at5g63370	protein_coding	Protein kinase superfamily protein		Protein kinase superfamily protein; FUNCTIONS IN:	1	3319	807	974	79	2580	4	1
17886	at5g63370	protein_coding	Protein kinase superfamily protein		Protein kinase superfamily protein; FUNCTIONS IN:	1	2877	807	974	79	2580	4	1
17887	at5g63370	protein_coding	Protein kinase superfamily protein		Protein kinase superfamily protein; FUNCTIONS IN:	1	2880	807	974	79	2580	4	1
17889	at5g63370	protein_coding	Protein kinase superfamily protein		Protein kinase superfamily protein; FUNCTIONS IN:	455	3347	807	974	79	2580	4	1
15458	at1g02816	protein_coding	Protein of unknown function DUF538		Protein of unknown function DUF538; FUNCTIONS IN:	1	1009	679	782	8	125	3	1
15469	at1g03940	protein_coding	HXXXD-type acyl-transferase family protein		HXXXD-type acyl-transferase family protein; FUNCTI	1	1515	577	708	6	29	3	1
15506	at1g10470	protein_coding	response regulator 4	Encodes a two-component response regulator. Acts r	response regulator 4 (ARR4); CONTAINS InterPro DOM	1256	1631	1425	1508	22	1710	3	1
15570	at1g17550	protein_coding	homology to ABI2	Protein Phosphatase 2C	homology to ABI2 (HAB2); FUNCTIONS IN: protein ser	1	1299	38	247	24	573	3	1
15623	at1g22810	protein_coding	Integrase-type DNA-binding superfamily protein	encodes a member of the DREB subfamily A-5 of ERF/	Integrase-type DNA-binding superfamily protein; FU	1	807	494	598	5	348	3	1
15703	at1g32860	protein_coding	Glycosyl hydrolase superfamily protein		Glycosyl hydrolase superfamily protein; FUNCTIONS	487	1820	729	836	117	1244	3	1
15740	at1g43886	transposable_element_gene	transposable element gene		copia-like retrotransposon family has a 5.3e-165 P	1	6269	3264	4242	9	122	3	1
15745	at1g45120	transposable_element_gene	transposable element gene		copia-like retrotransposon family has a 1.5e-294 P	1	4401	1221	1577	8	72	3	1
15768	at1g49832	other_rna				1	619	217	352	3	13	3	1
15835	at1g61190	protein_coding	LRR and NB-ARC domains-containing disease resistan		LRR and NB-ARC domains-containing disease resistan	1	2643	1660	1736	86	908	3	1
15852	at1g61667	protein_coding	Protein of unknown function DUF538		Protein of unknown function DUF538; FUNCTIONS IN:	1	426	143	307	12	70	3	1
15858	at1g62860	pseudogene		pseudogene of pentatricopeptide (PPR) repeat-conta		1	2342	27	214	12	72	3	1
15865	at1g63130	protein_coding	Tetratricopeptide repeat (TPR)-like superfamily pr	Transacting siRNA generating locus. Its derived si	Tetratricopeptide repeat (TPR)-like superfamily pr	1	2420	2050	2178	5	103	3	1
15924	at1g68350	protein_coding			unknown protein; FUNCTIONS IN: molecular_function	1	776	190	300	4	116	3	1
15993	at1g77800	protein_coding	PHD finger family protein		PHD finger family protein; FUNCTIONS IN: zinc ion	2149	2496	2326	2408	84	623	3	1
16014	at1g79245	pseudogene		pseudogene of unknown protein	expressed protein Several heterogeneous transcript	1	4780	1182	1321	1244	14594	3	1
16031	at1g79245	pseudogene		pseudogene of unknown protein	expressed protein Several heterogeneous transcript	1	4780	2008	2134	1244	14594	3	1
16039	at1g79245	pseudogene		pseudogene of unknown protein	expressed protein Several heterogeneous transcript	1	4780	2414	2509	1244	14594	3	1
16045	at1g79245	pseudogene		pseudogene of unknown protein	expressed protein Several heterogeneous transcript	1	4780	3010	3090	1244	14594	3	1
16053	at1g79245	pseudogene		pseudogene of unknown protein	expressed protein Several heterogeneous transcript	1	4780	3529	3636	1244	14594	3	1
16054	at1g79245	pseudogene		pseudogene of unknown protein	expressed protein Several heterogeneous transcript	1	4780	3529	3649	1244	14594	3	1
16077	at1g80550	protein_coding	Pentatricopeptide repeat (PPR) superfamily protein		Pentatricopeptide repeat (PPR) superfamily protein	1	1759	1357	1486	23	171	3	1
16099	at2g02790	protein_coding	IQ-domain 29		IQ-domain 29 (IQD29); FUNCTIONS IN: calmodulin bin	1755	3032	2883	2982	10	66	3	1
16136	at2g11240	transposable_element_gene	transposable element gene		non-LTR retrotransposon family (LINE) has a 1.1e-3	1	6063	2359	2437	540	1844	3	1
16265	at2g22390	pseudogene			pseudogene putative GTP-binding protein similar to	1	1224	417	798	4	9	3	1
16270	at2g23200	protein_coding	Protein kinase superfamily protein		Protein kinase superfamily protein; FUNCTIONS IN:	1	2633	2192	2321	6	265	3	1
16280	at2g24110	pseudogene			40S ribosomal protein S11 expressed pseudogene sim	1	1018	679	796	5	7	3	1
16304	at2g26360	protein_coding	Mitochondrial substrate carrier family protein		Mitochondrial substrate carrier family protein; FU	1344	1698	1478	1562	4	30	3	1
16461	at2g38260	pseudogene			pseudogene similar to carboxyl transferase alpha s	1	3166	1882	2020	66	146	3	1
16467	at2g38980	pseudogene			pseudogene similar to fiber protein Fb12 blastp m	1	2346	496	718	19	66	3	1
16471	at2g38980	pseudogene			pseudogene similar to fiber protein Fb12 blastp m	1	2346	1232	1711	19	66	3	1
16543	at2g47890	protein_coding	B-box type zinc finger protein with CCT domain		B-box type zinc finger protein with CCT domain; FU	1	720	404	481	25	471	3	1
16551	at3g02250	protein_coding	O-fucosyltransferase family protein		O-fucosyltransferase family protein; CONTAINS Inte	2273	3261	3107	3236	9	473	3	1
16562	at3g03550	protein_coding	RING/U-box superfamily protein		RING/U-box superfamily protein; FUNCTIONS IN: zinc	1	1483	828	928	4	150	3	1
16784	at3g25495	pseudogene		pseudogene of leucine-rich repeat protein	expressed protein	1	6444	910	1017	29	77	3	1
16794	at3g25495	pseudogene		pseudogene of leucine-rich repeat protein	expressed protein	1	6444	3385	3489	29	77	3	1
16799	at3g25495	pseudogene		pseudogene of leucine-rich repeat protein	expressed protein	1	6444	4719	4810	29	77	3	1
16806	at3g25495	pseudogene		pseudogene of leucine-rich repeat protein	expressed protein	1	6444	5560	5651	29	77	3	1
16807	at3g25495	pseudogene		pseudogene of leucine-rich repeat protein	expressed protein	1	6444	5712	5811	29	77	3	1
16848	at3g29120	transposable_element_gene	transposable element gene		hAT-like transposase family (hobo/Ac/Tam3) has a 5	1	694	153	231	10	20	3	1
16874	at3g41768	ribosomal_rna	rRNA		18SrRNA	1	1808	1177	1303	42	25596	3	1
16876	at3g42052	transposable_element_gene	transposable element gene		gypsy-like retrotransposon family has a 4.0e-162 P	1	7144	3990	4413	32	100	3	1
17003	at3g57640	protein_coding	Protein kinase superfamily protein		Protein kinase superfamily protein; FUNCTIONS IN:	1	1258	415	958	4	70	3	1
17017	at3g59780	protein_coding	Rhodanese/Cell cycle control phosphatase superfami		Rhodanese/Cell cycle control phosphatase superfami	187	473	273	393	22	2400	3	1
17031	at3g61690	protein_coding	nucleotidyltransferases		nucleotidyltransferases; FUNCTIONS IN: nucleotidyl	4897	5465	5203	5357	19	468	3	1
17083	at4g03450	protein_coding	Ankyrin repeat family protein		Ankyrin repeat family protein; CONTAINS InterPro D	1	838	228	338	5	223	3	1
17119	at4g08093	pseudogene		pseudogene of unknown protein	expressed protein blastp match of 44% identity and	1	1459	590	809	5	24	3	1
17128	at4g08110	transposable_element_gene	transposable element gene		CACTA-like transposase family (Ptta/En/Spm) has a	1	2715	2175	2255	31	110	3	1
17148	at4g11270	protein_coding	Transducin/WD40 repeat-like superfamily protein		Transducin/WD40 repeat-like superfamily protein; F	1	2782	2642	2729	10	452	3	1
17183	at4g13810	protein_coding	receptor like protein 47		receptor like protein 47 (RLP47); CONTAINS InterPr	31	2256	1921	2026	12	112	3	1
17184	at4g13810	protein_coding	receptor like protein 47		receptor like protein 47 (RLP47); CONTAINS InterPr	1821	2479	1921	2026	12	112	3	1
17314	at4g31820	protein_coding	Phototropic-responsive NPH3 family protein	A member of the NPY family genes (NPY1/AT4G31820 N	ENHANCER OF PINOID (ENP); FUNCTIONS IN: signal tra	2917	3781	3056	3174	23	1019	3	1
17341	at4g34131	protein_coding	UDP-glucosyl transferase 73B3		UDP-glucosyl transferase 73B3 (UGT73B3); FUNCTIONS	1	1762	781	865	13	139	3	1
17457	at5g04880	pseudogene		pseudogene of ABC transporter family protein	expressed protein	1	1856	671	872	12	36	3	1
17555	at5g17860	protein_coding	calcium exchanger 7		calcium exchanger 7 (CAX7); FUNCTIONS IN: cation:c	1	1987	1165	1271	15	722	3	1
17624	at5g28330	pseudogene			pseudogene RNA recognition motif (RRM) - containin	1	974	752	839	16	26	3	1
17629	at5g34790	transposable_element_gene	transposable element gene		CACTA-like transposase family (Ptta/En/Spm) has a	1	2076	1062	1158	11	38	3	1
17640	at5g34853	transposable_element_gene	transposable element gene		Mutator-like transposase family has a 2.7e-48 P-va	1	3413	347	974	29	220	3	1
17675	at5g40170	protein_coding	receptor like protein 54		receptor like protein 54 (RLP54); FUNCTIONS IN: ki	1	2484	1660	2118	173	1059	3	1
17716	at5g43403	other_rna	other RNA	Unknown gene		1	557	333	464	32	54	3	1
17743	at5g46450	protein_coding	Disease resistance protein (TIR-NBS-LRR class) fam		Disease resistance protein (TIR-NBS-LRR class) fam	2841	3929	3189	3292	142	564	3	1
17745	at5g46470	protein_coding	disease resistance protein (TIR-NBS-LRR class) fam	Encodes RPS6 (RESISTANT TO P. SYRINGAE 6) a member	RESISTANT TO P. SYRINGAE 6 (RPS6); FUNCTIONS IN: t	568	1678	1442	1525	62	829	3	1
17750	at5g46470	protein_coding	disease resistance protein (TIR-NBS-LRR class) fam	Encodes RPS6 (RESISTANT TO P. SYRINGAE 6) a member	RESISTANT TO P. SYRINGAE 6 (RPS6); FUNCTIONS IN: t	5316	5804	5459	5528	62	829	3	1
17770	at5g48620	protein_coding	Disease resistance protein (CC-NBS-LRR class) fami		Disease resistance protein (CC-NBS-LRR class) fami	2755	4977	3383	3485	8	1490	3	1
17802	at5g52310	protein_coding	low-temperature-responsive protein 78 (LTI78) / de	cold regulated gene the 5' region of cor78 has cis	LOW-TEMPERATURE-INDUCED 78 (LTI78); FUNCTIONS IN:	494	967	696	805	69	35587	3	1
17803	at5g52310	protein_coding	low-temperature-responsive protein 78 (LTI78) / de	cold regulated gene the 5' region of cor78 has cis	LOW-TEMPERATURE-INDUCED 78 (LTI78); FUNCTIONS IN:	1052	2765	2316	2395	69	35587	3	1
17837	at5g58160	protein_coding	actin binding		actin binding; FUNCTIONS IN: actin binding; INVOLV	1546	3363	3152	3246	39	208	3	1
17934	at5g67160	protein_coding	HXXXD-type acyl-transferase family protein	Encodes a member of the BAHD acyltransferase super	ENHANCED PSEUDOMONAS SUSCEPTIBILTY 1 (EPS1); FUNCT	1	1429	288	423	7	35	3	1
15456	at1g02560	protein_coding	nuclear encoded CLP protease 5	One of several nuclear-encoded ClpPs (caseinolytic	nuclear encoded CLP protease 5 (CLPP5); FUNCTIONS	1752	2250	1956	2041	11	2197	2	1
15459	at1g03060	protein_coding	Beige/BEACH domain ;WD domain G-beta repeat protei	Encodes a WD/BEACH domain protein involved in cell	SPIRRIG (SPI); FUNCTIONS IN: binding; INVOLVED IN:	3188	6190	5943	6031	20	1280	2	1
15517	at1g12220	protein_coding	Disease resistance protein (CC-NBS-LRR class) fami	Resistance gene mediates resistance against the ba	RESISTANT TO P. SYRINGAE 5 (RPS5); CONTAINS InterP	364	3246	1598	1701	3	171	2	1
15518	at1g12220	protein_coding	Disease resistance protein (CC-NBS-LRR class) fami	Resistance gene mediates resistance against the ba	RESISTANT TO P. SYRINGAE 5 (RPS5); CONTAINS InterP	438	3340	1598	1701	3	171	2	1
15551	at1g15290	protein_coding	Tetratricopeptide repeat (TPR)-like superfamily pr		Tetratricopeptide repeat (TPR)-like superfamily pr	1	1739	1092	1163	9	535	2	1
15606	at1g20510	protein_coding	OPC-8:0 CoA ligase1		OPC-8:0 CoA ligase1 (OPCL1); FUNCTIONS IN: 4-couma	1200	2428	1544	1616	109	6705	2	1
15605	at1g20510	protein_coding	OPC-8:0 CoA ligase1		OPC-8:0 CoA ligase1 (OPCL1); FUNCTIONS IN: 4-couma	1200	2416	1544	1616	109	6705	2	1
15615	at1g21920	protein_coding	Histone H3 K4-specific methyltransferase SET7/9 fa		Histone H3 K4-specific methyltransferase SET7/9 fa	747	1886	785	865	5	154	2	1
15630	at1g23850	protein_coding			unknown protein; BEST Arabidopsis thaliana protein	1	1497	742	868	3	256	2	1
15683	at1g30757	protein_coding			unknown protein; FUNCTIONS IN: molecular_function	1	635	2	114	33	114	2	1
15747	at1g46768	protein_coding	related to AP2 1	encodes a member of the DREB subfamily A-5 of ERF/	related to AP2 1 (RAP2.1); CONTAINS InterPro DOMAI	1	836	179	262	5	95	2	1
15748	at1g46768	protein_coding	related to AP2 1	encodes a member of the DREB subfamily A-5 of ERF/	related to AP2 1 (RAP2.1); CONTAINS InterPro DOMAI	1	836	179	394	5	95	2	1
15770	at1g49970	protein_coding	CLP protease proteolytic subunit 1	Encodes a ClpP-related sequence. Though similar to	CLP protease proteolytic subunit 1 (CLPR1); FUNCTI	1675	1884	1722	1781	7	2234	2	1
15772	at1g50640	protein_coding	ethylene responsive element binding factor 3	encodes a member of the ERF (ethylene response fac	ethylene responsive element binding factor 3 (ERF3	1	1286	309	448	5	711	2	1
15791	at1g53330	protein_coding	Pentatricopeptide repeat (PPR) superfamily protein	encodes a member of the pentatricopeptide repeat (	Pentatricopeptide repeat (PPR) superfamily protein	1	1416	204	300	27	67	2	1
15825	at1g58602	protein_coding	LRR and NB-ARC domains-containing disease resistan		LRR and NB-ARC domains-containing disease resistan	15032	17434	16999	17127	400	3982	2	1
15851	at1g61600	protein_coding	Protein of unknown function (DUF1262)		Protein of unknown function (DUF1262); FUNCTIONS I	425	1367	506	638	9	37	2	1
15902	at1g66980	protein_coding	suppressor of npr1-1 constitutive 4	Encodes SNC4 (suppressor of npr1-1 constitutive 4)	suppressor of npr1-1 constitutive 4 (SNC4); CONTAI	1789	2272	1878	2086	9	729	2	1
15911	at1g67470	protein_coding	Protein kinase superfamily protein		Protein kinase superfamily protein; FUNCTIONS IN:	1	1395	1100	1309	6	113	2	1
15939	at1g70220	protein_coding	RNA-processing Lsm domain		RNA-processing Lsm domain; CONTAINS InterPro DOMAI	1435	1874	1597	1718	5	12	2	1
15946	at1g71720	protein_coding	Nucleic acid-binding proteins superfamily		Nucleic acid-binding proteins superfamily; FUNCTIO	1	857	495	562	24	398	2	1
15979	at1g76180	protein_coding	Dehydrin family protein	Encodes a dehydrin protein whose expression is ind	EARLY RESPONSE TO DEHYDRATION 14 (ERD14); FUNCTION	734	1202	790	911	134	11495	2	1
15980	at1g76180	protein_coding	Dehydrin family protein	Encodes a dehydrin protein whose expression is ind	EARLY RESPONSE TO DEHYDRATION 14 (ERD14); FUNCTION	734	1256	790	911	134	11495	2	1
16004	at1g79245	pseudogene		pseudogene of unknown protein	expressed protein Several heterogeneous transcript	1	4780	294	320	1244	14594	2	1
16009	at1g79245	pseudogene		pseudogene of unknown protein	expressed protein Several heterogeneous transcript	1	4780	729	844	1244	14594	2	1
16020	at1g79245	pseudogene		pseudogene of unknown protein	expressed protein Several heterogeneous transcript	1	4780	1494	1576	1244	14594	2	1
16029	at1g79245	pseudogene		pseudogene of unknown protein	expressed protein Several heterogeneous transcript	1	4780	1991	2134	1244	14594	2	1
16057	at1g79245	pseudogene		pseudogene of unknown protein	expressed protein Several heterogeneous transcript	1	4780	3971	4071	1244	14594	2	1
16059	at1g79245	pseudogene		pseudogene of unknown protein	expressed protein Several heterogeneous transcript	1	4780	4126	4325	1244	14594	2	1
16126	at2g11240	transposable_element_gene	transposable element gene		non-LTR retrotransposon family (LINE) has a 1.1e-3	1	6063	1020	1181	540	1844	2	1
16146	at2g11240	transposable_element_gene	transposable element gene		non-LTR retrotransposon family (LINE) has a 1.1e-3	1	6063	3664	3779	540	1844	2	1
16150	at2g11240	transposable_element_gene	transposable element gene		non-LTR retrotransposon family (LINE) has a 1.1e-3	1	6063	4196	4346	540	1844	2	1
16168	at2g12460	transposable_element_gene	transposable element gene		expressed protein similar to GB:AAC28203	1	1630	737	812	11	44	2	1
16178	at2g14090	pseudogene			pseudogene expressed protein	1	1586	393	481	4	8	2	1
16196	at2g16390	protein_coding	SNF2 domain-containing protein / helicase domain-c	Putative chromatin remodeling protein member of a	DEFECTIVE IN RNA-DIRECTED DNA METHYLATION 1 (DRD1)	1	943	160	387	2	21	2	1
16202	at2g17110	protein_coding	Protein of unknown function (DUF630 and DUF632)		Protein of unknown function (DUF630 and DUF632); I	1	1104	844	984	11	139	2	1
16233	at2g19250	pseudogene			pseudogene similar to Magnesium-chelatase subunit	1	3015	1639	2028	21	48	2	1
16234	at2g19250	pseudogene			pseudogene similar to Magnesium-chelatase subunit	1	3015	1639	2036	21	48	2	1
16268	at2g22540	protein_coding	K-box region and MADS-box transcription factor fam	Encodes a nuclear protein that acts as a floral re	SHORT VEGETATIVE PHASE (SVP); CONTAINS InterPro DO	1	725	56	525	15	531	2	1
16267	at2g22540	protein_coding	K-box region and MADS-box transcription factor fam	Encodes a nuclear protein that acts as a floral re	SHORT VEGETATIVE PHASE (SVP); CONTAINS InterPro DO	1	710	56	525	15	531	2	1
16279	at2g24110	pseudogene			40S ribosomal protein S11 expressed pseudogene sim	1	1018	447	527	5	7	2	1
16339	at2g30600	protein_coding	BTB/POZ domain-containing protein		BTB/POZ domain-containing protein; INVOLVED IN: ce	507	1344	889	972	152	2718	2	1
16344	at2g31800	protein_coding	Integrin-linked protein kinase family		Integrin-linked protein kinase family; FUNCTIONS I	2894	3384	2967	3031	157	1306	2	1
16361	at2g34780	protein_coding	maternal effect embryo arrest 22	Encodes a novel protein of unknown function that i	MATERNAL EFFECT EMBRYO ARREST 22 (MEE22); Has 1146	2175	3457	2349	2460	5	92	2	1
16363	at2g34970	protein_coding	Trimeric LpxA-like enzyme		Trimeric LpxA-like enzyme; FUNCTIONS IN: binding t	1	2475	2130	2237	8	330	2	1
16451	at2g37940	protein_coding	Arabidopsis Inositol phosphorylceramide synthase 2	I	Arabidopsis Inositol phosphorylceramide synthase 2	1	452	257	354	14	938	2	1
16462	at2g38260	pseudogene			pseudogene similar to carboxyl transferase alpha s	1	3166	1882	2833	66	146	2	1
16542	at2g47070	protein_coding	squamosa promoter binding protein-like 1	member of SPL gene family encodes DNA binding prot	squamosa promoter binding protein-like 1 (SPL1); F	1	904	185	417	13	1539	2	1
16565	at3g03855	pseudogene		pseudogene of disease resistance protein	expressed protein similar to GB:AAC72977 (Arabidop	1	3791	1841	1942	8	95	2	1
16619	at3g07100	protein_coding	Sec23/Sec24 protein transport family protein	Encodes SEC24a/ERMO2. Required for endoplasmic re	ENDOPLASMIC RETICULUM MORPHOLOGY 2 (ERMO2); FUNCTI	3850	5357	5136	5286	12	957	2	1
16625	at3g07280	pseudogene		pseudogene of unknown protein	expressed protein	1	2294	1972	2159	82	216	2	1
16666	at3g12140	protein_coding	Emsy N Terminus (ENT)/ plant Tudor-like domains-co		Emsy N Terminus (ENT)/ plant Tudor-like domains-co	1	406	136	240	81	397	2	1
16693	at3g14800	transposable_element_gene	transposable element gene		hAT-like transposase family (hobo/Ac/Tam3) has a 2	1	3115	195	307	9	113	2	1
16694	at3g14800	transposable_element_gene	transposable element gene		hAT-like transposase family (hobo/Ac/Tam3) has a 2	1	3115	367	471	9	113	2	1
16695	at3g14800	transposable_element_gene	transposable element gene		hAT-like transposase family (hobo/Ac/Tam3) has a 2	1	3115	2468	3005	9	113	2	1
16720	at3g17050	transposable_element_gene	transposable element gene		pseudogene glycine-rich protein similar to glycine	1	1845	640	1328	31	93	2	1
16741	at3g20250	protein_coding	pumilio 5	Encodes a member of the Arabidopsis Pumilio (APUM)	pumilio 5 (PUM5); FUNCTIONS IN: RNA binding bindin	1799	3111	2499	2608	11	216	2	1
16768	at3g24400	pseudogene			pseudogene protein kinase family contains Pfam PF0	1	3339	288	676	2	8	2	1
16769	at3g24400	pseudogene			pseudogene protein kinase family contains Pfam PF0	1	3339	837	938	2	8	2	1
16793	at3g25495	pseudogene		pseudogene of leucine-rich repeat protein	expressed protein	1	6444	3210	3287	29	77	2	1
16796	at3g25495	pseudogene		pseudogene of leucine-rich repeat protein	expressed protein	1	6444	3769	3851	29	77	2	1
16797	at3g25495	pseudogene		pseudogene of leucine-rich repeat protein	expressed protein	1	6444	3934	4087	29	77	2	1
16800	at3g25495	pseudogene		pseudogene of leucine-rich repeat protein	expressed protein	1	6444	4895	5002	29	77	2	1
16837	at3g27997	pseudogene		pseudogene of unknown protein	expressed protein	1	1250	270	635	8	26	2	1
16852	at3g29290	protein_coding	Pentatricopeptide repeat (PPR) superfamily protein		embryo defective 2076 (emb2076); CONTAINS InterPro	1845	2177	2016	2113	28	238	2	1
[truncated: 8,618 more rows]

## Sheet: All Genes
Gene		1408 genes
[truncated: 1,408 more rows]

[truncated: 4 more sheets: GO Terms - All Genes, AorVnotC Genes, GO Terms - AorVnotC, Coverage Histograms]
