# Supplementary material for: High-Throughput RNA Sequencing of Pseudomonas-Infected Arabidopsis Reveals Hidden Transcriptome Complexity and Novel Splice Variants
Source: PLoS One. 2013 Oct 1;8(10):e74183. doi: 10.1371/journal.pone.0074183 (PMC3788074; doi:10.1371/journal.pone.0074183)
Supplement: File S17 — Novel DA Events. (XLSX) [file pone.0074183.s017.xlsx]

## Sheet: Summarized
									Detected?
Event	Gene	Splice_Left	Splice_Right	AS_Event_Type	Event Location	Short_Description	Curator_Description	Computational_Description	CTL1_a	CTL1_b	AVR1_a	AVR1_b	VIR1_a	VIR1_b	CTL6_a	CTL6_b	AVR6_a	AVR6_b	VIR6_a	VIR6_b	CTL12_a	CTL12_b	AVR12_a	AVR12_b	VIR12_a	VIR12_b	MinCoverage.mean	MeanCoverage.mean	MaxCoverage.mean	NumSamples	AorVnotC
18722	at1g10370	537	873	alt_3_prime	CDS	Glutathione S-transferase family protein		EARLY-RESPONSIVE TO DEHYDRATION 9 (ERD9); FUNCTION	0	0	0	0	1	1	0	0	0	0	0	0	0	0	0	0	0	0	286.5	294.357	300	2	1
28918	at4g37980	1445	1665	alt_3_prime	CDS	elicitor-activated gene 3-1		elicitor-activated gene 3-1 (ELI3-1); FUNCTIONS IN	0	0	0	0	0	0	0	0	0	0	1	1	0	0	0	0	0	0	197	202.45	206.5	2	1
28917	at4g37980	1445	1611	alt_3_prime	CDS	elicitor-activated gene 3-1		elicitor-activated gene 3-1 (ELI3-1); FUNCTIONS IN	0	0	0	0	0	0	0	0	0	0	0	0	0	0	0	0	1	1	70.5	148.565	195.5	2	1
22930	at2g29450	570	664	alt_3_prime	CDS	glutathione S-transferase tau 5	Encodes a member of the TAU glutathione S-transfer	glutathione S-transferase tau 5 (GSTU5); FUNCTION	0	0	0	0	1	1	0	0	0	0	0	0	0	0	0	0	0	0	96.5	124.32	154	2	1
23399	at2g38870	354	652	alt_3_prime	CDS	Serine protease inhibitor potato inhibitor I-type	Predicted to encode a PR (pathogenesis-related) pe	Serine protease inhibitor potato inhibitor I-type	0	0	1	0	1	1	0	0	0	0	1	0	0	0	0	0	0	0	106	111.679	124	4	1
23569	at2g41100	1115	1141	alt_3_prime	CDS	Calcium-binding EF hand family protein	encodes a calmodulin-like protein with six potenti	TOUCH 3 (TCH3); FUNCTIONS IN: calcium ion binding;	0	0	0	0	0	0	0	0	1	1	0	0	0	0	0	0	0	0	81	105.632	139.5	2	1
19941	at1g33720	2315	2691	alt_3_prime	CDS	cytochrome P450 family 76 subfamily C polypeptide	member of CYP76C	cytochrome P450 family 76 subfamily C polypeptide	0	0	0	0	0	0	0	0	1	0	1	0	0	0	1	1	0	0	3.75	103.862	279.25	4	1
27095	at4g08870	1425	1513	alt_3_prime	CDS	Arginase/deacetylase superfamily protein	Encodes one of the two arginase in the genome. Gen	Arginase/deacetylase superfamily protein; FUNCTION	0	0	0	0	0	0	0	0	0	0	1	1	0	0	0	1	0	1	62.75	92.6389	121.75	4	1
23570	at2g41100	1115	1197	alt_3_prime	CDS	Calcium-binding EF hand family protein	encodes a calmodulin-like protein with six potenti	TOUCH 3 (TCH3); FUNCTIONS IN: calcium ion binding;	0	0	0	0	1	0	0	0	1	1	1	1	0	0	1	1	1	1	65.2222	79.3444	93.7778	9	1
21005	at1g65390	1590	1750	alt_3_prime	CDS	phloem protein 2 A5		phloem protein 2 A5 (PP2-A5); FUNCTIONS IN: carboh	0	0	0	0	1	1	0	0	0	0	0	0	0	0	0	0	0	0	53.5	65.8857	78	2	1
26768	at4g00430	1472	1752	alt_3_prime	CDS	plasma membrane intrinsic protein 1;4	a member of the plasma membrane intrinsic protein	plasma membrane intrinsic protein 1;4 (PIP1;4); FU	0	0	0	0	0	0	0	0	0	0	0	1	0	0	0	0	1	1	49.6667	63.5694	69.3333	3	1
27700	at4g18440	496	562	alt_3_prime	CDS	L-Aspartase-like family protein		L-Aspartase-like family protein; FUNCTIONS IN: N6-	0	0	1	0	0	0	0	0	0	0	1	1	0	0	0	0	0	1	39.5	61.4239	72.5	4	1
22643	at2g24850	401	570	alt_3_prime	CDS	tyrosine aminotransferase 3	Encodes a tyrosine aminotransferase that is respon	tyrosine aminotransferase 3 (TAT3); CONTAINS Inter	0	0	1	0	0	0	0	0	1	1	1	0	0	0	0	0	0	0	43	57.6607	61	4	1
27699	at4g18440	493	562	alt_3_prime	CDS	L-Aspartase-like family protein		L-Aspartase-like family protein; FUNCTIONS IN: N6-	0	0	0	0	1	0	0	0	0	0	1	1	0	0	0	0	0	1	43.75	57.475	65.25	4	1
23323	at2g37170	604	673	alt_3_prime	CDS	plasma membrane intrinsic protein 2	a member of the plasma membrane intrinsic protein	plasma membrane intrinsic protein 2 (PIP2B); FUNCT	0	0	0	0	0	0	0	0	0	0	1	1	0	0	0	0	0	1	43.3333	57.1014	72.3333	3	1
18057	at1g01650	1586	1689	alt_3_prime	CDS	SIGNAL PEPTIDE PEPTIDASE-LIKE 4		SIGNAL PEPTIDE PEPTIDASE-LIKE 4 (SPPL4); FUNCTIONS	0	0	0	0	0	0	0	0	0	0	1	1	0	0	0	0	1	0	37.6667	56.7549	68.3333	3	1
26300	at3g57460	1518	1593	alt_3_prime	CDS	catalytics;metal ion binding		catalytics;metal ion binding; FUNCTIONS IN: cataly	0	0	0	0	0	0	0	0	1	0	0	0	0	0	1	1	0	1	27.5	55.7634	81.75	4	1
20369	at1g51780	1266	1357	alt_3_prime	CDS	IAA-leucine resistant (ILR)-like gene 5	encodes a member of the six Arabidopsis IAA-amino	IAA-leucine resistant (ILR)-like gene 5 (ILL5); FU	0	0	1	0	1	0	0	0	0	0	1	1	0	0	0	0	0	1	52.6	54.5833	57.4	5	1
19844	at1g31580	269	363	alt_5_prime	CDS	ECS1	Encodes cell wall protein. ECS1 is not a Xcc750 r	ECS1; Has 14 Blast hits to 14 proteins in 2 specie	0	0	0	0	0	0	0	0	0	0	0	0	0	0	1	1	0	0	42.5	54.0312	67.5	2	1
26491	at3g60420	979	1044	alt_3_prime	CDS	Phosphoglycerate mutase family protein		Phosphoglycerate mutase family protein; CONTAINS I	0	0	0	0	0	0	0	0	1	0	1	0	0	0	1	1	1	1	28	53.0104	87.5	6	1
22649	at2g24850	684	777	alt_3_prime	CDS	tyrosine aminotransferase 3	Encodes a tyrosine aminotransferase that is respon	tyrosine aminotransferase 3 (TAT3); CONTAINS Inter	0	0	1	0	0	0	0	0	1	1	1	1	0	0	1	1	1	1	50	52.9788	56	9	1
28528	at4g31860	438	542	alt_3_prime	CDS;three_prime_UTR	Protein phosphatase 2C family protein		Protein phosphatase 2C family protein; FUNCTIONS I	0	0	0	0	0	0	0	0	1	1	0	0	0	0	1	0	0	0	43.6667	45.0667	48.3333	3	1
18052	at1g01470	386	476	alt_3_prime	CDS	Late embryogenesis abundant protein	Encodes late-embryogenesis abundant protein whose	LATE EMBRYOGENESIS ABUNDANT 14 (LEA14); CONTAINS I	0	0	1	0	1	1	0	0	0	0	0	0	0	0	0	0	0	0	41.3333	44.2222	49	3	1
18575	at1g08230	1431	2445	alt_5_prime	CDS	Transmembrane amino acid transporter family protei		Transmembrane amino acid transporter family protei	0	0	0	0	0	0	0	0	0	0	1	1	0	0	0	0	0	0	7	41.9555	71	2	1
26293	at3g57460	246	403	alt_5_prime	CDS	catalytics;metal ion binding		catalytics;metal ion binding; FUNCTIONS IN: cataly	0	0	0	0	0	0	0	0	1	0	1	0	0	0	1	1	1	0	2.6	39.4876	150.6	5	1
19742	at1g30400	30	430	alt_5_prime	five_prime_UTR	multidrug resistance-associated protein 1	glutathione S-conjugate transporting ATPase (AtMRP	multidrug resistance-associated protein 1 (MRP1);	0	0	0	0	1	0	0	0	1	0	1	1	0	0	0	1	0	0	3.8	38.0286	46.2	5	1
19948	at1g33960	647	926	alt_5_prime	CDS	P-loop containing nucleoside triphosphate hydrolas	Identified as a gene that is induced by avirulence	AVRRPT2-INDUCED GENE 1 (AIG1); FUNCTIONS IN: GTP b	0	0	0	0	0	0	0	0	1	1	1	0	0	0	1	1	0	0	22.4	34.513	37.2	5	1
25151	at3g20250	3059	3163	alt_3_prime	CDS	pumilio 5	Encodes a member of the Arabidopsis Pumilio (APUM)	pumilio 5 (PUM5); FUNCTIONS IN: RNA binding bindin	0	0	0	0	0	0	0	0	0	0	1	0	0	0	1	1	0	0	0.333333	34.463	112.333	3	1
23772	at2g44490	2298	2396	alt_3_prime	CDS	Glycosyl hydrolase superfamily protein	Encodes a glycosyl hydrolase that localizes to per	PENETRATION 2 (PEN2); FUNCTIONS IN: thioglucosidas	0	0	0	0	1	1	0	0	0	0	0	0	0	0	0	0	0	0	19.5	31.7857	37.5	2	1
20394	at1g51820	430	496	alt_3_prime	CDS	Leucine-rich repeat protein kinase family protein		Leucine-rich repeat protein kinase family protein;	0	0	1	0	1	1	0	0	0	0	0	0	0	0	0	0	0	0	20	31.3016	42.3333	3	1
23568	at2g41100	745	826	alt_3_prime	CDS;five_prime_UTR	Calcium-binding EF hand family protein	encodes a calmodulin-like protein with six potenti	TOUCH 3 (TCH3); FUNCTIONS IN: calcium ion binding;	0	0	0	0	0	0	0	0	1	1	1	1	0	0	1	1	0	1	23.4286	30.4214	34	7	1
27096	at4g08870	1641	1835	alt_3_prime	CDS	Arginase/deacetylase superfamily protein	Encodes one of the two arginase in the genome. Gen	Arginase/deacetylase superfamily protein; FUNCTION	0	0	0	0	0	0	0	0	0	0	1	1	0	0	0	0	1	1	14	28.2143	32.25	4	1
20104	at1g44790	1075	1160	alt_3_prime	CDS	ChaC-like family protein		ChaC-like family protein; CONTAINS InterPro DOMAIN	0	0	1	0	0	0	0	0	0	0	1	1	0	0	1	0	0	0	24	26.4167	27.75	4	1
22802	at2g26740	743	824	alt_5_prime	CDS	soluble epoxide hydrolase	Encodes a soluble epoxide hydrolase whose expressi	soluble epoxide hydrolase (SEH); CONTAINS InterPro	0	0	0	0	0	0	0	0	0	0	1	1	0	0	1	0	0	0	23.3333	25.2222	27.3333	3	1
22434	at2g20142	679	774	alt_3_prime	CDS	Toll-Interleukin-Resistance (TIR) domain family pr		Toll-Interleukin-Resistance (TIR) domain family pr	0	0	0	0	0	0	0	0	1	1	1	0	0	0	0	0	0	0	24.3333	25.1111	26.3333	3	1
30858	at5g37720	1345	1437	alt_5_prime	CDS	ALWAYS EARLY 4		ALWAYS EARLY 4 (ALY4); FUNCTIONS IN: nucleotide bi	0	0	1	0	0	0	0	0	1	1	1	0	0	0	1	0	0	0	8.2	25.0943	49.6	5	1
31870	at5g58070	637	718	alt_5_prime	CDS	temperature-induced lipocalin	Encodes a temperature-induced lipocalin TIL1. Inv	temperature-induced lipocalin (TIL); FUNCTIONS IN:	0	0	0	0	1	1	0	0	0	0	1	0	0	0	0	0	0	0	23.6667	24.75	25.3333	3	1
24798	at3g14400	3336	3499	alt_3_prime	CDS	ubiquitin-specific protease 25	Encodes a ubiquitin-specific protease.	ubiquitin-specific protease 25 (UBP25); FUNCTIONS	0	0	1	0	1	0	0	0	1	1	1	1	0	0	1	1	1	1	22.6	23.94	24.3	10	1
18254	at1g04080	3249	3352	alt_5_prime	CDS	Tetratricopeptide repeat (TPR)-like superfamily pr		PRP39; FUNCTIONS IN: binding; INVOLVED IN: regulat	0	0	1	0	0	0	0	0	1	0	1	1	0	0	1	0	0	0	6.6	23.8217	43.8	5	1
23051	at2g31865	492	587	alt_3_prime	CDS	poly(ADP-ribose) glycohydrolase 2		poly(ADP-ribose) glycohydrolase 2 (PARG2); FUNCTIO	0	0	0	0	0	0	0	0	1	1	0	0	0	0	1	0	0	0	21	22.8889	25.6667	3	1
21436	at1g72650	1780	1942	alt_3_prime	CDS	TRF-like 6	Arabidopsis thaliana myb family transcription fact	TRF-like 6 (TRFL6); FUNCTIONS IN: DNA binding sequ	0	0	0	0	0	0	0	0	0	0	1	1	0	0	0	0	0	1	21.6667	22.4	23.3333	3	1
31703	at5g54430	721	1808	alt_3_prime	CDS	Adenine nucleotide alpha hydrolases-like superfami	Contains a universal stress protein domain. Protei	PHOS32; FUNCTIONS IN: molecular_function unknown;	0	0	0	0	0	0	0	0	1	0	0	0	0	0	1	0	1	1	4.75	22.2785	44.25	4	1
26498	at3g60540	425	863	alt_3_prime	five_prime_UTR	Preprotein translocase Sec Sec61-beta subunit prot		Preprotein translocase Sec Sec61-beta subunit prot	0	0	1	0	0	0	0	0	1	1	0	0	0	0	0	0	0	0	0.666667	22.1176	25.3333	3	1
18930	at1g13990	436	954	alt_3_prime	CDS			unknown protein; FUNCTIONS IN: molecular_function	0	0	0	0	0	0	0	0	0	0	0	0	0	0	1	0	1	1	13.6667	21.4619	32	3	1
27618	at4g17330	8295	8440	alt_5_prime	five_prime_UTR	G2484-1 protein	gene of unknown function expressed in seedlings fl	G2484-1 protein (G2484-1); FUNCTIONS IN: RNA bindi	0	0	0	0	0	0	0	0	0	0	1	1	0	0	1	0	0	0	19	21.2899	23	3	1
21889	at1g80160	460	666	alt_3_prime	CDS	Lactoylglutathione lyase / glyoxalase I family pro		Lactoylglutathione lyase / glyoxalase I family pro	0	0	0	0	0	0	0	0	0	0	0	1	0	0	1	1	1	1	15	21.13	24	5	1
28514	at4g31780	1749	1838	alt_3_prime	CDS	monogalactosyl diacylglycerol synthase 1	Encodes an A-type monogalactosyldiacylglycerol (MG	monogalactosyl diacylglycerol synthase 1 (MGD1); F	0	0	1	0	0	0	0	0	0	0	1	1	0	0	0	0	1	1	16.2	21.0167	26.8	5	1
20038	at1g35710	3076	3181	alt_3_prime	CDS	Protein kinase family protein with leucine-rich re		Protein kinase family protein with leucine-rich re	0	0	0	0	0	0	0	0	1	1	0	0	0	0	1	0	0	0	18.6667	20.5606	22.3333	3	1
18692	at1g09970	2725	2798	alt_3_prime	CDS	Leucine-rich receptor-like protein kinase family p	RLK7 belongs to a leucine-rich repeat class of rec	LRR XI-23; FUNCTIONS IN: protein serine/threonine	0	0	1	0	1	1	0	0	1	1	1	0	0	0	0	0	1	1	16.5	20.3542	21.5	8	1
30625	at5g26920	1724	1834	alt_3_prime	CDS	Cam-binding protein 60-like G	Encodes a calmodulin-binding protein CBP60g (calmo	Cam-binding protein 60-like G (CBP60G); CONTAINS I	0	0	1	0	0	0	0	0	1	1	1	1	0	0	1	1	0	0	11.1429	20.3524	26.2857	7	1
19131	at1g17550	1299	1400	alt_3_prime	CDS	homology to ABI2	Protein Phosphatase 2C	homology to ABI2 (HAB2); FUNCTIONS IN: protein ser	0	0	1	0	1	1	0	0	1	0	1	1	0	0	1	0	1	1	11.5556	20.0522	29.2222	9	1
23136	at2g33380	491	658	alt_3_prime	CDS	Caleosin-related family protein	Encodes a calcium binding protein whose mRNA is in	RESPONSIVE TO DESSICATION 20 (RD20); FUNCTIONS IN:	0	0	0	0	0	0	0	0	1	0	1	1	0	0	1	0	1	1	11.1667	19.4759	24.1667	6	1
19938	at1g33720	691	754	alt_3_prime	CDS	cytochrome P450 family 76 subfamily C polypeptide	member of CYP76C	cytochrome P450 family 76 subfamily C polypeptide	0	0	0	0	0	0	0	0	1	0	1	1	0	0	1	1	1	0	17.8333	18.8974	19.3333	6	1
28728	at4g34150	1873	1941	alt_3_prime	CDS	Calcium-dependent lipid-binding (CaLB domain) fami		Calcium-dependent lipid-binding (CaLB domain) fami	0	0	0	0	0	0	0	0	0	0	1	0	0	0	1	1	1	0	15.75	18.3672	21	4	1
22654	at2g25000	1002	1070	alt_3_prime	CDS	WRKY DNA-binding protein 60	Pathogen-induced transcription factor. Forms prote	WRKY DNA-binding protein 60 (WRKY60); CONTAINS Int	0	0	0	0	0	0	0	0	1	0	1	1	0	0	1	1	1	1	12.4286	17.9714	21.4286	7	1
23484	at2g39800	2094	2159	alt_3_prime	CDS	delta1-pyrroline-5-carboxylate synthase 1	encodes a delta1-pyrroline-5-carboxylate synthase	delta1-pyrroline-5-carboxylate synthase 1 (P5CS1);	0	0	0	0	1	0	0	0	0	0	1	1	0	0	1	1	1	1	16.4286	17.1429	17.8571	7	1
20364	at1g51760	1314	1384	alt_3_prime	CDS	peptidase M20/M25/M40 family protein	encodes a member of the six Arabidopsis IAA-amino	IAA-ALANINE RESISTANT 3 (IAR3); FUNCTIONS IN: meta	0	0	0	0	0	0	0	0	0	0	0	1	0	0	1	1	1	1	15.6	16.7778	17.2	5	1
29223	at5g04410	782	905	alt_3_prime	CDS	NAC domain containing protein 2	NAC family member functions as a transcriptional a	NAC domain containing protein 2 (NAC2); CONTAINS I	0	0	0	0	0	0	0	0	1	1	0	0	0	0	0	0	0	0	15	16.5	18	2	1
22996	at2g30990	2180	2251	alt_5_prime	five_prime_UTR	Protein of unknown function (DUF688)		Protein of unknown function (DUF688); CONTAINS Int	0	0	0	0	1	1	0	0	0	0	0	0	0	0	0	0	0	0	3	16.4151	29	2	1
31701	at5g54430	405	626	alt_5_prime	CDS	Adenine nucleotide alpha hydrolases-like superfami	Contains a universal stress protein domain. Protei	PHOS32; FUNCTIONS IN: molecular_function unknown;	0	0	0	0	1	0	0	0	0	0	1	1	0	0	1	1	0	1	4.16667	16.3725	50	6	1
27479	at4g15233	5398	5488	alt_3_prime	CDS	ABC-2 and Plant PDR ABC-type transporter family pr		ABC-2 and Plant PDR ABC-type transporter family pr	0	0	1	0	1	1	0	0	0	0	0	0	0	0	0	0	0	0	15.6667	15.9524	16	3	1
32242	at5g64810	498	1101	alt_3_prime	CDS	WRKY DNA-binding protein 51	member of WRKY Transcription Factor; Group II-c	WRKY DNA-binding protein 51 (WRKY51); CONTAINS Int	0	0	0	0	0	0	0	0	1	1	1	0	0	0	0	0	0	0	15.3333	15.7971	18.6667	3	1
23877	at2g46440	1437	1498	alt_3_prime	CDS	cyclic nucleotide-gated channels	Member of Cyclic nucleotide gated channel family.	cyclic nucleotide-gated channels (CNGC11); FUNCTIO	0	0	0	0	0	0	0	0	0	0	0	0	0	0	1	1	0	0	15	15.5294	16	2	1
23712	at2g43680	158	700	alt_3_prime	five_prime_UTR	IQ-domain 14		IQ-domain 14 (IQD14); FUNCTIONS IN: calmodulin bin	0	0	0	0	0	0	0	0	1	0	1	1	0	0	1	0	0	0	13.5	15.2976	17	4	1
27761	at4g19450	2215	2293	alt_3_prime	CDS	Major facilitator superfamily protein		Major facilitator superfamily protein; FUNCTIONS I	0	0	0	0	0	0	0	0	0	0	1	1	0	0	0	0	0	0	14	14.6667	16	2	1
22614	at2g23985	719	1122	alt_5_prime	CDS			unknown protein; Has 2 Blast hits to 2 proteins in	0	0	0	0	0	0	0	0	0	0	1	1	0	0	1	0	0	0	13.3333	14.5294	15.3333	3	1
30919	at5g40380	2587	2664	alt_5_prime	CDS	cysteine-rich RLK (RECEPTOR-like protein kinase) 4	Encodes a cysteine-rich receptor-like protein kina	cysteine-rich RLK (RECEPTOR-like protein kinase) 4	0	0	0	0	1	1	0	0	0	0	0	0	0	0	0	0	0	0	13.5	14.5156	15.5	2	1
27825	at4g21410	458	484	alt_5_prime	CDS	cysteine-rich RLK (RECEPTOR-like protein kinase) 2	Encodes a cysteine-rich receptor-like protein kina	cysteine-rich RLK (RECEPTOR-like protein kinase) 2	0	0	0	0	1	1	0	0	0	0	0	0	0	0	0	0	0	0	10	14.1364	19	2	1
29636	at5g11210	455	547	alt_5_prime	CDS	glutamate receptor 2.5	member of Putative ligand-gated ion channel subuni	glutamate receptor 2.5 (GLR2.5); FUNCTIONS IN: int	0	0	0	0	0	0	0	0	0	0	0	0	0	0	1	1	0	0	7	13.7545	19.5	2	1
20323	at1g51270	795	920	alt_3_prime	CDS	structural molecules;transmembrane receptors;struc		structural molecules;transmembrane receptors;struc	0	0	0	0	1	0	0	0	0	1	1	0	0	0	1	1	0	0	8.6	13.5143	18.2	5	1
22485	at2g21150	1453	1536	alt_3_prime	CDS	XAP5 family protein	XAP5 family protein involved in light regulation o	XAP5 CIRCADIAN TIMEKEEPER (XCT); FUNCTIONS IN: mol	0	0	0	0	0	0	0	0	0	0	1	1	0	0	0	0	0	0	12	13.1923	14	2	1
26318	at3g57520	1490	1556	alt_3_prime	CDS	seed imbibition 2		seed imbibition 2 (SIP2); CONTAINS InterPro DOMAIN	0	0	1	0	0	0	0	0	0	0	0	1	0	0	0	0	1	1	11	12.9667	13.75	4	1
22680	at2g25590	1450	1699	alt_3_prime	CDS	Plant Tudor-like protein		Plant Tudor-like protein; FUNCTIONS IN: RNA bindin	0	0	0	0	0	1	0	0	1	0	1	1	0	0	1	0	0	0	3	12.8096	31.8	5	1
26693	at3g63310	709	869	alt_5_prime	CDS	Bax inhibitor-1 family protein	Mediates cell elongation in brassinosteroid signal	BRZ-INSENSITIVE-LONG HYPOCOTYLS 4 (BIL4); CONTAINS	0	0	1	0	0	0	0	0	1	1	0	0	0	0	0	0	0	0	3.33333	12.746	23	3	1
25785	at3g48090	1117	1194	alt_3_prime	CDS	alpha/beta-Hydrolases superfamily protein	Component of R gene-mediated disease resistance in	enhanced disease susceptibility 1 (EDS1); CONTAINS	0	0	0	0	0	0	0	0	1	1	1	0	0	0	1	0	1	1	9.83333	12.4083	14.8333	6	1
31645	at5g53420	1523	1649	alt_3_prime	CDS	CCT motif family protein		CCT motif family protein; FUNCTIONS IN: molecular_	0	0	0	0	0	0	0	0	0	0	1	1	0	0	1	1	0	1	12.4	12.4	12.4	5	1
29455	at5g07770	709	884	alt_3_prime	CDS	Actin-binding FH2 protein		Actin-binding FH2 protein; FUNCTIONS IN: actin bin	0	0	0	0	0	0	0	0	0	0	0	0	0	0	1	1	0	0	6	12.3011	18.5	2	1
32450	at5g67600	270	369	alt_3_prime	CDS			unknown protein; LOCATED IN: plasma membrane; EXPR	0	0	0	0	0	0	0	0	1	1	0	1	0	0	1	1	0	0	9.2	11.9077	14.8	5	1
27570	at4g16900	183	518	alt_5_prime	CDS	Disease resistance protein (TIR-NBS-LRR class) fam		Disease resistance protein (TIR-NBS-LRR class) fam	0	0	1	0	1	0	0	0	0	0	1	1	0	0	0	0	0	1	2.8	11.9031	29.8	5	1
22758	at2g26240	401	469	alt_3_prime	CDS	Transmembrane proteins 14C		Transmembrane proteins 14C; INVOLVED IN: biologica	0	0	1	0	1	0	0	0	1	1	1	0	0	0	1	0	0	1	6.28571	11.64	13.8571	7	1
31436	at5g50200	577	875	alt_5_prime	CDS	nitrate transmembrane transporters	Wound-responsive gene 3 (WR3). Encodes a high-aff	WOUND-RESPONSIVE 3 (WR3); FUNCTIONS IN: nitrate tr	0	0	0	0	1	1	0	0	0	0	0	0	0	0	0	0	0	0	11	11.625	13	2	1
25447	at3g26840	2479	2595	alt_5_prime	CDS	Esterase/lipase/thioesterase family protein		Esterase/lipase/thioesterase family protein; FUNCT	0	0	1	0	1	1	0	0	1	1	1	1	0	0	1	1	0	1	4.9	11.3429	14.2	10	1
18130	at1g02120	3633	3715	alt_3_prime	CDS	GRAM domain family protein	Encodes VAD1 (Vascular Associated Death1) a regula	VASCULAR ASSOCIATED DEATH1 (VAD1); INVOLVED IN: de	0	0	1	0	0	0	0	0	1	1	1	1	0	0	1	0	0	1	10.5714	11.254	11.5714	7	1
24148	at3g02690	774	882	alt_3_prime	CDS	nodulin MtN21 /EamA-like transporter family protei		nodulin MtN21 /EamA-like transporter family protei	0	0	0	0	0	0	0	0	1	0	0	0	0	0	0	0	1	1	9.66667	11.1167	14.6667	3	1
29074	at5g01960	1994	2068	alt_3_prime	CDS	RING/U-box superfamily protein		RING/U-box superfamily protein; FUNCTIONS IN: zinc	0	0	0	0	0	0	0	0	1	1	1	1	0	0	1	0	1	1	8.42857	10.8429	12.2857	7	1
32017	at5g60800	1236	1429	alt_5_prime	CDS	Heavy metal transport/detoxification superfamily p		Heavy metal transport/detoxification superfamily p	0	0	0	0	0	0	0	0	1	0	1	0	0	0	1	1	0	0	0.25	10.7955	13	4	1
24456	at3g07700	3757	3943	alt_5_prime	five_prime_UTR	Protein kinase superfamily protein		Protein kinase superfamily protein; LOCATED IN: ch	0	0	0	0	0	0	0	0	1	0	0	0	0	0	1	1	0	0	2	10.581	20.6667	3	1
26560	at3g61420	3064	3147	alt_3_prime	CDS	BSD domain (BTF2-like transcription factors Synaps		BSD domain (BTF2-like transcription factors Synaps	0	0	0	0	1	0	0	0	0	0	1	1	0	0	0	0	1	1	9.2	10.2941	11.2	5	1
32306	at5g65910	734	830	alt_5_prime	CDS	BSD domain-containing protein		BSD domain-containing protein; FUNCTIONS IN: molec	0	0	1	0	1	0	0	0	0	1	1	1	0	0	0	0	0	0	3.8	10.2191	18.6	5	1
32274	at5g65380	1857	2081	alt_3_prime	CDS	MATE efflux family protein		MATE efflux family protein; FUNCTIONS IN: antiport	0	0	0	0	0	0	0	0	0	0	1	1	0	0	1	1	1	1	8.16667	10.1863	11.8333	6	1
27944	at4g23320	2119	2264	alt_3_prime	CDS	cysteine-rich RLK (RECEPTOR-like protein kinase) 2	Encodes a cysteine-rich receptor-like protein kina	cysteine-rich RLK (RECEPTOR-like protein kinase) 2	0	0	0	0	1	1	0	0	1	1	1	0	0	0	1	1	0	0	4	10.1228	16.4286	7	1
25362	at3g24740	969	1427	alt_3_prime	CDS	Protein of unknown function (DUF1644)		Protein of unknown function (DUF1644); CONTAINS In	0	0	0	0	0	0	0	0	0	0	1	0	0	0	1	1	0	1	6.25	9.9966	15.25	4	1
24727	at3g13430	287	542	alt_5_prime	five_prime_UTR	RING/U-box superfamily protein		RING/U-box superfamily protein; FUNCTIONS IN: zinc	0	0	0	0	1	1	0	0	0	0	0	0	0	0	1	0	0	0	6.66667	9.94444	13	3	1
22609	at2g23980	2754	2838	alt_3_prime	CDS	cyclic nucleotide-gated channel 6	member of Cyclic nucleotide gated channel family	cyclic nucleotide-gated channel 6 (CNGC6); FUNCTIO	0	0	0	0	0	0	0	0	0	0	1	1	0	0	0	0	0	0	4	9.85714	14.5	2	1
28806	at4g35600	1961	2038	alt_3_prime	CDS	Protein kinase superfamily protein	plant-type connexin (gap junction-type protein) a	CONNEXIN 32; FUNCTIONS IN: protein serine/threonin	0	0	1	0	0	0	0	0	1	0	1	1	0	0	1	1	1	1	7.5	9.84375	11.625	8	1
25669	at3g45140	629	709	alt_5_prime	CDS	lipoxygenase 2	Chloroplast lipoxygenase required for wound-induce	lipoxygenase 2 (LOX2); FUNCTIONS IN: lipoxygenase	0	0	1	0	0	0	0	0	1	0	1	1	0	0	0	1	0	1	1.5	9.78533	19.5	6	1
18542	at1g07890	226	671	alt_3_prime	five_prime_UTR	ascorbate peroxidase 1	Encodes a cytosolic ascorbate peroxidase APX1. As	ascorbate peroxidase 1 (APX1); FUNCTIONS IN: L-asc	0	0	0	0	0	0	0	0	1	0	1	1	0	0	0	0	0	0	7.66667	9.66667	12.3333	3	1
28443	at4g30996	481	660	alt_5_prime	CDS	Protein of unknown function (DUF1068)		Protein of unknown function (DUF1068); FUNCTIONS I	0	0	0	0	1	1	0	0	0	0	0	0	0	0	0	0	0	0	3	9.43277	15.5	2	1
27483	at4g15450	840	1140	alt_3_prime	CDS	Senescence/dehydration-associated protein-related		Senescence/dehydration-associated protein-related;	0	0	1	0	0	0	0	0	0	0	1	1	0	0	0	0	0	1	7.75	9.15385	10.75	4	1
22225	at2g14260	971	1099	alt_5_prime	CDS	proline iminopeptidase	encodes proline iminopeptidase	proline iminopeptidase (PIP); FUNCTIONS IN: aminop	0	0	0	0	0	0	0	0	1	1	1	0	0	0	1	0	0	1	7.6	9.06667	10	5	1
30893	at5g38895	383	660	alt_3_prime	five_prime_UTR;CDS	RING/U-box superfamily protein		RING/U-box superfamily protein; FUNCTIONS IN: zinc	0	0	0	0	0	0	0	0	1	0	1	0	0	0	1	1	0	0	6.75	9.06098	12.5	4	1
18215	at1g03430	355	513	alt_3_prime	CDS	histidine-containing phosphotransfer factor 5	Encodes AHP5 one of the six Arabidopsis thaliana h	histidine-containing phosphotransfer factor 5 (AHP	0	0	0	0	1	1	0	0	0	0	0	0	0	0	1	0	0	0	3.33333	9	13.6667	3	1
18566	at1g08125	1384	1490	alt_5_prime	CDS	S-adenosyl-L-methionine-dependent methyltransferas		S-adenosyl-L-methionine-dependent methyltransferas	0	0	0	0	0	0	0	0	1	0	1	1	0	0	1	0	0	0	7.75	8.94231	10	4	1
26371	at3g58640	3635	3705	alt_3_prime	CDS	Mitogen activated protein kinase kinase kinase-rel		Mitogen activated protein kinase kinase kinase-rel	0	0	0	0	0	0	0	0	1	0	1	0	0	0	1	0	1	1	7.6	8.9037	9.8	5	1
25166	at3g20390	400	473	alt_3_prime	CDS	endoribonuclease L-PSP family protein		endoribonuclease L-PSP family protein; FUNCTIONS I	0	0	0	0	0	0	0	0	0	0	0	0	0	0	0	0	1	1	7.5	8.87037	10.5	2	1
21504	at1g73805	1069	1134	alt_3_prime	CDS	Calmodulin binding protein-like		Calmodulin binding protein-like; CONTAINS InterPro	0	0	0	0	0	0	0	0	0	0	1	0	0	0	0	0	1	1	4.66667	8.85185	10	3	1
21636	at1g76390	1067	1137	alt_3_prime	CDS	ARM repeat superfamily protein		ARM repeat superfamily protein; FUNCTIONS IN: ubiq	0	0	1	0	1	0	0	0	0	0	1	0	0	0	1	1	0	1	8.33333	8.75	9	6	1
32039	at5g61190	3663	3861	alt_3_prime	CDS	putative endonuclease or glycosyl hydrolase with C		putative endonuclease or glycosyl hydrolase with C	0	0	0	0	0	0	0	0	1	1	0	0	0	0	1	1	0	0	2.5	8.71809	11.5	4	1
23765	at2g44210	1493	1565	alt_3_prime	CDS	Protein of Unknown Function (DUF239)		Protein of Unknown Function (DUF239); INVOLVED IN:	0	0	0	0	0	0	0	0	0	0	1	1	0	0	1	0	0	1	7	8.63542	10	4	1
18477	at1g07000	1530	1621	alt_3_prime	CDS	exocyst subunit exo70 family protein B2	A member of EXO70 gene family putative exocyst sub	exocyst subunit exo70 family protein B2 (EXO70B2);	0	0	0	0	0	0	0	0	0	0	1	0	0	0	1	1	0	0	7.66667	8.61111	9.33333	3	1
26823	at4g01010	2519	2651	alt_5_prime	CDS	cyclic nucleotide-gated channel 13	member of Cyclic nucleotide gated channel family	cyclic nucleotide-gated channel 13 (CNGC13); FUNCT	0	0	0	0	1	1	0	0	0	0	1	0	0	0	0	0	0	0	0	8.52381	13	3	1
18756	at1g10590	1046	1367	alt_3_prime	five_prime_UTR	Nucleic acid-binding OB-fold-like protein		Nucleic acid-binding OB-fold-like protein; INVOLVE	0	0	1	0	0	0	0	0	0	0	1	0	0	0	1	1	0	1	5.4	8.42667	11.2	5	1
18881	at1g12810	119	206	alt_3_prime	CDS	proline-rich family protein		proline-rich family protein; BEST Arabidopsis thal	0	0	0	0	0	0	0	0	1	0	1	1	0	0	0	0	0	0	5.33333	8.41414	11.3333	3	1
19450	at1g23440	521	1745	alt_3_prime	CDS	Peptidase C15 pyroglutamyl peptidase I-like		Peptidase C15 pyroglutamyl peptidase I-like; FUNCT	0	0	0	0	0	0	0	0	1	0	1	1	0	0	1	1	1	1	6.42857	8.40741	9.57143	7	1
24008	at3g01050	1260	1324	alt_3_prime	CDS	membrane-anchored ubiquitin-fold protein 1 precurs		membrane-anchored ubiquitin-fold protein 1 precurs	0	0	1	0	1	0	0	0	1	1	1	1	0	0	1	1	0	1	4.77778	8.34163	10.7778	9	1
23370	at2g38170	1733	1862	alt_3_prime	CDS	cation exchanger 1	Encodes a high affinity vacuolar calcium antiporte	cation exchanger 1 (CAX1); FUNCTIONS IN: calcium:c	0	0	0	0	0	0	0	0	0	0	1	1	0	0	0	0	0	0	7.5	8.33333	11	2	1
24988	at3g17240	1657	1911	alt_5_prime	CDS;three_prime_UTR	lipoamide dehydrogenase 2	lipoamide dehydrogenase precursor	lipoamide dehydrogenase 2 (mtLPD2); FUNCTIONS IN:	0	0	0	0	1	1	0	0	1	0	0	0	0	0	0	0	0	0	1.33333	8.18155	15	3	1
19826	at1g31190	1652	1726	alt_3_prime	CDS	myo-inositol monophosphatase like 1	Encodes a myo-inositol monophosphatase IMPL1 (myo-	myo-inositol monophosphatase like 1 (IMPL1); FUNCT	0	0	0	0	0	0	0	0	0	1	1	1	0	0	1	0	1	1	8	8	8	6	1
32018	at5g60800	1528	1674	alt_3_prime	CDS	Heavy metal transport/detoxification superfamily p		Heavy metal transport/detoxification superfamily p	0	0	0	0	0	0	0	0	1	0	1	0	0	0	1	0	1	1	6.4	8	12.2	5	1
28282	at4g28550	1868	2049	alt_3_prime	CDS	Ypt/Rab-GAP domain of gyp1p superfamily protein		Ypt/Rab-GAP domain of gyp1p superfamily protein; F	0	0	1	0	1	1	0	0	0	1	1	0	0	0	0	0	0	0	6.8	7.95385	8.2	5	1
19772	at1g30420	5792	5963	alt_5_prime	CDS	multidrug resistance-associated protein 12	member of MRP subfamily	multidrug resistance-associated protein 12 (MRP12)	0	0	0	0	0	0	0	0	1	1	0	0	0	0	0	0	0	0	2.5	7.83544	12.5	2	1
20512	at1g53570	556	689	alt_3_prime	CDS	mitogen-activated protein kinase kinase kinase 3	MEK kinase (MAP3Ka)	mitogen-activated protein kinase kinase kinase 3 (	0	0	0	0	1	0	0	0	0	0	1	1	0	0	0	0	0	1	7.75	7.75	7.75	4	1
25300	at3g23570	428	552	alt_3_prime	CDS	alpha/beta-Hydrolases superfamily protein		alpha/beta-Hydrolases superfamily protein; FUNCTIO	0	0	0	0	0	0	0	0	0	0	1	1	0	0	0	0	0	1	6.66667	7.64103	8.33333	3	1
27276	at4g11900	702	820	alt_3_prime	CDS	S-locus lectin protein kinase family protein		S-locus lectin protein kinase family protein; FUNC	0	0	0	0	0	0	0	0	0	0	0	1	0	0	1	1	0	0	2.33333	7.61523	12.6667	3	1
25440	at3g26840	396	528	alt_3_prime	CDS	Esterase/lipase/thioesterase family protein		Esterase/lipase/thioesterase family protein; FUNCT	0	0	1	0	1	0	0	0	1	1	1	0	0	0	1	1	0	0	6	7.59627	14.4286	7	1
29474	at5g08130	2200	2285	alt_3_prime	CDS	basic helix-loop-helix (bHLH) DNA-binding superfam	Arabidopsis thaliana basic helix-loop-helix (bHLH)	BIM1; FUNCTIONS IN: protein binding DNA binding se	0	0	1	0	0	0	0	0	0	0	1	1	0	0	0	0	0	1	6	7.57353	8.25	4	1
19060	at1g16560	356	562	alt_3_prime	CDS;five_prime_UTR	Per1-like family protein		Per1-like family protein; FUNCTIONS IN: molecular_	0	0	0	0	0	0	0	0	1	1	1	1	0	0	0	0	0	0	2.5	7.53571	15	2	1
22460	at2g20630	1651	1752	alt_3_prime	CDS	PP2C induced by AVRRPM1		PP2C induced by AVRRPM1 (PIA1); FUNCTIONS IN: prot	0	0	1	1	0	1	0	0	0	0	1	0	0	0	0	1	0	0	5.2	7.48	10.4	5	1
22100	at2g04450	702	775	alt_5_prime	CDS	nudix hydrolase homolog 6	Encodes a protein with NADH pyrophosphatase activi	nudix hydrolase homolog 6 (NUDT6); FUNCTIONS IN: h	0	0	0	0	0	0	0	0	1	1	1	0	0	0	1	0	0	0	7.25	7.4375	7.5	4	1
30968	at5g41370	2191	2268	alt_5_prime	CDS	homolog of xeroderma pigmentosum complementation g	Encodes XPB1 a DNA repair protein and transcriptio	homolog of xeroderma pigmentosum complementation g	0	0	0	0	0	0	0	0	1	0	1	1	0	0	1	1	0	1	3.5	7.3488	10	6	1
26601	at3g61890	540	733	alt_3_prime	CDS	homeobox 12	Encodes a homeodomain leucine zipper class I (HD-Z	homeobox 12 (HB-12); CONTAINS InterPro DOMAIN/s: H	0	0	0	0	0	0	0	0	0	0	1	1	0	0	1	1	0	1	6.6	7.325	10.2	5	1
18125	at1g02120	1338	1490	alt_3_prime	CDS	GRAM domain family protein	Encodes VAD1 (Vascular Associated Death1) a regula	VASCULAR ASSOCIATED DEATH1 (VAD1); INVOLVED IN: de	0	0	0	0	0	0	0	0	1	1	1	1	0	0	1	1	0	0	2	7.27778	14.6667	6	1
26076	at3g54030	2188	2273	alt_3_prime	CDS	Protein kinase protein with tetratricopeptide repe		Protein kinase protein with tetratricopeptide repe	0	0	1	0	1	1	0	0	0	0	0	1	0	0	1	0	0	1	4.5	7.26812	8.66667	6	1
30204	at5g19660	3500	3608	alt_3_prime	CDS	SITE-1 protease	S1P appears to function as a Golgi-localized subti	SITE-1 protease (S1P); CONTAINS InterPro DOMAIN/s:	0	0	0	0	0	0	0	0	1	0	1	1	0	0	1	0	0	1	6.4	7.18182	8	5	1
19798	at1g30640	502	608	alt_5_prime	five_prime_UTR	Protein kinase family protein		Protein kinase family protein; FUNCTIONS IN: prote	0	0	1	0	1	1	0	0	0	0	0	0	0	0	1	0	0	0	1	7.16859	18.5	4	1
23823	at2g45540	14793	15153	alt_5_prime	five_prime_UTR	WD-40 repeat family protein / beige-related		WD-40 repeat family protein / beige-related; FUNCT	0	0	0	0	0	0	0	0	1	0	1	1	0	0	0	0	0	0	1	7.09091	10	3	1
18755	at1g10590	1030	1371	alt_3_prime	five_prime_UTR;CDS	Nucleic acid-binding OB-fold-like protein		Nucleic acid-binding OB-fold-like protein; INVOLVE	0	0	0	0	0	1	0	0	0	1	0	0	0	0	0	1	1	1	5	6.93103	8.8	5	1
26783	at4g00550	1177	1329	alt_3_prime	CDS	digalactosyl diacylglycerol deficient 2	encodes a UDP-galactose-dependent digalactosyldiac	digalactosyl diacylglycerol deficient 2 (DGD2); CO	0	0	0	0	1	1	0	0	1	0	0	0	0	0	0	0	0	0	6	6.91954	8	3	1
26936	at4g03020	3147	3625	alt_5_prime	five_prime_UTR	transducin family protein / WD-40 repeat family pr		transducin family protein / WD-40 repeat family pr	0	0	0	0	0	0	0	0	1	1	1	1	0	0	1	0	0	0	0.6	6.88906	14.8	5	1
32399	at5g66640	670	765	alt_3_prime	CDS	DA1-related protein 3		DA1-related protein 3 (DAR3); CONTAINS InterPro DO	0	0	1	0	1	1	0	0	1	1	1	0	0	0	1	1	1	0	6.88889	6.88889	6.88889	9	1
26629	at3g62370	285	500	alt_3_prime	CDS	heme binding		heme binding; FUNCTIONS IN: heme binding; INVOLVED	0	0	0	0	0	0	0	0	1	1	0	0	0	0	1	1	0	1	6.2	6.8	7	5	1
25124	at3g19860	236	713	alt_3_prime	five_prime_UTR;CDS	basic helix-loop-helix (bHLH) DNA-binding superfam		basic Helix-Loop-Helix 121 (bHLH121); FUNCTIONS IN	0	0	0	0	0	0	0	0	0	0	1	1	0	0	0	0	0	1	4.66667	6.68116	9.33333	3	1
24794	at3g14290	1362	1630	alt_5_prime	CDS	20S proteasome alpha subunit E2	Encodes 20S proteasome subunit PAE2 (PAE2).	20S proteasome alpha subunit E2 (PAE2); FUNCTIONS	0	0	0	0	0	0	0	0	1	1	1	0	0	0	0	0	0	0	5	6.66667	8	3	1
18323	at1g04985	1048	1136	alt_5_prime	CDS			unknown protein; Has 37 Blast hits to 37 proteins	0	0	0	0	0	0	0	0	0	1	0	1	0	0	1	1	0	0	2	6.59879	12.5	4	1
20852	at1g61690	3739	4063	alt_3_prime	CDS	phosphoinositide binding		phosphoinositide binding; FUNCTIONS IN: phosphoino	0	0	0	0	0	0	0	0	1	1	1	1	0	0	1	1	0	1	6.14286	6.59821	7.14286	7	1
23611	at2g41880	2296	2377	alt_5_prime	CDS	guanylate kinase 1	Guanylate kinase. Involved in nucleotide metabolis	guanylate kinase 1 (GK-1); FUNCTIONS IN: guanylate	0	0	1	0	1	0	0	0	1	1	1	0	0	0	1	0	0	0	5.33333	6.56667	7.33333	6	1
26096	at3g54440	2285	3530	alt_3_prime	CDS	glycoside hydrolase family 2 protein		glycoside hydrolase family 2 protein; FUNCTIONS IN	0	0	0	0	0	0	0	0	0	0	1	1	0	0	0	0	0	0	5.5	6.52778	7.5	2	1
20298	at1g50730	2687	2861	alt_3_prime	CDS			unknown protein; Has 218 Blast hits to 209 protein	0	0	0	0	1	0	0	0	0	0	1	1	0	0	1	0	0	0	6.5	6.5	6.5	4	1
20829	at1g61040	391	559	alt_5_prime	five_prime_UTR	plus-3 domain-containing protein	Encodes a yeast Paf1C subunit homolog required for	vernalization independence 5 (VIP5); FUNCTIONS IN:	0	0	0	0	0	1	0	0	1	1	1	0	0	0	0	0	0	0	1.75	6.39506	13	4	1
29714	at5g11860	1863	2181	alt_5_prime	five_prime_UTR	SCP1-like small phosphatase 5	Encodes a SCP1-like small phosphatase (SSP). Thre	SCP1-like small phosphatase 5 (SSP5); CONTAINS Int	0	0	0	0	0	0	0	0	1	0	1	1	0	0	1	1	0	1	3.83333	6.36398	8.5	6	1
21841	at1g79520	1663	2073	alt_3_prime	CDS	Cation efflux family protein		Cation efflux family protein; FUNCTIONS IN: cation	0	0	1	0	0	0	0	0	0	0	0	1	0	0	1	1	0	1	2.8	6.36271	10.2	5	1
27320	at4g12720	452	705	alt_5_prime	CDS	MutT/nudix family protein	Encodes a protein with ADP-ribose hydrolase activi	NUDT7; FUNCTIONS IN: in 6 functions; INVOLVED IN:	0	0	0	0	0	0	0	0	0	1	1	1	0	0	0	0	0	0	2.66667	6.33945	11.6667	3	1
22691	at2g25660	5392	5723	alt_3_prime	CDS	embryo defective 2410		embryo defective 2410 (emb2410); FUNCTIONS IN: mol	0	0	0	0	0	0	0	0	1	0	1	1	0	0	1	1	1	1	5.85714	6.31092	6.71429	7	1
18853	at1g12360	2719	2802	alt_3_prime	CDS	Sec1/munc18-like (SM) proteins superfamily	encodes a Sec1 protein and expressed throughout th	keule (KEU); FUNCTIONS IN: protein transporter act	0	0	0	1	0	0	0	0	1	0	1	1	0	0	0	0	1	1	6	6.28571	6.33333	6	1
24615	at3g11340	472	568	alt_5_prime	CDS	UDP-Glycosyltransferase superfamily protein		UDP-Glycosyltransferase superfamily protein; FUNCT	0	0	0	0	0	0	0	0	1	1	1	0	0	0	1	0	0	0	5.25	6.27632	8.75	4	1
26961	at4g03460	3021	3252	alt_5_prime	CDS	Ankyrin repeat family protein		Ankyrin repeat family protein; CONTAINS InterPro D	0	0	1	1	1	1	0	0	1	1	1	1	0	0	0	0	0	0	5.875	6.275	6.625	8	1
24928	at3g16220	1159	1235	alt_3_prime	CDS	Predicted eukaryotic LigT		Predicted eukaryotic LigT; FUNCTIONS IN: molecular	0	0	1	0	0	0	0	0	1	1	0	1	0	0	1	1	0	1	4.85714	6.12442	6.85714	7	1
29051	at5g01670	1155	1218	alt_3_prime	CDS	NAD(P)-linked oxidoreductase superfamily protein		NAD(P)-linked oxidoreductase superfamily protein;	0	0	0	0	0	0	0	0	0	0	1	1	0	0	1	0	0	0	5.66667	6.11111	6.33333	3	1
27539	at4g16360	1227	1313	alt_3_prime	CDS	5'-AMP-activated protein kinase beta-2 subunit pro		5'-AMP-activated protein kinase beta-2 subunit pro	0	0	1	0	0	1	0	0	0	0	1	1	0	0	0	0	0	1	2.2	6.06496	10.6	5	1
19462	at1g23820	698	1343	alt_3_prime	CDS	spermidine synthase 1	Spermidine synthase.	spermidine synthase 1 (SPDS1); FUNCTIONS IN: sperm	0	0	0	0	0	0	0	0	0	0	1	1	0	0	1	0	1	1	5.8	6.05455	6.2	5	1
28022	at4g24550	2856	2921	alt_5_prime	three_prime_UTR;CDS	Clathrin adaptor complexes medium subunit family p		Clathrin adaptor complexes medium subunit family p	0	0	0	0	0	0	0	0	0	0	1	1	0	0	0	0	0	0	5.5	6.05263	6.5	2	1
26328	at3g57630	1593	1688	alt_3_prime	CDS	exostosin family protein		exostosin family protein; FUNCTIONS IN: catalytic	0	0	0	0	1	0	0	0	1	1	1	0	0	0	1	1	0	0	6	6.04167	6.16667	6	1
21652	at1g76520	1042	1115	alt_3_prime	CDS	Auxin efflux carrier family protein		Auxin efflux carrier family protein; FUNCTIONS IN:	0	0	0	0	0	0	0	0	1	0	1	0	0	0	1	0	1	1	4.8	6.02222	7	5	1
22202	at2g13790	4348	4413	alt_3_prime	CDS	somatic embryogenesis receptor-like kinase 4		somatic embryogenesis receptor-like kinase 4 (SERK	0	0	0	0	0	0	0	0	1	1	1	0	0	0	0	0	0	0	4.33333	6.01282	7.33333	3	1
18258	at1g04120	3101	3178	alt_5_prime	CDS	multidrug resistance-associated protein 5	encodes a high-affinity inositol hexakisphosphate	multidrug resistance-associated protein 5 (MRP5);	0	0	0	0	0	1	0	0	0	0	1	1	0	0	1	0	0	0	1.5	6.01103	14	4	1
22242	at2g14620	310	408	alt_3_prime	CDS	xyloglucan endotransglucosylase/hydrolase 10		xyloglucan endotransglucosylase/hydrolase 10 (XTH1	0	0	0	0	0	0	0	0	1	0	0	0	0	0	1	1	1	0	4.75	6	19.5	4	1
24329	at3g05970	4086	4303	alt_3_prime	CDS	long-chain acyl-CoA synthetase 6	encode peroxisomal long-chain acyl-CoA synthetase	long-chain acyl-CoA synthetase 6 (LACS6); FUNCTION	0	0	0	0	0	0	0	0	0	0	1	1	0	0	1	0	0	0	6	6	6	3	1
25615	at3g43230	1914	2029	alt_3_prime	CDS	RING/FYVE/PHD-type zinc finger family protein		RING/FYVE/PHD-type zinc finger family protein; CON	0	0	0	0	0	0	0	0	0	0	1	1	0	0	1	1	1	1	4.5	5.98333	6.5	6	1
20559	at1g54340	2247	2318	alt_5_prime	CDS	isocitrate dehydrogenase	NADP-specific isocitrate dehydrogenase (ICDH)	isocitrate dehydrogenase (ICDH); FUNCTIONS IN: NAD	0	0	0	0	0	0	0	0	0	0	0	0	0	0	0	0	1	1	4	5.92857	8	2	1
29360	at5g06160	3327	3620	alt_5_prime	CDS	splicing factor-related	Encodes a protein with similarity to pre-mRNA spli	ATROPOS (ATO); FUNCTIONS IN: zinc ion binding nucl	0	0	0	0	1	0	0	0	1	0	1	1	0	0	0	1	0	1	1.66667	5.92457	13	6	1
20377	at1g51790	2374	2435	alt_3_prime	CDS	Leucine-rich repeat protein kinase family protein		Leucine-rich repeat protein kinase family protein;	0	0	1	1	1	0	0	0	0	0	1	0	0	0	0	0	0	0	5.25	5.88462	6	4	1
25383	at3g25510	7196	7371	alt_3_prime	CDS	disease resistance protein (TIR-NBS-LRR class) put		disease resistance protein (TIR-NBS-LRR class) put	0	0	0	0	0	0	0	0	1	1	1	1	0	0	1	1	0	0	3.66667	5.84388	8	6	1
22438	at2g20280	359	458	alt_3_prime	CDS	Zinc finger C-x8-C-x5-C-x3-H type family protein		Zinc finger C-x8-C-x5-C-x3-H type family protein;	0	0	0	0	0	0	0	0	0	0	1	1	0	0	0	0	0	1	4.33333	5.82222	6.66667	3	1
21091	at1g67060	583	1469	alt_5_prime	CDS			unknown protein; FUNCTIONS IN: molecular_function	0	0	0	0	0	0	0	0	1	1	1	0	0	0	0	0	0	0	2	5.77333	7.33333	3	1
28972	at4g38810	1206	1502	alt_3_prime	CDS	Calcium-binding EF-hand family protein		Calcium-binding EF-hand family protein; BEST Arabi	0	0	0	0	0	0	0	0	0	0	0	0	0	0	0	0	1	1	5	5.75	6.5	2	1
26728	at3g63500	3792	3866	alt_3_prime	five_prime_UTR	Protein of unknown function (DUF1423)		Protein of unknown function (DUF1423); CONTAINS In	0	0	0	0	0	0	0	0	1	0	1	0	0	0	0	1	1	1	4.6	5.70526	6.4	5	1
30567	at5g25440	1821	1891	alt_3_prime	CDS	Protein kinase superfamily protein		Protein kinase superfamily protein; FUNCTIONS IN:	0	0	0	0	1	0	0	0	1	1	1	0	0	0	1	0	0	1	4.16667	5.62121	6.5	6	1
24270	at3g05050	2685	2812	alt_3_prime	five_prime_UTR	Protein kinase superfamily protein		Protein kinase superfamily protein; FUNCTIONS IN:	0	0	0	0	0	0	0	0	0	0	0	0	0	0	0	1	1	1	4	5.59649	6.66667	3	1
27528	at4g16180	468	568	alt_3_prime	CDS			unknown protein; FUNCTIONS IN: molecular_function	0	0	0	0	0	0	0	0	0	0	1	0	0	0	1	1	0	0	5.33333	5.53333	5.66667	3	1
22014	at2g01830	4449	4973	alt_3_prime	five_prime_UTR;CDS	CHASE domain containing histidine kinase protein	Histidine kinase: cytokinin-binding receptor that	WOODEN LEG (WOL); FUNCTIONS IN: osmosensor activit	0	0	0	0	0	0	0	0	0	1	1	1	0	0	0	1	0	1	4.6	5.51429	9	5	1
20807	at1g60890	2659	2924	alt_3_prime	CDS	Phosphatidylinositol-4-phosphate 5-kinase family p		Phosphatidylinositol-4-phosphate 5-kinase family p	0	0	0	0	1	0	0	0	0	0	1	1	0	0	1	1	0	1	5.5	5.5	5.5	6	1
28718	at4g34140	256	516	alt_5_prime	CDS	D111/G-patch domain-containing protein		D111/G-patch domain-containing protein; FUNCTIONS	0	0	0	0	0	0	0	0	0	0	1	1	0	0	0	0	0	0	5.5	5.5	5.5	2	1
28023	at4g24590	575	665	alt_3_prime	CDS			unknown protein; BEST Arabidopsis thaliana protein	0	0	0	0	0	0	0	0	1	0	1	1	0	0	1	0	1	1	4.5	5.47778	5.83333	6	1
24983	at3g17040	1093	1250	alt_3_prime	CDS	high chlorophyll fluorescent 107	It is a RNA tetratricopeptide repeat-containing pr	high chlorophyll fluorescent 107 (HCF107); FUNCTIO	0	0	0	0	0	0	0	0	0	0	1	1	0	0	0	0	0	0	2.5	5.43434	8	2	1
21245	at1g69340	164	474	alt_3_prime	five_prime_UTR	appr-1-p processing enzyme family protein		appr-1-p processing enzyme family protein; CONTAIN	0	0	0	0	0	0	0	0	1	1	0	0	0	0	0	0	0	0	3.5	5.35	6	2	1
23561	at2g41020	449	599	alt_5_prime	CDS	WW domain-containing protein		WW domain-containing protein; CONTAINS InterPro DO	0	0	1	0	0	0	0	0	0	0	1	1	0	0	1	0	0	0	4.75	5.33824	5.5	4	1
18113	at1g02100	439	508	alt_3_prime	CDS	Leucine carboxyl methyltransferase		Leucine carboxyl methyltransferase; FUNCTIONS IN:	0	0	0	0	0	0	0	0	0	0	1	0	0	0	1	0	1	1	4	5.31061	6.25	4	1
32023	at5g60950	1011	1093	alt_3_prime	CDS	COBRA-like protein 5 precursor		COBRA-like protein 5 precursor (COBL5); INVOLVED I	0	0	1	0	1	0	0	0	1	0	1	1	0	0	1	0	0	0	2.16667	5.3	9.83333	6	1
23421	at2g39250	792	942	alt_3_prime	CDS	Integrase-type DNA-binding superfamily protein	Encodes a AP2 domain transcription factor that can	SCHNARCHZAPFEN (SNZ); CONTAINS InterPro DOMAIN/s:	0	0	0	0	0	0	0	0	0	0	0	0	0	0	0	0	1	1	3.5	5.28947	7.5	2	1
30115	at5g18650	398	715	alt_3_prime	CDS	CHY-type/CTCHY-type/RING-type Zinc finger protein		CHY-type/CTCHY-type/RING-type Zinc finger protein;	0	0	0	0	0	0	0	0	0	0	0	0	0	0	1	0	1	1	3.33333	5.26667	6	3	1
19061	at1g16560	356	562	alt_5_prime	between five_prime_UTR and CDS;five_prime_UTR	Per1-like family protein		Per1-like family protein; FUNCTIONS IN: molecular_	0	0	0	0	0	0	0	0	1	1	1	1	0	0	0	0	0	0	1.5	5.25818	9	2	1
21241	at1g69252	54	837	alt_3_prime	CDS	other RNA			0	0	0	0	0	0	0	0	0	0	0	0	0	0	1	1	0	1	1.33333	5.25	10.6667	3	1
20688	at1g57770	2210	2290	alt_3_prime	CDS	FAD/NAD(P)-binding oxidoreductase family protein		FAD/NAD(P)-binding oxidoreductase family protein;	0	0	0	0	0	0	0	0	0	0	1	1	0	0	0	0	1	1	5	5.23214	5.25	4	1
23433	at2g39320	756	841	alt_3_prime	CDS	Cysteine proteinases superfamily protein		Cysteine proteinases superfamily protein; CONTAINS	0	0	0	0	0	0	0	0	0	0	0	0	0	0	1	1	0	0	3	5.21311	9	2	1
18900	at1g13210	2258	2337	alt_3_prime	CDS	autoinhibited Ca2+/ATPase II		autoinhibited Ca2+/ATPase II (ACA.l); FUNCTIONS IN	0	0	1	0	1	1	0	0	0	0	1	0	0	0	0	1	0	0	5.2	5.2	5.2	5	1
26129	at3g55000	1680	1767	alt_3_prime	CDS	tonneau family protein	Encodes a protein of unknown function that is invo	TONNEAU 1A (TON1A); INVOLVED IN: microtubule cytos	0	0	0	0	1	0	0	0	1	0	1	0	0	0	1	0	1	1	4.83333	5.11111	5.33333	6	1
19896	at1g32790	1100	1162	alt_3_prime	CDS	CTC-interacting domain 11	RNA-binding protein putative similar to RNA-bindin	CTC-interacting domain 11 (CID11); FUNCTIONS IN: R	0	0	0	0	0	1	0	0	1	1	0	0	0	0	1	0	0	0	4.5	5.10714	5.5	4	1
30253	at5g20380	1220	1332	alt_3_prime	CDS	phosphate transporter 4;5	Encodes an inorganic phosphate transporter (PHT4;5	phosphate transporter 4;5 (PHT4;5); FUNCTIONS IN:	0	0	0	0	0	0	0	0	0	0	0	0	0	0	0	0	1	1	5	5.1	5.5	2	1
20402	at1g51965	1214	1310	alt_3_prime	CDS	ABA Overly-Sensitive 5	Encodes ABA Overly-Sensitive5 (ABO5) a pentatricop	ABA Overly-Sensitive 5 (ABO5); CONTAINS InterPro D	0	0	0	0	0	1	0	0	0	0	1	1	0	0	0	0	0	0	3.66667	5.05	6	3	1
24497	at3g09250	627	739	alt_3_prime	CDS	Nuclear transport factor 2 (NTF2) family protein		Nuclear transport factor 2 (NTF2) family protein;	0	0	1	0	0	0	0	0	0	0	1	1	0	0	1	0	0	1	5	5	5	5	1
29925	at5g15190	224	299	alt_3_prime	three_prime_UTR			unknown protein; FUNCTIONS IN: molecular_function	0	0	1	0	1	1	0	0	0	0	0	1	0	0	0	0	0	0	5	5	5	4	1
24620	at3g11470	1261	1578	alt_5_prime	CDS	4'-phosphopantetheinyl transferase superfamily		4'-phosphopantetheinyl transferase superfamily; FU	0	0	0	0	0	0	0	0	0	0	1	1	0	0	0	0	0	1	5	5	5	3	1
26534	at3g61150	2062	2449	alt_3_prime	CDS	homeodomain GLABROUS 1	Encodes a homeobox-leucine zipper family protein b	homeodomain GLABROUS 1 (HDG1); FUNCTIONS IN: DNA b	0	0	0	0	0	1	0	0	0	0	1	0	0	0	0	0	1	1	3.5	4.9375	5.75	4	1
31409	at5g49760	1804	1877	alt_3_prime	CDS	Leucine-rich repeat protein kinase family protein		Leucine-rich repeat protein kinase family protein;	0	0	1	0	0	0	0	0	0	0	0	1	0	0	1	0	1	1	4.8	4.93333	5	5	1
22313	at2g17190	742	893	alt_3_prime	CDS	ubiquitin family protein		ubiquitin family protein; CONTAINS InterPro DOMAIN	0	0	0	0	0	0	0	0	1	0	1	1	0	0	1	0	0	0	2.75	4.90625	7.5	4	1
25281	at3g22845	745	843	alt_5_prime	CDS	emp24/gp25L/p24 family/GOLD family protein		emp24/gp25L/p24 family/GOLD family protein; INVOLV	0	0	0	0	1	1	0	0	0	0	0	0	0	0	0	1	0	0	3.33333	4.90476	5.66667	3	1
24792	at3g14290	920	1009	alt_5_prime	CDS	20S proteasome alpha subunit E2	Encodes 20S proteasome subunit PAE2 (PAE2).	20S proteasome alpha subunit E2 (PAE2); FUNCTIONS	0	0	0	0	0	0	0	0	0	1	1	1	0	0	0	1	0	1	1.8	4.86569	7.8	5	1
26779	at4g00500	2061	2324	alt_3_prime	five_prime_UTR	alpha/beta-Hydrolases superfamily protein		alpha/beta-Hydrolases superfamily protein; FUNCTIO	0	0	0	0	0	0	0	0	1	0	1	1	0	0	0	1	0	1	1.2	4.85349	7.4	5	1
21283	at1g70250	1850	1931	alt_3_prime	CDS	receptor serine/threonine kinase putative	Encodes a Protease inhibitor/seed storage/LTP fami	receptor serine/threonine kinase putative; FUNCTIO	0	0	0	0	0	0	0	0	0	0	0	0	0	0	1	1	0	0	4.5	4.8125	5	2	1
25100	at3g19670	2107	2290	alt_3_prime	CDS	pre-mRNA-processing protein 40B	Binds the carboxyl-terminal domain (CTD) of the la	pre-mRNA-processing protein 40B (PRP40B); FUNCTION	0	0	0	0	0	0	0	0	0	0	1	1	0	0	1	0	0	1	4.5	4.80769	5	4	1
20178	at1g48430	1657	1748	alt_5_prime	CDS	Dihydroxyacetone kinase		Dihydroxyacetone kinase; FUNCTIONS IN: glycerone k	0	0	0	0	0	0	0	0	0	0	1	1	0	0	0	0	0	0	4	4.78	5.5	2	1
25923	at3g51270	2976	3002	alt_3_prime	CDS	protein serine/threonine kinases;ATP binding;catal		protein serine/threonine kinases;ATP binding;catal	0	0	1	0	0	0	0	0	0	0	1	1	0	0	1	0	0	1	1.2	4.77966	6.2	5	1
31210	at5g46020	633	714	alt_3_prime	CDS			CONTAINS InterPro DOMAIN/s: Casein kinase substrat	0	0	0	0	0	0	0	0	0	0	0	0	0	0	0	0	1	1	4	4.77273	6	2	1
27047	at4g07990	1426	1747	alt_3_prime	CDS	Chaperone DnaJ-domain superfamily protein		Chaperone DnaJ-domain superfamily protein; FUNCTIO	0	0	0	0	0	0	0	0	1	0	1	1	0	0	1	0	0	0	3.5	4.71591	5	4	1
18713	at1g10200	729	809	alt_3_prime	CDS	GATA type zinc finger transcription factor family		WLIM1; FUNCTIONS IN: sequence-specific DNA binding	0	0	0	0	0	0	0	0	1	0	0	1	0	0	1	0	1	1	4.6	4.7	4.8	5	1
31718	at5g54700	1431	1816	alt_3_prime	CDS	Ankyrin repeat family protein		Ankyrin repeat family protein; CONTAINS InterPro D	0	0	0	0	0	0	0	0	1	1	1	0	0	0	1	0	1	0	3.8	4.69825	5.6	5	1
23837	at2g45770	1019	1208	alt_3_prime	CDS	signal recognition particle receptor protein chlor	chloroplast SRP receptor homolog alpha subunit CPF	CPFTSY; FUNCTIONS IN: nucleoside-triphosphatase ac	0	0	0	0	0	0	0	0	1	1	1	0	0	0	1	0	0	0	2.5	4.69444	12.75	4	1
20970	at1g64610	2581	2937	alt_3_prime	five_prime_UTR	Transducin/WD40 repeat-like superfamily protein		Transducin/WD40 repeat-like superfamily protein; C	0	0	1	0	0	0	0	0	1	1	0	0	0	0	0	0	0	0	4	4.66667	6.66667	3	1
27239	at4g11655	304	717	alt_3_prime	CDS	Uncharacterised protein family (UPF0497)		Uncharacterised protein family (UPF0497); CONTAINS	0	0	0	0	0	0	0	0	1	0	0	0	0	0	1	1	0	0	4.33333	4.56667	4.66667	3	1
22399	at2g19190	2122	2285	alt_5_prime	CDS	FLG22-induced receptor-like kinase 1	Receptor-like protein kinase. Involved in early d	FLG22-induced receptor-like kinase 1 (FRK1); FUNCT	0	0	0	0	1	1	0	0	0	0	0	0	0	0	0	0	0	0	2.5	4.51852	7.5	2	1
32050	at5g61380	622	927	alt_5_prime	CDS	CCT motif -containing response regulator protein	Pseudo response regulator involved in the generati	TIMING OF CAB EXPRESSION 1 (TOC1); CONTAINS InterP	0	0	0	0	0	0	0	0	0	0	1	1	0	0	0	0	0	0	4.5	4.5	4.5	2	1
29844	at5g13800	2314	2412	alt_5_prime	five_prime_UTR	pheophytinase	Encodes a pheophytinase that is involved in chloro	pheophytinase (PPH); FUNCTIONS IN: hydrolase activ	0	0	0	0	0	0	0	0	0	0	1	1	0	0	1	1	0	1	3	4.48387	6.4	5	1
23407	at2g39000	393	661	alt_3_prime	CDS	Acyl-CoA N-acyltransferases (NAT) superfamily prot		Acyl-CoA N-acyltransferases (NAT) superfamily prot	0	0	0	0	0	0	0	0	0	0	0	1	0	0	1	1	0	0	2	4.48039	7.33333	3	1
25783	at3g48050	625	703	alt_3_prime	three_prime_UTR	BAH domain ;TFIIS helical bundle-like domain		BAH domain ;TFIIS helical bundle-like domain; FUNC	0	0	0	0	0	0	0	0	0	1	1	0	0	0	1	1	0	1	3	4.45	5.2	5	1
30220	at5g19840	2549	2707	alt_5_prime	CDS	2-oxoglutarate (2OG) and Fe(II)-dependent oxygenas		2-oxoglutarate (2OG) and Fe(II)-dependent oxygenas	0	0	0	0	0	0	0	0	0	0	1	1	0	0	1	1	0	0	4.25	4.4375	4.5	4	1
28943	at4g38280	77	172	alt_3_prime	five_prime_UTR			BEST Arabidopsis thaliana protein match is: Integr	0	0	0	0	0	0	0	0	0	0	1	1	0	0	0	0	0	0	2.5	4.42063	6	2	1
24951	at3g16565	1903	1998	alt_5_prime	CDS	alanine-tRNA ligases;nucleic acid binding;ligases		alanine-tRNA ligases;nucleic acid binding;ligases	0	0	1	0	0	0	0	0	1	0	0	1	0	0	1	1	0	0	1	4.37124	11.8	5	1
29454	at5g07760	5121	5232	alt_3_prime	CDS	formin homology 2 domain-containing protein / FH2		formin homology 2 domain-containing protein / FH2	0	0	0	0	0	1	0	0	1	1	1	0	0	0	1	0	0	0	3.6	4.34286	5	5	1
23465	at2g39630	1206	1325	alt_3_prime	CDS	Nucleotide-diphospho-sugar transferases superfamil	Encodes a putative dolichyl-phosphate &beta;-gluco	Nucleotide-diphospho-sugar transferases superfamil	0	0	0	0	0	0	0	0	0	0	1	1	0	0	1	0	1	1	4	4.32	4.4	5	1
19399	at1g22890	179	296	alt_5_prime	CDS			unknown protein; FUNCTIONS IN: molecular_function	0	0	0	0	0	0	0	0	1	0	1	0	0	0	1	1	0	1	2.4	4.25	5.8	5	1
19048	at1g16540	934	1031	alt_3_prime	CDS	molybdenum cofactor sulfurase (LOS5) (ABA3)	Encodes molybdenum cofactor sulfurase. Involved in	ABA DEFICIENT 3 (ABA3); CONTAINS InterPro DOMAIN/s	0	0	0	0	1	0	0	0	0	1	1	1	0	0	0	0	0	0	4.25	4.25	4.25	4	1
21972	at2g01350	932	1060	alt_3_prime	CDS	quinolinate phoshoribosyltransferase	At2g01350 encodes quinolinate phosphoribosyl trans	quinolinate phoshoribosyltransferase (QPT); FUNCTI	0	0	1	0	0	0	0	0	1	0	0	0	0	0	0	0	1	1	4.25	4.25	4.25	4	1
25684	at3g45620	1019	1098	alt_5_prime	CDS	Transducin/WD40 repeat-like superfamily protein	This gene is predicted to encode a protein with a	Transducin/WD40 repeat-like superfamily protein; C	0	0	0	0	0	0	0	0	0	1	1	0	0	0	1	1	0	1	4	4.2	4.6	5	1
25245	at3g22170	521	622	alt_3_prime	CDS	far-red elongated hypocotyls 3	A component of the PHYA signaling network mediates	far-red elongated hypocotyls 3 (FHY3); CONTAINS In	0	0	0	0	1	0	0	0	0	0	1	1	0	0	0	0	0	0	1.66667	4.18519	6.66667	3	1
24352	at3g06400	291	496	alt_3_prime	CDS	chromatin-remodeling protein 11	Encodes a SWI2/SNF2 chromatin remodeling protein b	chromatin-remodeling protein 11 (CHR11); FUNCTIONS	0	0	0	0	0	1	0	0	1	0	1	1	0	0	0	1	0	1	4.16667	4.16667	4.16667	6	1
26501	at3g60590	554	659	alt_5_prime	five_prime_UTR;CDS			unknown protein; LOCATED IN: chloroplast chloropla	0	0	1	0	0	0	0	0	1	0	1	1	0	0	1	1	0	0	4.16667	4.16667	4.16667	6	1
28617	at4g32990	180	262	alt_3_prime	CDS	Transducin/WD40 repeat-like superfamily protein		Transducin/WD40 repeat-like superfamily protein; C	0	0	0	0	0	0	0	0	0	0	1	1	0	0	1	0	0	0	2.33333	4.09302	5	3	1
26992	at4g04670	773	930	alt_3_prime	CDS	Met-10+ like family protein / kelch repeat-contain		Met-10+ like family protein / kelch repeat-contain	0	0	0	0	0	0	0	0	1	0	1	1	0	0	0	0	0	0	2	4.06548	6	3	1
23393	at2g38780	2044	2400	alt_3_prime	CDS			unknown protein; FUNCTIONS IN: molecular_function	0	0	0	0	0	0	0	0	1	0	1	1	0	0	1	1	0	0	3.6	4.025	4.2	5	1
29237	at5g04440	1432	1710	alt_5_prime	CDS	Protein of unknown function (DUF1997)		Protein of unknown function (DUF1997); FUNCTIONS I	0	0	0	0	0	0	0	0	0	0	1	1	0	0	0	0	0	0	1.5	4.01333	6.5	2	1
31804	at5g56790	2432	2507	alt_3_prime	CDS	Protein kinase superfamily protein		Protein kinase superfamily protein; FUNCTIONS IN:	0	0	0	0	0	0	0	0	0	0	1	1	0	0	1	0	0	0	4	4	4	3	1
24387	at3g06720	3234	3307	alt_3_prime	three_prime_UTR	importin alpha isoform 1	Encodes importin alpha involved in nuclear import.	importin alpha isoform 1 (IMPA-1); FUNCTIONS IN: p	0	0	0	0	0	0	0	0	0	0	1	1	0	0	1	1	0	1	3.2	4	4.4	5	1
28809	at4g35780	2198	2387	alt_3_prime	CDS	ACT-like protein tyrosine kinase family protein		ACT-like protein tyrosine kinase family protein; F	0	0	0	0	0	0	0	0	0	0	1	1	0	0	1	0	0	0	2	3.96491	5.66667	3	1
31784	at5g56190	796	883	alt_3_prime	CDS	Transducin/WD40 repeat-like superfamily protein		Transducin/WD40 repeat-like superfamily protein; C	0	0	0	0	0	0	0	0	0	0	0	0	0	0	1	1	0	1	3.66667	3.96296	4	3	1
30388	at5g22860	2787	2940	alt_5_prime	CDS	Serine carboxypeptidase S28 family protein		Serine carboxypeptidase S28 family protein; FUNCTI	0	0	0	0	0	0	0	0	0	0	1	1	0	0	0	0	0	0	3.5	3.95455	4	2	1
22833	at2g27505	822	899	alt_3_prime	CDS	FBD-like domain family protein		FBD-like domain family protein; CONTAINS InterPro	0	0	1	0	1	1	0	0	0	0	0	0	0	0	0	0	0	0	2.33333	3.94074	6	3	1
26014	at3g52570	592	722	alt_3_prime	CDS	alpha/beta-Hydrolases superfamily protein		alpha/beta-Hydrolases superfamily protein; FUNCTIO	0	0	0	0	0	0	0	0	0	0	1	1	0	0	0	0	0	0	2.5	3.92105	8	2	1
19626	at1g27752	1969	2044	alt_3_prime	CDS	Ubiquitin system component Cue protein		Ubiquitin system component Cue protein; FUNCTIONS	0	0	0	0	0	0	0	0	0	0	1	1	0	0	0	1	0	0	1.66667	3.88988	6	3	1
21075	at1g66880	6994	7020	alt_3_prime	CDS	Protein kinase superfamily protein		Protein kinase superfamily protein; FUNCTIONS IN:	0	0	0	0	0	0	0	0	1	1	0	0	0	0	0	0	0	0	2.5	3.87162	5.5	2	1
29966	at5g16150	2045	2141	alt_3_prime	CDS	plastidic GLC translocator	Encodes a putative plastidic glucose transporter.	plastidic GLC translocator (PGLCT); FUNCTIONS IN:	0	0	0	0	0	0	0	0	0	0	1	1	0	0	0	0	0	0	3.5	3.84783	4.5	2	1
19068	at1g16610	303	405	alt_5_prime	CDS	arginine/serine-rich 45	Encodes SR45 a member of the highly conserved fami	arginine/serine-rich 45 (SR45); FUNCTIONS IN: prot	0	0	0	0	0	0	0	0	1	1	0	1	0	0	0	0	0	0	1.66667	3.83525	6.66667	3	1
23960	at2g47830	920	1003	alt_3_prime	CDS	Cation efflux family protein		Cation efflux family protein; FUNCTIONS IN: cation	0	0	0	0	0	0	0	0	0	0	1	1	0	0	0	0	0	0	0	3.83333	7	2	1
25020	at3g17910	1197	1675	alt_5_prime	CDS	Surfeit locus 1 cytochrome c oxidase biogenesis pr	Surfeit 1 (SURF1) mRNA. Similar to human SURF1 whi	SURFEIT 1 (SURF1); CONTAINS InterPro DOMAIN/s: Sur	0	0	0	0	0	0	0	0	1	1	0	0	0	0	0	0	0	0	3.5	3.83333	4	2	1
27930	at4g23280	772	863	alt_5_prime	CDS	cysteine-rich RLK (RECEPTOR-like protein kinase) 2	Encodes a cysteine-rich receptor-like protein kina	cysteine-rich RLK (RECEPTOR-like protein kinase) 2	0	0	0	0	0	1	0	0	1	1	1	0	0	0	0	0	0	0	2.75	3.81667	5.25	4	1
21897	at1g80260	2363	2433	alt_3_prime	CDS	Spc97 / Spc98 family of spindle pole body (SBP) co		embryo defective 1427 (emb1427); FUNCTIONS IN: tub	0	0	0	0	0	0	0	0	0	0	1	1	0	0	0	1	0	0	2.33333	3.8062	4.66667	3	1
23318	at2g37050	383	632	alt_3_prime	CDS	Leucine-rich repeat protein kinase family protein		Leucine-rich repeat protein kinase family protein;	0	0	0	0	0	0	0	0	1	1	1	1	0	0	0	0	1	0	3.8	3.8	3.8	5	1
24349	at3g06340	2511	3019	alt_5_prime	five_prime_UTR	DNAJ heat shock N-terminal domain-containing prote		DNAJ heat shock N-terminal domain-containing prote	0	0	1	0	0	0	0	0	0	0	1	0	0	0	1	1	0	1	3.8	3.8	3.8	5	1
20004	at1g34750	664	840	alt_3_prime	CDS	Protein phosphatase 2C family protein		Protein phosphatase 2C family protein; FUNCTIONS I	0	0	0	0	0	0	0	0	1	1	0	0	0	0	0	0	0	0	1	3.8	6.5	2	1
20910	at1g63610	829	1269	alt_3_prime	CDS			unknown protein; FUNCTIONS IN: molecular_function	0	0	0	0	0	0	0	0	1	0	1	0	0	0	1	1	0	0	3.75	3.75	3.75	4	1
21263	at1g69610	1736	1810	alt_3_prime	CDS	Protein of unknown function (DUF1666)		FUNCTIONS IN: structural constituent of ribosome;	0	0	0	0	1	0	0	0	0	0	0	0	0	0	0	1	1	1	3.75	3.75	3.75	4	1
25574	at3g29330	476	1074	alt_3_prime	CDS			unknown protein; Has 37 Blast hits to 34 proteins	0	0	0	0	0	1	0	0	0	0	1	0	0	0	1	1	0	0	3.75	3.75	3.75	4	1
19590	at1g27330	653	889	alt_5_prime	CDS	Ribosome associated membrane protein RAMP4		Ribosome associated membrane protein RAMP4; CONTAI	0	0	0	0	0	0	0	0	1	0	1	1	0	0	1	0	0	0	1.25	3.72692	8.75	4	1
28996	at4g39050	2906	3025	alt_3_prime	CDS	Kinesin motor family protein		Kinesin motor family protein; FUNCTIONS IN: microt	0	0	0	0	0	0	0	0	0	0	0	0	0	0	1	1	0	0	1.5	3.7135	6.5	2	1
29979	at5g16280	3598	4062	alt_5_prime	CDS	Tetratricopeptide repeat (TPR)-like superfamily pr		Tetratricopeptide repeat (TPR)-like superfamily pr	0	0	0	0	0	0	0	0	1	1	1	0	0	0	0	0	0	0	3.66667	3.70833	4	3	1
32321	at5g66030	734	804	alt_5_prime	CDS	Golgi-localized GRIP domain-containing protein	Involved in golgi protein trafficking. AtARL1 bind	ATGRIP; CONTAINS InterPro DOMAIN/s: Prefoldin (Int	0	0	1	0	0	0	0	0	0	0	1	1	0	0	0	0	0	0	3.66667	3.66667	3.66667	3	1
25342	at3g24200	1188	1253	alt_3_prime	CDS	FAD/NAD(P)-binding oxidoreductase family protein		FAD/NAD(P)-binding oxidoreductase family protein;	0	0	0	0	0	0	0	0	0	0	0	0	0	0	0	0	1	1	2.5	3.63043	4.5	2	1
30403	at5g23150	3813	4007	alt_3_prime	CDS	Tudor/PWWP/MBT domain-containing protein	Putative transcription factor. Member of the flora	ENHANCER OF AG-4 2 (HUA2); CONTAINS InterPro DOMAI	0	0	0	0	1	0	0	0	1	0	0	1	0	0	1	1	0	1	3.33333	3.62037	3.83333	6	1
26707	at3g63340	4353	4439	alt_5_prime	CDS	Protein phosphatase 2C family protein		Protein phosphatase 2C family protein; FUNCTIONS I	0	0	0	0	0	0	0	0	0	0	1	1	0	0	0	0	0	0	2.5	3.61224	4.5	2	1
23204	at2g34940	1179	1260	alt_5_prime	CDS	VACUOLAR SORTING RECEPTOR 5		VACUOLAR SORTING RECEPTOR 5 (VSR5); FUNCTIONS IN:	0	0	1	0	0	0	0	0	0	0	0	0	0	0	1	1	0	0	3.33333	3.59259	3.66667	3	1
25458	at3g27000	2088	2188	alt_5_prime	CDS	actin related protein 2	encodes a protein whose sequence is similar to act	actin related protein 2 (ARP2); FUNCTIONS IN: stru	0	0	1	0	0	0	0	0	1	1	1	1	0	0	1	0	1	0	3.28571	3.57792	3.71429	7	1
21482	at1g73430	721	796	alt_3_prime	CDS	sec34-like family protein		sec34-like family protein; FUNCTIONS IN: molecular	0	0	1	0	0	0	0	0	0	0	1	1	0	0	1	0	0	0	3.5	3.5	3.5	4	1
21525	at1g74040	2905	2982	alt_3_prime	CDS	2-isopropylmalate synthase 1	Encodes an active Arabidopsis isopropylmalate synt	2-isopropylmalate synthase 1 (IMS1); FUNCTIONS IN:	0	0	0	0	0	0	0	0	0	0	1	1	0	0	1	0	0	1	3.5	3.5	3.5	4	1
19545	at1g26440	963	1029	alt_3_prime	CDS	ureide permease 5	uptake assays in a yeast mutant indicated this spl	ureide permease 5 (UPS5); LOCATED IN: endomembrane	0	0	0	0	0	0	0	0	0	0	1	1	0	0	0	0	0	0	3.5	3.5	3.5	2	1
31580	at5g52450	1106	1168	alt_3_prime	CDS	MATE efflux family protein		MATE efflux family protein; FUNCTIONS IN: antiport	0	0	0	0	0	0	0	0	0	0	0	0	0	0	0	0	1	1	3.5	3.5	3.5	2	1
25510	at3g27820	1615	1688	alt_3_prime	CDS	monodehydroascorbate reductase 4	Encodes a peroxisome membrane-bound monodehydroasc	monodehydroascorbate reductase 4 (MDAR4); FUNCTION	0	0	0	0	0	0	0	0	1	0	1	1	0	0	1	0	0	1	3.4	3.49231	3.8	5	1
25414	at3g26115	98	185	alt_3_prime	CDS	Pyridoxal-5'-phosphate-dependent enzyme family pro		Pyridoxal-5'-phosphate-dependent enzyme family pro	0	0	0	0	0	0	0	0	1	1	0	0	0	0	0	0	0	0	2.5	3.46032	4	2	1
26666	at3g62830	129	208	alt_5_prime	five_prime_UTR	NAD(P)-binding Rossmann-fold superfamily protein	encodes an isoform of UDP-glucuronic acid decarbox	AUD1; FUNCTIONS IN: UDP-glucuronate decarboxylase	0	0	0	0	1	0	0	0	1	0	0	1	0	0	1	1	0	1	1.33333	3.45699	4.83333	6	1
27046	at4g07410	2995	3073	alt_3_prime	CDS	Transducin family protein / WD-40 repeat family pr		Transducin family protein / WD-40 repeat family pr	0	0	1	0	0	0	0	0	0	0	0	0	0	0	1	0	1	1	3	3.45312	4	4	1
27876	at4g22540	310	503	alt_3_prime	three_prime_UTR	OSBP(oxysterol binding protein)-related protein 2A		OSBP(oxysterol binding protein)-related protein 2A	0	0	0	0	0	0	0	0	0	0	1	1	0	0	0	0	0	0	3	3.44828	6	2	1
31366	at5g48620	2081	2738	alt_3_prime	CDS	Disease resistance protein (CC-NBS-LRR class) fami		Disease resistance protein (CC-NBS-LRR class) fami	0	0	0	0	0	0	0	0	0	0	1	1	0	0	0	0	0	0	3	3.44118	3.5	2	1
27521	at4g16130	5499	5648	alt_3_prime	CDS	arabinose kinase	Similar to galactokinase.	arabinose kinase (ARA1); FUNCTIONS IN: L-arabinoki	0	0	0	0	1	0	0	0	0	0	1	1	0	0	0	0	0	0	3	3.35897	3.66667	3	1
31530	at5g51510	304	561	alt_3_prime	CDS			unknown protein; CONTAINS InterPro DOMAIN/s: Prote	0	0	0	0	0	0	0	0	0	0	1	1	0	0	1	0	0	0	3	3.35714	3.66667	3	1
20595	at1g55150	1683	1766	alt_5_prime	CDS	DEA(D/H)-box RNA helicase family protein		DEA(D/H)-box RNA helicase family protein; FUNCTION	0	0	1	0	0	0	0	0	1	0	1	1	0	0	1	0	0	1	3.33333	3.33333	3.33333	6	1
24660	at3g12250	2478	2539	alt_3_prime	CDS	TGACG motif-binding factor 6	basic leucine zipper transcription factor involved	TGACG motif-binding factor 6 (TGA6); CONTAINS Inte	0	0	0	0	0	0	0	0	0	0	1	0	0	0	1	1	0	1	3	3.26786	3.5	4	1
20397	at1g51890	1564	1636	alt_3_prime	CDS	Leucine-rich repeat protein kinase family protein		Leucine-rich repeat protein kinase family protein;	0	0	0	0	0	0	0	0	1	0	1	0	0	0	1	1	0	0	3.25	3.25	3.25	4	1
31837	at5g57580	3021	3236	alt_3_prime	five_prime_UTR	Calmodulin-binding protein		Calmodulin-binding protein; CONTAINS InterPro DOMA	0	0	0	0	0	0	0	0	0	0	1	1	0	0	1	0	0	0	3	3.25	3.33333	3	1
20230	at1g49340	7779	7861	alt_3_prime	CDS	Phosphatidylinositol 3- and 4-kinase family protei	Encodes a phosphatidylinositol 4-kinase that is ex	ATPI4K ALPHA; FUNCTIONS IN: 1-phosphatidylinositol	0	0	0	0	1	0	0	0	0	0	1	1	0	0	0	0	0	0	3	3.23529	3.66667	3	1
21174	at1g68010	1641	1667	alt_3_prime	CDS	hydroxypyruvate reductase	Encodes hydroxypyruvate reductase.	hydroxypyruvate reductase (HPR); FUNCTIONS IN: gly	0	0	0	0	0	0	0	0	0	0	1	1	0	0	0	0	0	0	3	3.22826	3.5	2	1
27396	at4g13730	2704	2837	alt_3_prime	CDS	Ypt/Rab-GAP domain of gyp1p superfamily protein		Ypt/Rab-GAP domain of gyp1p superfamily protein; F	0	0	0	0	0	0	0	0	0	1	1	1	0	0	1	0	0	1	3.2	3.2	3.2	5	1
30708	at5g28320	2479	2600	alt_5_prime	CDS			unknown protein; BEST Arabidopsis thaliana protein	0	0	0	0	1	0	0	0	1	1	0	0	0	0	1	0	0	0	1	3.19388	6	4	1
28786	at4g35110	1548	1871	alt_5_prime	five_prime_UTR	Arabidopsis phospholipase-like protein (PEARLI 4)		Arabidopsis phospholipase-like protein (PEARLI 4)	0	0	1	0	1	1	0	0	1	0	1	0	0	0	1	0	1	0	0.571429	3.17666	6.28571	7	1
32009	at5g60570	99	576	alt_3_prime	five_prime_UTR	Galactose oxidase/kelch repeat superfamily protein		Galactose oxidase/kelch repeat superfamily protein	0	0	1	0	1	0	0	0	1	1	0	0	0	0	0	0	0	1	0	3.16058	11	5	1
24093	at3g01990	1493	1578	alt_3_prime	CDS	ACT domain repeat 6	Member of a small family of ACT domain containing	ACT domain repeat 6 (ACR6); FUNCTIONS IN: amino ac	0	0	1	0	1	0	0	0	0	0	1	1	0	0	0	0	0	1	2.6	3.13846	3.8	5	1
22562	at2g22660	83	296	alt_3_prime	five_prime_UTR	Protein of unknown function (duplicated DUF1399)		Protein of unknown function (duplicated DUF1399);	0	0	0	0	0	0	0	0	0	0	0	1	0	0	1	1	0	1	2.5	3.12931	4	4	1
18441	at1g06510	574	676	alt_3_prime	CDS			unknown protein; FUNCTIONS IN: molecular_function	0	0	0	0	0	0	0	0	0	0	0	1	0	0	1	0	1	1	3	3.125	3.25	4	1
23892	at2g46580	841	932	alt_5_prime	CDS	Pyridoxamine 5'-phosphate oxidase family protein		Pyridoxamine 5'-phosphate oxidase family protein;	0	0	0	0	0	0	0	0	0	0	1	1	0	0	1	0	0	0	1.66667	3.09524	5.33333	3	1
23874	at2g46430	1869	1934	alt_3_prime	CDS	cyclic nucleotide gated channel 3	cyclic nucleotide gated channel (CNGC4) downstream	cyclic nucleotide gated channel 3 (CNGC3); FUNCTIO	0	0	0	0	0	0	0	0	0	0	0	0	0	0	1	1	0	0	2.5	3.08824	4	2	1
26541	at3g61240	3032	3121	alt_3_prime	three_prime_UTR	DEA(D/H)-box RNA helicase family protein		DEA(D/H)-box RNA helicase family protein; FUNCTION	0	0	0	0	0	0	0	0	0	0	1	1	0	0	1	0	0	0	2.66667	3.07843	3.33333	3	1
31443	at5g50320	2509	2791	alt_5_prime	CDS	radical SAM domain-containing protein / GCN5-relat	A subunit of Elongator a histone acetyl transferas	ELONGATA 3 (ELO3); CONTAINS InterPro DOMAIN/s: GCN	0	0	0	0	0	0	0	0	1	0	1	1	0	0	1	0	0	1	2.6	3.06364	3.4	5	1
18358	at1g05710	435	1263	alt_3_prime	CDS	basic helix-loop-helix (bHLH) DNA-binding superfam		basic helix-loop-helix (bHLH) DNA-binding superfam	0	0	0	0	0	0	0	0	0	0	1	1	0	0	1	0	0	1	1.25	3.05556	8	4	1
22260	at2g15570	583	1412	alt_3_prime	CDS	Thioredoxin superfamily protein	chloroplast protein similar to prokaryotic thiored	ATHM3; FUNCTIONS IN: enzyme activator activity; IN	0	0	1	0	0	1	0	0	0	0	1	1	0	0	0	0	1	1	2.5	3.03333	4.66667	6	1
32118	at5g62880	1495	1580	alt_3_prime	CDS	RAC-like 10	A member of ROP GTPase gene family.	RAC-like 10 (RAC10); FUNCTIONS IN: GTP binding; IN	0	0	1	0	0	0	0	0	0	1	1	1	0	0	1	0	0	0	2.4	3.02667	6.6	5	1
18298	at1g04630	507	1039	alt_3_prime	CDS	GRIM-19 protein		maternal effect embryo arrest 4 (MEE4); CONTAINS I	0	0	0	0	1	0	0	0	1	1	0	0	0	0	0	0	0	0	2.33333	3	3.33333	3	1
19498	at1g24706	11647	11728	alt_3_prime	CDS	THO2	Encodes a component of the putative Arabidopsis TH	THO2; FUNCTIONS IN: molecular_function unknown; IN	0	0	0	0	1	0	0	0	1	1	0	0	0	0	0	0	0	1	3	3	3	4	1
21373	at1g71410	1459	1569	alt_5_prime	CDS	ARM repeat superfamily protein		ARM repeat superfamily protein; FUNCTIONS IN: bind	0	0	0	0	0	0	0	0	0	1	1	1	0	0	1	0	0	0	3	3	3	4	1
28902	at4g37270	3982	4077	alt_5_prime	CDS	heavy metal atpase 1	Encodes a P1B-type ATPases that is localized to th	heavy metal atpase 1 (HMA1); FUNCTIONS IN: copper-	0	0	0	0	0	0	0	0	1	0	1	1	0	0	1	0	0	0	3	3	3	4	1
25390	at3g25680	2469	2545	alt_3_prime	CDS			FUNCTIONS IN: molecular_function unknown; INVOLVED	0	0	0	0	0	0	0	0	0	0	1	1	0	0	1	0	0	0	3	3	3	3	1
24591	at3g10820	1597	1678	alt_5_prime	CDS	Transcription elongation factor (TFIIS) family pro		Transcription elongation factor (TFIIS) family pro	0	0	0	0	0	0	0	0	0	0	0	0	0	0	1	1	0	0	3	3	3	2	1
19781	at1g30540	1842	2168	alt_3_prime	CDS	Actin-like ATPase superfamily protein		Actin-like ATPase superfamily protein; CONTAINS In	0	0	0	0	0	0	0	0	0	0	1	0	0	0	1	0	1	1	1.75	2.98476	4.5	4	1
20419	at1g52300	1158	1253	alt_3_prime	CDS	Zinc-binding ribosomal protein family protein		Zinc-binding ribosomal protein family protein; FUN	0	0	0	0	0	0	0	0	0	0	1	1	0	0	0	0	0	0	2.5	2.9375	3.5	2	1
22603	at2g23840	301	409	alt_3_prime	CDS	HNH endonuclease		HNH endonuclease; FUNCTIONS IN: endonuclease activ	0	0	1	1	0	0	0	0	0	0	0	0	0	0	0	0	0	0	0	2.91667	5	2	1
19021	at1g15780	1482	1632	alt_3_prime	CDS			unknown protein; BEST Arabidopsis thaliana protein	0	0	1	0	0	0	0	0	1	1	1	0	0	0	1	0	0	0	2	2.87179	6.8	5	1
23339	at2g37690	1462	1544	alt_3_prime	CDS	phosphoribosylaminoimidazole carboxylase putative		phosphoribosylaminoimidazole carboxylase putative	0	0	1	0	0	0	0	0	0	0	1	1	0	0	0	0	0	1	2	2.86538	3	4	1
24653	at3g12100	2249	2346	alt_5_prime	CDS	Cation efflux family protein		Cation efflux family protein; FUNCTIONS IN: cation	0	0	0	0	0	0	0	0	0	0	1	0	0	0	1	1	0	0	0.333333	2.83333	5.33333	3	1
24207	at3g03560	3301	3361	alt_3_prime	CDS			unknown protein; LOCATED IN: plasma membrane; EXPR	0	0	0	0	0	0	0	0	1	1	0	0	0	0	1	0	0	0	2.66667	2.82222	3.33333	3	1
19081	at1g16810	710	857	alt_3_prime	CDS			unknown protein; CONTAINS InterPro DOMAIN/s: Prote	0	0	0	0	0	0	0	0	0	1	1	1	0	0	1	1	0	0	0.6	2.78421	5	5	1
23063	at2g31970	7211	7298	alt_3_prime	CDS	DNA repair-recombination protein (RAD50)	Encodes the Arabidopsis RAD50 homologue. It is in	RAD50; FUNCTIONS IN: zinc ion binding ATP binding	0	0	0	0	0	0	0	0	1	0	1	1	0	0	1	0	0	0	2.5	2.78125	3	4	1
26683	at3g63070	4685	4949	alt_3_prime	CDS	Tudor/PWWP/MBT domain-containing protein		Tudor/PWWP/MBT domain-containing protein; FUNCTION	0	0	0	0	0	1	0	0	0	0	1	1	0	0	0	0	0	0	1.33333	2.76543	5.33333	3	1
21445	at1g72770	2182	2271	alt_3_prime	CDS	homology to ABI1	mutant has ABA hypersensitive inhibition of seed g	homology to ABI1 (HAB1); FUNCTIONS IN: protein ser	0	0	1	0	0	0	0	0	1	0	1	0	0	0	1	1	0	1	1.83333	2.75	7	6	1
19770	at1g30420	4589	4723	alt_3_prime	CDS	multidrug resistance-associated protein 12	member of MRP subfamily	multidrug resistance-associated protein 12 (MRP12)	0	0	0	0	0	0	0	0	1	1	1	0	0	0	0	0	0	1	2.75	2.75	2.75	4	1
26204	at3g55850	3309	3443	alt_3_prime	CDS	Amidohydrolase family	Encodes a product that might regulate nucleo-cytop	LAF3 ISOFORM 2 (LAF3 ISF2); FUNCTIONS IN: hydrolas	0	0	0	0	0	0	0	0	1	0	1	0	0	0	0	0	1	1	2.75	2.75	2.75	4	1
28397	at4g30490	541	626	alt_3_prime	CDS	AFG1-like ATPase family protein		AFG1-like ATPase family protein; FUNCTIONS IN: ATP	0	0	0	0	0	0	0	0	1	1	0	0	0	0	1	0	1	0	2.75	2.75	2.75	4	1
30931	at5g40600	1761	1868	alt_3_prime	CDS			unknown protein; FUNCTIONS IN: molecular_function	0	0	0	0	0	0	0	0	1	0	1	1	0	0	1	0	0	0	2.75	2.75	2.75	4	1
20832	at1g61140	4949	5039	alt_5_prime	CDS	SNF2 domain-containing protein / helicase domain-c		embryo sac development arrest 16 (EDA16); FUNCTION	0	0	1	0	0	1	0	0	1	0	0	0	0	0	1	1	0	0	2.4	2.71818	2.8	5	1
22973	at2g30580	2842	2979	alt_5_prime	CDS	DREB2A-interacting protein 2	Encodes a C3HC4 RING-domain-containing ubiquitin E	DREB2A-interacting protein 2 (DRIP2); CONTAINS Int	0	0	0	0	1	0	0	0	0	1	0	0	0	0	1	1	0	0	2.5	2.69444	2.75	4	1
18840	at1g11930	1260	1345	alt_3_prime	CDS	Predicted pyridoxal phosphate-dependent enzyme YBL		Predicted pyridoxal phosphate-dependent enzyme YBL	0	0	0	0	0	0	0	0	1	1	0	0	0	0	1	0	0	0	2.66667	2.66667	2.66667	3	1
23583	at2g41490	1228	1308	alt_3_prime	CDS	UDP-glcnac-adolichol phosphate glcnac-1-p-transfer	UDP-GlcNAc:dolichol phosphate N-acetylglucosamine-	UDP-glcnac-adolichol phosphate glcnac-1-p-transfer	0	0	0	0	0	0	0	0	1	0	1	1	0	0	0	0	0	0	2.66667	2.66667	2.66667	3	1
28005	at4g24460	1992	2074	alt_3_prime	CDS	CRT (chloroquine-resistance transporter)-like tran	Encodes one of the CRT-Like transporters (CLT1/AT5	CRT (chloroquine-resistance transporter)-like tran	0	0	0	0	0	0	0	0	0	0	1	1	0	0	1	0	0	0	2.66667	2.66667	2.66667	3	1
28213	at4g27640	1723	1818	alt_5_prime	CDS	ARM repeat superfamily protein		ARM repeat superfamily protein; FUNCTIONS IN: prot	0	0	0	0	1	0	0	0	0	0	1	1	0	0	0	0	0	0	2.66667	2.66667	2.66667	3	1
31972	at5g59710	3110	3277	alt_3_prime	CDS	VIRE2 interacting protein 2	Encodes a nuclear-localized NOT (negative on TATA-	VIRE2 interacting protein 2 (VIP2); CONTAINS Inter	0	0	0	0	0	0	0	0	0	0	1	1	0	0	0	0	0	0	1.5	2.64706	4.5	2	1
18615	at1g08820	372	454	alt_5_prime	CDS	vamp/synaptobrevin-associated protein 27-2	Encodes VAP33-like protein that interacts with cow	vamp/synaptobrevin-associated protein 27-2 (VAP27-	0	0	0	0	1	0	0	0	0	0	1	1	0	0	1	0	1	0	2.6	2.6	2.6	5	1
21246	at1g69340	898	994	alt_3_prime	CDS	appr-1-p processing enzyme family protein		appr-1-p processing enzyme family protein; CONTAIN	0	0	1	0	0	0	0	0	1	0	1	1	0	0	0	1	0	0	2.6	2.6	2.6	5	1
29465	at5g07950	1131	1213	alt_3_prime	CDS			unknown protein; FUNCTIONS IN: molecular_function	0	0	0	0	0	0	0	0	0	1	1	1	0	0	1	0	0	1	2.6	2.6	2.6	5	1
26363	at3g58580	2776	2943	alt_3_prime	CDS	DNAse I-like superfamily protein		DNAse I-like superfamily protein; CONTAINS InterPr	0	0	0	0	1	0	0	0	0	0	1	1	0	0	0	0	0	0	2.33333	2.58333	2.66667	3	1
19330	at1g21410	94	270	alt_3_prime	five_prime_UTR	F-box/RNI-like superfamily protein	AtSKP2;1 is a homolog of human SKP2 the human F-bo	SKP2A; CONTAINS InterPro DOMAIN/s: F-box domain cy	0	0	0	0	0	0	0	0	0	1	0	0	0	0	1	1	0	0	1.33333	2.58065	3	3	1
28592	at4g32640	1515	1805	alt_3_prime	CDS	Sec23/Sec24 protein transport family protein		Sec23/Sec24 protein transport family protein; FUNC	0	0	0	0	1	1	0	0	0	0	0	0	0	0	1	0	0	0	2.33333	2.56566	3	3	1
27786	at4g19670	2123	2597	alt_3_prime	five_prime_UTR	RING/U-box superfamily protein		RING/U-box superfamily protein; FUNCTIONS IN: zinc	0	0	0	0	1	1	0	0	0	0	0	1	0	0	0	1	0	1	0.8	2.54848	10	5	1
23813	at2g45280	1371	1478	alt_5_prime	CDS	RAS associated with diabetes protein 51C	Encodes a protein similar to RAD51C involved in do	RAS associated with diabetes protein 51C (RAD51C);	0	0	0	0	0	0	0	0	1	1	1	1	0	0	1	0	0	1	2.5	2.5	2.5	6	1
27890	at4g23050	1258	1357	alt_3_prime	CDS	PAS domain-containing protein tyrosine kinase fami		PAS domain-containing protein tyrosine kinase fami	0	0	1	0	0	0	0	0	0	0	0	0	0	0	1	1	0	1	2.5	2.5	2.5	4	1
22491	at2g21240	1038	1109	alt_3_prime	CDS	basic pentacysteine 4		basic pentacysteine 4 (BPC4); CONTAINS InterPro DO	0	0	0	0	0	0	0	0	0	0	1	1	0	0	0	0	0	0	2.5	2.5	2.5	2	1
23118	at2g32810	1964	2178	alt_3_prime	CDS	beta galactosidase 9	putative beta-galactosidase	beta galactosidase 9 (BGAL9); FUNCTIONS IN: sugar	0	0	0	0	0	0	0	0	0	0	1	1	0	0	0	0	0	0	2.5	2.5	2.5	2	1
24484	at3g08960	5903	6013	alt_3_prime	CDS	ARM repeat superfamily protein		ARM repeat superfamily protein; FUNCTIONS IN: prot	0	0	0	0	0	0	0	0	0	0	1	1	0	0	0	0	0	0	2.5	2.5	2.5	2	1
25511	at3g27870	2343	2435	alt_5_prime	CDS	ATPase E1-E2 type family protein / haloacid dehalo		ATPase E1-E2 type family protein / haloacid dehalo	0	0	0	0	0	0	0	0	0	0	1	1	0	0	0	0	0	0	1.5	2.5	5.5	2	1
31116	at5g43940	572	657	alt_5_prime	CDS	GroES-like zinc-binding dehydrogenase family prote	Encodes a glutathione-dependent formaldehyde dehyd	sensitive to hot temperatures 5 (HOT5); FUNCTIONS	0	0	0	0	0	0	0	0	0	0	0	0	0	0	1	1	0	0	2.5	2.5	2.5	2	1
31952	at5g59220	1530	1618	alt_3_prime	CDS	highly ABA-induced PP2C gene 1		highly ABA-induced PP2C gene 1 (HAI1); FUNCTIONS I	0	0	0	0	0	0	0	0	0	0	0	0	0	0	1	1	0	1	1.66667	2.44444	4.66667	3	1
19252	at1g19870	2946	3433	alt_3_prime	CDS	IQ-domain 32		IQ-domain 32 (iqd32); FUNCTIONS IN: calmodulin bin	0	0	0	0	0	0	0	0	0	0	0	0	0	0	1	0	1	1	0.666667	2.44134	7.66667	3	1
21890	at1g80190	256	360	alt_3_prime	five_prime_UTR	partner of SLD five 1	Similar to the PSF1 component of GINS complex whic	partner of SLD five 1 (PSF1); FUNCTIONS IN: molecu	0	0	0	0	0	1	0	0	0	0	1	1	0	0	1	0	0	1	2.4	2.4	2.4	5	1
28448	at4g31040	1131	1275	alt_5_prime	CDS	CemA-like proton extrusion protein-related		CemA-like proton extrusion protein-related; INVOLV	0	0	0	0	0	0	0	0	1	1	0	0	0	0	1	0	1	1	1.8	2.4	4.6	5	1
29993	at5g16540	748	843	alt_5_prime	CDS	zinc finger nuclease 3	Encodes a zinc finger protein.	zinc finger nuclease 3 (ZFN3); CONTAINS InterPro D	0	0	0	0	0	0	0	0	1	1	0	1	0	0	0	1	1	1	1.33333	2.38095	4.66667	6	1
22060	at2g02990	14	399	alt_5_prime	five_prime_UTR	ribonuclease 1	member of the ribonuclease T2 family responds to i	ribonuclease 1 (RNS1); FUNCTIONS IN: ribonuclease	0	0	0	0	0	0	0	0	0	0	1	1	0	0	0	0	0	1	0	2.36989	6.66667	3	1
19291	at1g20780	274	667	alt_5_prime	five_prime_UTR	senescence-associated E3 ubiquitin ligase 1	Encodes a protein containing a U-box and an ARM do	senescence-associated E3 ubiquitin ligase 1 (SAUL1	0	0	1	0	1	1	0	0	0	1	0	1	0	0	0	1	0	0	1.33333	2.36111	4.5	6	1
19344	at1g21610	2745	2828	alt_3_prime	CDS	wound-responsive family protein		wound-responsive family protein; BEST Arabidopsis	0	0	0	0	0	0	0	0	0	0	1	1	0	0	0	0	0	1	2.33333	2.33333	2.33333	3	1
21351	at1g71040	289	367	alt_5_prime	CDS	Cupredoxin superfamily protein	Encodes LPR2. Function together with LPR1 (AT1G23	Low Phosphate Root2 (LPR2); FUNCTIONS IN: oxidored	0	0	0	0	0	0	0	0	0	0	0	0	0	0	1	1	0	1	2.33333	2.33333	2.33333	3	1
27727	at4g19040	2647	2936	alt_5_prime	CDS	ENHANCED DISEASE RESISTANCE 2	Encodes a PH and START domain-containing protein t	ENHANCED DISEASE RESISTANCE 2 (EDR2); FUNCTIONS IN	0	0	0	0	0	0	0	0	1	1	0	0	0	0	1	0	0	0	2.33333	2.33333	2.33333	3	1
21572	at1g75290	1028	1097	alt_5_prime	CDS;CDS	NAD(P)-binding Rossmann-fold superfamily protein	encodes a protein whose sequence is similar to an	NAD(P)-binding Rossmann-fold superfamily protein;	0	0	0	0	0	0	0	0	0	0	1	1	0	0	0	0	0	0	1.5	2.3	2.5	2	1
18392	at1g05890	531	957	alt_3_prime	CDS	RING/U-box superfamily protein		ARIADNE 5 (ARI5); FUNCTIONS IN: zinc ion binding n	0	0	0	0	0	0	0	0	1	0	1	1	0	0	1	0	1	1	1.33333	2.27917	6.66667	6	1
31466	at5g50920	4334	4755	alt_3_prime	five_prime_UTR	CLPC homologue 1	Encodes a protein that is similar to ATP-dependent	CLPC homologue 1 (CLPC1); FUNCTIONS IN: ATP-depend	0	0	0	0	1	1	0	0	0	0	0	1	0	0	1	0	1	0	0.8	2.26667	5.8	5	1
21555	at1g74910	2837	3036	alt_3_prime	CDS	ADP-glucose pyrophosphorylase family protein		ADP-glucose pyrophosphorylase family protein; FUNC	0	0	1	0	0	0	0	0	0	1	1	1	0	0	0	0	0	0	2.25	2.25	2.25	4	1
23355	at2g38000	571	655	alt_3_prime	CDS	chaperone protein dnaJ-related		chaperone protein dnaJ-related; Has 1004 Blast hit	0	0	1	0	0	0	0	0	0	1	1	1	0	0	0	0	0	0	1.5	2.25	4	4	1
23868	at2g46340	4707	4795	alt_5_prime	five_prime_UTR	SPA (suppressor of phyA-105) protein family	Encodes a member of the SPA (suppressor of phyA-10	SUPPRESSOR OF PHYA-105 1 (SPA1); CONTAINS InterPro	0	0	0	0	0	0	0	0	0	0	1	0	0	0	1	1	0	0	1	2.24957	4.33333	3	1
30301	at5g21040	1884	2142	alt_3_prime	five_prime_UTR	F-box protein 2	Encodes an F-box containing protein that interacts	F-box protein 2 (FBX2); CONTAINS InterPro DOMAIN/s	0	0	0	0	0	1	0	0	0	0	1	1	0	0	0	0	0	0	1.33333	2.10256	4	3	1
30615	at5g26800	586	1293	alt_3_prime	CDS			FUNCTIONS IN: molecular_function unknown; INVOLVED	0	0	0	0	0	0	0	0	0	0	1	1	0	0	0	0	0	0	0.5	2.02703	4.5	2	1
28839	at4g36195	2626	2760	alt_3_prime	CDS	Serine carboxypeptidase S28 family protein		Serine carboxypeptidase S28 family protein; FUNCTI	0	0	0	0	0	0	0	0	0	0	0	1	0	0	1	0	1	1	1.75	2.02381	4	4	1
27811	at4g20400	2908	3096	alt_3_prime	CDS	JUMONJI 14	Encodes a histone H3K4 demethylase repressing flor	JUMONJI 14 (JMJ14); FUNCTIONS IN: sequence-specifi	0	0	0	0	0	0	0	0	1	0	1	0	0	0	1	1	0	0	2	2	2	4	1
18970	at1g15020	2190	2368	alt_3_prime	CDS	quiescin-sulfhydryl oxidase 1	Encodes a protein disulfide isomerase-like (PDIL)	quiescin-sulfhydryl oxidase 1 (QSOX1); FUNCTIONS I	0	0	0	0	0	0	0	0	0	0	0	1	0	0	1	1	0	0	2	2	2	3	1
18739	at1g10510	541	754	alt_3_prime	CDS	RNI-like superfamily protein		embryo defective 2004 (emb2004); INVOLVED IN: embr	0	0	0	0	0	0	0	0	0	0	1	1	0	0	0	0	0	0	2	2	2	2	1
19764	at1g30420	1319	1427	alt_3_prime	CDS	multidrug resistance-associated protein 12	member of MRP subfamily	multidrug resistance-associated protein 12 (MRP12)	0	0	0	0	0	0	0	0	1	1	0	0	0	0	0	0	0	0	2	2	2	2	1
22666	at2g25300	1487	1594	alt_3_prime	CDS	Galactosyltransferase family protein		Galactosyltransferase family protein; FUNCTIONS IN	0	0	0	0	0	0	0	0	0	0	1	1	0	0	0	0	0	0	2	2	2	2	1
25480	at3g27320	528	621	alt_3_prime	CDS	alpha/beta-Hydrolases superfamily protein		alpha/beta-Hydrolases superfamily protein; FUNCTIO	0	0	0	0	0	0	0	0	0	0	1	1	0	0	0	0	0	0	2	2	2	2	1
28215	at4g27650	633	721	alt_5_prime	CDS	Eukaryotic release factor 1 (eRF1) family protein	Encodes Arabidopsis homolog of Drosophila pelota p	PELOTA (PEL1); FUNCTIONS IN: translation release f	0	0	0	0	0	0	0	0	0	0	0	0	0	0	1	1	0	0	2	2	2	2	1
28706	at4g34070	290	497	alt_3_prime	CDS	Calcium-binding EF-hand family protein		Calcium-binding EF-hand family protein; FUNCTIONS	0	0	0	0	0	0	0	0	0	0	0	0	0	0	0	0	1	1	2	2	2	2	1
31790	at5g56360	1286	1362	alt_5_prime	CDS	calmodulin-binding protein	Encodes PSL4 beat-subunit of endoplasmic reticulum	PRIORITY IN SWEET LIFE 4 (PSL4); FUNCTIONS IN: cal	0	0	0	0	0	0	0	0	0	0	1	1	0	0	0	0	0	0	2	2	2	2	1
32073	at5g61790	756	858	alt_3_prime	CDS	calnexin 1		calnexin 1 (CNX1); FUNCTIONS IN: unfolded protein	0	0	0	0	0	0	0	0	1	1	0	0	0	0	0	0	0	0	0	2	4	2	1
24824	at3g14700	213	467	alt_3_prime	CDS	SART-1 family		SART-1 family; CONTAINS InterPro DOMAIN/s: SART-1	0	0	0	0	0	0	0	0	0	0	1	0	0	0	1	1	0	0	0.333333	1.9281	4.66667	3	1
21520	at1g73990	2796	3145	alt_5_prime	CDS	signal peptide peptidase	Encodes a putative protease SppA (SppA).	signal peptide peptidase (SPPA); FUNCTIONS IN: ser	0	0	0	0	0	0	0	0	1	1	1	1	0	0	1	0	0	1	0.833333	1.86806	4.33333	6	1
24873	at3g15430	81	378	alt_5_prime	five_prime_UTR	Regulator of chromosome condensation (RCC1) family		Regulator of chromosome condensation (RCC1) family	0	0	0	0	0	0	0	0	0	0	1	1	0	0	0	0	1	1	0	1.70139	7.75	4	1
20105	at1g44910	7003	7105	alt_5_prime	CDS	pre-mRNA-processing protein 40A	Binds the carboxyl-terminal domain (CTD) of the la	pre-mRNA-processing protein 40A (PRP40A); CONTAINS	0	0	0	0	0	0	0	0	0	1	1	0	0	0	1	1	0	0	0.75	1.50893	3.5	4	1
29371	at5g06265	97	1367	alt_3_prime	CDS	hyaluronan mediated motility receptor-related		hyaluronan mediated motility receptor-related; FUN	0	0	0	0	0	0	0	0	0	0	1	1	0	0	0	0	0	0	0	1.48901	6	2	1
31027	at5g42400	4001	4118	alt_3_prime	CDS	SET domain protein 25	Encodes ATXR7 (ARABIDOPSIS TRITHORAX-RELATED7) req	SET domain protein 25 (SDG25); CONTAINS InterPro D	0	0	0	0	0	0	0	0	0	0	1	0	0	0	1	1	0	0	0.666667	1.48718	4	3	1
23885	at2g46550	1462	2004	alt_3_prime	CDS;five_prime_UTR			unknown protein; BEST Arabidopsis thaliana protein	0	0	0	0	0	0	0	0	0	1	0	0	0	0	1	1	0	0	0.666667	1.48611	4	3	1
28916	at4g37980	504	778	alt_5_prime	CDS	elicitor-activated gene 3-1		elicitor-activated gene 3-1 (ELI3-1); FUNCTIONS IN	0	0	0	0	0	0	0	0	0	0	1	1	0	0	0	0	0	1	0.333333	1.47126	3.66667	3	1
31297	at5g47420	1051	1159	alt_3_prime	CDS	Tryptophan RNA-binding attenuator protein-like		Tryptophan RNA-binding attenuator protein-like; FU	0	0	0	0	0	0	0	0	1	0	1	1	0	0	0	0	0	0	0	1.33333	5	3	1
23501	at2g39970	705	864	alt_3_prime	CDS	Mitochondrial substrate carrier family protein		Mitochondrial substrate carrier family protein; FU	0	0	0	0	0	0	0	0	1	1	0	0	0	0	0	0	0	0	0	1.32308	3.5	2	1
18340	at1g05350	362	472	alt_5_prime	CDS	NAD(P)-binding Rossmann-fold superfamily protein		NAD(P)-binding Rossmann-fold superfamily protein;	0	0	0	0	0	0	0	0	0	0	1	1	0	0	0	0	0	0	0.5	1.3125	4	2	1
26958	at4g03410	1071	1195	alt_5_prime	CDS	Peroxisomal membrane 22 kDa (Mpv17/PMP22) family p		Peroxisomal membrane 22 kDa (Mpv17/PMP22) family p	0	0	0	0	0	0	0	0	0	0	1	0	0	0	1	1	0	1	0.75	1.29167	3.75	4	1
26244	at3g56690	2985	3420	alt_3_prime	CDS	Cam interacting protein 111	encodes a protein similar to ATPases and binds to	Cam interacting protein 111 (CIP111); FUNCTIONS IN	0	0	0	0	0	0	0	0	1	0	1	1	0	0	0	0	0	0	0.333333	1.26531	3.33333	3	1
27846	at4g21560	1015	1355	alt_3_prime	five_prime_UTR	vacuolar protein sorting-associated protein 28 hom		vacuolar protein sorting-associated protein 28 hom	0	0	0	0	0	1	0	0	0	0	1	0	0	0	1	1	0	0	0	1.25	4.5	4	1
26790	at4g00585	287	1154	alt_3_prime	CDS			unknown protein; Has 47 Blast hits to 47 proteins	0	0	0	0	0	0	0	0	0	0	1	1	0	0	0	0	0	0	0.5	1.21429	3	2	1
18893	at1g13060	154	419	alt_5_prime	five_prime_UTR	20S proteasome beta subunit E1	Encodes 20S proteasome beta subunit PBE1 (PBE1).	20S proteasome beta subunit E1 (PBE1); FUNCTIONS I	0	0	0	0	0	0	0	0	1	0	1	1	0	0	0	0	0	0	0	1.19048	3.33333	3	1
28773	at4g34840	46	160	alt_5_prime	CDS	Phosphorylase superfamily protein		Phosphorylase superfamily protein; CONTAINS InterP	0	0	0	0	0	0	0	0	0	0	1	1	0	0	0	0	0	0	0	1.04762	3.5	2	1
22694	at2g25670	1972	2165	alt_3_prime	five_prime_UTR			BEST Arabidopsis thaliana protein match is: copper	0	0	0	0	0	0	0	0	1	0	1	1	0	0	0	0	0	0	0	0.972868	3	3	1
24541	at3g10130	1312	1414	alt_5_prime	CDS	SOUL heme-binding family protein		SOUL heme-binding family protein; FUNCTIONS IN: bi	0	0	0	0	0	0	0	0	0	0	1	1	0	0	0	0	0	0	0.5	0.928571	3.5	2	1
31691	at5g54140	530	764	alt_3_prime	CDS	IAA-leucine-resistant (ILR1)-like 3	encodes a protein similar to IAA amino acid conjug	IAA-leucine-resistant (ILR1)-like 3 (ILL3); FUNCTI	0	0	0	0	0	1	0	0	0	0	0	0	0	0	1	1	0	0	0.333333	0.925926	3.33333	3	1
21448	at1g72880	2597	2730	alt_5_prime	five_prime_UTR	Survival protein SurE-like phosphatase/nucleotidas		Survival protein SurE-like phosphatase/nucleotidas	0	0	0	0	0	0	0	0	0	0	1	1	0	0	0	1	0	1	0	0.908537	5.25	4	1
23665	at2g43160	3701	3816	alt_3_prime	CDS	ENTH/VHS family protein		ENTH/VHS family protein; FUNCTIONS IN: binding; LO	0	0	0	0	0	0	0	0	1	1	0	0	0	0	0	0	0	0	0.5	0.894737	3	2	1
20465	at1g52905	27	301	alt_5_prime	five_prime_UTR			unknown protein; BEST Arabidopsis thaliana protein	0	0	0	0	0	0	0	0	1	0	1	1	0	0	0	0	0	1	0	0.890728	5.5	4	1
25575	at3g29360	1733	2085	alt_3_prime	five_prime_UTR	UDP-glucose 6-dehydrogenase family protein		UDP-glucose 6-dehydrogenase family protein; FUNCTI	0	0	1	0	0	0	0	0	1	1	0	0	0	0	0	0	0	0	0	0.875	3	3	1
23216	at2g35260	929	1015	alt_5_prime	CDS			unknown protein; FUNCTIONS IN: molecular_function	0	0	0	0	0	0	0	0	0	0	1	1	0	0	1	0	0	0	0.333333	0.833333	2.66667	3	1
24443	at3g07650	1554	1731	alt_5_prime	CDS	CONSTANS-like 9	This gene belongs to the CO (CONSTANS) gene family	CONSTANS-like 9 (COL9); CONTAINS InterPro DOMAIN/s	0	0	0	0	0	0	0	0	0	0	1	1	0	0	1	0	0	1	0	0.832353	3.5	4	1
24396	at3g06810	3608	3713	alt_3_prime	CDS	acyl-CoA dehydrogenase-related	Encodes a protein with similarity to acyl-CoA dehy	IBA-RESPONSE 3 (IBR3); FUNCTIONS IN: acyl-CoA dehy	0	0	0	0	0	0	0	0	0	1	1	0	0	0	1	1	0	0	0.25	0.821429	3	4	1
22466	at2g20790	2543	2619	alt_3_prime	CDS;five_prime_UTR	clathrin adaptor complexes medium subunit family p		clathrin adaptor complexes medium subunit family p	0	0	0	0	0	0	0	0	1	1	0	0	0	0	0	0	0	0	0	0.8	2.5	2	1
28344	at4g29670	335	556	alt_3_prime	CDS;three_prime_UTR	atypical CYS HIS rich thioredoxin 2	Encodes a member of the thioredoxin family protein	atypical CYS HIS rich thioredoxin 2 (ACHT2); FUNC	0	0	1	0	1	1	0	0	0	0	0	1	0	0	0	0	0	0	0.25	0.75	2.75	4	1
27378	at4g13590	1049	1160	alt_3_prime	CDS	Uncharacterized protein family (UPF0016)		Uncharacterized protein family (UPF0016); LOCATED	0	0	0	0	0	0	0	0	0	0	0	0	0	0	1	1	0	0	0	0.75	4	2	1
25160	at3g20290	3855	4009	alt_3_prime	five_prime_UTR	EPS15 homology domain 1	Encodes AtEHD1 one of the Arabidopsis Eps15 homolo	EPS15 homology domain 1 (EHD1); FUNCTIONS IN: GTP	0	0	0	0	0	0	0	0	1	0	1	1	0	0	1	0	0	1	0.2	0.730435	3.4	5	1
19156	at1g17940	2049	2136	alt_3_prime	CDS	Endosomal targeting BRO1-like domain-containing pr		Endosomal targeting BRO1-like domain-containing pr	0	0	1	0	1	0	0	0	0	0	1	1	0	0	0	0	0	0	0.25	0.722222	3.75	4	1
28391	at4g30470	542	657	alt_5_prime	CDS	NAD(P)-binding Rossmann-fold superfamily protein		NAD(P)-binding Rossmann-fold superfamily protein;	0	0	0	0	0	0	0	0	1	0	0	0	0	0	1	0	1	1	0.25	0.722222	4	4	1
29849	at5g13950	2948	3207	alt_5_prime	CDS			unknown protein; BEST Arabidopsis thaliana protein	0	0	0	0	0	0	0	0	1	1	0	0	0	0	1	0	0	1	0	0.71875	3	4	1
19128	at1g17500	1775	1896	alt_3_prime	CDS	ATPase E1-E2 type family protein / haloacid dehalo		ATPase E1-E2 type family protein / haloacid dehalo	0	0	0	0	0	0	0	0	1	0	1	1	0	0	0	1	0	0	0.25	0.703947	3.25	4	1
29500	at5g08510	923	1025	alt_5_prime	CDS	Pentatricopeptide repeat (PPR) superfamily protein		Pentatricopeptide repeat (PPR) superfamily protein	0	0	1	0	0	0	0	0	0	1	1	1	0	0	0	1	0	0	0.2	0.7	3.2	5	1
24013	at3g01120	2469	2561	alt_3_prime	CDS	Pyridoxal phosphate (PLP)-dependent transferases s	encodes a cystathionine gamma-synthase which perfo	METHIONINE OVERACCUMULATION 1 (MTO1); FUNCTIONS IN	0	0	0	0	0	0	0	0	1	0	1	1	0	0	0	0	1	0	0.25	0.678571	3.25	4	1
27440	at4g14720	742	819	alt_3_prime	CDS	TIFY domain/Divergent CCT motif family protein	PPD2 (and its paralog PPD1) encode plant-specific	TIFY domain/Divergent CCT motif family protein; CO	0	0	0	0	0	0	0	0	0	0	1	1	0	0	1	0	0	0	0	0.666667	2.33333	3	1
25412	at3g26100	2286	2503	alt_5_prime	CDS	Regulator of chromosome condensation (RCC1) family		Regulator of chromosome condensation (RCC1) family	0	0	0	0	0	0	0	0	0	0	1	0	0	0	1	1	0	0	0.333333	0.666667	2.33333	3	1
21896	at1g80260	1033	1136	alt_5_prime	CDS	Spc97 / Spc98 family of spindle pole body (SBP) co		embryo defective 1427 (emb1427); FUNCTIONS IN: tub	0	0	0	0	0	0	0	0	0	0	1	1	0	0	0	0	0	0	0	0.65	2.5	2	1
31739	at5g55040	1989	2083	alt_3_prime	CDS	DNA-binding bromodomain-containing protein		DNA-binding bromodomain-containing protein; FUNCTI	0	0	1	0	0	0	0	0	0	1	1	1	0	0	1	1	0	1	0	0.642857	3.28571	7	1
19125	at1g17440	2667	2892	alt_3_prime	CDS	Transcription initiation factor TFIID subunit A	Encodes one of two Arabidopsis proteins with simil	ENHANCED ETHYLENE RESPONSE 4 (EER4); FUNCTIONS IN:	0	0	1	0	0	0	0	0	1	1	0	0	0	0	1	1	0	0	0.4	0.618182	2.8	5	1
30170	at5g19350	1248	1371	alt_3_prime	CDS	RNA-binding (RRM/RBD/RNP motifs) family protein		RNA-binding (RRM/RBD/RNP motifs) family protein; C	0	0	0	0	0	0	0	0	0	0	0	0	0	0	1	1	0	0	0.5	0.6	2.5	2	1
20396	at1g51850	1150	1264	alt_3_prime	CDS	Leucine-rich repeat protein kinase family protein		Leucine-rich repeat protein kinase family protein;	0	0	1	1	0	0	0	0	0	0	0	0	0	0	0	0	0	0	0	0.583333	2.5	2	1
32302	at5g65760	435	525	alt_3_prime	CDS	Serine carboxypeptidase S28 family protein		Serine carboxypeptidase S28 family protein; FUNCTI	0	0	0	0	0	0	0	0	0	0	1	1	0	0	1	0	0	0	0	0.571429	4	3	1
26726	at3g63460	2130	2229	alt_3_prime	CDS	transducin family protein / WD-40 repeat family pr		transducin family protein / WD-40 repeat family pr	0	0	1	0	1	1	0	0	0	0	1	0	0	0	1	0	0	0	0.2	0.565217	3.2	5	1
25220	at3g21295	526	775	alt_5_prime	CDS	Tudor/PWWP/MBT superfamily protein		Tudor/PWWP/MBT superfamily protein; CONTAINS Inter	0	0	0	0	0	0	0	0	0	1	0	1	0	0	1	1	0	1	0	0.484848	3	5	1
26033	at3g53100	889	1057	alt_3_prime	CDS	GDSL-like Lipase/Acylhydrolase superfamily protein		GDSL-like Lipase/Acylhydrolase superfamily protein	0	0	0	0	0	0	0	0	1	0	1	1	0	0	0	0	0	0	0.333333	0.481481	3	3	1
30305	at5g21160	2265	2355	alt_3_prime	CDS	LA RNA-binding protein		LA RNA-binding protein; FUNCTIONS IN: molecular_fu	0	0	0	0	0	0	0	0	0	0	1	0	0	0	1	1	0	1	0	0.464286	3.25	4	1
21383	at1g71696	2463	2642	alt_3_prime	CDS	carboxypeptidase D putative	Encodes a Putative Zn2+ carboxypeptidase 4 splice	SUPPRESSOR OF LLP1 1 (SOL1); FUNCTIONS IN: metallo	0	0	1	0	0	0	0	0	1	1	1	0	0	0	1	0	0	0	0	0.433333	2.6	5	1
30061	at5g17760	643	874	alt_3_prime	CDS;three_prime_UTR	P-loop containing nucleoside triphosphate hydrolas		P-loop containing nucleoside triphosphate hydrolas	0	0	0	0	0	0	0	0	1	1	0	1	0	0	1	0	0	1	0	0.430769	3	5	1
19760	at1g30410	6092	6177	alt_5_prime	CDS	multidrug resistance-associated protein 13	member of MRP subfamily	multidrug resistance-associated protein 13 (MRP13)	0	0	0	0	0	0	0	0	0	0	1	1	0	0	0	0	0	0	0	0.428571	3	2	1
22355	at2g17970	1177	1275	alt_3_prime	CDS	2-oxoglutarate (2OG) and Fe(II)-dependent oxygenas		2-oxoglutarate (2OG) and Fe(II)-dependent oxygenas	0	0	0	0	0	0	0	0	0	0	0	0	0	0	1	1	0	0	0	0.428571	3	2	1
26787	at4g00560	496	595	alt_5_prime	CDS	NAD(P)-binding Rossmann-fold superfamily protein		NAD(P)-binding Rossmann-fold superfamily protein;	0	0	0	0	0	0	0	0	0	0	1	1	0	0	1	0	0	1	0	0.416667	2.5	4	1
30453	at5g24205	1787	1880	alt_3_prime	CDS	other RNA	Unknown gene		0	0	0	0	0	0	0	0	1	1	0	0	0	0	1	0	0	0	0	0.403509	7	3	1
31394	at5g49500	2130	2224	alt_5_prime	CDS	Signal recognition particle SRP54 subunit protein		Signal recognition particle SRP54 subunit protein;	0	0	1	0	0	0	0	0	0	0	1	1	0	0	1	0	0	0	0	0.357143	2.5	4	1
20080	at1g43890	83	219	alt_3_prime	CDS	RAB GTPASE HOMOLOG B18	ras-related small GTPase	RAB GTPASE HOMOLOG B18 (RAB18); FUNCTIONS IN: GTP	0	0	1	0	1	1	0	0	0	0	1	0	0	0	0	0	0	1	0	0.334783	5	5	1
21671	at1g76630	2374	2460	alt_3_prime	CDS	Tetratricopeptide repeat (TPR)-like superfamily pr		Tetratricopeptide repeat (TPR)-like superfamily pr	0	0	0	0	0	0	0	0	0	0	1	1	0	0	0	0	0	0	0	0.333333	3	2	1
18849	at1g12350	73	451	alt_5_prime	five_prime_UTR	4-phospho-panto-thenoylcysteine synthetase	At1g12350 encodes phosphopantothenoylcysteine synt	4-phospho-panto-thenoylcysteine synthetase (COAB);	0	0	1	0	0	0	0	0	1	1	1	1	0	0	1	0	0	0	0	0.309829	2.66667	6	1
22933	at2g29590	528	786	alt_3_prime	CDS	Thioesterase superfamily protein		Thioesterase superfamily protein; CONTAINS InterPr	0	0	0	0	0	0	0	0	0	0	1	1	0	0	1	0	0	0	0	0.285714	2	3	1
20628	at1g55790	875	976	alt_5_prime	CDS	Domain of unknown function (DUF2431)		FUNCTIONS IN: metal ion binding; INVOLVED IN: meta	0	0	0	0	0	0	0	0	1	0	0	0	0	0	1	1	0	0	0	0.282051	7.33333	3	1
18745	at1g10570	1540	1627	alt_3_prime	CDS	Cysteine proteinases superfamily protein	Encodes a deSUMOylating enzyme. In vitro it has bo	OVERLY TOLERANT TO SALT 2 (OTS2); CONTAINS InterPr	0	0	0	0	0	0	0	0	0	0	0	0	0	0	1	1	0	0	0	0.277778	2.5	2	1
31250	at5g46470	2101	2221	alt_3_prime	CDS	disease resistance protein (TIR-NBS-LRR class) fam	Encodes RPS6 (RESISTANT TO P. SYRINGAE 6) a member	RESISTANT TO P. SYRINGAE 6 (RPS6); FUNCTIONS IN: t	0	0	0	0	1	1	0	0	1	0	0	0	0	0	0	0	0	0	0	0.25	3	3	1
25497	at3g27470	1639	1722	alt_3_prime	CDS	Protein of unknown function (DUF707)		Protein of unknown function (DUF707); FUNCTIONS IN	0	0	0	0	1	1	0	0	1	0	1	0	0	0	0	0	0	0	0	0.25	2.25	4	1
25211	at3g21110	2817	3061	alt_5_prime	five_prime_UTR	purin 7	5'-phosphoribosyl-4-(N-succinocarboxamide)-5-amino	purin 7 (PUR7); FUNCTIONS IN: phosphoribosylaminoi	0	0	0	0	0	0	0	0	0	0	0	0	0	0	1	1	0	0	0	0.216912	2	2	1
20631	at1g55830	1777	2074	alt_3_prime	CDS			unknown protein; CONTAINS InterPro DOMAIN/s: Prote	0	0	0	0	1	0	0	0	1	1	0	1	0	0	0	1	0	0	0	0.185965	2.4	5	1
31663	at5g53550	1750	1856	alt_5_prime	CDS	YELLOW STRIPE like 3		YELLOW STRIPE like 3 (YSL3); CONTAINS InterPro DOM	0	0	0	0	0	0	0	0	0	0	1	1	0	0	0	0	0	1	0	0.148148	2.66667	3	1
19079	at1g16800	4885	4985	alt_3_prime	CDS	P-loop containing nucleoside triphosphate hydrolas		P-loop containing nucleoside triphosphate hydrolas	0	0	1	0	1	0	0	0	1	0	1	0	0	0	0	0	1	1	0	0.146341	3.5	6	1
27185	at4g10180	2280	2369	alt_3_prime	CDS	light-mediated development protein 1 / deetiolated	Encodes a nuclear-localized protein that acts as a	DE-ETIOLATED 1 (DET1); FUNCTIONS IN: catalytic act	0	0	0	0	0	0	0	0	0	0	1	1	0	0	0	0	0	0	0	0.138889	2.5	2	1
30367	at5g22760	779	1215	alt_3_prime	CDS	PHD finger family protein		PHD finger family protein; FUNCTIONS IN: DNA bindi	0	0	0	0	1	0	0	0	0	0	1	1	0	0	0	1	0	0	0	0.118421	2.75	4	1
30258	at5g20480	297	2806	alt_5_prime	CDS	EF-TU receptor	Encodes a predicted leucine-rich repeat receptor k	EF-TU receptor (EFR); FUNCTIONS IN: protein serine	0	0	1	1	1	0	0	0	0	0	0	0	0	0	0	0	0	0	0	0.11267	3.66667	3	1
22576	at2g22990	395	550	alt_5_prime	CDS;five_prime_UTR	sinapoylglucose 1	sinapoylglucose:malate sinapoyltransferase. Cataly	sinapoylglucose 1 (SNG1); FUNCTIONS IN: sinapoylgl	0	0	0	0	0	0	0	0	1	1	0	0	0	0	0	0	0	0	0	0.1	2	2	1
19078	at1g16780	4531	4841	alt_5_prime	five_prime_UTR	Inorganic H pyrophosphatase family protein	Encodes a type II H+-PPases that localizes to and	VHP2;2; FUNCTIONS IN: inorganic diphosphatase acti	0	0	0	0	0	0	0	0	0	0	1	1	0	0	0	0	0	0	0	0.0689655	2	2	1
21138	at1g67500	6703	6952	alt_5_prime	CDS	recovery protein 3	Encodes the catalytic subunit of DNA polymerase ze	recovery protein 3 (REV3); CONTAINS InterPro DOMAI	0	0	1	0	1	0	0	0	1	0	1	1	0	0	1	0	1	1	0	0.0515988	3.25	8	1
31396	at5g49510	1544	1836	alt_3_prime	CDS	prefoldin 3		prefoldin 3 (PFD3); FUNCTIONS IN: unfolded protein	0	0	0	0	0	0	0	0	0	0	1	1	0	0	1	0	0	1	0	0.0446429	3.75	4	1
22533	at2g21660	645	883	alt_5_prime	CDS	cold circadian rhythm and rna binding 2	Encodes a small glycine-rich RNA binding protein t	cold circadian rhythm and rna binding 2 (CCR2); FU	0	0	0	0	0	0	1	0	1	0	0	1	0	0	0	0	0	0	1533.33	2561.15	3434	3	0
22531	at2g21660	645	671	alt_5_prime	CDS	cold circadian rhythm and rna binding 2	Encodes a small glycine-rich RNA binding protein t	cold circadian rhythm and rna binding 2 (CCR2); FU	0	0	0	0	0	0	0	1	1	1	0	0	0	1	0	0	0	0	498.25	1881.08	3852.25	4	0
22532	at2g21660	645	789	alt_5_prime	CDS	cold circadian rhythm and rna binding 2	Encodes a small glycine-rich RNA binding protein t	cold circadian rhythm and rna binding 2 (CCR2); FU	1	0	1	0	1	1	1	1	1	1	1	1	1	1	1	1	1	1	625	1595.24	2476.25	16	0
22530	at2g21660	416	480	alt_5_prime	CDS	cold circadian rhythm and rna binding 2	Encodes a small glycine-rich RNA binding protein t	cold circadian rhythm and rna binding 2 (CCR2); FU	0	0	0	0	0	0	1	0	0	0	0	0	0	0	0	0	0	0	670	728.429	773	1	0
28542	at4g32060	1224	1464	alt_3_prime	CDS	calcium-binding EF hand family protein		calcium-binding EF hand family protein; FUNCTIONS	0	0	0	0	0	0	0	0	0	0	0	0	0	1	0	0	0	0	177	314.935	334	1	0
31037	at5g42530	304	496	alt_3_prime	CDS			unknown protein; FUNCTIONS IN: molecular_function	1	0	0	0	0	0	0	1	1	1	1	0	0	1	1	1	0	1	281	298.722	309.667	9	0
21506	at1g73805	3364	3681	alt_5_prime	CDS	Calmodulin binding protein-like		Calmodulin binding protein-like; CONTAINS InterPro	0	0	0	0	0	0	0	0	1	0	1	0	0	0	1	0	0	0	0.666667	291.364	411	3	0
29002	at4g39260	669	695	alt_5_prime	CDS	cold circadian rhythm and RNA binding 1	Encodes a glycine-rich protein with RNA binding do	cold circadian rhythm and RNA binding 1 (CCR1); FU	0	0	0	0	0	0	1	0	0	0	0	1	0	0	0	0	0	0	138.5	261.835	416	2	0
23700	at2g43530	115	261	alt_3_prime	CDS	Scorpion toxin-like knottin superfamily protein	Encodes a defensin-like (DEFL) family protein.	Scorpion toxin-like knottin superfamily protein; F	0	0	1	0	0	0	0	0	0	0	0	1	0	0	0	0	0	1	200.667	246.706	264	3	0
20730	at1g58602	17434	17514	alt_3_prime	three_prime_UTR	LRR and NB-ARC domains-containing disease resistan		LRR and NB-ARC domains-containing disease resistan	0	1	0	0	0	0	0	0	0	0	1	0	0	0	0	1	0	0	225.333	234.818	241	3	0
19843	at1g31580	237	368	alt_3_prime	CDS	ECS1	Encodes cell wall protein. ECS1 is not a Xcc750 r	ECS1; Has 14 Blast hits to 14 proteins in 2 specie	0	0	0	0	0	0	0	0	0	0	0	0	0	0	1	0	0	0	219	225.857	235	1	0
18723	at1g10370	539	873	alt_3_prime	CDS	Glutathione S-transferase family protein		EARLY-RESPONSIVE TO DEHYDRATION 9 (ERD9); FUNCTION	1	1	1	0	1	1	0	0	0	0	0	0	0	0	0	0	0	0	218.8	225.147	229	5	0
27094	at4g08870	1398	1546	alt_5_prime	CDS	Arginase/deacetylase superfamily protein	Encodes one of the two arginase in the genome. Gen	Arginase/deacetylase superfamily protein; FUNCTION	0	0	0	0	0	0	0	0	0	0	0	0	0	0	0	0	0	1	200	214.571	231	1	0
25754	at3g47250	1718	1835	alt_5_prime	five_prime_UTR	Plant protein of unknown function (DUF247)		Plant protein of unknown function (DUF247); CONTAI	0	0	0	0	0	0	0	0	1	0	1	0	0	0	0	0	0	0	8.5	208.609	226	2	0
28508	at4g31780	748	1187	alt_3_prime	CDS	monogalactosyl diacylglycerol synthase 1	Encodes an A-type monogalactosyldiacylglycerol (MG	monogalactosyl diacylglycerol synthase 1 (MGD1); F	0	0	0	0	0	0	0	0	0	0	0	0	0	0	0	0	0	1	180	199.091	209	1	0
29003	at4g39260	669	795	alt_5_prime	CDS	cold circadian rhythm and RNA binding 1	Encodes a glycine-rich protein with RNA binding do	cold circadian rhythm and RNA binding 1 (CCR1); FU	1	1	1	1	1	1	1	1	1	1	1	1	1	1	1	1	1	1	123.778	193.54	260.167	18	0
30508	at5g24735	342	716	alt_5_prime	CDS	other RNA	Unknown gene		0	0	0	0	0	0	0	0	0	0	0	0	0	1	0	0	0	0	119	181.571	239	1	0
29950	at5g16010	508	616	alt_5_prime	CDS	3-oxo-5-alpha-steroid 4-dehydrogenase family prote		3-oxo-5-alpha-steroid 4-dehydrogenase family prote	0	0	0	0	0	1	0	0	0	0	0	0	0	0	0	0	0	0	137	179.154	224	1	0
26114	at3g54820	813	1400	alt_3_prime	CDS	plasma membrane intrinsic protein 2;5		plasma membrane intrinsic protein 2;5 (PIP2;5); FU	0	0	0	0	0	0	0	0	0	0	0	0	0	0	0	0	0	1	176	178	181	1	0
31151	at5g44570	129	566	alt_3_prime	CDS			unknown protein; FUNCTIONS IN: molecular_function	0	0	0	0	0	0	0	0	1	0	0	0	0	0	0	0	1	0	162	163.667	167	2	0
23701	at2g43530	115	275	alt_3_prime	CDS	Scorpion toxin-like knottin superfamily protein	Encodes a defensin-like (DEFL) family protein.	Scorpion toxin-like knottin superfamily protein; F	0	0	0	1	1	1	0	1	1	0	0	1	0	1	0	1	0	1	156.889	158.815	160	9	0
19429	at1g23310	1017	1090	alt_5_prime	CDS	glutamate:glyoxylate aminotransferase	Identified by cloning the gene that corresponded t	glutamate:glyoxylate aminotransferase (GGT1); FUNC	0	0	0	0	0	0	0	0	0	0	0	1	0	1	0	0	0	0	155.5	158.773	163.5	2	0
31038	at5g42530	368	496	alt_3_prime	CDS			unknown protein; FUNCTIONS IN: molecular_function	1	1	1	1	1	1	1	1	1	1	1	1	1	1	1	1	1	1	103.278	150.095	213.556	18	0
21980	at2g01450	1541	1674	alt_3_prime	CDS	MAP kinase 17	member of MAP Kinase	MAP kinase 17 (MPK17); CONTAINS InterPro DOMAIN/s:	0	0	0	0	0	0	0	0	0	0	1	0	0	0	0	0	0	0	0	142.854	286	1	0
19272	at1g20440	759	918	alt_3_prime	CDS	cold-regulated 47	Belongs to the dehydrin protein family which conta	cold-regulated 47 (COR47); CONTAINS InterPro DOMAI	0	0	0	0	1	0	0	0	0	0	0	0	0	0	0	0	0	0	109	140.333	166	1	0
26567	at3g61430	676	1022	alt_3_prime	CDS	plasma membrane intrinsic protein 1A	a member of the plasma membrane intrinsic protein	plasma membrane intrinsic protein 1A (PIP1A); FUNC	0	0	0	0	0	0	0	0	0	0	0	0	0	0	0	0	0	1	109	132.783	168	1	0
19942	at1g33720	2550	2691	alt_3_prime	CDS	cytochrome P450 family 76 subfamily C polypeptide	member of CYP76C	cytochrome P450 family 76 subfamily C polypeptide	0	0	0	0	0	0	0	0	1	0	0	0	0	0	0	0	0	0	5	130.829	410	1	0
23699	at2g43530	65	278	alt_5_prime	CDS	Scorpion toxin-like knottin superfamily protein	Encodes a defensin-like (DEFL) family protein.	Scorpion toxin-like knottin superfamily protein; F	1	1	1	1	1	1	1	1	1	1	1	1	1	1	1	1	1	1	67.1111	129.11	435.444	18	0
25676	at3g45140	2965	2991	alt_3_prime	CDS	lipoxygenase 2	Chloroplast lipoxygenase required for wound-induce	lipoxygenase 2 (LOX2); FUNCTIONS IN: lipoxygenase	1	0	0	0	0	0	0	0	0	0	0	0	0	0	0	0	0	0	38	124.716	434	1	0
21096	at1g67090	523	681	alt_3_prime	CDS	ribulose bisphosphate carboxylase small chain 1A		ribulose bisphosphate carboxylase small chain 1A (	1	1	1	0	1	1	1	0	1	1	0	1	1	1	1	1	1	1	92.5333	123.139	131.2	15	0
27958	at4g23670	547	911	alt_3_prime	CDS	Polyketide cyclase/dehydrase and lipid transport s		Polyketide cyclase/dehydrase and lipid transport s	0	0	0	0	0	0	1	1	1	0	0	0	0	1	0	0	0	1	113.8	121.9	126.4	5	0
26636	at3g62450	94	363	alt_5_prime	CDS			unknown protein; FUNCTIONS IN: molecular_function	0	0	0	0	0	0	1	0	0	0	1	0	0	0	0	0	0	0	0	121.125	139.5	2	0
26490	at3g60420	944	1076	alt_5_prime	CDS	Phosphoglycerate mutase family protein		Phosphoglycerate mutase family protein; CONTAINS I	0	0	0	0	0	0	0	0	1	0	0	0	0	0	0	0	0	0	39	117.676	139	1	0
26305	at3g57460	2505	2605	alt_3_prime	CDS	catalytics;metal ion binding		catalytics;metal ion binding; FUNCTIONS IN: cataly	1	0	1	1	1	0	1	0	1	1	1	1	0	0	1	1	1	1	74.7692	112.012	184.077	13	0
28541	at4g32060	1224	1335	alt_3_prime	CDS	calcium-binding EF hand family protein		calcium-binding EF hand family protein; FUNCTIONS	1	0	1	0	0	1	1	1	1	0	1	1	0	1	1	0	0	0	67.7	110.623	170.2	10	0
19879	at1g32230	3044	3115	alt_5_prime	CDS	WWE protein-protein interaction domain protein fam	Encodes a protein belonging to the (ADP-ribosyl)tr	RADICAL-INDUCED CELL DEATH1 (RCD1); CONTAINS Inter	0	0	0	0	0	0	0	0	0	0	0	1	0	1	0	0	1	0	59.3333	107.558	218	3	0
19876	at1g32230	2789	2874	alt_3_prime	CDS	WWE protein-protein interaction domain protein fam	Encodes a protein belonging to the (ADP-ribosyl)tr	RADICAL-INDUCED CELL DEATH1 (RCD1); CONTAINS Inter	0	0	0	0	0	0	0	0	0	0	0	1	0	1	0	0	0	0	84.5	103.278	129.5	2	0
26766	at4g00430	1379	1752	alt_3_prime	CDS	plasma membrane intrinsic protein 1;4	a member of the plasma membrane intrinsic protein	plasma membrane intrinsic protein 1;4 (PIP1;4); FU	0	0	0	0	0	0	0	0	0	0	0	0	0	0	0	0	0	1	65	101.437	140	1	0
30674	at5g27860	716	822	alt_3_prime	CDS			unknown protein; FUNCTIONS IN: molecular_function	0	0	0	0	0	0	1	0	1	1	1	0	0	1	1	0	0	0	59	100.846	133.667	6	0
31149	at5g44568	300	922	alt_5_prime	CDS			unknown protein; FUNCTIONS IN: molecular_function	1	0	1	0	1	1	1	0	1	1	1	1	0	1	1	1	1	1	52.2857	100.29	144.357	14	0
27828	at4g21410	991	1104	alt_3_prime	CDS	cysteine-rich RLK (RECEPTOR-like protein kinase) 2	Encodes a cysteine-rich receptor-like protein kina	cysteine-rich RLK (RECEPTOR-like protein kinase) 2	0	0	0	0	0	1	0	0	0	0	0	0	0	0	0	0	0	0	32	98.3143	107	1	0
26299	at3g57460	1509	1593	alt_3_prime	CDS	catalytics;metal ion binding		catalytics;metal ion binding; FUNCTIONS IN: cataly	0	0	0	0	0	0	0	0	1	0	0	0	0	0	0	0	0	0	46	97.4549	142	1	0
29328	at5g05600	1319	1605	alt_3_prime	CDS	2-oxoglutarate (2OG) and Fe(II)-dependent oxygenas		2-oxoglutarate (2OG) and Fe(II)-dependent oxygenas	0	0	1	0	0	0	0	0	0	0	0	0	0	0	0	0	0	0	27	97.2857	177	1	0
21620	at1g76180	641	734	alt_3_prime	CDS	Dehydrin family protein	Encodes a dehydrin protein whose expression is ind	EARLY RESPONSE TO DEHYDRATION 14 (ERD14); FUNCTION	0	1	1	0	0	1	0	0	0	0	0	0	0	1	0	0	0	0	93.75	96.6071	98.25	4	0
19943	at1g33720	2611	2691	alt_3_prime	CDS	cytochrome P450 family 76 subfamily C polypeptide	member of CYP76C	cytochrome P450 family 76 subfamily C polypeptide	0	0	0	0	0	0	0	0	1	0	1	0	0	0	0	0	0	0	3.5	96.5663	309	2	0
27090	at4g08870	335	997	alt_3_prime	CDS	Arginase/deacetylase superfamily protein	Encodes one of the two arginase in the genome. Gen	Arginase/deacetylase superfamily protein; FUNCTION	0	0	0	0	0	0	0	0	0	0	0	0	0	0	0	0	0	1	68	95.993	117	1	0
29065	at5g01850	1208	1311	alt_3_prime	CDS	Protein kinase superfamily protein		Protein kinase superfamily protein; FUNCTIONS IN:	0	0	0	0	0	0	0	0	0	0	1	0	0	0	0	0	0	0	85	94	99	1	0
27093	at4g08870	1398	1424	alt_5_prime	CDS	Arginase/deacetylase superfamily protein	Encodes one of the two arginase in the genome. Gen	Arginase/deacetylase superfamily protein; FUNCTION	0	0	0	0	0	0	0	0	0	0	0	1	0	0	0	0	0	0	62	93.573	140	1	0
32449	at5g67600	231	385	alt_5_prime	CDS			unknown protein; LOCATED IN: plasma membrane; EXPR	0	0	0	0	0	0	0	0	0	0	0	0	0	0	1	0	0	0	86	90.5	95	1	0
19878	at1g32230	2897	3115	alt_5_prime	CDS	WWE protein-protein interaction domain protein fam	Encodes a protein belonging to the (ADP-ribosyl)tr	RADICAL-INDUCED CELL DEATH1 (RCD1); CONTAINS Inter	0	0	0	0	0	0	0	0	0	0	1	0	0	0	0	0	0	0	45	90.4815	137	1	0
19875	at1g32230	2789	2866	alt_3_prime	CDS	WWE protein-protein interaction domain protein fam	Encodes a protein belonging to the (ADP-ribosyl)tr	RADICAL-INDUCED CELL DEATH1 (RCD1); CONTAINS Inter	0	0	0	0	0	1	0	0	0	0	0	1	0	1	0	0	0	0	68	90.4511	117.667	3	0
24607	at3g11170	2053	2079	alt_3_prime	CDS	fatty acid desaturase 7	Chloroplastic enzyme responsible for the synthesis	fatty acid desaturase 7 (FAD7); FUNCTIONS IN: omeg	0	0	1	0	0	0	0	0	0	0	0	0	0	0	0	0	0	0	65	88.6964	110	1	0
21322	at1g70620	958	1291	alt_3_prime	CDS	cyclin-related		cyclin-related; FUNCTIONS IN: molecular_function u	0	0	0	0	0	0	0	0	0	0	0	0	0	1	1	1	0	0	57	88.5139	121.667	3	0
19257	at1g20020	239	549	alt_3_prime	CDS	ferredoxin-NADP(+)-oxidoreductase 2	Encodes a leaf-type ferredoxin:NADP(H) oxidoreduct	ferredoxin-NADP(+)-oxidoreductase 2 (FNR2); FUNCTI	0	0	0	0	0	0	0	0	0	0	0	0	0	1	0	0	0	0	77	88.4359	107	1	0
19940	at1g33720	2306	2691	alt_3_prime	CDS	cytochrome P450 family 76 subfamily C polypeptide	member of CYP76C	cytochrome P450 family 76 subfamily C polypeptide	0	0	0	0	0	0	0	1	1	0	1	0	0	0	1	1	0	0	3.2	87.159	232.8	5	0
29327	at5g05600	907	989	alt_5_prime	CDS	2-oxoglutarate (2OG) and Fe(II)-dependent oxygenas		2-oxoglutarate (2OG) and Fe(II)-dependent oxygenas	1	0	1	0	0	0	0	0	0	0	0	0	0	0	0	0	0	0	30.5	86.2022	153	2	0
18582	at1g08450	249	338	alt_3_prime	CDS	calreticulin 3	Encodes one of three Arabidopsis calreticulins.	calreticulin 3 (CRT3); FUNCTIONS IN: unfolded prot	0	0	0	0	0	0	0	0	0	0	0	0	0	0	1	0	0	0	83	85.8148	87	1	0
27098	at4g08870	2022	2097	alt_3_prime	CDS	Arginase/deacetylase superfamily protein	Encodes one of the two arginase in the genome. Gen	Arginase/deacetylase superfamily protein; FUNCTION	0	0	0	0	0	0	0	0	0	0	0	0	0	0	0	0	0	1	64	85.25	106	1	0
30080	at5g18150	90	181	alt_3_prime	CDS	Methyltransferase-related protein		Methyltransferase-related protein; FUNCTIONS IN: m	0	0	1	0	1	1	0	1	0	1	0	0	0	0	0	0	0	0	14	84.44	105.2	5	0
22527	at2g21660	371	468	alt_3_prime	CDS	cold circadian rhythm and rna binding 2	Encodes a small glycine-rich RNA binding protein t	cold circadian rhythm and rna binding 2 (CCR2); FU	0	0	0	0	0	0	0	1	0	0	0	0	0	0	0	0	0	0	5	82.9787	219	1	0
31125	at5g44090	2500	2821	alt_3_prime	CDS	Calcium-binding EF-hand family protein		Calcium-binding EF-hand family protein; FUNCTIONS	0	0	0	0	0	0	0	0	0	0	0	0	0	0	1	0	0	0	66	82.3667	93	1	0
28523	at4g31800	1002	1105	alt_3_prime	CDS	WRKY DNA-binding protein 18	Pathogen-induced transcription factor. Binds W-box	WRKY DNA-binding protein 18 (WRKY18); FUNCTIONS IN	0	0	1	0	0	0	0	0	0	0	0	0	0	0	0	0	0	0	72	81.9167	91	1	0
21926	at1g80840	230	611	alt_3_prime	CDS	WRKY DNA-binding protein 40	Pathogen-induced transcription factor. Binds W-box	WRKY DNA-binding protein 40 (WRKY40); CONTAINS Int	0	0	0	0	0	0	0	0	0	0	0	0	0	0	0	0	0	1	7	81.6333	135	1	0
28543	at4g32060	1369	1435	alt_5_prime	CDS	calcium-binding EF hand family protein		calcium-binding EF hand family protein; FUNCTIONS	1	1	1	1	1	1	1	1	1	1	1	1	1	1	1	1	1	1	47.6111	81.6176	128.389	18	0
25953	at3g51450	465	549	alt_3_prime	CDS	Calcium-dependent phosphotriesterase superfamily p		Calcium-dependent phosphotriesterase superfamily p	1	0	1	0	0	1	0	0	1	0	0	0	0	0	1	0	0	0	74.2	80.6632	89.8	5	0
20392	at1g51820	342	496	alt_3_prime	CDS	Leucine-rich repeat protein kinase family protein		Leucine-rich repeat protein kinase family protein;	0	0	0	0	0	1	0	0	0	0	0	0	0	0	0	0	0	0	30	79.971	97	1	0
18580	at1g08450	203	338	alt_3_prime	three_prime_UTR	calreticulin 3	Encodes one of three Arabidopsis calreticulins.	calreticulin 3 (CRT3); FUNCTIONS IN: unfolded prot	0	0	0	0	0	0	0	0	0	0	1	0	0	0	0	0	0	0	49	78.4286	84	1	0
26298	at3g57460	1276	1460	alt_5_prime	CDS	catalytics;metal ion binding		catalytics;metal ion binding; FUNCTIONS IN: cataly	0	0	0	0	0	0	0	0	1	0	0	0	0	0	0	0	0	0	39	77.0301	142	1	0
20431	at1g52400	762	884	alt_3_prime	CDS	beta glucosidase 18	encodes a member of glycosyl hydrolase family 1 lo	beta glucosidase 18 (BGLU18); FUNCTIONS IN: abscis	0	0	0	0	0	0	0	0	0	0	0	1	0	0	0	0	0	1	10	76.5172	126	2	0
30445	at5g24200	132	261	alt_3_prime	five_prime_UTR	alpha/beta-Hydrolases superfamily protein		alpha/beta-Hydrolases superfamily protein; FUNCTIO	0	0	0	0	0	0	0	1	1	1	1	1	1	1	1	1	1	1	59.2727	75.8746	85.2727	11	0
30510	at5g24735	342	782	alt_5_prime	CDS	other RNA	Unknown gene		0	0	0	0	0	0	0	0	0	0	0	0	0	0	1	0	0	0	19	75.617	167	1	0
30507	at5g24735	342	685	alt_5_prime	CDS	other RNA	Unknown gene		1	1	1	1	1	1	1	1	1	1	1	1	1	1	1	1	1	1	75	75.4333	75.9444	18	0
20171	at1g48300	179	274	alt_3_prime	CDS			unknown protein; FUNCTIONS IN: molecular_function	0	0	0	0	0	1	0	0	0	0	0	0	0	0	0	0	0	0	10	73.1667	89	1	0
30444	at5g24200	132	158	alt_3_prime	five_prime_UTR	alpha/beta-Hydrolases superfamily protein		alpha/beta-Hydrolases superfamily protein; FUNCTIO	0	0	0	0	0	0	0	0	1	0	1	0	0	0	1	0	0	0	22.3333	72.3636	238.333	3	0
23637	at2g42540	431	742	alt_3_prime	CDS	cold-regulated 15a	A cold-regulated gene whose product is targeted to	cold-regulated 15a (COR15A); FUNCTIONS IN: molecul	0	0	1	0	0	1	0	0	0	0	0	0	0	0	0	0	0	0	68.5	72.0833	76	2	0
22353	at2g17840	673	766	alt_3_prime	CDS	Senescence/dehydration-associated protein-related	Identified as drought-inducible gene by differenti	EARLY-RESPONSIVE TO DEHYDRATION 7 (ERD7); FUNCTION	1	0	1	0	0	0	0	0	0	0	0	0	0	0	0	0	0	0	60	71.7143	78	2	0
25674	at3g45140	2545	2680	alt_3_prime	CDS	lipoxygenase 2	Chloroplast lipoxygenase required for wound-induce	lipoxygenase 2 (LOX2); FUNCTIONS IN: lipoxygenase	0	0	0	0	0	0	0	0	0	0	0	1	0	0	0	0	0	1	47	70.6842	83.5	2	0
28405	at4g30530	1296	1647	alt_3_prime	CDS	Class I glutamine amidotransferase-like superfamil		Class I glutamine amidotransferase-like superfamil	0	0	1	0	0	1	0	0	0	0	0	1	0	0	0	0	0	0	69.3333	70.5	73	3	0
32037	at5g61190	3125	3337	alt_5_prime	CDS	putative endonuclease or glycosyl hydrolase with C		putative endonuclease or glycosyl hydrolase with C	0	0	0	0	0	0	0	0	1	0	0	0	0	0	0	0	0	0	60	69.8571	86	1	0
19951	at1g33960	1456	1552	alt_3_prime	CDS	P-loop containing nucleoside triphosphate hydrolas	Identified as a gene that is induced by avirulence	AVRRPT2-INDUCED GENE 1 (AIG1); FUNCTIONS IN: GTP b	0	0	0	0	0	0	0	0	1	0	1	0	0	0	0	0	0	0	67.5	69.8333	73.5	2	0
30670	at5g27860	476	578	alt_3_prime	CDS			unknown protein; FUNCTIONS IN: molecular_function	0	0	0	0	0	0	0	0	0	0	1	0	0	0	0	0	0	0	5	69.7143	76	1	0
21055	at1g66260	1277	1477	alt_5_prime	CDS	RNA-binding (RRM/RBD/RNP motifs) family protein		RNA-binding (RRM/RBD/RNP motifs) family protein; F	0	0	1	0	0	0	1	0	0	1	0	0	0	1	1	0	0	0	21.2	69.2143	163.8	5	0
22136	at2g05520	134	369	alt_3_prime	CDS	glycine-rich protein 3	Encodes a glycine-rich protein that is expressed	glycine-rich protein 3 (GRP-3); FUNCTIONS IN: mole	0	0	0	0	0	1	1	1	0	0	0	1	0	1	0	0	1	0	60.5	69.125	83.6667	6	0
31141	at5g44510	751	837	alt_3_prime	CDS	target of AVRB operation1	Encodes TAO1 (Target of AvrB Operation) a TIR-NB-L	target of AVRB operation1 (TAO1); FUNCTIONS IN: tr	0	0	0	0	0	0	0	0	0	0	0	0	0	1	0	0	0	0	53	67.9149	83	1	0
23566	at2g41090	642	768	alt_3_prime	CDS	Calcium-binding EF-hand family protein		Calcium-binding EF-hand family protein; FUNCTIONS	0	0	1	0	0	1	1	1	1	1	1	0	0	1	1	1	0	0	64.9	67.79	73.2	10	0
26225	at3g56400	617	807	alt_3_prime	CDS	WRKY DNA-binding protein 70	member of WRKY Transcription Factor; Group III. Fu	WRKY DNA-binding protein 70 (WRKY70); CONTAINS Int	0	0	0	0	0	0	0	0	0	1	1	0	0	0	0	1	0	0	63.3333	66.6	68.3333	3	0
28209	at4g27520	1091	1232	alt_5_prime	CDS	early nodulin-like protein 2		early nodulin-like protein 2 (ENODL2); FUNCTIONS I	0	0	1	0	0	1	0	0	0	0	0	0	0	0	0	0	0	0	55	65.9875	77.5	2	0
27907	at4g23210	702	902	alt_5_prime	CDS	cysteine-rich RLK (RECEPTOR-like protein kinase) 1	Encodes a Cysteine-rich receptor-like kinase (CRK1	cysteine-rich RLK (RECEPTOR-like protein kinase) 1	0	0	0	0	0	0	0	0	1	0	1	0	0	0	0	0	0	0	0.5	65.9825	154	2	0
31148	at5g44568	296	841	alt_3_prime	CDS			unknown protein; FUNCTIONS IN: molecular_function	1	0	1	0	0	1	1	1	1	1	1	0	1	1	1	1	1	1	48.7857	65.7857	74.8571	14	0
20025	at1g35350	95	189	alt_3_prime	CDS	EXS (ERD1/XPR1/SYG1) family protein		EXS (ERD1/XPR1/SYG1) family protein; LOCATED IN: i	0	0	0	0	0	1	0	0	0	0	0	0	0	0	0	0	0	0	3	65.4286	79	1	0
31802	at5g56760	749	831	alt_3_prime	CDS	serine acetyltransferase 1;1	Encodes a cytosolic serine O-acetyltransferase inv	serine acetyltransferase 1;1 (SERAT1;1); FUNCTIONS	0	0	0	0	0	1	0	0	0	0	0	0	0	0	0	0	0	0	38	64.4923	92	1	0
23137	at2g33380	504	658	alt_3_prime	CDS	Caleosin-related family protein	Encodes a calcium binding protein whose mRNA is in	RESPONSIVE TO DESSICATION 20 (RD20); FUNCTIONS IN:	0	0	0	0	0	0	0	0	0	0	0	0	0	0	0	0	0	1	36	64.3651	78	1	0
24158	at3g02830	1373	1476	alt_3_prime	CDS	zinc finger protein 1	Encodes a zinc finger protein.	zinc finger protein 1 (ZFN1); CONTAINS InterPro DO	0	0	0	0	0	0	0	0	0	0	0	1	0	1	0	0	0	1	63	63.4583	66.6667	3	0
20834	at1g61190	2643	2819	alt_3_prime	CDS	LRR and NB-ARC domains-containing disease resistan		LRR and NB-ARC domains-containing disease resistan	1	1	1	1	1	1	1	1	1	1	1	1	1	1	1	1	1	1	63	63.1429	63.3333	18	0
26304	at3g57460	2098	2199	alt_5_prime	CDS	catalytics;metal ion binding		catalytics;metal ion binding; FUNCTIONS IN: cataly	1	1	1	1	1	1	1	1	1	1	1	1	1	1	1	1	1	1	48.6111	63.0214	76.4444	18	0
26474	at3g60300	1220	1339	alt_3_prime	CDS	RWD domain-containing protein		RWD domain-containing protein; FUNCTIONS IN: zinc	0	0	0	0	0	0	0	0	0	0	0	0	0	1	0	0	0	0	58	63	67	1	0
24856	at3g15353	422	635	alt_3_prime	CDS	metallothionein 3	metallothionein binds to and detoxifies excess cop	metallothionein 3 (MT3); Has 268 Blast hits to 268	0	0	1	0	1	0	1	1	1	0	1	0	0	1	1	0	1	0	16.1111	62.9815	82.3333	9	0
31285	at5g47240	1308	1413	alt_3_prime	CDS	nudix hydrolase homolog 8		nudix hydrolase homolog 8 (NUDT8); FUNCTIONS IN: h	1	0	1	0	0	0	0	0	0	0	0	0	0	0	0	0	0	0	57	62.25	66.5	2	0
31733	at5g54940	527	1087	alt_3_prime	five_prime_UTR	Translation initiation factor SUI1 family protein		Translation initiation factor SUI1 family protein;	0	0	0	0	0	0	0	0	0	0	1	0	0	0	0	0	0	0	59	62.0625	64	1	0
19950	at1g33960	1207	1292	alt_5_prime	CDS	P-loop containing nucleoside triphosphate hydrolas	Identified as a gene that is induced by avirulence	AVRRPT2-INDUCED GENE 1 (AIG1); FUNCTIONS IN: GTP b	0	0	0	0	0	0	0	0	1	0	0	0	0	0	0	0	0	0	61	62	63	1	0
25307	at3g23590	2910	3230	alt_3_prime	CDS	REF4-related 1		REF4-related 1 (RFR1); BEST Arabidopsis thaliana p	0	0	1	0	0	0	0	0	0	0	0	0	0	0	0	0	0	0	58	62	70	1	0
22777	at2g26400	317	441	alt_3_prime	CDS	acireductone dioxygenase 3	Encodes a protein predicted to belong to the acire	acireductone dioxygenase 3 (ARD3); FUNCTIONS IN: h	0	0	0	0	0	0	0	0	0	0	0	0	0	0	1	0	0	0	55	61.5714	64	1	0
23400	at2g38870	359	669	alt_5_prime	CDS	Serine protease inhibitor potato inhibitor I-type	Predicted to encode a PR (pathogenesis-related) pe	Serine protease inhibitor potato inhibitor I-type	0	0	0	0	1	0	0	0	0	0	0	0	0	0	0	0	0	0	54	60.3158	67	1	0
18053	at1g01470	395	476	alt_3_prime	CDS	Late embryogenesis abundant protein	Encodes late-embryogenesis abundant protein whose	LATE EMBRYOGENESIS ABUNDANT 14 (LEA14); CONTAINS I	0	0	1	0	0	1	0	0	0	0	0	0	0	0	0	0	0	0	57	59.75	63.5	2	0
30509	at5g24735	342	778	alt_5_prime	CDS	other RNA	Unknown gene		0	0	0	0	0	0	0	0	0	0	0	1	0	1	0	1	0	0	14.3333	59.163	148.333	3	0
19939	at1g33720	1276	1511	alt_5_prime	CDS	cytochrome P450 family 76 subfamily C polypeptide	member of CYP76C	cytochrome P450 family 76 subfamily C polypeptide	0	0	0	0	0	0	0	1	1	1	1	0	0	1	1	1	0	1	5.875	59.1517	167.125	8	0
29630	at5g11170	2422	2508	alt_5_prime	CDS	DEAD/DEAH box RNA helicase family protein		DEAD/DEAH box RNA helicase family protein ; FUNCTI	0	0	0	0	1	1	1	1	1	1	1	1	0	1	1	0	1	1	7.33333	59.0536	138	12	0
20372	at1g51790	1640	1717	alt_3_prime	CDS	Leucine-rich repeat protein kinase family protein		Leucine-rich repeat protein kinase family protein;	1	1	1	1	1	1	1	1	1	1	1	1	0	1	1	1	1	0	35.5	59.0108	84.375	16	0
19428	at1g23310	990	1101	alt_3_prime	CDS	glutamate:glyoxylate aminotransferase	Identified by cloning the gene that corresponded t	glutamate:glyoxylate aminotransferase (GGT1); FUNC	0	0	1	0	1	0	1	0	1	0	1	1	0	1	1	0	0	1	50.5556	57.9119	64.2222	9	0
22904	at2g28900	981	1094	alt_3_prime	CDS	outer plastid envelope protein 16-1	Encodes AtOEP16 a 16-KDa plastid outer membrane pr	outer plastid envelope protein 16-1 (OEP16-1); FUN	0	0	0	0	1	0	0	0	0	0	0	0	0	0	0	0	0	0	27	57.6043	89	1	0
28648	at4g33470	1199	1303	alt_3_prime	CDS	histone deacetylase 14	Encodes HDA14 a member of the histone deacetylase	histone deacetylase 14 (hda14); FUNCTIONS IN: hist	0	0	0	0	0	0	1	0	0	0	0	0	0	1	0	0	0	0	0.5	57.4444	68.5	2	0
29229	at5g04430	1251	1819	alt_5_prime	CDS	binding to TOMV RNA 1L (long form)	Gene model AT5G04430.1 produces active protein. (B	BINDING TO TOMV RNA 1S (SHORT FORM) (BTR1S); FUNCT	0	0	0	0	0	0	0	0	0	0	0	0	0	1	0	0	0	0	52	56.6667	60	1	0
22358	at2g17990	1505	1603	alt_3_prime	CDS			BEST Arabidopsis thaliana protein match is: kinect	0	0	1	0	1	0	1	0	1	1	1	1	0	1	1	1	0	1	56.4545	56.6364	56.9091	11	0
22308	at2g17040	88	241	alt_5_prime	CDS	NAC domain containing protein 36	Member of the NAC transcription factor family and	NAC domain containing protein 36 (NAC036); CONTAIN	0	0	0	0	0	0	0	0	1	0	1	0	0	0	1	0	0	0	9.33333	56.6009	70.3333	3	0
21324	at1g70620	986	1255	alt_3_prime	CDS	cyclin-related		cyclin-related; FUNCTIONS IN: molecular_function u	0	0	0	0	0	0	0	0	0	0	1	0	0	0	0	1	0	0	43.5	56.2424	68.5	2	0
29949	at5g15970	175	274	alt_5_prime	CDS	stress-responsive protein (KIN2) / stress-induced	Encodes a gene that can be induced by cold and abs	KIN2; FUNCTIONS IN: molecular_function unknown; IN	0	0	1	0	0	0	0	0	0	0	0	0	0	0	0	0	0	0	35	55.5238	84	1	0
20366	at1g51780	841	867	alt_3_prime	CDS	IAA-leucine resistant (ILR)-like gene 5	encodes a member of the six Arabidopsis IAA-amino	IAA-leucine resistant (ILR)-like gene 5 (ILL5); FU	1	0	1	0	1	0	0	0	0	0	0	0	0	0	0	0	0	1	39.5	55.5206	76	4	0
27431	at4g14400	2511	2646	alt_5_prime	CDS	ankyrin repeat family protein	encodes a novel protein with putative ankyrin and	ACCELERATED CELL DEATH 6 (ACD6); CONTAINS InterPro	0	1	1	1	0	0	1	1	1	1	1	1	1	1	1	1	1	1	52.6	55.5167	60.6667	15	0
24168	at3g03020	348	424	alt_3_prime	three_prime_UTR			unknown protein; FUNCTIONS IN: molecular_function	0	0	0	1	0	1	0	0	0	0	0	0	0	0	0	0	0	0	31	55.0322	86.5	2	0
22241	at2g14560	712	1006	alt_3_prime	CDS	Protein of unknown function (DUF567)	Encodes LURP1 a member of the LURP cluster (late u	LATE UPREGULATED IN RESPONSE TO HYALOPERONOSPORA P	0	0	0	0	0	0	0	0	1	0	0	0	0	0	0	0	0	0	35	54.95	69	1	0
25675	at3g45140	2545	2682	alt_3_prime	CDS	lipoxygenase 2	Chloroplast lipoxygenase required for wound-induce	lipoxygenase 2 (LOX2); FUNCTIONS IN: lipoxygenase	1	0	0	0	0	0	0	0	0	0	1	0	0	0	0	0	0	1	38.3333	54.8824	63.6667	3	0
22240	at2g14560	400	505	alt_3_prime	CDS	Protein of unknown function (DUF567)	Encodes LURP1 a member of the LURP cluster (late u	LATE UPREGULATED IN RESPONSE TO HYALOPERONOSPORA P	0	0	0	0	0	0	1	1	1	0	1	1	0	1	1	1	0	0	50	54.5511	59.75	8	0
32046	at5g61270	1521	1686	alt_5_prime	five_prime_UTR	phytochrome-interacting factor7	Basic helix-loop-helix (bHLH) phytochrome interact	phytochrome-interacting factor7 (PIF7); CONTAINS I	0	0	1	0	0	0	0	0	0	0	0	0	0	0	0	0	0	0	35	54.2727	59	1	0
22038	at2g02570	1706	1811	alt_5_prime	CDS	nucleic acid binding;RNA binding		nucleic acid binding;RNA binding; FUNCTIONS IN: RN	0	0	0	0	0	0	0	0	0	0	0	0	0	1	0	0	0	0	36	53.821	76	1	0
20532	at1g53780	2232	2312	alt_3_prime	CDS	peptidyl-prolyl cis-trans isomerases;hydrolases;nu		peptidyl-prolyl cis-trans isomerases;hydrolases;nu	0	0	0	0	0	0	0	0	0	0	0	0	0	0	1	0	1	0	45	53.72	59	2	0
31156	at5g44580	77	319	alt_5_prime	CDS			unknown protein; FUNCTIONS IN: molecular_function	0	0	1	0	0	0	0	0	0	0	0	0	0	0	0	0	0	0	13	53.6102	86	1	0
25753	at3g47250	1710	1814	alt_3_prime	five_prime_UTR	Plant protein of unknown function (DUF247)		Plant protein of unknown function (DUF247); CONTAI	0	0	1	0	0	1	1	1	0	1	1	0	0	1	0	1	0	1	0.333333	53.5867	73.3333	9	0
25673	at3g45140	2545	2675	alt_3_prime	CDS	lipoxygenase 2	Chloroplast lipoxygenase required for wound-induce	lipoxygenase 2 (LOX2); FUNCTIONS IN: lipoxygenase	0	0	1	0	0	0	0	0	0	0	0	0	0	0	0	0	0	0	34	53.0833	73	1	0
27424	at4g14365	479	590	alt_3_prime	CDS	XB3 ortholog 4 in Arabidopsis thaliana		XB3 ortholog 4 in Arabidopsis thaliana (XBAT34); F	0	0	0	0	0	0	0	0	0	0	1	0	0	0	0	0	0	0	49	52.6842	55	1	0
21321	at1g70620	958	1288	alt_5_prime	CDS	cyclin-related		cyclin-related; FUNCTIONS IN: molecular_function u	0	0	0	0	0	0	1	0	0	1	1	1	0	1	1	1	1	1	47	52.5926	69.2222	9	0
26314	at3g57520	543	730	alt_5_prime	CDS;three_prime_UTR	seed imbibition 2		seed imbibition 2 (SIP2); CONTAINS InterPro DOMAIN	0	0	0	0	0	0	0	0	0	0	0	1	0	0	0	0	0	0	33	52.5821	66	1	0
26767	at4g00430	1448	1533	alt_5_prime	CDS	plasma membrane intrinsic protein 1;4	a member of the plasma membrane intrinsic protein	plasma membrane intrinsic protein 1;4 (PIP1;4); FU	0	0	1	0	1	0	0	0	0	0	1	1	0	1	0	0	1	1	18.8571	52.5447	93.2857	7	0
22601	at2g23790	764	1537	alt_3_prime	CDS	Protein of unknown function (DUF607)		Protein of unknown function (DUF607); CONTAINS Int	0	0	0	0	0	0	0	0	0	0	0	0	0	1	0	0	0	0	49	52.4286	54	1	0
19574	at1g26770	719	1000	alt_3_prime	CDS	expansin A10	Encodes an expansin. Naming convention from the Ex	expansin A10 (EXPA10); CONTAINS InterPro DOMAIN/s:	0	0	0	0	0	0	0	0	0	0	0	0	0	0	0	0	0	1	16	52.1083	100	1	0
20661	at1g56280	619	707	alt_3_prime	CDS	drought-induced 19	Encodes a gene whose transcript level in root and	drought-induced 19 (DI19); CONTAINS InterPro DOMAI	0	0	0	0	0	0	0	0	0	0	0	0	0	1	0	1	0	0	0.5	52	66	2	0
26566	at3g61430	634	941	alt_5_prime	CDS	plasma membrane intrinsic protein 1A	a member of the plasma membrane intrinsic protein	plasma membrane intrinsic protein 1A (PIP1A); FUNC	0	0	0	0	0	0	0	0	0	0	0	1	0	0	0	0	0	0	39	51.8636	63	1	0
19481	at1g24147	179	545	alt_3_prime	CDS			unknown protein; FUNCTIONS IN: molecular_function	0	0	0	0	0	0	0	0	0	0	0	0	0	0	1	0	0	0	33	51.8611	72	1	0
21054	at1g66260	1277	1371	alt_5_prime	CDS	RNA-binding (RRM/RBD/RNP motifs) family protein		RNA-binding (RRM/RBD/RNP motifs) family protein; F	0	1	0	0	0	0	0	1	0	0	0	0	0	0	0	0	0	0	18.5	51.6802	100	2	0
31150	at5g44570	129	542	alt_3_prime	CDS			unknown protein; FUNCTIONS IN: molecular_function	0	0	0	0	0	0	1	1	1	1	1	1	1	1	1	1	1	1	39.25	51.0542	57.8333	12	0
28174	at4g26850	602	696	alt_3_prime	CDS	mannose-1-phosphate guanylyltransferase (GDP)s;GDP	Encodes a novel protein involved in ascorbate bios	vitamin c defective 2 (VTC2); FUNCTIONS IN: in 8 f	0	0	0	0	0	0	0	0	0	0	0	0	0	0	0	0	0	1	50	50.8333	52	1	0
24041	at3g01480	1244	1330	alt_3_prime	CDS	cyclophilin 38	Encodes a chloroplast cyclophilin functioning in t	cyclophilin 38 (CYP38); FUNCTIONS IN: peptidyl-pro	1	1	1	1	1	1	1	1	1	1	1	1	1	1	1	1	1	1	33.0556	50.7837	60.3889	18	0
28857	at4g36515	376	530	alt_3_prime	CDS			unknown protein; Has 35333 Blast hits to 34131 pro	0	0	0	0	0	0	0	0	0	0	0	0	0	1	0	0	0	0	36	50.7083	53	1	0
22676	at2g25590	794	891	alt_3_prime	CDS	Plant Tudor-like protein		Plant Tudor-like protein; FUNCTIONS IN: RNA bindin	1	1	1	1	1	1	1	1	1	1	1	1	1	1	1	1	1	1	30.3889	50.5654	63.9444	18	0
23223	at2g35370	731	832	alt_3_prime	CDS	glycine decarboxylase complex H	Encodes glycine decarboxylase complex H protein. I	glycine decarboxylase complex H (GDCH); FUNCTIONS	0	0	0	0	0	0	0	0	0	0	0	0	0	1	0	0	0	0	41	50.0769	57	1	0
26824	at4g01026	278	492	alt_3_prime	CDS	PYR1-like 7	Encodes a member of the PYR (pyrabactin resistance	PYR1-like 7 (PYL7); CONTAINS InterPro DOMAIN/s: Po	0	0	0	0	0	0	0	0	0	0	0	0	0	0	0	0	0	1	31	49.7273	52	1	0
32049	at5g61310	410	1494	alt_5_prime	five_prime_UTR	Cytochrome c oxidase subunit Vc family protein		Cytochrome c oxidase subunit Vc family protein; FU	0	0	1	0	0	0	1	0	1	0	1	1	0	1	1	0	0	1	3.625	49.6985	63.125	8	0
19030	at1g15820	850	989	alt_3_prime	CDS	light harvesting complex photosystem II subunit 6	Lhcb6 protein (Lhcb6) light harvesting complex of	light harvesting complex photosystem II subunit 6	0	0	0	0	0	0	0	0	0	0	0	0	0	1	0	0	0	0	38	49.1948	56	1	0
19364	at1g22400	1144	1242	alt_5_prime	CDS	UDP-Glycosyltransferase superfamily protein		UGT85A1; FUNCTIONS IN: in 6 functions; INVOLVED IN	0	0	0	0	1	0	0	0	0	0	0	0	0	0	0	0	0	0	2	49.0966	205	1	0
18993	at1g15200	741	829	alt_3_prime	CDS	protein-protein interaction regulator family prote		protein-protein interaction regulator family prote	0	0	0	0	0	0	0	0	0	0	1	0	0	0	0	0	0	0	47	48.9231	51	1	0
22901	at2g28900	603	629	alt_5_prime	CDS	outer plastid envelope protein 16-1	Encodes AtOEP16 a 16-KDa plastid outer membrane pr	outer plastid envelope protein 16-1 (OEP16-1); FUN	0	0	0	0	0	1	0	0	0	0	0	0	0	0	0	0	0	0	35	48.7885	54	1	0
24362	at3g06500	1351	1742	alt_5_prime	CDS	Plant neutral invertase family protein		Plant neutral invertase family protein; FUNCTIONS	1	0	1	1	1	1	1	1	1	1	1	1	0	1	1	1	0	1	16.4	48.5513	97.2	15	0
27902	at4g23210	476	558	alt_3_prime	CDS;three_prime_UTR	cysteine-rich RLK (RECEPTOR-like protein kinase) 1	Encodes a Cysteine-rich receptor-like kinase (CRK1	cysteine-rich RLK (RECEPTOR-like protein kinase) 1	0	0	0	0	0	0	0	0	1	0	0	0	0	0	1	0	0	0	3.5	48.55	56.5	2	0
26136	at3g55020	640	779	alt_3_prime	CDS	Ypt/Rab-GAP domain of gyp1p superfamily protein		Ypt/Rab-GAP domain of gyp1p superfamily protein; F	1	1	1	1	1	1	1	1	1	1	1	1	1	1	1	1	1	1	39.8889	48.235	54.3889	18	0
31159	at5g44580	134	237	alt_3_prime	CDS			unknown protein; FUNCTIONS IN: molecular_function	0	1	0	0	0	0	1	0	1	0	0	0	0	1	0	0	0	0	28.5	47.7896	68.25	4	0
22985	at2g30860	421	583	alt_3_prime	CDS	glutathione S-transferase PHI 9	Encodes glutathione transferase belonging to the p	glutathione S-transferase PHI 9 (GSTF9); FUNCTIONS	0	0	0	0	0	0	0	0	0	0	0	1	0	0	0	0	0	1	34.5	47.7292	63	2	0
24157	at3g02830	1373	1443	alt_3_prime	CDS	zinc finger protein 1	Encodes a zinc finger protein.	zinc finger protein 1 (ZFN1); CONTAINS InterPro DO	0	0	0	0	0	0	0	0	0	0	1	0	0	0	0	0	0	0	24	47.7037	61	1	0
20738	at1g58602	17805	18705	alt_3_prime	three_prime_UTR	LRR and NB-ARC domains-containing disease resistan		LRR and NB-ARC domains-containing disease resistan	0	0	1	0	0	0	0	0	0	0	0	0	0	0	0	0	0	0	9	46.6667	53	1	0
21323	at1g70620	986	1189	alt_3_prime	CDS	cyclin-related		cyclin-related; FUNCTIONS IN: molecular_function u	0	0	0	0	0	1	0	0	1	0	1	0	0	0	0	0	0	0	37	46.4343	57.3333	3	0
26715	at3g63420	225	321	alt_3_prime	CDS	Ggamma-subunit 1	heterotrimeric G protein gamma-subunit (AGG1) mRNA	Ggamma-subunit 1 (GG1); FUNCTIONS IN: GTP binding;	0	0	0	0	0	0	0	0	0	0	1	0	0	0	1	0	0	0	5	46.357	84.5	2	0
28521	at4g31800	1002	1080	alt_3_prime	CDS	WRKY DNA-binding protein 18	Pathogen-induced transcription factor. Binds W-box	WRKY DNA-binding protein 18 (WRKY18); FUNCTIONS IN	1	0	1	0	1	1	0	0	1	0	1	0	0	0	1	1	0	0	43.25	46.2917	48.125	8	0
25730	at3g46780	1260	1382	alt_5_prime	CDS	plastid transcriptionally active 16		plastid transcriptionally active 16 (PTAC16); FUNC	1	1	1	0	0	1	1	1	1	1	1	1	1	1	1	1	1	1	45.6875	46.2	46.375	16	0
27315	at4g12650	2197	2508	alt_3_prime	five_prime_UTR	Endomembrane protein 70 protein family		Endomembrane protein 70 protein family; LOCATED IN	1	1	1	1	1	1	1	1	1	1	1	1	1	1	1	1	1	1	45.8889	45.9722	46.0556	18	0
25766	at3g47540	292	645	alt_3_prime	CDS	Chitinase family protein		Chitinase family protein; FUNCTIONS IN: chitinase	0	0	0	0	0	0	0	0	0	0	0	0	0	0	0	1	0	0	39	45.7111	52	1	0
18807	at1g11260	2231	2337	alt_3_prime	CDS	sugar transporter 1	Encodes a H+/hexose cotransporter.	sugar transporter 1 (STP1); FUNCTIONS IN: carbohyd	0	0	0	0	0	0	0	1	0	0	0	0	0	0	0	0	0	0	44	45.6667	47	1	0
29326	at5g05600	682	994	alt_3_prime	CDS	2-oxoglutarate (2OG) and Fe(II)-dependent oxygenas		2-oxoglutarate (2OG) and Fe(II)-dependent oxygenas	0	0	1	0	0	1	1	0	0	0	1	0	0	1	0	0	0	0	41.6	45.4	48.8	5	0
24119	at3g02300	1639	1727	alt_3_prime	CDS	Regulator of chromosome condensation (RCC1) family		Regulator of chromosome condensation (RCC1) family	0	0	0	0	0	0	0	1	0	0	0	0	0	1	0	0	0	0	16	45.3165	73.5	2	0
20604	at1g55310	1055	1494	alt_3_prime	CDS	SC35-like splicing factor 33	Encodes a SR spliceosome protein that is localized	SC35-like splicing factor 33 (SR33); FUNCTIONS IN:	0	0	0	0	0	0	0	0	0	0	0	1	0	0	1	0	0	0	26	45.1697	68.5	2	0
21984	at2g01450	1978	2174	alt_5_prime	CDS	MAP kinase 17	member of MAP Kinase	MAP kinase 17 (MPK17); CONTAINS InterPro DOMAIN/s:	1	1	1	1	1	1	1	1	1	1	1	1	1	1	1	1	1	1	15.2222	44.7894	95.8333	18	0
25396	at3g25760	327	682	alt_3_prime	CDS	allene oxide cyclase 1	encodes allene oxide cyclase. One of four genes i	allene oxide cyclase 1 (AOC1); FUNCTIONS IN: allen	0	0	0	0	1	0	0	0	0	0	0	0	0	0	0	0	0	1	40	44.6333	47	2	0
21621	at1g76180	646	730	alt_5_prime	CDS	Dehydrin family protein	Encodes a dehydrin protein whose expression is ind	EARLY RESPONSE TO DEHYDRATION 14 (ERD14); FUNCTION	0	0	0	0	0	1	0	0	0	1	0	0	0	0	0	0	0	0	44	44.625	45.5	2	0
31734	at5g54940	539	1087	alt_3_prime	five_prime_UTR	Translation initiation factor SUI1 family protein		Translation initiation factor SUI1 family protein;	0	0	0	0	0	0	0	0	0	0	0	0	0	0	0	0	0	1	44	44.5	46	1	0
31951	at5g59220	858	1232	alt_3_prime	CDS	highly ABA-induced PP2C gene 1		highly ABA-induced PP2C gene 1 (HAI1); FUNCTIONS I	0	0	1	0	0	0	0	0	1	0	1	0	0	0	1	0	0	0	40.5	44.25	48.25	4	0
22647	at2g24850	603	777	alt_3_prime	CDS	tyrosine aminotransferase 3	Encodes a tyrosine aminotransferase that is respon	tyrosine aminotransferase 3 (TAT3); CONTAINS Inter	0	0	0	0	0	0	0	0	0	0	0	0	0	0	1	0	0	0	25	44.1935	71	1	0
22986	at2g30870	412	561	alt_3_prime	CDS	glutathione S-transferase PHI 10	early dehydration-induced gene ERD13 homologous to	glutathione S-transferase PHI 10 (GSTF10); FUNCTIO	1	0	0	0	1	0	0	0	0	0	0	1	0	0	0	0	0	0	39.6667	43.8889	45.6667	3	0
20505	at1g53510	2144	2170	alt_5_prime	CDS	mitogen-activated protein kinase 18	member of MAP Kinase	mitogen-activated protein kinase 18 (MPK18); CONTA	0	0	0	0	0	0	0	0	0	0	0	0	0	1	0	0	0	0	21	43.1415	76	1	0
21736	at1g77800	6490	6592	alt_5_prime	CDS	PHD finger family protein		PHD finger family protein; FUNCTIONS IN: zinc ion	0	0	0	0	0	0	0	0	0	0	1	0	0	0	1	0	0	0	40.5	42.925	45	2	0
31158	at5g44580	134	233	alt_3_prime	CDS			unknown protein; FUNCTIONS IN: molecular_function	0	0	1	0	1	1	1	1	1	1	1	1	1	1	1	1	0	0	25.0769	42.8041	63.5385	13	0
22318	at2g17200	2880	2982	alt_3_prime	CDS	ubiquitin family protein		DSK2; CONTAINS InterPro DOMAIN/s: Heat shock chape	0	0	0	0	0	0	0	0	0	0	0	1	0	0	1	0	0	0	42	42.6364	43.5	2	0
20736	at1g58602	17805	18250	alt_3_prime	three_prime_UTR	LRR and NB-ARC domains-containing disease resistan		LRR and NB-ARC domains-containing disease resistan	0	0	0	0	0	0	0	0	0	0	0	0	0	0	1	0	0	0	20	42.509	58	1	0
29052	at5g01750	906	1210	alt_3_prime	CDS	Protein of unknown function (DUF567)		Protein of unknown function (DUF567); FUNCTIONS IN	0	1	0	0	0	0	0	0	0	0	1	0	0	0	0	0	0	0	38.5	42.3	44.5	2	0
23698	at2g43520	197	402	alt_5_prime	CDS	trypsin inhibitor protein 2	Encodes putative trypsin inhibitor protein which m	trypsin inhibitor protein 2 (TI2); FUNCTIONS IN: s	0	0	1	0	0	0	0	0	0	0	0	0	0	0	0	0	0	0	17	42.0769	47	1	0
28511	at4g31780	1309	1588	alt_5_prime	CDS	monogalactosyl diacylglycerol synthase 1	Encodes an A-type monogalactosyldiacylglycerol (MG	monogalactosyl diacylglycerol synthase 1 (MGD1); F	1	0	1	0	0	0	0	0	0	0	0	0	0	1	0	0	0	1	8	41.9325	49.5	4	0
25306	at3g23590	2910	3227	alt_3_prime	CDS	REF4-related 1		REF4-related 1 (RFR1); BEST Arabidopsis thaliana p	0	0	1	0	1	0	0	0	0	0	0	0	0	0	0	0	0	0	41	41.7857	45.5	2	0
30834	at5g37260	1157	1308	alt_5_prime	CDS	Homeodomain-like superfamily protein	Encodes a MYB family transcription factor Circadia	REVEILLE 2 (RVE2); CONTAINS InterPro DOMAIN/s: SAN	0	0	0	0	0	0	0	0	0	0	0	1	0	1	1	1	1	1	13.5	41.4844	106.167	6	0
24073	at3g01690	1157	1235	alt_3_prime	CDS	alpha/beta-Hydrolases superfamily protein		alpha/beta-Hydrolases superfamily protein; CONTAIN	0	0	0	0	0	0	1	1	0	0	0	1	0	1	1	1	0	1	27.1429	41.4286	49	7	0
30871	at5g38410	873	899	alt_5_prime	CDS	Ribulose bisphosphate carboxylase (small chain) fa		Ribulose bisphosphate carboxylase (small chain) fa	0	0	0	0	0	0	0	0	0	0	0	1	0	0	0	0	0	0	25	41.3692	49	1	0
20533	at1g53780	2436	2516	alt_3_prime	CDS	peptidyl-prolyl cis-trans isomerases;hydrolases;nu		peptidyl-prolyl cis-trans isomerases;hydrolases;nu	0	0	0	0	1	0	1	0	0	0	1	0	0	1	1	0	0	0	0.4	41.25	57.2	5	0
28510	at4g31780	1272	1588	alt_5_prime	CDS	monogalactosyl diacylglycerol synthase 1	Encodes an A-type monogalactosyldiacylglycerol (MG	monogalactosyl diacylglycerol synthase 1 (MGD1); F	0	0	0	0	1	0	0	0	0	0	1	0	0	0	0	0	0	1	6.66667	41.2267	57	3	0
32272	at5g65380	1049	1784	alt_3_prime	CDS	MATE efflux family protein		MATE efflux family protein; FUNCTIONS IN: antiport	0	0	0	0	0	0	0	0	0	0	0	1	0	0	0	0	0	1	22	41.1481	57.5	2	0
28986	at4g39030	488	1091	alt_3_prime	CDS	MATE efflux family protein	Encodes an orphan multidrug and toxin extrusion tr	ENHANCED DISEASE SUSCEPTIBILITY 5 (EDS5); FUNCTION	0	0	0	0	0	0	0	0	0	0	1	0	0	0	0	0	0	0	4	41.1429	49	1	0
31693	at5g54170	951	1110	alt_3_prime	CDS	Polyketide cyclase/dehydrase and lipid transport s		Polyketide cyclase/dehydrase and lipid transport s	1	1	1	1	1	1	0	0	0	0	0	1	0	0	0	0	1	0	29.125	41.1228	51.875	8	0
24609	at3g11170	2053	2139	alt_3_prime	CDS	fatty acid desaturase 7	Chloroplastic enzyme responsible for the synthesis	fatty acid desaturase 7 (FAD7); FUNCTIONS IN: omeg	1	1	1	0	1	1	0	1	0	0	1	1	0	1	1	0	1	1	28.5	41.0694	49	12	0
27914	at4g23215	449	545	alt_5_prime	pseudogenic_CDS		pseudogene of cysteine-rich receptor-like protein		0	0	0	0	1	0	0	0	0	1	0	0	0	0	0	0	0	0	20	41.0312	75.5	2	0
26219	at3g56130	1728	1847	alt_5_prime	CDS	biotin/lipoyl attachment domain-containing protein		biotin/lipoyl attachment domain-containing protein	0	0	0	0	0	0	0	0	0	0	0	0	0	1	0	0	0	0	39	40.8571	43	1	0
19229	at1g19380	287	388	alt_3_prime	CDS	Protein of unknown function (DUF1195)		Protein of unknown function (DUF1195); CONTAINS In	1	0	1	0	1	0	0	0	0	0	0	0	0	0	0	0	0	0	39.3333	40.4722	44	3	0
32038	at5g61190	3257	3337	alt_5_prime	CDS	putative endonuclease or glycosyl hydrolase with C		putative endonuclease or glycosyl hydrolase with C	0	0	1	0	1	1	1	1	1	1	1	1	0	1	1	1	1	1	20.5714	40.1751	54	14	0
30835	at5g37260	1407	1618	alt_3_prime	CDS	Homeodomain-like superfamily protein	Encodes a MYB family transcription factor Circadia	REVEILLE 2 (RVE2); CONTAINS InterPro DOMAIN/s: SAN	0	0	0	0	0	0	0	0	0	0	0	0	0	1	1	1	1	1	7.8	40.1128	119.2	5	0
18786	at1g10890	504	1165	alt_3_prime	CDS			unknown protein; FUNCTIONS IN: molecular_function	0	0	0	0	0	0	0	0	1	0	1	0	0	0	1	0	0	0	21.6667	40.0288	61	3	0
25671	at3g45140	1521	1633	alt_3_prime	CDS	lipoxygenase 2	Chloroplast lipoxygenase required for wound-induce	lipoxygenase 2 (LOX2); FUNCTIONS IN: lipoxygenase	0	0	1	0	0	1	0	0	0	0	0	0	0	0	0	0	0	0	33	39.8333	44	2	0
20739	at1g58602	17809	18698	alt_5_prime	three_prime_UTR	LRR and NB-ARC domains-containing disease resistan		LRR and NB-ARC domains-containing disease resistan	0	0	1	0	1	0	0	0	1	1	1	1	0	1	1	1	1	1	39.0909	39.7955	40.4545	11	0
27508	at4g15765	1631	1738	alt_3_prime	CDS	FAD/NAD(P)-binding oxidoreductase family protein		FAD/NAD(P)-binding oxidoreductase family protein;	0	0	0	0	0	0	1	1	0	0	1	1	0	1	1	1	0	1	4.5	39.6875	49	8	0
27864	at4g21960	849	1014	alt_5_prime	CDS	Peroxidase superfamily protein	Encodes AT4g21960 (AT4g21960/T8O5_170).	PRXR1; FUNCTIONS IN: peroxidase activity heme bind	0	0	0	0	0	0	0	0	0	0	0	0	0	0	1	0	0	0	24	39.6137	61	1	0
27548	at4g16710	175	264	alt_3_prime	five_prime_UTR	glycosyltransferase family protein 28		glycosyltransferase family protein 28; FUNCTIONS I	0	0	0	0	0	0	0	0	0	0	0	0	0	0	0	0	0	1	30	39.52	47	1	0
27671	at4g18120	1389	1475	alt_3_prime	CDS	MEI2-like 3	A member of mei2-like gene family predominantly pl	MEI2-like 3 (ML3); FUNCTIONS IN: RNA binding nucle	1	1	1	0	1	0	1	1	1	1	1	1	1	1	1	1	1	1	13.375	39.4567	57.125	16	0
24040	at3g01480	1244	1270	alt_3_prime	CDS	cyclophilin 38	Encodes a chloroplast cyclophilin functioning in t	cyclophilin 38 (CYP38); FUNCTIONS IN: peptidyl-pro	0	0	0	0	0	0	1	0	0	0	0	0	0	0	0	0	0	0	1	39.3409	145	1	0
20411	at1g52200	1033	1248	alt_5_prime	CDS	PLAC8 family protein		PLAC8 family protein; FUNCTIONS IN: molecular_func	0	0	1	0	1	0	0	0	0	0	0	0	0	0	0	0	0	0	18	39.2824	59	2	0
19256	at1g20020	239	543	alt_3_prime	CDS	ferredoxin-NADP(+)-oxidoreductase 2	Encodes a leaf-type ferredoxin:NADP(H) oxidoreduct	ferredoxin-NADP(+)-oxidoreductase 2 (FNR2); FUNCTI	0	0	1	0	0	1	0	1	0	0	1	1	0	1	1	0	0	1	32.125	39.1439	48.125	8	0
24533	at3g09920	5089	5895	alt_5_prime	five_prime_UTR	phosphatidyl inositol monophosphate 5 kinase		phosphatidyl inositol monophosphate 5 kinase (PIP5	0	0	1	0	1	0	0	0	0	0	0	0	0	0	0	0	0	0	7.5	39.0455	46	2	0
28507	at4g31780	748	1185	alt_3_prime	CDS	monogalactosyl diacylglycerol synthase 1	Encodes an A-type monogalactosyldiacylglycerol (MG	monogalactosyl diacylglycerol synthase 1 (MGD1); F	1	1	1	1	1	1	1	1	1	1	1	1	1	1	1	1	1	1	33.3889	38.953	41.0556	18	0
23565	at2g41090	178	262	alt_3_prime	CDS	Calcium-binding EF-hand family protein		Calcium-binding EF-hand family protein; FUNCTIONS	0	0	0	0	0	0	0	0	0	0	0	1	0	0	1	0	0	1	28.3333	38.8167	48.3333	3	0
25320	at3g23810	1096	1528	alt_5_prime	CDS	S-adenosyl-l-homocysteine (SAH) hydrolase 2		S-adenosyl-l-homocysteine (SAH) hydrolase 2 (SAHH2	0	0	1	0	0	1	0	0	0	0	0	0	0	0	0	0	0	0	12	38.75	83.5	2	0
28735	at4g34230	373	475	alt_3_prime	CDS	cinnamyl alcohol dehydrogenase 5	Encodes a catalytically active cinnamyl alcohol de	cinnamyl alcohol dehydrogenase 5 (CAD5); CONTAINS	0	0	1	0	0	0	0	0	0	1	0	0	0	0	0	0	0	0	37	38.7273	43.5	2	0
26769	at4g00430	1608	1752	alt_3_prime	CDS	plasma membrane intrinsic protein 1;4	a member of the plasma membrane intrinsic protein	plasma membrane intrinsic protein 1;4 (PIP1;4); FU	0	0	0	0	1	0	0	0	0	0	0	0	0	0	0	0	0	0	12	38.6938	68	1	0
24863	at3g15354	977	1096	alt_5_prime	CDS	SPA1-related 3	Encodes a member of the SPA (suppressor of phyA-10	SPA1-related 3 (SPA3); FUNCTIONS IN: protein bindi	0	1	1	0	1	0	1	1	1	1	1	1	1	1	1	1	1	1	33.8667	38.65	42.8667	15	0
25954	at3g51450	465	565	alt_3_prime	CDS	Calcium-dependent phosphotriesterase superfamily p		Calcium-dependent phosphotriesterase superfamily p	1	0	0	0	0	0	0	0	0	0	1	0	0	0	0	0	0	0	29.5	38.5429	46	2	0
20066	at1g42970	1464	1577	alt_3_prime	CDS	glyceraldehyde-3-phosphate dehydrogenase B subunit	Encodes chloroplast localized glyceraldehyde-3-pho	glyceraldehyde-3-phosphate dehydrogenase B subunit	0	0	0	0	0	0	0	0	0	0	0	0	0	1	0	0	0	0	25	38.5	42	1	0
28858	at4g36515	396	530	alt_3_prime	CDS			unknown protein; Has 35333 Blast hits to 34131 pro	1	0	0	0	1	0	1	0	0	0	0	0	0	0	1	0	0	1	32.6	38.45	43.2	5	0
22357	at2g17975	1266	1732	alt_3_prime	CDS	zinc finger (Ran-binding) family protein		zinc finger (Ran-binding) family protein; FUNCTION	0	0	0	0	0	0	0	1	0	1	0	0	0	1	1	0	0	0	25.75	38.4189	61	4	0
25672	at3g45140	1711	2064	alt_3_prime	CDS	lipoxygenase 2	Chloroplast lipoxygenase required for wound-induce	lipoxygenase 2 (LOX2); FUNCTIONS IN: lipoxygenase	1	0	1	0	0	0	0	0	0	0	0	0	0	0	0	0	0	0	32.5	38.2632	41	2	0
18785	at1g10890	504	1112	alt_3_prime	CDS			unknown protein; FUNCTIONS IN: molecular_function	0	0	0	0	0	0	0	0	0	0	0	1	0	0	0	0	0	0	21	38.092	55	1	0
28522	at4g31800	1002	1099	alt_3_prime	CDS	WRKY DNA-binding protein 18	Pathogen-induced transcription factor. Binds W-box	WRKY DNA-binding protein 18 (WRKY18); FUNCTIONS IN	1	0	1	0	1	1	1	0	1	1	1	0	0	0	1	1	1	1	36.0833	38	44	12	0
25721	at3g46280	282	377	alt_3_prime	CDS	protein kinase-related		protein kinase-related; FUNCTIONS IN: molecular_fu	0	0	0	0	1	0	0	0	0	0	0	0	0	0	0	0	0	0	36	38	40	1	0
28886	at4g36980	3090	3220	alt_5_prime	CDS			FUNCTIONS IN: molecular_function unknown; INVOLVED	0	0	0	0	0	0	0	0	0	0	0	1	0	1	0	0	0	0	31.5	37.75	40.5	2	0
27366	at4g13495	652	3259	alt_3_prime	CDS	other RNA	Unknown gene		1	1	1	0	1	1	0	1	0	1	1	0	1	1	1	1	0	1	33.9231	37.7179	40.8462	13	0
18964	at1g14880	333	455	alt_3_prime	CDS	PLANT CADMIUM RESISTANCE 1		PLANT CADMIUM RESISTANCE 1 (PCR1); FUNCTIONS IN: m	0	0	0	0	0	0	1	0	1	1	1	0	0	1	1	1	0	0	31.5714	37.7143	40.8571	7	0
25731	at3g46780	1265	1382	alt_5_prime	CDS	plastid transcriptionally active 16		plastid transcriptionally active 16 (PTAC16); FUNC	1	1	1	1	1	1	1	1	1	1	1	1	1	1	1	1	1	1	32.2222	37.6111	43.1667	18	0
25952	at3g51450	456	532	alt_5_prime	CDS	Calcium-dependent phosphotriesterase superfamily p		Calcium-dependent phosphotriesterase superfamily p	1	1	1	0	1	1	0	1	1	1	1	0	0	0	1	0	0	0	32.9	37.4182	39.7	10	0
26294	at3g57460	476	636	alt_3_prime	CDS	catalytics;metal ion binding		catalytics;metal ion binding; FUNCTIONS IN: cataly	0	0	0	0	1	0	0	0	1	0	1	0	0	0	1	0	0	0	1.25	37.3967	131	4	0
23702	at2g43535	168	359	alt_5_prime	CDS	Scorpion toxin-like knottin superfamily protein	Encodes a defensin-like (DEFL) family protein.	Scorpion toxin-like knottin superfamily protein; F	0	0	0	0	0	0	0	0	0	0	0	1	0	0	0	0	0	0	17	37.3273	44	1	0
26556	at3g61420	1870	1950	alt_5_prime	CDS	BSD domain (BTF2-like transcription factors Synaps		BSD domain (BTF2-like transcription factors Synaps	0	0	0	0	0	0	0	0	0	0	1	0	0	0	0	0	0	0	23	37.2981	46	1	0
25072	at3g19190	5721	5813	alt_5_prime	CDS	autophagy 2	Encodes autophagy-related 2 (ATG2).	AUTOPHAGY 2 (ATG2); CONTAINS InterPro DOMAIN/s: au	1	1	1	0	1	1	1	1	1	1	1	1	1	1	1	1	1	1	10.6471	37.176	74.5294	17	0
22286	at2g16660	696	1504	alt_5_prime	CDS	Major facilitator superfamily protein		Major facilitator superfamily protein; INVOLVED IN	0	0	0	0	0	1	0	0	0	0	0	0	0	0	0	0	0	0	15	37.0729	48	1	0
24120	at3g02300	1807	1885	alt_5_prime	CDS	Regulator of chromosome condensation (RCC1) family		Regulator of chromosome condensation (RCC1) family	1	0	1	0	0	1	1	1	1	1	1	1	0	1	1	1	1	1	25.7143	36.8776	46.8571	14	0
20768	at1g60260	315	407	alt_3_prime	CDS	beta glucosidase 5		beta glucosidase 5 (BGLU5); FUNCTIONS IN: cation b	0	0	0	1	0	0	1	0	0	0	1	0	0	1	0	0	0	0	3.5	36.6538	41.25	4	0
19028	at1g15790	1585	1764	alt_5_prime	five_prime_UTR			unknown protein; BEST Arabidopsis thaliana protein	0	0	0	0	0	0	0	0	0	0	1	0	0	0	0	0	0	0	2	36.6522	40	1	0
32144	at5g63370	276	455	alt_3_prime	three_prime_UTR	Protein kinase superfamily protein		Protein kinase superfamily protein; FUNCTIONS IN:	0	0	0	0	0	1	0	0	0	0	0	0	0	1	0	0	0	0	5.5	36.5595	44.5	2	0
19425	at1g23310	870	953	alt_3_prime	CDS	glutamate:glyoxylate aminotransferase	Identified by cloning the gene that corresponded t	glutamate:glyoxylate aminotransferase (GGT1); FUNC	0	0	0	0	0	0	1	0	0	1	0	0	0	1	0	0	0	0	10.3333	36.4444	43.6667	3	0
24045	at3g01500	592	683	alt_3_prime	CDS	carbonic anhydrase 1	Encodes a putative beta-carbonic anhydrase betaCA1	carbonic anhydrase 1 (CA1); FUNCTIONS IN: carbonat	1	1	1	0	0	0	1	1	0	0	1	1	0	1	1	0	0	0	27.7778	36.2917	50.8889	9	0
28897	at4g37180	969	1080	alt_3_prime	CDS	Homeodomain-like superfamily protein	myb family transcription factor contains Pfam doma	Homeodomain-like superfamily protein; CONTAINS Int	1	1	1	0	1	0	1	1	0	1	1	1	0	1	0	1	1	1	36.0769	36.0962	36.1538	13	0
28509	at4g31780	748	1223	alt_3_prime	CDS	monogalactosyl diacylglycerol synthase 1	Encodes an A-type monogalactosyldiacylglycerol (MG	monogalactosyl diacylglycerol synthase 1 (MGD1); F	1	0	1	0	1	1	0	0	0	0	1	1	0	1	1	1	0	1	29.1	35.9037	48.1	10	0
25197	at3g20810	1982	2079	alt_5_prime	CDS	2-oxoglutarate (2OG) and Fe(II)-dependent oxygenas		2-oxoglutarate (2OG) and Fe(II)-dependent oxygenas	0	0	0	0	0	0	0	0	0	1	1	1	0	1	1	0	0	0	12.2	35.8765	78.6	5	0
26513	at3g61010	644	755	alt_3_prime	CDS	Ferritin/ribonucleotide reductase-like family prot		Ferritin/ribonucleotide reductase-like family prot	0	0	0	0	0	0	0	0	0	0	0	0	0	1	1	0	0	0	29.5	35.8	42	2	0
25196	at3g20810	1878	2079	alt_5_prime	CDS	2-oxoglutarate (2OG) and Fe(II)-dependent oxygenas		2-oxoglutarate (2OG) and Fe(II)-dependent oxygenas	0	0	0	0	0	0	0	0	0	0	0	0	0	1	0	0	0	0	21	35.71	47	1	0
28413	at4g30650	173	252	alt_3_prime	CDS	Low temperature and salt responsive protein family		Low temperature and salt responsive protein family	1	1	1	0	0	1	1	0	1	0	1	0	0	0	0	0	0	0	33.7143	35.4286	40.4286	7	0
31803	at5g56760	754	831	alt_3_prime	CDS	serine acetyltransferase 1;1	Encodes a cytosolic serine O-acetyltransferase inv	serine acetyltransferase 1;1 (SERAT1;1); FUNCTIONS	1	0	1	0	1	1	0	0	0	0	1	0	0	0	0	0	0	0	19.8	35.38	47.8	5	0
28494	at4g31570	8656	8741	alt_3_prime	CDS			CONTAINS InterPro DOMAIN/s: Prefoldin (InterPro:IP	1	1	1	1	1	1	1	1	1	1	1	1	1	1	1	1	1	1	32.7222	35.3291	36.4444	18	0
31281	at5g47240	329	416	alt_3_prime	CDS	nudix hydrolase homolog 8		nudix hydrolase homolog 8 (NUDT8); FUNCTIONS IN: h	0	0	0	0	0	0	0	0	0	0	0	0	0	0	0	0	0	1	26	35	36	1	0
20605	at1g55310	1055	1497	alt_3_prime	CDS	SC35-like splicing factor 33	Encodes a SR spliceosome protein that is localized	SC35-like splicing factor 33 (SR33); FUNCTIONS IN:	1	0	0	0	0	0	1	0	0	0	1	1	0	1	1	0	0	0	20	34.7922	55	6	0
25692	at3g45860	349	424	alt_3_prime	CDS	cysteine-rich RLK (RECEPTOR-like protein kinase) 4	Encodes a cysteine-rich receptor-like protein kina	cysteine-rich RLK (RECEPTOR-like protein kinase) 4	0	0	0	0	0	0	0	0	0	0	1	0	0	0	1	0	0	0	16	34.74	48.5	2	0
25840	at3g49220	3058	3175	alt_5_prime	CDS	Plant invertase/pectin methylesterase inhibitor su		Plant invertase/pectin methylesterase inhibitor su	1	0	0	0	0	1	0	0	0	0	0	0	0	0	0	0	0	0	5	34.7193	94	2	0
19728	at1g30135	316	406	alt_3_prime	CDS	jasmonate-zim-domain protein 8		jasmonate-zim-domain protein 8 (JAZ8); CONTAINS In	0	0	1	0	0	0	0	0	0	0	0	0	0	0	0	0	0	0	34	34.7143	38	1	0
19877	at1g32230	2789	3145	alt_3_prime	CDS	WWE protein-protein interaction domain protein fam	Encodes a protein belonging to the (ADP-ribosyl)tr	RADICAL-INDUCED CELL DEATH1 (RCD1); CONTAINS Inter	0	0	0	0	0	0	0	1	0	0	0	0	0	0	0	0	0	0	29	34.625	40	1	0
27506	at4g15765	1410	1436	alt_5_prime	CDS	FAD/NAD(P)-binding oxidoreductase family protein		FAD/NAD(P)-binding oxidoreductase family protein;	0	0	0	0	0	0	1	0	0	0	0	0	0	1	1	0	0	1	7.25	34.4216	85	4	0
18578	at1g08380	421	680	alt_3_prime	CDS	photosystem I subunit O	Encodes subunit O of photosystem I.	photosystem I subunit O (PSAO); FUNCTIONS IN: mole	1	0	1	0	0	0	1	1	1	1	1	1	0	1	1	0	0	0	28.5	34.3302	37.2	10	0
21844	at1g79600	1850	1957	alt_3_prime	CDS	Protein kinase superfamily protein		Protein kinase superfamily protein; FUNCTIONS IN:	0	0	0	0	0	0	1	0	1	0	1	1	0	1	1	1	1	1	31	34.2727	37.3333	9	0
24807	at3g14415	1994	2062	alt_3_prime	CDS	Aldolase-type TIM barrel family protein		Aldolase-type TIM barrel family protein; FUNCTIONS	0	0	0	0	0	0	1	0	0	0	0	1	0	1	0	0	0	0	29.6667	34.25	37	3	0
30605	at5g26610	872	1024	alt_3_prime	CDS	D111/G-patch domain-containing protein		D111/G-patch domain-containing protein; FUNCTIONS	0	0	0	0	0	0	0	0	0	0	0	0	0	0	1	0	0	0	33	34.25	37	1	0
28519	at4g31800	375	616	alt_5_prime	CDS	WRKY DNA-binding protein 18	Pathogen-induced transcription factor. Binds W-box	WRKY DNA-binding protein 18 (WRKY18); FUNCTIONS IN	1	0	1	0	0	1	0	0	1	0	1	0	0	0	1	0	0	0	30.3333	34.2361	39.8333	6	0
21843	at1g79600	1811	1957	alt_3_prime	CDS	Protein kinase superfamily protein		Protein kinase superfamily protein; FUNCTIONS IN:	1	0	0	0	0	0	1	0	0	0	1	0	0	0	1	1	0	1	30.5	34.1167	37.3333	6	0
24061	at3g01540	2617	2884	alt_3_prime	CDS	DEAD box RNA helicase 1	RNA HELICASE DRH1	DEAD box RNA helicase 1 (DRH1); FUNCTIONS IN: ATPa	0	0	1	0	1	1	1	1	1	1	1	1	1	1	1	1	1	1	15.4667	34.1065	61.3333	15	0
18581	at1g08450	222	248	alt_5_prime	CDS	calreticulin 3	Encodes one of three Arabidopsis calreticulins.	calreticulin 3 (CRT3); FUNCTIONS IN: unfolded prot	0	0	0	0	0	0	0	0	1	0	1	0	0	0	1	0	0	0	20.6667	34.0741	62	3	0
26733	at3g63520	1072	1299	alt_5_prime	CDS	carotenoid cleavage dioxygenase 1	Encodes a protein with 9-<i>cis</i>-epoxycarotenoi	carotenoid cleavage dioxygenase 1 (CCD1); FUNCTION	0	0	0	0	0	0	0	1	0	0	0	1	0	1	0	0	0	1	28.75	34.0625	39.75	4	0
23880	at2g46450	1296	1381	alt_3_prime	CDS	cyclic nucleotide-gated channel 12	Member of Cyclic nucleotide gated channel family.P	cyclic nucleotide-gated channel 12 (CNGC12); CONTA	1	1	1	1	1	1	1	1	1	1	1	1	1	1	1	1	1	1	32.2778	33.9477	35.3889	18	0
24862	at3g15354	977	1078	alt_5_prime	CDS	SPA1-related 3	Encodes a member of the SPA (suppressor of phyA-10	SPA1-related 3 (SPA3); FUNCTIONS IN: protein bindi	0	1	1	0	0	0	1	1	0	1	1	1	1	1	1	1	1	1	18.1538	33.9414	48.3846	13	0
24538	at3g10060	940	1012	alt_5_prime	CDS	FKBP-like peptidyl-prolyl cis-trans isomerase fami		FKBP-like peptidyl-prolyl cis-trans isomerase fami	0	0	0	0	0	0	0	0	0	0	0	0	0	1	0	0	0	0	20	33.875	73	1	0
21735	at1g77800	6490	6589	alt_5_prime	CDS	PHD finger family protein		PHD finger family protein; FUNCTIONS IN: zinc ion	0	0	0	0	0	1	0	0	0	0	0	0	0	1	0	0	0	0	31	33.775	35.5	2	0
18251	at1g04080	3074	3352	alt_5_prime	CDS	Tetratricopeptide repeat (TPR)-like superfamily pr		PRP39; FUNCTIONS IN: binding; INVOLVED IN: regulat	0	0	0	0	0	0	0	0	0	0	0	0	0	0	1	0	0	0	13	33.6757	59	1	0
21927	at1g80840	230	613	alt_3_prime	CDS	WRKY DNA-binding protein 40	Pathogen-induced transcription factor. Binds W-box	WRKY DNA-binding protein 40 (WRKY40); CONTAINS Int	0	0	0	0	0	0	0	0	0	0	1	0	0	0	0	0	0	0	8	33.6071	59	1	0
25272	at3g22380	2367	2527	alt_3_prime	CDS	time for coffee	Encodes a nucleus-acting plant-specific clock regu	TIME FOR COFFEE (TIC); BEST Arabidopsis thaliana p	1	1	1	1	1	1	1	1	1	1	1	1	1	1	1	1	1	1	33.5556	33.5926	33.6667	18	0
22140	at2g05520	488	549	alt_3_prime	CDS	glycine-rich protein 3	Encodes a glycine-rich protein that is expressed	glycine-rich protein 3 (GRP-3); FUNCTIONS IN: mole	0	0	0	0	0	0	1	0	1	0	0	0	0	0	0	0	0	0	33.5	33.5	33.5	2	0
25581	at3g29390	2022	2317	alt_3_prime	CDS	RS2-interacting KH protein	Nuclear localized K-homology containing protein th	RS2-interacting KH protein (RIK); FUNCTIONS IN: RN	0	0	0	0	0	0	1	1	1	1	1	1	0	1	1	0	1	0	28.4444	33.4722	40.8889	9	0
31563	at5g52100	883	1014	alt_5_prime	CDS	Dihydrodipicolinate reductase bacterial/plant	Is essential for chloroplast NAD(P)H dehydrogenase	chlororespiration reduction 1 (crr1); FUNCTIONS IN	1	0	1	0	0	1	1	1	1	1	1	1	0	1	1	1	1	1	31.7143	33.4026	34.5714	14	0
26367	at3g58620	1488	1581	alt_3_prime	CDS	tetratricopetide-repeat thioredoxin-like 4		tetratricopetide-repeat thioredoxin-like 4 (TTL4);	1	1	1	1	1	1	1	0	0	1	1	1	0	1	0	0	0	0	33.2727	33.3884	33.5455	11	0
18249	at1g04080	2889	2982	alt_3_prime	CDS	Tetratricopeptide repeat (TPR)-like superfamily pr		PRP39; FUNCTIONS IN: binding; INVOLVED IN: regulat	0	0	0	0	0	0	0	0	0	0	0	0	0	0	1	0	0	0	14	33.1568	59	1	0
20846	at1g61430	3545	3654	alt_5_prime	five_prime_UTR	S-locus lectin protein kinase family protein		S-locus lectin protein kinase family protein; FUNC	0	0	0	0	0	0	0	0	1	0	0	0	0	0	0	0	0	0	2	33.1429	40	1	0
29563	at5g09880	1888	1964	alt_5_prime	CDS	Splicing factor CC1-like		Splicing factor CC1-like; FUNCTIONS IN: RNA bindin	0	0	0	0	1	1	0	0	0	0	1	1	1	1	1	0	0	0	4.14286	33.1142	69.7143	7	0
28517	at4g31780	2647	2734	alt_3_prime	CDS	monogalactosyl diacylglycerol synthase 1	Encodes an A-type monogalactosyldiacylglycerol (MG	monogalactosyl diacylglycerol synthase 1 (MGD1); F	1	0	0	0	1	0	0	0	0	0	0	0	0	0	0	0	0	0	31	33	36.5	2	0
19883	at1g32460	175	736	alt_3_prime	five_prime_UTR			unknown protein; Has 19 Blast hits to 19 proteins	1	1	1	0	1	1	0	0	0	1	0	1	0	1	0	1	0	0	31.2222	32.8796	39.2222	9	0
24360	at3g06500	980	1306	alt_3_prime	CDS	Plant neutral invertase family protein		Plant neutral invertase family protein; FUNCTIONS	1	1	1	0	1	1	1	0	0	1	1	1	0	1	1	1	0	1	11.8462	32.8282	62.6923	13	0
27383	at4g13670	638	870	alt_3_prime	CDS	plastid transcriptionally active 5		plastid transcriptionally active 5 (PTAC5); FUNCTI	0	0	0	0	0	0	1	0	0	0	1	1	0	1	1	0	0	1	20.8333	32.8175	37.3333	6	0
28987	at4g39030	572	1079	alt_5_prime	CDS	MATE efflux family protein	Encodes an orphan multidrug and toxin extrusion tr	ENHANCED DISEASE SUSCEPTIBILITY 5 (EDS5); FUNCTION	0	0	1	0	1	1	1	1	1	1	1	1	0	0	1	1	1	1	24.3077	32.7537	43.2308	13	0
24363	at3g06500	1476	1742	alt_5_prime	CDS	Plant neutral invertase family protein		Plant neutral invertase family protein; FUNCTIONS	1	0	0	0	0	0	0	0	0	0	0	0	0	0	0	0	0	0	11	32.5665	63	1	0
31106	at5g43910	667	765	alt_3_prime	CDS	pfkB-like carbohydrate kinase family protein		pfkB-like carbohydrate kinase family protein; FUNC	0	0	0	0	0	0	0	0	1	0	0	0	0	0	0	0	0	0	32	32.5	33	1	0
27777	at4g19530	4569	4655	alt_5_prime	CDS	disease resistance protein (TIR-NBS-LRR class) fam	Encodes a TIR-NB-LRR resistance protein. Transien	disease resistance protein (TIR-NBS-LRR class) fam	1	1	1	0	1	1	1	1	1	1	1	1	1	1	1	1	1	1	23.3529	32.3449	39.8235	17	0
27639	at4g17640	502	855	alt_3_prime	CDS	casein kinase II beta chain 2	Encodes casein kinase II beta (regulatory) subunit	casein kinase II beta chain 2 (CKB2); FUNCTIONS I	0	0	0	0	0	0	0	0	0	0	0	0	0	0	0	0	0	1	32	32.1765	35	1	0
21584	at1g75380	462	548	alt_5_prime	CDS	bifunctional nuclease in basal defense response 1	Encodes a nucleases AtBBD1 involved in ABA-mediate	bifunctional nuclease in basal defense response 1	0	0	0	0	0	0	1	0	1	0	0	0	0	0	1	0	0	0	16	32.1365	42	3	0
22528	at2g21660	374	468	alt_3_prime	CDS	cold circadian rhythm and rna binding 2	Encodes a small glycine-rich RNA binding protein t	cold circadian rhythm and rna binding 2 (CCR2); FU	0	0	0	0	0	0	1	1	1	1	1	1	0	1	1	0	0	1	4.66667	32.0859	73.8889	9	0
26569	at3g61440	1773	1857	alt_5_prime	CDS	cysteine synthase C1	Encodes a cysteine synthase isomer CysC1. The isom	cysteine synthase C1 (CYSC1); FUNCTIONS IN: cystei	0	0	0	0	0	0	0	0	0	0	0	1	0	0	0	0	0	0	30	32	33	1	0
24605	at3g11170	1638	1664	alt_3_prime	CDS	fatty acid desaturase 7	Chloroplastic enzyme responsible for the synthesis	fatty acid desaturase 7 (FAD7); FUNCTIONS IN: omeg	0	0	1	0	0	0	0	0	0	0	0	0	0	0	0	0	0	0	19	31.9265	46	1	0
27013	at4g05020	887	979	alt_3_prime	CDS	NAD(P)H dehydrogenase B2		NAD(P)H dehydrogenase B2 (NDB2); FUNCTIONS IN: dis	1	1	1	1	1	1	1	1	1	1	1	1	0	1	1	1	1	1	31.8824	31.8824	31.8824	17	0
26518	at3g61010	2832	3129	alt_3_prime	CDS	Ferritin/ribonucleotide reductase-like family prot		Ferritin/ribonucleotide reductase-like family prot	0	0	0	0	0	0	0	0	0	0	0	0	0	0	1	0	0	0	23	31.7778	36	1	0
19482	at1g24147	179	554	alt_3_prime	CDS			unknown protein; FUNCTIONS IN: molecular_function	1	0	1	0	0	1	1	0	1	0	1	0	0	0	1	0	1	1	24.5556	31.6749	38.7778	9	0
22139	at2g05520	488	543	alt_3_prime	CDS	glycine-rich protein 3	Encodes a glycine-rich protein that is expressed	glycine-rich protein 3 (GRP-3); FUNCTIONS IN: mole	0	0	0	0	0	0	1	0	1	0	0	0	0	0	0	0	0	0	30.5	31.6667	33.5	2	0
29908	at5g14740	2617	2779	alt_3_prime	CDS	carbonic anhydrase 2	Encodes a beta carbonic anhydrase likely to be loc	carbonic anhydrase 2 (CA2); FUNCTIONS IN: carbonat	0	0	0	0	0	0	0	1	0	0	0	0	0	0	0	0	0	0	24	31.5357	39	1	0
28262	at4g28030	959	1184	alt_3_prime	CDS	Acyl-CoA N-acyltransferases (NAT) superfamily prot		Acyl-CoA N-acyltransferases (NAT) superfamily prot	1	1	1	0	0	1	1	1	1	1	1	1	1	1	1	1	1	1	30.9375	31.4583	32.1875	16	0
18788	at1g10890	1579	1658	alt_3_prime	CDS			unknown protein; FUNCTIONS IN: molecular_function	0	0	0	0	0	0	0	0	0	0	0	0	0	0	1	0	0	0	16	31.3983	45	1	0
30012	at5g16970	461	642	alt_3_prime	CDS	alkenal reductase	encodes a 2-alkenal reductase (EC 1.3.1.74) plays	alkenal reductase (AER); FUNCTIONS IN: 2-alkenal r	0	0	1	0	0	0	0	0	0	0	1	0	0	0	0	0	0	0	25.5	31.186	41	2	0
20941	at1g63860	663	689	alt_5_prime	CDS	Disease resistance protein (TIR-NBS-LRR class) fam		Disease resistance protein (TIR-NBS-LRR class) fam	0	0	1	0	0	0	0	0	0	0	0	0	0	0	1	0	0	0	3.5	31.1494	69	2	0
25656	at3g44860	876	985	alt_3_prime	CDS	farnesoic acid carboxyl-O-methyltransferase	Encodes a farnesoic acid carboxyl-O-methyltransfer	farnesoic acid carboxyl-O-methyltransferase (FAMT)	0	0	1	0	0	1	0	0	0	0	0	0	0	0	0	0	0	0	29	31.0833	33.5	2	0
18787	at1g10890	1247	1373	alt_5_prime	CDS			unknown protein; FUNCTIONS IN: molecular_function	1	1	1	1	1	1	0	0	1	1	1	1	1	1	1	1	1	0	11.5333	30.9942	55.8	15	0
25194	at3g20810	1778	1928	alt_3_prime	CDS	2-oxoglutarate (2OG) and Fe(II)-dependent oxygenas		2-oxoglutarate (2OG) and Fe(II)-dependent oxygenas	0	0	0	0	0	0	1	1	1	1	1	1	1	1	1	0	1	1	16.5455	30.9723	53.6364	11	0
28208	at4g27520	1084	1194	alt_3_prime	CDS	early nodulin-like protein 2		early nodulin-like protein 2 (ENODL2); FUNCTIONS I	0	0	1	0	0	0	0	0	0	0	0	0	0	0	0	0	0	0	25	30.7778	34	1	0
29666	at5g11700	1569	1859	alt_3_prime	CDS			LOCATED IN: vacuole; EXPRESSED IN: 24 plant struct	0	1	1	0	1	1	1	1	1	1	1	1	1	1	1	1	1	1	3.9375	30.6379	83.5	16	0
26555	at3g61420	1720	1814	alt_3_prime	CDS	BSD domain (BTF2-like transcription factors Synaps		BSD domain (BTF2-like transcription factors Synaps	1	1	1	1	1	1	1	1	1	1	1	1	1	1	1	1	1	1	27	30.5662	33	18	0
24861	at3g15354	977	1003	alt_5_prime	CDS	SPA1-related 3	Encodes a member of the SPA (suppressor of phyA-10	SPA1-related 3 (SPA3); FUNCTIONS IN: protein bindi	0	0	0	0	0	0	0	0	0	0	0	0	0	1	1	0	1	0	3.66667	30.4672	102.667	3	0
24159	at3g02830	1373	1498	alt_3_prime	CDS	zinc finger protein 1	Encodes a zinc finger protein.	zinc finger protein 1 (ZFN1); CONTAINS InterPro DO	0	0	0	0	0	0	0	1	0	0	0	1	0	0	0	0	0	0	26	30.2	34.5	2	0
27875	at4g22530	879	973	alt_5_prime	CDS	S-adenosyl-L-methionine-dependent methyltransferas		S-adenosyl-L-methionine-dependent methyltransferas	0	0	0	0	0	0	0	0	1	0	0	0	0	0	0	0	0	0	30	30	30	1	0
28520	at4g31800	1002	1028	alt_3_prime	CDS	WRKY DNA-binding protein 18	Pathogen-induced transcription factor. Binds W-box	WRKY DNA-binding protein 18 (WRKY18); FUNCTIONS IN	0	0	0	0	0	0	0	0	0	0	1	0	0	0	0	0	0	0	14	29.9851	53	1	0
21098	at1g67090	815	841	alt_5_prime	CDS	ribulose bisphosphate carboxylase small chain 1A		ribulose bisphosphate carboxylase small chain 1A (	0	0	0	0	0	0	0	0	0	0	1	0	0	1	0	0	0	0	17.5	29.9321	39	2	0
31704	at5g54430	738	1808	alt_3_prime	CDS	Adenine nucleotide alpha hydrolases-like superfami	Contains a universal stress protein domain. Protei	PHOS32; FUNCTIONS IN: molecular_function unknown;	0	0	0	0	0	0	0	0	0	0	0	0	0	0	1	0	0	0	5	29.8378	63	1	0
26497	at3g60540	420	863	alt_3_prime	five_prime_UTR	Preprotein translocase Sec Sec61-beta subunit prot		Preprotein translocase Sec Sec61-beta subunit prot	0	0	0	0	0	0	0	0	0	0	1	0	0	0	0	0	0	0	2	29.7727	34	1	0
24359	at3g06500	980	1236	alt_3_prime	CDS	Plant neutral invertase family protein		Plant neutral invertase family protein; FUNCTIONS	1	1	1	0	1	1	1	1	1	1	1	1	0	1	1	1	1	1	10.3125	29.737	56.5	16	0
24169	at3g03020	348	586	alt_3_prime	three_prime_UTR			unknown protein; FUNCTIONS IN: molecular_function	0	0	0	0	1	0	0	0	0	0	0	0	0	0	0	0	0	0	26	29.65	36	1	0
30653	at5g27700	628	698	alt_3_prime	CDS	Ribosomal protein S21e		Ribosomal protein S21e ; FUNCTIONS IN: structural	0	0	0	0	0	0	0	0	0	0	0	0	0	0	1	0	0	1	21	29.6154	33.5	2	0
18455	at1g06680	846	1124	alt_3_prime	CDS	photosystem II subunit P-1	Encodes a 23 kD extrinsic protein that is part of	photosystem II subunit P-1 (PSBP-1); FUNCTIONS IN:	0	0	0	0	0	0	0	0	0	0	0	1	0	0	0	0	0	0	22	29.5833	36	1	0
22521	at2g21620	1084	1207	alt_3_prime	CDS	Adenine nucleotide alpha hydrolases-like superfami	Encodes gene that is induced in response to dessic	RD2; FUNCTIONS IN: molecular_function unknown; INV	0	0	1	0	0	0	0	0	0	0	0	0	0	0	0	0	0	0	24	29.5833	35	1	0
30562	at5g25440	925	1285	alt_3_prime	CDS	Protein kinase superfamily protein		Protein kinase superfamily protein; FUNCTIONS IN:	0	0	1	0	1	1	0	1	1	0	0	0	0	0	0	0	0	0	25	29.5333	32.2	5	0
25955	at3g51450	471	532	alt_5_prime	CDS	Calcium-dependent phosphotriesterase superfamily p		Calcium-dependent phosphotriesterase superfamily p	0	0	1	0	1	0	0	0	0	1	0	0	0	0	0	0	0	0	29	29.5	30	3	0
22433	at2g20142	465	578	alt_3_prime	CDS	Toll-Interleukin-Resistance (TIR) domain family pr		Toll-Interleukin-Resistance (TIR) domain family pr	0	1	1	1	1	1	0	1	1	1	1	1	0	1	1	1	0	1	25.8571	29.4631	31.6429	14	0
23374	at2g38240	429	716	alt_3_prime	CDS	2-oxoglutarate (2OG) and Fe(II)-dependent oxygenas		2-oxoglutarate (2OG) and Fe(II)-dependent oxygenas	0	0	1	0	0	1	0	0	0	1	0	0	0	0	0	0	0	0	26.3333	29.3667	32	3	0
22217	at2g14255	449	515	alt_3_prime	CDS	Ankyrin repeat family protein with DHHC zinc finge		Ankyrin repeat family protein with DHHC zinc finge	0	0	0	0	0	0	0	0	0	0	0	1	0	0	1	0	0	0	12.5	29.3646	40	2	0
20811	at1g60900	1388	2016	alt_3_prime	CDS	U2 snRNP auxilliary factor large subunit splicing		U2 snRNP auxilliary factor large subunit splicing	0	0	0	0	0	0	0	0	0	0	1	0	0	0	0	0	0	0	28	29.3333	30	1	0
31157	at5g44580	134	210	alt_3_prime	CDS			unknown protein; FUNCTIONS IN: molecular_function	0	0	0	0	0	0	0	0	0	0	0	0	0	0	0	1	0	0	10	29.3119	52	1	0
18929	at1g13990	436	605	alt_3_prime	CDS			unknown protein; FUNCTIONS IN: molecular_function	0	0	0	0	0	1	0	0	0	0	0	0	0	0	1	0	0	0	14	29.2076	54	2	0
22262	at2g15580	582	874	alt_3_prime	CDS	RING/U-box superfamily protein		RING/U-box superfamily protein; FUNCTIONS IN: zinc	0	0	0	0	0	0	0	0	0	1	1	0	0	1	0	0	0	0	16.3333	29.1525	59	3	0
22133	at2g05380	490	728	alt_5_prime	CDS	glycine-rich protein 3 short isoform	glycine-rich protein 3 short isoform (GRP3S) mRNA	glycine-rich protein 3 short isoform (GRP3S); FUNC	0	0	0	0	0	0	0	0	0	0	0	0	0	0	0	1	0	0	9	28.9791	54	1	0
20153	at1g47530	1340	1420	alt_3_prime	CDS	MATE efflux family protein		MATE efflux family protein; FUNCTIONS IN: antiport	0	1	1	0	1	1	1	1	1	0	1	1	1	1	1	1	1	1	27.1333	28.8471	30.1333	15	0
18750	at1g10585	652	1028	alt_3_prime	CDS	basic helix-loop-helix (bHLH) DNA-binding superfam		basic helix-loop-helix (bHLH) DNA-binding superfam	0	1	1	0	1	1	0	0	1	1	0	1	0	0	1	0	0	1	8.44444	28.7037	33.2222	9	0
27049	at4g08170	391	486	alt_3_prime	CDS	Inositol 134-trisphosphate 5/6-kinase family prote		Inositol 134-trisphosphate 5/6-kinase family prote	0	0	1	0	0	1	0	0	0	0	0	0	0	0	0	0	0	0	24	28.7	35.5	2	0
19365	at1g22400	2289	2432	alt_3_prime	CDS	UDP-Glycosyltransferase superfamily protein		UGT85A1; FUNCTIONS IN: in 6 functions; INVOLVED IN	0	0	0	0	0	0	0	0	0	1	0	0	0	0	0	0	0	0	1	28.4236	225	1	0
19902	at1g33050	665	774	alt_3_prime	CDS;three_prime_UTR			unknown protein; FUNCTIONS IN: molecular_function	0	0	0	0	0	0	0	0	1	0	0	0	0	1	0	0	0	0	5.5	28.3793	31.5	2	0
20371	at1g51790	1172	1270	alt_3_prime	CDS	Leucine-rich repeat protein kinase family protein		Leucine-rich repeat protein kinase family protein;	0	1	0	1	1	0	0	0	0	0	0	0	0	0	0	0	0	0	1.33333	28.2456	30.3333	3	0
21329	at1g70700	1553	1632	alt_3_prime	CDS	TIFY domain/Divergent CCT motif family protein	JAZ9 is a protein presumed to be involved in jasmo	TIFY7; CONTAINS InterPro DOMAIN/s: Tify (InterPro:	1	1	1	0	1	0	1	1	1	1	1	1	0	1	1	0	0	1	25.6154	28.2308	40	13	0
32078	at5g61820	1910	2117	alt_5_prime	five_prime_UTR			FUNCTIONS IN: molecular_function unknown; INVOLVED	1	0	0	0	1	1	0	0	1	1	1	1	0	0	1	1	1	1	11.3636	28.1696	47.3636	11	0
20393	at1g51820	364	496	alt_3_prime	CDS	Leucine-rich repeat protein kinase family protein		Leucine-rich repeat protein kinase family protein;	0	1	1	1	1	1	0	0	0	0	0	0	0	0	0	0	0	0	24.2	28.1574	36	5	0
26515	at3g61010	2202	2284	alt_3_prime	CDS	Ferritin/ribonucleotide reductase-like family prot		Ferritin/ribonucleotide reductase-like family prot	0	1	1	0	1	1	1	1	1	0	1	1	0	1	1	1	0	1	14.5385	28.0176	38	13	0
24537	at3g10060	921	1012	alt_5_prime	CDS	FKBP-like peptidyl-prolyl cis-trans isomerase fami		FKBP-like peptidyl-prolyl cis-trans isomerase fami	1	1	1	0	0	0	1	1	1	1	1	1	1	1	1	1	1	1	27.9333	28	28.0667	15	0
29566	at5g09880	2373	2488	alt_3_prime	CDS	Splicing factor CC1-like		Splicing factor CC1-like; FUNCTIONS IN: RNA bindin	1	1	1	1	1	1	1	1	1	1	1	1	1	1	1	1	1	1	8.94444	27.9552	50.5556	18	0
31724	at5g54770	1053	1124	alt_3_prime	CDS	thiazole biosynthetic enzyme chloroplast (ARA6) (T	Encodes a thiamine biosynthetic gene that has a du	THI1; FUNCTIONS IN: protein homodimerization activ	0	0	0	0	0	0	1	0	0	0	1	0	0	0	0	0	0	0	25.5	27.9	31.5	2	0
22677	at2g25590	1128	1361	alt_5_prime	CDS	Plant Tudor-like protein		Plant Tudor-like protein; FUNCTIONS IN: RNA bindin	0	0	1	0	0	1	1	1	1	1	1	1	1	1	1	1	1	1	17.7143	27.8947	41.2857	14	0
24657	at3g12220	81	177	alt_5_prime	CDS	serine carboxypeptidase-like 16		serine carboxypeptidase-like 16 (scpl16); FUNCTION	0	0	0	0	0	0	0	0	0	0	1	0	0	0	0	0	0	0	8	27.875	35	1	0
25299	at3g23550	1923	2120	alt_3_prime	CDS	MATE efflux family protein		MATE efflux family protein; FUNCTIONS IN: antiport	0	0	1	0	1	0	0	0	0	0	0	0	0	0	0	0	0	0	14.5	27.8295	39	2	0
26499	at3g60540	428	863	alt_3_prime	five_prime_UTR	Preprotein translocase Sec Sec61-beta subunit prot		Preprotein translocase Sec Sec61-beta subunit prot	0	0	1	0	0	0	0	0	1	0	1	0	0	0	1	0	0	0	0.75	27.8214	30.75	4	0
24072	at3g01690	1157	1220	alt_3_prime	CDS	alpha/beta-Hydrolases superfamily protein		alpha/beta-Hydrolases superfamily protein; CONTAIN	0	0	0	0	0	0	0	0	0	1	0	1	0	1	1	0	1	1	14	27.776	45	6	0
30499	at5g24670	1494	1655	alt_5_prime	CDS	Cytidine/deoxycytidylate deaminase family protein		Cytidine/deoxycytidylate deaminase family protein;	0	0	0	0	0	0	0	0	0	0	0	0	0	0	1	0	0	0	0	27.7083	38	1	0
30560	at5g25360	2045	2569	alt_3_prime	CDS			unknown protein; BEST Arabidopsis thaliana protein	1	1	1	1	1	1	1	1	1	1	1	1	1	1	1	1	1	1	27.6111	27.6556	27.6667	18	0
28153	at4g26555	390	488	alt_3_prime	CDS	FKBP-like peptidyl-prolyl cis-trans isomerase fami		FKBP-like peptidyl-prolyl cis-trans isomerase fami	0	0	0	0	0	0	1	0	0	0	1	0	0	1	1	0	0	0	15.5	27.5714	32.75	4	0
29565	at5g09880	2044	2488	alt_3_prime	CDS	Splicing factor CC1-like		Splicing factor CC1-like; FUNCTIONS IN: RNA bindin	0	0	0	0	1	0	0	0	0	0	0	0	0	0	0	0	0	0	8	27.5192	41	1	0
25417	at3g26165	643	729	alt_5_prime	pseudogenic_CDS		putative cytochrome P450.	pseudogene cytochrome P450 potential frameshift mu	0	0	1	0	0	1	1	1	1	1	1	1	1	1	1	1	1	1	20.2857	27.5135	34.6429	14	0
30548	at5g25220	1484	1537	alt_3_prime	CDS	KNOTTED1-like homeobox gene 3	A member of class II knotted1-like homeobox gene f	KNOTTED1-like homeobox gene 3 (KNAT3); FUNCTIONS I	0	0	0	0	0	0	0	0	0	0	0	0	0	0	0	0	0	1	24	27.48	29	1	0
20815	at1g60900	2095	2198	alt_3_prime	CDS	U2 snRNP auxilliary factor large subunit splicing		U2 snRNP auxilliary factor large subunit splicing	0	0	0	0	0	0	0	0	0	0	1	0	0	0	0	0	0	0	0	27.4444	34	1	0
28990	at4g39030	1653	1744	alt_3_prime	CDS	MATE efflux family protein	Encodes an orphan multidrug and toxin extrusion tr	ENHANCED DISEASE SUSCEPTIBILITY 5 (EDS5); FUNCTION	0	0	0	0	0	0	0	0	1	0	0	0	0	0	0	0	0	0	24	27.4167	29	1	0
22903	at2g28900	884	1094	alt_3_prime	CDS	outer plastid envelope protein 16-1	Encodes AtOEP16 a 16-KDa plastid outer membrane pr	outer plastid envelope protein 16-1 (OEP16-1); FUN	0	1	1	0	1	0	0	1	0	0	1	0	0	0	0	0	0	0	21.4	27.3905	35.6	5	0
26366	at3g58620	1488	1514	alt_3_prime	CDS	tetratricopetide-repeat thioredoxin-like 4		tetratricopetide-repeat thioredoxin-like 4 (TTL4);	1	0	1	0	1	1	0	0	0	0	0	0	0	0	0	0	0	0	15.25	27.3654	72.75	4	0
20108	at1g45145	582	1229	alt_3_prime	CDS	thioredoxin H-type 5	encodes a cytosolic thioredoxin that reduces disul	thioredoxin H-type 5 (TRX5); FUNCTIONS IN: oxidore	0	0	0	0	0	0	0	0	0	0	0	0	0	0	0	1	0	0	23	27.3333	29	1	0
27382	at4g13670	638	855	alt_3_prime	CDS	plastid transcriptionally active 5		plastid transcriptionally active 5 (PTAC5); FUNCTI	0	1	0	0	0	0	1	0	0	0	1	1	0	1	1	0	0	0	17.8333	27.3056	31.3333	6	0
28261	at4g28030	950	1229	alt_5_prime	CDS	Acyl-CoA N-acyltransferases (NAT) superfamily prot		Acyl-CoA N-acyltransferases (NAT) superfamily prot	0	0	1	0	0	0	1	1	0	0	1	1	0	1	1	0	0	1	2.25	27.2447	38.875	8	0
20735	at1g58602	17805	18163	alt_3_prime	three_prime_UTR	LRR and NB-ARC domains-containing disease resistan		LRR and NB-ARC domains-containing disease resistan	1	1	1	1	1	1	1	1	1	1	1	1	0	1	1	1	1	1	13.5294	27.1656	41.2353	17	0
32377	at5g66290	1468	1566	alt_3_prime	CDS			unknown protein; FUNCTIONS IN: molecular_function	0	0	0	0	0	0	0	0	0	0	0	0	0	0	1	0	0	1	1.5	27.1429	34	2	0
25298	at3g23550	1790	2120	alt_3_prime	CDS	MATE efflux family protein		MATE efflux family protein; FUNCTIONS IN: antiport	0	0	1	0	0	1	0	0	0	0	0	0	0	0	0	0	0	0	26	27	29.5	2	0
22650	at2g24850	928	1012	alt_3_prime	CDS	tyrosine aminotransferase 3	Encodes a tyrosine aminotransferase that is respon	tyrosine aminotransferase 3 (TAT3); CONTAINS Inter	0	0	0	0	0	0	0	0	0	0	1	0	0	0	0	0	0	0	12	27	33	1	0
23305	at2g36835	294	916	alt_3_prime	CDS			unknown protein; FUNCTIONS IN: molecular_function	0	0	0	0	0	0	0	0	0	0	0	0	0	0	1	0	0	0	27	27	27	1	0
29118	at5g02940	2812	2918	alt_3_prime	CDS	Protein of unknown function (DUF1012)		Protein of unknown function (DUF1012); LOCATED IN:	1	1	1	1	1	1	1	1	1	1	1	1	1	1	1	1	1	1	26.9444	26.9889	27	18	0
25762	at3g47470	402	472	alt_3_prime	CDS	light-harvesting chlorophyll-protein complex I sub	Encodes a chlorophyll a/b-binding protein that is	light-harvesting chlorophyll-protein complex I sub	0	0	0	0	0	0	0	0	0	1	0	0	0	1	0	0	0	0	23	26.9762	31.5	2	0
27572	at4g16960	234	260	alt_5_prime	CDS	Disease resistance protein (TIR-NBS-LRR class) fam		Disease resistance protein (TIR-NBS-LRR class) fam	0	0	0	0	0	0	0	0	0	0	0	0	0	0	1	0	0	0	1	26.9415	58	1	0
21930	at1g80840	982	1065	alt_3_prime	CDS	WRKY DNA-binding protein 40	Pathogen-induced transcription factor. Binds W-box	WRKY DNA-binding protein 40 (WRKY40); CONTAINS Int	0	0	0	0	0	0	0	0	0	0	0	0	0	0	0	0	0	1	26	26.9231	28	1	0
28263	at4g28030	972	1184	alt_3_prime	CDS	Acyl-CoA N-acyltransferases (NAT) superfamily prot		Acyl-CoA N-acyltransferases (NAT) superfamily prot	0	0	0	0	0	0	1	0	0	0	0	1	0	1	0	0	0	0	3.33333	26.9091	60.3333	3	0
27035	at4g05320	893	1128	alt_3_prime	CDS	polyubiquitin 10	One of five polyubiquitin genes in A. thaliana. T	polyubiquitin 10 (UBQ10); INVOLVED IN: protein mod	0	0	1	0	0	0	0	0	0	0	0	0	0	0	0	0	0	0	20	26.875	45	1	0
27507	at4g15765	1410	1484	alt_5_prime	CDS	FAD/NAD(P)-binding oxidoreductase family protein		FAD/NAD(P)-binding oxidoreductase family protein;	1	0	1	0	1	0	1	1	1	1	1	1	0	1	1	1	1	1	5.42857	26.8596	48.9286	14	0
18751	at1g10585	667	1028	alt_3_prime	CDS	basic helix-loop-helix (bHLH) DNA-binding superfam		basic helix-loop-helix (bHLH) DNA-binding superfam	0	0	0	0	0	1	0	0	0	0	0	0	0	0	0	0	0	0	22	26.7778	29	1	0
28649	at4g33470	1206	1283	alt_5_prime	CDS	histone deacetylase 14	Encodes HDA14 a member of the histone deacetylase	histone deacetylase 14 (hda14); FUNCTIONS IN: hist	1	1	1	0	1	0	1	1	1	1	1	1	1	1	1	1	1	1	20.5625	26.675	29.9375	16	0
25416	at3g26165	643	669	alt_5_prime	pseudogenic_CDS		putative cytochrome P450.	pseudogene cytochrome P450 potential frameshift mu	0	0	0	0	0	0	1	0	0	0	0	0	0	1	0	0	0	0	4.5	26.615	58	2	0
20942	at1g63860	663	755	alt_5_prime	CDS	Disease resistance protein (TIR-NBS-LRR class) fam		Disease resistance protein (TIR-NBS-LRR class) fam	1	1	1	1	1	1	1	1	1	1	1	1	0	1	1	1	1	1	17.2353	26.5689	35.7647	17	0
27913	at4g23215	449	541	alt_5_prime	pseudogenic_CDS		pseudogene of cysteine-rich receptor-like protein		0	1	1	1	1	1	0	0	1	1	1	1	0	1	0	1	0	0	16	26.4123	47.9091	11	0
26472	at3g60300	1220	1317	alt_3_prime	CDS	RWD domain-containing protein		RWD domain-containing protein; FUNCTIONS IN: zinc	0	1	0	0	1	0	0	1	1	1	1	1	0	1	1	1	1	1	26.1667	26.3214	26.5833	12	0
32240	at5g64740	4526	4692	alt_3_prime	CDS	cellulose synthase 6	Encodes a cellulose synthase isomer. CESA6 mutants	cellulose synthase 6 (CESA6); FUNCTIONS IN: cellul	0	0	0	0	0	1	0	0	0	0	0	0	0	0	0	0	0	0	26	26.2857	28	1	0
18454	at1g06680	829	1102	alt_5_prime	CDS	photosystem II subunit P-1	Encodes a 23 kD extrinsic protein that is part of	photosystem II subunit P-1 (PSBP-1); FUNCTIONS IN:	0	0	0	0	0	0	0	1	0	0	1	0	0	1	0	0	0	0	17.3333	26.2632	28.6667	3	0
26621	at3g62310	1262	1530	alt_3_prime	CDS	RNA helicase family protein		RNA helicase family protein; FUNCTIONS IN: RNA hel	0	1	0	0	0	0	0	0	1	0	0	0	0	1	0	0	0	1	14.75	26.1899	38.75	4	0
18907	at1g13350	3600	3821	alt_3_prime	CDS	Protein kinase superfamily protein		Protein kinase superfamily protein; FUNCTIONS IN:	0	0	0	0	0	0	0	0	1	0	0	0	0	0	0	0	0	0	23	26.1739	28	1	0
31013	at5g42300	290	1361	alt_5_prime	CDS	ubiquitin-like protein 5		ubiquitin-like protein 5 (UBL5); CONTAINS InterPro	0	0	0	0	0	0	0	0	0	0	1	0	0	0	0	0	0	0	17	26.131	33	1	0
30564	at5g25440	1420	1546	alt_5_prime	CDS	Protein kinase superfamily protein		Protein kinase superfamily protein; FUNCTIONS IN:	1	1	1	0	1	1	1	1	1	1	1	1	0	1	1	1	0	0	15.4286	26.0288	32.8571	14	0
25832	at3g49120	1830	1983	alt_3_prime	CDS	peroxidase CB	Class III peroxidase Perx34. Expressed in roots le	peroxidase CB (PRXCB); FUNCTIONS IN: peroxidase ac	0	0	0	0	0	0	0	0	0	0	1	0	0	0	0	0	0	0	17	25.9683	30	1	0
30362	at5g22640	2529	2621	alt_5_prime	CDS	MORN (Membrane Occupation and Recognition Nexus) r	EMB1211 is a MORN (multiple membrane occupation a	embryo defective 1211 (emb1211); FUNCTIONS IN: mol	0	0	0	0	0	0	0	0	0	0	1	0	0	1	0	0	0	0	14	25.9106	42	2	0
26620	at3g62310	1244	1530	alt_3_prime	CDS	RNA helicase family protein		RNA helicase family protein; FUNCTIONS IN: RNA hel	0	0	0	0	1	1	0	0	0	0	1	1	0	1	1	0	1	1	16	25.6802	40.125	8	0
24059	at3g01540	2272	2366	alt_5_prime	CDS	DEAD box RNA helicase 1	RNA HELICASE DRH1	DEAD box RNA helicase 1 (DRH1); FUNCTIONS IN: ATPa	0	0	0	0	0	1	1	1	1	1	0	1	1	1	0	1	0	1	5.9	25.621	68	10	0
31283	at5g47240	850	946	alt_3_prime	CDS	nudix hydrolase homolog 8		nudix hydrolase homolog 8 (NUDT8); FUNCTIONS IN: h	0	0	1	0	0	0	0	0	0	0	0	0	0	0	0	0	0	0	15	25.5	29	1	0
22976	at2g30600	2138	2384	alt_3_prime	CDS	BTB/POZ domain-containing protein		BTB/POZ domain-containing protein; INVOLVED IN: ce	1	1	1	1	1	1	1	1	1	1	1	1	0	1	1	1	0	1	12.6875	25.405	44.8125	16	0
23925	at2g47250	1218	1547	alt_3_prime	CDS	RNA helicase family protein		RNA helicase family protein; FUNCTIONS IN: in 7 fu	0	0	0	0	0	0	0	1	0	1	1	1	0	1	0	0	0	1	7.5	25.3386	45.8333	6	0
24044	at3g01500	168	390	alt_5_prime	CDS;three_prime_UTR	carbonic anhydrase 1	Encodes a putative beta-carbonic anhydrase betaCA1	carbonic anhydrase 1 (CA1); FUNCTIONS IN: carbonat	1	0	0	0	0	0	0	0	0	0	0	0	0	1	0	0	0	0	12.5	25.2879	44	2	0
25398	at3g25805	508	597	alt_3_prime	CDS			unknown protein; Has 98 Blast hits to 98 proteins	0	0	0	0	0	0	0	0	0	0	0	0	0	1	0	0	0	0	23	25.2727	26	1	0
25960	at3g51660	390	904	alt_3_prime	CDS	Tautomerase/MIF superfamily protein		Tautomerase/MIF superfamily protein; FUNCTIONS IN:	1	0	1	0	1	1	0	0	1	0	1	0	0	1	1	0	0	0	23.875	25.25	28.5	8	0
25957	at3g51600	271	385	alt_3_prime	CDS	lipid transfer protein 5	Predicted to encode a PR (pathogenesis-related) pr	lipid transfer protein 5 (LTP5); FUNCTIONS IN: lip	0	0	0	0	0	0	1	1	0	0	0	0	0	0	0	0	0	0	20	25.1875	28.5	2	0
20367	at1g51780	841	959	alt_3_prime	CDS	IAA-leucine resistant (ILR)-like gene 5	encodes a member of the six Arabidopsis IAA-amino	IAA-leucine resistant (ILR)-like gene 5 (ILL5); FU	1	1	1	1	1	1	1	1	1	1	1	1	0	0	1	1	1	1	20.625	25.1597	57.0625	16	0
23869	at2g46370	1999	2091	alt_5_prime	CDS	Auxin-responsive GH3 family protein	Encodes a jasmonate-amido synthetase that is a mem	JASMONATE RESISTANT 1 (JAR1); FUNCTIONS IN: cataly	1	1	1	0	1	1	0	0	0	1	0	0	0	0	0	0	0	0	24.1667	25.0278	26.6667	6	0
21176	at1g68010	1641	1717	alt_3_prime	CDS	hydroxypyruvate reductase	Encodes hydroxypyruvate reductase.	hydroxypyruvate reductase (HPR); FUNCTIONS IN: gly	0	0	0	0	0	0	0	0	0	0	0	0	0	1	0	0	0	0	7	25	31	1	0
29524	at5g08760	104	291	alt_3_prime	CDS			unknown protein; FUNCTIONS IN: molecular_function	0	0	0	0	0	0	0	0	1	0	0	0	0	0	0	0	0	0	20	25	27	1	0
31543	at5g51720	273	534	alt_5_prime	CDS	2 iron 2 sulfur cluster binding		2 iron 2 sulfur cluster binding; FUNCTIONS IN: 2 i	0	0	0	0	0	0	0	0	0	0	0	0	0	1	0	0	0	0	24	25	26	1	0
30738	at5g35170	1898	2314	alt_3_prime	CDS	adenylate kinase family protein		adenylate kinase family protein; FUNCTIONS IN: nuc	0	0	1	0	0	0	1	0	0	0	1	1	0	1	0	0	0	1	23.1667	24.9833	27.3333	6	0
22529	at2g21660	401	468	alt_3_prime	CDS	cold circadian rhythm and rna binding 2	Encodes a small glycine-rich RNA binding protein t	cold circadian rhythm and rna binding 2 (CCR2); FU	0	0	0	0	0	0	1	0	1	0	0	0	0	0	0	0	0	0	13.5	24.9412	50	2	0
25167	at3g20390	493	618	alt_3_prime	CDS	endoribonuclease L-PSP family protein		endoribonuclease L-PSP family protein; FUNCTIONS I	0	0	0	0	0	0	0	0	0	0	0	0	0	0	0	0	0	1	13	24.9032	26	1	0
27430	at4g14400	272	1768	alt_5_prime	CDS;five_prime_UTR	ankyrin repeat family protein	encodes a novel protein with putative ankyrin and	ACCELERATED CELL DEATH 6 (ACD6); CONTAINS InterPro	0	0	0	0	0	0	0	0	1	0	0	0	0	0	0	0	0	0	5	24.8571	28	1	0
27541	at4g16520	1315	1415	alt_3_prime	CDS	Ubiquitin-like superfamily protein		autophagy 8f (ATG8F); CONTAINS InterPro DOMAIN/s:	0	0	0	0	0	0	0	0	0	0	0	0	0	0	0	0	0	1	2	24.8571	32	1	0
23555	at2g40880	256	342	alt_3_prime	CDS	cystatin A	Encodes a protein with cysteine proteinase inhibit	cystatin A (CYSA); FUNCTIONS IN: cysteine-type end	1	0	1	0	1	0	0	0	1	0	1	1	0	1	1	0	0	1	24.4444	24.7778	25.1111	9	0
29015	at4g39800	488	581	alt_3_prime	CDS	myo-inositol-1-phosphate synthase 1	** Referred to as MIPS2 in Mitsuhashi et al 2008.	myo-inositol-1-phosphate synthase 1 (MIPS1); CONTA	0	0	0	0	0	0	0	0	0	0	0	0	0	0	1	0	0	0	24	24.625	26	1	0
22644	at2g24850	410	570	alt_3_prime	CDS	tyrosine aminotransferase 3	Encodes a tyrosine aminotransferase that is respon	tyrosine aminotransferase 3 (TAT3); CONTAINS Inter	0	0	1	0	0	0	0	0	0	0	0	0	0	0	0	0	0	0	17	24.6	28	1	0
19321	at1g21250	1349	1491	alt_3_prime	CDS	cell wall-associated kinase	cell wall-associated kinase may function as a sign	cell wall-associated kinase (WAK1); FUNCTIONS IN:	0	0	0	0	0	0	1	0	1	0	0	0	0	0	0	0	0	0	19.5	24.5364	31.5	2	0
26719	at3g63420	225	741	alt_3_prime	CDS	Ggamma-subunit 1	heterotrimeric G protein gamma-subunit (AGG1) mRNA	Ggamma-subunit 1 (GG1); FUNCTIONS IN: GTP binding;	0	0	1	0	0	0	0	0	0	0	0	0	0	0	0	0	0	0	14	24.5	29	1	0
24857	at3g15353	426	513	alt_5_prime	CDS	metallothionein 3	metallothionein binds to and detoxifies excess cop	metallothionein 3 (MT3); Has 268 Blast hits to 268	0	0	0	0	0	0	0	0	0	0	0	0	0	0	1	0	0	0	15	24.4836	34	1	0
24858	at3g15353	426	515	alt_5_prime	CDS	metallothionein 3	metallothionein binds to and detoxifies excess cop	metallothionein 3 (MT3); Has 268 Blast hits to 268	0	0	0	0	0	0	0	0	0	0	0	0	0	0	1	0	0	0	15	24.4667	34	1	0
20546	at1g54030	1379	1472	alt_5_prime	CDS	GDSL-like Lipase/Acylhydrolase superfamily protein		MODIFIED VACUOLE PHENOTYPE 1 (MVP1); FUNCTIONS IN:	0	0	1	0	0	0	0	0	0	0	0	0	0	0	0	0	0	0	19	24.4583	33	1	0
27549	at4g16720	681	1040	alt_3_prime	CDS	Ribosomal protein L23/L15e family protein		Ribosomal protein L23/L15e family protein; FUNCTIO	0	0	0	0	0	0	0	0	1	0	0	0	0	0	0	0	0	0	21	24.3617	27	1	0
31452	at5g50810	423	825	alt_3_prime	CDS	translocase inner membrane subunit 8	Encodes a small zinc finger-like protein that is a	translocase inner membrane subunit 8 (TIM8); FUNCT	0	0	0	0	0	0	0	0	0	0	1	0	0	0	0	0	0	0	20	24.3333	26	1	0
25502	at3g27610	2284	2382	alt_5_prime	CDS	Nucleotidylyl transferase superfamily protein		Nucleotidylyl transferase superfamily protein; BES	0	0	0	0	0	0	0	0	0	1	0	0	0	0	0	0	0	0	17	24.2	29	1	0
20152	at1g47530	1255	1437	alt_5_prime	CDS	MATE efflux family protein		MATE efflux family protein; FUNCTIONS IN: antiport	0	0	1	0	0	0	0	0	0	0	0	0	0	0	0	0	0	0	15	24.1954	28	1	0
28033	at4g24740	509	614	alt_3_prime	CDS	FUS3-complementing gene 2	a LAMMER-type protein kinase that co-precipitates	FUS3-complementing gene 2 (FC2); CONTAINS InterPro	0	0	1	0	0	0	0	0	0	0	0	0	0	0	0	0	0	0	23	24.0769	26	1	0
29564	at5g09880	1888	2298	alt_5_prime	CDS	Splicing factor CC1-like		Splicing factor CC1-like; FUNCTIONS IN: RNA bindin	0	0	1	0	0	1	0	0	1	1	1	1	0	1	1	1	1	1	4	24.0622	57.7273	11	0
19515	at1g25500	1221	1328	alt_5_prime	CDS	Plasma-membrane choline transporter family protein		Plasma-membrane choline transporter family protein	1	1	1	1	1	0	1	1	1	1	1	1	1	1	1	1	1	1	23.9412	24	24.1176	17	0
30227	at5g19940	762	853	alt_3_prime	CDS	Plastid-lipid associated protein PAP / fibrillin f		Plastid-lipid associated protein PAP / fibrillin f	0	0	0	0	0	0	0	0	0	0	0	0	0	1	0	0	0	0	2	24	31	1	0
22678	at2g25590	1221	1304	alt_3_prime	CDS	Plant Tudor-like protein		Plant Tudor-like protein; FUNCTIONS IN: RNA bindin	0	0	0	0	0	0	0	0	0	1	0	0	0	0	0	0	0	0	11	23.9298	40	1	0
19387	at1g22850	717	914	alt_3_prime	CDS	SNARE associated Golgi protein family		SNARE associated Golgi protein family; INVOLVED IN	0	0	0	0	0	0	0	0	0	0	0	0	0	1	0	0	0	0	12	23.8613	33	1	0
30877	at5g38430	452	645	alt_3_prime	CDS	Ribulose bisphosphate carboxylase (small chain) fa		Ribulose bisphosphate carboxylase (small chain) fa	0	0	0	0	0	0	0	0	0	0	0	0	0	0	0	1	0	0	14	23.8261	26	1	0
32440	at5g67480	1585	2117	alt_5_prime	five_prime_UTR	BTB and TAZ domain protein 4	BTB and TAZ domain protein. Located in cytoplasm a	BTB and TAZ domain protein 4 (BT4); FUNCTIONS IN:	0	0	0	0	0	0	0	0	0	0	0	0	0	0	0	1	0	1	3.5	23.8169	55.5	2	0
27972	at4g23910	2025	2150	alt_5_prime	CDS			unknown protein; BEST Arabidopsis thaliana protein	0	0	0	0	0	1	0	0	0	0	0	0	0	0	0	0	0	0	9	23.7929	45	1	0
28670	at4g33530	1930	2028	alt_5_prime	CDS	K+ uptake permease 5	potassium transporter	K+ uptake permease 5 (KUP5); FUNCTIONS IN: potassi	0	1	0	0	0	0	1	1	0	0	0	1	0	1	1	1	0	0	22.7143	23.7727	24.5714	7	0
30462	at5g24210	619	1012	alt_3_prime	CDS	alpha/beta-Hydrolases superfamily protein		alpha/beta-Hydrolases superfamily protein; FUNCTIO	0	0	0	0	0	0	0	0	1	0	0	0	0	0	0	0	0	0	10	23.75	28	1	0
25345	at3g24420	720	1656	alt_3_prime	CDS	alpha/beta-Hydrolases superfamily protein		alpha/beta-Hydrolases superfamily protein; FUNCTIO	0	1	0	0	0	0	0	0	0	0	0	1	0	0	0	1	1	1	20.8	23.7375	25.2	5	0
21662	at1g76580	845	934	alt_3_prime	CDS	Squamosa promoter-binding protein-like (SBP domain		Squamosa promoter-binding protein-like (SBP domain	1	1	1	1	1	1	1	1	1	1	1	1	0	1	1	1	1	1	23.6471	23.7059	23.8235	17	0
18576	at1g08230	2894	2960	alt_3_prime	CDS	Transmembrane amino acid transporter family protei		Transmembrane amino acid transporter family protei	0	0	0	0	0	0	0	1	0	0	1	1	0	1	0	0	0	0	19	23.7054	33.25	4	0
25606	at3g42150	1336	1900	alt_5_prime	CDS			unknown protein; FUNCTIONS IN: molecular_function	1	1	1	1	1	1	1	1	1	1	1	1	0	1	1	1	1	1	21.2353	23.7023	26.4118	17	0
31470	at5g50950	1760	1928	alt_5_prime	CDS	FUMARASE 2	Encodes a fumarase enzyme initially shown to be in	FUMARASE 2 (FUM2); FUNCTIONS IN: fumarate hydratas	0	0	1	0	0	0	1	1	0	0	1	0	0	0	0	0	0	1	11.6	23.664	34.4	5	0
22602	at2g23790	1293	1537	alt_3_prime	CDS	Protein of unknown function (DUF607)		Protein of unknown function (DUF607); CONTAINS Int	1	1	1	1	1	1	0	0	0	1	1	1	0	0	1	1	0	1	4.08333	23.6487	55.25	12	0
30361	at5g22640	2350	2510	alt_3_prime	CDS	MORN (Membrane Occupation and Recognition Nexus) r	EMB1211 is a MORN (multiple membrane occupation a	embryo defective 1211 (emb1211); FUNCTIONS IN: mol	0	0	0	0	0	0	1	1	0	0	0	1	0	1	0	0	0	1	10.6	23.6324	40.2	5	0
22265	at2g15890	1285	1394	alt_3_prime	CDS	maternal effect embryo arrest 14		maternal effect embryo arrest 14 (MEE14); FUNCTION	0	0	0	0	0	0	0	1	0	0	0	0	0	0	0	0	0	0	17	23.6087	26	1	0
26599	at3g61860	1701	1987	alt_3_prime	CDS	RNA-binding (RRM/RBD/RNP motifs) family protein	encodes an arginine/serine-rich splicing factor. t	RSP31; FUNCTIONS IN: RNA binding nucleotide bindin	1	0	1	0	1	1	1	1	1	1	1	1	0	1	1	1	1	1	5.73333	23.5917	58.2	15	0
30322	at5g21940	705	824	alt_3_prime	CDS			unknown protein; BEST Arabidopsis thaliana protein	0	0	0	0	0	0	0	1	0	0	0	0	0	0	0	0	0	0	23	23.5714	24	1	0
22092	at2g04360	770	843	alt_3_prime	CDS			unknown protein; FUNCTIONS IN: molecular_function	0	0	0	0	0	0	0	0	0	0	0	0	0	0	0	0	0	1	17	23.549	27	1	0
24845	at3g14990	1935	2031	alt_3_prime	CDS	Class I glutamine amidotransferase-like superfamil		Class I glutamine amidotransferase-like superfamil	0	0	0	0	0	0	0	0	0	1	1	0	0	1	0	0	0	0	20	23.5417	25.3333	3	0
30818	at5g36925	305	331	alt_5_prime	CDS			unknown protein; BEST Arabidopsis thaliana protein	1	0	1	0	1	0	0	0	0	0	0	0	0	0	0	0	0	0	14.3333	23.5111	26.6667	3	0
18252	at1g04080	3221	3352	alt_5_prime	CDS	Tetratricopeptide repeat (TPR)-like superfamily pr		PRP39; FUNCTIONS IN: binding; INVOLVED IN: regulat	0	0	0	0	0	0	1	0	1	0	1	0	0	1	0	0	0	0	5.5	23.4315	42.75	4	0
27901	at4g23200	1392	1523	alt_5_prime	CDS	cysteine-rich RLK (RECEPTOR-like protein kinase) 1	Encodes a cysteine-rich receptor-like protein kina	cysteine-rich RLK (RECEPTOR-like protein kinase) 1	1	1	1	1	1	1	1	1	1	1	1	1	0	1	1	0	0	1	15.4667	23.3381	32.2	15	0
26686	at3g63140	1053	1161	alt_3_prime	CDS	chloroplast stem-loop binding protein of 41 kDa	Encodes a protein with ribonuclease activity that	chloroplast stem-loop binding protein of 41 kDa (	0	0	0	0	0	0	1	1	0	0	0	0	0	1	0	0	0	0	5.33333	23.3333	28	3	0
22141	at2g05520	488	570	alt_3_prime	CDS	glycine-rich protein 3	Encodes a glycine-rich protein that is expressed	glycine-rich protein 3 (GRP-3); FUNCTIONS IN: mole	0	0	0	0	0	0	1	0	0	0	0	1	0	1	0	1	0	0	20.25	23.25	31.75	4	0
20978	at1g64720	1385	1488	alt_3_prime	CDS	Polyketide cyclase/dehydrase and lipid transport s	membrane related protein CP5	CP5; FUNCTIONS IN: molecular_function unknown; INV	0	0	0	0	0	0	0	0	0	0	0	0	0	1	0	0	0	0	3	23.25	39	1	0
20434	at1g52400	1926	2032	alt_3_prime	CDS	beta glucosidase 18	encodes a member of glycosyl hydrolase family 1 lo	beta glucosidase 18 (BGLU18); FUNCTIONS IN: abscis	0	0	1	0	1	0	0	0	0	0	0	1	0	1	1	0	0	1	21.1667	23.2143	25.8333	6	0
32298	at5g65730	260	350	alt_5_prime	CDS	xyloglucan endotransglucosylase/hydrolase 6		xyloglucan endotransglucosylase/hydrolase 6 (XTH6)	0	0	0	0	0	0	0	0	0	0	0	1	0	0	0	0	0	0	22	23.1875	25	1	0
18449	at1g06620	1137	1243	alt_5_prime	CDS	2-oxoglutarate (2OG) and Fe(II)-dependent oxygenas	encodes a protein whose sequence is similar to a 2	2-oxoglutarate (2OG) and Fe(II)-dependent oxygenas	1	0	1	1	1	1	0	0	0	0	1	0	0	0	1	1	0	1	18.5556	23.0556	28.5556	9	0
26623	at3g62310	1276	1530	alt_3_prime	CDS	RNA helicase family protein		RNA helicase family protein; FUNCTIONS IN: RNA hel	0	1	1	0	1	1	1	1	1	1	1	1	0	1	1	1	1	1	11.5333	23.0395	34.8667	15	0
27323	at4g12720	770	859	alt_3_prime	CDS	MutT/nudix family protein	Encodes a protein with ADP-ribose hydrolase activi	NUDT7; FUNCTIONS IN: in 6 functions; INVOLVED IN:	0	0	0	0	0	0	0	0	0	0	1	0	0	0	0	0	0	0	16	23	26	1	0
28599	at4g32660	912	985	alt_5_prime	CDS	Protein kinase superfamily protein	Encodes protein kinase AME3.	AME3; FUNCTIONS IN: protein serine/threonine kinas	0	0	0	0	0	0	0	0	0	0	1	0	0	1	0	0	0	0	19	22.9	25.5	2	0
25526	at3g28030	6354	6435	alt_5_prime	CDS	5'-3' exonuclease family protein	Required for repair of pyrimidine-pyrimidinone (6-	ULTRAVIOLET HYPERSENSITIVE 3 (UVH3); FUNCTIONS IN:	1	1	1	0	1	1	1	1	1	1	1	1	1	1	1	1	1	1	22.4706	22.7451	22.8235	17	0
25305	at3g23590	2910	3157	alt_3_prime	CDS	REF4-related 1		REF4-related 1 (RFR1); BEST Arabidopsis thaliana p	1	1	1	0	0	0	0	0	0	0	0	0	0	0	0	0	0	0	15	22.7385	31	3	0
27030	at4g05150	323	1234	alt_3_prime	CDS	Octicosapeptide/Phox/Bem1p family protein		Octicosapeptide/Phox/Bem1p family protein; FUNCTIO	0	0	0	0	0	1	1	0	0	0	0	1	0	1	0	1	0	1	22	22.7037	24.8333	6	0
25195	at3g20810	1869	2079	alt_5_prime	CDS	2-oxoglutarate (2OG) and Fe(II)-dependent oxygenas		2-oxoglutarate (2OG) and Fe(II)-dependent oxygenas	0	0	0	0	0	0	0	0	0	0	0	1	0	1	0	0	0	1	12.6667	22.663	35	3	0
22138	at2g05520	449	573	alt_3_prime	CDS	glycine-rich protein 3	Encodes a glycine-rich protein that is expressed	glycine-rich protein 3 (GRP-3); FUNCTIONS IN: mole	0	0	0	0	0	0	1	0	0	0	1	0	0	0	0	0	0	0	17	22.6462	28	2	0
28256	at4g28030	270	326	alt_3_prime	CDS	Acyl-CoA N-acyltransferases (NAT) superfamily prot		Acyl-CoA N-acyltransferases (NAT) superfamily prot	0	0	0	0	0	0	0	0	0	1	1	1	0	1	1	1	0	0	20.8333	22.5877	24	6	0
23589	at2g41680	1434	1776	alt_3_prime	CDS	NADPH-dependent thioredoxin reductase C	Encodes a NADPH thioredoxin reductase involved in	NADPH-dependent thioredoxin reductase C (NTRC); FU	1	1	0	0	1	1	1	1	1	1	1	1	1	1	1	1	1	1	19.5625	22.5734	25.0625	16	0
25696	at3g45860	1490	1516	alt_5_prime	CDS	cysteine-rich RLK (RECEPTOR-like protein kinase) 4	Encodes a cysteine-rich receptor-like protein kina	cysteine-rich RLK (RECEPTOR-like protein kinase) 4	0	0	0	0	0	0	0	0	0	0	1	0	0	0	0	0	0	0	20	22.5614	25	1	0
25761	at3g47470	381	407	alt_5_prime	CDS	light-harvesting chlorophyll-protein complex I sub	Encodes a chlorophyll a/b-binding protein that is	light-harvesting chlorophyll-protein complex I sub	0	0	0	0	0	1	0	0	0	0	0	0	0	0	0	0	0	0	13	22.5538	28	1	0
22131	at2g05310	264	507	alt_5_prime	CDS			unknown protein; FUNCTIONS IN: molecular_function	0	0	0	0	0	1	1	1	1	0	1	0	0	0	0	0	0	0	16.8	22.5371	27.6	5	0
22803	at2g26740	757	817	alt_3_prime	CDS	soluble epoxide hydrolase	Encodes a soluble epoxide hydrolase whose expressi	soluble epoxide hydrolase (SEH); CONTAINS InterPro	0	0	0	0	0	0	1	0	1	1	1	1	0	1	1	1	1	1	20.1	22.5357	24.8	10	0
32267	at5g65380	321	399	alt_3_prime	CDS	MATE efflux family protein		MATE efflux family protein; FUNCTIONS IN: antiport	0	0	0	0	0	0	0	0	0	0	0	0	0	0	0	0	0	1	12	22.5	28	1	0
26849	at4g01710	267	354	alt_3_prime	CDS	ARP2/3 complex 16 kDa subunit (p16-Arc)	belongs to the DIS(distorted) gene family. Encodes	CROOKED (CRK); CONTAINS InterPro DOMAIN/s: ARP2/3	0	0	1	0	0	0	0	0	1	0	1	0	0	1	1	0	0	0	0.2	22.4778	25.4	5	0
26570	at3g61440	1937	2001	alt_3_prime	CDS	cysteine synthase C1	Encodes a cysteine synthase isomer CysC1. The isom	cysteine synthase C1 (CYSC1); FUNCTIONS IN: cystei	0	0	0	0	0	0	1	0	1	0	1	0	0	0	1	0	0	1	17	22.4774	28.2	5	0
30664	at5g27760	541	619	alt_3_prime	CDS	Hypoxia-responsive family protein		Hypoxia-responsive family protein; CONTAINS InterP	0	0	0	0	1	0	1	0	1	1	1	0	0	0	1	0	0	0	7.16667	22.4613	44.3333	6	0
32032	at5g61190	2001	2106	alt_5_prime	CDS	putative endonuclease or glycosyl hydrolase with C		putative endonuclease or glycosyl hydrolase with C	0	1	1	1	1	0	1	1	1	1	1	1	1	1	1	1	1	1	18.9375	22.4453	25.25	16	0
18983	at1g15125	866	951	alt_3_prime	CDS	S-adenosyl-L-methionine-dependent methyltransferas		S-adenosyl-L-methionine-dependent methyltransferas	0	0	0	0	1	0	0	1	0	0	0	0	0	0	0	0	0	0	21	22.4167	24	2	0
25208	at3g21080	371	517	alt_3_prime	CDS	ABC transporter-related		ABC transporter-related; BEST Arabidopsis thaliana	0	0	0	0	0	0	0	0	1	0	0	0	0	0	0	0	0	0	21	22.3333	24	1	0
32293	at5g65630	565	653	alt_3_prime	CDS	global transcription factor group E7	This gene is predicted to encode a bromodomain-con	global transcription factor group E7 (GTE7); CONTA	0	0	0	0	0	1	0	0	0	0	0	0	0	0	0	0	0	0	21	22.25	23	1	0
28787	at4g35140	789	1191	alt_3_prime	CDS	Transducin/WD40 repeat-like superfamily protein		Transducin/WD40 repeat-like superfamily protein; C	1	0	1	0	0	1	1	1	1	1	1	1	0	1	1	1	1	1	5.57143	22.217	43.7143	14	0
27054	at4g08170	1662	2652	alt_3_prime	CDS;five_prime_UTR	Inositol 134-trisphosphate 5/6-kinase family prote		Inositol 134-trisphosphate 5/6-kinase family prote	1	0	0	0	0	0	0	0	0	0	0	0	0	0	0	0	0	1	8.5	22.2	25	2	0
22359	at2g18050	259	342	alt_3_prime	CDS	histone H1-3	encodes a structurally divergent linker histone wh	histone H1-3 (HIS1-3); FUNCTIONS IN: DNA binding n	0	0	0	0	0	0	0	0	0	0	0	0	0	0	1	0	0	0	21	22.1667	23	1	0
29040	at5g01400	2725	2807	alt_5_prime	CDS	HEAT repeat-containing protein	Encodes a Symplekin/Pta1 homologue which would hav	ENHANCED SILENCING PHENOTYPE 4 (ESP4); FUNCTIONS I	0	0	0	0	0	0	0	0	0	0	1	0	0	0	0	0	0	0	0	22.1667	32	1	0
24407	at3g07030	1057	1143	alt_3_prime	CDS	Alba DNA/RNA-binding protein		Alba DNA/RNA-binding protein; FUNCTIONS IN: nuclei	1	0	1	0	1	0	1	1	1	1	1	1	1	1	1	1	1	1	21.2	22.1282	22.8	15	0
28726	at4g34150	1232	1433	alt_5_prime	CDS	Calcium-dependent lipid-binding (CaLB domain) fami		Calcium-dependent lipid-binding (CaLB domain) fami	0	1	1	0	1	1	0	0	1	0	1	0	0	0	1	0	0	1	6.75	22.0772	40.25	8	0
26644	at3g62550	924	1015	alt_3_prime	CDS	Adenine nucleotide alpha hydrolases-like superfami		Adenine nucleotide alpha hydrolases-like superfami	0	0	0	0	0	0	1	0	0	0	0	0	0	0	1	0	0	0	18.5	22.0769	24	2	0
23221	at2g35370	414	571	alt_3_prime	CDS	glycine decarboxylase complex H	Encodes glycine decarboxylase complex H protein. I	glycine decarboxylase complex H (GDCH); FUNCTIONS	0	0	0	0	0	0	1	1	0	1	1	1	0	1	0	0	0	1	18.7143	22.0714	28.1429	7	0
27073	at4g08470	570	679	alt_5_prime	CDS	MAPK/ERK kinase kinase 3	Encodes a member of the A1 subgroup of the MEKK (M	MAPK/ERK kinase kinase 3 (MEKK3); FUNCTIONS IN: pr	0	0	1	0	0	1	1	0	1	0	1	0	0	0	1	0	0	0	13.5	22.0297	29.1667	6	0
21206	at1g68520	443	650	alt_3_prime	CDS	B-box type zinc finger protein with CCT domain		B-box type zinc finger protein with CCT domain; FU	0	0	1	0	0	0	1	1	0	1	0	1	0	0	0	0	0	0	20.2	22.02	24	5	0
19905	at1g33050	864	1156	alt_3_prime	CDS			unknown protein; FUNCTIONS IN: molecular_function	1	0	0	0	0	1	1	1	1	1	1	1	0	1	1	1	1	1	7.46154	21.9621	35.7692	13	0
23387	at2g38470	814	893	alt_3_prime	CDS	WRKY DNA-binding protein 33	Member of the plant WRKY transcription factor fami	WRKY DNA-binding protein 33 (WRKY33); CONTAINS Int	0	0	0	0	0	1	0	1	0	0	0	0	0	0	0	0	0	0	20	21.9545	24	2	0
24517	at3g09600	769	852	alt_5_prime	CDS	Homeodomain-like superfamily protein		Homeodomain-like superfamily protein; FUNCTIONS IN	0	0	0	0	0	0	0	0	0	0	0	0	0	1	0	0	0	0	0	21.9333	25	1	0
20362	at1g51760	491	753	alt_3_prime	CDS	peptidase M20/M25/M40 family protein	encodes a member of the six Arabidopsis IAA-amino	IAA-ALANINE RESISTANT 3 (IAR3); FUNCTIONS IN: meta	0	0	1	0	0	0	0	0	0	0	0	1	0	0	0	0	0	1	14.6667	21.8421	25.6667	3	0
23927	at2g47250	1232	1547	alt_3_prime	CDS	RNA helicase family protein		RNA helicase family protein; FUNCTIONS IN: in 7 fu	1	1	1	0	0	1	1	1	1	1	1	1	0	1	1	0	1	1	6.92857	21.8001	36.8571	14	0
20064	at1g42970	1338	1426	alt_3_prime	CDS	glyceraldehyde-3-phosphate dehydrogenase B subunit	Encodes chloroplast localized glyceraldehyde-3-pho	glyceraldehyde-3-phosphate dehydrogenase B subunit	0	0	0	0	0	0	0	1	0	0	0	1	0	1	1	0	0	0	18	21.7692	25.25	4	0
21053	at1g66240	584	974	alt_3_prime	CDS;five_prime_UTR	homolog of anti-oxidant 1		homolog of anti-oxidant 1 (ATX1); FUNCTIONS IN: me	0	0	0	0	0	1	1	0	1	0	1	0	0	1	1	1	0	0	15.8571	21.6786	26.1429	7	0
21654	at1g76520	1282	1375	alt_3_prime	CDS	Auxin efflux carrier family protein		Auxin efflux carrier family protein; FUNCTIONS IN:	0	0	0	0	0	0	0	0	0	0	0	0	0	0	1	0	0	0	17	21.6667	28	1	0
20437	at1g52400	2500	2588	alt_3_prime	CDS;three_prime_UTR;between CDS and three_prime_UTR	beta glucosidase 18	encodes a member of glycosyl hydrolase family 1 lo	beta glucosidase 18 (BGLU18); FUNCTIONS IN: abscis	0	0	0	0	0	0	1	0	0	0	0	1	0	1	0	0	0	0	20.3333	21.6667	23.3333	3	0
27384	at4g13670	663	851	alt_5_prime	CDS	plastid transcriptionally active 5		plastid transcriptionally active 5 (PTAC5); FUNCTI	0	0	0	1	0	0	1	1	0	1	1	1	1	1	1	1	1	1	19.9167	21.5467	23.0833	12	0
22197	at2g13790	694	1367	alt_3_prime	CDS	somatic embryogenesis receptor-like kinase 4		somatic embryogenesis receptor-like kinase 4 (SERK	0	0	1	0	0	0	0	0	0	0	0	0	0	0	0	0	0	0	3	21.5185	37	1	0
30157	at5g19240	104	336	alt_5_prime	CDS	Glycoprotein membrane precursor GPI-anchored		Glycoprotein membrane precursor GPI-anchored; FUNC	0	0	1	0	0	0	0	0	0	0	0	0	0	0	0	0	0	0	3	21.4667	34	1	0
30732	at5g35160	33	123	alt_3_prime	five_prime_UTR	Endomembrane protein 70 protein family		Endomembrane protein 70 protein family; CONTAINS I	1	0	1	0	1	1	1	0	1	1	1	1	0	1	1	1	0	1	12.9231	21.4505	31.6154	13	0
23949	at2g47650	1795	1874	alt_3_prime	CDS	UDP-xylose synthase 4	encodes a protein similar to UDP-glucuronic acid d	UDP-xylose synthase 4 (UXS4); FUNCTIONS IN: UDP-gl	0	0	1	0	0	0	0	0	0	0	0	0	0	0	0	0	0	0	4	21.4075	65	1	0
19870	at1g32070	687	777	alt_3_prime	CDS	nuclear shuttle interacting	Encodes a nuclear acetyltransferase (NSI)that inte	nuclear shuttle interacting (NSI); FUNCTIONS IN: N	0	0	0	0	0	0	0	0	0	0	1	0	0	0	0	0	0	0	14	21.3929	30	1	0
20675	at1g56460	3008	3107	alt_3_prime	CDS	HIT zinc finger ;PAPA-1-like conserved region		HIT zinc finger ;PAPA-1-like conserved region; LOC	1	0	1	0	1	0	1	0	1	1	1	1	0	1	1	1	1	1	21.3846	21.3846	21.3846	13	0
21486	at1g73480	2427	2634	alt_5_prime	CDS	alpha/beta-Hydrolases superfamily protein		alpha/beta-Hydrolases superfamily protein; FUNCTIO	1	1	1	0	1	1	0	0	0	0	0	0	0	0	0	0	0	1	3.83333	21.3787	42.5	6	0
18334	at1g05200	3474	3548	alt_3_prime	CDS	glutamate receptor 3.4	member of Putative ligand-gated ion channel subuni	glutamate receptor 3.4 (GLR3.4); FUNCTIONS IN: pro	0	0	0	0	0	0	0	0	0	0	0	0	0	0	0	1	0	0	19	21.3636	23	1	0
20373	at1g51790	1898	1989	alt_3_prime	CDS	Leucine-rich repeat protein kinase family protein		Leucine-rich repeat protein kinase family protein;	1	1	1	1	1	1	1	1	1	1	1	1	0	1	1	1	0	1	21.125	21.3125	21.625	16	0
23636	at2g42540	334	742	alt_3_prime	CDS	cold-regulated 15a	A cold-regulated gene whose product is targeted to	cold-regulated 15a (COR15A); FUNCTIONS IN: molecul	1	0	0	0	0	0	0	0	0	0	0	0	0	0	0	0	0	0	12	21.3107	28	1	0
20403	at1g52000	893	989	alt_3_prime	CDS	Mannose-binding lectin superfamily protein		Mannose-binding lectin superfamily protein; FUNCTI	0	0	0	0	0	0	0	0	0	0	1	0	0	0	0	0	0	0	20	21.3077	23	1	0
30665	at5g27760	541	622	alt_3_prime	CDS	Hypoxia-responsive family protein		Hypoxia-responsive family protein; CONTAINS InterP	0	0	0	0	0	0	1	0	1	0	0	0	0	0	0	0	0	0	9.5	21.2833	39.5	2	0
22526	at2g21660	335	468	alt_3_prime	CDS	cold circadian rhythm and rna binding 2	Encodes a small glycine-rich RNA binding protein t	cold circadian rhythm and rna binding 2 (CCR2); FU	0	0	0	0	0	0	1	0	0	0	0	0	0	0	0	0	0	0	8	21.2771	64	1	0
25472	at3g27260	2844	3013	alt_3_prime	CDS	global transcription factor group E8	Kinase like protein with similarity to yeast BDF1	global transcription factor group E8 (GTE8); FUNCT	0	0	0	0	1	0	0	0	1	0	0	0	0	0	1	0	0	0	11.3333	21.2222	28.6667	3	0
31652	at5g53460	1696	1757	alt_3_prime	CDS	NADH-dependent glutamate synthase 1	NADH-dependent glutamate synthase	NADH-dependent glutamate synthase 1 (GLT1); FUNCTI	0	0	0	0	0	0	0	0	0	0	1	0	0	0	0	0	0	0	8	21.2216	40	1	0
27428	at4g14390	76	187	alt_3_prime	CDS	Ankyrin repeat family protein		Ankyrin repeat family protein; FUNCTIONS IN: molec	0	0	0	0	0	0	0	0	0	0	0	0	0	0	1	0	0	0	19	21.1923	23	1	0
27580	at4g16990	2751	2835	alt_3_prime	CDS	disease resistance protein (TIR-NBS class) putativ		RESISTANCE TO LEPTOSPHAERIA MACULANS 3 (RLM3); FUN	0	0	1	0	1	1	1	0	1	0	1	1	0	0	0	0	0	0	16.7143	21.1166	25.1429	7	0
28355	at4g29890	1312	1417	alt_3_prime	CDS	choline monooxygenase putative (CMO-like)		choline monooxygenase putative (CMO-like); FUNCTIO	0	0	0	0	0	0	1	0	0	1	0	1	0	1	1	0	0	0	20.6	21.1143	22	5	0
20116	at1g45191	2716	2810	alt_3_prime	CDS	Glycosyl hydrolase superfamily protein	beta-glucosidase related protein similar to beta-g	Glycosyl hydrolase superfamily protein; FUNCTIONS	0	0	0	0	0	0	0	0	0	0	0	0	0	0	1	0	0	0	3	21.0769	23	1	0
28152	at4g26555	385	488	alt_3_prime	CDS	FKBP-like peptidyl-prolyl cis-trans isomerase fami		FKBP-like peptidyl-prolyl cis-trans isomerase fami	0	0	0	0	0	0	1	1	1	1	1	1	0	1	1	0	0	0	11.75	21.0729	25.375	8	0
21655	at1g76520	1637	1763	alt_5_prime	CDS	Auxin efflux carrier family protein		Auxin efflux carrier family protein; FUNCTIONS IN:	0	0	0	0	0	0	0	0	0	0	0	0	0	1	1	0	0	0	19.5	21.0714	23	2	0
24888	at3g15720	1487	1566	alt_3_prime	CDS	Pectin lyase-like superfamily protein		Pectin lyase-like superfamily protein; FUNCTIONS I	0	0	0	0	0	0	0	0	0	0	0	1	0	0	0	0	0	0	18	21.0435	23	1	0
28783	at4g34950	700	1159	alt_5_prime	CDS	Major facilitator superfamily protein		Major facilitator superfamily protein; CONTAINS In	0	0	0	0	0	1	0	0	1	0	0	0	0	0	0	0	0	0	10	21.0185	28	2	0
20309	at1g50970	2799	3094	alt_5_prime	CDS	Membrane trafficking VPS53 family protein		Membrane trafficking VPS53 family protein; FUNCTIO	0	0	0	0	0	0	0	0	0	0	1	0	0	0	0	0	0	0	19	21	22	1	0
20163	at1g48175	13	407	alt_5_prime	five_prime_UTR	Cytidine/deoxycytidylate deaminase family protein		embryo defective 2191 (emb2191); FUNCTIONS IN: hyd	0	0	0	0	0	0	0	0	0	0	1	0	0	0	0	0	0	0	2	20.9524	24	1	0
23926	at2g47250	1226	1547	alt_3_prime	CDS	RNA helicase family protein		RNA helicase family protein; FUNCTIONS IN: in 7 fu	1	1	1	0	1	1	1	1	1	1	1	1	0	1	1	0	1	1	6.8	20.8816	36.0667	15	0
29635	at5g11200	2384	2497	alt_5_prime	CDS	DEAD/DEAH box RNA helicase family protein		DEAD/DEAH box RNA helicase family protein ; FUNCTI	0	0	0	0	0	0	0	0	0	0	0	0	0	1	0	0	0	0	5	20.8118	41	1	0
26619	at3g62310	1231	1530	alt_3_prime	CDS	RNA helicase family protein		RNA helicase family protein; FUNCTIONS IN: RNA hel	0	0	0	0	0	0	0	0	1	0	0	0	0	0	0	0	0	0	12	20.8082	35	1	0
24060	at3g01540	2272	2406	alt_5_prime	CDS	DEAD box RNA helicase 1	RNA HELICASE DRH1	DEAD box RNA helicase 1 (DRH1); FUNCTIONS IN: ATPa	0	1	1	0	1	1	1	1	1	1	1	1	1	1	1	1	0	1	5.73333	20.7953	59.2	15	0
23078	at2g32160	2886	3053	alt_3_prime	CDS	S-adenosyl-L-methionine-dependent methyltransferas		S-adenosyl-L-methionine-dependent methyltransferas	0	0	0	0	0	0	0	0	0	0	0	0	0	1	1	0	0	0	18.5	20.7857	23.5	2	0
29410	at5g06980	230	314	alt_3_prime	five_prime_UTR			unknown protein; BEST Arabidopsis thaliana protein	1	1	1	0	1	0	0	0	0	0	0	0	0	0	0	0	0	0	20.75	20.75	20.75	4	0
20728	at1g58590	666	818	alt_5_prime	CDS	other RNA	Unknown gene		1	1	1	1	1	1	1	0	1	1	1	0	0	0	1	0	0	1	14.1667	20.75	25.75	12	0
26622	at3g62310	1270	1530	alt_3_prime	CDS	RNA helicase family protein		RNA helicase family protein; FUNCTIONS IN: RNA hel	1	0	1	0	0	1	0	1	1	1	0	1	0	1	1	1	1	0	10.0909	20.7289	31.4545	11	0
20252	at1g49975	251	335	alt_3_prime	CDS			INVOLVED IN: photosynthesis; LOCATED IN: photosyst	1	1	1	0	1	0	1	1	1	1	1	1	0	1	1	1	1	1	17.7333	20.7091	21.0667	15	0
19841	at1g31550	364	476	alt_3_prime	CDS	GDSL-like Lipase/Acylhydrolase superfamily protein		GDSL-like Lipase/Acylhydrolase superfamily protein	0	0	0	0	0	0	0	0	0	0	1	0	0	0	1	0	0	0	18.5	20.6346	25	2	0
21759	at1g78070	2198	2288	alt_3_prime	CDS	Transducin/WD40 repeat-like superfamily protein		Transducin/WD40 repeat-like superfamily protein; C	0	0	1	0	0	0	1	0	0	0	0	0	0	1	1	0	0	0	1	20.625	28.5	4	0
29110	at5g02940	299	377	alt_5_prime	CDS	Protein of unknown function (DUF1012)		Protein of unknown function (DUF1012); LOCATED IN:	0	0	0	0	0	0	1	1	0	0	0	0	0	0	0	0	0	0	19	20.6	21.5	2	0
21484	at1g73480	1997	2381	alt_3_prime	CDS	alpha/beta-Hydrolases superfamily protein		alpha/beta-Hydrolases superfamily protein; FUNCTIO	1	0	1	0	1	0	0	0	0	0	0	0	0	0	0	0	0	0	5.66667	20.5599	47	3	0
26598	at3g61860	1188	1309	alt_5_prime	CDS	RNA-binding (RRM/RBD/RNP motifs) family protein	encodes an arginine/serine-rich splicing factor. t	RSP31; FUNCTIONS IN: RNA binding nucleotide bindin	0	0	0	0	0	0	0	0	1	0	1	0	0	1	1	0	0	0	3.25	20.5439	60.25	4	0
22734	at2g25930	2439	2983	alt_5_prime	CDS	hydroxyproline-rich glycoprotein family protein	Encodes a novel nuclear protein that is expressed	EARLY FLOWERING 3 (ELF3); BEST Arabidopsis thalian	0	0	0	0	0	0	1	0	0	0	0	0	0	1	0	0	0	0	2.5	20.5283	49.5	2	0
24860	at3g15353	465	635	alt_3_prime	CDS	metallothionein 3	metallothionein binds to and detoxifies excess cop	metallothionein 3 (MT3); Has 268 Blast hits to 268	0	0	0	0	0	0	1	0	0	0	0	1	0	1	0	0	0	0	17.3333	20.4957	25	3	0
26024	at3g52840	3535	3688	alt_5_prime	CDS	beta-galactosidase 2		beta-galactosidase 2 (BGAL2); FUNCTIONS IN: cation	0	0	0	0	0	0	0	0	0	0	0	1	0	0	0	0	0	1	1	20.4459	60.5	2	0
27164	at4g10060	3501	3593	alt_3_prime	CDS	Beta-glucosidase GBA2 type family protein		Beta-glucosidase GBA2 type family protein; FUNCTIO	0	0	0	0	0	0	0	0	0	0	0	0	0	0	1	0	0	1	2	20.4444	25	2	0
26681	at3g63030	99	559	alt_3_prime	CDS	methyl-CPG-binding domain 4	Protein containing methyl-CpG-binding domain.Has s	methyl-CPG-binding domain 4 (MBD4); FUNCTIONS IN:	0	0	0	0	0	0	0	0	1	0	1	0	0	0	0	1	0	1	19.25	20.4375	21	4	0
29907	at5g14740	2617	2772	alt_3_prime	CDS	carbonic anhydrase 2	Encodes a beta carbonic anhydrase likely to be loc	carbonic anhydrase 2 (CA2); FUNCTIONS IN: carbonat	0	0	0	0	0	0	0	1	1	0	0	0	0	1	0	0	0	0	14.3333	20.4127	24.6667	3	0
22501	at2g21330	895	987	alt_3_prime	CDS	fructose-bisphosphate aldolase 1		fructose-bisphosphate aldolase 1 (FBA1); FUNCTIONS	0	0	0	0	0	0	0	0	0	0	0	0	0	0	0	0	0	1	19	20.2857	23	1	0
20812	at1g60900	1495	2019	alt_5_prime	CDS	U2 snRNP auxilliary factor large subunit splicing		U2 snRNP auxilliary factor large subunit splicing	0	0	0	0	0	0	1	0	1	1	1	0	0	0	1	0	0	0	8	20.2822	33.8	5	0
23233	at2g35510	1239	1371	alt_3_prime	CDS	similar to RCD one 1	Encodes a WWE domain-containing protein with 76% s	similar to RCD one 1 (SRO1); FUNCTIONS IN: NAD+ AD	0	0	0	0	0	1	0	0	0	0	0	0	0	0	0	0	0	0	17	20.25	23	1	0
30498	at5g24670	1323	1395	alt_5_prime	CDS	Cytidine/deoxycytidylate deaminase family protein		Cytidine/deoxycytidylate deaminase family protein;	0	0	1	0	1	0	1	1	1	1	1	1	1	1	1	0	1	1	19.6923	20.2462	20.5385	13	0
22040	at2g02570	2084	2297	alt_3_prime	CDS	nucleic acid binding;RNA binding		nucleic acid binding;RNA binding; FUNCTIONS IN: RN	0	0	0	0	0	0	0	0	0	0	1	0	0	0	0	0	0	0	7	20.2434	38	1	0
27011	at4g04920	5285	5714	alt_3_prime	CDS	sensitive to freezing 6	Encodes a nuclear targeted protein that plays a ro	SENSITIVE TO FREEZING 6 (SFR6); Has 159 Blast hits	0	0	0	0	0	0	1	0	1	0	1	0	0	0	1	1	1	1	0.142857	20.2423	71.8571	7	0
30876	at5g38420	798	864	alt_3_prime	CDS	Ribulose bisphosphate carboxylase (small chain) fa		Ribulose bisphosphate carboxylase (small chain) fa	0	0	0	0	0	0	1	0	0	0	0	0	0	0	0	0	0	0	16	20.24	23	1	0
25473	at3g27260	2844	3091	alt_3_prime	CDS	global transcription factor group E8	Kinase like protein with similarity to yeast BDF1	global transcription factor group E8 (GTE8); FUNCT	0	0	1	0	0	0	0	0	0	0	0	0	0	0	0	0	0	0	17	20.2222	24	1	0
28703	at4g34020	1750	1827	alt_3_prime	CDS	Class I glutamine amidotransferase-like superfamil		Class I glutamine amidotransferase-like superfamil	0	0	1	0	0	0	1	1	1	1	1	1	0	1	1	1	1	1	15.4167	20.1667	21.6667	12	0
27072	at4g08470	570	654	alt_5_prime	CDS	MAPK/ERK kinase kinase 3	Encodes a member of the A1 subgroup of the MEKK (M	MAPK/ERK kinase kinase 3 (MEKK3); FUNCTIONS IN: pr	0	0	1	0	0	0	1	1	0	1	1	0	0	0	1	0	0	0	12.8333	20.1613	27.8333	6	0
27676	at4g18140	887	1065	alt_3_prime	CDS	SCP1-like small phosphatase 4b	Encodes a SCP1-like small phosphatase (SSP). Thre	SCP1-like small phosphatase 4b (SSP4b); CONTAINS I	0	0	0	0	0	0	0	0	0	0	0	0	0	0	1	0	0	0	1	20.1	27	1	0
29799	at5g13330	418	1848	alt_3_prime	CDS	related to AP2 6l	encodes a member of the ERF (ethylene response fac	related to AP2 6l (Rap2.6L); FUNCTIONS IN: DNA bin	0	0	0	0	0	0	0	0	0	0	0	0	0	0	0	1	0	0	19	20.1	21	1	0
19466	at1g23900	265	601	alt_3_prime	CDS	gamma-adaptin 1	Encodes large subunit of the heterotetrameric adap	gamma-adaptin 1 (GAMMA-ADAPTIN 1); FUNCTIONS IN: p	0	0	0	0	0	0	0	0	0	0	1	0	0	0	0	0	0	0	19	20.0909	22	1	0
23878	at2g46450	158	237	alt_3_prime	CDS;five_prime_UTR	cyclic nucleotide-gated channel 12	Member of Cyclic nucleotide gated channel family.P	cyclic nucleotide-gated channel 12 (CNGC12); CONTA	0	0	0	0	0	0	0	0	1	0	0	0	0	0	0	0	0	0	1	20.0909	24	1	0
24151	at3g02730	306	448	alt_5_prime	CDS	thioredoxin F-type 1		thioredoxin F-type 1 (TRXF1); FUNCTIONS IN: enzyme	0	0	0	0	0	0	1	1	0	1	0	1	0	0	1	0	0	0	14.4	20.0882	25	5	0
28159	at4g26555	1008	1380	alt_3_prime	CDS	FKBP-like peptidyl-prolyl cis-trans isomerase fami		FKBP-like peptidyl-prolyl cis-trans isomerase fami	1	0	1	0	1	1	1	1	1	1	1	1	0	1	1	1	1	1	19.9333	20.0857	20.3333	15	0
21757	at1g78070	1687	2064	alt_5_prime	CDS	Transducin/WD40 repeat-like superfamily protein		Transducin/WD40 repeat-like superfamily protein; C	1	1	1	1	1	1	0	0	1	0	1	1	0	1	1	0	1	1	6.07692	20.078	46.2308	13	0
31011	at5g42300	290	1302	alt_5_prime	CDS	ubiquitin-like protein 5		ubiquitin-like protein 5 (UBL5); CONTAINS InterPro	0	0	0	0	0	0	0	0	1	0	0	1	0	0	1	0	0	0	17.6667	20.0133	26	3	0
31164	at5g44600	834	922	alt_5_prime	CDS	S-adenosyl-L-methionine-dependent methyltransferas		S-adenosyl-L-methionine-dependent methyltransferas	0	0	0	0	0	0	0	0	0	0	0	0	0	1	0	0	0	0	20	20	20	1	0
30551	at5g25270	245	337	alt_3_prime	CDS	Ubiquitin-like superfamily protein		Ubiquitin-like superfamily protein; CONTAINS Inter	1	0	1	0	0	0	1	1	1	1	1	1	0	1	1	1	0	1	7.75	19.9388	41.25	12	0
24519	at3g09600	998	1134	alt_3_prime	CDS	Homeodomain-like superfamily protein		Homeodomain-like superfamily protein; FUNCTIONS IN	0	0	0	0	0	0	0	0	0	0	0	0	0	1	1	0	1	0	18	19.9298	23.3333	3	0
30666	at5g27760	666	1088	alt_5_prime	CDS	Hypoxia-responsive family protein		Hypoxia-responsive family protein; CONTAINS InterP	0	0	0	0	0	0	1	1	0	1	0	1	0	0	1	0	0	0	4.4	19.9232	30	5	0
32132	at5g63160	409	777	alt_5_prime	CDS	BTB and TAZ domain protein 1	BTB and TAZ domain protein. Short-lived nuclear-cy	BTB and TAZ domain protein 1 (BT1); CONTAINS Inter	0	0	1	0	0	0	0	0	0	0	0	0	0	0	0	0	0	0	4	19.914	32	1	0
31475	at5g50950	2312	2397	alt_3_prime	CDS	FUMARASE 2	Encodes a fumarase enzyme initially shown to be in	FUMARASE 2 (FUM2); FUNCTIONS IN: fumarate hydratas	0	0	0	0	0	0	0	1	0	0	1	0	0	0	0	0	0	0	14	19.9	22.5	2	0
20813	at1g60900	1766	2019	alt_5_prime	CDS	U2 snRNP auxilliary factor large subunit splicing		U2 snRNP auxilliary factor large subunit splicing	0	0	1	0	0	1	1	0	1	0	1	1	0	1	1	1	1	1	6.36364	19.8942	36.9091	11	0
28407	at4g30580	1072	1200	alt_3_prime	CDS	Phospholipid/glycerol acyltransferase family prote	Encodes a plastidic lysophosphatidic acid acyltran	ATS2; FUNCTIONS IN: 1-acylglycerol-3-phosphate O-a	1	0	1	0	0	1	1	1	1	1	1	1	1	1	1	1	1	1	19.6667	19.88	20	15	0
23168	at2g34070	752	876	alt_5_prime	CDS	TRICHOME BIREFRINGENCE-LIKE 37	Encodes a member of the TBL (TRICHOME BIREFRINGENC	TRICHOME BIREFRINGENCE-LIKE 37 (TBL37); INVOLVED I	0	0	0	0	0	0	0	0	0	0	0	0	0	0	0	0	0	1	12	19.875	22	1	0
20763	at1g60200	3821	4095	alt_3_prime	CDS	splicing factor PWI domain-containing protein / RN		splicing factor PWI domain-containing protein / RN	0	1	1	0	1	1	1	0	1	1	1	1	0	1	1	1	1	1	6.21429	19.8498	48.1429	14	0
27581	at4g16990	2751	2864	alt_3_prime	CDS	disease resistance protein (TIR-NBS class) putativ		RESISTANCE TO LEPTOSPHAERIA MACULANS 3 (RLM3); FUN	1	0	0	0	0	0	0	0	0	0	0	0	0	0	1	0	0	0	18	19.825	21.5	2	0
25115	at3g19800	506	592	alt_3_prime	CDS	Protein of unknown function (DUF177)		Protein of unknown function (DUF177); CONTAINS Int	0	0	0	0	0	0	1	1	1	0	1	1	1	1	1	1	1	1	17.4545	19.7861	21.5455	11	0
24859	at3g15353	426	631	alt_5_prime	CDS	metallothionein 3	metallothionein binds to and detoxifies excess cop	metallothionein 3 (MT3); Has 268 Blast hits to 268	0	0	0	0	0	0	0	0	0	0	0	0	0	0	1	0	0	0	19	19.75	20	1	0
18931	at1g13990	1322	1386	alt_3_prime	CDS			unknown protein; FUNCTIONS IN: molecular_function	0	0	0	0	0	0	0	0	0	0	0	0	0	0	1	0	0	0	18	19.7143	20	1	0
27154	at4g09970	801	912	alt_3_prime	CDS			unknown protein; LOCATED IN: chloroplast; EXPRESSE	0	0	0	0	0	0	0	0	0	0	0	0	0	0	1	0	0	0	19	19.6667	20	1	0
25448	at3g26840	2515	2595	alt_5_prime	CDS	Esterase/lipase/thioesterase family protein		Esterase/lipase/thioesterase family protein; FUNCT	0	0	0	0	0	0	0	0	0	0	0	0	0	0	0	1	0	0	18	19.6	21	1	0
22232	at2g14285	1073	1157	alt_3_prime	CDS	Small nuclear ribonucleoprotein family protein		Small nuclear ribonucleoprotein family protein; CO	0	0	0	0	0	0	0	0	0	0	0	0	0	1	0	0	0	0	4	19.5836	44	1	0
26901	at4g02430	1913	2150	alt_3_prime	three_prime_UTR;CDS	RNA-binding (RRM/RBD/RNP motifs) family protein		RNA-binding (RRM/RBD/RNP motifs) family protein; F	0	1	0	0	0	1	0	0	0	0	1	0	0	0	0	0	0	0	9.66667	19.5607	28.3333	3	0
26680	at3g63030	99	534	alt_3_prime	CDS	methyl-CPG-binding domain 4	Protein containing methyl-CpG-binding domain.Has s	methyl-CPG-binding domain 4 (MBD4); FUNCTIONS IN:	0	0	0	0	0	0	0	0	0	0	1	0	0	0	0	0	0	0	10	19.4865	28	1	0
18262	at1g04140	492	594	alt_3_prime	CDS	Transducin family protein / WD-40 repeat family pr		Transducin family protein / WD-40 repeat family pr	0	0	0	0	0	0	0	0	0	0	0	1	0	0	0	0	0	1	17.5	19.4792	20.5	2	0
30158	at5g19250	159	419	alt_3_prime	CDS	Glycoprotein membrane precursor GPI-anchored		Glycoprotein membrane precursor GPI-anchored; FUNC	0	0	0	0	0	1	0	0	0	0	1	0	0	0	0	0	0	0	17	19.4423	23.5	2	0
31753	at5g55170	513	703	alt_5_prime	CDS	small ubiquitin-like modifier 3	Encodes a small ubiquitin-like modifier (SUMO) pol	small ubiquitin-like modifier 3 (SUMO3); CONTAINS	0	0	0	0	0	0	0	0	0	0	0	0	0	0	1	0	0	0	3	19.4286	23	1	0
25501	at3g27610	2284	2369	alt_5_prime	CDS	Nucleotidylyl transferase superfamily protein		Nucleotidylyl transferase superfamily protein; BES	0	0	1	0	0	0	1	1	1	1	1	1	0	1	1	0	0	1	18	19.3857	24.2	10	0
30924	at5g40450	1016	1131	alt_3_prime	CDS			unknown protein; FUNCTIONS IN: molecular_function	1	0	1	0	0	0	0	0	0	0	1	0	0	1	0	1	0	1	9.66667	19.3667	23.6667	6	0
18253	at1g04080	3244	3352	alt_5_prime	CDS	Tetratricopeptide repeat (TPR)-like superfamily pr		PRP39; FUNCTIONS IN: binding; INVOLVED IN: regulat	0	0	1	0	0	0	1	0	1	1	1	1	0	1	1	1	1	1	5.72727	19.348	35.9091	11	0
26682	at3g63030	99	616	alt_3_prime	CDS	methyl-CPG-binding domain 4	Protein containing methyl-CpG-binding domain.Has s	methyl-CPG-binding domain 4 (MBD4); FUNCTIONS IN:	0	0	0	0	0	0	0	0	0	0	1	0	0	0	0	0	0	1	17.5	19.3191	21	2	0
21200	at1g68290	170	257	alt_3_prime	CDS	endonuclease 2	Encodes a putative endonuclease but no demonstrabl	endonuclease 2 (ENDO 2); FUNCTIONS IN: endonucleas	0	0	0	0	0	0	0	0	0	0	1	0	0	0	0	0	0	0	1	19.2857	24	1	0
21617	at1g76160	2862	2939	alt_3_prime	CDS	SKU5 similar 5		SKU5 similar 5 (sks5); FUNCTIONS IN: oxidoreductas	0	0	0	0	0	0	0	0	0	0	0	0	0	0	0	0	0	1	17	19.25	22	1	0
24503	at3g09390	432	635	alt_5_prime	CDS	metallothionein 2A	metallothionein binds to and detoxifies excess cop	metallothionein 2A (MT2A); CONTAINS InterPro DOMAI	0	0	0	0	0	0	0	0	0	0	0	0	0	0	0	1	0	0	19	19.25	20	1	0
21275	at1g69935	1026	1115	alt_3_prime	CDS	short hypocotyl in white light1	Encodes a nuclear localized serine-arginine-aspart	SHORT HYPOCOTYL IN WHITE LIGHT1 (SHW1); BEST Arabi	0	0	1	0	0	0	1	0	1	1	1	1	1	1	1	0	0	1	17.3	19.22	22	10	0
25720	at3g46280	272	377	alt_3_prime	CDS	protein kinase-related		protein kinase-related; FUNCTIONS IN: molecular_fu	0	0	1	1	1	1	0	1	1	1	1	0	0	0	1	0	0	0	15.3333	19.1984	23	9	0
28354	at4g29890	1312	1386	alt_3_prime	CDS	choline monooxygenase putative (CMO-like)		choline monooxygenase putative (CMO-like); FUNCTIO	0	0	0	0	0	0	0	0	0	0	0	1	0	0	0	0	0	0	13	19.1842	27	1	0
29836	at5g13730	589	760	alt_3_prime	CDS	sigma factor 4	Encodes sigma 4 factor involved in regulating the	sigma factor 4 (SIG4); FUNCTIONS IN: DNA-directed	1	1	1	0	0	0	1	1	1	1	1	1	0	1	1	1	1	1	17.8571	19.1684	19.5	14	0
23080	at2g32160	3263	3391	alt_5_prime	CDS	S-adenosyl-L-methionine-dependent methyltransferas		S-adenosyl-L-methionine-dependent methyltransferas	0	0	0	0	0	0	0	0	1	0	0	0	0	0	1	0	0	0	11.5	19.1071	24.5	2	0
21978	at2g01450	446	547	alt_5_prime	CDS	MAP kinase 17	member of MAP Kinase	MAP kinase 17 (MPK17); CONTAINS InterPro DOMAIN/s:	0	0	0	0	0	0	0	1	0	0	1	0	0	0	0	0	0	0	16.5	19.1	20.5	2	0
31702	at5g54430	717	1808	alt_3_prime	CDS	Adenine nucleotide alpha hydrolases-like superfami	Contains a universal stress protein domain. Protei	PHOS32; FUNCTIONS IN: molecular_function unknown;	0	1	0	0	1	0	0	0	1	1	1	1	0	1	1	1	0	1	3.7	19.0901	39.4	10	0
18543	at1g07890	386	664	alt_5_prime	five_prime_UTR	ascorbate peroxidase 1	Encodes a cytosolic ascorbate peroxidase APX1. As	ascorbate peroxidase 1 (APX1); FUNCTIONS IN: L-asc	0	0	0	0	0	0	0	0	0	0	1	0	0	0	0	0	0	0	3	19.0875	35	1	0
22137	at2g05520	449	531	alt_3_prime	CDS	glycine-rich protein 3	Encodes a glycine-rich protein that is expressed	glycine-rich protein 3 (GRP-3); FUNCTIONS IN: mole	0	0	0	0	0	0	1	0	0	0	1	0	0	0	0	0	0	0	17	19.0217	26	2	0
21207	at1g68520	451	674	alt_5_prime	CDS	B-box type zinc finger protein with CCT domain		B-box type zinc finger protein with CCT domain; FU	0	0	0	0	0	0	0	1	0	1	0	1	0	0	1	1	0	0	17.4	19.0077	21.4	5	0
31136	at5g44290	413	547	alt_3_prime	CDS	Protein kinase superfamily protein		Protein kinase superfamily protein; FUNCTIONS IN:	0	0	1	0	0	1	0	0	0	0	0	0	0	0	0	0	0	0	10	18.9717	33	2	0
30311	at5g21430	336	449	alt_3_prime	CDS	Chaperone DnaJ-domain superfamily protein		Chaperone DnaJ-domain superfamily protein; FUNCTIO	1	0	1	0	0	1	1	1	1	1	1	1	1	1	1	1	1	1	18.9333	18.9619	19.0667	15	0
30314	at5g21430	979	1070	alt_3_prime	CDS	Chaperone DnaJ-domain superfamily protein		Chaperone DnaJ-domain superfamily protein; FUNCTIO	0	0	0	0	0	0	1	1	1	0	1	1	0	1	0	0	0	0	18.6667	18.95	19	6	0
27818	at4g21400	396	422	alt_5_prime	CDS	cysteine-rich RLK (RECEPTOR-like protein kinase) 2	Encodes a cysteine-rich receptor-like protein kina	cysteine-rich RLK (RECEPTOR-like protein kinase) 2	0	0	0	0	0	1	0	0	0	0	0	0	0	0	0	0	0	0	6	18.95	26	1	0
19132	at1g17550	1299	1450	alt_3_prime	CDS	homology to ABI2	Protein Phosphatase 2C	homology to ABI2 (HAB2); FUNCTIONS IN: protein ser	1	1	1	0	1	1	1	1	1	1	1	1	0	1	1	1	1	1	15.375	18.9102	23.3125	16	0
24361	at3g06500	980	1309	alt_3_prime	CDS	Plant neutral invertase family protein		Plant neutral invertase family protein; FUNCTIONS	0	0	0	0	0	0	0	0	0	1	0	0	0	0	0	0	0	0	8	18.903	35	1	0
28763	at4g34480	907	1039	alt_3_prime	CDS	O-Glycosyl hydrolases family 17 protein		O-Glycosyl hydrolases family 17 protein; FUNCTIONS	0	0	0	0	0	0	1	0	1	0	0	0	1	1	1	1	0	1	17.5714	18.881	22.2857	7	0
18137	at1g02300	776	888	alt_3_prime	CDS	Cysteine proteinases superfamily protein		Cysteine proteinases superfamily protein; FUNCTION	0	0	0	0	0	0	0	0	0	0	0	0	0	1	0	0	0	0	17	18.8636	21	1	0
19869	at1g32070	672	777	alt_3_prime	CDS	nuclear shuttle interacting	Encodes a nuclear acetyltransferase (NSI)that inte	nuclear shuttle interacting (NSI); FUNCTIONS IN: N	0	0	1	1	0	0	1	1	1	0	1	1	0	1	1	0	0	1	18.1	18.8538	19.5	10	0
19213	at1g18950	4271	4365	alt_3_prime	CDS	DDT domain superfamily		DDT domain superfamily; CONTAINS InterPro DOMAIN/s	1	1	1	1	1	0	1	1	1	1	1	1	1	1	1	1	1	1	18.7647	18.8529	18.8824	17	0
32014	at5g60640	1486	1549	alt_3_prime	CDS	PDI-like 1-4	Encodes a protein disulfide isomerase-like (PDIL)	PDI-like 1-4 (PDIL1-4); FUNCTIONS IN: protein disu	0	0	0	0	0	0	0	0	0	0	0	0	0	0	1	0	0	0	14	18.8519	24	1	0
24047	at3g01500	614	740	alt_5_prime	CDS	carbonic anhydrase 1	Encodes a putative beta-carbonic anhydrase betaCA1	carbonic anhydrase 1 (CA1); FUNCTIONS IN: carbonat	0	0	1	0	0	0	0	0	0	0	0	0	0	0	0	0	0	0	12	18.8305	25	1	0
20507	at1g53510	2301	2481	alt_3_prime	CDS	mitogen-activated protein kinase 18	member of MAP Kinase	mitogen-activated protein kinase 18 (MPK18); CONTA	1	0	1	1	1	0	1	1	1	0	1	1	0	1	1	0	0	1	6	18.8063	36.5833	12	0
19740	at1g30320	2294	2375	alt_3_prime	CDS	Remorin family protein		Remorin family protein; FUNCTIONS IN: DNA binding;	0	0	0	0	1	0	0	0	0	0	0	0	0	0	0	0	0	0	18	18.7826	20	1	0
29114	at5g02940	2207	2275	alt_3_prime	CDS	Protein of unknown function (DUF1012)		Protein of unknown function (DUF1012); LOCATED IN:	0	0	1	0	0	0	0	0	0	0	0	0	0	0	0	0	0	0	18	18.75	20	1	0
20067	at1g42970	1464	1590	alt_3_prime	CDS	glyceraldehyde-3-phosphate dehydrogenase B subunit	Encodes chloroplast localized glyceraldehyde-3-pho	glyceraldehyde-3-phosphate dehydrogenase B subunit	0	0	0	0	0	0	0	1	0	0	0	1	0	1	0	0	0	0	10.6667	18.72	21.6667	3	0
18790	at1g10890	2055	2120	alt_5_prime	CDS			unknown protein; FUNCTIONS IN: molecular_function	1	0	0	0	0	0	0	0	0	0	1	0	0	0	0	0	0	0	9.5	18.7153	29.5	2	0
27574	at4g16990	478	693	alt_3_prime	CDS;five_prime_UTR	disease resistance protein (TIR-NBS class) putativ		RESISTANCE TO LEPTOSPHAERIA MACULANS 3 (RLM3); FUN	1	1	1	1	1	1	1	0	0	1	0	0	0	0	0	0	0	0	7.375	18.5644	30.75	8	0
29014	at4g39710	828	940	alt_3_prime	CDS	FK506-binding protein 16-2		FK506-binding protein 16-2 (FKBP16-2); FUNCTIONS I	0	0	0	0	0	0	1	0	0	0	0	0	0	0	0	0	0	0	14	18.5185	25	1	0
25582	at3g29390	2376	2501	alt_3_prime	CDS	RS2-interacting KH protein	Nuclear localized K-homology containing protein th	RS2-interacting KH protein (RIK); FUNCTIONS IN: RN	0	0	0	0	0	0	0	0	0	0	0	0	0	0	0	1	0	0	4	18.5	22	1	0
31653	at5g53460	1861	2136	alt_5_prime	CDS	NADH-dependent glutamate synthase 1	NADH-dependent glutamate synthase	NADH-dependent glutamate synthase 1 (GLT1); FUNCTI	0	0	0	0	0	0	0	0	1	0	1	1	0	1	0	0	0	1	7	18.4921	29.2	5	0
18982	at1g15125	866	927	alt_3_prime	CDS	S-adenosyl-L-methionine-dependent methyltransferas		S-adenosyl-L-methionine-dependent methyltransferas	1	0	1	0	1	0	1	1	1	1	1	1	1	1	1	1	0	0	15.8462	18.4725	19.6154	13	0
20666	at1g56300	483	596	alt_3_prime	CDS	Chaperone DnaJ-domain superfamily protein		Chaperone DnaJ-domain superfamily protein; FUNCTIO	0	0	1	0	1	1	0	1	0	0	0	0	0	0	0	0	0	0	7.5	18.4679	36.25	4	0
19230	at1g19394	186	343	alt_3_prime	CDS			unknown protein; Has 35333 Blast hits to 34131 pro	0	1	1	0	1	1	0	0	0	1	0	1	0	1	0	0	0	0	2.57143	18.4581	37.1429	7	0
22778	at2g26400	541	616	alt_3_prime	CDS	acireductone dioxygenase 3	Encodes a protein predicted to belong to the acire	acireductone dioxygenase 3 (ARD3); FUNCTIONS IN: h	0	0	0	0	0	0	0	0	1	0	0	0	0	0	1	0	0	0	13	18.4333	26	2	0
30225	at5g19940	517	583	alt_5_prime	CDS	Plastid-lipid associated protein PAP / fibrillin f		Plastid-lipid associated protein PAP / fibrillin f	1	1	1	1	1	0	1	1	1	1	1	1	0	1	1	1	1	1	17.875	18.4297	18.8125	16	0
24552	at3g10260	1010	1107	alt_3_prime	CDS	Reticulon family protein		Reticulon family protein; CONTAINS InterPro DOMAIN	0	0	0	0	0	0	0	0	0	0	0	0	0	0	0	0	0	1	13	18.4167	20	1	0
29779	at5g13020	1769	1849	alt_3_prime	CDS	Emsy N Terminus (ENT)/ plant Tudor-like domains-co		Emsy N Terminus (ENT)/ plant Tudor-like domains-co	0	0	0	0	0	0	0	0	0	0	0	0	0	0	0	0	0	1	15	18.3929	21	1	0
22008	at2g01670	661	838	alt_3_prime	CDS	nudix hydrolase homolog 17		nudix hydrolase homolog 17 (NUDT17); FUNCTIONS IN:	0	0	0	0	0	0	0	0	0	0	1	0	0	0	0	0	0	0	11	18.3333	21	1	0
25145	at3g20050	583	663	alt_3_prime	CDS	T-complex protein 1 alpha subunit	Encodes a putative cytoplasmic chaperonin that is	T-complex protein 1 alpha subunit (TCP-1); FUNCTIO	0	0	0	0	0	0	0	0	0	0	0	0	0	0	0	0	0	1	12	18.3333	21	1	0
31012	at5g42300	290	1308	alt_5_prime	CDS	ubiquitin-like protein 5		ubiquitin-like protein 5 (UBL5); CONTAINS InterPro	0	0	0	0	1	0	0	0	0	0	0	0	0	0	0	0	0	0	17	18.2903	23	1	0
20810	at1g60900	1388	1458	alt_3_prime	CDS	U2 snRNP auxilliary factor large subunit splicing		U2 snRNP auxilliary factor large subunit splicing	0	1	0	0	0	0	0	0	1	0	1	0	1	0	1	0	0	0	6.4	18.2709	35.8	5	0
21259	at1g69520	115	348	alt_3_prime	CDS	S-adenosyl-L-methionine-dependent methyltransferas		S-adenosyl-L-methionine-dependent methyltransferas	0	0	0	0	0	0	0	0	0	0	1	0	0	0	0	0	0	0	14	18.25	20	1	0
21929	at1g80840	982	1062	alt_3_prime	CDS	WRKY DNA-binding protein 40	Pathogen-induced transcription factor. Binds W-box	WRKY DNA-binding protein 40 (WRKY40); CONTAINS Int	0	0	0	0	0	0	0	0	0	0	0	1	0	0	0	0	0	0	17	18.25	19	1	0
29703	at5g11850	881	980	alt_3_prime	CDS	Protein kinase superfamily protein		Protein kinase superfamily protein; FUNCTIONS IN:	0	0	0	0	0	0	0	0	1	0	1	0	0	0	1	0	0	0	17.6667	18.1905	18.3333	3	0
21766	at1g78380	591	1180	alt_5_prime	CDS	glutathione S-transferase TAU 19	Encodes a glutathione transferase that is a member	glutathione S-transferase TAU 19 (GSTU19); FUNCTIO	0	0	0	0	0	0	0	0	0	1	0	0	0	0	0	0	0	0	8	18.1798	32	1	0
21754	at1g78070	804	1360	alt_3_prime	CDS	Transducin/WD40 repeat-like superfamily protein		Transducin/WD40 repeat-like superfamily protein; C	1	0	1	0	1	0	0	0	0	0	0	0	0	0	0	0	0	0	4.33333	18.1297	54.3333	3	0
20553	at1g54260	1640	1734	alt_5_prime	CDS	winged-helix DNA-binding transcription factor fami		winged-helix DNA-binding transcription factor fami	0	0	1	0	1	0	1	0	1	0	1	1	0	0	0	0	1	0	12.5714	18.1254	23.5714	7	0
22975	at2g30600	2138	2250	alt_3_prime	CDS	BTB/POZ domain-containing protein		BTB/POZ domain-containing protein; INVOLVED IN: ce	0	0	1	0	1	0	1	0	0	1	0	0	0	0	0	0	0	1	2.6	18.1036	52.4	5	0
21587	at1g75380	1612	1687	alt_3_prime	CDS	bifunctional nuclease in basal defense response 1	Encodes a nucleases AtBBD1 involved in ABA-mediate	bifunctional nuclease in basal defense response 1	1	0	0	0	0	0	1	1	1	1	1	1	0	0	1	0	0	1	16	18.0833	20.2222	9	0
21100	at1g67090	815	926	alt_5_prime	CDS	ribulose bisphosphate carboxylase small chain 1A		ribulose bisphosphate carboxylase small chain 1A (	1	0	0	0	0	0	1	1	1	1	1	1	0	1	0	1	1	1	12.9091	18.0455	22.4545	11	0
23928	at2g47250	1323	1547	alt_3_prime	CDS	RNA helicase family protein		RNA helicase family protein; FUNCTIONS IN: in 7 fu	0	0	1	0	0	0	0	0	1	0	0	0	0	0	0	0	0	0	6.5	18.0375	35	2	0
24405	at3g07030	593	766	alt_3_prime	CDS	Alba DNA/RNA-binding protein		Alba DNA/RNA-binding protein; FUNCTIONS IN: nuclei	0	0	0	0	1	0	1	1	1	1	1	1	0	1	1	1	1	1	16.6667	18.0179	18.9167	12	0
22679	at2g25590	1450	1539	alt_3_prime	CDS	Plant Tudor-like protein		Plant Tudor-like protein; FUNCTIONS IN: RNA bindin	0	0	0	0	0	0	0	0	0	0	0	0	0	0	0	0	0	1	2	18.0097	42	1	0
27058	at4g08170	2812	2892	alt_3_prime	CDS	Inositol 134-trisphosphate 5/6-kinase family prote		Inositol 134-trisphosphate 5/6-kinase family prote	0	0	1	0	0	0	0	0	0	0	0	0	0	0	0	0	0	0	5	18.0078	51	1	0
23312	at2g36895	879	1119	alt_5_prime	CDS			unknown protein; FUNCTIONS IN: molecular_function	0	0	0	0	0	0	0	1	0	0	0	1	0	0	0	0	0	0	0	17.9746	25	2	0
31533	at5g51620	129	463	alt_3_prime	CDS	Uncharacterised protein family (UPF0172)		Uncharacterised protein family (UPF0172); CONTAINS	0	0	1	0	1	0	0	1	0	0	1	0	0	1	1	1	0	0	1.14286	17.881	23.8571	7	0
28539	at4g32040	1844	1906	alt_3_prime	CDS	KNOTTED1-like homeobox gene 5	A member of Class II KN1-like homeodomain transcri	KNOTTED1-like homeobox gene 5 (KNAT5); CONTAINS In	0	0	0	0	0	0	0	0	0	0	0	0	0	0	0	1	0	0	12	17.875	21	1	0
18255	at1g04080	3258	3352	alt_5_prime	CDS	Tetratricopeptide repeat (TPR)-like superfamily pr		PRP39; FUNCTIONS IN: binding; INVOLVED IN: regulat	1	0	0	0	0	0	0	0	0	1	1	0	0	0	0	0	0	0	3.66667	17.8582	33	3	0
25369	at3g24870	3260	3807	alt_3_prime	CDS	Helicase/SANT-associated DNA binding protein		Helicase/SANT-associated DNA binding protein; FUNC	0	0	0	0	0	0	0	0	0	0	0	1	0	0	0	0	0	0	17	17.8571	20	1	0
25553	at3g28930	693	768	alt_5_prime	CDS	AIG2-like (avirulence induced gene) family protein	avrRpt2-induced gene that exhibits RPS2- and avrRp	AVRRPT2-INDUCED GENE 2 (AIG2); FUNCTIONS IN: molec	0	0	1	0	0	0	0	0	0	0	0	0	0	0	0	0	0	0	15	17.8571	19	1	0
21751	at1g78030	1208	1338	alt_5_prime	CDS			unknown protein; BEST Arabidopsis thaliana protein	1	0	1	0	1	0	1	1	1	1	1	1	1	1	1	1	0	1	17.1429	17.8571	18.1429	14	0
18250	at1g04080	3074	3174	alt_3_prime	CDS	Tetratricopeptide repeat (TPR)-like superfamily pr		PRP39; FUNCTIONS IN: binding; INVOLVED IN: regulat	1	0	1	0	0	1	1	1	1	1	1	1	0	1	1	0	1	1	15.6154	17.8566	27.8462	13	0
23057	at2g31955	1115	1206	alt_5_prime	CDS	cofactor of nitrate reductase and xanthine dehydro	COFACTOR OF NITRATE REDUCTASE AND XANTHINE DEHYDRO	cofactor of nitrate reductase and xanthine dehydro	1	1	1	1	1	1	1	1	1	1	1	1	0	1	1	1	1	1	17.8235	17.8235	17.8235	17	0
27019	at4g05050	951	1292	alt_3_prime	CDS	ubiquitin 11	polyubiquitin gene belongs to a subtype group with	ubiquitin 11 (UBQ11); CONTAINS InterPro DOMAIN/s:	0	0	0	0	0	1	0	0	0	0	0	0	0	0	0	0	0	1	17	17.8125	21	2	0
20086	at1g44350	2158	2730	alt_3_prime	CDS	IAA-leucine resistant (ILR)-like gene 6	encodes a protein similar to IAA amino acid conjug	IAA-leucine resistant (ILR)-like gene 6 (ILL6); FU	1	0	0	0	0	0	0	0	0	0	0	0	0	0	0	0	0	0	14	17.7778	20	1	0
20370	at1g51790	530	638	alt_3_prime	CDS	Leucine-rich repeat protein kinase family protein		Leucine-rich repeat protein kinase family protein;	0	0	0	0	0	1	0	0	0	0	0	0	0	0	0	0	0	0	13	17.75	22	1	0
25191	at3g20810	997	1388	alt_3_prime	CDS	2-oxoglutarate (2OG) and Fe(II)-dependent oxygenas		2-oxoglutarate (2OG) and Fe(II)-dependent oxygenas	0	0	0	0	0	0	0	0	1	0	1	1	0	1	0	0	1	1	15	17.6275	19.5	6	0
25571	at3g29240	438	570	alt_5_prime	CDS	Protein of unknown function (DUF179)		Protein of unknown function (DUF179); FUNCTIONS IN	0	0	0	0	0	0	1	0	1	0	0	0	0	1	1	1	0	0	17.2	17.6	18	5	0
27827	at4g21410	611	781	alt_3_prime	CDS	cysteine-rich RLK (RECEPTOR-like protein kinase) 2	Encodes a cysteine-rich receptor-like protein kina	cysteine-rich RLK (RECEPTOR-like protein kinase) 2	1	1	1	1	1	1	0	0	0	0	0	0	0	1	0	0	0	0	6	17.592	42.5714	7	0
29256	at5g04550	2388	2494	alt_5_prime	five_prime_UTR	Protein of unknown function (DUF668)		Protein of unknown function (DUF668); CONTAINS Int	0	0	1	0	0	0	0	0	0	0	0	0	0	0	1	0	0	0	1	17.5476	49	2	0
26589	at3g61700	2498	2604	alt_3_prime	CDS	Plant protein 1589 of unknown function		Plant protein 1589 of unknown function; CONTAINS I	0	0	0	0	0	0	1	1	1	1	1	1	0	1	1	1	1	1	17.5455	17.5455	17.5455	11	0
27344	at4g12917	465	615	alt_3_prime	CDS	other RNA	Unknown gene		1	0	0	0	0	0	1	1	0	0	1	1	0	1	1	1	0	0	14	17.5385	21.5	8	0
22571	at2g22980	508	592	alt_3_prime	CDS	serine carboxypeptidase-like 13		serine carboxypeptidase-like 13 (SCPL13); FUNCTION	0	0	0	0	0	0	0	0	0	0	0	0	0	1	0	0	0	0	16	17.5263	21	1	0
22731	at2g25930	1802	2262	alt_3_prime	CDS	hydroxyproline-rich glycoprotein family protein	Encodes a novel nuclear protein that is expressed	EARLY FLOWERING 3 (ELF3); BEST Arabidopsis thalian	0	0	0	0	0	0	1	0	1	0	1	0	0	1	1	1	0	1	4.85714	17.5207	37.7143	7	0
18687	at1g09932	356	432	alt_3_prime	CDS	Phosphoglycerate mutase family protein		Phosphoglycerate mutase family protein; CONTAINS I	1	0	1	0	1	0	0	0	1	1	1	1	0	0	1	1	1	0	17.2	17.52	17.6	10	0
24585	at3g10760	1260	1368	alt_3_prime	three_prime_UTR	Homeodomain-like superfamily protein		Homeodomain-like superfamily protein; CONTAINS Int	0	0	0	0	0	0	0	0	0	0	0	0	0	1	0	0	0	0	12	17.4839	22	1	0
20951	at1g64200	301	393	alt_3_prime	CDS	vacuolar H+-ATPase subunit E isoform 3		vacuolar H+-ATPase subunit E isoform 3 (VHA-E3); F	0	0	0	0	0	0	0	0	0	0	0	1	0	0	0	0	0	0	2	17.4286	22	1	0
19622	at1g27630	1327	1488	alt_5_prime	CDS	cyclin T 1;3		cyclin T 1;3 (CYCT1;3); CONTAINS InterPro DOMAIN/s	1	1	1	1	1	1	1	1	1	1	1	1	0	1	1	1	0	1	7.3125	17.4099	29.1875	16	0
25994	at3g52120	920	1387	alt_3_prime	CDS	SWAP (Suppressor-of-White-APricot)/surp domain-con		SWAP (Suppressor-of-White-APricot)/surp domain-con	0	0	0	0	0	0	0	0	0	0	0	1	0	0	0	0	0	0	16	17.4	18	1	0
19947	at1g33960	608	926	alt_5_prime	CDS	P-loop containing nucleoside triphosphate hydrolas	Identified as a gene that is induced by avirulence	AVRRPT2-INDUCED GENE 1 (AIG1); FUNCTIONS IN: GTP b	0	0	0	0	0	0	0	0	1	0	0	0	0	0	1	0	0	0	15.5	17.3611	20	2	0
27909	at4g23210	1016	1103	alt_3_prime	CDS	cysteine-rich RLK (RECEPTOR-like protein kinase) 1	Encodes a Cysteine-rich receptor-like kinase (CRK1	cysteine-rich RLK (RECEPTOR-like protein kinase) 1	0	0	0	1	0	0	1	0	0	0	1	0	0	0	0	0	0	0	15.6667	17.359	19.6667	3	0
22142	at2g05520	509	573	alt_5_prime	CDS	glycine-rich protein 3	Encodes a glycine-rich protein that is expressed	glycine-rich protein 3 (GRP-3); FUNCTIONS IN: mole	0	0	0	0	0	0	0	1	1	0	0	0	0	0	0	0	0	0	13.5	17.3571	23.5	2	0
27973	at4g23910	2035	2150	alt_5_prime	CDS			unknown protein; BEST Arabidopsis thaliana protein	0	1	0	0	0	1	1	0	1	1	1	1	0	0	1	0	0	0	5.625	17.3379	33.625	8	0
24610	at3g11200	596	686	alt_3_prime	CDS	alfin-like 2	AL2 encodes a member of the Alfin-Like family of n	alfin-like 2 (AL2); CONTAINS InterPro DOMAIN/s: Zi	0	0	0	0	0	0	0	0	0	1	0	1	0	0	0	0	0	0	15.5	17.3333	19	2	0
23147	at2g33480	604	723	alt_3_prime	CDS	NAC domain containing protein 41		NAC domain containing protein 41 (NAC041); FUNCTIO	0	0	0	0	0	0	0	0	1	0	1	0	0	0	1	0	0	0	11	17.3333	21	3	0
26850	at4g01710	267	364	alt_3_prime	CDS	ARP2/3 complex 16 kDa subunit (p16-Arc)	belongs to the DIS(distorted) gene family. Encodes	CROOKED (CRK); CONTAINS InterPro DOMAIN/s: ARP2/3	1	0	1	0	1	0	1	1	1	1	1	1	0	1	1	0	0	1	0.333333	17.244	25.25	12	0
24944	at3g16470	1824	2066	alt_3_prime	five_prime_UTR	Mannose-binding lectin superfamily protein	JA-responsive gene	JASMONATE RESPONSIVE 1 (JR1); INVOLVED IN: respons	0	0	1	0	0	0	1	0	1	1	1	1	0	0	1	0	0	1	14.375	17.1897	20.25	8	0
18479	at1g07010	1111	1196	alt_3_prime	CDS	Calcineurin-like metallo-phosphoesterase superfami		Calcineurin-like metallo-phosphoesterase superfami	1	1	1	1	1	0	1	1	1	1	1	1	1	1	1	1	1	1	17.1176	17.1294	17.1765	17	0
18668	at1g09350	375	473	alt_3_prime	CDS	galactinol synthase 3		galactinol synthase 3 (GolS3); CONTAINS InterPro D	0	0	0	0	0	1	0	0	0	0	0	0	0	0	0	0	0	0	17	17.1111	18	1	0
25437	at3g26740	264	359	alt_3_prime	CDS	CCR-like	transcripts are differentially regulated at the l	CCR-like (CCL); FUNCTIONS IN: molecular_function u	0	0	1	0	1	0	1	1	1	1	1	1	0	1	1	1	1	1	13.2308	17.1006	25.6154	13	0
28142	at4g26470	31	200	alt_3_prime	five_prime_UTR	Calcium-binding EF-hand family protein		Calcium-binding EF-hand family protein; FUNCTIONS	0	0	0	0	0	0	0	0	1	0	0	0	0	0	0	1	0	0	2	17.0833	22.5	2	0
18743	at1g10570	391	477	alt_3_prime	CDS	Cysteine proteinases superfamily protein	Encodes a deSUMOylating enzyme. In vitro it has bo	OVERLY TOLERANT TO SALT 2 (OTS2); CONTAINS InterPr	0	0	0	0	0	0	0	0	0	0	0	0	0	1	0	0	0	0	9	17.0483	24	1	0
26011	at3g52430	486	1563	alt_3_prime	CDS	alpha/beta-Hydrolases superfamily protein	Encodes a lipase-like gene that is important for s	PHYTOALEXIN DEFICIENT 4 (PAD4); CONTAINS InterPro	0	0	0	0	0	0	0	0	0	0	0	0	0	0	0	0	1	0	14	17.04	19	1	0
20103	at1g44790	1073	1160	alt_3_prime	CDS	ChaC-like family protein		ChaC-like family protein; CONTAINS InterPro DOMAIN	0	0	0	0	0	0	1	0	0	0	0	0	0	0	1	0	0	0	17	17	17	2	0
21694	at1g76970	1992	2080	alt_3_prime	CDS	Target of Myb protein 1		Target of Myb protein 1; FUNCTIONS IN: protein tra	0	0	0	0	0	0	0	0	1	0	0	0	0	0	0	0	0	0	17	17	17	1	0
27575	at4g16990	831	963	alt_5_prime	CDS;five_prime_UTR	disease resistance protein (TIR-NBS class) putativ		RESISTANCE TO LEPTOSPHAERIA MACULANS 3 (RLM3); FUN	1	1	1	0	1	0	0	0	0	0	0	0	0	0	0	0	0	0	13	16.9567	21.5	4	0
24854	at3g15353	295	321	alt_5_prime	CDS	metallothionein 3	metallothionein binds to and detoxifies excess cop	metallothionein 3 (MT3); Has 268 Blast hits to 268	0	0	0	0	0	0	0	0	0	0	0	0	0	0	1	0	0	0	10	16.931	22	1	0
21541	at1g74470	785	1026	alt_3_prime	CDS	Pyridine nucleotide-disulphide oxidoreductase fami	Encodes for a multifunctional protein with geranyl	Pyridine nucleotide-disulphide oxidoreductase fami	0	0	0	0	0	0	0	0	0	0	0	0	0	1	0	0	0	0	5	16.8815	36	1	0
29589	at5g10350	1623	1926	alt_3_prime	CDS	RNA-binding (RRM/RBD/RNP motifs) family protein		RNA-binding (RRM/RBD/RNP motifs) family protein; F	0	0	0	0	0	0	0	0	0	0	1	0	0	1	0	0	0	0	1.5	16.8676	37.5	2	0
18489	at1g07110	3503	3658	alt_3_prime	CDS	fructose-26-bisphosphatase	Encodes the bifunctional enzyme fructose-6-phospha	fructose-26-bisphosphatase (F2KP); FUNCTIONS IN: f	1	0	1	0	0	0	1	1	1	0	1	1	0	1	1	1	1	0	15.4545	16.8636	18.3636	11	0
25003	at3g17650	1343	1369	alt_3_prime	CDS	YELLOW STRIPE like 5	Arabidopsis thaliana metal-nicotianamine transport	YELLOW STRIPE like 5 (YSL5); FUNCTIONS IN: oligope	0	0	0	0	0	0	0	0	0	0	1	0	0	1	0	1	0	0	4	16.8399	39.6667	3	0
19662	at1g28520	794	878	alt_3_prime	CDS	vascular plant one zinc finger protein		vascular plant one zinc finger protein (VOZ1); BES	0	0	0	0	1	1	0	0	1	1	1	1	0	1	1	1	1	1	14.7273	16.7936	18.5455	11	0
20527	at1g53780	937	1013	alt_5_prime	CDS	peptidyl-prolyl cis-trans isomerases;hydrolases;nu		peptidyl-prolyl cis-trans isomerases;hydrolases;nu	0	0	0	0	0	0	0	0	0	0	0	0	0	0	1	0	0	0	16	16.75	17	1	0
28412	at4g30630	1238	1305	alt_3_prime	CDS			unknown protein; BEST Arabidopsis thaliana protein	0	0	0	0	0	0	0	0	0	0	1	0	0	0	0	0	0	0	16	16.7391	17	1	0
22550	at2g22430	856	990	alt_3_prime	CDS	homeobox protein 6	Encodes a homeodomain leucine zipper class I (HD-Z	homeobox protein 6 (HB6); FUNCTIONS IN: protein bi	0	0	0	0	1	0	0	0	0	0	0	0	0	0	0	0	0	0	15	16.7143	18	1	0
21172	at1g68010	1300	1397	alt_3_prime	CDS	hydroxypyruvate reductase	Encodes hydroxypyruvate reductase.	hydroxypyruvate reductase (HPR); FUNCTIONS IN: gly	0	0	0	0	0	0	0	0	0	0	0	0	0	1	0	0	0	0	1	16.6923	21	1	0
32303	at5g65870	202	439	alt_3_prime	CDS	phytosulfokine 5 precursor	Probable phytosulfokines 5 precursor coding for a	phytosulfokine 5 precursor (PSK5); FUNCTIONS IN: g	0	0	1	0	0	0	0	0	0	0	0	0	0	0	0	0	0	0	16	16.6667	19	1	0
20270	at1g50300	2448	2547	alt_5_prime	CDS	TBP-associated factor 15		TBP-associated factor 15 (TAF15); FUNCTIONS IN: RN	0	0	1	0	1	1	1	1	1	1	1	1	0	1	1	1	1	1	13.6429	16.6667	18.1429	14	0
22039	at2g02570	1862	2297	alt_3_prime	CDS	nucleic acid binding;RNA binding		nucleic acid binding;RNA binding; FUNCTIONS IN: RN	1	0	0	0	1	1	0	0	0	0	0	1	0	0	1	1	0	1	6.71429	16.6648	28.8571	7	0
26105	at3g54620	1398	1512	alt_5_prime	CDS	basic leucine zipper 25	bZIP transcription factor-like protein mRNA	basic leucine zipper 25 (BZIP25); FUNCTIONS IN: pr	0	0	0	0	0	0	0	0	0	0	0	0	0	0	1	0	0	0	9	16.6601	26	1	0
18452	at1g06645	601	669	alt_5_prime	CDS	2-oxoglutarate (2OG) and Fe(II)-dependent oxygenas		2-oxoglutarate (2OG) and Fe(II)-dependent oxygenas	0	0	0	0	1	1	1	1	1	1	1	1	1	1	1	1	0	1	16.6154	16.6538	16.6923	13	0
24383	at3g06700	481	559	alt_3_prime	five_prime_UTR;between CDS and five_prime_UTR	Ribosomal L29e protein family		Ribosomal L29e protein family; FUNCTIONS IN: struc	1	0	0	0	0	0	1	1	1	1	1	1	0	1	1	0	1	1	9.72727	16.6327	18.7273	11	0
19445	at1g23360	974	1058	alt_5_prime	CDS	S-adenosyl-L-methionine-dependent methyltransferas	Encodes a 2-phytyl-14-naphthoquinone methyltransfe	MENG; CONTAINS InterPro DOMAIN/s: UbiE/COQ5 methyl	1	1	1	1	1	1	1	1	1	1	1	1	1	1	1	1	1	1	15.3889	16.625	17	18	0
22179	at2g13360	1090	1190	alt_5_prime	CDS	alanine:glyoxylate aminotransferase	Encodes a peroxisomal photorespiratory enzyme that	alanine:glyoxylate aminotransferase (AGT); FUNCTIO	0	0	0	0	0	0	1	0	0	0	0	0	0	0	0	0	0	0	15	16.6111	18	1	0
25432	at3g26670	2709	2830	alt_3_prime	five_prime_UTR	Protein of unknown function (DUF803)		Protein of unknown function (DUF803); CONTAINS Int	0	0	1	0	0	0	0	0	0	0	0	0	0	0	0	0	0	0	16	16.6	19	1	0
19773	at1g30420	7244	7352	alt_5_prime	CDS	multidrug resistance-associated protein 12	member of MRP subfamily	multidrug resistance-associated protein 12 (MRP12)	0	0	0	0	0	0	0	0	0	1	0	0	0	0	0	0	0	0	0	16.5714	21	1	0
18136	at1g02300	776	883	alt_3_prime	CDS	Cysteine proteinases superfamily protein		Cysteine proteinases superfamily protein; FUNCTION	0	0	1	0	1	0	0	1	1	1	1	1	0	1	1	1	1	1	14.1667	16.5648	18.3333	12	0
20960	at1g64430	1150	1312	alt_3_prime	CDS	Pentatricopeptide repeat (PPR) superfamily protein		Pentatricopeptide repeat (PPR) superfamily protein	1	0	1	0	0	0	1	1	1	1	1	1	1	1	1	1	1	1	14.7857	16.5519	18.0714	14	0
27501	at4g15545	950	1011	alt_3_prime	CDS			unknown protein; BEST Arabidopsis thaliana protein	0	0	0	0	0	0	1	0	0	0	0	0	0	0	0	0	0	0	13	16.5455	19	1	0
31745	at5g55100	2525	2749	alt_5_prime	CDS	SWAP (Suppressor-of-White-APricot)/surp domain-con		SWAP (Suppressor-of-White-APricot)/surp domain-con	0	0	1	0	1	1	1	1	1	1	1	1	0	1	1	1	1	1	5.78571	16.5003	33.3571	14	0
19373	at1g22570	788	876	alt_3_prime	CDS	Major facilitator superfamily protein		Major facilitator superfamily protein; FUNCTIONS I	0	0	1	0	0	1	0	1	0	0	0	0	0	0	0	0	0	0	14.6667	16.5	18	3	0
31655	at5g53460	2050	2136	alt_5_prime	CDS	NADH-dependent glutamate synthase 1	NADH-dependent glutamate synthase	NADH-dependent glutamate synthase 1 (GLT1); FUNCTI	0	0	0	0	1	0	1	1	1	1	1	1	0	1	0	0	0	1	6.44444	16.4856	28.2222	9	0
22732	at2g25930	1802	2265	alt_3_prime	CDS	hydroxyproline-rich glycoprotein family protein	Encodes a novel nuclear protein that is expressed	EARLY FLOWERING 3 (ELF3); BEST Arabidopsis thalian	0	0	0	0	0	0	1	0	1	0	1	1	0	1	1	0	1	1	5.375	16.4749	35.625	8	0
22459	at2g20630	471	554	alt_5_prime	CDS	PP2C induced by AVRRPM1		PP2C induced by AVRRPM1 (PIA1); FUNCTIONS IN: prot	0	0	0	0	0	1	0	0	0	0	0	0	0	0	0	0	0	0	2	16.4574	29	1	0
28042	at4g24750	906	996	alt_5_prime	CDS	Rhodanese/Cell cycle control phosphatase superfami		Rhodanese/Cell cycle control phosphatase superfami	0	0	0	0	0	0	0	0	0	0	0	0	0	1	0	0	0	0	9	16.446	32	1	0
19620	at1g27630	774	907	alt_3_prime	CDS	cyclin T 1;3		cyclin T 1;3 (CYCT1;3); CONTAINS InterPro DOMAIN/s	0	0	1	0	0	0	0	0	0	0	0	0	0	1	0	0	0	0	2	16.4079	31.5	2	0
22216	at2g14255	237	348	alt_3_prime	CDS	Ankyrin repeat family protein with DHHC zinc finge		Ankyrin repeat family protein with DHHC zinc finge	0	0	0	0	0	0	0	0	0	0	0	0	0	1	1	1	0	0	1.66667	16.4065	19	3	0
31939	at5g58800	818	920	alt_5_prime	CDS	Quinone reductase family protein		Quinone reductase family protein; FUNCTIONS IN: ox	1	0	0	0	0	0	1	1	1	1	1	1	1	1	1	0	1	1	6.41667	16.3456	26.25	12	0
29426	at5g07350	4877	5251	alt_3_prime	five_prime_UTR	TUDOR-SN protein 1	RNA binding protein with nuclease activity essenti	TUDOR-SN protein 1 (Tudor1); FUNCTIONS IN: RNA bin	0	0	0	0	0	0	0	0	0	0	0	0	0	0	0	0	0	1	16	16.3333	18	1	0
28227	at4g27745	182	279	alt_3_prime	five_prime_UTR	Yippee family putative zinc-binding protein		Yippee family putative zinc-binding protein; CONTA	0	0	1	0	0	1	0	0	0	0	0	0	0	1	0	1	0	0	8	16.2647	19.75	4	0
27817	at4g21380	1207	1282	alt_3_prime	CDS	receptor kinase 3	encodes a putative receptor-like serine/threonine	receptor kinase 3 (RK3); FUNCTIONS IN: transmembra	0	0	0	0	0	1	0	0	1	0	0	0	0	0	0	1	0	0	11.6667	16.2549	32.6667	3	0
20727	at1g58590	355	814	alt_3_prime	CDS	other RNA	Unknown gene		0	0	0	0	0	1	0	0	0	0	0	0	0	0	0	0	0	0	0	16.254	49	1	0
18434	at1g06470	876	948	alt_5_prime	five_prime_UTR	Nucleotide/sugar transporter family protein		Nucleotide/sugar transporter family protein; CONTA	0	0	0	0	1	0	0	0	0	0	1	0	0	0	0	0	0	0	11.5	16.25	17.5	2	0
27268	at4g11890	1288	1384	alt_5_prime	CDS	Protein kinase superfamily protein		Protein kinase superfamily protein; FUNCTIONS IN:	0	0	0	0	0	0	0	0	0	0	0	0	0	0	1	0	0	0	13	16.25	19	1	0
28283	at4g28600	2626	2695	alt_3_prime	CDS	no pollen germination related 2	encodes a calmodulin-binding protein that is expre	no pollen germination related 2 (NPGR2); FUNCTIONS	1	1	1	0	1	1	1	1	1	1	1	1	0	1	1	1	0	1	14.5333	16.2356	17.2	15	0
25993	at3g52120	920	1272	alt_3_prime	CDS	SWAP (Suppressor-of-White-APricot)/surp domain-con		SWAP (Suppressor-of-White-APricot)/surp domain-con	1	0	1	0	1	1	1	1	1	0	1	1	0	1	1	1	1	1	9.14286	16.2137	25.5714	14	0
29257	at5g04550	2388	2572	alt_5_prime	five_prime_UTR	Protein of unknown function (DUF668)		Protein of unknown function (DUF668); CONTAINS Int	0	0	1	0	0	0	0	0	0	0	0	0	0	0	0	0	0	0	1	16.1954	74	1	0
23232	at2g35510	929	1001	alt_3_prime	CDS	similar to RCD one 1	Encodes a WWE domain-containing protein with 76% s	similar to RCD one 1 (SRO1); FUNCTIONS IN: NAD+ AD	0	0	0	0	0	0	0	0	0	0	1	1	0	1	0	0	0	0	6.66667	16.1735	24.3333	3	0
23158	at2g33800	350	920	alt_3_prime	CDS	Ribosomal protein S5 family protein		Ribosomal protein S5 family protein; FUNCTIONS IN:	0	0	0	0	0	0	0	0	0	0	0	0	0	1	0	0	0	0	2	16.1636	22	1	0
20410	at1g52040	2219	2355	alt_3_prime	five_prime_UTR	myrosinase-binding protein 1	Encodes myrosinase-binding protein expressed in fl	myrosinase-binding protein 1 (MBP1); INVOLVED IN:	0	0	1	0	1	0	0	0	1	0	1	0	0	0	0	0	0	0	15.5	16.15	18	4	0
20506	at1g53510	2144	2259	alt_5_prime	CDS	mitogen-activated protein kinase 18	member of MAP Kinase	mitogen-activated protein kinase 18 (MPK18); CONTA	1	1	1	0	1	1	1	1	1	1	1	1	1	1	1	0	1	1	6.6875	16.0861	30.9375	16	0
27866	at4g21960	1496	1602	alt_3_prime	CDS	Peroxidase superfamily protein	Encodes AT4g21960 (AT4g21960/T8O5_170).	PRXR1; FUNCTIONS IN: peroxidase activity heme bind	0	0	0	0	0	0	1	0	0	0	0	0	0	0	1	0	0	0	11.5	16.0833	20.5	2	0
20324	at1g51270	795	925	alt_3_prime	CDS	structural molecules;transmembrane receptors;struc		structural molecules;transmembrane receptors;struc	0	0	1	0	0	0	0	0	0	0	0	0	0	0	0	0	0	0	3	16.0833	20	1	0
27573	at4g16960	234	351	alt_5_prime	CDS	Disease resistance protein (TIR-NBS-LRR class) fam		Disease resistance protein (TIR-NBS-LRR class) fam	1	1	1	1	1	1	1	1	1	1	1	1	0	1	1	1	1	1	9.82353	16.0686	22.2353	17	0
20295	at1g50730	1527	1722	alt_3_prime	CDS			unknown protein; Has 218 Blast hits to 209 protein	1	0	1	0	1	0	1	1	1	1	1	1	1	1	1	0	0	1	7.38462	16.0577	19.3846	13	0
22074	at2g03390	1120	1219	alt_3_prime	CDS	uvrB/uvrC motif-containing protein		uvrB/uvrC motif-containing protein; FUNCTIONS IN:	0	0	0	0	0	0	1	1	1	0	0	0	0	1	1	0	0	0	13	16.0571	20	5	0
20296	at1g50730	1527	1726	alt_3_prime	CDS			unknown protein; Has 218 Blast hits to 209 protein	0	1	1	1	1	0	1	1	1	1	1	1	1	1	1	0	1	1	13.8667	16.0292	17.1333	15	0
22264	at2g15890	1102	1233	alt_3_prime	CDS	maternal effect embryo arrest 14		maternal effect embryo arrest 14 (MEE14); FUNCTION	0	0	0	0	1	1	1	1	0	0	0	0	0	1	0	0	0	0	10.8	16.0167	18.2	5	0
18034	at1g01080	264	346	alt_5_prime	CDS	RNA-binding (RRM/RBD/RNP motifs) family protein		RNA-binding (RRM/RBD/RNP motifs) family protein; F	0	0	0	0	0	0	1	0	0	0	0	0	0	0	0	0	0	0	16	16	16	1	0
18272	at1g04280	2936	3088	alt_3_prime	CDS	P-loop containing nucleoside triphosphate hydrolas		P-loop containing nucleoside triphosphate hydrolas	0	0	0	0	0	0	0	0	0	0	0	0	0	0	0	1	0	0	15	16	17	1	0
25055	at3g18535	1033	1268	alt_3_prime	five_prime_UTR	tubulin-tyrosine ligases		tubulin-tyrosine ligases; FUNCTIONS IN: tubulin-ty	1	0	1	0	1	1	1	1	1	1	1	1	0	1	1	1	1	1	13.9333	15.9048	16.8667	15	0
21047	at1g66100	296	401	alt_3_prime	CDS	Plant thionin	Predicted to encode a PR (pathogenesis-related) pr	Plant thionin; FUNCTIONS IN: toxin receptor bindin	0	0	1	0	0	0	0	0	0	0	0	0	0	0	0	0	0	0	13	15.8889	18	1	0
27327	at4g12720	1741	1767	alt_3_prime	CDS	MutT/nudix family protein	Encodes a protein with ADP-ribose hydrolase activi	NUDT7; FUNCTIONS IN: in 6 functions; INVOLVED IN:	0	0	0	0	0	0	0	0	1	0	0	0	0	0	0	0	0	0	12	15.8448	18	1	0
23840	at2g45770	1468	1580	alt_3_prime	CDS	signal recognition particle receptor protein chlor	chloroplast SRP receptor homolog alpha subunit CPF	CPFTSY; FUNCTIONS IN: nucleoside-triphosphatase ac	0	0	0	0	0	0	1	0	1	0	1	1	0	1	1	0	0	1	13.7143	15.7959	21.2857	7	0
31654	at5g53460	1879	2136	alt_5_prime	CDS	NADH-dependent glutamate synthase 1	NADH-dependent glutamate synthase	NADH-dependent glutamate synthase 1 (GLT1); FUNCTI	0	0	0	0	0	0	1	0	0	1	0	0	0	0	0	0	0	0	8.5	15.7951	27	2	0
20494	at1g53430	2450	2526	alt_3_prime	CDS	Leucine-rich repeat transmembrane protein kinase		Leucine-rich repeat transmembrane protein kinase;	1	1	1	1	1	1	1	1	0	1	1	1	0	1	0	0	0	0	11.4167	15.7743	18.8333	12	0
23475	at2g39780	877	1255	alt_3_prime	CDS	ribonuclease 2	S-like ribonuclease	ribonuclease 2 (RNS2); FUNCTIONS IN: ribonuclease	0	0	0	0	0	0	0	0	0	0	0	0	0	0	1	0	0	0	4	15.7556	52	1	0
29637	at5g11210	455	601	alt_5_prime	CDS	glutamate receptor 2.5	member of Putative ligand-gated ion channel subuni	glutamate receptor 2.5 (GLR2.5); FUNCTIONS IN: int	0	0	0	0	0	0	0	0	0	0	1	0	0	0	0	0	0	0	14	15.7143	17	1	0
18335	at1g05200	3478	3570	alt_5_prime	CDS	glutamate receptor 3.4	member of Putative ligand-gated ion channel subuni	glutamate receptor 3.4 (GLR3.4); FUNCTIONS IN: pro	1	1	1	0	1	1	1	1	1	1	1	1	1	1	1	1	1	1	15.7059	15.7059	15.7059	17	0
23329	at2g37450	1354	1465	alt_5_prime	CDS	nodulin MtN21 /EamA-like transporter family protei		nodulin MtN21 /EamA-like transporter family protei	0	0	0	0	0	0	0	1	0	0	0	0	0	1	0	0	0	0	2.5	15.6724	69	2	0
27165	at4g10060	5683	5744	alt_3_prime	CDS	Beta-glucosidase GBA2 type family protein		Beta-glucosidase GBA2 type family protein; FUNCTIO	0	0	0	0	0	0	0	0	0	0	0	0	0	0	0	0	0	1	10	15.6522	19	1	0
19952	at1g33960	1664	1768	alt_5_prime	CDS	P-loop containing nucleoside triphosphate hydrolas	Identified as a gene that is induced by avirulence	AVRRPT2-INDUCED GENE 1 (AIG1); FUNCTIONS IN: GTP b	0	0	0	0	0	0	0	0	0	0	0	0	0	0	1	0	0	0	11	15.6471	20	1	0
29525	at5g08760	109	281	alt_5_prime	CDS			unknown protein; FUNCTIONS IN: molecular_function	1	0	0	0	0	0	1	1	1	1	1	0	0	0	1	0	1	1	14.5556	15.6444	17	9	0
19558	at1g26560	2351	2470	alt_3_prime	CDS	beta glucosidase 40		beta glucosidase 40 (BGLU40); FUNCTIONS IN: cation	1	1	0	1	1	1	0	0	0	0	1	0	0	1	0	0	0	0	6.71429	15.6429	23.4286	7	0
23539	at2g40670	191	282	alt_3_prime	CDS	response regulator 16	response regulator 16	response regulator 16 (RR16); CONTAINS InterPro DO	0	0	0	0	0	0	0	0	0	0	0	0	0	0	1	0	0	0	0	15.6364	19	1	0
23082	at2g32160	3307	3391	alt_5_prime	CDS	S-adenosyl-L-methionine-dependent methyltransferas		S-adenosyl-L-methionine-dependent methyltransferas	0	0	0	0	0	0	0	0	0	0	1	0	0	0	1	0	0	0	15.5	15.625	16	2	0
23711	at2g43570	623	798	alt_3_prime	CDS	chitinase putative		chitinase putative (CHI); FUNCTIONS IN: chitin bin	0	0	0	0	0	0	0	0	1	0	0	0	0	0	1	0	0	0	7.5	15.6154	35	2	0
20601	at1g55260	519	1194	alt_3_prime	CDS	Bifunctional inhibitor/lipid-transfer protein/seed		Bifunctional inhibitor/lipid-transfer protein/seed	0	0	0	0	0	0	0	0	0	0	0	0	0	0	0	0	0	1	15	15.5714	16	1	0
25474	at3g27260	2844	3141	alt_3_prime	CDS	global transcription factor group E8	Kinase like protein with similarity to yeast BDF1	global transcription factor group E8 (GTE8); FUNCT	1	0	0	0	1	0	1	1	1	1	1	1	0	1	1	0	0	1	13.3636	15.5127	19.2727	11	0
19727	at1g30135	104	213	alt_3_prime	CDS	jasmonate-zim-domain protein 8		jasmonate-zim-domain protein 8 (JAZ8); CONTAINS In	0	0	1	0	0	0	0	0	0	0	0	0	0	0	0	0	0	0	12	15.5	23	1	0
32243	at5g64810	498	1106	alt_3_prime	CDS	WRKY DNA-binding protein 51	member of WRKY Transcription Factor; Group II-c	WRKY DNA-binding protein 51 (WRKY51); CONTAINS Int	0	0	0	0	0	0	0	1	1	1	1	0	0	0	1	1	0	1	14	15.5	25.8571	7	0
18908	at1g13350	3629	3821	alt_3_prime	CDS	Protein kinase superfamily protein		Protein kinase superfamily protein; FUNCTIONS IN:	1	1	1	0	1	0	1	1	1	0	1	1	0	1	1	0	0	1	7.83333	15.4659	26.25	12	0
22733	at2g25930	2299	2983	alt_5_prime	CDS	hydroxyproline-rich glycoprotein family protein	Encodes a novel nuclear protein that is expressed	EARLY FLOWERING 3 (ELF3); BEST Arabidopsis thalian	0	0	0	0	0	0	0	0	0	1	0	0	0	1	1	0	0	0	2.66667	15.4581	44.6667	3	0
21068	at1g66760	385	460	alt_5_prime	CDS	MATE efflux family protein		MATE efflux family protein; FUNCTIONS IN: antiport	0	0	0	0	1	0	0	0	0	0	0	1	0	1	0	1	0	1	15.4	15.45	15.6	5	0
21180	at1g68010	2115	2205	alt_3_prime	CDS	hydroxypyruvate reductase	Encodes hydroxypyruvate reductase.	hydroxypyruvate reductase (HPR); FUNCTIONS IN: gly	0	0	0	0	0	0	0	0	0	0	0	0	0	1	0	0	0	0	5	15.4286	19	1	0
22923	at2g29360	138	306	alt_3_prime	CDS	NAD(P)-binding Rossmann-fold superfamily protein		NAD(P)-binding Rossmann-fold superfamily protein;	1	1	1	0	0	1	0	0	0	0	0	0	0	0	0	0	0	0	13	15.4214	17.25	4	0
26549	at3g61420	579	698	alt_3_prime	CDS	BSD domain (BTF2-like transcription factors Synaps		BSD domain (BTF2-like transcription factors Synaps	0	0	1	0	1	0	1	1	1	0	1	1	0	1	1	0	1	1	9.90909	15.4177	20.4545	11	0
20092	at1g44350	3014	3522	alt_3_prime	CDS	IAA-leucine resistant (ILR)-like gene 6	encodes a protein similar to IAA amino acid conjug	IAA-leucine resistant (ILR)-like gene 6 (ILL6); FU	1	0	1	0	0	1	0	0	0	0	0	0	0	0	0	0	0	0	5.66667	15.4067	25.3333	3	0
31137	at5g44290	470	547	alt_3_prime	CDS	Protein kinase superfamily protein		Protein kinase superfamily protein; FUNCTIONS IN:	1	0	1	0	0	1	1	0	1	0	1	0	0	0	1	1	0	0	15	15.3958	15.625	8	0
21755	at1g78070	804	1644	alt_3_prime	CDS	Transducin/WD40 repeat-like superfamily protein		Transducin/WD40 repeat-like superfamily protein; C	1	1	1	0	1	1	0	0	0	0	0	1	0	1	1	0	0	1	5.11111	15.3942	49	9	0
21832	at1g79380	1589	1707	alt_3_prime	CDS	Ca(2)-dependent phospholipid-binding protein (Copi		Ca(2)-dependent phospholipid-binding protein (Copi	0	0	1	0	1	1	1	1	1	1	1	0	0	1	1	0	0	0	0.4	15.3929	21.5	10	0
21588	at1g75380	1851	1958	alt_3_prime	CDS	bifunctional nuclease in basal defense response 1	Encodes a nucleases AtBBD1 involved in ABA-mediate	bifunctional nuclease in basal defense response 1	0	0	0	0	0	0	0	0	0	0	0	0	0	1	0	0	0	0	8	15.375	19	1	0
27059	at4g08170	2815	2892	alt_3_prime	CDS	Inositol 134-trisphosphate 5/6-kinase family prote		Inositol 134-trisphosphate 5/6-kinase family prote	0	0	1	0	0	0	0	0	0	0	0	0	0	0	0	0	0	1	5	15.3244	35.5	2	0
26442	at3g59780	1841	1931	alt_3_prime	CDS	Rhodanese/Cell cycle control phosphatase superfami		Rhodanese/Cell cycle control phosphatase superfami	1	0	1	0	0	0	1	1	1	1	1	1	1	1	1	0	1	1	15	15.3231	15.5385	13	0
19026	at1g15790	1580	1743	alt_3_prime	five_prime_UTR			unknown protein; BEST Arabidopsis thaliana protein	0	0	0	0	0	0	0	0	0	0	0	0	0	0	0	0	1	0	7	15.2857	18	1	0
27509	at4g15765	1635	1703	alt_5_prime	CDS	FAD/NAD(P)-binding oxidoreductase family protein		FAD/NAD(P)-binding oxidoreductase family protein;	0	0	0	0	0	0	0	0	0	0	0	0	0	1	0	0	0	0	11	15.2857	16	1	0
25184	at3g20550	620	717	alt_5_prime	CDS	SMAD/FHA domain-containing protein	Encodes a nuclear localized FHA (forhkead) domain	DAWDLE (DDL); FUNCTIONS IN: molecular_function unk	0	0	0	0	0	0	0	0	1	0	1	0	0	1	0	0	0	1	3.5	15.2857	19	4	0
20088	at1g44350	2848	3522	alt_3_prime	CDS	IAA-leucine resistant (ILR)-like gene 6	encodes a protein similar to IAA amino acid conjug	IAA-leucine resistant (ILR)-like gene 6 (ILL6); FU	0	1	1	0	0	0	0	0	0	0	0	0	0	0	0	0	0	0	9.5	15.2778	18	2	0
28326	at4g29350	250	751	alt_3_prime	CDS	profilin 2	Encodes profilin2 a low-molecular weight actin mon	profilin 2 (PFN2); FUNCTIONS IN: actin binding pro	0	0	0	0	0	0	0	0	0	0	1	0	0	0	1	0	0	0	11.5	15.25	19.5	2	0
28725	at4g34150	743	1153	alt_3_prime	CDS	Calcium-dependent lipid-binding (CaLB domain) fami		Calcium-dependent lipid-binding (CaLB domain) fami	0	0	1	0	0	0	0	0	0	0	1	0	0	0	0	0	0	0	5.5	15.25	30	2	0
26321	at3g57520	2939	3045	alt_3_prime	CDS	seed imbibition 2		seed imbibition 2 (SIP2); CONTAINS InterPro DOMAIN	0	0	1	0	1	0	0	1	0	0	0	1	0	1	0	0	0	0	12	15.2333	19.2	5	0
21197	at1g68190	697	830	alt_5_prime	CDS	B-box zinc finger family protein		B-box zinc finger family protein; FUNCTIONS IN: se	0	0	0	0	0	0	0	0	0	0	0	0	0	1	0	0	0	0	7	15.2053	25	1	0
19319	at1g21190	810	1030	alt_5_prime	CDS	Small nuclear ribonucleoprotein family protein		Small nuclear ribonucleoprotein family protein; CO	0	0	0	0	0	0	0	0	1	0	0	0	0	0	0	0	0	0	12	15.1818	17	1	0
28028	at4g24680	189	708	alt_5_prime	five_prime_UTR	modifier of snc1	Encodes MOS1 (MODIFIER OF snc1). MOS1 contains a	MODIFIER OF snc1 (MOS1); FUNCTIONS IN: molecular_f	0	1	1	1	0	1	1	0	1	1	1	1	1	1	1	1	1	1	6.53333	15.1448	35.6	15	0
18247	at1g04080	2889	2915	alt_3_prime	CDS	Tetratricopeptide repeat (TPR)-like superfamily pr		PRP39; FUNCTIONS IN: binding; INVOLVED IN: regulat	0	0	0	0	0	1	0	0	0	0	0	0	0	0	0	0	0	0	3	15.1396	44	1	0
23447	at2g39470	669	787	alt_5_prime	CDS	PsbP-like protein 2		PsbP-like protein 2 (PPL2); FUNCTIONS IN: calcium	0	0	0	0	0	0	0	0	0	0	0	1	0	1	0	0	0	0	6.5	15.1364	20.5	2	0
28500	at4g31650	444	519	alt_5_prime	CDS	Transcriptional factor B3 family protein		Transcriptional factor B3 family protein; FUNCTION	0	0	1	0	0	0	1	1	1	1	1	1	1	1	1	1	1	1	10.1538	15.1218	19.6923	13	0
20374	at1g51790	1910	1989	alt_3_prime	CDS	Leucine-rich repeat protein kinase family protein		Leucine-rich repeat protein kinase family protein;	1	1	1	0	1	1	0	1	0	0	1	0	0	0	0	0	0	0	4.71429	15.119	35.8571	7	0
30354	at5g22620	1448	1597	alt_3_prime	CDS	phosphoglycerate/bisphosphoglycerate mutase family		phosphoglycerate/bisphosphoglycerate mutase family	0	0	0	0	0	0	1	1	0	1	1	1	0	1	0	0	0	1	14.7143	15.1169	15.5714	7	0
24647	at3g12100	1318	1431	alt_3_prime	CDS	Cation efflux family protein		Cation efflux family protein; FUNCTIONS IN: cation	0	0	0	0	0	0	0	0	0	0	0	0	0	0	1	0	0	0	9	15.1039	22	1	0
31744	at5g55100	2525	2632	alt_5_prime	CDS	SWAP (Suppressor-of-White-APricot)/surp domain-con		SWAP (Suppressor-of-White-APricot)/surp domain-con	1	0	0	0	0	1	0	0	1	0	0	0	0	0	1	1	0	0	4.2	15.0731	35.4	5	0
28107	at4g25640	752	853	alt_5_prime	CDS	detoxifying efflux carrier 35	Encodes a multidrug and toxin efflux family transp	detoxifying efflux carrier 35 (DTX35); FUNCTIONS I	0	0	0	0	0	0	0	0	1	0	0	0	0	0	0	0	0	0	11	15.0714	19	1	0
28734	at4g34200	1931	2188	alt_3_prime	CDS	D-3-phosphoglycerate dehydrogenase		embryo sac development arrest 9 (EDA9); FUNCTIONS	0	0	0	0	0	0	0	0	0	0	0	0	0	0	0	0	0	1	15	15.0667	16	1	0
22670	at2g25450	625	728	alt_5_prime	CDS	2-oxoglutarate (2OG) and Fe(II)-dependent oxygenas	encodes a protein whose sequence is similar to ACC	2-oxoglutarate (2OG) and Fe(II)-dependent oxygenas	1	1	0	0	0	0	0	1	0	1	0	0	0	0	0	0	0	0	14	14.975	17	4	0
23956	at2g47710	861	940	alt_3_prime	CDS	Adenine nucleotide alpha hydrolases-like superfami		Adenine nucleotide alpha hydrolases-like superfami	1	0	1	0	1	1	1	1	1	1	1	1	0	1	1	1	1	1	13.5333	14.9694	16	15	0
18170	at1g02910	1179	1251	alt_3_prime	CDS	tetratricopeptide repeat (TPR)-containing protein	Mutants defective in this gene were shown to have	LOW PSII ACCUMULATION1 (LPA1); FUNCTIONS IN: bindi	0	1	1	1	1	1	1	1	1	1	1	1	1	1	1	1	1	1	14.4706	14.9647	15.1765	17	0
18399	at1g05940	494	863	alt_3_prime	CDS	cationic amino acid transporter 9	Encodes a member of the cationic amino acid transp	cationic amino acid transporter 9 (CAT9); FUNCTION	0	0	0	0	0	0	0	0	0	0	0	0	0	0	1	0	0	0	13	14.9524	18	1	0
25584	at3g29390	3216	3778	alt_3_prime	CDS	RS2-interacting KH protein	Nuclear localized K-homology containing protein th	RS2-interacting KH protein (RIK); FUNCTIONS IN: RN	0	0	1	0	0	1	1	0	0	0	0	0	0	1	0	0	0	0	5.5	14.9432	27.75	4	0
30352	at5g22620	1418	1597	alt_3_prime	CDS	phosphoglycerate/bisphosphoglycerate mutase family		phosphoglycerate/bisphosphoglycerate mutase family	0	0	0	0	0	0	1	0	0	0	0	0	0	1	1	0	0	0	13	14.9206	19.6667	3	0
29071	at5g01960	1309	1473	alt_5_prime	CDS	RING/U-box superfamily protein		RING/U-box superfamily protein; FUNCTIONS IN: zinc	0	0	0	0	0	0	0	0	0	0	1	0	0	0	0	0	0	0	13	14.8889	19	1	0
21069	at1g66760	389	460	alt_5_prime	CDS	MATE efflux family protein		MATE efflux family protein; FUNCTIONS IN: antiport	0	0	0	0	1	0	0	0	0	0	0	0	0	0	0	1	0	1	13.3333	14.875	16.3333	3	0
31247	at5g46430	252	739	alt_3_prime	CDS	Ribosomal protein L32e		Ribosomal protein L32e; FUNCTIONS IN: structural c	0	0	0	0	0	0	0	0	0	0	1	0	0	0	0	0	0	0	0	14.8571	19	1	0
19669	at1g28580	893	964	alt_3_prime	CDS	GDSL-like Lipase/Acylhydrolase superfamily protein		GDSL-like Lipase/Acylhydrolase superfamily protein	0	0	0	0	0	0	0	0	0	0	1	1	0	1	0	1	0	1	14.8	14.84	15	5	0
31058	at5g43100	1070	1150	alt_3_prime	CDS	Eukaryotic aspartyl protease family protein		Eukaryotic aspartyl protease family protein; FUNCT	1	1	1	0	1	1	1	1	1	1	1	1	0	1	1	1	1	1	10.375	14.8281	15.875	16	0
27560	at4g16765	1199	1555	alt_3_prime	CDS	2-oxoglutarate (2OG) and Fe(II)-dependent oxygenas		2-oxoglutarate (2OG) and Fe(II)-dependent oxygenas	0	0	0	0	0	0	0	0	0	0	0	0	0	0	1	0	0	0	12	14.8269	18	1	0
24098	at3g02070	158	428	alt_3_prime	five_prime_UTR	Cysteine proteinases superfamily protein		Cysteine proteinases superfamily protein; CONTAINS	1	0	1	0	1	0	0	0	0	0	1	1	0	0	1	0	0	0	13.8333	14.8148	18	6	0
23409	at2g39010	1831	1923	alt_5_prime	CDS	plasma membrane intrinsic protein 2E		plasma membrane intrinsic protein 2E (PIP2E); FUNC	1	0	1	0	1	0	1	0	0	1	1	0	0	1	0	0	0	1	3.5	14.8061	33.25	8	0
24210	at3g03690	1435	1909	alt_5_prime	CDS	Core-2/I-branching beta-16-N-acetylglucosaminyltra		unfertilized embryo sac 7 (UNE7); FUNCTIONS IN: tr	1	0	1	0	1	1	1	1	1	1	1	1	0	1	1	1	1	1	14.7333	14.8	14.8667	15	0
20160	at1g48090	4057	4149	alt_5_prime	CDS	calcium-dependent lipid-binding family protein		calcium-dependent lipid-binding family protein; FU	0	0	0	0	0	0	0	0	0	0	1	0	0	0	1	0	0	0	3	14.7785	24.5	2	0
19732	at1g30270	931	1090	alt_5_prime	CDS	CBL-interacting protein kinase 23	Arabidopsis thaliana CBL-interacting protein kinas	CBL-interacting protein kinase 23 (CIPK23); CONTAI	0	0	0	0	0	0	0	0	1	0	1	0	0	1	0	0	0	0	7	14.777	24	3	0
28946	at4g38290	227	873	alt_3_prime	CDS	Haemolysin-III related integral membrane protein		Haemolysin-III related integral membrane protein;	0	0	0	0	1	0	0	0	0	0	0	1	0	1	0	1	0	1	5.2	14.7526	22.8	5	0
18980	at1g15125	51	231	alt_3_prime	CDS	S-adenosyl-L-methionine-dependent methyltransferas		S-adenosyl-L-methionine-dependent methyltransferas	0	0	1	0	1	0	1	1	1	1	1	1	0	0	1	0	0	0	4.44444	14.752	30.4444	9	0
21852	at1g79750	3230	3312	alt_5_prime	CDS	NADP-malic enzyme 4	The malic enzyme (EC 1.1.1.40) encoded by AtNADP-M	NADP-malic enzyme 4 (NADP-ME4); CONTAINS InterPro	0	0	0	0	0	0	1	0	0	0	1	1	0	1	1	1	1	1	13.25	14.75	15.75	8	0
20266	at1g50260	1746	1960	alt_3_prime	CDS	N-terminal-transmembrane-C2 domain type 5.1		N-terminal-transmembrane-C2 domain type 5.1 (NTMC2	0	0	0	0	0	0	0	0	0	0	0	1	0	0	0	0	0	0	11	14.7333	16	1	0
28132	at4g26180	1040	1126	alt_3_prime	CDS	Mitochondrial substrate carrier family protein		Mitochondrial substrate carrier family protein; FU	0	0	1	0	1	1	1	1	1	1	1	1	0	1	1	1	1	1	13.3571	14.7262	15.5714	14	0
26902	at4g02430	1913	2312	alt_3_prime	three_prime_UTR;CDS	RNA-binding (RRM/RBD/RNP motifs) family protein		RNA-binding (RRM/RBD/RNP motifs) family protein; F	0	0	0	0	0	0	1	0	0	0	1	1	0	1	0	0	0	0	13.25	14.6731	18	4	0
18366	at1g05790	1131	1244	alt_5_prime	CDS	lipase class 3 family protein		lipase class 3 family protein; FUNCTIONS IN: trigl	0	0	0	0	0	0	0	0	0	0	0	1	0	0	0	0	0	0	2	14.6239	23	1	0
21902	at1g80360	2173	2293	alt_5_prime	five_prime_UTR	Pyridoxal phosphate (PLP)-dependent transferases s		Pyridoxal phosphate (PLP)-dependent transferases s	0	0	1	0	0	0	0	0	1	0	1	1	0	1	1	0	0	0	1.66667	14.6183	25	6	0
18940	at1g14250	49	203	alt_5_prime	five_prime_UTR	GDA1/CD39 nucleoside phosphatase family protein		GDA1/CD39 nucleoside phosphatase family protein; F	0	0	0	0	0	0	0	0	0	0	0	0	0	0	1	0	0	0	0	14.6154	32	1	0
23046	at2g31840	1444	1539	alt_3_prime	CDS	Thioredoxin superfamily protein		Thioredoxin superfamily protein; LOCATED IN: chlor	0	0	0	0	0	0	0	1	1	0	0	1	0	1	0	0	0	0	0.25	14.6	20	4	0
30436	at5g24060	2824	3069	alt_3_prime	CDS	Pentatricopeptide repeat (PPR) superfamily protein		Pentatricopeptide repeat (PPR) superfamily protein	0	0	0	0	0	0	0	0	0	0	0	0	0	0	0	0	0	1	11	14.6	16	1	0
22736	at2g25970	1180	1411	alt_5_prime	CDS	KH domain-containing protein		KH domain-containing protein; FUNCTIONS IN: RNA bi	1	1	1	1	1	1	1	1	1	0	1	1	0	1	1	1	0	1	2.06667	14.594	36	15	0
20733	at1g58602	17568	17668	alt_3_prime	three_prime_UTR	LRR and NB-ARC domains-containing disease resistan		LRR and NB-ARC domains-containing disease resistan	0	0	0	0	0	0	0	0	0	0	0	0	0	0	1	0	0	0	13	14.5833	19	1	0
21158	at1g67850	301	1155	alt_3_prime	five_prime_UTR	Protein of unknown function (DUF707)		Protein of unknown function (DUF707); CONTAINS Int	0	0	0	0	0	1	0	0	0	0	0	0	0	0	0	0	0	0	8	14.5806	18	1	0
24149	at3g02690	774	895	alt_3_prime	CDS	nodulin MtN21 /EamA-like transporter family protei		nodulin MtN21 /EamA-like transporter family protei	0	0	0	0	0	0	0	0	0	0	0	1	0	1	0	0	0	1	12.3333	14.5556	18.3333	3	0
26257	at3g56860	1030	1939	alt_3_prime	three_prime_UTR	UBP1-associated protein 2A	encodes a nuclear protein that binds to RNA with a	UBP1-associated protein 2A (UBA2A); FUNCTIONS IN:	0	0	0	0	0	0	1	0	0	0	0	1	0	1	0	0	0	0	12	14.55	16.3333	3	0
32053	at5g61410	995	1135	alt_3_prime	CDS	D-ribulose-5-phosphate-3-epimerase	Arabidopsis thaliana ribulose-5-phosphate-3-epimer	D-ribulose-5-phosphate-3-epimerase (RPE); FUNCTION	0	0	0	0	0	0	0	0	0	0	0	0	0	1	0	0	0	0	6	14.5385	18	1	0
23964	at2g47910	239	315	alt_3_prime	CDS	chlororespiratory reduction 6	Encodes a chloroplast thylakoid membrane protein.	chlororespiratory reduction 6 (CRR6); FUNCTIONS IN	0	0	0	0	0	0	1	1	1	1	1	1	0	1	1	0	1	1	14.4	14.5333	14.6	10	0
25004	at3g17650	1343	1423	alt_3_prime	CDS	YELLOW STRIPE like 5	Arabidopsis thaliana metal-nicotianamine transport	YELLOW STRIPE like 5 (YSL5); FUNCTIONS IN: oligope	1	1	1	0	1	1	1	1	1	1	1	1	1	1	1	1	1	1	10.9412	14.5147	18.4118	17	0
31887	at5g58200	1963	2045	alt_3_prime	CDS	Calcineurin-like metallo-phosphoesterase superfami		Calcineurin-like metallo-phosphoesterase superfami	0	0	0	0	0	0	0	0	1	1	1	1	0	1	1	1	1	1	11.4444	14.5096	16.1111	9	0
21488	at1g73480	2872	2956	alt_3_prime	CDS	alpha/beta-Hydrolases superfamily protein		alpha/beta-Hydrolases superfamily protein; FUNCTIO	0	0	1	0	1	0	0	0	0	0	0	0	0	0	0	0	0	0	13.5	14.5	15	2	0
32137	at5g63200	2200	2730	alt_3_prime	CDS	tetratricopeptide repeat (TPR)-containing protein		tetratricopeptide repeat (TPR)-containing protein;	0	0	0	0	0	0	0	0	0	0	1	0	0	0	0	0	0	0	0	14.5	19	1	0
30939	at5g40910	495	592	alt_5_prime	CDS	Disease resistance protein (TIR-NBS-LRR class) fam		Disease resistance protein (TIR-NBS-LRR class) fam	0	0	0	0	0	0	0	1	1	1	1	1	0	1	1	1	0	1	10.1111	14.4881	17.2222	9	0
25005	at3g17650	1343	1491	alt_3_prime	CDS	YELLOW STRIPE like 5	Arabidopsis thaliana metal-nicotianamine transport	YELLOW STRIPE like 5 (YSL5); FUNCTIONS IN: oligope	0	0	1	0	1	0	1	1	0	0	1	1	0	1	1	0	1	1	10.6	14.4591	17.6	10	0
30602	at5g26610	48	248	alt_3_prime	five_prime_UTR	D111/G-patch domain-containing protein		D111/G-patch domain-containing protein; FUNCTIONS	0	0	0	0	0	0	0	0	0	0	0	1	0	1	1	0	0	1	13	14.4375	15	4	0
18861	at1g12470	461	609	alt_5_prime	CDS	zinc ion binding		zinc ion binding; FUNCTIONS IN: zinc ion binding;	0	1	1	0	0	0	0	1	0	0	1	1	0	0	1	0	0	0	0	14.4355	23.1667	6	0
29222	at5g04410	782	898	alt_3_prime	CDS	NAC domain containing protein 2	NAC family member functions as a transcriptional a	NAC domain containing protein 2 (NAC2); CONTAINS I	1	0	1	0	1	1	1	1	1	1	1	1	0	1	1	1	1	1	14.3333	14.4	14.4667	15	0
21208	at1g68540	148	244	alt_3_prime	CDS	NAD(P)-binding Rossmann-fold superfamily protein		NAD(P)-binding Rossmann-fold superfamily protein;	0	0	0	0	0	0	1	0	0	0	0	0	0	0	0	0	0	0	1	14.3636	16	1	0
26643	at3g62550	580	816	alt_3_prime	CDS	Adenine nucleotide alpha hydrolases-like superfami		Adenine nucleotide alpha hydrolases-like superfami	0	0	0	0	0	0	1	1	0	0	0	1	0	0	0	0	0	0	11.6667	14.3611	16.6667	3	0
29906	at5g14740	2617	2750	alt_3_prime	CDS	carbonic anhydrase 2	Encodes a beta carbonic anhydrase likely to be loc	carbonic anhydrase 2 (CA2); FUNCTIONS IN: carbonat	0	0	0	0	0	0	0	1	0	0	0	0	0	0	0	0	0	1	14	14.3333	14.5	2	0
29272	at5g04810	1663	1743	alt_3_prime	CDS	pentatricopeptide (PPR) repeat-containing protein		pentatricopeptide (PPR) repeat-containing protein;	1	0	0	0	0	0	1	1	0	0	0	1	0	1	1	0	0	1	0.142857	14.3333	20.5714	7	0
27325	at4g12720	995	1083	alt_3_prime	CDS	MutT/nudix family protein	Encodes a protein with ADP-ribose hydrolase activi	NUDT7; FUNCTIONS IN: in 6 functions; INVOLVED IN:	0	0	1	0	0	0	0	0	1	0	1	0	1	0	0	0	0	0	8.75	14.3235	18.5	4	0
27360	at4g13350	2270	2402	alt_5_prime	CDS	NSP (nuclear shuttle protein)-interacting GTPase	Encodes a GTPase that interacts with nuclear shutt	NSP (nuclear shuttle protein)-interacting GTPase (	0	0	0	0	1	0	0	0	0	0	0	0	0	1	0	0	0	0	11.5	14.3056	16.5	2	0
22132	at2g05310	646	717	alt_5_prime	CDS			unknown protein; FUNCTIONS IN: molecular_function	0	0	0	0	0	0	0	0	0	0	1	0	0	1	1	0	0	0	6.66667	14.2857	17.3333	3	0
20558	at1g54320	1769	1876	alt_5_prime	CDS	LEM3 (ligand-effect modulator 3) family protein /		LEM3 (ligand-effect modulator 3) family protein /	0	0	0	0	0	0	0	0	0	0	1	0	0	0	1	0	0	0	3.5	14.2857	20.5	2	0
22086	at2g04039	304	386	alt_3_prime	CDS;five_prime_UTR			unknown protein; FUNCTIONS IN: molecular_function	0	0	0	0	0	0	0	0	0	0	0	1	0	1	0	0	0	0	13.5	14.2778	17	2	0
31564	at5g52100	933	1014	alt_5_prime	CDS	Dihydrodipicolinate reductase bacterial/plant	Is essential for chloroplast NAD(P)H dehydrogenase	chlororespiration reduction 1 (crr1); FUNCTIONS IN	0	0	0	0	0	0	0	1	1	0	0	1	0	1	0	0	0	0	3.75	14.2582	57	4	0
18500	at1g07280	1824	1940	alt_3_prime	CDS	Tetratricopeptide repeat (TPR)-like superfamily pr		Tetratricopeptide repeat (TPR)-like superfamily pr	1	0	1	0	1	1	0	0	0	0	0	0	0	0	0	0	0	0	3.25	14.2581	25	4	0
28134	at4g26180	1048	1126	alt_3_prime	CDS	Mitochondrial substrate carrier family protein		Mitochondrial substrate carrier family protein; FU	0	0	1	0	0	0	0	0	0	0	0	0	0	0	0	0	0	1	3	14.25	19	2	0
27429	at4g14400	92	231	alt_3_prime	CDS;five_prime_UTR	ankyrin repeat family protein	encodes a novel protein with putative ankyrin and	ACCELERATED CELL DEATH 6 (ACD6); CONTAINS InterPro	0	0	0	0	0	0	0	0	1	0	0	0	0	0	0	0	0	0	1	14.2353	21	1	0
28669	at4g33530	1930	2008	alt_5_prime	CDS	K+ uptake permease 5	potassium transporter	K+ uptake permease 5 (KUP5); FUNCTIONS IN: potassi	1	1	1	1	1	1	1	1	1	1	1	1	0	1	1	1	1	1	11.9412	14.2185	15.8824	17	0
21117	at1g67300	1037	1190	alt_3_prime	CDS	Major facilitator superfamily protein		Major facilitator superfamily protein; FUNCTIONS I	1	0	1	0	1	1	1	1	1	1	1	1	1	1	1	1	1	1	11.375	14.1922	24.625	16	0
29120	at5g02940	3022	3125	alt_5_prime	CDS	Protein of unknown function (DUF1012)		Protein of unknown function (DUF1012); LOCATED IN:	0	0	0	0	0	0	0	0	0	0	1	0	0	0	0	0	0	0	0	14.1667	26	1	0
27034	at4g05320	742	1130	alt_3_prime	CDS	polyubiquitin 10	One of five polyubiquitin genes in A. thaliana. T	polyubiquitin 10 (UBQ10); INVOLVED IN: protein mod	0	0	0	0	0	0	0	0	0	0	1	0	0	0	0	0	0	0	8	14.1449	18	1	0
31746	at5g55100	2834	2974	alt_3_prime	CDS	SWAP (Suppressor-of-White-APricot)/surp domain-con		SWAP (Suppressor-of-White-APricot)/surp domain-con	0	0	0	0	1	1	1	1	1	1	1	1	0	1	1	1	0	1	3.41667	14.1346	36.5	12	0
21171	at1g68010	743	820	alt_3_prime	CDS	hydroxypyruvate reductase	Encodes hydroxypyruvate reductase.	hydroxypyruvate reductase (HPR); FUNCTIONS IN: gly	0	0	0	0	0	0	0	0	0	0	0	1	0	1	0	0	0	0	12	14.1304	16	2	0
24441	at3g07590	457	534	alt_5_prime	CDS	Small nuclear ribonucleoprotein family protein		Small nuclear ribonucleoprotein family protein; FU	0	0	0	0	0	0	1	0	1	0	1	0	0	0	0	0	0	0	1.66667	14.128	30.3333	3	0
25439	at3g26830	927	1042	alt_3_prime	CDS	Cytochrome P450 superfamily protein	Mutations in pad3 are defective in biosynthesis of	PHYTOALEXIN DEFICIENT 3 (PAD3); FUNCTIONS IN: dihy	0	0	0	0	0	1	0	0	0	0	0	0	0	0	0	0	0	0	12	14.1111	17	1	0
21126	at1g67310	4548	4646	alt_5_prime	CDS	Calmodulin-binding transcription activator protein		Calmodulin-binding transcription activator protein	1	0	1	0	1	1	1	1	1	1	1	1	1	1	1	0	1	1	5.46667	14.0954	21.5333	15	0
21312	at1g70590	641	726	alt_3_prime	CDS	F-box family protein		F-box family protein; FUNCTIONS IN: binding; INVOL	1	1	1	1	1	1	1	1	1	1	1	1	0	1	1	1	1	1	6.88235	14.0408	22.4118	17	0
30055	at5g17670	893	999	alt_5_prime	CDS	alpha/beta-Hydrolases superfamily protein		alpha/beta-Hydrolases superfamily protein; FUNCTIO	0	0	0	0	0	0	0	0	0	0	1	1	0	1	1	0	1	0	12.4	14.0267	16.8	5	0
22645	at2g24850	413	439	alt_5_prime	CDS	tyrosine aminotransferase 3	Encodes a tyrosine aminotransferase that is respon	tyrosine aminotransferase 3 (TAT3); CONTAINS Inter	0	0	0	0	0	0	0	0	1	0	1	0	0	0	1	0	0	0	7.66667	14.0229	22.6667	3	0
24099	at3g02070	276	421	alt_5_prime	five_prime_UTR	Cysteine proteinases superfamily protein		Cysteine proteinases superfamily protein; CONTAINS	0	0	0	0	1	0	0	0	0	0	0	0	0	0	0	0	0	0	7	14.0169	19	1	0
21430	at1g72640	1238	1325	alt_3_prime	CDS	NAD(P)-binding Rossmann-fold superfamily protein		NAD(P)-binding Rossmann-fold superfamily protein;	1	0	1	0	1	0	1	1	1	1	1	1	0	1	1	1	1	1	13.7857	14.0079	14.1429	14	0
29210	at5g04250	1864	1956	alt_3_prime	CDS	Cysteine proteinases superfamily protein		Cysteine proteinases superfamily protein; CONTAINS	0	0	0	0	0	0	1	0	0	0	0	0	0	0	0	0	0	1	14	14	14	2	0
20637	at1g56010	784	879	alt_3_prime	CDS	NAC domain containing protein 1	Encodes a transcription factor involved in shoot a	NAC domain containing protein 1 (NAC1); CONTAINS I	0	0	0	0	0	0	0	0	0	0	0	0	0	0	0	1	0	0	14	14	14	1	0
18216	at1g03430	625	742	alt_3_prime	CDS	histidine-containing phosphotransfer factor 5	Encodes AHP5 one of the six Arabidopsis thaliana h	histidine-containing phosphotransfer factor 5 (AHP	0	0	1	0	0	0	0	0	1	0	1	0	0	0	0	0	0	0	11.3333	13.9762	16	3	0
24908	at3g15980	427	717	alt_5_prime	CDS;three_prime_UTR	Coatomer beta' subunit		Coatomer beta' subunit; FUNCTIONS IN: structural m	1	1	1	0	1	1	1	1	1	1	1	1	1	1	1	1	1	1	5.29412	13.9754	20.0588	17	0
23912	at2g47060	1325	1501	alt_5_prime	CDS;five_prime_UTR	Protein kinase superfamily protein		Protein kinase superfamily protein; FUNCTIONS IN:	0	0	0	0	0	1	0	0	0	0	0	0	0	0	0	0	0	0	4	13.975	22	1	0
21753	at1g78070	804	1279	alt_3_prime	CDS	Transducin/WD40 repeat-like superfamily protein		Transducin/WD40 repeat-like superfamily protein; C	1	0	1	0	0	0	0	0	0	0	0	0	0	0	0	0	0	0	3	13.9414	48.5	2	0
29775	at5g13020	878	1125	alt_5_prime	CDS	Emsy N Terminus (ENT)/ plant Tudor-like domains-co		Emsy N Terminus (ENT)/ plant Tudor-like domains-co	0	0	0	0	0	0	0	0	0	1	0	0	0	0	1	0	0	0	2	13.9346	25	2	0
22914	at2g29210	1105	1192	alt_3_prime	CDS	splicing factor PWI domain-containing protein		splicing factor PWI domain-containing protein; INV	1	1	1	1	1	1	1	1	1	1	1	1	1	1	1	1	1	1	8.77778	13.8811	16.2222	18	0
28060	at4g24960	171	447	alt_3_prime	CDS;five_prime_UTR	HVA22 homologue D	Homologous to a eukaryote specific ABA- and stress	HVA22 homologue D (HVA22D); CONTAINS InterPro DOMA	0	0	1	0	0	0	0	0	0	0	0	0	0	0	0	0	0	0	0	13.8662	56	1	0
24760	at3g13870	1741	1850	alt_3_prime	CDS	Root hair defective 3 GTP-binding protein (RHD3)	required for regulated cell expansion and normal r	ROOT HAIR DEFECTIVE 3 (RHD3); FUNCTIONS IN: GTP bi	0	0	0	0	0	0	0	0	0	0	0	1	0	0	0	0	0	0	9	13.85	21	1	0
19789	at1g30590	2979	3084	alt_3_prime	CDS	RNA polymerase I specific transcription initiation		RNA polymerase I specific transcription initiation	0	0	0	0	0	0	0	0	0	0	0	0	0	0	1	0	0	0	13	13.8462	15	1	0
24249	at3g04490	7646	7764	alt_5_prime	CDS			unknown protein; BEST Arabidopsis thaliana protein	0	0	0	0	0	0	0	0	0	0	0	1	0	0	0	0	0	0	1	13.8339	54	1	0
24989	at3g17240	1672	2023	alt_3_prime	CDS	lipoamide dehydrogenase 2	lipoamide dehydrogenase precursor	lipoamide dehydrogenase 2 (mtLPD2); FUNCTIONS IN:	0	0	0	0	0	1	0	1	1	1	0	1	0	0	0	1	0	0	11.8333	13.8111	15.6667	6	0
25344	at3g24420	692	1656	alt_3_prime	CDS	alpha/beta-Hydrolases superfamily protein		alpha/beta-Hydrolases superfamily protein; FUNCTIO	1	0	0	0	0	0	1	0	0	0	0	0	0	1	0	0	0	0	13	13.8095	16	3	0
26574	at3g61470	648	742	alt_3_prime	CDS	photosystem I light harvesting complex gene 2	Encodes a component of the light harvesting antenn	photosystem I light harvesting complex gene 2 (LHC	1	1	0	0	1	1	0	0	1	0	1	1	1	1	1	1	1	0	13.0833	13.803	14.1667	12	0
29337	at5g05730	587	688	alt_3_prime	CDS	anthranilate synthase alpha subunit 1	ASA1 encodes the alpha subunit of anthranilate syn	anthranilate synthase alpha subunit 1 (ASA1); FUNC	1	0	1	0	1	1	0	1	1	0	1	1	0	1	0	1	0	0	12.6	13.7889	15.9	10	0
28502	at4g31650	1424	1505	alt_5_prime	CDS	Transcriptional factor B3 family protein		Transcriptional factor B3 family protein; FUNCTION	0	0	0	0	0	0	1	0	1	0	1	1	0	0	0	0	1	1	1.5	13.7627	28.3333	6	0
21389	at1g71720	1200	1307	alt_5_prime	CDS	Nucleic acid-binding proteins superfamily		Nucleic acid-binding proteins superfamily; FUNCTIO	0	0	0	0	0	0	1	0	0	0	0	0	0	1	1	0	1	0	13.75	13.75	13.75	4	0
18906	at1g13350	3417	3544	alt_5_prime	CDS	Protein kinase superfamily protein		Protein kinase superfamily protein; FUNCTIONS IN:	1	0	1	0	0	1	1	1	1	1	1	1	1	1	1	1	1	1	5.6	13.7444	24.1333	15	0
30319	at5g21930	1535	1649	alt_3_prime	CDS	P-type ATPase of Arabidopsis 2	P-Type ATPase mediates copper transport to chlorop	P-type ATPase of Arabidopsis 2 (PAA2); CONTAINS In	1	0	0	0	0	0	1	1	1	1	1	1	1	1	1	1	1	1	13.6154	13.7143	13.7692	13	0
18902	at1g13310	833	931	alt_5_prime	CDS	Endosomal targeting BRO1-like domain-containing pr		Endosomal targeting BRO1-like domain-containing pr	0	0	0	0	0	0	0	0	0	0	0	0	0	0	1	0	0	0	13	13.7143	16	1	0
28782	at4g34950	695	1134	alt_3_prime	CDS	Major facilitator superfamily protein		Major facilitator superfamily protein; CONTAINS In	0	0	0	0	1	0	0	0	0	0	0	0	0	0	0	0	0	0	12	13.7143	17	1	0
27091	at4g08870	1107	1133	alt_5_prime	CDS	Arginase/deacetylase superfamily protein	Encodes one of the two arginase in the genome. Gen	Arginase/deacetylase superfamily protein; FUNCTION	1	0	0	0	0	0	0	0	0	0	0	0	0	0	0	0	0	1	7.5	13.7054	19	2	0
30182	at5g19460	1369	1443	alt_3_prime	CDS	nudix hydrolase homolog 20		nudix hydrolase homolog 20 (NUDT20); FUNCTIONS IN:	0	0	0	0	0	0	0	0	1	0	0	0	0	0	0	0	0	1	10	13.6728	17.5	2	0
28853	at4g36440	1788	1876	alt_5_prime	CDS			unknown protein; FUNCTIONS IN: molecular_function	0	0	0	0	0	0	0	0	0	0	1	0	0	0	0	0	0	0	0	13.6667	18	1	0
31256	at5g46470	6148	6499	alt_5_prime	three_prime_UTR	disease resistance protein (TIR-NBS-LRR class) fam	Encodes RPS6 (RESISTANT TO P. SYRINGAE 6) a member	RESISTANT TO P. SYRINGAE 6 (RPS6); FUNCTIONS IN: t	0	0	1	0	0	0	0	0	0	0	0	0	0	0	0	1	0	0	5	13.6389	23	2	0
27821	at4g21400	621	708	alt_3_prime	CDS	cysteine-rich RLK (RECEPTOR-like protein kinase) 2	Encodes a cysteine-rich receptor-like protein kina	cysteine-rich RLK (RECEPTOR-like protein kinase) 2	1	1	1	0	1	1	1	1	1	1	0	1	0	0	1	0	0	0	7.27273	13.622	17.3636	11	0
19386	at1g22850	642	914	alt_3_prime	CDS	SNARE associated Golgi protein family		SNARE associated Golgi protein family; INVOLVED IN	0	0	0	0	0	0	0	0	0	0	0	0	0	1	1	0	0	0	7.5	13.602	20	2	0
30654	at5g27700	821	1128	alt_3_prime	five_prime_UTR	Ribosomal protein S21e		Ribosomal protein S21e ; FUNCTIONS IN: structural	0	0	0	0	0	0	0	0	0	0	0	0	0	0	0	0	0	1	7	13.6	21	1	0
23050	at2g31840	1696	1826	alt_5_prime	five_prime_UTR	Thioredoxin superfamily protein		Thioredoxin superfamily protein; LOCATED IN: chlor	1	0	1	0	0	0	1	1	1	1	1	1	0	1	0	0	0	1	0.1	13.6	19.3	10	0
30873	at5g38420	477	639	alt_3_prime	CDS	Ribulose bisphosphate carboxylase (small chain) fa		Ribulose bisphosphate carboxylase (small chain) fa	0	1	1	0	0	0	0	1	0	0	0	0	1	1	0	1	0	0	10.3333	13.587	16.5	6	0
26229	at3g56450	1406	1636	alt_3_prime	CDS	alpha-soluble NSF attachment protein 1	member of alpha-SNAP Gene Family	alpha-soluble NSF attachment protein 1 (ALPHA-SNAP	1	0	1	0	1	0	1	1	1	1	1	1	0	1	1	0	1	1	13.1538	13.5846	13.7692	13	0
20972	at1g64720	756	833	alt_5_prime	CDS	Polyketide cyclase/dehydrase and lipid transport s	membrane related protein CP5	CP5; FUNCTIONS IN: molecular_function unknown; INV	0	0	0	0	0	0	0	0	0	0	1	0	0	1	0	0	0	0	5.5	13.5833	18	2	0
29295	at5g05140	1369	1448	alt_3_prime	CDS	Transcription elongation factor (TFIIS) family pro		Transcription elongation factor (TFIIS) family pro	1	1	1	0	1	1	0	0	1	1	1	1	1	0	1	1	1	1	11.3571	13.5639	15	14	0
32052	at5g61380	1676	1736	alt_3_prime	CDS	CCT motif -containing response regulator protein	Pseudo response regulator involved in the generati	TIMING OF CAB EXPRESSION 1 (TOC1); CONTAINS InterP	0	0	0	0	0	0	0	0	0	0	0	0	0	0	0	0	0	1	10	13.56	16	1	0
23983	at2g48020	2482	2572	alt_3_prime	CDS	Major facilitator superfamily protein		Major facilitator superfamily protein; FUNCTIONS I	0	0	0	0	0	0	0	0	0	0	0	1	0	0	0	0	0	0	11	13.5556	16	1	0
27628	at4g17560	748	842	alt_3_prime	CDS	Ribosomal protein L19 family protein		Ribosomal protein L19 family protein; FUNCTIONS IN	0	0	0	0	0	0	1	0	0	0	0	0	0	0	0	0	0	0	4	13.5	17	1	0
30123	at5g18680	1064	1303	alt_3_prime	CDS	tubby like protein 11	Member of TLP family	tubby like protein 11 (TLP11); CONTAINS InterPro D	0	0	0	0	0	0	0	0	0	0	1	0	0	0	0	0	0	0	12	13.5	17	1	0
23827	at2g45695	538	616	alt_3_prime	CDS	Ubiquitin related modifier 1		Ubiquitin related modifier 1; FUNCTIONS IN: molecu	0	0	0	0	0	0	0	0	0	0	0	1	0	0	1	0	0	1	13	13.4912	14.3333	3	0
23463	at2g39580	4036	4173	alt_3_prime	CDS			CONTAINS InterPro DOMAIN/s: Putative zinc-finger d	1	1	1	0	1	1	1	1	1	1	1	1	0	1	1	1	0	0	2.71429	13.4851	27.9286	14	0
20405	at1g52000	2568	2922	alt_3_prime	five_prime_UTR	Mannose-binding lectin superfamily protein		Mannose-binding lectin superfamily protein; FUNCTI	1	0	1	0	1	1	1	1	1	1	1	1	0	1	1	0	1	1	2.78571	13.4714	32.2857	14	0
26010	at3g52430	486	1548	alt_3_prime	CDS	alpha/beta-Hydrolases superfamily protein	Encodes a lipase-like gene that is important for s	PHYTOALEXIN DEFICIENT 4 (PAD4); CONTAINS InterPro	0	0	0	0	0	0	0	0	0	0	0	0	0	0	0	1	1	0	11	13.4625	16	2	0
20089	at1g44350	2855	2953	alt_5_prime	CDS	IAA-leucine resistant (ILR)-like gene 6	encodes a protein similar to IAA amino acid conjug	IAA-leucine resistant (ILR)-like gene 6 (ILL6); FU	0	0	1	0	0	0	0	0	0	0	0	0	0	0	0	0	0	0	1	13.4622	29	1	0
19840	at1g31550	364	467	alt_3_prime	CDS	GDSL-like Lipase/Acylhydrolase superfamily protein		GDSL-like Lipase/Acylhydrolase superfamily protein	0	0	0	0	0	0	0	0	0	0	0	0	0	0	1	0	0	0	12	13.4615	17	1	0
21748	at1g78010	1761	1873	alt_3_prime	CDS	tRNA modification GTPase putative		tRNA modification GTPase putative; FUNCTIONS IN: G	0	0	1	0	1	0	1	1	1	1	1	1	0	1	1	0	1	1	13.1667	13.4405	13.5833	12	0
23041	at2g31800	1504	1599	alt_3_prime	CDS	Integrin-linked protein kinase family		Integrin-linked protein kinase family; FUNCTIONS I	1	0	1	0	1	0	1	1	1	1	1	1	0	1	1	1	1	1	13.4286	13.4286	13.4286	14	0
26226	at3g56450	378	704	alt_5_prime	CDS	alpha-soluble NSF attachment protein 1	member of alpha-SNAP Gene Family	alpha-soluble NSF attachment protein 1 (ALPHA-SNAP	0	0	0	0	0	0	0	0	0	0	0	1	0	0	0	0	0	0	9	13.4242	15	1	0
18222	at1g03590	1026	1102	alt_3_prime	CDS	Protein phosphatase 2C family protein		Protein phosphatase 2C family protein; FUNCTIONS I	0	0	0	0	0	0	0	0	0	0	0	0	0	0	0	0	0	1	7	13.4231	19	1	0
28325	at4g29350	250	742	alt_3_prime	CDS	profilin 2	Encodes profilin2 a low-molecular weight actin mon	profilin 2 (PFN2); FUNCTIONS IN: actin binding pro	0	0	0	0	0	0	0	0	0	0	1	0	0	0	1	0	0	0	11.5	13.4	18	2	0
18172	at1g02910	1705	1816	alt_3_prime	CDS	tetratricopeptide repeat (TPR)-containing protein	Mutants defective in this gene were shown to have	LOW PSII ACCUMULATION1 (LPA1); FUNCTIONS IN: bindi	0	0	0	0	1	0	1	1	1	0	1	0	0	1	1	0	0	1	13.375	13.375	13.375	8	0
25132	at3g19900	627	889	alt_3_prime	CDS			unknown protein; FUNCTIONS IN: molecular_function	1	0	0	0	0	0	1	0	1	1	1	0	0	0	1	0	0	0	12.1667	13.375	16	6	0
30964	at5g41370	1245	1395	alt_3_prime	CDS	homolog of xeroderma pigmentosum complementation g	Encodes XPB1 a DNA repair protein and transcriptio	homolog of xeroderma pigmentosum complementation g	0	0	0	0	0	0	0	0	0	0	0	0	0	1	0	0	0	0	4	13.3571	30	1	0
18483	at1g07110	880	1034	alt_5_prime	CDS	fructose-26-bisphosphatase	Encodes the bifunctional enzyme fructose-6-phospha	fructose-26-bisphosphatase (F2KP); FUNCTIONS IN: f	0	0	0	0	0	0	0	0	0	0	0	0	0	1	0	0	0	0	10	13.3548	16	1	0
29653	at5g11580	458	724	alt_3_prime	CDS	Regulator of chromosome condensation (RCC1) family		Regulator of chromosome condensation (RCC1) family	0	0	0	0	0	0	1	1	0	0	1	1	0	1	1	0	1	0	12.8571	13.3429	13.5714	7	0
21421	at1g72500	1032	1146	alt_3_prime	CDS			LOCATED IN: plasma membrane; EXPRESSED IN: 23 plan	1	0	1	1	1	1	1	0	0	0	1	1	0	0	1	0	0	1	13.3	13.325	13.4	10	0
23231	at2g35510	710	777	alt_5_prime	CDS	similar to RCD one 1	Encodes a WWE domain-containing protein with 76% s	similar to RCD one 1 (SRO1); FUNCTIONS IN: NAD+ AD	0	0	0	0	0	0	0	0	0	0	0	1	0	1	0	1	0	0	5.66667	13.3185	20.3333	3	0
25583	at3g29390	3216	3704	alt_3_prime	CDS	RS2-interacting KH protein	Nuclear localized K-homology containing protein th	RS2-interacting KH protein (RIK); FUNCTIONS IN: RN	0	0	1	0	1	1	1	1	0	1	1	1	0	1	1	1	1	1	3.92308	13.3059	25.9231	13	0
25445	at3g26840	2283	2595	alt_5_prime	CDS	Esterase/lipase/thioesterase family protein		Esterase/lipase/thioesterase family protein; FUNCT	0	0	0	0	0	0	0	0	0	0	0	0	0	0	1	0	0	0	4	13.2991	21	1	0
25425	at3g26580	872	970	alt_5_prime	CDS	Tetratricopeptide repeat (TPR)-like superfamily pr		Tetratricopeptide repeat (TPR)-like superfamily pr	1	0	0	0	1	0	1	1	1	1	1	1	0	1	1	1	0	1	10	13.2738	17.1667	12	0
21154	at1g67800	473	558	alt_3_prime	CDS	Copine (Calcium-dependent phospholipid-binding pro		Copine (Calcium-dependent phospholipid-binding pro	0	0	0	0	0	0	0	0	0	0	1	0	0	0	0	0	0	0	13	13.25	15	1	0
28133	at4g26180	1045	1126	alt_3_prime	CDS	Mitochondrial substrate carrier family protein		Mitochondrial substrate carrier family protein; FU	0	0	1	1	1	1	1	1	0	1	1	1	0	1	1	1	0	1	6.46154	13.2475	15.8462	13	0
32438	at5g67480	1156	1322	alt_3_prime	CDS	BTB and TAZ domain protein 4	BTB and TAZ domain protein. Located in cytoplasm a	BTB and TAZ domain protein 4 (BT4); FUNCTIONS IN:	0	0	0	0	0	0	0	0	0	1	0	1	0	0	0	0	0	0	9.5	13.2407	16.5	2	0
18082	at1g01710	3018	3117	alt_3_prime	CDS	Acyl-CoA thioesterase family protein		Acyl-CoA thioesterase family protein; FUNCTIONS IN	0	0	0	0	0	0	0	0	0	0	1	1	0	1	0	1	0	1	13.2	13.2	13.2	5	0
29803	at5g13390	2009	2091	alt_3_prime	CDS	no exine formation 1	Required for normal pollen development and lipid a	NO EXINE FORMATION 1 (NEF1); LOCATED IN: chloropla	1	1	1	0	1	1	1	1	1	1	1	1	1	1	1	1	1	1	12.8235	13.1765	13.2941	17	0
24413	at3g07090	1504	1760	alt_3_prime	five_prime_UTR	PPPDE putative thiol peptidase family protein		PPPDE putative thiol peptidase family protein; CON	0	0	1	0	0	0	0	0	1	0	0	0	0	0	0	0	0	0	0	13.1667	19.5	2	0
23951	at2g47700	506	609	alt_3_prime	CDS	RING/U-box superfamily protein		RED AND FAR-RED INSENSITIVE 2 (RFI2); CONTAINS Int	0	0	0	0	0	0	0	0	0	0	0	0	0	1	0	0	0	0	13	13.16	17	1	0
24094	at3g02020	328	436	alt_5_prime	CDS	aspartate kinase 3	encodes a monofunctional aspartate kinase	aspartate kinase 3 (AK3); CONTAINS InterPro DOMAIN	0	0	1	0	0	0	0	1	1	0	1	0	0	0	1	0	1	0	11.1667	13.141	17	6	0
30795	at5g36170	1105	1186	alt_3_prime	CDS	high chlorophyll fluorescent 109	Required for normal processing of polycistronic pl	high chlorophyll fluorescent 109 (HCF109); FUNCTIO	1	0	1	0	0	1	1	1	1	1	1	1	1	1	1	1	1	1	13.1333	13.1333	13.1333	15	0
19613	at1g27520	1699	1875	alt_3_prime	CDS	Glycosyl hydrolase family 47 protein		Glycosyl hydrolase family 47 protein; FUNCTIONS IN	0	0	0	0	0	0	0	0	1	0	1	0	0	1	1	0	0	1	11	13.1294	17	5	0
31747	at5g55100	2875	2974	alt_3_prime	CDS	SWAP (Suppressor-of-White-APricot)/surp domain-con		SWAP (Suppressor-of-White-APricot)/surp domain-con	0	0	0	0	0	0	0	0	0	0	1	0	0	0	0	0	0	0	3	13.1057	43	1	0
29048	at5g01530	657	922	alt_3_prime	CDS	light harvesting complex photosystem II		light harvesting complex photosystem II (LHCB4.1);	0	0	0	0	0	0	0	0	0	0	0	0	0	1	0	0	0	0	7	13.087	20	1	0
27650	at4g17900	1457	1625	alt_5_prime	CDS	PLATZ transcription factor family protein		PLATZ transcription factor family protein; CONTAIN	0	0	0	0	0	0	0	0	1	0	1	0	0	1	0	0	0	0	3.33333	13.0594	20.3333	3	0
30899	at5g39510	1825	1984	alt_3_prime	CDS	Vesicle transport v-SNARE family protein	Encodes a member of SNARE gene family. Homologous	SHOOT GRAVITROPSIM 4 (SGR4); FUNCTIONS IN: recepto	1	0	0	0	1	0	1	0	1	1	1	1	0	1	1	1	1	1	11.1667	13.0238	13.6667	12	0
19670	at1g28580	1061	1295	alt_3_prime	CDS	GDSL-like Lipase/Acylhydrolase superfamily protein		GDSL-like Lipase/Acylhydrolase superfamily protein	0	0	0	0	0	0	0	0	0	0	1	0	0	0	0	0	0	0	9	13.0189	15	1	0
31482	at5g50950	3270	3367	alt_3_prime	CDS	FUMARASE 2	Encodes a fumarase enzyme initially shown to be in	FUMARASE 2 (FUM2); FUNCTIONS IN: fumarate hydratas	1	0	0	0	0	0	0	1	0	0	0	1	0	0	1	0	0	0	6.25	13	16	4	0
24925	at3g16220	671	764	alt_3_prime	CDS	Predicted eukaryotic LigT		Predicted eukaryotic LigT; FUNCTIONS IN: molecular	0	0	0	0	0	0	0	0	0	0	0	0	0	0	1	0	0	0	13	13	13	1	0
27712	at4g18730	441	561	alt_5_prime	CDS	ribosomal protein L16B	encodes a cytosolic ribosomal protein L16 which is	ribosomal protein L16B (RPL16B); FUNCTIONS IN: str	0	0	0	0	0	0	0	0	0	0	1	0	0	0	1	0	0	0	6	12.9808	15	2	0
19790	at1g30590	3161	3264	alt_3_prime	CDS	RNA polymerase I specific transcription initiation		RNA polymerase I specific transcription initiation	1	1	1	0	1	1	1	1	1	1	1	1	1	1	1	1	1	1	12.3529	12.9804	13.1765	17	0
18156	at1g02840	1729	2037	alt_3_prime	CDS	RNA-binding (RRM/RBD/RNP motifs) family protein	SR1 is a plant homologue of the human general/alte	SR1; FUNCTIONS IN: RNA binding nucleotide binding	0	1	1	0	1	1	1	1	1	0	1	1	0	1	1	1	1	0	2.30769	12.9761	34	13	0
31893	at5g58240	864	944	alt_3_prime	CDS	FRAGILE HISTIDINE TRIAD	Encodes a Fhit protein. Has nucleoside phosphorami	FRAGILE HISTIDINE TRIAD (FHIT); CONTAINS InterPro	1	0	1	0	0	1	1	0	1	1	1	1	0	1	1	0	0	1	4.54545	12.9749	18.8182	11	0
22625	at2g24360	655	730	alt_3_prime	CDS	Protein kinase superfamily protein		Protein kinase superfamily protein; FUNCTIONS IN:	0	0	0	0	0	0	0	0	0	0	0	0	0	0	1	0	0	0	11	12.9583	16	1	0
23458	at2g39550	1409	1659	alt_3_prime	CDS	Prenyltransferase family protein	encodes the beta subunit of geranylgeranyl transfe	PGGT-I; CONTAINS InterPro DOMAIN/s: Terpenoid cyla	1	1	1	0	1	1	1	1	1	1	1	1	0	1	1	0	1	1	12.8	12.95	13.1333	15	0
22254	at2g14750	1123	1191	alt_3_prime	CDS	APS kinase	Encodes adenosine-5'-phosphosulfate kinase. Provid	APS kinase (APK); CONTAINS InterPro DOMAIN/s: Aden	0	0	0	0	0	0	0	0	0	0	0	0	0	0	0	0	0	1	5	12.9444	18	1	0
26717	at3g63420	225	724	alt_3_prime	CDS	Ggamma-subunit 1	heterotrimeric G protein gamma-subunit (AGG1) mRNA	Ggamma-subunit 1 (GG1); FUNCTIONS IN: GTP binding;	0	0	1	0	0	0	0	0	0	0	0	0	0	0	0	0	0	0	12	12.9231	14	1	0
24438	at3g07580	557	705	alt_3_prime	CDS			unknown protein; FUNCTIONS IN: molecular_function	0	0	0	0	0	0	0	0	0	0	0	0	0	0	1	0	0	0	10	12.92	17	1	0
24253	at3g04500	974	1073	alt_3_prime	CDS	RNA-binding (RRM/RBD/RNP motifs) family protein		RNA-binding (RRM/RBD/RNP motifs) family protein; F	0	1	1	0	1	1	1	1	1	1	1	1	1	1	1	1	1	1	7.375	12.9068	19.1875	16	0
27908	at4g23210	716	790	alt_3_prime	CDS;three_prime_UTR	cysteine-rich RLK (RECEPTOR-like protein kinase) 1	Encodes a Cysteine-rich receptor-like kinase (CRK1	cysteine-rich RLK (RECEPTOR-like protein kinase) 1	0	0	1	0	1	1	1	0	1	1	1	1	0	0	1	1	1	1	11.9167	12.8929	13.8333	12	0
25304	at3g23590	2910	3153	alt_3_prime	CDS	REF4-related 1		REF4-related 1 (RFR1); BEST Arabidopsis thaliana p	1	1	1	1	1	1	1	0	0	0	1	1	0	1	1	0	0	1	8.33333	12.837	18.8333	12	0
25297	at3g23550	1114	1255	alt_5_prime	CDS	MATE efflux family protein		MATE efflux family protein; FUNCTIONS IN: antiport	1	0	1	0	1	1	0	0	0	0	1	0	0	0	0	0	0	0	10.4	12.8286	16.2	5	0
28964	at4g38560	200	307	alt_3_prime	CDS	Arabidopsis phospholipase-like protein (PEARLI 4)		Arabidopsis phospholipase-like protein (PEARLI 4)	0	0	0	0	0	0	0	0	1	0	0	0	0	0	0	0	0	0	9	12.8235	17	1	0
25363	at3g24760	1193	1486	alt_5_prime	three_prime_UTR	Galactose oxidase/kelch repeat superfamily protein		Galactose oxidase/kelch repeat superfamily protein	0	1	1	1	1	1	1	1	1	1	1	1	1	1	1	1	0	1	12.25	12.8182	13	16	0
20985	at1g64770	900	987	alt_3_prime	CDS	NDH-dependent cyclic electron flow 1	encodes a novel subunit of the chloroplast NAD(P)H	NDH-dependent cyclic electron flow 1 (NDF2); FUNCT	0	0	0	0	0	0	1	0	0	0	1	0	0	1	0	0	0	0	12.3333	12.7949	14.6667	3	0
31200	at5g45500	2529	2724	alt_5_prime	five_prime_UTR	RNI-like superfamily protein		RNI-like superfamily protein; FUNCTIONS IN: molecu	0	0	0	0	0	0	0	0	1	0	1	0	0	0	0	0	0	0	6	12.7656	20	2	0
19989	at1g34315	358	440	alt_3_prime	CDS			unknown protein; FUNCTIONS IN: molecular_function	0	1	0	0	0	0	1	1	0	0	1	1	1	1	1	0	1	0	10.6667	12.7639	14.2222	9	0
30720	at5g29000	2074	2797	alt_3_prime	five_prime_UTR;CDS	Homeodomain-like superfamily protein		Homeodomain-like superfamily protein; FUNCTIONS IN	0	0	0	0	0	0	0	0	0	0	0	1	0	0	1	0	0	1	7.33333	12.7556	17.3333	3	0
30843	at5g37370	2274	2591	alt_5_prime	CDS	PRP38 family protein	encodes a putative splicing factor. Over-expressio	ATSRL1; CONTAINS InterPro DOMAIN/s: PRP38 (InterPr	0	0	0	0	0	0	0	0	1	0	1	0	0	0	0	0	0	0	2	12.7542	25.5	2	0
25578	at3g29390	1593	1756	alt_3_prime	CDS	RS2-interacting KH protein	Nuclear localized K-homology containing protein th	RS2-interacting KH protein (RIK); FUNCTIONS IN: RN	1	0	1	0	0	1	1	1	1	1	0	1	0	1	1	0	0	1	1.90909	12.75	18.7273	11	0
22595	at2g23600	615	1069	alt_3_prime	CDS	acetone-cyanohydrin lyase	Encodes a protein shown to have carboxylesterase a	acetone-cyanohydrin lyase (ACL); FUNCTIONS IN: hyd	0	0	0	0	1	1	1	1	1	0	1	0	0	1	1	1	1	1	11.0909	12.7483	15.7273	11	0
29948	at5g15970	155	274	alt_5_prime	CDS	stress-responsive protein (KIN2) / stress-induced	Encodes a gene that can be induced by cold and abs	KIN2; FUNCTIONS IN: molecular_function unknown; IN	0	0	0	0	0	0	0	0	0	0	1	0	0	0	0	0	0	0	9	12.7442	19	1	0
29212	at5g04280	298	680	alt_3_prime	CDS	RNA-binding (RRM/RBD/RNP motifs) family protein wi		RNA-binding (RRM/RBD/RNP motifs) family protein wi	1	1	1	0	1	1	0	0	1	1	1	1	0	1	1	1	0	0	2.16667	12.7315	29.5833	12	0
25834	at3g49140	2154	2259	alt_3_prime	CDS	Pentatricopeptide repeat (PPR) superfamily protein		Pentatricopeptide repeat (PPR) superfamily protein	0	0	1	0	1	1	1	1	1	1	1	1	0	1	1	1	0	1	6.30769	12.7231	20.4615	13	0
32021	at5g60950	865	941	alt_3_prime	CDS	COBRA-like protein 5 precursor		COBRA-like protein 5 precursor (COBL5); INVOLVED I	0	0	1	0	0	1	0	0	0	0	1	0	0	0	0	0	0	0	8.33333	12.7222	17	3	0
23706	at2g43560	590	671	alt_3_prime	CDS	FKBP-like peptidyl-prolyl cis-trans isomerase fami		FKBP-like peptidyl-prolyl cis-trans isomerase fami	1	0	0	0	0	0	0	1	0	0	1	1	0	1	0	0	0	1	10.1667	12.7092	15	6	0
29427	at5g07350	4886	5251	alt_3_prime	five_prime_UTR	TUDOR-SN protein 1	RNA binding protein with nuclease activity essenti	TUDOR-SN protein 1 (Tudor1); FUNCTIONS IN: RNA bin	1	0	1	1	1	0	1	0	1	0	1	1	0	0	1	0	1	1	12.6364	12.7091	12.7273	11	0
21125	at1g67310	4548	4574	alt_5_prime	CDS	Calmodulin-binding transcription activator protein		Calmodulin-binding transcription activator protein	0	0	0	0	1	0	0	0	0	0	0	0	0	0	0	0	0	0	1	12.7063	24	1	0
31476	at5g50950	2312	2410	alt_3_prime	CDS	FUMARASE 2	Encodes a fumarase enzyme initially shown to be in	FUMARASE 2 (FUM2); FUNCTIONS IN: fumarate hydratas	0	0	1	0	0	0	1	0	0	0	1	0	0	1	1	0	0	0	9.4	12.7	16.4	5	0
31464	at5g50920	2744	2890	alt_3_prime	CDS	CLPC homologue 1	Encodes a protein that is similar to ATP-dependent	CLPC homologue 1 (CLPC1); FUNCTIONS IN: ATP-depend	0	0	0	0	0	0	0	0	0	0	0	0	0	0	1	0	0	1	2.5	12.6877	23.5	2	0
19066	at1g16570	2883	2978	alt_3_prime	five_prime_UTR	UDP-Glycosyltransferase superfamily protein		UDP-Glycosyltransferase superfamily protein; FUNCT	0	0	0	0	0	0	0	0	0	0	1	0	0	0	0	0	0	0	9	12.6774	15	1	0
22153	at2g06025	3312	3537	alt_5_prime	CDS	Acyl-CoA N-acyltransferases (NAT) superfamily prot		Acyl-CoA N-acyltransferases (NAT) superfamily prot	1	0	1	0	1	1	0	1	1	1	1	1	0	0	1	0	0	0	7.7	12.6709	17.3	10	0
19937	at1g33720	665	754	alt_3_prime	CDS	cytochrome P450 family 76 subfamily C polypeptide	member of CYP76C	cytochrome P450 family 76 subfamily C polypeptide	0	0	0	0	0	0	0	0	0	1	0	0	0	0	1	0	0	0	11.5	12.6667	16	2	0
24956	at3g16770	282	533	alt_3_prime	CDS	ethylene-responsive element binding protein	Encodes a member of the ERF (ethylene response fac	ethylene-responsive element binding protein (EBP);	0	0	0	0	0	0	0	0	0	0	0	0	0	0	0	1	0	0	10	12.6429	14	1	0
19958	at1g33980	2076	2143	alt_3_prime	CDS	Smg-4/UPF3 family protein	Involved in mRNA surveillance detects exported mRN	UPF3; FUNCTIONS IN: nucleotide binding; INVOLVED I	0	0	1	0	0	0	0	0	1	0	1	0	0	0	1	0	0	0	11.5	12.6333	13.5	4	0
20360	at1g51760	424	772	alt_5_prime	CDS	peptidase M20/M25/M40 family protein	encodes a member of the six Arabidopsis IAA-amino	IAA-ALANINE RESISTANT 3 (IAR3); FUNCTIONS IN: meta	0	1	1	0	0	1	1	0	0	0	1	0	0	0	0	0	0	0	1.8	12.6174	22.6	5	0
31358	at5g48545	683	842	alt_3_prime	CDS	histidine triad nucleotide-binding 3	Encodes a protein that has adenylylsulfate sulfohy	histidine triad nucleotide-binding 3 (HINT3); CONT	0	0	0	0	0	0	0	0	0	0	0	0	0	0	1	0	0	0	12	12.6	13	1	0
20639	at1g56060	255	281	alt_5_prime	CDS			unknown protein; BEST Arabidopsis thaliana protein	0	0	0	0	0	0	0	0	1	0	0	0	0	0	0	0	0	0	4	12.5818	15	1	0
26301	at3g57460	1672	1786	alt_3_prime	CDS	catalytics;metal ion binding		catalytics;metal ion binding; FUNCTIONS IN: cataly	0	0	0	0	0	0	0	0	1	0	1	0	1	0	1	1	0	0	0.8	12.5778	18.8	5	0
21044	at1g65960	468	2206	alt_3_prime	CDS	glutamate decarboxylase 2	glutamate decarboxylase (GAD2)	glutamate decarboxylase 2 (GAD2); CONTAINS InterPr	0	1	0	0	0	0	0	0	0	0	0	0	0	0	0	0	0	0	1	12.5561	43	1	0
26955	at4g03280	1385	1475	alt_3_prime	CDS	photosynthetic electron transfer C	Encodes the Rieske FeS center of cytochrome b6f co	photosynthetic electron transfer C (PETC); FUNCTIO	0	0	0	0	0	0	1	0	0	0	0	0	0	0	0	0	0	0	10	12.5556	15	1	0
29876	at5g14270	2896	2992	alt_3_prime	CDS	bromodomain and extraterminal domain protein 9		bromodomain and extraterminal domain protein 9 (BE	0	0	0	0	0	0	0	0	0	0	1	0	0	0	0	0	0	0	11	12.5556	14	1	0
27026	at4g05120	1766	1868	alt_5_prime	CDS	Major facilitator superfamily protein	Encodes an equilibrative nucleoside transporter At	FUDR RESISTANT 1 (FUR1); FUNCTIONS IN: nucleoside	1	0	0	0	1	0	0	0	0	0	0	0	0	0	0	0	0	0	12	12.5	13.5	2	0
25239	at3g21810	555	958	alt_3_prime	CDS	Zinc finger C-x8-C-x5-C-x3-H type family protein		Zinc finger C-x8-C-x5-C-x3-H type family protein;	0	0	0	0	0	1	1	0	1	0	1	0	0	0	1	1	0	0	3.66667	12.4968	27.6667	6	0
19118	at1g17380	1100	1287	alt_5_prime	CDS	jasmonate-zim-domain protein 5		jasmonate-zim-domain protein 5 (JAZ5); CONTAINS In	0	0	1	0	0	0	0	0	0	0	0	0	0	0	0	0	0	0	7	12.4874	23	1	0
19170	at1g18200	482	1024	alt_3_prime	CDS	RAB GTPase homolog A6B		RAB GTPase homolog A6B (RABA6b); FUNCTIONS IN: GTP	1	0	0	0	0	0	0	0	0	0	0	0	0	0	0	0	0	0	12	12.4615	14	1	0
19479	at1g24070	2177	2378	alt_5_prime	CDS	cellulose synthase-like A10	encodes a gene similar to cellulose synthase	cellulose synthase-like A10 (CSLA10); FUNCTIONS IN	1	1	1	1	1	1	1	1	1	1	1	1	1	1	1	0	1	1	11	12.458	13.0588	17	0
20971	at1g64720	743	829	alt_3_prime	CDS	Polyketide cyclase/dehydrase and lipid transport s	membrane related protein CP5	CP5; FUNCTIONS IN: molecular_function unknown; INV	0	0	0	0	0	0	1	0	0	0	1	0	0	1	1	1	0	1	5.16667	12.4556	15	6	0
24584	at3g10720	1156	1214	alt_3_prime	CDS	Plant invertase/pectin methylesterase inhibitor su		Plant invertase/pectin methylesterase inhibitor su	0	0	0	0	0	1	0	0	0	0	0	0	0	0	0	0	0	0	10	12.4211	14	1	0
29234	at5g04440	858	991	alt_3_prime	CDS	Protein of unknown function (DUF1997)		Protein of unknown function (DUF1997); FUNCTIONS I	1	1	1	1	1	0	1	0	1	1	1	1	1	1	1	1	1	1	12.125	12.4062	12.875	16	0
24010	at3g01050	1260	1336	alt_3_prime	CDS	membrane-anchored ubiquitin-fold protein 1 precurs		membrane-anchored ubiquitin-fold protein 1 precurs	0	0	0	0	0	0	0	0	0	0	0	1	0	1	0	0	0	0	9.5	12.3909	15	2	0
18029	at1g01020	2369	2490	alt_3_prime	CDS	Arv1-like protein		ARV1; CONTAINS InterPro DOMAIN/s: Arv1-like protei	0	0	0	0	0	0	0	0	0	0	1	0	0	0	0	0	0	0	5	12.3871	21	1	0
26657	at3g62750	1231	1315	alt_3_prime	CDS	beta glucosidase 8		beta glucosidase 8 (BGLU8); FUNCTIONS IN: cation b	0	0	0	0	0	0	0	1	0	0	0	0	0	0	0	0	0	0	10	12.3846	14	1	0
22152	at2g06025	3176	3266	alt_3_prime	CDS	Acyl-CoA N-acyltransferases (NAT) superfamily prot		Acyl-CoA N-acyltransferases (NAT) superfamily prot	0	0	0	0	0	0	0	0	0	0	1	0	0	0	0	0	0	0	4	12.375	17	1	0
20762	at1g60200	3017	3147	alt_5_prime	CDS	splicing factor PWI domain-containing protein / RN		splicing factor PWI domain-containing protein / RN	0	0	0	0	0	0	0	1	0	0	0	0	0	0	0	0	0	1	2	12.3734	48	2	0
24322	at3g05970	1523	1595	alt_3_prime	CDS	long-chain acyl-CoA synthetase 6	encode peroxisomal long-chain acyl-CoA synthetase	long-chain acyl-CoA synthetase 6 (LACS6); FUNCTION	0	0	0	0	0	0	0	0	0	0	0	0	0	0	0	0	0	1	11	12.3684	13	1	0
31720	at5g54710	1964	2146	alt_3_prime	CDS	Ankyrin repeat family protein		Ankyrin repeat family protein; INVOLVED IN: biolog	0	0	1	0	0	1	0	0	0	0	0	0	0	0	0	0	0	0	11.5	12.3636	14.5	2	0
31201	at5g45500	2538	2724	alt_5_prime	five_prime_UTR	RNI-like superfamily protein		RNI-like superfamily protein; FUNCTIONS IN: molecu	0	0	0	0	0	0	0	0	1	0	1	0	0	0	1	0	0	0	5.33333	12.3385	19.3333	3	0
22823	at2g26980	2084	2238	alt_5_prime	CDS	CBL-interacting protein kinase 3	encodes a serine-threonine protein kinase whose ex	CBL-interacting protein kinase 3 (CIPK3); CONTAINS	0	0	0	0	0	0	0	0	0	0	0	0	0	1	0	0	0	0	3	12.3265	19	1	0
21487	at1g73480	2872	2938	alt_3_prime	CDS	alpha/beta-Hydrolases superfamily protein		alpha/beta-Hydrolases superfamily protein; FUNCTIO	0	0	1	0	0	0	0	0	0	0	0	0	0	0	0	0	0	1	6	12.3261	19.5	2	0
32105	at5g62570	1818	1899	alt_5_prime	CDS	Calmodulin binding protein-like		Calmodulin binding protein-like; CONTAINS InterPro	0	0	0	0	1	0	0	0	0	0	0	0	0	1	0	0	1	0	9.33333	12.3214	16.6667	3	0
24417	at3g07160	10737	11122	alt_3_prime	CDS	glucan synthase-like 10	Encodes GSL10 a member of the Glucan Synthase-Like	glucan synthase-like 10 (GSL10); FUNCTIONS IN: 13-	1	1	1	1	1	1	1	1	1	1	1	1	1	1	1	1	1	1	12.2222	12.3148	12.3333	18	0
25908	at3g50810	1013	1118	alt_3_prime	five_prime_UTR	Uncharacterised protein family (UPF0497)		Uncharacterised protein family (UPF0497); CONTAINS	0	0	0	0	0	0	0	0	0	0	0	0	0	0	1	0	0	0	12	12.3	14	1	0
28823	at4g35830	2849	2980	alt_5_prime	CDS	aconitase 1	Encodes an aconitase that can catalyze the convers	aconitase 1 (ACO1); FUNCTIONS IN: aconitate hydrat	0	0	0	0	1	0	0	0	0	0	0	0	0	0	0	0	0	0	9	12.2883	18	1	0
18701	at1g10070	399	516	alt_5_prime	CDS;five_prime_UTR	branched-chain amino acid transaminase 2	Encodes a chloroplast branched-chain amino acid am	branched-chain amino acid transaminase 2 (BCAT-2);	0	0	0	0	0	0	0	0	0	0	0	0	0	0	0	1	0	0	10	12.2857	14	1	0
27387	at4g13670	1149	1568	alt_3_prime	CDS	plastid transcriptionally active 5		plastid transcriptionally active 5 (PTAC5); FUNCTI	0	0	0	0	0	0	0	1	0	0	0	1	0	1	0	0	0	0	0.666667	12.2778	17	3	0
23770	at2g44490	2029	2184	alt_5_prime	CDS	Glycosyl hydrolase superfamily protein	Encodes a glycosyl hydrolase that localizes to per	PENETRATION 2 (PEN2); FUNCTIONS IN: thioglucosidas	0	0	1	0	1	1	0	1	0	0	1	1	0	0	1	0	0	0	7.14286	12.2747	20	7	0
24317	at3g05870	846	936	alt_5_prime	CDS	anaphase-promoting complex/cyclosome 11	Subunit of the anaphase promoting complex a ubiqui	anaphase-promoting complex/cyclosome 11 (APC11); F	0	0	0	0	0	0	0	0	0	0	1	0	0	0	0	0	0	0	4	12.2724	24	1	0
32024	at5g61030	110	407	alt_5_prime	five_prime_UTR	glycine-rich RNA-binding protein 3	encodes a glycine-rich RNA binding protein. Gene e	glycine-rich RNA-binding protein 3 (GR-RBP3); FUNC	0	0	0	0	0	0	0	0	0	0	1	0	0	0	0	0	0	0	10	12.25	16	1	0
31143	at5g44520	563	652	alt_3_prime	CDS	NagB/RpiA/CoA transferase-like superfamily protein		NagB/RpiA/CoA transferase-like superfamily protein	0	0	0	0	0	0	0	0	0	0	0	0	0	1	0	0	0	0	11	12.2222	13	1	0
31490	at5g51070	2418	2483	alt_3_prime	CDS	Clp ATPase	ATP-dependent Clp protease regulatory subunit	EARLY RESPONSIVE TO DEHYDRATION 1 (ERD1); FUNCTION	0	0	0	0	0	0	0	0	0	0	0	0	0	0	0	0	0	1	10	12.2083	15	1	0
24896	at3g15840	296	377	alt_3_prime	CDS	post-illumination chlorophyll fluorescence increas	Encodes a chloroplast-targeted protein localized i	post-illumination chlorophyll fluorescence increas	0	0	0	0	0	0	1	0	1	1	0	0	0	0	1	0	0	0	11	12.175	14.25	4	0
22154	at2g06025	3452	3537	alt_5_prime	CDS	Acyl-CoA N-acyltransferases (NAT) superfamily prot		Acyl-CoA N-acyltransferases (NAT) superfamily prot	0	0	0	0	0	0	0	1	0	0	1	0	0	0	0	1	1	0	9.25	12.1667	14.25	4	0
20308	at1g50970	2466	2560	alt_5_prime	CDS	Membrane trafficking VPS53 family protein		Membrane trafficking VPS53 family protein; FUNCTIO	0	0	0	0	1	0	0	0	1	0	1	0	0	1	0	1	0	1	10.8333	12.1481	14	6	0
19890	at1g32700	1651	1782	alt_5_prime	CDS	PLATZ transcription factor family protein		PLATZ transcription factor family protein; CONTAIN	0	0	0	0	0	1	0	0	0	0	0	0	0	0	0	1	0	0	3	12.1461	28	2	0
28882	at4g36980	2686	2821	alt_5_prime	CDS			FUNCTIONS IN: molecular_function unknown; INVOLVED	0	0	0	0	0	0	1	0	1	0	1	1	1	1	1	0	1	1	12	12.1389	12.4444	9	0
25593	at3g30720	271	393	alt_3_prime	five_prime_UTR	qua-quine starch		QUA-QUINE STARCH (QQS); Has 1 Blast hits to 1 prot	0	0	0	0	0	0	1	0	0	0	0	0	0	0	0	0	0	0	6	12.1111	15	1	0
23938	at2g47410	3290	3371	alt_3_prime	CDS	WD40/YVTN repeat-like-containing domain;Bromodomai		WD40/YVTN repeat-like-containing domain;Bromodomai	1	0	1	0	0	0	1	0	1	1	1	1	0	1	1	0	1	1	10.4545	12.1091	14	11	0
31163	at5g44600	830	919	alt_3_prime	CDS	S-adenosyl-L-methionine-dependent methyltransferas		S-adenosyl-L-methionine-dependent methyltransferas	0	0	0	0	0	0	0	0	0	0	1	1	0	1	1	0	0	0	11.5	12.0833	12.5	4	0
30078	at5g18100	1236	1319	alt_5_prime	CDS	copper/zinc superoxide dismutase 3	A putative peroxisomal CuZnSOD inducible by a high	copper/zinc superoxide dismutase 3 (CSD3); FUNCTIO	0	0	0	0	0	0	1	0	0	0	0	0	0	0	0	0	0	0	7	12.08	18	1	0
21573	at1g75310	4086	4175	alt_3_prime	CDS	auxin-like 1 protein		auxin-like 1 protein (AUL1); FUNCTIONS IN: heat sh	0	0	1	1	1	1	1	1	1	1	1	1	0	1	1	1	0	1	12.0714	12.0714	12.0714	14	0
22525	at2g21660	293	468	alt_3_prime	CDS	cold circadian rhythm and rna binding 2	Encodes a small glycine-rich RNA binding protein t	cold circadian rhythm and rna binding 2 (CCR2); FU	0	0	0	0	0	0	0	0	1	0	0	0	0	0	0	0	0	0	2	12.064	36	1	0
18831	at1g11720	131	793	alt_5_prime	five_prime_UTR;CDS	starch synthase 3	Encodes a starch synthase that in addition to its	starch synthase 3 (SS3); FUNCTIONS IN: starch synt	0	0	0	0	0	0	0	1	0	1	0	1	0	1	0	1	0	0	0	12.0563	15.6	5	0
25073	at3g19190	5925	6440	alt_3_prime	CDS	autophagy 2	Encodes autophagy-related 2 (ATG2).	AUTOPHAGY 2 (ATG2); CONTAINS InterPro DOMAIN/s: au	1	0	0	0	1	0	1	1	1	1	1	1	0	1	1	0	1	1	6.75	12.0391	18	12	0
31453	at5g50810	455	825	alt_3_prime	CDS	translocase inner membrane subunit 8	Encodes a small zinc finger-like protein that is a	translocase inner membrane subunit 8 (TIM8); FUNCT	0	0	0	0	0	0	1	1	1	1	1	1	0	1	1	1	1	1	8.81818	12.039	15.1818	11	0
29523	at5g08760	28	281	alt_5_prime	CDS			unknown protein; FUNCTIONS IN: molecular_function	0	0	0	0	0	0	0	0	0	1	0	0	0	0	0	0	0	1	5.5	12.0064	17.5	2	0
20977	at1g64720	1152	1244	alt_5_prime	CDS	Polyketide cyclase/dehydrase and lipid transport s	membrane related protein CP5	CP5; FUNCTIONS IN: molecular_function unknown; INV	1	0	0	0	0	1	1	1	0	1	1	1	0	1	1	1	0	1	2	12	16.3636	11	0
24370	at3g06510	1859	2012	alt_3_prime	CDS	Glycosyl hydrolase superfamily protein	Encodes a protein with beta-glucosidase activity m	SENSITIVE TO FREEZING 2 (SFR2); FUNCTIONS IN: beta	0	0	0	0	0	0	0	0	0	0	0	1	0	0	0	0	0	0	6	12	18	1	0
24616	at3g11410	810	900	alt_5_prime	CDS	protein phosphatase 2CA	Encodes protein phosphatase 2C. Negative regulator	protein phosphatase 2CA (PP2CA); FUNCTIONS IN: pro	0	0	0	0	0	0	0	0	0	0	0	0	0	0	1	0	0	0	12	12	12	1	0
26662	at3g62750	1829	1898	alt_5_prime	CDS	beta glucosidase 8		beta glucosidase 8 (BGLU8); FUNCTIONS IN: cation b	0	0	0	0	0	0	0	0	0	0	0	0	0	1	0	0	0	0	12	12	12	1	0
27269	at4g11890	1290	1316	alt_3_prime	CDS	Protein kinase superfamily protein		Protein kinase superfamily protein; FUNCTIONS IN:	0	0	0	0	0	0	0	0	0	0	1	0	0	0	0	0	0	0	8	11.9559	16	1	0
24820	at3g14660	1630	1732	alt_3_prime	CDS	cytochrome P450 family 72 subfamily A polypeptide	putative cytochrome P450	cytochrome P450 family 72 subfamily A polypeptide	0	1	0	0	0	1	1	1	1	1	1	1	0	1	1	1	0	1	10.25	11.9514	15.1667	12	0
22085	at2g04039	245	379	alt_5_prime	CDS;five_prime_UTR			unknown protein; FUNCTIONS IN: molecular_function	0	0	0	0	0	0	0	0	0	0	0	0	0	0	0	0	0	1	7	11.9344	18	1	0
26184	at3g55630	1534	1627	alt_3_prime	CDS	DHFS-FPGS homolog D		DHFS-FPGS homolog D (DFD); CONTAINS InterPro DOMAI	0	0	0	0	0	0	0	1	0	0	0	0	0	1	0	0	0	0	10	11.9286	16	2	0
21829	at1g79380	1437	1490	alt_3_prime	CDS	Ca(2)-dependent phospholipid-binding protein (Copi		Ca(2)-dependent phospholipid-binding protein (Copi	0	0	0	0	0	1	0	1	0	0	1	0	0	0	1	1	0	0	11	11.91	12.8	5	0
28790	at4g35230	1253	1353	alt_5_prime	CDS	BR-signaling kinase 1	Encodes BR-signaling kinase 1 (BSK1) one of the th	BR-signaling kinase 1 (BSK1); FUNCTIONS IN: bindin	0	0	0	0	0	0	0	0	0	0	0	1	0	0	1	0	0	0	3.5	11.8962	17	2	0
20781	at1g60270	2378	2453	alt_3_prime	CDS	beta glucosidase 6		beta glucosidase 6 (BGLU6); FUNCTIONS IN: cation b	0	0	0	0	0	0	0	0	0	0	0	0	0	0	0	0	0	1	7	11.8889	18	1	0
25670	at3g45140	1521	1547	alt_3_prime	CDS	lipoxygenase 2	Chloroplast lipoxygenase required for wound-induce	lipoxygenase 2 (LOX2); FUNCTIONS IN: lipoxygenase	0	0	0	0	0	0	0	0	0	0	0	0	0	0	1	0	0	0	7	11.8861	17	1	0
24300	at3g05500	819	896	alt_5_prime	CDS	Rubber elongation factor protein (REF)		Rubber elongation factor protein (REF); INVOLVED I	0	0	0	0	0	0	0	0	0	0	0	0	0	0	1	0	0	0	5	11.8728	19	1	0
29663	at5g11670	850	970	alt_3_prime	CDS	NADP-malic enzyme 2	The malic enzyme (EC 1.1.1.40) encoded by AtNADP-M	NADP-malic enzyme 2 (NADP-ME2); FUNCTIONS IN: mala	0	0	1	0	0	0	0	0	0	0	0	0	0	0	0	0	0	0	3	11.8571	15	1	0
24457	at3g07700	3757	4100	alt_5_prime	five_prime_UTR	Protein kinase superfamily protein		Protein kinase superfamily protein; LOCATED IN: ch	0	0	0	0	0	1	0	0	1	0	0	0	0	0	0	1	0	0	9	11.8357	17.3333	3	0
31844	at5g57660	839	931	alt_5_prime	CDS	CONSTANS-like 5		CONSTANS-like 5 (COL5); FUNCTIONS IN: sequence-spe	1	0	0	0	1	1	0	0	0	0	0	0	0	0	0	0	0	0	10	11.8333	15.3333	3	0
23634	at2g42530	380	642	alt_3_prime	CDS	cold regulated 15b		cold regulated 15b (COR15B); INVOLVED IN: response	0	0	0	0	0	1	0	0	0	0	0	0	0	0	0	0	0	0	9	11.8333	14	1	0
22123	at2g04842	1737	1823	alt_3_prime	CDS	threonyl-tRNA synthetase putative / threonine--tRN	Encodes a dual localized threonyl-tRNA synthetase	EMBRYO DEFECTIVE 2761 (EMB2761); FUNCTIONS IN: lig	1	1	0	0	0	0	1	1	1	1	1	1	1	1	1	1	1	1	10.4286	11.8235	12.6429	14	0
30262	at5g20490	9921	10756	alt_3_prime	CDS;five_prime_UTR	Myosin family protein with Dil domain	Encodes a member of the type XI myosin protein fam	XIK; FUNCTIONS IN: motor activity; INVOLVED IN: in	1	1	1	1	1	1	1	1	1	1	1	1	0	1	1	1	1	1	11.7059	11.8059	11.8235	17	0
21647	at1g76460	1905	2120	alt_3_prime	CDS	RNA-binding (RRM/RBD/RNP motifs) family protein		RNA-binding (RRM/RBD/RNP motifs) family protein; F	0	0	0	0	0	0	0	0	0	1	0	1	0	0	1	0	0	1	11.25	11.8056	12.5	4	0
29146	at5g03430	2004	2196	alt_3_prime	CDS	phosphoadenosine phosphosulfate (PAPS) reductase f		phosphoadenosine phosphosulfate (PAPS) reductase f	0	0	0	0	0	0	1	1	1	0	1	1	1	1	1	0	0	1	11.7778	11.8	11.8889	9	0
22198	at2g13790	694	1378	alt_3_prime	CDS	somatic embryogenesis receptor-like kinase 4		somatic embryogenesis receptor-like kinase 4 (SERK	1	1	1	0	1	1	1	1	1	1	1	1	1	0	1	0	1	1	10.4	11.7458	12.5333	15	0
32305	at5g65910	734	818	alt_5_prime	CDS	BSD domain-containing protein		BSD domain-containing protein; FUNCTIONS IN: molec	0	0	1	0	0	1	0	0	1	0	1	0	0	1	1	0	0	0	4.16667	11.7196	20.3333	6	0
27512	at4g15780	967	1617	alt_3_prime	CDS	vesicle-associated membrane protein 724	member of VAMP72 Gene Family	vesicle-associated membrane protein 724 (VAMP724);	0	0	0	0	0	0	0	0	0	1	1	1	0	1	1	1	1	1	0.5	11.6793	15.5	8	0
28259	at4g28030	631	800	alt_5_prime	CDS	Acyl-CoA N-acyltransferases (NAT) superfamily prot		Acyl-CoA N-acyltransferases (NAT) superfamily prot	0	0	0	0	0	0	1	0	0	0	0	1	0	1	1	0	0	0	5.75	11.6786	18.25	4	0
19043	at1g16410	1412	1946	alt_3_prime	CDS	cytochrome p450 79f1	member of CYP79F	cytochrome p450 79f1 (CYP79F1); CONTAINS InterPro	0	0	1	0	0	0	0	0	0	0	0	0	0	0	0	0	0	0	11	11.6667	13	1	0
21243	at1g69295	1046	1127	alt_5_prime	CDS	plasmodesmata callose-binding protein 4	Encodes a member of the X8-GPI family of proteins.	plasmodesmata callose-binding protein 4 (PDCB4); F	0	0	0	0	0	0	0	0	0	0	0	1	0	0	0	0	0	0	11	11.6667	12	1	0
24392	at3g06760	1006	1148	alt_3_prime	CDS	Drought-responsive family protein		Drought-responsive family protein; CONTAINS InterP	1	0	0	0	0	0	0	0	0	0	0	0	0	0	0	0	0	0	11	11.6667	14	1	0
27601	at4g17230	1925	2547	alt_5_prime	five_prime_UTR	SCARECROW-like 13	Encodes a scarecrow-like protein (SCL13). Member o	SCARECROW-like 13 (SCL13); CONTAINS InterPro DOMAI	0	0	0	0	0	1	0	0	0	0	0	0	0	0	0	0	0	0	1	11.6643	22	1	0
27820	at4g21400	585	708	alt_3_prime	CDS	cysteine-rich RLK (RECEPTOR-like protein kinase) 2	Encodes a cysteine-rich receptor-like protein kina	cysteine-rich RLK (RECEPTOR-like protein kinase) 2	1	1	1	1	1	1	0	1	1	1	0	1	0	1	0	0	0	1	5.58333	11.653	20.0833	12	0
21856	at1g79830	306	528	alt_3_prime	three_prime_UTR	golgin candidate 5	This gene is predicted to encode a protein that fu	golgin candidate 5 (GC5); FUNCTIONS IN: protein bi	0	0	0	0	0	0	1	0	0	0	0	0	0	0	0	0	0	0	4	11.6483	30	1	0
19655	at1g28320	1815	1888	alt_3_prime	CDS	protease-related	Mutants in this gene are defective in the processi	DEG15; CONTAINS InterPro DOMAIN/s: Serine/cysteine	1	1	1	0	1	1	1	1	1	1	1	1	1	1	1	1	1	1	10.2941	11.6425	12.1765	17	0
31888	at5g58200	1963	2085	alt_3_prime	CDS	Calcineurin-like metallo-phosphoesterase superfami		Calcineurin-like metallo-phosphoesterase superfami	0	0	0	0	0	0	0	0	0	1	1	0	0	1	0	0	0	0	10.6667	11.641	14	3	0
26496	at3g60540	391	863	alt_3_prime	CDS	Preprotein translocase Sec Sec61-beta subunit prot		Preprotein translocase Sec Sec61-beta subunit prot	0	0	1	0	0	0	0	0	0	0	0	0	0	0	0	0	0	0	0	11.6275	22	1	0
25725	at3g46510	1537	1604	alt_3_prime	CDS	plant U-box 13	Encodes a protein containing a UND a U-box and an	plant U-box 13 (PUB13); CONTAINS InterPro DOMAIN/s	0	0	0	0	0	0	0	0	0	0	0	0	0	0	0	1	0	1	11	11.625	12.5	2	0
25444	at3g26840	2054	2134	alt_3_prime	CDS	Esterase/lipase/thioesterase family protein		Esterase/lipase/thioesterase family protein; FUNCT	0	0	1	0	1	1	0	0	1	1	1	1	1	0	1	1	1	1	11.5	11.5833	11.6667	12	0
19511	at1g25440	497	571	alt_3_prime	CDS	B-box type zinc finger protein with CCT domain		B-box type zinc finger protein with CCT domain; FU	0	0	0	0	0	0	0	0	0	0	0	1	0	0	0	0	0	0	11	11.5789	12	1	0
22972	at2g30570	626	933	alt_3_prime	CDS	photosystem II reaction center W	Encodes a protein similar to photosystem II reacti	photosystem II reaction center W (PSBW); FUNCTIONS	0	0	0	0	0	0	0	0	0	0	1	0	0	0	0	0	0	1	9.5	11.575	14	2	0
31153	at5g44570	1838	2050	alt_5_prime	CDS			unknown protein; FUNCTIONS IN: molecular_function	0	0	0	0	0	0	0	0	0	1	0	0	0	0	0	1	0	0	2	11.5577	41.5	2	0
20574	at1g54370	1593	1675	alt_3_prime	CDS	sodium hydrogen exchanger 5		sodium hydrogen exchanger 5 (NHX5); FUNCTIONS IN:	0	0	0	0	0	0	0	0	0	0	0	0	0	0	1	0	0	0	11	11.5455	12	1	0
25567	at3g29185	1151	1256	alt_3_prime	CDS	Domain of unknown function (DUF3598)		FUNCTIONS IN: molecular_function unknown; INVOLVED	0	0	0	0	0	0	1	1	0	0	0	1	0	1	0	0	0	0	11	11.5357	11.75	4	0
26089	at3g54360	3306	3458	alt_3_prime	five_prime_UTR	zinc ion binding		zinc ion binding; FUNCTIONS IN: zinc ion binding;	0	0	0	0	0	0	1	1	1	1	1	1	0	1	1	1	1	1	11.2727	11.5354	11.7273	11	0
22821	at2g26980	1505	1725	alt_5_prime	CDS	CBL-interacting protein kinase 3	encodes a serine-threonine protein kinase whose ex	CBL-interacting protein kinase 3 (CIPK3); CONTAINS	0	0	0	0	0	0	1	1	1	1	1	1	0	1	0	1	1	0	3.55556	11.5263	36.5556	9	0
31587	at5g52530	526	1022	alt_5_prime	five_prime_UTR	dentin sialophosphoprotein-related		dentin sialophosphoprotein-related; Has 931 Blast	0	0	0	0	1	0	0	0	0	0	0	0	0	0	0	0	0	0	9	11.521	15	1	0
18032	at1g01020	2537	2698	alt_5_prime	CDS	Arv1-like protein		ARV1; CONTAINS InterPro DOMAIN/s: Arv1-like protei	0	0	0	0	0	0	1	0	0	0	0	0	0	0	0	0	0	0	0	11.5179	21	1	0
20927	at1g63800	611	696	alt_3_prime	CDS	ubiquitin-conjugating enzyme 5		ubiquitin-conjugating enzyme 5 (UBC5); CONTAINS In	0	0	1	1	1	1	1	1	1	1	1	1	0	1	1	1	1	1	11.3333	11.5083	11.6	15	0
27341	at4g12790	1950	2272	alt_3_prime	five_prime_UTR	P-loop containing nucleoside triphosphate hydrolas		P-loop containing nucleoside triphosphate hydrolas	0	0	0	0	0	0	0	0	0	0	1	0	0	0	0	0	0	0	4	11.5063	15	1	0
23276	at2g36380	3425	3493	alt_3_prime	CDS	pleiotropic drug resistance 6		pleiotropic drug resistance 6 (PDR6); FUNCTIONS IN	1	0	1	1	1	0	1	1	1	1	1	1	0	1	1	0	1	1	11.5	11.5	11.5	14	0
20925	at1g63770	6358	6681	alt_5_prime	CDS;five_prime_UTR	Peptidase M1 family protein		Peptidase M1 family protein; FUNCTIONS IN: metallo	0	0	0	0	0	0	0	1	0	0	1	0	0	0	0	0	0	0	0	11.5	14	2	0
24356	at3g06480	1263	1343	alt_5_prime	CDS	DEAD box RNA helicase family protein		DEAD box RNA helicase family protein; FUNCTIONS IN	0	0	0	0	0	0	0	0	0	0	0	0	0	1	0	1	0	0	11.5	11.5	11.5	2	0
25295	at3g23550	267	359	alt_5_prime	CDS	MATE efflux family protein		MATE efflux family protein; FUNCTIONS IN: antiport	0	0	1	0	1	0	0	0	0	0	0	0	0	0	0	0	0	0	11.5	11.5	11.5	2	0
30779	at5g35630	2119	2203	alt_3_prime	CDS	glutamine synthetase 2	chloroplastic glutamine synthetase	glutamine synthetase 2 (GS2); FUNCTIONS IN: glutam	0	0	0	0	0	0	0	0	0	0	0	1	0	1	0	0	0	0	3.5	11.5	13.5	2	0
32155	at5g63490	3379	3544	alt_3_prime	five_prime_UTR	CBS / octicosapeptide/Phox/Bemp1 (PB1) domains-con		CBS / octicosapeptide/Phox/Bemp1 (PB1) domains-con	0	0	1	0	1	0	0	1	1	1	1	0	0	0	1	0	0	0	0.571429	11.4857	18.5714	7	0
30889	at5g38600	1138	1523	alt_5_prime	CDS	Proline-rich spliceosome-associated (PSP) family p		Proline-rich spliceosome-associated (PSP) family p	0	0	0	0	0	0	0	0	0	1	0	0	0	0	0	0	0	0	10	11.4839	13	1	0
23445	at2g39470	343	441	alt_3_prime	CDS	PsbP-like protein 2		PsbP-like protein 2 (PPL2); FUNCTIONS IN: calcium	0	0	0	0	0	0	0	1	0	0	0	0	0	1	0	0	0	1	3	11.4762	15.6667	3	0
23345	at2g37760	388	706	alt_3_prime	CDS	NAD(P)-linked oxidoreductase superfamily protein		NAD(P)-linked oxidoreductase superfamily protein;	0	0	0	0	0	0	0	0	0	0	0	0	0	0	1	0	0	0	9	11.45	14	1	0
26192	at3g55770	1531	1655	alt_5_prime	CDS;three_prime_UTR	GATA type zinc finger transcription factor family		GATA type zinc finger transcription factor family	0	0	0	0	0	0	0	0	1	0	1	0	0	1	1	1	1	1	3.57143	11.419	18.7143	7	0
30781	at5g35630	2591	2738	alt_3_prime	CDS	glutamine synthetase 2	chloroplastic glutamine synthetase	glutamine synthetase 2 (GS2); FUNCTIONS IN: glutam	0	0	0	0	0	0	0	0	0	0	0	0	0	0	0	0	0	1	9	11.4118	16	1	0
19187	at1g18690	115	589	alt_5_prime	five_prime_UTR	Galactosyl transferase GMA12/MNN10 family protein		Galactosyl transferase GMA12/MNN10 family protein;	1	0	1	0	1	0	1	1	1	1	1	1	0	1	1	0	1	1	11.3077	11.4103	11.4615	13	0
27891	at4g23100	1409	1501	alt_3_prime	CDS;three_prime_UTR	glutamate-cysteine ligase	Encodes the enzyme glutamate-cysteine ligase catal	glutamate-cysteine ligase (GSH1); FUNCTIONS IN: gl	0	0	0	0	0	0	0	0	0	0	1	0	0	0	0	0	0	0	11	11.4	13	1	0
30009	at5g16880	198	740	alt_3_prime	five_prime_UTR	Target of Myb protein 1		Target of Myb protein 1; FUNCTIONS IN: protein tra	0	0	0	0	0	0	0	0	0	0	0	0	0	0	0	0	0	1	10	11.3902	15	1	0
27129	at4g09550	89	570	alt_3_prime	five_prime_UTR	AtGCP3 interacting protein 1		AtGCP3 interacting protein 1 (GIP1); CONTAINS Inte	0	0	0	0	0	1	0	1	1	1	1	1	1	1	1	1	0	1	11.3636	11.3636	11.3636	11	0
18619	at1g08830	1141	1235	alt_3_prime	CDS	copper/zinc superoxide dismutase 1	Encodes a cytosolic copper/zinc superoxide dismuta	copper/zinc superoxide dismutase 1 (CSD1); FUNCTIO	0	0	0	0	0	0	0	1	0	1	1	0	0	1	0	0	0	0	7	11.3588	14.5	4	0
19035	at1g16080	1234	1315	alt_3_prime	CDS			unknown protein; LOCATED IN: apoplast chloroplast	0	0	0	0	0	0	0	0	0	0	0	0	0	0	0	0	0	1	10	11.3529	12	1	0
32410	at5g66850	565	695	alt_3_prime	CDS	mitogen-activated protein kinase kinase kinase 5	member of MEKK subfamily	mitogen-activated protein kinase kinase kinase 5 (	1	1	1	0	1	1	1	1	1	1	1	1	0	1	1	1	0	1	9.6	11.3333	12.8667	15	0
27399	at4g13830	547	1018	alt_3_prime	CDS	DNAJ-like 20	DnaJ-like protein (J20); nuclear gene	DNAJ-like 20 (J20); FUNCTIONS IN: heat shock prote	0	0	0	0	0	0	0	1	0	0	0	0	0	1	0	0	0	0	11	11.3333	13	2	0
24452	at3g07700	279	305	alt_5_prime	CDS	Protein kinase superfamily protein		Protein kinase superfamily protein; LOCATED IN: ch	0	0	0	0	0	0	0	0	0	0	0	0	0	0	1	0	0	0	7	11.3333	15	1	0
19435	at1g23310	1884	2015	alt_5_prime	CDS	glutamate:glyoxylate aminotransferase	Identified by cloning the gene that corresponded t	glutamate:glyoxylate aminotransferase (GGT1); FUNC	0	0	0	0	0	0	0	0	0	1	0	0	0	1	0	0	0	0	0.5	11.3163	16.5	2	0
30844	at5g37370	2274	2598	alt_5_prime	CDS	PRP38 family protein	encodes a putative splicing factor. Over-expressio	ATSRL1; CONTAINS InterPro DOMAIN/s: PRP38 (InterPr	0	1	0	0	0	1	0	0	0	1	1	0	0	0	1	1	1	0	3	11.3126	22.4286	7	0
23654	at2g43010	1570	1688	alt_5_prime	CDS	phytochrome interacting factor 4	Isolated as a semidominant mutation defective in r	phytochrome interacting factor 4 (PIF4); CONTAINS	1	0	1	1	1	1	1	1	1	1	0	1	0	0	0	0	0	1	11	11.2975	11.3636	11	0
21919	at1g80790	2501	2593	alt_5_prime	CDS	XH/XS domain-containing protein		XH/XS domain-containing protein; CONTAINS InterPro	0	0	0	0	0	0	0	0	0	0	0	0	0	1	0	0	0	0	1	11.2928	18	1	0
18271	at1g04280	2900	3088	alt_3_prime	CDS	P-loop containing nucleoside triphosphate hydrolas		P-loop containing nucleoside triphosphate hydrolas	0	0	0	0	0	0	0	0	0	0	1	0	0	0	0	0	0	0	10	11.2927	14	1	0
20302	at1g50840	2538	2842	alt_3_prime	CDS	polymerase gamma 2	DNA Polymerase gamma2. Dual targeting to mitochond	polymerase gamma 2 (POLGAMMA2); FUNCTIONS IN: DNA	1	1	1	1	1	1	1	1	1	1	1	1	1	1	1	1	1	1	11.2778	11.2778	11.2778	18	0
19040	at1g16260	1337	1433	alt_5_prime	CDS	Wall-associated kinase family protein		Wall-associated kinase family protein; FUNCTIONS I	0	0	0	0	0	0	1	1	1	1	1	1	0	1	1	1	1	0	3.3	11.2655	15.7	10	0
29822	at5g13590	3235	3341	alt_3_prime	CDS			unknown protein; Has 150 Blast hits to 121 protein	0	0	0	0	0	0	0	0	0	0	1	0	0	0	0	0	0	0	7	11.2593	13	1	0
26868	at4g01995	323	436	alt_3_prime	CDS			unknown protein; BEST Arabidopsis thaliana protein	1	1	1	0	0	1	1	1	1	1	1	1	1	1	1	0	1	1	11.0667	11.2556	11.3333	15	0
25552	at3g28930	674	763	alt_3_prime	CDS	AIG2-like (avirulence induced gene) family protein	avrRpt2-induced gene that exhibits RPS2- and avrRp	AVRRPT2-INDUCED GENE 2 (AIG2); FUNCTIONS IN: molec	1	0	1	0	0	0	0	0	0	0	0	0	0	0	0	0	0	0	9	11.2381	13.5	2	0
29790	at5g13220	485	580	alt_5_prime	CDS	jasmonate-zim-domain protein 10	Plants overexpressing At5g13220.3 but not At5g1322	jasmonate-zim-domain protein 10 (JAZ10); FUNCTIONS	0	0	1	0	0	0	0	0	0	0	0	0	0	0	0	0	0	0	10	11.2353	12	1	0
19621	at1g27630	774	965	alt_3_prime	CDS	cyclin T 1;3		cyclin T 1;3 (CYCT1;3); CONTAINS InterPro DOMAIN/s	0	0	0	0	0	0	0	0	1	0	0	0	0	0	0	0	0	0	1	11.218	20	1	0
29097	at5g02790	98	268	alt_3_prime	CDS	Glutathione S-transferase family protein		Glutathione transferase L3 (GSTL3); INVOLVED IN: r	0	0	0	0	0	0	0	0	0	0	0	0	0	0	1	0	0	0	11	11.2	13	1	0
22608	at2g23980	1774	1878	alt_3_prime	CDS	cyclic nucleotide-gated channel 6	member of Cyclic nucleotide gated channel family	cyclic nucleotide-gated channel 6 (CNGC6); FUNCTIO	0	0	0	0	0	0	0	0	0	0	0	1	0	0	0	0	0	0	7	11.1944	19	1	0
24293	at3g05345	113	219	alt_3_prime	CDS	Chaperone DnaJ-domain superfamily protein		Chaperone DnaJ-domain superfamily protein; FUNCTIO	0	1	0	0	0	0	0	1	0	0	0	0	0	0	0	0	0	0	1	11.1912	15.5	2	0
30915	at5g40370	348	443	alt_3_prime	CDS	Glutaredoxin family protein		Glutaredoxin family protein; FUNCTIONS IN: electro	0	0	0	0	0	1	0	0	0	0	0	0	0	0	0	0	0	0	8	11.1667	13	1	0
25947	at3g51430	495	557	alt_3_prime	CDS	Calcium-dependent phosphotriesterase superfamily p	Although this enzyme is predicted to encode a stri	YELLOW-LEAF-SPECIFIC GENE 2 (YLS2); FUNCTIONS IN:	0	0	0	0	0	0	0	0	1	1	1	0	1	0	1	1	1	1	10.375	11.1583	11.875	8	0
21021	at1g65490	130	229	alt_3_prime	CDS			unknown protein; FUNCTIONS IN: molecular_function	0	0	0	0	0	0	0	0	0	0	0	0	0	0	1	0	0	1	9	11.1579	12.5	2	0
31839	at5g57630	316	396	alt_3_prime	CDS	CBL-interacting protein kinase 21	CBL-interacting protein kinase	CBL-interacting protein kinase 21 (CIPK21); FUNCTI	0	0	0	0	0	0	0	0	0	0	0	1	0	0	0	0	1	0	5.5	11.1538	13	2	0
25817	at3g48780	2023	2169	alt_3_prime	CDS	serine palmitoyltransferase 1	Encodes one of the two LCB2 subunits (LCB2a and LC	serine palmitoyltransferase 1 (SPT1); FUNCTIONS IN	0	0	1	0	0	0	0	0	0	0	0	0	0	1	0	0	0	0	1.5	11.1372	19.5	2	0
30451	at5g24205	859	1362	alt_5_prime	CDS	other RNA	Unknown gene		0	0	0	0	0	0	0	0	1	0	0	0	0	0	0	0	0	0	4	11.1295	19	1	0
32030	at5g61190	583	708	alt_5_prime	CDS	putative endonuclease or glycosyl hydrolase with C		putative endonuclease or glycosyl hydrolase with C	0	0	0	0	0	0	0	0	0	0	0	0	0	0	1	0	0	0	5	11.1136	16	1	0
25048	at3g18520	2238	2411	alt_5_prime	CDS	histone deacetylase 15	Encodes a protein with similarity to histone deace	histone deacetylase 15 (HDA15); FUNCTIONS IN: hist	0	0	0	0	0	0	0	0	0	0	1	0	0	1	0	0	0	1	0	11.1094	18.3333	3	0
27865	at4g21960	1473	1602	alt_3_prime	CDS	Peroxidase superfamily protein	Encodes AT4g21960 (AT4g21960/T8O5_170).	PRXR1; FUNCTIONS IN: peroxidase activity heme bind	0	0	0	0	0	0	0	0	1	0	0	0	0	0	0	0	0	0	10	11.1034	14	1	0
18054	at1g01490	794	1044	alt_5_prime	CDS	Heavy metal transport/detoxification superfamily p		Heavy metal transport/detoxification superfamily p	0	0	0	0	0	1	0	0	0	0	0	0	0	0	0	0	0	0	3	11.098	25	1	0
30603	at5g26610	101	224	alt_5_prime	five_prime_UTR	D111/G-patch domain-containing protein		D111/G-patch domain-containing protein; FUNCTIONS	0	0	1	0	0	0	0	0	0	0	1	0	0	0	0	0	0	0	4.5	11.0755	14.5	2	0
29001	at4g39260	287	369	alt_5_prime	CDS	cold circadian rhythm and RNA binding 1	Encodes a glycine-rich protein with RNA binding do	cold circadian rhythm and RNA binding 1 (CCR1); FU	0	0	0	0	0	0	1	0	0	0	0	0	0	0	0	0	0	0	10	11.0417	13	1	0
25678	at3g45260	374	443	alt_3_prime	three_prime_UTR	C2H2-like zinc finger protein		C2H2-like zinc finger protein; FUNCTIONS IN: seque	0	0	0	0	0	0	1	0	0	1	1	0	0	1	1	0	0	0	11	11.04	11.2	5	0
24848	at3g15120	4697	4799	alt_5_prime	CDS	P-loop containing nucleoside triphosphate hydrolas		P-loop containing nucleoside triphosphate hydrolas	0	0	0	0	0	0	0	0	1	0	0	0	0	0	0	0	0	0	2	11.0385	19	1	0
22793	at2g26570	24	411	alt_3_prime	five_prime_UTR	Plant protein of unknown function (DUF827)	Encodes a coiled-coil protein WEB1 (weak chloropla	Plant protein of unknown function (DUF827); FUNCTI	0	0	0	0	0	0	0	0	0	0	0	0	0	1	0	0	0	0	0	11	15	1	0
29683	at5g11790	1307	1431	alt_3_prime	CDS	N-MYC downregulated-like 2		N-MYC downregulated-like 2 (NDL2); CONTAINS InterP	0	0	0	0	0	0	0	0	0	0	1	0	0	0	0	0	0	0	11	11	11	1	0
21657	at1g76570	394	556	alt_3_prime	CDS	Chlorophyll A-B binding family protein		Chlorophyll A-B binding family protein; FUNCTIONS	0	1	0	1	1	0	1	1	1	0	1	1	0	1	1	0	0	1	10.8182	10.987	11.3636	11	0
20033	at1g35420	612	703	alt_3_prime	CDS	alpha/beta-Hydrolases superfamily protein		alpha/beta-Hydrolases superfamily protein; FUNCTIO	0	0	1	0	1	1	1	1	0	1	1	1	1	1	1	1	1	1	10.9286	10.9821	11	14	0
21426	at1g72640	429	486	alt_3_prime	CDS	NAD(P)-binding Rossmann-fold superfamily protein		NAD(P)-binding Rossmann-fold superfamily protein;	0	0	0	0	0	0	0	0	0	0	1	0	0	1	0	0	0	0	6	10.96	16.5	2	0
30786	at5g35840	2240	2342	alt_3_prime	CDS	phytochrome C	Encodes the apoprotein of phytochrome;one of a fam	phytochrome C (PHYC); FUNCTIONS IN: protein histid	1	1	1	0	1	1	1	1	1	1	1	1	1	1	1	1	1	1	9.11765	10.9542	12.6471	17	0
20335	at1g51430	796	868	alt_3_prime	CDS			unknown protein; BEST Arabidopsis thaliana protein	1	1	1	1	1	0	1	1	1	1	1	1	0	1	1	1	1	1	10.75	10.9531	11.125	16	0
29657	at5g11630	404	1045	alt_5_prime	CDS			unknown protein; FUNCTIONS IN: molecular_function	0	0	0	0	0	0	0	0	0	0	1	0	0	0	0	0	0	0	2	10.9506	18	1	0
21493	at1g73655	487	877	alt_3_prime	CDS	FKBP-like peptidyl-prolyl cis-trans isomerase fami		FKBP-like peptidyl-prolyl cis-trans isomerase fami	0	0	0	0	0	0	0	0	0	0	0	0	0	0	1	0	0	0	9	10.9412	12	1	0
28801	at4g35450	1422	1517	alt_5_prime	CDS	ankyrin repeat-containing protein 2	Involved in targeting of chloroplast outer membran	ankyrin repeat-containing protein 2 (AKR2); INVOLV	0	0	0	0	0	0	0	0	0	0	0	1	0	0	0	0	0	0	9	10.9143	13	1	0
22027	at2g02410	891	984	alt_3_prime	CDS			unknown protein; CONTAINS InterPro DOMAIN/s: Prote	0	0	0	0	0	0	1	1	1	1	1	1	0	1	1	0	0	1	10.5556	10.9091	11.1111	9	0
26361	at3g58510	1541	1646	alt_3_prime	CDS	DEA(D/H)-box RNA helicase family protein		DEA(D/H)-box RNA helicase family protein; FUNCTION	0	0	1	0	0	1	1	0	1	1	1	1	0	0	1	1	0	1	4	10.9011	19.7	10	0
23982	at2g48020	2482	2557	alt_3_prime	CDS	Major facilitator superfamily protein		Major facilitator superfamily protein; FUNCTIONS I	0	0	0	0	0	0	0	0	0	0	0	1	0	1	1	0	0	0	8	10.8889	14	3	0
21768	at1g78450	600	626	alt_5_prime	CDS	SOUL heme-binding family protein		SOUL heme-binding family protein; FUNCTIONS IN: bi	0	0	0	0	0	0	0	1	1	0	0	1	0	1	0	0	0	1	4	10.8885	15.4	5	0
30637	at5g27300	170	266	alt_3_prime	CDS	pentatricopeptide (PPR) repeat-containing protein		pentatricopeptide (PPR) repeat-containing protein;	0	0	0	0	0	0	0	0	0	0	0	1	1	1	0	0	0	0	8.66667	10.8846	12.3333	3	0
31738	at5g55040	281	344	alt_3_prime	three_prime_UTR	DNA-binding bromodomain-containing protein		DNA-binding bromodomain-containing protein; FUNCTI	0	0	0	0	0	1	0	0	0	0	0	0	0	0	0	0	0	0	10	10.8824	11	1	0
25490	at3g27340	1185	1335	alt_3_prime	CDS;three_prime_UTR			FUNCTIONS IN: molecular_function unknown; INVOLVED	0	0	0	0	0	0	0	0	0	0	0	1	0	0	0	1	0	0	3.5	10.871	12.5	2	0
27142	at4g09680	1645	1738	alt_3_prime	CDS	conserved telomere maintenance component 1	Encodes CTC1 (Conserved Telomere Maintenance Compo	conserved telomere maintenance component 1 (CTC1);	0	0	0	0	0	0	0	0	1	0	1	0	0	1	1	0	0	0	10.5	10.85	11	4	0
29777	at5g13020	1719	1849	alt_3_prime	CDS	Emsy N Terminus (ENT)/ plant Tudor-like domains-co		Emsy N Terminus (ENT)/ plant Tudor-like domains-co	0	0	0	0	0	0	0	0	0	0	1	0	0	0	1	0	0	1	8	10.8472	14.3333	3	0
18897	at1g13210	1555	1648	alt_3_prime	CDS	autoinhibited Ca2+/ATPase II		autoinhibited Ca2+/ATPase II (ACA.l); FUNCTIONS IN	0	0	0	0	0	1	0	0	0	0	0	0	0	0	0	0	0	0	10	10.8462	11	1	0
24849	at3g15120	4697	4821	alt_5_prime	CDS	P-loop containing nucleoside triphosphate hydrolas		P-loop containing nucleoside triphosphate hydrolas	1	1	1	0	1	1	1	1	1	1	1	1	1	1	1	1	1	1	8.88235	10.8431	12.3529	17	0
27906	at4g23210	685	790	alt_3_prime	CDS;three_prime_UTR	cysteine-rich RLK (RECEPTOR-like protein kinase) 1	Encodes a Cysteine-rich receptor-like kinase (CRK1	cysteine-rich RLK (RECEPTOR-like protein kinase) 1	1	1	1	1	1	1	1	1	1	1	1	1	1	1	1	1	1	1	7.94444	10.8421	42.5	18	0
19484	at1g24148	380	755	alt_3_prime	CDS;five_prime_UTR			unknown protein; FUNCTIONS IN: molecular_function	0	0	0	0	0	0	0	0	0	0	0	1	0	0	1	0	0	1	3.66667	10.8333	18	3	0
18217	at1g03430	625	801	alt_3_prime	CDS	histidine-containing phosphotransfer factor 5	Encodes AHP5 one of the six Arabidopsis thaliana h	histidine-containing phosphotransfer factor 5 (AHP	0	0	1	0	0	0	1	0	1	0	0	0	0	0	1	0	0	0	8.5	10.8333	14.25	4	0
27948	at4g23330	1654	1850	alt_3_prime	CDS			BEST Arabidopsis thaliana protein match is: eukary	0	1	1	0	0	1	1	1	1	0	1	1	0	1	1	1	1	0	4.5	10.829	20.25	12	0
19067	at1g16570	2898	2978	alt_3_prime	five_prime_UTR	UDP-Glycosyltransferase superfamily protein		UDP-Glycosyltransferase superfamily protein; FUNCT	0	0	0	0	0	0	0	0	0	0	1	0	0	0	0	0	0	0	7	10.8261	15	1	0
32269	at5g65380	706	732	alt_5_prime	CDS	MATE efflux family protein		MATE efflux family protein; FUNCTIONS IN: antiport	0	0	0	0	0	0	0	0	0	0	0	0	0	0	0	1	0	1	2.5	10.8077	14	2	0
22380	at2g18960	269	1171	alt_3_prime	CDS	H(+)-ATPase 1	Encodes a plasma membrane proton ATPase. Mutants	H(+)-ATPase 1 (HA1); FUNCTIONS IN: protein binding	0	0	0	0	0	0	0	0	0	0	0	0	0	1	1	0	0	0	1.5	10.8024	26	2	0
26460	at3g60160	5286	5369	alt_3_prime	CDS	multidrug resistance-associated protein 9	member of MRP subfamily	multidrug resistance-associated protein 9 (MRP9);	0	0	0	0	0	0	0	0	1	0	0	0	0	1	1	0	0	1	0.5	10.8	17.5	4	0
23900	at2g46800	184	536	alt_5_prime	between five_prime_UTR and CDS;five_prime_UTR	zinc transporter of Arabidopsis thaliana	Encodes a member of the zinc transporter (ZAT) and	zinc transporter of Arabidopsis thaliana (ZAT); FU	1	0	0	0	0	0	0	0	0	0	0	0	0	0	0	0	0	1	8	10.8	13	2	0
23963	at2g47910	239	309	alt_3_prime	CDS	chlororespiratory reduction 6	Encodes a chloroplast thylakoid membrane protein.	chlororespiratory reduction 6 (CRR6); FUNCTIONS IN	0	0	0	0	0	0	1	1	1	1	1	1	1	1	1	0	1	1	9.45455	10.798	13.5455	11	0
25093	at3g19520	1092	1221	alt_5_prime	CDS	Protein of unknown function (DUF626)		Protein of unknown function (DUF626); FUNCTIONS IN	0	0	0	0	1	0	1	0	0	1	1	1	0	1	0	0	0	0	8.66667	10.7949	13	6	0
19694	at1g29330	2169	2315	alt_5_prime	CDS	ER lumen protein retaining receptor family protein	Encodes a protein similar in sequence to animal an	ENDOPLASMIC RETICULUM RETENTION DEFECTIVE 2 (ERD2)	0	0	0	0	0	0	0	0	0	0	0	0	0	0	1	0	0	0	2	10.7795	21	1	0
19238	at1g19610	373	479	alt_3_prime	CDS	Arabidopsis defensin-like protein	Predicted to encode a PR (pathogenesis-related) pr	PDF1.4; FUNCTIONS IN: molecular_function unknown;	0	0	0	0	0	0	1	0	0	1	0	1	0	1	0	1	0	0	10.6	10.7778	11.2	5	0
22961	at2g30260	1586	1961	alt_3_prime	CDS	U2 small nuclear ribonucleoprotein B	encodes U2B which is a component of the U2 snRNP c	U2 small nuclear ribonucleoprotein B (U2B''); FUNC	0	0	0	0	0	0	0	0	0	0	1	0	0	0	0	0	0	0	0	10.7568	13	1	0
23419	at2g39200	3131	3273	alt_5_prime	CDS	Seven transmembrane MLO family protein	A member of a large family of seven-transmembrane	MILDEW RESISTANCE LOCUS O 12 (MLO12); FUNCTIONS IN	0	0	0	0	0	1	0	0	0	0	0	0	0	0	0	0	0	0	3	10.75	13	1	0
23411	at2g39010	2063	2176	alt_3_prime	CDS	plasma membrane intrinsic protein 2E		plasma membrane intrinsic protein 2E (PIP2E); FUNC	0	0	0	0	0	0	0	0	0	0	0	0	0	1	1	0	0	1	5.33333	10.7315	12.6667	3	0
22099	at2g04450	534	619	alt_3_prime	CDS	nudix hydrolase homolog 6	Encodes a protein with NADH pyrophosphatase activi	nudix hydrolase homolog 6 (NUDT6); FUNCTIONS IN: h	0	0	0	0	0	0	0	0	1	0	0	0	0	0	0	0	0	0	9	10.7143	12	1	0
19280	at1g20580	1258	1395	alt_3_prime	CDS	Small nuclear ribonucleoprotein family protein		Small nuclear ribonucleoprotein family protein; FU	0	0	0	0	0	0	0	0	0	0	0	0	0	0	0	0	0	1	10	10.7097	12	1	0
27340	at4g12790	1901	2119	alt_5_prime	five_prime_UTR	P-loop containing nucleoside triphosphate hydrolas		P-loop containing nucleoside triphosphate hydrolas	0	0	1	0	0	0	0	0	0	0	0	0	0	0	0	0	0	0	2	10.7059	21	1	0
27342	at4g12790	2027	2119	alt_5_prime	five_prime_UTR	P-loop containing nucleoside triphosphate hydrolas		P-loop containing nucleoside triphosphate hydrolas	0	0	1	0	0	0	0	0	0	0	0	0	0	0	0	0	0	0	2	10.7059	21	1	0
21265	at1g69620	319	962	alt_5_prime	CDS	ribosomal protein L34	putative 60S ribosomal protein L34	ribosomal protein L34 (RPL34); FUNCTIONS IN: struc	1	0	1	0	0	0	1	1	1	1	1	1	1	1	1	0	1	1	5	10.6923	26.5385	13	0
27986	at4g24230	502	621	alt_3_prime	CDS;three_prime_UTR	acyl-CoA-binding domain 3	acyl-CoA-binding protein ACBP3. Localized extrace	acyl-CoA-binding domain 3 (ACBP3); FUNCTIONS IN: a	0	0	0	0	1	0	1	1	1	1	1	1	0	1	0	0	0	1	5.11111	10.6806	15.3333	9	0
30604	at5g26610	101	256	alt_5_prime	five_prime_UTR	D111/G-patch domain-containing protein		D111/G-patch domain-containing protein; FUNCTIONS	1	0	0	0	0	0	0	0	0	0	1	0	0	0	0	0	0	0	3	10.6792	14	2	0
28883	at4g36980	2741	2825	alt_3_prime	CDS			FUNCTIONS IN: molecular_function unknown; INVOLVED	0	0	0	0	0	0	0	0	0	0	0	0	0	0	1	0	0	0	7	10.6545	14	1	0
28303	at4g28750	318	403	alt_3_prime	CDS	Photosystem I reaction centre subunit IV / PsaE pr	mutant has Decreased effective quantum yield of ph	PSA E1 KNOCKOUT (PSAE-1); FUNCTIONS IN: catalytic	1	0	1	0	0	0	0	1	0	0	0	0	0	1	0	0	0	0	9.5	10.6471	11.5	4	0
29802	at5g13390	2009	2085	alt_3_prime	CDS	no exine formation 1	Required for normal pollen development and lipid a	NO EXINE FORMATION 1 (NEF1); LOCATED IN: chloropla	0	1	1	0	0	1	1	1	1	1	1	1	0	1	1	1	0	1	4.15385	10.6462	15	13	0
19538	at1g26180	1224	1310	alt_5_prime	CDS			unknown protein; CONTAINS InterPro DOMAIN/s: Prote	0	0	0	0	0	0	0	0	1	0	0	0	0	1	0	0	0	0	10.5	10.6429	11	2	0
27275	at4g11900	540	647	alt_5_prime	CDS	S-locus lectin protein kinase family protein		S-locus lectin protein kinase family protein; FUNC	0	0	0	0	0	0	1	0	0	0	1	1	0	0	1	1	0	0	3	10.6393	18.2	5	0
26190	at3g55770	1263	1453	alt_5_prime	CDS	GATA type zinc finger transcription factor family		GATA type zinc finger transcription factor family	0	0	0	0	0	1	0	0	1	0	0	0	0	1	1	1	0	1	9	10.6204	15	6	0
23408	at2g39010	610	897	alt_5_prime	CDS	plasma membrane intrinsic protein 2E		plasma membrane intrinsic protein 2E (PIP2E); FUNC	1	1	1	0	1	1	1	0	1	1	0	0	0	1	1	0	0	0	3.9	10.5963	18.7	10	0
21032	at1g65845	380	510	alt_3_prime	CDS			unknown protein; FUNCTIONS IN: molecular_function	0	0	1	0	0	0	0	0	0	1	1	0	0	0	0	1	0	0	10.25	10.5714	10.75	4	0
20513	at1g53570	1477	1600	alt_5_prime	CDS	mitogen-activated protein kinase kinase kinase 3	MEK kinase (MAP3Ka)	mitogen-activated protein kinase kinase kinase 3 (	0	0	0	0	0	0	0	0	0	0	0	0	0	0	0	0	0	1	1	10.5692	19	1	0
29352	at5g06060	1576	1839	alt_5_prime	CDS	NAD(P)-binding Rossmann-fold superfamily protein		NAD(P)-binding Rossmann-fold superfamily protein;	0	0	0	0	0	0	0	0	0	0	0	0	0	1	0	0	0	0	1	10.5663	19	1	0
31123	at5g44090	346	468	alt_5_prime	three_prime_UTR	Calcium-binding EF-hand family protein		Calcium-binding EF-hand family protein; FUNCTIONS	0	0	0	0	0	0	0	0	0	0	1	0	0	0	1	0	0	0	9	10.5556	11.5	2	0
26365	at3g58620	1209	1314	alt_3_prime	CDS	tetratricopetide-repeat thioredoxin-like 4		tetratricopetide-repeat thioredoxin-like 4 (TTL4);	1	0	1	0	0	0	0	0	0	0	0	1	0	0	0	0	0	0	5	10.5556	13	3	0
28157	at4g26555	688	766	alt_3_prime	CDS	FKBP-like peptidyl-prolyl cis-trans isomerase fami		FKBP-like peptidyl-prolyl cis-trans isomerase fami	0	0	0	0	0	0	1	1	1	1	1	1	0	1	1	0	0	1	10.1111	10.5385	10.7778	9	0
27427	at4g14390	76	182	alt_3_prime	CDS	Ankyrin repeat family protein		Ankyrin repeat family protein; FUNCTIONS IN: molec	0	0	0	0	0	0	0	0	1	1	1	0	0	1	1	1	0	0	8.66667	10.5323	11.5	6	0
29535	at5g09290	959	1038	alt_3_prime	CDS	Inositol monophosphatase family protein		Inositol monophosphatase family protein; FUNCTIONS	0	0	0	0	0	0	0	0	0	1	0	0	0	0	0	1	0	0	10.5	10.5	10.5	2	0
20705	at1g58080	1819	2100	alt_5_prime	CDS	ATP phosphoribosyl transferase 1	ATP phosphoribosyl transferase catalyses first ste	ATP phosphoribosyl transferase 1 (ATP-PRT1); FUNCT	0	0	0	0	0	0	0	0	0	0	0	1	0	0	0	0	0	0	5	10.5	13	1	0
22822	at2g26980	1778	1995	alt_3_prime	CDS	CBL-interacting protein kinase 3	encodes a serine-threonine protein kinase whose ex	CBL-interacting protein kinase 3 (CIPK3); CONTAINS	0	0	0	0	0	0	0	1	1	1	0	1	0	1	0	0	0	0	1.8	10.4945	47.8	5	0
21575	at1g75310	4226	4304	alt_3_prime	CDS	auxin-like 1 protein		auxin-like 1 protein (AUL1); FUNCTIONS IN: heat sh	1	1	1	1	1	1	1	1	1	1	1	1	1	1	1	1	1	1	10.0556	10.4907	10.7222	18	0
20701	at1g58080	1456	1539	alt_5_prime	CDS	ATP phosphoribosyl transferase 1	ATP phosphoribosyl transferase catalyses first ste	ATP phosphoribosyl transferase 1 (ATP-PRT1); FUNCT	0	0	0	0	0	0	1	1	0	0	1	1	0	1	0	0	0	1	7.5	10.4753	13.3333	6	0
19309	at1g20920	3785	3925	alt_3_prime	three_prime_UTR	P-loop containing nucleoside triphosphate hydrolas		P-loop containing nucleoside triphosphate hydrolas	0	0	0	0	0	1	0	0	0	0	0	0	0	0	1	0	0	0	9	10.4706	11.5	2	0
18815	at1g11330	1799	1884	alt_3_prime	CDS	S-locus lectin protein kinase family protein		S-locus lectin protein kinase family protein; FUNC	1	0	1	0	1	1	0	0	1	1	1	1	0	1	1	1	1	1	10.1538	10.4615	10.8462	13	0
30247	at5g20250	237	325	alt_3_prime	five_prime_UTR;CDS	Raffinose synthase family protein	encodes a member of glycosyl hydrolase family 36.	DARK INDUCIBLE 10 (DIN10); FUNCTIONS IN: hydrolase	0	0	0	0	0	0	0	0	0	0	0	1	0	1	0	0	0	0	3	10.4545	13.5	2	0
28302	at4g28750	292	403	alt_3_prime	CDS	Photosystem I reaction centre subunit IV / PsaE pr	mutant has Decreased effective quantum yield of ph	PSA E1 KNOCKOUT (PSAE-1); FUNCTIONS IN: catalytic	0	0	0	0	0	0	0	1	0	0	0	0	0	0	0	0	0	0	10	10.4545	12	1	0
18545	at1g07890	1514	1588	alt_3_prime	CDS	ascorbate peroxidase 1	Encodes a cytosolic ascorbate peroxidase APX1. As	ascorbate peroxidase 1 (APX1); FUNCTIONS IN: L-asc	0	0	0	0	0	0	0	0	0	0	0	0	0	0	0	0	0	1	8	10.4444	12	1	0
27617	at4g17330	8295	8436	alt_5_prime	five_prime_UTR	G2484-1 protein	gene of unknown function expressed in seedlings fl	G2484-1 protein (G2484-1); FUNCTIONS IN: RNA bindi	1	1	1	0	1	1	1	1	1	1	1	1	1	1	1	1	1	1	8.05882	10.4423	12	17	0
25587	at3g29760	620	734	alt_3_prime	CDS	Haloacid dehalogenase-like hydrolase (HAD) superfa		Haloacid dehalogenase-like hydrolase (HAD) superfa	1	0	1	0	1	1	1	1	1	1	1	1	0	1	1	0	1	1	10.3571	10.4357	10.5	14	0
21699	at1g77080	2854	2966	alt_5_prime	CDS	K-box region and MADS-box transcription factor fam	MADS domain protein - flowering regulator that is	MADS AFFECTING FLOWERING 1 (MAF1); FUNCTIONS IN: s	0	0	0	0	0	0	0	0	0	1	0	1	0	1	1	1	0	0	8.2	10.4308	12.2	5	0
29105	at5g02810	2306	2390	alt_3_prime	CDS	pseudo-response regulator 7	PRR7 and PRR9 are partially redundant essential co	pseudo-response regulator 7 (PRR7); CONTAINS Inter	1	1	1	0	1	1	0	1	0	1	0	0	0	0	0	0	0	0	3.57143	10.419	20.1429	7	0
24645	at3g12100	1087	1277	alt_5_prime	CDS	Cation efflux family protein		Cation efflux family protein; FUNCTIONS IN: cation	0	0	0	0	0	0	0	0	0	0	0	0	0	0	1	0	0	0	1	10.3961	22	1	0
24677	at3g12620	787	949	alt_5_prime	CDS	Protein phosphatase 2C family protein		Protein phosphatase 2C family protein; FUNCTIONS I	0	0	0	0	0	0	0	0	0	0	0	0	0	0	1	0	0	0	10	10.3846	15	1	0
28774	at4g34840	212	291	alt_5_prime	CDS	Phosphorylase superfamily protein		Phosphorylase superfamily protein; CONTAINS InterP	0	0	0	0	0	0	0	0	0	0	0	0	0	0	1	0	0	0	6	10.3846	13	1	0
29833	at5g13730	291	375	alt_3_prime	CDS	sigma factor 4	Encodes sigma 4 factor involved in regulating the	sigma factor 4 (SIG4); FUNCTIONS IN: DNA-directed	0	0	0	0	0	0	0	1	0	0	0	0	0	0	0	0	0	0	7	10.381	14	1	0
22385	at2g18960	5450	5548	alt_3_prime	CDS	H(+)-ATPase 1	Encodes a plasma membrane proton ATPase. Mutants	H(+)-ATPase 1 (HA1); FUNCTIONS IN: protein binding	0	0	0	0	0	0	0	0	0	0	1	0	0	0	0	0	0	0	8	10.375	13	1	0
24971	at3g16850	138	761	alt_5_prime	CDS	Pectin lyase-like superfamily protein		Pectin lyase-like superfamily protein; FUNCTIONS I	1	0	0	0	1	1	1	1	1	1	1	1	1	1	1	1	0	1	10.3571	10.3571	10.3571	14	0
18129	at1g02120	3633	3708	alt_3_prime	CDS	GRAM domain family protein	Encodes VAD1 (Vascular Associated Death1) a regula	VASCULAR ASSOCIATED DEATH1 (VAD1); INVOLVED IN: de	0	0	0	0	0	0	1	0	0	1	1	0	0	0	1	0	0	0	8.25	10.3438	11.75	4	0
22934	at2g29630	965	1044	alt_3_prime	CDS	thiaminC	Encodes a protein involved in thiamine biosynthesi	thiaminC (THIC); FUNCTIONS IN: iron-sulfur cluster	0	0	0	0	0	0	1	1	0	0	1	1	0	1	0	1	0	0	10.1667	10.3333	10.5	6	0
21738	at1g77810	1250	1341	alt_3_prime	CDS	Galactosyltransferase family protein		Galactosyltransferase family protein; FUNCTIONS IN	0	0	0	0	0	0	0	0	1	0	0	0	0	0	0	0	0	0	8	10.3333	13	1	0
22624	at2g24280	3292	3374	alt_3_prime	CDS	alpha/beta-Hydrolases superfamily protein		alpha/beta-Hydrolases superfamily protein; FUNCTIO	0	0	0	0	0	0	0	0	0	0	0	0	0	1	0	0	0	0	9	10.3333	12	1	0
21645	at1g76460	1611	1752	alt_3_prime	CDS	RNA-binding (RRM/RBD/RNP motifs) family protein		RNA-binding (RRM/RBD/RNP motifs) family protein; F	0	0	0	0	0	0	0	0	0	0	1	0	0	0	0	0	0	0	1	10.3256	13	1	0
21703	at1g77080	3735	4067	alt_3_prime	CDS;three_prime_UTR	K-box region and MADS-box transcription factor fam	MADS domain protein - flowering regulator that is	MADS AFFECTING FLOWERING 1 (MAF1); FUNCTIONS IN: s	0	1	0	0	0	0	0	0	0	0	0	0	0	0	1	0	0	0	8	10.3171	12	2	0
24309	at3g05685	210	236	alt_5_prime	CDS	Cystatin/monellin superfamily protein		Cystatin/monellin superfamily protein; CONTAINS In	0	0	0	0	0	0	0	0	0	0	1	0	0	0	0	0	0	0	1	10.3125	25	1	0
20424	at1g52360	6242	6538	alt_5_prime	three_prime_UTR	Coatomer beta' subunit		Coatomer beta' subunit; FUNCTIONS IN: structural m	0	1	1	0	0	0	0	0	0	1	1	1	0	0	0	1	0	0	5.66667	10.3043	15.8333	6	0
19420	at1g23260	810	934	alt_5_prime	CDS	MMS ZWEI homologue 1	MMZ1/UEV1A encodes a protein that may play a role	MMS ZWEI homologue 1 (MMZ1); CONTAINS InterPro DOM	0	0	1	0	0	0	0	0	1	0	0	0	0	0	1	0	0	0	3.33333	10.3008	17.6667	3	0
26279	at3g57260	1127	1250	alt_5_prime	CDS	beta-13-glucanase 2	beta 13-glucanase	beta-13-glucanase 2 (BGL2); FUNCTIONS IN: glucan 1	0	0	0	0	0	0	0	0	0	0	1	0	0	0	0	0	0	0	6	10.2667	30	1	0
24551	at3g10260	1000	1107	alt_3_prime	CDS	Reticulon family protein		Reticulon family protein; CONTAINS InterPro DOMAIN	0	0	0	0	1	0	0	0	0	0	1	0	0	1	0	0	0	1	7.75	10.2647	12	4	0
28223	at4g27700	1027	1129	alt_3_prime	CDS	Rhodanese/Cell cycle control phosphatase superfami		Rhodanese/Cell cycle control phosphatase superfami	1	0	1	1	1	1	1	1	1	1	1	1	1	1	1	1	1	1	10.0588	10.2605	10.3529	17	0
26044	at3g53180	1309	1420	alt_5_prime	CDS	glutamate-ammonia ligases;catalytics;glutamate-amm		glutamate-ammonia ligases;catalytics;glutamate-amm	1	1	1	0	1	1	1	1	1	1	1	1	0	1	0	0	1	1	8.71429	10.2545	11.5	14	0
24428	at3g07360	619	804	alt_5_prime	CDS;five_prime_UTR	plant U-box 9	Encodes a protein containing a U-box and an ARM do	plant U-box 9 (PUB9); FUNCTIONS IN: ubiquitin-prot	1	1	1	0	1	1	0	0	0	0	0	0	0	0	0	0	1	0	3.83333	10.2526	19.5	6	0
19557	at1g26560	2156	2291	alt_3_prime	CDS	beta glucosidase 40		beta glucosidase 40 (BGLU40); FUNCTIONS IN: cation	0	0	1	0	1	0	0	0	0	0	1	0	0	0	0	0	0	0	6	10.2456	15.3333	3	0
25898	at3g50690	933	1025	alt_3_prime	CDS	Leucine-rich repeat (LRR) family protein		Leucine-rich repeat (LRR) family protein; BEST Ara	0	0	0	0	0	0	0	0	0	0	1	0	0	0	0	0	0	0	1	10.2449	30	1	0
26138	at3g55020	1517	1720	alt_3_prime	CDS	Ypt/Rab-GAP domain of gyp1p superfamily protein		Ypt/Rab-GAP domain of gyp1p superfamily protein; F	0	0	1	0	0	0	0	0	0	0	0	0	0	1	0	0	0	0	6.5	10.2432	12.5	2	0
30683	at5g27950	2004	2162	alt_3_prime	CDS	P-loop containing nucleoside triphosphate hydrolas		P-loop containing nucleoside triphosphate hydrolas	0	0	0	0	0	0	0	0	0	0	0	0	0	1	0	0	0	0	1	10.2405	17	1	0
22231	at2g14285	804	913	alt_5_prime	CDS	Small nuclear ribonucleoprotein family protein		Small nuclear ribonucleoprotein family protein; CO	1	0	0	0	0	0	1	0	1	0	1	1	0	1	0	0	0	0	3.83333	10.2336	18.5	6	0
29068	at5g01950	624	684	alt_3_prime	CDS	Leucine-rich repeat protein kinase family protein		Leucine-rich repeat protein kinase family protein;	0	0	1	0	0	1	0	1	1	0	1	0	0	0	1	0	0	1	9	10.2302	11	7	0
32062	at5g61500	762	857	alt_3_prime	CDS	autophagy 3 (APG3)		ATG3; CONTAINS InterPro DOMAIN/s: Autophagy-relate	0	0	0	0	0	0	0	0	0	0	0	0	0	0	0	0	0	1	5	10.2059	14	1	0
20412	at1g52220	252	339	alt_3_prime	CDS			FUNCTIONS IN: molecular_function unknown; INVOLVED	0	0	1	0	1	0	0	0	0	1	0	0	0	1	1	0	0	0	2	10.2	14.6	5	0
27473	at4g15233	701	766	alt_3_prime	CDS	ABC-2 and Plant PDR ABC-type transporter family pr		ABC-2 and Plant PDR ABC-type transporter family pr	0	0	1	0	0	0	0	0	0	0	0	0	0	0	0	0	0	0	5	10.2	13	1	0
30512	at5g24740	6789	6901	alt_3_prime	CDS	Protein of unknown function (DUF1162)		INVOLVED IN: protein localization; EXPRESSED IN: 2	1	1	1	0	1	1	1	0	1	1	1	1	1	1	1	1	1	1	10.125	10.1562	10.1875	16	0
19119	at1g17380	1316	1406	alt_3_prime	CDS	jasmonate-zim-domain protein 5		jasmonate-zim-domain protein 5 (JAZ5); CONTAINS In	0	0	1	0	0	0	0	0	0	0	0	0	0	0	1	0	0	1	3.66667	10.1559	18	3	0
23994	at2g48100	328	676	alt_5_prime	five_prime_UTR	Exonuclease family protein		Exonuclease family protein; FUNCTIONS IN: exonucle	0	0	1	0	0	1	1	0	0	0	1	1	0	1	0	0	0	0	4	10.1413	16	6	0
18501	at1g07280	1988	2653	alt_5_prime	CDS	Tetratricopeptide repeat (TPR)-like superfamily pr		Tetratricopeptide repeat (TPR)-like superfamily pr	1	0	1	0	1	0	0	0	0	0	0	0	0	0	1	0	0	0	4	10.1235	16.75	4	0
30529	at5g24890	587	660	alt_3_prime	CDS			unknown protein; FUNCTIONS IN: molecular_function	0	0	1	0	0	0	1	0	1	0	1	0	0	0	1	1	1	1	8.625	10.119	11.125	8	0
19388	at1g22850	720	914	alt_3_prime	CDS	SNARE associated Golgi protein family		SNARE associated Golgi protein family; INVOLVED IN	0	0	0	0	0	0	0	1	0	1	0	1	0	1	0	1	0	0	3.8	10.1159	15.6	5	0
18274	at1g04300	3255	3353	alt_5_prime	CDS	TRAF-like superfamily protein		TRAF-like superfamily protein; CONTAINS InterPro D	0	0	0	0	0	0	0	0	0	0	0	1	0	0	0	0	0	0	4	10.1141	21	1	0
28743	at4g34265	501	679	alt_5_prime	CDS			unknown protein; FUNCTIONS IN: molecular_function	1	0	1	0	0	0	1	0	1	1	0	1	1	1	1	0	0	0	3.77778	10.1136	15	9	0
22947	at2g29970	1703	1787	alt_3_prime	CDS	Double Clp-N motif-containing P-loop nucleoside tr		Double Clp-N motif-containing P-loop nucleoside tr	1	1	1	1	1	1	0	0	1	1	1	1	0	1	1	1	1	1	10.0667	10.0933	10.1333	15	0
30897	at5g39210	409	585	alt_3_prime	CDS	chlororespiratory reduction 7	Encodes a protein of the chloroplastic NAD(P)H deh	CHLORORESPIRATORY REDUCTION 7 (CRR7); FUNCTIONS IN	0	0	0	0	0	0	0	0	0	0	0	1	0	0	0	0	0	0	7	10.0909	12	1	0
30721	at5g29000	2092	2797	alt_3_prime	five_prime_UTR;CDS	Homeodomain-like superfamily protein		Homeodomain-like superfamily protein; FUNCTIONS IN	0	0	0	0	0	0	0	0	1	0	1	1	0	1	1	1	0	1	4.85714	10.0816	13.7143	7	0
23434	at2g39330	1996	2160	alt_5_prime	five_prime_UTR	jacalin-related lectin 23		jacalin-related lectin 23 (JAL23); FUNCTIONS IN: m	0	0	1	0	1	0	0	1	0	0	1	0	0	0	0	0	0	0	3.5	10.0662	13	4	0
21590	at1g75380	1857	2030	alt_5_prime	CDS	bifunctional nuclease in basal defense response 1	Encodes a nucleases AtBBD1 involved in ABA-mediate	bifunctional nuclease in basal defense response 1	1	0	1	0	1	1	1	1	1	1	1	1	1	1	1	1	0	1	3.66667	10.0649	18.8667	15	0
24629	at3g11930	423	627	alt_3_prime	CDS	Adenine nucleotide alpha hydrolases-like superfami		Adenine nucleotide alpha hydrolases-like superfami	0	0	0	0	0	0	0	0	0	0	0	0	0	0	1	0	0	0	4	10.0377	16	1	0
25969	at3g51830	4001	4102	alt_5_prime	CDS	SAC domain-containing protein 8	putative transmembrane protein G5p (AtG5) mRNA com	SAC domain-containing protein 8 (SAC8); CONTAINS I	0	0	1	0	0	0	1	1	1	1	0	1	0	1	1	0	0	1	4	10.0359	16	9	0
30460	at5g24210	577	986	alt_5_prime	CDS	alpha/beta-Hydrolases superfamily protein		alpha/beta-Hydrolases superfamily protein; FUNCTIO	0	0	0	0	0	0	0	1	1	1	1	0	0	0	1	1	0	0	3.16667	10.0341	16.6667	6	0
18322	at1g04970	1973	2099	alt_3_prime	CDS	lipid-binding serum glycoprotein family protein		lipid-binding serum glycoprotein family protein; F	0	0	0	0	0	0	0	0	0	0	0	0	0	0	1	0	0	0	6	10.0333	12	1	0
31282	at5g47240	706	791	alt_3_prime	CDS	nudix hydrolase homolog 8		nudix hydrolase homolog 8 (NUDT8); FUNCTIONS IN: h	0	1	1	0	1	0	0	0	0	0	0	1	0	0	0	0	0	0	8.5	10.0312	12.5	4	0
20690	at1g57860	440	694	alt_3_prime	CDS	Translation protein SH3-like family protein		Translation protein SH3-like family protein; FUNCT	1	1	1	1	1	1	1	1	1	1	1	1	0	1	1	1	1	1	7.35294	10.0294	13	17	0
18826	at1g11650	1120	1373	alt_3_prime	CDS	RNA-binding (RRM/RBD/RNP motifs) family protein		RBP45B; FUNCTIONS IN: RNA binding; EXPRESSED IN: 2	0	0	0	0	1	1	0	0	0	0	0	1	0	1	0	1	0	1	1.83333	10.0131	24.5	6	0
27630	at4g17560	1003	1366	alt_5_prime	CDS	Ribosomal protein L19 family protein		Ribosomal protein L19 family protein; FUNCTIONS IN	0	0	0	0	1	0	1	1	0	1	1	1	0	1	0	1	0	1	8.66667	10.0104	11.5556	9	0
22611	at2g23980	2937	3285	alt_3_prime	five_prime_UTR	cyclic nucleotide-gated channel 6	member of Cyclic nucleotide gated channel family	cyclic nucleotide-gated channel 6 (CNGC6); FUNCTIO	1	0	1	0	1	0	1	1	1	1	1	1	1	1	1	1	1	1	9.93333	10.0074	10.0667	15	0
27077	at4g08470	2020	2358	alt_3_prime	CDS	MAPK/ERK kinase kinase 3	Encodes a member of the A1 subgroup of the MEKK (M	MAPK/ERK kinase kinase 3 (MEKK3); FUNCTIONS IN: pr	0	0	0	0	0	0	0	0	0	0	0	1	0	0	0	0	0	1	9.5	10	10.5	2	0
20641	at1g56090	743	840	alt_3_prime	CDS	Tetratricopeptide repeat (TPR)-like superfamily pr		Tetratricopeptide repeat (TPR)-like superfamily pr	0	0	1	0	1	1	1	1	1	1	1	1	0	1	1	1	1	1	10	10	10	14	0
28170	at4g26700	1321	1402	alt_5_prime	CDS	fimbrin 1	fimbrin-like protein	fimbrin 1 (FIM1); FUNCTIONS IN: actin binding; INV	0	0	0	0	0	0	0	1	0	0	1	0	0	0	0	0	0	0	10	10	10	2	0
23016	at2g31490	245	983	alt_3_prime	CDS			unknown protein; Has 55 Blast hits to 55 proteins	0	0	0	0	0	0	0	0	0	0	0	0	0	1	0	0	0	0	0	10	12	1	0
23173	at2g34310	276	646	alt_3_prime	three_prime_UTR			unknown protein; FUNCTIONS IN: molecular_function	0	0	0	0	0	0	0	0	0	0	0	1	0	0	0	0	0	0	10	10	10	1	0
31289	at5g47380	481	613	alt_3_prime	CDS	Protein of unknown function DUF547		Protein of unknown function DUF547; FUNCTIONS IN:	0	0	0	0	0	0	0	0	0	0	0	0	0	0	1	0	0	0	10	10	10	1	0
19318	at1g21190	810	1020	alt_5_prime	CDS	Small nuclear ribonucleoprotein family protein		Small nuclear ribonucleoprotein family protein; CO	0	0	0	0	0	0	1	1	1	0	1	0	0	0	1	0	0	0	7.2	9.98605	12.2	5	0
21598	at1g75850	5007	5125	alt_3_prime	CDS	VPS35 homolog B		VPS35 homolog B (VPS35B); CONTAINS InterPro DOMAIN	0	0	1	0	1	0	1	1	1	1	1	1	0	1	1	0	0	1	7.09091	9.98042	12.9091	11	0
31808	at5g56850	503	592	alt_5_prime	CDS			unknown protein; EXPRESSED IN: 21 plant structures	0	0	0	0	0	0	1	0	1	0	1	1	0	1	0	1	0	0	3	9.97619	13.6667	6	0
19525	at1g25550	1166	1260	alt_3_prime	CDS	myb-like transcription factor family protein		myb-like transcription factor family protein; CONT	1	0	1	0	1	0	1	1	1	1	1	1	0	1	1	1	0	1	8.92308	9.96154	13.8462	13	0
26716	at3g63420	225	700	alt_3_prime	CDS	Ggamma-subunit 1	heterotrimeric G protein gamma-subunit (AGG1) mRNA	Ggamma-subunit 1 (GG1); FUNCTIONS IN: GTP binding;	0	0	0	0	0	0	0	0	1	0	0	0	0	0	1	0	0	1	4.66667	9.95495	16	3	0
23449	at2g39470	700	801	alt_3_prime	CDS	PsbP-like protein 2		PsbP-like protein 2 (PPL2); FUNCTIONS IN: calcium	1	0	0	0	0	0	1	1	0	1	1	1	0	1	1	0	1	1	7.6	9.95	16.4	10	0
20565	at1g54360	2001	2073	alt_3_prime	CDS	TBP-ASSOCIATED FACTOR 6B	Encodes one of two Arabidopsis proteins with signi	TBP-ASSOCIATED FACTOR 6B (TAF6B); FUNCTIONS IN: RN	0	0	0	0	0	0	0	0	0	0	1	0	0	0	1	0	0	0	8	9.93939	11.5	2	0
26481	at3g60310	3374	3470	alt_3_prime	three_prime_UTR			unknown protein; Has 22 Blast hits to 18 proteins	0	0	0	0	0	0	0	0	0	0	0	1	0	1	1	0	1	0	9.5	9.9375	10.25	4	0
29100	at5g02810	1821	1923	alt_3_prime	CDS	pseudo-response regulator 7	PRR7 and PRR9 are partially redundant essential co	pseudo-response regulator 7 (PRR7); CONTAINS Inter	0	1	1	1	1	1	0	1	0	0	0	0	0	0	0	0	0	0	0	9.93333	16.6667	6	0
31901	at5g58350	1652	1745	alt_3_prime	CDS	with no lysine (K) kinase 4	Encodes a member of the WNK family (9 members in a	with no lysine (K) kinase 4 (WNK4); FUNCTIONS IN:	0	0	0	0	0	0	0	1	0	0	0	0	0	0	0	0	0	0	8	9.93333	11	1	0
19663	at1g28520	794	963	alt_3_prime	CDS	vascular plant one zinc finger protein		vascular plant one zinc finger protein (VOZ1); BES	1	0	1	1	0	0	1	0	1	0	1	1	1	1	1	1	0	1	6.25	9.93	16.5833	12	0
31992	at5g60170	2141	2275	alt_3_prime	CDS	RNA binding (RRM/RBD/RNP motifs) family protein		RNA binding (RRM/RBD/RNP motifs) family protein; F	1	0	1	0	0	0	0	0	1	0	1	1	0	1	1	0	0	0	8.42857	9.92437	11.4286	7	0
20990	at1g64960	2776	2861	alt_5_prime	CDS	ARM repeat superfamily protein		ARM repeat superfamily protein; FUNCTIONS IN: bind	0	0	0	0	1	0	1	0	0	1	1	1	0	0	0	1	0	0	5.5	9.92337	14.1667	6	0
30056	at5g17670	910	999	alt_5_prime	CDS	alpha/beta-Hydrolases superfamily protein		alpha/beta-Hydrolases superfamily protein; FUNCTIO	0	0	1	0	0	0	1	1	1	1	1	1	1	1	1	1	1	1	9.84615	9.92308	10.1538	13	0
30083	at5g18170	1930	2005	alt_3_prime	CDS	glutamate dehydrogenase 1	Encodes the 43 kDa alpha-subunit of the glutamate	glutamate dehydrogenase 1 (GDH1); FUNCTIONS IN: in	0	0	1	0	0	0	0	0	1	0	0	0	0	0	1	0	0	0	9.33333	9.91667	10.6667	3	0
24819	at3g14660	472	563	alt_5_prime	CDS	cytochrome P450 family 72 subfamily A polypeptide	putative cytochrome P450	cytochrome P450 family 72 subfamily A polypeptide	0	0	0	0	0	0	1	0	0	0	0	0	0	1	1	0	0	0	9	9.91667	10	3	0
29629	at5g11170	663	985	alt_3_prime	CDS	DEAD/DEAH box RNA helicase family protein		DEAD/DEAH box RNA helicase family protein ; FUNCTI	1	1	1	0	0	1	1	1	1	1	1	1	1	1	1	1	1	1	4.0625	9.90901	15.25	16	0
26674	at3g62910	1473	1680	alt_5_prime	CDS	Peptide chain release factor 1	Isolated in a screen for chloroplast development m	ALBINO AND PALE GREEN (APG3); FUNCTIONS IN: transl	0	0	0	0	0	0	1	1	1	1	1	1	1	1	1	0	0	1	9.9	9.9	9.9	10	0
28788	at4g35180	684	754	alt_3_prime	CDS	LYS/HIS transporter 7		LYS/HIS transporter 7 (LHT7); CONTAINS InterPro DO	0	0	1	0	0	0	0	0	1	0	1	0	0	0	0	1	1	0	8.8	9.89	11.6	5	0
31071	at5g43320	710	792	alt_5_prime	CDS	casein kinase I-like 8		casein kinase I-like 8 (ckl8); FUNCTIONS IN: prote	1	0	1	0	0	1	0	1	1	1	1	1	0	1	1	1	0	0	3.63636	9.88473	17.7273	11	0
18735	at1g10470	826	926	alt_3_prime	CDS	response regulator 4	Encodes a two-component response regulator. Acts r	response regulator 4 (ARR4); CONTAINS InterPro DOM	1	0	0	0	0	0	0	0	0	0	0	1	0	1	0	0	0	1	7.25	9.88158	13.25	4	0
30965	at5g41370	1454	1577	alt_5_prime	CDS	homolog of xeroderma pigmentosum complementation g	Encodes XPB1 a DNA repair protein and transcriptio	homolog of xeroderma pigmentosum complementation g	0	0	0	0	0	0	0	1	0	1	1	1	0	1	1	1	1	1	3.88889	9.88091	17	9	0
23128	at2g32930	1706	1871	alt_3_prime	CDS	zinc finger nuclease 2	Encodes a zinc finger protein.	zinc finger nuclease 2 (ZFN2); CONTAINS InterPro D	1	1	1	0	1	1	1	1	1	1	1	1	1	1	1	0	1	1	9.125	9.88021	10.3125	16	0
26258	at3g56860	1273	1939	alt_3_prime	three_prime_UTR	UBP1-associated protein 2A	encodes a nuclear protein that binds to RNA with a	UBP1-associated protein 2A (UBA2A); FUNCTIONS IN:	0	0	1	0	1	1	1	1	1	0	1	0	0	1	1	1	1	0	2.90909	9.87487	28.3636	11	0
29102	at5g02810	2097	2189	alt_5_prime	CDS	pseudo-response regulator 7	PRR7 and PRR9 are partially redundant essential co	pseudo-response regulator 7 (PRR7); CONTAINS Inter	1	0	1	0	0	0	0	0	0	0	0	0	0	0	0	0	0	0	1	9.86567	23	2	0
22757	at2g26240	395	469	alt_3_prime	CDS	Transmembrane proteins 14C		Transmembrane proteins 14C; INVOLVED IN: biologica	0	0	1	0	0	1	1	1	1	1	1	1	1	0	1	1	0	0	9	9.86124	10.4545	11	0
20054	at1g42470	7363	7442	alt_3_prime	CDS	Patched family protein		Patched family protein; FUNCTIONS IN: hedgehog rec	1	1	1	0	0	0	1	1	1	1	1	1	1	1	1	0	1	1	9.85714	9.85714	9.85714	14	0
26720	at3g63420	793	930	alt_5_prime	CDS	Ggamma-subunit 1	heterotrimeric G protein gamma-subunit (AGG1) mRNA	Ggamma-subunit 1 (GG1); FUNCTIONS IN: GTP binding;	0	0	1	0	0	0	1	0	0	1	1	0	0	1	0	0	0	0	9.4	9.85	10.4	5	0
29027	at4g40060	780	857	alt_3_prime	CDS	homeobox protein 16	Encodes a homeodomain leucine zipper class I (HD-Z	homeobox protein 16 (HB16); FUNCTIONS IN: sequence	0	0	0	0	0	0	0	0	0	0	0	1	0	1	0	1	0	0	9	9.84615	10	3	0
19062	at1g16560	656	791	alt_3_prime	CDS;five_prime_UTR	Per1-like family protein		Per1-like family protein; FUNCTIONS IN: molecular_	0	0	0	0	0	0	1	0	0	1	0	0	0	0	0	0	0	0	5.5	9.84375	13.5	2	0
19331	at1g21440	528	623	alt_3_prime	CDS	Phosphoenolpyruvate carboxylase family protein		Phosphoenolpyruvate carboxylase family protein; FU	0	0	0	0	0	0	0	0	0	0	0	1	0	0	1	0	0	0	8.5	9.83333	11.5	2	0
31723	at5g54770	441	581	alt_3_prime	CDS	thiazole biosynthetic enzyme chloroplast (ARA6) (T	Encodes a thiamine biosynthetic gene that has a du	THI1; FUNCTIONS IN: protein homodimerization activ	0	0	0	0	0	1	1	0	1	1	1	1	1	1	1	0	1	0	8.7	9.83333	14.7	10	0
19143	at1g17730	446	562	alt_3_prime	CDS	vacuolar protein sorting 46.1	Encodes an ESCRT-related protein: CHMP1A/AT1G73030	vacuolar protein sorting 46.1 (VPS46.1); CONTAINS	0	0	1	0	1	1	1	1	1	1	1	1	0	1	1	1	0	1	4.07692	9.82914	17.2308	13	0
31868	at5g58040	4375	4464	alt_5_prime	CDS	homolog of yeast FIP1 [V]	Encodes a subunit of the polyadenylation apparatus	homolog of yeast FIP1 [V] (FIP1[V]); FUNCTIONS IN:	0	0	0	0	0	1	0	0	0	0	0	0	0	0	0	0	0	0	5	9.80556	13	1	0
19423	at1g23310	446	472	alt_5_prime	CDS	glutamate:glyoxylate aminotransferase	Identified by cloning the gene that corresponded t	glutamate:glyoxylate aminotransferase (GGT1); FUNC	0	0	0	0	0	0	1	0	0	0	0	0	0	0	0	0	0	1	5.5	9.80357	13	2	0
19032	at1g15980	690	767	alt_3_prime	CDS	NDH-dependent cyclic electron flow 1	encodes a novel subunit of the chloroplast NAD(P)H	NDH-dependent cyclic electron flow 1 (NDF1); INVOL	0	0	0	0	0	0	0	0	0	0	1	0	0	1	1	0	0	0	9.33333	9.78788	10.3333	3	0
31922	at5g58510	2171	2256	alt_5_prime	CDS			unknown protein; FUNCTIONS IN: molecular_function	1	0	0	0	1	0	1	1	1	1	1	1	0	1	1	1	1	1	9.30769	9.78698	9.92308	13	0
20775	at1g60260	2074	2174	alt_5_prime	CDS	beta glucosidase 5		beta glucosidase 5 (BGLU5); FUNCTIONS IN: cation b	0	0	0	0	0	0	0	1	0	0	1	0	0	0	0	0	0	0	3	9.77778	13	2	0
21619	at1g76170	1920	2083	alt_5_prime	CDS	2-thiocytidine tRNA biosynthesis protein TtcA		2-thiocytidine tRNA biosynthesis protein TtcA; FUN	0	0	0	0	0	0	0	0	0	0	1	0	0	0	0	0	0	0	5	9.77612	13	1	0
32138	at5g63200	2229	2726	alt_5_prime	CDS	tetratricopeptide repeat (TPR)-containing protein		tetratricopeptide repeat (TPR)-containing protein;	1	1	1	0	1	0	1	1	1	1	1	1	0	1	1	1	1	1	8.6	9.77011	10.8	15	0
21677	at1g76710	461	516	alt_3_prime	CDS	SET domain group 26		SET domain group 26 (SDG26); FUNCTIONS IN: histone	0	0	0	0	0	0	0	0	0	0	0	0	0	0	0	1	0	0	8	9.74074	11	1	0
23650	at2g42890	4140	4212	alt_3_prime	CDS	MEI2-like 2	A member of mei2-like gene family predominantly pl	MEI2-like 2 (ML2); FUNCTIONS IN: RNA binding nucle	0	0	0	0	0	0	0	0	0	0	0	0	0	0	1	0	0	0	5	9.72	14	1	0
24440	at3g07590	306	385	alt_3_prime	CDS	Small nuclear ribonucleoprotein family protein		Small nuclear ribonucleoprotein family protein; FU	0	0	1	0	0	0	1	1	1	0	1	1	0	0	1	0	0	0	1.42857	9.71812	19.7143	7	0
31488	at5g51070	1617	1713	alt_3_prime	CDS	Clp ATPase	ATP-dependent Clp protease regulatory subunit	EARLY RESPONSIVE TO DEHYDRATION 1 (ERD1); FUNCTION	0	0	0	0	0	0	0	0	1	0	0	0	0	0	1	0	0	0	1	9.71429	15.5	2	0
31935	at5g58720	1234	1493	alt_3_prime	CDS	smr (Small MutS Related) domain-containing protein		smr (Small MutS Related) domain-containing protein	0	0	0	0	0	0	0	0	0	0	0	0	0	1	0	0	0	0	9	9.71429	11	1	0
19996	at1g34418	263	402	alt_3_prime	CDS	other RNA	Unknown gene		0	0	0	0	0	0	0	0	0	0	1	0	0	0	1	0	0	0	2.5	9.71429	26.5	2	0
18845	at1g12240	1340	1439	alt_5_prime	CDS	Glycosyl hydrolases family 32 protein		ATBETAFRUCT4; FUNCTIONS IN: hydrolase activity hyd	0	0	0	0	0	1	0	0	0	0	0	0	0	0	0	0	0	0	2	9.71248	18	1	0
23330	at2g37450	1527	2103	alt_3_prime	CDS	nodulin MtN21 /EamA-like transporter family protei		nodulin MtN21 /EamA-like transporter family protei	0	0	0	0	0	0	0	0	0	0	0	1	0	0	0	0	0	0	3	9.7069	18	1	0
18400	at1g05940	527	863	alt_3_prime	CDS	cationic amino acid transporter 9	Encodes a member of the cationic amino acid transp	cationic amino acid transporter 9 (CAT9); FUNCTION	0	0	0	0	0	0	1	1	0	0	0	0	0	0	1	0	0	1	9	9.69643	10.5	4	0
24351	at3g06380	1348	1417	alt_3_prime	CDS	tubby-like protein 9	Member of TLP family	tubby-like protein 9 (TLP9); CONTAINS InterPro DOM	0	0	0	0	0	0	1	0	0	0	0	0	0	0	0	0	0	0	5	9.69565	14	1	0
18811	at1g11310	1933	2020	alt_3_prime	CDS	Seven transmembrane MLO family protein	A member of a large family of seven-transmembrane	MILDEW RESISTANCE LOCUS O 2 (MLO2); FUNCTIONS IN:	0	0	0	0	0	0	0	0	1	0	0	0	0	0	1	0	0	0	8	9.69444	14	2	0
27161	at4g10060	2986	3059	alt_3_prime	CDS	Beta-glucosidase GBA2 type family protein		Beta-glucosidase GBA2 type family protein; FUNCTIO	0	0	1	0	0	0	0	0	0	0	0	0	0	0	0	0	0	0	8	9.69231	11	1	0
28061	at4g24960	369	447	alt_5_prime	CDS;five_prime_UTR	HVA22 homologue D	Homologous to a eukaryote specific ABA- and stress	HVA22 homologue D (HVA22D); CONTAINS InterPro DOMA	1	1	1	0	1	1	0	0	0	0	0	1	0	0	0	0	0	1	6.42857	9.68347	12.5714	7	0
27272	at4g11890	1522	1605	alt_3_prime	CDS	Protein kinase superfamily protein		Protein kinase superfamily protein; FUNCTIONS IN:	1	0	0	0	1	0	1	0	1	0	1	0	0	0	1	0	0	0	6.5	9.66667	13.8333	6	0
29333	at5g05660	3363	3451	alt_3_prime	CDS	sequence-specific DNA binding transcription factor	Encodes a homolog of the mammalian zinc finger tra	ATNFXL2; FUNCTIONS IN: zinc ion binding sequence-s	1	1	1	0	1	1	1	1	1	1	1	1	0	1	1	1	0	1	9.66667	9.66667	9.66667	15	0
31559	at5g52100	537	622	alt_3_prime	CDS	Dihydrodipicolinate reductase bacterial/plant	Is essential for chloroplast NAD(P)H dehydrogenase	chlororespiration reduction 1 (crr1); FUNCTIONS IN	1	0	1	0	0	0	1	1	1	1	1	1	0	1	1	0	1	1	9.58333	9.66667	9.83333	12	0
23124	at2g32880	413	492	alt_3_prime	CDS	TRAF-like family protein		TRAF-like family protein; CONTAINS InterPro DOMAIN	0	0	0	0	0	0	0	0	0	0	0	1	0	0	0	0	0	1	8.5	9.66216	12	2	0
19159	at1g17970	1432	1691	alt_3_prime	CDS	RING/U-box superfamily protein		RING/U-box superfamily protein; FUNCTIONS IN: zinc	0	0	0	0	0	0	1	1	0	0	0	0	0	1	0	0	0	1	6.75	9.65152	14.75	4	0
32436	at5g67480	942	968	alt_5_prime	CDS	BTB and TAZ domain protein 4	BTB and TAZ domain protein. Located in cytoplasm a	BTB and TAZ domain protein 4 (BT4); FUNCTIONS IN:	0	0	0	0	0	0	0	0	0	0	0	0	0	0	0	0	0	1	6	9.63855	13	1	0
29062	at5g01780	1606	1735	alt_3_prime	CDS	2-oxoglutarate-dependent dioxygenase family protei		2-oxoglutarate-dependent dioxygenase family protei	0	0	1	0	0	0	0	0	1	0	1	0	0	0	1	0	0	0	2.5	9.63774	23.75	4	0
23962	at2g47900	1906	2109	alt_5_prime	five_prime_UTR	tubby like protein 3	Member of TLP family	tubby like protein 3 (TLP3); CONTAINS InterPro DOM	0	0	0	0	0	0	0	0	0	0	1	0	0	0	1	0	0	1	3.66667	9.62543	14	3	0
20069	at1g42970	1973	2078	alt_3_prime	CDS	glyceraldehyde-3-phosphate dehydrogenase B subunit	Encodes chloroplast localized glyceraldehyde-3-pho	glyceraldehyde-3-phosphate dehydrogenase B subunit	0	0	0	0	0	0	0	1	0	0	0	0	0	0	0	0	0	0	8	9.625	10	1	0
29221	at5g04410	782	808	alt_3_prime	CDS	NAC domain containing protein 2	NAC family member functions as a transcriptional a	NAC domain containing protein 2 (NAC2); CONTAINS I	0	0	0	0	0	0	0	0	1	0	0	1	0	0	0	1	0	0	5.66667	9.62366	19.6667	3	0
29252	at5g04510	1376	1459	alt_3_prime	CDS	3'-phosphoinositide-dependent protein kinase 1	Encodes 3-phosphoinositide-dependent protein kinas	3'-phosphoinositide-dependent protein kinase 1 (PD	0	0	0	0	0	0	0	0	0	0	0	0	0	0	1	0	0	0	6	9.6129	12	1	0
29049	at5g01650	220	485	alt_5_prime	CDS;three_prime_UTR	Tautomerase/MIF superfamily protein		Tautomerase/MIF superfamily protein; FUNCTIONS IN:	1	0	0	0	0	0	1	1	1	1	1	1	0	1	1	0	1	1	4.72727	9.61088	16.6364	11	0
29025	at4g40050	1025	1130	alt_5_prime	CDS	Protein of unknown function (DUF3550/UPF0682)		FUNCTIONS IN: signal transducer activity; INVOLVED	1	0	1	0	1	1	1	1	1	1	1	1	1	1	1	1	1	1	9.5625	9.60938	9.625	16	0
20986	at1g64770	900	1037	alt_3_prime	CDS	NDH-dependent cyclic electron flow 1	encodes a novel subunit of the chloroplast NAD(P)H	NDH-dependent cyclic electron flow 1 (NDF2); FUNCT	0	0	0	0	0	0	1	0	0	0	0	1	0	1	0	0	0	0	4.33333	9.60317	14.3333	3	0
26633	at3g62370	1652	1814	alt_3_prime	CDS	heme binding		heme binding; FUNCTIONS IN: heme binding; INVOLVED	0	0	0	0	0	0	0	0	1	0	1	0	0	0	1	0	0	0	9	9.6	10	3	0
28319	at4g29220	1537	1609	alt_3_prime	CDS	phosphofructokinase 1		phosphofructokinase 1 (PFK1); FUNCTIONS IN: 6-phos	0	0	0	0	0	0	1	0	0	0	0	0	0	1	0	0	0	0	5.5	9.6	13.5	2	0
20303	at1g50970	45	155	alt_5_prime	CDS	Membrane trafficking VPS53 family protein		Membrane trafficking VPS53 family protein; FUNCTIO	1	0	1	0	1	0	1	0	1	1	1	1	0	0	1	0	0	0	0.666667	9.59259	15	9	0
29294	at5g05140	1369	1395	alt_3_prime	CDS	Transcription elongation factor (TFIIS) family pro		Transcription elongation factor (TFIIS) family pro	0	0	0	0	0	0	0	0	0	0	1	0	0	0	0	0	0	0	1	9.58242	21	1	0
30883	at5g38510	1127	1348	alt_5_prime	CDS	Rhomboid-related intramembrane serine protease fam		Rhomboid-related intramembrane serine protease fam	0	0	1	0	1	0	1	1	0	0	1	1	1	1	1	0	0	1	7.8	9.575	10.8	10	0
28744	at4g34265	501	1176	alt_5_prime	CDS			unknown protein; FUNCTIONS IN: molecular_function	1	0	0	0	1	1	1	0	1	1	1	1	0	1	1	0	0	1	3.81818	9.57172	13.9091	11	0
25909	at3g50950	214	476	alt_3_prime	CDS	HOPZ-ACTIVATED RESISTANCE 1		HOPZ-ACTIVATED RESISTANCE 1 (ZAR1); FUNCTIONS IN:	0	0	1	0	0	1	0	0	0	0	0	0	0	0	0	0	0	0	5.5	9.57143	13	2	0
24650	at3g12100	1731	1964	alt_3_prime	CDS	Cation efflux family protein		Cation efflux family protein; FUNCTIONS IN: cation	0	0	1	0	0	0	1	0	1	1	1	1	0	1	1	0	1	1	9.5	9.55	9.7	10	0
19121	at1g17410	632	726	alt_5_prime	CDS	Nucleoside diphosphate kinase family protein		Nucleoside diphosphate kinase family protein; FUNC	1	0	1	0	1	0	1	1	1	1	1	1	0	1	1	1	0	1	9.53846	9.53846	9.53846	13	0
30624	at5g26920	1724	1750	alt_3_prime	CDS	Cam-binding protein 60-like G	Encodes a calmodulin-binding protein CBP60g (calmo	Cam-binding protein 60-like G (CBP60G); CONTAINS I	0	0	0	0	0	0	0	0	0	0	1	0	0	0	0	0	0	0	5	9.53521	19	1	0
28201	at4g27490	30	118	alt_3_prime	five_prime_UTR	3'-5'-exoribonuclease family protein		3'-5'-exoribonuclease family protein; FUNCTIONS IN	0	0	0	0	0	0	0	0	1	0	1	0	0	0	0	0	0	0	5.5	9.53448	21.5	2	0
28459	at4g31170	1937	2229	alt_5_prime	five_prime_UTR	Protein kinase superfamily protein		Protein kinase superfamily protein; FUNCTIONS IN:	0	0	1	0	0	0	0	0	1	0	1	0	0	1	1	0	0	0	4.2	9.52699	15.8	5	0
21261	at1g69530	1082	1190	alt_3_prime	CDS	expansin A1	Member of Alpha-Expansin Gene Family. Naming conve	expansin A1 (EXPA1); CONTAINS InterPro DOMAIN/s: P	0	0	0	0	0	0	0	0	0	0	1	0	0	0	0	0	0	0	0	9.52632	12	1	0
26358	at3g58500	2895	3594	alt_3_prime	CDS	protein phosphatase 2A-4	Encodes one of the isoforms of the catalytic subun	protein phosphatase 2A-4 (PP2A-4); CONTAINS InterP	0	0	0	0	0	0	0	0	0	0	0	1	0	0	0	0	0	1	8.5	9.525	10	2	0
23070	at2g32040	1227	1315	alt_3_prime	CDS	Major facilitator superfamily protein	The At2g32040 gene product has been demonstrated t	Major facilitator superfamily protein; FUNCTIONS I	1	1	1	0	1	1	1	0	1	1	1	1	0	1	1	1	0	1	7.85714	9.5102	10.1429	14	0
22779	at2g26400	740	824	alt_5_prime	CDS	acireductone dioxygenase 3	Encodes a protein predicted to belong to the acire	acireductone dioxygenase 3 (ARD3); FUNCTIONS IN: h	0	0	0	0	0	0	0	0	1	0	0	0	0	0	1	0	0	0	9.5	9.5	9.5	2	0
31112	at5g43930	1054	1293	alt_5_prime	CDS	Transducin family protein / WD-40 repeat family pr		Transducin family protein / WD-40 repeat family pr	0	0	0	0	0	0	0	1	0	0	0	0	0	1	0	0	0	0	9	9.5	11.5	2	0
23505	at2g40110	932	1009	alt_5_prime	CDS	Yippee family putative zinc-binding protein		Yippee family putative zinc-binding protein; CONTA	0	0	0	0	0	0	0	0	0	0	0	0	0	1	0	0	0	0	9	9.5	11	1	0
23897	at2g46650	420	496	alt_5_prime	CDS	cytochrome B5 isoform C	member of Cytochromes b5	cytochrome B5 isoform C (CB5-C); CONTAINS InterPro	0	0	0	0	0	0	0	0	0	0	0	0	0	0	1	0	0	0	9	9.5	11	1	0
26846	at4g01690	706	795	alt_3_prime	CDS	Flavin containing amine oxidoreductase family	Encodes protoporphyrinogen oxidase (PPOX).	PPOX; FUNCTIONS IN: oxygen-dependent protoporphyri	0	0	0	0	1	0	1	1	1	0	1	1	0	1	1	0	0	1	9.33333	9.49206	9.55556	9	0
30347	at5g22510	2683	3015	alt_3_prime	five_prime_UTR	alkaline/neutral invertase	Encodes a chloroplast-targeted alkaline/neutral in	alkaline/neutral invertase (INV-E); FUNCTIONS IN:	0	0	0	0	0	1	0	0	1	1	1	0	0	1	1	0	0	0	0.5	9.48485	11	6	0
32147	at5g63490	1136	1220	alt_5_prime	CDS	CBS / octicosapeptide/Phox/Bemp1 (PB1) domains-con		CBS / octicosapeptide/Phox/Bemp1 (PB1) domains-con	0	0	0	0	0	0	0	0	0	0	0	0	0	0	1	0	0	0	2	9.48	12	1	0
20390	at1g51805	2654	2730	alt_3_prime	CDS	Leucine-rich repeat protein kinase family protein		Leucine-rich repeat protein kinase family protein;	1	0	1	0	1	1	1	0	0	0	0	0	0	0	0	0	0	0	8.2	9.45714	10.2	5	0
20061	at1g42970	940	1039	alt_3_prime	CDS	glyceraldehyde-3-phosphate dehydrogenase B subunit	Encodes chloroplast localized glyceraldehyde-3-pho	glyceraldehyde-3-phosphate dehydrogenase B subunit	0	0	0	0	0	0	0	0	0	0	0	0	0	1	0	0	0	0	3	9.44444	15	1	0
30376	at5g22770	8842	8932	alt_3_prime	five_prime_UTR	alpha-adaptin		alpha-adaptin (alpha-ADR); FUNCTIONS IN: protein t	1	1	1	0	1	1	1	0	1	1	1	1	1	1	1	1	1	1	9.4375	9.4375	9.4375	16	0
28202	at4g27490	30	141	alt_3_prime	five_prime_UTR	3'-5'-exoribonuclease family protein		3'-5'-exoribonuclease family protein; FUNCTIONS IN	0	0	1	0	0	0	1	0	1	1	1	1	0	0	1	0	0	0	9.28571	9.42857	9.57143	7	0
28875	at4g36870	1637	2467	alt_3_prime	CDS	BEL1-like homeodomain 2	Encodes a member of the BEL family of homeodomain	BEL1-like homeodomain 2 (BLH2); CONTAINS InterPro	0	0	0	0	0	0	0	0	0	0	0	0	0	0	0	0	0	1	5	9.41176	11	1	0
26090	at3g54360	3327	3458	alt_3_prime	five_prime_UTR	zinc ion binding		zinc ion binding; FUNCTIONS IN: zinc ion binding;	0	0	0	0	0	0	0	0	0	0	0	0	0	0	0	1	0	0	5	9.4	16	1	0
23548	at2g40765	220	568	alt_3_prime	CDS			unknown protein; FUNCTIONS IN: molecular_function	0	0	1	0	0	0	0	0	1	0	0	0	0	0	1	0	0	0	2.33333	9.39744	15.6667	3	0
28983	at4g38970	977	1063	alt_3_prime	CDS	fructose-bisphosphate aldolase 2	Protein is tyrosine-phosphorylated and its phospho	fructose-bisphosphate aldolase 2 (FBA2); FUNCTIONS	0	0	0	0	0	0	1	1	0	1	1	0	1	1	1	0	0	1	4.75	9.375	13.75	8	0
19077	at1g16740	267	1067	alt_5_prime	CDS	Ribosomal protein L20		Ribosomal protein L20; FUNCTIONS IN: structural co	0	0	0	0	0	0	0	1	0	1	0	0	0	0	0	0	0	0	8.5	9.375	11	2	0
28358	at4g29900	6205	6288	alt_3_prime	CDS	autoinhibited Ca(2+)-ATPase 10	one of the type IIB calcium pump isoforms. encodes	autoinhibited Ca(2+)-ATPase 10 (ACA10); FUNCTIONS	0	0	0	0	0	0	1	0	0	0	1	0	0	0	1	0	0	0	3	9.35985	18.6667	3	0
23002	at2g31190	914	997	alt_3_prime	CDS	Protein of unknown function DUF647	Encodes RUS2 (root UVB sensitive2) a DUF647-contai	ROOT UV-B SENSITIVE 2 (RUS2); INVOLVED IN: respons	0	0	0	0	0	0	0	0	0	0	0	1	0	0	0	0	0	0	7	9.35714	11	1	0
28144	at4g26480	1013	1121	alt_3_prime	CDS	RNA-binding KH domain-containing protein		RNA-binding KH domain-containing protein; FUNCTION	0	0	0	0	0	0	0	0	0	0	0	0	0	1	0	0	0	0	0	9.35294	16	1	0
21233	at1g69070	1243	1324	alt_3_prime	CDS			FUNCTIONS IN: molecular_function unknown; INVOLVED	1	1	1	0	1	1	1	1	1	1	1	1	0	1	1	1	0	1	9.2	9.34074	9.4	15	0
24034	at3g01380	2431	2577	alt_5_prime	CDS	transferases;sulfuric ester hydrolases;catalytics;		transferases;sulfuric ester hydrolases;catalytics;	1	1	1	1	1	1	1	1	1	1	1	1	0	1	1	1	0	1	7.3125	9.33594	11.25	16	0
29783	at5g13140	774	996	alt_3_prime	CDS	Pollen Ole e 1 allergen and extensin family protei		Pollen Ole e 1 allergen and extensin family protei	0	0	0	0	0	0	1	1	0	1	0	1	0	1	0	0	0	1	7.5	9.31771	11	6	0
30526	at5g24810	4190	4449	alt_5_prime	CDS	ABC1 family protein		ABC1 family protein; LOCATED IN: endoplasmic retic	0	0	1	0	0	0	0	0	1	0	1	0	0	0	1	0	0	0	4.75	9.31738	14.5	4	0
18498	at1g07220	1632	1745	alt_3_prime	CDS	Arabidopsis thaliana protein of unknown function (		FUNCTIONS IN: molecular_function unknown; INVOLVED	0	1	1	0	1	1	1	1	1	1	1	1	1	1	1	1	1	1	9.3125	9.3125	9.3125	16	0
31997	at5g60340	520	721	alt_3_prime	CDS	P-loop containing nucleoside triphosphate hydrolas		P-loop containing nucleoside triphosphate hydrolas	0	0	0	0	0	0	0	0	0	0	0	0	0	0	1	0	0	0	7	9.30303	12	1	0
25346	at3g24420	1265	1656	alt_3_prime	CDS	alpha/beta-Hydrolases superfamily protein		alpha/beta-Hydrolases superfamily protein; FUNCTIO	0	0	0	0	0	0	0	0	0	0	0	1	0	0	0	0	0	0	1	9.29947	23	1	0
18123	at1g02120	1098	1181	alt_5_prime	CDS	GRAM domain family protein	Encodes VAD1 (Vascular Associated Death1) a regula	VASCULAR ASSOCIATED DEATH1 (VAD1); INVOLVED IN: de	0	0	0	0	0	0	0	0	1	0	0	0	0	0	1	0	0	0	0	9.28571	12.5	2	0
25121	at3g19840	1239	1317	alt_5_prime	CDS	pre-mRNA-processing protein 40C	Binds the carboxyl-terminal domain (CTD) of the la	pre-mRNA-processing protein 40C (PRP40C); CONTAINS	1	0	1	0	1	1	1	1	1	1	1	1	1	1	1	1	1	1	7.1875	9.26042	10.9375	16	0
21087	at1g66980	3039	3161	alt_3_prime	CDS	suppressor of npr1-1 constitutive 4	Encodes SNC4 (suppressor of npr1-1 constitutive 4)	suppressor of npr1-1 constitutive 4 (SNC4); CONTAI	0	0	0	0	0	0	0	1	0	0	1	0	0	0	1	0	0	0	8.33333	9.25	12	3	0
18175	at1g02990	5614	5712	alt_5_prime	five_prime_UTR			BEST Arabidopsis thaliana protein match is: CW-typ	0	0	1	0	1	0	0	0	0	1	1	0	0	0	0	0	0	0	8	9.25	10.5	4	0
22799	at2g26590	1878	2715	alt_5_prime	CDS	regulatory particle non-ATPase 13		regulatory particle non-ATPase 13 (RPN13); FUNCTIO	0	0	0	0	0	0	0	0	0	0	0	0	0	0	1	0	0	0	9	9.25	10	1	0
23995	at2g48100	785	891	alt_3_prime	CDS	Exonuclease family protein		Exonuclease family protein; FUNCTIONS IN: exonucle	0	0	0	0	0	0	0	0	0	0	0	1	0	0	0	0	0	0	1	9.25	13	1	0
25164	at3g20390	364	473	alt_3_prime	CDS	endoribonuclease L-PSP family protein		endoribonuclease L-PSP family protein; FUNCTIONS I	0	0	0	0	0	0	0	0	0	0	0	0	0	1	0	1	0	0	2.5	9.22727	12	2	0
29103	at5g02810	2097	2260	alt_5_prime	CDS	pseudo-response regulator 7	PRR7 and PRR9 are partially redundant essential co	pseudo-response regulator 7 (PRR7); CONTAINS Inter	0	1	1	0	0	0	0	0	0	0	0	0	0	0	0	0	0	0	2	9.22692	23.5	2	0
19884	at1g32520	728	864	alt_3_prime	CDS			unknown protein; FUNCTIONS IN: molecular_function	0	0	0	0	0	0	0	0	0	0	1	0	0	1	1	0	0	0	2.33333	9.22222	14.3333	3	0
27585	at4g16990	4807	4953	alt_3_prime	three_prime_UTR;CDS	disease resistance protein (TIR-NBS class) putativ		RESISTANCE TO LEPTOSPHAERIA MACULANS 3 (RLM3); FUN	0	1	1	1	0	1	0	0	0	1	1	0	0	1	0	1	0	0	8.125	9.21875	13.125	8	0
18158	at1g02840	2116	2195	alt_5_prime	CDS	RNA-binding (RRM/RBD/RNP motifs) family protein	SR1 is a plant homologue of the human general/alte	SR1; FUNCTIONS IN: RNA binding nucleotide binding	0	0	0	0	0	1	0	0	0	0	0	1	0	0	1	0	0	0	1	9.21275	46.3333	3	0
20973	at1g64720	756	870	alt_5_prime	CDS	Polyketide cyclase/dehydrase and lipid transport s	membrane related protein CP5	CP5; FUNCTIONS IN: molecular_function unknown; INV	0	0	0	0	0	0	0	0	0	0	0	0	0	0	0	1	0	0	4	9.2093	12	1	0
26476	at3g60300	1427	1515	alt_3_prime	CDS	RWD domain-containing protein		RWD domain-containing protein; FUNCTIONS IN: zinc	1	0	0	0	1	0	0	0	0	1	0	1	0	0	1	0	0	1	1.16667	9.20833	12.6667	6	0
19759	at1g30410	5195	5367	alt_3_prime	CDS	multidrug resistance-associated protein 13	member of MRP subfamily	multidrug resistance-associated protein 13 (MRP13)	0	0	0	0	0	0	1	0	1	1	1	1	0	1	1	1	1	1	9.2	9.2	9.2	10	0
21859	at1g79830	950	1093	alt_5_prime	CDS	golgin candidate 5	This gene is predicted to encode a protein that fu	golgin candidate 5 (GC5); FUNCTIONS IN: protein bi	0	0	0	0	1	0	0	0	0	0	1	0	0	1	0	1	0	0	5.25	9.19349	13	4	0
25951	at3g51440	1031	1166	alt_3_prime	CDS	Calcium-dependent phosphotriesterase superfamily p		Calcium-dependent phosphotriesterase superfamily p	0	1	1	0	0	1	0	0	1	1	1	1	1	0	1	1	1	0	8.27273	9.19091	9.45455	11	0
29588	at5g10350	909	1199	alt_5_prime	CDS;five_prime_UTR	RNA-binding (RRM/RBD/RNP motifs) family protein		RNA-binding (RRM/RBD/RNP motifs) family protein; F	0	1	1	1	1	0	1	0	1	1	1	1	1	1	1	1	0	1	6.07143	9.18788	18.7143	14	0
30570	at5g25540	840	1298	alt_5_prime	five_prime_UTR	CTC-interacting domain 6	Expressed protein contains PAM2 PABC interacting d	CTC-interacting domain 6 (CID6); CONTAINS InterPro	0	0	0	0	0	1	0	0	0	0	0	0	0	0	1	0	0	0	3	9.17308	16.5	2	0
21970	at2g01340	234	310	alt_3_prime	CDS		Encodes a protein whose expression is responsive t	At17.1; FUNCTIONS IN: molecular_function unknown;	0	0	0	0	0	0	0	0	0	0	0	0	0	0	0	0	0	1	5	9.16667	14	1	0
23655	at2g43070	2505	2703	alt_5_prime	CDS	SIGNAL PEPTIDE PEPTIDASE-LIKE 3		SIGNAL PEPTIDE PEPTIDASE-LIKE 3 (SPPL3); FUNCTIONS	1	0	1	0	0	0	0	0	0	1	1	1	0	0	1	0	0	1	8	9.16667	10.8571	7	0
22341	at2g17640	1053	1127	alt_3_prime	CDS	Trimeric LpxA-like enzymes superfamily protein	Encodes a cytosolic serine O-acetyltransferase inv	ATSERAT3;1; CONTAINS InterPro DOMAIN/s: Hexapeptid	0	0	0	0	0	0	0	0	0	0	1	0	0	1	0	0	0	0	5.5	9.16667	13	2	0
24257	at3g04717	165	260	alt_5_prime	pseudogenic_CDS		Encodes a Wound-induced protein (WIP) family prote	pseudogene similar to pathogen- and wound-inducibl	0	0	0	0	0	0	0	0	1	0	0	0	0	0	1	0	0	0	3.5	9.15566	13.5	2	0
26360	at3g58510	1541	1643	alt_3_prime	CDS	DEA(D/H)-box RNA helicase family protein		DEA(D/H)-box RNA helicase family protein; FUNCTION	0	1	1	0	1	1	1	1	1	1	1	1	0	1	1	1	1	1	3.33333	9.15478	16.4667	15	0
20133	at1g47128	390	498	alt_3_prime	CDS	Granulin repeat cysteine protease family protein	cysteine proteinase precursor-like protein/ dehydr	responsive to dehydration 21 (RD21); FUNCTIONS IN:	0	0	0	0	0	0	1	0	0	0	0	0	0	0	0	0	0	0	9	9.15385	11	1	0
24427	at3g07360	456	528	alt_3_prime	CDS;five_prime_UTR	plant U-box 9	Encodes a protein containing a U-box and an ARM do	plant U-box 9 (PUB9); FUNCTIONS IN: ubiquitin-prot	0	1	0	1	1	1	0	0	0	0	1	0	0	0	0	0	0	0	2.2	9.14348	25.4	5	0
22704	at2g25737	2154	2212	alt_3_prime	CDS	Sulfite exporter TauE/SafE family protein		Sulfite exporter TauE/SafE family protein; LOCATED	0	0	0	0	0	0	0	0	1	0	1	0	0	0	0	0	0	0	6	9.13636	11.5	2	0
30547	at5g25220	1211	1295	alt_3_prime	CDS	KNOTTED1-like homeobox gene 3	A member of class II knotted1-like homeobox gene f	KNOTTED1-like homeobox gene 3 (KNAT3); FUNCTIONS I	0	0	0	0	0	0	0	0	0	0	0	1	0	0	1	0	0	1	8.33333	9.13333	10.3333	3	0
24437	at3g07560	728	811	alt_3_prime	CDS	peroxin 13	Encodes peroxin 13 (PEX13) involved in protein tra	peroxin 13 (PEX13); Has 58927 Blast hits to 16541	0	0	0	0	0	0	0	0	0	0	0	1	0	0	0	0	0	1	7.5	9.125	10	2	0
24153	at3g02740	387	594	alt_5_prime	CDS	Eukaryotic aspartyl protease family protein		Eukaryotic aspartyl protease family protein; FUNCT	0	1	0	0	1	0	1	1	1	1	1	1	0	1	1	1	1	1	7.69231	9.12426	11.0769	13	0
25454	at3g26950	1581	1690	alt_5_prime	CDS			unknown protein; Has 27 Blast hits to 27 proteins	1	0	1	0	1	1	1	1	1	1	1	1	0	1	1	0	0	1	8.46154	9.12308	9.23077	13	0
19039	at1g16260	1324	1406	alt_3_prime	CDS	Wall-associated kinase family protein		Wall-associated kinase family protein; FUNCTIONS I	1	0	0	0	1	1	1	1	1	1	1	1	0	1	1	1	0	1	3.76923	9.10256	17.8462	13	0
18319	at1g04970	454	708	alt_3_prime	CDS	lipid-binding serum glycoprotein family protein		lipid-binding serum glycoprotein family protein; F	1	0	1	0	1	0	1	1	1	0	1	1	1	0	1	1	0	1	7.41667	9.0943	11.1667	12	0
26178	at3g55630	816	902	alt_3_prime	CDS	DHFS-FPGS homolog D		DHFS-FPGS homolog D (DFD); CONTAINS InterPro DOMAI	1	0	0	0	0	0	1	1	1	1	1	1	0	1	1	1	0	1	9	9.09091	9.18182	11	0
27289	at4g12020	4327	4413	alt_3_prime	CDS	protein kinase family protein	Encodes a member of the A1 subgroup of the MEKK (M	WRKY19; FUNCTIONS IN: protein binding sequence-spe	0	0	0	0	1	0	0	0	0	0	0	0	0	0	0	0	0	0	9	9.08333	10	1	0
20131	at1g45474	236	314	alt_3_prime	CDS	photosystem I light harvesting complex gene 5	Encodes a component of the light harvesting comple	photosystem I light harvesting complex gene 5 (LHC	0	0	0	0	0	0	1	1	0	1	1	1	0	1	1	0	0	0	6.85714	9.08163	13	7	0
25347	at3g24420	1281	1656	alt_3_prime	CDS	alpha/beta-Hydrolases superfamily protein		alpha/beta-Hydrolases superfamily protein; FUNCTIO	0	0	0	0	0	0	0	0	0	1	0	1	0	1	1	1	0	0	1.4	9.08146	22	5	0
31522	at5g51290	1214	1427	alt_3_prime	CDS	Diacylglycerol kinase family protein		Diacylglycerol kinase family protein; FUNCTIONS IN	1	0	1	0	0	0	1	1	1	0	1	1	1	0	1	0	1	1	8.90909	9.07273	9.18182	11	0
28293	at4g28710	3448	3722	alt_5_prime	CDS	Myosin family protein with Dil domain	member of Myosin-like proteins	XIH; FUNCTIONS IN: motor activity; INVOLVED IN: ac	0	0	1	0	0	0	1	0	1	0	1	0	0	0	0	0	0	0	8.75	9.06818	9.5	4	0
22921	at2g29350	524	651	alt_3_prime	CDS	senescence-associated gene 13	senescence-associated gene SAG13 encoding a short-	senescence-associated gene 13 (SAG13); CONTAINS In	0	0	0	0	0	0	0	0	1	0	0	0	0	0	0	0	0	0	8	9.0625	11	1	0
25423	at3g26580	532	709	alt_3_prime	CDS	Tetratricopeptide repeat (TPR)-like superfamily pr		Tetratricopeptide repeat (TPR)-like superfamily pr	1	0	0	0	0	0	0	0	0	0	0	0	0	0	0	0	0	0	9	9.0625	10	1	0
18609	at1g08710	1263	1382	alt_3_prime	CDS;three_prime_UTR	F-box family protein		F-box family protein; Has 132 Blast hits to 132 pr	0	0	0	0	0	0	1	0	0	0	0	0	0	0	0	0	0	0	4	9.05435	14	1	0
24171	at3g03040	1112	1273	alt_3_prime	CDS	F-box/RNI-like superfamily protein		F-box/RNI-like superfamily protein; CONTAINS Inter	1	0	0	0	0	0	0	0	1	0	1	0	0	1	1	0	0	1	3.16667	9.04478	12.5	6	0
19858	at1g31910	1668	1878	alt_5_prime	five_prime_UTR	GHMP kinase family protein		GHMP kinase family protein; FUNCTIONS IN: kinase a	0	0	1	0	1	0	1	1	1	0	1	1	1	1	1	0	1	1	8.75	9.03571	9.33333	12	0
18120	at1g02100	2359	2451	alt_5_prime	CDS	Leucine carboxyl methyltransferase		Leucine carboxyl methyltransferase; FUNCTIONS IN:	1	0	1	0	1	0	1	0	1	1	1	1	0	1	1	0	1	1	5.25	9.03316	15.3333	12	0
19903	at1g33050	692	718	alt_5_prime	CDS			unknown protein; FUNCTIONS IN: molecular_function	0	0	0	0	0	0	0	0	1	0	0	0	0	0	1	0	0	0	5.5	9.02679	10.5	2	0
22967	at2g30440	1548	1673	alt_5_prime	CDS	thylakoid processing peptide	Encodes a thylakoidal processing peptidase that re	thylakoid processing peptide (TPP); CONTAINS Inter	0	1	0	0	0	0	0	0	1	0	0	0	0	0	1	0	0	0	5	9.01932	11	3	0
31113	at5g43930	1061	1293	alt_5_prime	CDS	Transducin family protein / WD-40 repeat family pr		Transducin family protein / WD-40 repeat family pr	0	0	1	0	1	0	1	1	1	1	1	1	0	1	1	1	1	1	9	9.01923	9.07692	13	0
29386	at5g06440	1393	1485	alt_3_prime	CDS			BEST Arabidopsis thaliana protein match is: Polyke	1	1	1	0	1	0	1	1	1	1	1	1	1	1	1	1	1	1	9	9.01562	9.0625	16	0
25446	at3g26840	2404	2595	alt_5_prime	CDS	Esterase/lipase/thioesterase family protein		Esterase/lipase/thioesterase family protein; FUNCT	0	0	0	0	0	0	0	0	1	0	0	0	0	0	0	0	0	0	2	9.00971	16	1	0
20020	at1g35320	1961	2084	alt_3_prime	CDS			unknown protein; BEST Arabidopsis thaliana protein	0	0	0	0	0	0	0	0	0	0	1	0	0	0	1	0	0	0	5.5	9	12.5	2	0
20469	at1g53100	593	676	alt_3_prime	CDS	Core-2/I-branching beta-16-N-acetylglucosaminyltra		Core-2/I-branching beta-16-N-acetylglucosaminyltra	0	0	0	0	1	1	0	1	1	1	1	0	0	0	1	1	0	0	9	9	9	8	0
24927	at3g16220	996	1090	alt_3_prime	CDS	Predicted eukaryotic LigT		Predicted eukaryotic LigT; FUNCTIONS IN: molecular	0	0	0	0	1	0	1	0	1	0	1	0	0	0	1	0	0	0	9	9	9	5	0
20247	at1g49740	1681	1756	alt_3_prime	CDS	PLC-like phosphodiesterases superfamily protein		PLC-like phosphodiesterases superfamily protein; F	0	0	0	0	0	0	0	0	0	0	0	0	0	0	1	0	0	1	9	9	9	2	0
20863	at1g62300	1902	2104	alt_5_prime	CDS	WRKY family transcription factor	Encodes a transcription factor WRKY6. Regulates P	WRKY6; CONTAINS InterPro DOMAIN/s: DNA-binding WRK	0	0	0	0	1	0	0	0	0	0	0	0	0	0	0	0	0	0	9	9	9	1	0
26987	at4g04570	1410	1486	alt_3_prime	CDS	cysteine-rich RLK (RECEPTOR-like protein kinase) 4	Encodes a cysteine-rich receptor-like protein kina	cysteine-rich RLK (RECEPTOR-like protein kinase) 4	0	0	0	0	0	0	0	0	0	0	0	1	0	0	0	0	0	0	9	9	9	1	0
22033	at2g02570	1027	1112	alt_3_prime	CDS	nucleic acid binding;RNA binding		nucleic acid binding;RNA binding; FUNCTIONS IN: RN	0	0	0	0	1	0	0	0	0	0	1	0	0	0	0	0	0	0	7	9	11	2	0
23239	at2g35650	1087	1210	alt_3_prime	CDS	cellulose synthase like	a member of Glycosyltransferase- Family 2 and enco	cellulose synthase like (CSLA07); CONTAINS InterPr	0	0	1	0	0	1	1	0	1	1	0	1	0	0	0	1	0	1	8.875	8.98214	9	8	0
21931	at1g80840	1011	1078	alt_5_prime	CDS	WRKY DNA-binding protein 40	Pathogen-induced transcription factor. Binds W-box	WRKY DNA-binding protein 40 (WRKY40); CONTAINS Int	0	0	1	0	0	0	0	0	0	0	0	1	0	0	0	0	0	1	7.33333	8.96552	10.3333	3	0
27916	at4g23220	1691	1860	alt_3_prime	CDS	cysteine-rich RLK (RECEPTOR-like protein kinase) 1	Encodes a cysteine-rich receptor-like protein kina	cysteine-rich RLK (RECEPTOR-like protein kinase) 1	0	1	1	0	1	0	0	0	0	0	1	0	0	0	0	0	0	0	8.5	8.95833	9.25	4	0
23030	at2g31570	276	302	alt_5_prime	CDS	glutathione peroxidase 2	glutathione peroxidase GPx	glutathione peroxidase 2 (GPX2); FUNCTIONS IN: glu	0	0	0	0	0	0	0	0	0	0	0	0	0	0	1	0	0	0	7	8.95082	10	1	0
27071	at4g08460	1769	3468	alt_3_prime	five_prime_UTR;between CDS and five_prime_UTR	Protein of unknown function (DUF1644)		FUNCTIONS IN: zinc ion binding; INVOLVED IN: biolo	0	0	0	0	0	0	1	0	1	0	1	0	0	1	1	0	1	1	7.71429	8.94805	9.14286	7	0
19934	at1g33680	1744	2415	alt_3_prime	CDS	KH domain-containing protein		KH domain-containing protein; FUNCTIONS IN: RNA bi	0	0	0	0	0	0	0	0	0	0	1	0	0	0	1	0	0	0	1.5	8.93975	43.5	2	0
23918	at2g47220	1067	1137	alt_3_prime	CDS	DOMAIN OF UNKNOWN FUNCTION 724 5	Member of the plant-specific DUF724 protein family	DOMAIN OF UNKNOWN FUNCTION 724 5 (DUF5); FUNCTIONS	1	0	0	0	1	0	1	1	1	1	1	1	0	1	1	1	1	1	8.30769	8.93407	9.23077	13	0
20770	at1g60260	1628	1761	alt_3_prime	CDS	beta glucosidase 5		beta glucosidase 5 (BGLU5); FUNCTIONS IN: cation b	0	0	0	0	0	0	0	1	0	1	1	1	1	0	0	1	0	1	6.85714	8.93233	11.5714	7	0
27547	at4g16695	391	879	alt_5_prime	CDS			unknown protein; FUNCTIONS IN: molecular_function	1	0	1	0	0	0	1	0	1	1	1	1	1	1	1	1	0	1	8.91667	8.91667	8.91667	12	0
20865	at1g62320	623	691	alt_3_prime	CDS	ERD (early-responsive to dehydration stress) famil		ERD (early-responsive to dehydration stress) famil	0	0	1	1	1	1	0	1	1	1	1	0	0	0	0	0	0	0	7.25	8.91071	9.375	8	0
27293	at4g12030	695	794	alt_3_prime	five_prime_UTR;CDS	bile acid transporter 5	Required for the biosynthesis of methionine-derive	bile acid transporter 5 (BAT5); CONTAINS InterPro	0	0	0	0	0	0	0	0	0	0	0	0	0	1	0	0	0	1	8.5	8.90909	11	2	0
26979	at4g04350	1481	1575	alt_3_prime	CDS	tRNA synthetase class I (I L M and V) family prote		EMBRYO DEFECTIVE 2369 (EMB2369); FUNCTIONS IN: ami	0	0	1	0	0	0	1	1	1	1	1	1	0	1	1	1	1	1	8.16667	8.90217	9.5	12	0
22613	at2g23985	719	1113	alt_5_prime	CDS			unknown protein; Has 2 Blast hits to 2 proteins in	1	1	0	0	1	0	1	1	1	1	1	1	0	1	1	1	1	1	8.14286	8.89916	9.78571	14	0
30963	at5g41370	1245	1361	alt_3_prime	CDS	homolog of xeroderma pigmentosum complementation g	Encodes XPB1 a DNA repair protein and transcriptio	homolog of xeroderma pigmentosum complementation g	0	0	0	0	0	0	1	0	0	0	0	0	0	1	1	0	0	0	2	8.88426	18.6667	3	0
24432	at3g07510	801	883	alt_5_prime	five_prime_UTR			unknown protein; BEST Arabidopsis thaliana protein	1	1	0	0	1	1	1	1	1	1	1	1	0	1	1	0	1	1	8.85714	8.88095	8.92857	14	0
30036	at5g17440	2731	2863	alt_3_prime	CDS	LUC7 related protein		LUC7 related protein; CONTAINS InterPro DOMAIN/s:	0	0	1	0	0	0	1	0	0	0	1	1	0	1	1	1	0	0	3.71429	8.87791	16.8571	7	0
32427	at5g67180	887	955	alt_3_prime	CDS	target of early activation tagged (EAT) 3		target of early activation tagged (EAT) 3 (TOE3);	0	0	0	0	0	0	0	0	0	0	0	1	0	0	0	0	0	1	6	8.875	11	2	0
25621	at3g43520	513	1234	alt_3_prime	CDS	Transmembrane proteins 14C		Transmembrane proteins 14C; INVOLVED IN: biologica	0	0	1	0	1	1	1	1	1	1	1	1	0	1	1	1	1	1	7.64286	8.87143	9.28571	14	0
18236	at1g03905	552	647	alt_5_prime	CDS	P-loop containing nucleoside triphosphate hydrolas		P-loop containing nucleoside triphosphate hydrolas	0	0	0	0	1	0	0	0	0	0	0	0	0	0	0	0	0	0	2	8.85938	20	1	0
19913	at1g33290	474	561	alt_3_prime	CDS	P-loop containing nucleoside triphosphate hydrolas		P-loop containing nucleoside triphosphate hydrolas	1	0	1	0	1	0	1	1	1	1	1	1	0	1	1	1	1	1	8.85714	8.85714	8.85714	14	0
30119	at5g18650	1553	1656	alt_5_prime	CDS	CHY-type/CTCHY-type/RING-type Zinc finger protein		CHY-type/CTCHY-type/RING-type Zinc finger protein;	0	0	0	0	0	0	0	0	0	0	0	1	0	0	0	0	0	0	6	8.85714	11	1	0
26240	at3g56650	356	556	alt_3_prime	CDS	Mog1/PsbP/DUF1795-like photosystem II reaction cen		Mog1/PsbP/DUF1795-like photosystem II reaction cen	1	0	1	0	0	1	1	1	1	1	1	1	0	1	1	1	1	1	8.57143	8.85065	8.92857	14	0
18040	at1g01170	516	731	alt_3_prime	five_prime_UTR	Protein of unknown function (DUF1138)		Protein of unknown function (DUF1138); FUNCTIONS I	1	0	0	0	0	0	0	0	0	0	0	1	0	1	0	0	0	0	7.66667	8.84848	13.3333	3	0
26241	at3g56650	356	578	alt_3_prime	CDS	Mog1/PsbP/DUF1795-like photosystem II reaction cen		Mog1/PsbP/DUF1795-like photosystem II reaction cen	0	0	0	0	0	0	0	0	1	0	0	0	0	0	0	0	0	0	8	8.84615	9	1	0
30291	at5g20990	2609	2683	alt_3_prime	CDS	molybdopterin biosynthesis CNX1 protein / molybden	Involved in molybdenum cofactor (Moco) biosynthesi	B73; CONTAINS InterPro DOMAIN/s: Molybdenum cofact	1	0	1	0	1	0	0	0	1	0	0	0	0	0	0	0	1	0	7.8	8.83478	9.2	5	0
30051	at5g17670	139	444	alt_3_prime	CDS	alpha/beta-Hydrolases superfamily protein		alpha/beta-Hydrolases superfamily protein; FUNCTIO	0	0	0	0	0	0	0	0	0	0	0	0	0	1	0	0	0	0	6	8.82716	13	1	0
24638	at3g11964	8760	8846	alt_3_prime	CDS	RNA binding;RNA binding		RNA binding;RNA binding; FUNCTIONS IN: RNA binding	0	0	0	0	0	0	1	0	1	0	1	1	1	0	1	0	1	1	5.625	8.825	11.625	8	0
32002	at5g60430	217	647	alt_3_prime	five_prime_UTR	drug transmembrane transporters;antiporters		drug transmembrane transporters;antiporters; FUNCT	0	0	0	0	0	0	0	0	0	0	0	0	0	0	1	0	0	0	6	8.82353	10	1	0
26183	at3g55630	1534	1601	alt_3_prime	CDS	DHFS-FPGS homolog D		DHFS-FPGS homolog D (DFD); CONTAINS InterPro DOMAI	0	0	0	0	0	0	0	0	0	0	1	1	0	1	1	0	0	0	8	8.82143	9.25	4	0
24369	at3g06510	1859	1969	alt_3_prime	CDS	Glycosyl hydrolase superfamily protein	Encodes a protein with beta-glucosidase activity m	SENSITIVE TO FREEZING 2 (SFR2); FUNCTIONS IN: beta	0	0	0	0	0	0	0	0	0	0	1	0	0	1	1	0	0	0	7	8.81481	11.6667	3	0
29823	at5g13590	3256	3341	alt_3_prime	CDS			unknown protein; Has 150 Blast hits to 121 protein	1	1	1	0	0	1	0	0	1	0	1	1	0	0	1	1	0	1	5.3	8.81333	11.4	10	0
31608	at5g53010	1858	1957	alt_3_prime	CDS	calcium-transporting ATPase putative		calcium-transporting ATPase putative; FUNCTIONS IN	0	0	1	0	1	0	1	0	1	0	1	1	0	1	1	0	0	1	5.88889	8.81087	11.8889	9	0
31782	at5g56180	2843	2932	alt_3_prime	CDS	actin-related protein 8	encodes a protein whose sequence is similar to act	actin-related protein 8 (ARP8); CONTAINS InterPro	0	0	0	0	0	0	0	0	0	0	0	0	0	0	1	0	0	0	8	8.80769	10	1	0
19547	at1g26440	1262	1447	alt_3_prime	CDS	ureide permease 5	uptake assays in a yeast mutant indicated this spl	ureide permease 5 (UPS5); LOCATED IN: endomembrane	0	0	0	0	0	0	0	0	0	0	0	0	0	0	1	0	0	0	4	8.79825	17	1	0
20897	at1g63420	1521	1622	alt_5_prime	CDS	Arabidopsis thaliana protein of unknown function (		CONTAINS InterPro DOMAIN/s: Lipopolysaccharide-mod	0	0	0	0	0	0	0	0	0	0	1	1	0	1	1	0	0	0	2.25	8.79092	21.25	4	0
20998	at1g65230	621	893	alt_3_prime	CDS	Uncharacterized conserved protein (DUF2358)		Uncharacterized conserved protein (DUF2358); FUNCT	0	0	0	1	0	0	1	1	1	1	1	1	0	1	1	0	0	1	8	8.77778	9.1	10	0
27468	at4g15180	3137	3537	alt_3_prime	CDS	SET domain protein 2		SET domain protein 2 (SDG2); EXPRESSED IN: male ga	0	1	1	0	1	1	1	1	1	1	1	1	0	1	1	1	1	1	3.93333	8.76981	13.3333	15	0
20975	at1g64720	938	1069	alt_3_prime	CDS	Polyketide cyclase/dehydrase and lipid transport s	membrane related protein CP5	CP5; FUNCTIONS IN: molecular_function unknown; INV	0	0	1	0	0	0	1	0	0	0	1	1	0	1	1	1	0	0	7.85714	8.7602	9.71429	7	0
25589	at3g30300	1503	1591	alt_3_prime	CDS	O-fucosyltransferase family protein		O-fucosyltransferase family protein; FUNCTIONS IN:	0	0	0	0	0	0	1	0	0	0	1	1	0	1	1	0	0	0	8.4	8.76	8.8	5	0
31570	at5g52240	383	1175	alt_3_prime	CDS	membrane steroid binding protein 1	Encodes a protein with similarity to progesterone	membrane steroid binding protein 1 (MSBP1); FUNCTI	0	0	1	0	1	1	1	1	1	1	1	1	0	0	1	1	0	1	7.66667	8.75439	11.5	12	0
22763	at2g26280	3052	3364	alt_5_prime	five_prime_UTR	CTC-interacting domain 7	smr (Small MutS Related) domain-containing protein	CID7; FUNCTIONS IN: damaged DNA binding protein bi	0	0	0	0	0	0	1	0	1	0	1	0	0	0	0	0	0	0	2.66667	8.75414	15.3333	3	0
18167	at1g02910	919	1012	alt_3_prime	CDS	tetratricopeptide repeat (TPR)-containing protein	Mutants defective in this gene were shown to have	LOW PSII ACCUMULATION1 (LPA1); FUNCTIONS IN: bindi	0	0	0	0	0	0	0	1	1	0	0	0	0	1	1	0	1	1	0.333333	8.75	11.3333	6	0
30800	at5g36220	743	769	alt_5_prime	CDS	cytochrome p450 81d1	member of CYP81D	cytochrome p450 81d1 (CYP81D1); FUNCTIONS IN: elec	0	0	0	0	0	0	0	0	0	0	1	0	0	0	0	0	0	0	3	8.75	18	1	0
19614	at1g27520	1986	2073	alt_5_prime	CDS	Glycosyl hydrolase family 47 protein		Glycosyl hydrolase family 47 protein; FUNCTIONS IN	0	1	1	1	1	1	1	1	1	1	1	1	0	1	1	1	1	1	7.75	8.75	9.625	16	0
29064	at5g01850	732	860	alt_3_prime	CDS	Protein kinase superfamily protein		Protein kinase superfamily protein; FUNCTIONS IN:	0	0	0	0	0	0	0	1	0	0	1	1	0	0	1	0	0	1	6.8	8.73684	10.4	5	0
21320	at1g70620	958	1189	alt_3_prime	CDS	cyclin-related		cyclin-related; FUNCTIONS IN: molecular_function u	0	0	0	0	1	0	0	0	0	0	0	0	0	0	0	0	0	0	8	8.71875	11	1	0
21728	at1g77800	2496	2587	alt_3_prime	CDS	PHD finger family protein		PHD finger family protein; FUNCTIONS IN: zinc ion	0	0	0	0	0	0	0	0	0	0	0	1	0	0	1	0	0	1	0.666667	8.71429	18.3333	3	0
22052	at2g02770	1837	1920	alt_5_prime	CDS	4'-phosphopantetheinyl transferase superfamily		4'-phosphopantetheinyl transferase superfamily; FU	0	0	0	0	0	0	1	1	0	1	1	1	1	1	1	0	0	1	5.66667	8.71252	11.6667	9	0
24843	at3g14990	1703	1795	alt_5_prime	CDS	Class I glutamine amidotransferase-like superfamil		Class I glutamine amidotransferase-like superfamil	0	0	0	0	0	0	1	1	1	1	1	1	0	1	1	1	1	1	7.72727	8.70833	10.0909	11	0
19480	at1g24145	122	260	alt_3_prime	CDS			unknown protein; FUNCTIONS IN: molecular_function	0	0	0	0	0	0	0	0	1	0	1	0	0	0	0	0	1	0	3.66667	8.7044	17.3333	3	0
27988	at4g24230	508	608	alt_5_prime	CDS;three_prime_UTR	acyl-CoA-binding domain 3	acyl-CoA-binding protein ACBP3. Localized extrace	acyl-CoA-binding domain 3 (ACBP3); FUNCTIONS IN: a	1	0	0	0	1	0	1	1	0	1	1	1	0	1	1	1	0	0	8.2	8.7	9.1	10	0
31930	at5g58560	1578	1662	alt_5_prime	CDS	Phosphatidate cytidylyltransferase family protein		Phosphatidate cytidylyltransferase family protein;	0	0	0	0	0	0	0	0	0	0	1	0	0	1	0	0	0	1	6	8.69048	11.3333	3	0
26845	at4g01690	706	783	alt_3_prime	CDS	Flavin containing amine oxidoreductase family	Encodes protoporphyrinogen oxidase (PPOX).	PPOX; FUNCTIONS IN: oxygen-dependent protoporphyri	0	0	1	0	0	0	0	0	0	0	1	0	0	1	1	0	0	1	6.6	8.68421	11.4	5	0
21649	at1g76520	179	284	alt_3_prime	five_prime_UTR	Auxin efflux carrier family protein		Auxin efflux carrier family protein; FUNCTIONS IN:	0	0	0	0	0	0	0	0	0	0	0	1	0	0	0	0	0	1	7	8.68421	10	2	0
25538	at3g28130	2463	2542	alt_3_prime	CDS	nodulin MtN21 /EamA-like transporter family protei		nodulin MtN21 /EamA-like transporter family protei	0	0	0	0	0	0	0	0	0	1	1	0	0	1	0	0	0	0	6.33333	8.68333	9.33333	3	0
28515	at4g31780	1969	2031	alt_3_prime	CDS	monogalactosyl diacylglycerol synthase 1	Encodes an A-type monogalactosyldiacylglycerol (MG	monogalactosyl diacylglycerol synthase 1 (MGD1); F	0	0	1	0	0	0	0	0	0	1	0	1	0	0	0	0	0	1	7	8.68182	10.75	4	0
28681	at4g33625	420	540	alt_5_prime	CDS			FUNCTIONS IN: molecular_function unknown; INVOLVED	1	0	1	0	0	0	0	0	0	0	0	0	0	0	0	0	0	0	4	8.68127	13.5	2	0
27053	at4g08170	1454	1550	alt_3_prime	CDS	Inositol 134-trisphosphate 5/6-kinase family prote		Inositol 134-trisphosphate 5/6-kinase family prote	0	0	1	0	0	1	0	0	0	0	0	0	0	0	0	0	0	0	6	8.67647	10	2	0
22157	at2g06050	2898	3014	alt_3_prime	five_prime_UTR	oxophytodienoate-reductase 3	Encodes a 12-oxophytodienoate reductase that is re	oxophytodienoate-reductase 3 (OPR3); FUNCTIONS IN:	1	0	1	0	1	1	1	0	1	1	1	1	0	1	1	0	0	1	8.58333	8.67262	8.75	12	0
20464	at1g52760	393	475	alt_3_prime	CDS	lysophospholipase 2	Encodes a lysophospholipase 2 (LysoPL2). Involved	lysophospholipase 2 (LysoPL2); BEST Arabidopsis th	0	1	0	0	0	0	0	0	0	0	0	0	0	0	0	0	0	0	7	8.65625	9	1	0
26285	at3g57410	1879	2241	alt_3_prime	CDS	villin 3	Encodes a protein with high homology to animal vil	villin 3 (VLN3); FUNCTIONS IN: actin binding; INVO	0	0	0	0	0	0	0	0	0	0	0	1	0	0	1	0	0	1	7	8.65385	10.3333	3	0
30874	at5g38420	749	864	alt_3_prime	CDS	Ribulose bisphosphate carboxylase (small chain) fa		Ribulose bisphosphate carboxylase (small chain) fa	0	0	0	0	0	0	0	0	0	0	0	1	0	0	0	0	0	0	6	8.65385	11	1	0
31957	at5g59340	486	1059	alt_5_prime	CDS	WUSCHEL related homeobox 2	Encodes a WUSCHEL-related homeobox gene family mem	WUSCHEL related homeobox 2 (WOX2); CONTAINS InterP	0	0	0	0	0	0	0	0	0	0	0	0	0	0	0	0	0	1	4	8.64964	21	1	0
19641	at1g28050	714	986	alt_3_prime	CDS	B-box type zinc finger protein with CCT domain		B-box type zinc finger protein with CCT domain; FU	1	1	1	0	1	1	1	1	1	1	1	1	0	1	1	0	0	1	8.14286	8.64835	8.85714	14	0
32047	at5g61310	401	1445	alt_3_prime	five_prime_UTR	Cytochrome c oxidase subunit Vc family protein		Cytochrome c oxidase subunit Vc family protein; FU	1	1	1	1	1	1	1	1	1	1	1	1	0	1	1	1	1	1	0.647059	8.64706	42.8824	17	0
32382	at5g66470	1448	1533	alt_3_prime	CDS	RNA binding;GTP binding		RNA binding;GTP binding; FUNCTIONS IN: RNA binding	0	0	0	0	0	0	0	0	0	0	0	1	0	1	1	0	0	1	3.75	8.64362	12.25	4	0
29542	at5g09380	1416	1520	alt_3_prime	CDS	RNA polymerase III RPC4		RNA polymerase III RPC4; FUNCTIONS IN: DNA-directe	0	0	0	0	0	0	0	0	0	0	1	0	0	1	0	0	0	0	1.5	8.64286	11.5	2	0
30492	at5g24530	2305	3097	alt_5_prime	CDS	2-oxoglutarate (2OG) and Fe(II)-dependent oxygenas	Encodes a putative 2OG-Fe(II) oxygenase that is de	DOWNY MILDEW RESISTANT 6 (DMR6); FUNCTIONS IN: oxi	0	0	0	0	0	0	0	0	0	0	0	0	0	0	0	1	0	0	1	8.63904	25	1	0
21301	at1g70518	326	679	alt_5_prime	CDS		Unknown gene		0	0	0	0	0	0	0	0	0	1	0	1	0	1	1	1	0	0	3.8	8.6386	14.8	5	0
18737	at1g10490	37	333	alt_3_prime	five_prime_UTR	Domain of unknown function (DUF1726) ;Putative ATP		CONTAINS InterPro DOMAIN/s: Domain of unknown func	1	0	0	0	0	0	1	1	1	1	1	1	0	1	1	0	1	1	8.63636	8.63636	8.63636	11	0
22432	at2g20050	3595	3682	alt_5_prime	CDS	protein serine/threonine phosphatases;protein kina		protein serine/threonine phosphatases;protein kina	0	0	0	0	1	0	1	1	1	1	1	1	0	1	1	1	0	1	8.63636	8.63636	8.63636	11	0
20322	at1g51270	795	821	alt_3_prime	CDS	structural molecules;transmembrane receptors;struc		structural molecules;transmembrane receptors;struc	0	0	0	0	0	0	0	0	0	0	0	0	0	1	0	0	0	0	4	8.62766	14	1	0
22201	at2g13790	4348	4410	alt_3_prime	CDS	somatic embryogenesis receptor-like kinase 4		somatic embryogenesis receptor-like kinase 4 (SERK	0	0	0	0	0	0	0	0	0	0	1	0	0	0	0	0	0	0	6	8.62069	10	1	0
23072	at2g32140	490	652	alt_5_prime	CDS	transmembrane receptors		transmembrane receptors; FUNCTIONS IN: transmembra	0	0	1	0	0	0	0	0	1	0	0	0	0	0	0	0	0	0	3.5	8.61765	11	2	0
27679	at4g18140	2543	2770	alt_3_prime	five_prime_UTR	SCP1-like small phosphatase 4b	Encodes a SCP1-like small phosphatase (SSP). Thre	SCP1-like small phosphatase 4b (SSP4b); CONTAINS I	1	0	1	0	1	1	1	0	0	1	1	1	0	1	0	1	0	1	6.36364	8.61197	9.81818	11	0
32383	at5g66470	1461	1533	alt_3_prime	CDS	RNA binding;GTP binding		RNA binding;GTP binding; FUNCTIONS IN: RNA binding	0	0	0	0	0	0	1	0	0	0	0	1	0	1	0	0	0	1	2.75	8.6028	12.75	4	0
27171	at4g10080	519	1652	alt_3_prime	CDS			unknown protein; BEST Arabidopsis thaliana protein	0	0	0	0	0	1	0	1	0	0	1	1	0	0	0	0	0	0	7.5	8.6	11.5	4	0
29784	at5g13140	792	996	alt_3_prime	CDS	Pollen Ole e 1 allergen and extensin family protei		Pollen Ole e 1 allergen and extensin family protei	0	0	0	0	0	0	0	1	0	0	1	0	0	0	0	0	0	0	4.5	8.6	12	2	0
27641	at4g17730	623	714	alt_5_prime	CDS	syntaxin of plants 23	member of SYP2 Gene Family	syntaxin of plants 23 (SYP23); FUNCTIONS IN: SNAP	0	0	0	0	0	0	0	0	0	0	0	0	0	1	0	0	0	0	2	8.6	12	1	0
27685	at4g18250	1163	1260	alt_3_prime	CDS	receptor serine/threonine kinase putative		receptor serine/threonine kinase putative; FUNCTIO	0	0	0	0	0	1	0	0	0	0	0	0	0	0	0	0	0	0	5	8.6	11	1	0
25968	at3g51830	3769	3837	alt_3_prime	CDS	SAC domain-containing protein 8	putative transmembrane protein G5p (AtG5) mRNA com	SAC domain-containing protein 8 (SAC8); CONTAINS I	0	0	0	0	0	0	1	0	1	1	1	1	0	0	1	0	0	0	2.16667	8.59623	16.5	6	0
27235	at4g11570	80	336	alt_3_prime	five_prime_UTR	Haloacid dehalogenase-like hydrolase (HAD) superfa		Haloacid dehalogenase-like hydrolase (HAD) superfa	1	0	1	0	1	1	1	1	0	0	0	1	0	1	1	1	0	0	6.6	8.58333	10.5	10	0
30524	at5g24810	2835	2910	alt_3_prime	CDS	ABC1 family protein		ABC1 family protein; LOCATED IN: endoplasmic retic	1	0	1	0	1	0	1	0	1	1	1	1	0	1	1	0	1	0	7.81818	8.58289	8.90909	11	0
20999	at1g65260	201	583	alt_5_prime	CDS	plastid transcriptionally active 4	Encodes a protein required for thylakoid membrane	plastid transcriptionally active 4 (PTAC4); INVOLV	0	0	1	0	0	0	1	0	0	1	1	0	0	0	1	0	0	0	1.8	8.58182	12	5	0
20423	at1g52360	6204	6538	alt_5_prime	CDS	Coatomer beta' subunit		Coatomer beta' subunit; FUNCTIONS IN: structural m	1	1	1	1	1	1	1	1	1	1	1	1	0	1	1	1	1	1	3.41176	8.57703	14.7059	17	0
20388	at1g51805	2594	2730	alt_3_prime	CDS	Leucine-rich repeat protein kinase family protein		Leucine-rich repeat protein kinase family protein;	1	0	1	0	1	1	0	0	0	0	0	0	0	1	0	0	0	0	6.4	8.575	10.8	5	0
27772	at4g19510	4170	4302	alt_3_prime	three_prime_UTR	Disease resistance protein (TIR-NBS-LRR class)		Disease resistance protein (TIR-NBS-LRR class); FU	0	0	0	0	0	0	0	0	0	0	0	0	0	1	0	0	0	0	0	8.57377	26	1	0
20318	at1g51270	100	317	alt_5_prime	CDS	structural molecules;transmembrane receptors;struc		structural molecules;transmembrane receptors;struc	1	0	1	0	0	0	1	0	1	1	1	0	0	1	1	0	1	0	4.22222	8.57143	14.3333	9	0
30845	at5g37370	2971	3124	alt_3_prime	CDS	PRP38 family protein	encodes a putative splicing factor. Over-expressio	ATSRL1; CONTAINS InterPro DOMAIN/s: PRP38 (InterPr	1	1	1	0	1	1	1	1	1	1	1	1	0	0	1	1	0	0	1.92308	8.5713	19.0769	13	0
[truncated: 6,942 more rows]

## Sheet: Details
Event	Transcript	Exon	Const_Site	Alt_Boundary_1	Alt_Boundary_2	ADType	Splice_Left	Splice_Right	Total_Reads_Gene	Total_S0_Gene	Gene	Strand	MinCoverage	MeanCoverage	MaxCoverage	AS_Event_Type	Boundary	Count.sum	EventID	Type	Short_Description	Curator_Description	Computational_Description	Sample
[truncated: 31,870 more rows]

[truncated: 5 more sheets: All Genes, GO Terms - All Genes, AorVnotC Genes, GO Terms - AorVnotC, Coverage Histograms]
