# Supplementary material for: High-Throughput RNA Sequencing of Pseudomonas-Infected Arabidopsis Reveals Hidden Transcriptome Complexity and Novel Splice Variants
Source: PLoS One. 2013 Oct 1;8(10):e74183. doi: 10.1371/journal.pone.0074183 (PMC3788074; doi:10.1371/journal.pone.0074183)
Supplement: File S18 — Novel CE Events. (XLSX) [file pone.0074183.s018.xlsx]

## Sheet: Summarized
										Detected?
Event	Gene	Transcript	Exon	Left_Site	Right_Site	Event Location	Short_Description	Curator_Description	Computational_Description	CTL1_a	CTL1_b	AVR1_a	AVR1_b	VIR1_a	VIR1_b	CTL6_a	CTL6_b	AVR6_a	AVR6_b	VIR6_a	VIR6_b	CTL12_a	CTL12_b	AVR12_a	AVR12_b	VIR12_a	VIR12_b	CountTotal	NumSamples	AorVnotC
10	at1g04490	at1g04490.1	3	1405	1847	five_prime_UTR	Protein of unknown function (DUF3527)		Protein of unknown function (DUF3527); CONTAINS In	0	0	0	0	0	0	0	0	1	1	1	0	0	0	1	1	1	1	116	7	1
40	at1g21720	at1g21720.1	5	886	1556	CDS	proteasome beta subunit C1	20S proteasome beta subunit PBC1 truncated protein	proteasome beta subunit C1 (PBC1); FUNCTIONS IN: p	0	0	1	0	1	0	0	0	1	1	1	1	0	0	1	0	1	1	58	9	1
412	at5g09830	at5g09830.1	2	369	1065	CDS	BolA-like family protein		BolA-like family protein; CONTAINS InterPro DOMAIN	0	0	1	0	1	0	0	0	1	1	0	1	0	0	1	1	0	1	53	8	1
383	at4g33540	at4g33540.1	5	1231	1702	CDS	metallo-beta-lactamase family protein		metallo-beta-lactamase family protein; FUNCTIONS I	0	0	0	0	0	0	0	0	1	0	1	1	0	0	1	0	1	1	38	6	1
141	at2g24850	at2g24850.1	2	413	777	CDS	tyrosine aminotransferase 3	Encodes a tyrosine aminotransferase that is respon	tyrosine aminotransferase 3 (TAT3); CONTAINS Inter	0	0	1	0	1	1	0	0	1	0	1	0	0	0	1	1	0	0	28	7	1
44	at1g28090	at1g28090.1	11	2122	2381	CDS	Polynucleotide adenylyltransferase family protein		Polynucleotide adenylyltransferase family protein;	0	0	0	0	1	0	0	0	1	1	1	1	0	0	1	0	0	1	27	7	1
99	at1g67500	at1g67500.1	13	6703	6952	CDS	recovery protein 3	Encodes the catalytic subunit of DNA polymerase ze	recovery protein 3 (REV3); CONTAINS InterPro DOMAI	0	0	1	0	1	0	0	0	1	0	1	1	0	0	1	0	1	1	26	8	1
101	at1g69410	at1g69410.1	3	577	817	CDS	eukaryotic elongation factor 5A-3	Encodes eIF5A-2 a putative eukaryotic translation	eukaryotic elongation factor 5A-3 (ELF5A-3); FUNCT	0	0	1	0	1	1	0	0	0	1	1	1	0	0	1	1	1	1	25	10	1
466	at5g45190	at5g45190.1	5	2037	2888	CDS	Cyclin family protein	Encodes a cyclin T partner CYCT1;5. Plays importa	Cyclin family protein; FUNCTIONS IN: cyclin-depend	0	0	1	0	1	0	0	0	0	0	1	1	0	0	1	1	0	0	24	6	1
68	at1g51070	at1g51070.1	2	254	983	CDS	basic helix-loop-helix (bHLH) DNA-binding superfam		basic Helix-Loop-Helix 115 (bHLH115); FUNCTIONS IN	0	0	1	0	0	0	0	0	1	0	1	1	0	0	1	0	0	1	21	6	1
174	at2g39518	at2g39518.1	2	373	885	CDS	Uncharacterised protein family (UPF0497)		Uncharacterised protein family (UPF0497); FUNCTION	0	0	0	0	1	1	0	0	1	1	1	0	0	0	0	0	0	0	16	5	1
39	at1g21400	at1g21400.1	6	1841	2147	CDS	Thiamin diphosphate-binding fold (THDP-binding) su		Thiamin diphosphate-binding fold (THDP-binding) su	0	0	0	0	0	0	0	0	1	0	1	1	0	0	1	0	0	0	16	4	1
209	at3g03690	at3g03690.1	2	708	1360	CDS	Core-2/I-branching beta-16-N-acetylglucosaminyltra		unfertilized embryo sac 7 (UNE7); FUNCTIONS IN: tr	0	0	1	0	1	0	0	0	1	1	1	0	0	0	0	0	1	0	15	6	1
113	at1g75510	at1g75510.1	4	954	1378	CDS	Transcription initiation factor IIF beta subunit		Transcription initiation factor IIF beta subunit;	0	0	0	0	0	0	0	0	1	0	0	1	0	0	1	1	0	1	15	5	1
112	at1g75020	at1g75020.1	2	100	1582	five_prime_UTR	lysophosphatidyl acyltransferase 4		lysophosphatidyl acyltransferase 4 (LPAT4); FUNCTI	0	0	0	0	0	0	0	0	1	0	1	0	0	0	1	0	1	1	14	5	1
30	at1g15350	at1g15350.3	5	935	1444	CDS;five_prime_UTR			unknown protein; BEST Arabidopsis thaliana protein	0	0	1	0	1	0	0	0	0	0	1	0	0	0	1	1	0	0	12	5	1
6	at1g02680	at1g02680.1	4	691	1020	CDS	TBP-associated factor 13		TBP-associated factor 13 (TAF13); FUNCTIONS IN: RN	0	0	0	0	0	0	0	0	0	0	1	1	0	0	0	0	1	1	12	4	1
253	at3g28130	at3g28130.1	4	2463	2800	CDS	nodulin MtN21 /EamA-like transporter family protei		nodulin MtN21 /EamA-like transporter family protei	0	0	0	0	0	0	0	0	1	0	1	1	0	0	1	0	0	0	10	4	1
305	at3g61690	at3g61690.1	7	1950	4897	CDS	nucleotidyltransferases		nucleotidyltransferases; FUNCTIONS IN: nucleotidyl	0	0	0	0	0	0	0	0	0	0	1	1	0	0	1	0	0	1	10	4	1
376	at4g30850	at4g30850.1	2	1030	1698	CDS	heptahelical transmembrane protein2	heptahelical transmembrane protein homologous to h	heptahelical transmembrane protein2 (HHP2); FUNCT	0	0	1	0	0	0	0	0	1	1	0	1	0	0	0	0	0	0	10	4	1
23	at1g09932	at1g09932.1	6	1362	2028	CDS	Phosphoglycerate mutase family protein		Phosphoglycerate mutase family protein; CONTAINS I	0	0	0	0	0	0	0	0	1	1	1	0	0	0	0	0	0	0	9	3	1
80	at1g56300	at1g56300.1	3	652	1043	CDS	Chaperone DnaJ-domain superfamily protein		Chaperone DnaJ-domain superfamily protein; FUNCTIO	0	0	1	0	1	1	0	0	0	0	0	0	0	0	0	0	0	0	9	3	1
102	at1g70620	at1g70620.1	12	3749	4147	CDS;three_prime_UTR	cyclin-related		cyclin-related; FUNCTIONS IN: molecular_function u	0	0	0	0	0	0	0	0	0	1	1	1	0	0	0	0	0	0	8	3	1
103	at1g70690	at1g70690.1	2	834	1350	CDS	Receptor-like protein kinase-related family protei	Encodes a plasmodesmal protein that may be involve	HOPW1-1-INDUCED GENE1 (HWI1); CONTAINS InterPro DO	0	0	0	0	0	0	0	0	1	1	0	0	0	0	0	0	0	0	8	2	1
405	at5g06180	at5g06180.1	9	1611	1848	CDS	Protein of unknown function (DUF1022)		Protein of unknown function (DUF1022); CONTAINS In	0	0	0	0	0	0	0	0	1	0	1	1	0	0	0	0	0	0	6	3	1
486	at5g56610	at5g56610.2	2	244	927	CDS	Phosphotyrosine protein phosphatases superfamily p		Phosphotyrosine protein phosphatases superfamily p	0	0	1	0	0	0	0	0	1	1	0	0	0	0	0	0	0	0	6	3	1
79	at1g55300	at1g55300.1	4	748	1354	CDS	TBP-associated factor 7		TBP-associated factor 7 (TAF7); FUNCTIONS IN: gene	0	0	0	0	0	0	0	0	0	0	0	0	0	0	0	0	1	1	4	2	1
476	at5g52070	at5g52070.1	2	43	2269	five_prime_UTR	Agenet domain-containing protein		Agenet domain-containing protein; FUNCTIONS IN: RN	0	0	0	0	0	0	0	0	0	0	1	1	0	0	0	0	0	0	4	2	1
463	at5g44565	at5g44565.1	2	204	1340	CDS			unknown protein; FUNCTIONS IN: molecular_function	1	1	1	1	1	1	1	1	1	1	1	1	1	1	1	1	1	1	581	18	0
274	at3g50590	at3g50590.1	18	4074	4459	CDS	Transducin/WD40 repeat-like superfamily protein		Transducin/WD40 repeat-like superfamily protein; F	1	1	1	1	1	1	1	1	1	1	1	1	1	1	1	1	1	1	459	18	0
130	at2g16940	at2g16940.2	15	3571	3965	CDS	Splicing factor CC1-like		Splicing factor CC1-like; FUNCTIONS IN: RNA bindin	1	1	1	1	1	1	1	1	1	1	1	1	1	1	1	1	1	1	432	18	0
483	at5g56140	at5g56140.1	3	884	1800	CDS	RNA-binding KH domain-containing protein		RNA-binding KH domain-containing protein; FUNCTION	1	0	1	0	1	1	1	1	1	1	1	1	1	1	1	1	1	1	345	16	0
308	at3g62360	at3g62360.1	17	4782	5084	CDS	Carbohydrate-binding-like fold		Carbohydrate-binding-like fold; FUNCTIONS IN: carb	1	1	1	0	1	0	1	1	1	1	1	1	1	1	1	0	1	1	341	15	0
298	at3g58050	at3g58050.1	4	969	1232	CDS			unknown protein; BEST Arabidopsis thaliana protein	1	1	1	1	1	1	1	1	1	1	1	1	1	1	1	1	1	1	309	18	0
114	at1g75560	at1g75560.1	3	980	2052	CDS	zinc knuckle (CCHC-type) family protein		zinc knuckle (CCHC-type) family protein; FUNCTIONS	1	0	1	0	1	0	1	1	1	1	1	1	1	1	1	1	0	1	301	14	0
400	at5g04290	at5g04290.1	16	3731	4095	CDS	kow domain-containing transcription factor 1	Encodes SPT5-Like a member of the nuclear SPT5 (Su	kow domain-containing transcription factor 1 (KTF1	0	1	1	0	1	0	1	1	1	1	1	1	1	1	1	1	1	1	235	15	0
437	at5g22720	at5g22720.2	6	1125	1494	CDS	F-box/RNI-like superfamily protein		F-box/RNI-like superfamily protein; CONTAINS Inter	1	1	1	0	1	1	1	1	1	1	1	1	1	1	1	1	1	1	186	17	0
332	at4g13460	at4g13460.1	2	296	2821	three_prime_UTR	SU(VAR)3-9 homolog 9	Encodes a SU(VAR)3-9 homolog a SET domain protein.	SU(VAR)3-9 homolog 9 (SUVH9); FUNCTIONS IN: zinc i	1	0	1	0	1	0	1	1	1	1	1	1	1	1	1	1	0	1	158	14	0
398	at5g03830	at5g03830.1	2	103	545	five_prime_UTR	CDK inhibitor P21 binding protein		CDK inhibitor P21 binding protein; FUNCTIONS IN: m	1	0	1	0	1	1	1	1	1	1	1	1	0	1	1	1	1	1	144	15	0
260	at3g42150	at3g42150.1	2	236	1900	five_prime_UTR			unknown protein; FUNCTIONS IN: molecular_function	0	0	1	0	1	0	1	1	1	1	1	1	0	1	1	1	1	1	144	13	0
499	at5g65060	at5g65060.1	2	283	2514	CDS	K-box region and MADS-box transcription factor fam	MADS domain protein - flowering regulator that is	MADS AFFECTING FLOWERING 3 (MAF3); FUNCTIONS IN: s	1	1	1	1	1	1	1	1	1	1	1	1	1	1	1	1	1	1	131	18	0
367	at4g26480	at4g26480.1	5	1234	2462	CDS	RNA-binding KH domain-containing protein		RNA-binding KH domain-containing protein; FUNCTION	0	0	1	0	1	1	1	1	1	1	1	1	1	1	1	1	1	1	131	15	0
263	at3g44530	at3g44530.1	7	4148	4439	CDS	homolog of histone chaperone HIRA	Encodes a nuclear localized WD-repeat containing p	homolog of histone chaperone HIRA (HIRA); CONTAINS	1	1	1	0	0	1	1	1	1	1	1	1	0	1	1	1	1	1	130	15	0
479	at5g53360	at5g53360.1	2	373	1003	five_prime_UTR	TRAF-like superfamily protein		TRAF-like superfamily protein; FUNCTIONS IN: ubiqu	1	1	1	1	1	1	1	0	1	1	1	1	0	1	1	1	0	1	126	15	0
221	at3g12130	at3g12130.1	2	941	2177	CDS	KH domain-containing protein / zinc finger (CCCH t		KH domain-containing protein / zinc finger (CCCH t	1	0	1	0	1	1	1	1	1	1	1	1	0	1	1	1	1	1	123	15	0
417	at5g12240	at5g12240.2	3	423	1311	CDS			unknown protein; Has 1807 Blast hits to 1807 prote	1	0	1	0	1	0	1	1	1	1	1	1	0	1	1	0	1	1	118	13	0
436	at5g22030	at5g22030.1	13	5109	5644	CDS	ubiquitin-specific protease 8		ubiquitin-specific protease 8 (UBP8); FUNCTIONS IN	0	1	1	1	1	1	1	1	1	1	1	1	0	1	1	1	1	1	113	16	0
65	at1g50970	at1g50970.1	5	834	1444	CDS	Membrane trafficking VPS53 family protein		Membrane trafficking VPS53 family protein; FUNCTIO	1	1	1	0	1	0	1	1	1	1	1	1	0	1	1	1	1	1	105	15	0
431	at5g20500	at5g20500.1	2	212	802	CDS	Glutaredoxin family protein		Glutaredoxin family protein; FUNCTIONS IN: electro	0	0	1	0	1	0	1	1	1	0	1	1	0	0	1	0	1	1	105	10	0
268	at3g49120	at3g49120.1	2	399	1662	CDS	peroxidase CB	Class III peroxidase Perx34. Expressed in roots le	peroxidase CB (PRXCB); FUNCTIONS IN: peroxidase ac	0	1	1	0	1	1	0	0	1	1	1	1	0	0	1	1	1	1	98	12	0
406	at5g06770	at5g06770.1	2	817	2007	CDS	KH domain-containing protein / zinc finger (CCCH t		KH domain-containing protein / zinc finger (CCCH t	1	1	1	0	1	0	1	1	1	1	1	1	0	1	1	1	1	1	95	15	0
199	at2g48110	at2g48110.1	6	1840	2145	CDS	reduced epidermal fluorescence 4	Encodes a novel protein of unknown function with h	REDUCED EPIDERMAL FLUORESCENCE 4 (REF4); BEST Arab	1	0	0	0	0	1	1	1	1	1	1	1	0	1	1	1	1	1	95	13	0
297	at3g57880	at3g57880.1	2	2574	3286	five_prime_UTR	Calcium-dependent lipid-binding (CaLB domain) plan		Calcium-dependent lipid-binding (CaLB domain) plan	0	1	1	1	1	1	1	1	1	1	1	1	0	1	1	1	0	1	93	15	0
404	at5g05600	at5g05600.1	2	682	2235	CDS	2-oxoglutarate (2OG) and Fe(II)-dependent oxygenas		2-oxoglutarate (2OG) and Fe(II)-dependent oxygenas	1	1	1	0	1	1	1	1	0	1	1	1	0	1	0	1	1	1	87	14	0
67	at1g50970	at1g50970.1	13	3156	3350	CDS	Membrane trafficking VPS53 family protein		Membrane trafficking VPS53 family protein; FUNCTIO	1	1	1	0	0	1	1	1	1	1	1	1	0	1	1	1	1	1	85	15	0
97	at1g66880	at1g66880.1	5	5131	6965	CDS	Protein kinase superfamily protein		Protein kinase superfamily protein; FUNCTIONS IN:	0	0	1	1	1	1	0	0	1	1	1	1	0	1	1	1	1	1	85	13	0
276	at3g52100	at3g52100.1	3	487	761	CDS	RING/FYVE/PHD-type zinc finger family protein		RING/FYVE/PHD-type zinc finger family protein; FUN	1	0	1	0	1	1	1	0	1	1	1	1	0	1	1	1	1	1	83	14	0
41	at1g21930	at1g21930.1	2	77	1155	five_prime_UTR			unknown protein; BEST Arabidopsis thaliana protein	1	0	1	0	1	0	1	1	1	1	1	1	0	1	1	1	0	1	83	13	0
217	at3g10270	at3g10270.1	11	2249	2650	CDS	DNA GYRASE B1	Protein targeting to mitochondria is influenced by	DNA GYRASE B1 (GYRB1); FUNCTIONS IN: DNA topoisome	1	0	1	0	0	0	1	1	1	1	1	1	0	1	1	0	1	1	77	12	0
322	at4g09012	at4g09012.1	2	72	1573	CDS	Mitochondrial ribosomal protein L27		Mitochondrial ribosomal protein L27; CONTAINS Inte	1	0	1	0	1	0	1	1	1	1	1	1	0	1	1	0	0	1	75	12	0
462	at5g43930	at5g43930.4	5	1061	1293	CDS	Transducin family protein / WD-40 repeat family pr		Transducin family protein / WD-40 repeat family pr	0	0	1	0	1	0	1	1	1	1	1	1	0	1	1	1	1	1	73	13	0
145	at2g25660	at2g25660.1	11	4257	4576	CDS	embryo defective 2410		embryo defective 2410 (emb2410); FUNCTIONS IN: mol	0	0	1	1	1	0	1	1	1	0	1	1	0	1	1	1	1	1	64	13	0
154	at2g30700	at2g30700.1	7	2092	3210	CDS			unknown protein; BEST Arabidopsis thaliana protein	0	0	0	0	0	0	1	1	1	1	1	1	0	1	1	1	0	1	62	10	0
192	at2g45380	at2g45380.1	7	1470	2110	CDS;five_prime_UTR			FUNCTIONS IN: molecular_function unknown; INVOLVED	1	1	1	0	1	0	1	0	1	1	1	1	0	1	1	1	1	1	61	14	0
180	at2g41880	at2g41880.1	2	193	622	five_prime_UTR	guanylate kinase 1	Guanylate kinase. Involved in nucleotide metabolis	guanylate kinase 1 (GK-1); FUNCTIONS IN: guanylate	1	0	1	0	1	1	1	1	1	1	1	0	0	0	1	0	0	0	60	10	0
477	at5g52070	at5g52070.1	3	898	2417	CDS	Agenet domain-containing protein		Agenet domain-containing protein; FUNCTIONS IN: RN	1	1	1	0	0	1	1	1	1	1	1	1	0	1	1	1	0	1	57	14	0
137	at2g22980	at2g22980.1	11	2361	3753	CDS	serine carboxypeptidase-like 13		serine carboxypeptidase-like 13 (SCPL13); FUNCTION	0	0	0	0	0	0	1	1	1	1	1	1	0	1	1	0	0	1	57	9	0
22	at1g09932	at1g09932.1	5	1183	1568	CDS	Phosphoglycerate mutase family protein		Phosphoglycerate mutase family protein; CONTAINS I	1	0	1	0	1	0	0	0	1	1	1	0	0	0	1	0	0	0	55	7	0
452	at5g40490	at5g40490.1	2	232	676	CDS	RNA-binding (RRM/RBD/RNP motifs) family protein		RNA-binding (RRM/RBD/RNP motifs) family protein; F	0	0	1	0	0	1	1	1	1	1	1	1	0	1	1	0	1	1	54	12	0
507	at5g67590	at5g67590.1	2	231	652	CDS	NADH-ubiquinone oxidoreductase-related	Mutant leaves have a reduced capacity for cold acc	FROSTBITE1 (FRO1); CONTAINS InterPro DOMAIN/s: ETC	1	0	1	0	0	0	1	1	1	1	1	1	0	0	1	0	0	1	54	10	0
203	at3g01850	at3g01850.1	8	1400	1888	CDS	Aldolase-type TIM barrel family protein		Aldolase-type TIM barrel family protein; FUNCTIONS	0	0	1	0	1	0	1	1	1	1	1	1	0	1	1	0	0	1	50	11	0
55	at1g33265	at1g33265.1	2	302	890	CDS	Transmembrane proteins 14C		Transmembrane proteins 14C; INVOLVED IN: biologica	0	0	0	0	0	0	1	1	1	0	1	1	0	1	1	0	0	0	50	7	0
198	at2g47710	at2g47710.1	3	505	940	CDS	Adenine nucleotide alpha hydrolases-like superfami		Adenine nucleotide alpha hydrolases-like superfami	0	0	0	0	0	0	1	1	1	1	1	1	0	1	1	1	1	1	49	11	0
309	at3g62370	at3g62370.1	5	1030	1584	CDS	heme binding		heme binding; FUNCTIONS IN: heme binding; INVOLVED	1	0	1	0	1	0	0	0	1	1	1	0	0	1	1	1	1	1	47	11	0
204	at3g02600	at3g02600.4	2	748	1832	CDS;five_prime_UTR	lipid phosphate phosphatase 3	Encodes phosphatidic acid phosphatase. Expressed d	lipid phosphate phosphatase 3 (LPP3); FUNCTIONS IN	1	0	1	0	0	0	1	1	1	0	1	1	0	1	1	0	1	0	47	10	0
446	at5g35180	at5g35180.1	15	5306	6209	CDS	Protein of unknown function (DUF1336)		FUNCTIONS IN: phosphoinositide binding; INVOLVED I	1	0	1	0	1	1	1	0	1	0	1	0	0	1	1	0	1	1	46	11	0
226	at3g13440	at3g13440.1	2	978	1492	five_prime_UTR	S-adenosyl-L-methionine-dependent methyltransferas		S-adenosyl-L-methionine-dependent methyltransferas	0	0	0	0	0	1	1	0	1	1	1	1	0	1	1	1	0	1	45	10	0
126	at2g07042	at2g07042.1	2	695	2163	exon	other RNA			1	0	1	0	0	1	0	0	1	0	1	1	0	1	0	1	0	1	45	9	0
61	at1g48090	at1g48090.1	57	23024	23651	CDS	calcium-dependent lipid-binding family protein		calcium-dependent lipid-binding family protein; FU	0	0	1	0	1	0	1	0	1	1	1	1	1	1	1	0	0	0	44	10	0
285	at3g54620	at3g54620.3	3	683	861	CDS	basic leucine zipper 25	bZIP transcription factor-like protein mRNA	basic leucine zipper 25 (BZIP25); FUNCTIONS IN: pr	0	0	1	0	1	1	1	0	1	0	1	1	0	0	1	0	1	1	44	10	0
372	at4g27820	at4g27820.1	12	2337	2698	CDS	beta glucosidase 9		beta glucosidase 9 (BGLU9); FUNCTIONS IN: cation b	1	0	1	0	1	0	1	1	1	0	0	1	0	1	1	0	0	1	44	10	0
190	at2g45140	at2g45140.1	6	1073	1737	CDS	plant VAP homolog 12	Encodes a Plant VAMP-Associated protein that local	plant VAP homolog 12 (PVA12); FUNCTIONS IN: struct	0	0	1	0	1	1	1	0	1	0	1	1	0	0	1	0	0	1	44	9	0
354	at4g24100	at4g24100.1	15	3219	3435	CDS	Protein kinase superfamily protein		Protein kinase superfamily protein; FUNCTIONS IN:	0	0	0	0	0	0	1	1	1	0	1	1	0	1	1	0	0	1	44	8	0
337	at4g15610	at4g15610.1	2	331	1357	CDS	Uncharacterised protein family (UPF0497)		Uncharacterised protein family (UPF0497); CONTAINS	1	0	1	0	1	1	0	1	1	0	0	1	0	0	0	1	0	0	40	8	0
100	at1g68310	at1g68310.1	5	1171	1652	CDS	Protein of unknown function (DUF59)	Encodes a protein that has been shown to specifica	Protein of unknown function (DUF59); CONTAINS Inte	1	0	1	1	1	0	1	0	1	1	1	1	0	0	1	0	0	1	38	11	0
259	at3g33530	at3g33530.1	9	4132	4722	CDS	Transducin family protein / WD-40 repeat family pr		Transducin family protein / WD-40 repeat family pr	1	0	1	0	1	0	1	1	1	1	1	0	0	1	1	0	0	0	38	10	0
264	at3g46280	at3g46280.1	3	544	1380	CDS	protein kinase-related		protein kinase-related; FUNCTIONS IN: molecular_fu	1	1	1	1	1	1	0	1	0	1	1	1	0	0	0	0	0	0	38	10	0
478	at5g53050	at5g53050.1	7	1872	2550	CDS	alpha/beta-Hydrolases superfamily protein		alpha/beta-Hydrolases superfamily protein; CONTAIN	1	0	1	0	1	1	0	0	0	0	0	0	0	0	0	0	0	0	37	4	0
175	at2g39780	at2g39780.1	5	877	1255	CDS	ribonuclease 2	S-like ribonuclease	ribonuclease 2 (RNS2); FUNCTIONS IN: ribonuclease	1	0	1	0	0	0	1	0	1	0	1	0	0	1	1	0	0	1	36	8	0
442	at5g25060	at5g25060.1	15	5112	5590	CDS	RNA recognition motif (RRM)-containing protein		RNA recognition motif (RRM)-containing protein; FU	0	0	0	0	0	0	1	1	0	1	1	1	0	1	1	0	0	1	36	8	0
161	at2g35510	at2g35510.1	4	710	1371	CDS	similar to RCD one 1	Encodes a WWE domain-containing protein with 76% s	similar to RCD one 1 (SRO1); FUNCTIONS IN: NAD+ AD	0	1	1	0	1	0	0	1	1	0	1	0	0	0	1	1	1	0	35	9	0
52	at1g31910	at1g31910.1	5	2185	2561	CDS	GHMP kinase family protein		GHMP kinase family protein; FUNCTIONS IN: kinase a	1	0	1	1	1	0	1	0	1	0	1	0	0	0	1	0	0	0	35	8	0
498	at5g65050	at5g65050.1	2	346	2688	CDS	AGAMOUS-like 31	Originally published as Agamous like MADS-box prot	AGAMOUS-like 31 (AGL31); FUNCTIONS IN: sequence-sp	0	1	0	1	1	0	1	1	0	0	1	1	0	1	0	0	0	0	35	8	0
248	at3g27110	at3g27110.1	5	1031	1430	CDS	Peptidase family M48 family protein		Peptidase family M48 family protein; FUNCTIONS IN:	0	0	1	0	1	0	0	1	1	0	1	1	0	1	1	1	1	1	34	11	0
58	at1g34030	at1g34030.1	3	616	1399	CDS	Ribosomal protein S13/S18 family		Ribosomal protein S13/S18 family; FUNCTIONS IN: st	0	1	1	0	1	0	1	1	0	1	1	1	0	1	0	0	0	1	34	10	0
284	at3g54480	at3g54480.1	3	809	1883	CDS;three_prime_UTR	SKP1/ASK-interacting protein 5	Encodes an SKP1 interacting partner (SKIP5).	SKP1/ASK-interacting protein 5 (SKIP5); CONTAINS I	0	0	0	0	1	1	1	1	1	1	1	1	0	0	1	0	0	1	33	10	0
335	at4g14880	at4g14880.1	10	1971	2373	CDS	O-acetylserine (thiol) lyase (OAS-TL) isoform A1	Encodes a cytosolic isoform of cytosolic O-acetyls	O-acetylserine (thiol) lyase (OAS-TL) isoform A1 (	1	0	1	0	1	1	1	0	0	1	1	0	0	0	0	0	0	1	33	8	0
139	at2g23985	at2g23985.1	2	250	632	five_prime_UTR			unknown protein; Has 2 Blast hits to 2 proteins in	0	1	1	0	0	0	1	1	1	0	1	1	1	0	1	0	0	0	32	9	0
105	at1g71190	at1g71190.1	6	1179	1451	CDS	senescence associated gene 18	Senescence associated gene (SAG). Expression induc	senescence associated gene 18 (SAG18); FUNCTIONS I	0	0	1	0	1	0	1	0	1	1	1	0	0	1	1	0	0	0	32	8	0
356	at4g24680	at4g24680.1	7	2590	3335	CDS	modifier of snc1	Encodes MOS1 (MODIFIER OF snc1). MOS1 contains a	MODIFIER OF snc1 (MOS1); FUNCTIONS IN: molecular_f	0	0	0	0	1	1	0	1	0	1	1	1	0	0	1	0	0	1	32	8	0
409	at5g08185	at5g08185.2	3	772	1034	CDS	microRNA162A	Encodes a microRNA that targets DCL1. MicroRNAs ar	microRNA162A (MIR162A); FUNCTIONS IN: molecular_fu	0	0	1	0	1	0	1	0	1	0	1	0	0	1	1	0	1	0	32	8	0
125	at2g06025	at2g06025.1	6	2539	2895	CDS	Acyl-CoA N-acyltransferases (NAT) superfamily prot		Acyl-CoA N-acyltransferases (NAT) superfamily prot	1	0	1	0	0	1	1	1	1	1	1	1	0	1	1	0	0	1	31	12	0
230	at3g16700	at3g16700.1	3	510	1107	CDS	Fumarylacetoacetate (FAA) hydrolase family		Fumarylacetoacetate (FAA) hydrolase family; FUNCTI	0	0	1	0	1	0	0	1	1	1	0	1	0	1	1	0	0	1	30	9	0
1	at1g01340	at1g01340.2	8	2777	3381	five_prime_UTR;CDS	cyclic nucleotide gated channel 10	member of Cyclic nucleotide gated channel family	cyclic nucleotide gated channel 10 (CNGC10); FUNCT	0	0	0	0	1	0	0	0	1	1	1	0	1	0	0	0	0	1	30	6	0
84	at1g58602	at1g58602.1	7	17434	17680	three_prime_UTR	LRR and NB-ARC domains-containing disease resistan		LRR and NB-ARC domains-containing disease resistan	0	0	1	0	1	0	0	0	1	1	1	0	0	1	1	1	1	0	29	9	0
403	at5g05310	at5g05310.2	12	2783	3104	CDS	TLC ATP/ADP transporter		TLC ATP/ADP transporter; Has 570 Blast hits to 566	0	0	0	0	0	0	0	1	0	0	1	1	0	0	1	0	1	1	29	6	0
57	at1g33980	at1g33980.1	2	266	719	CDS	Smg-4/UPF3 family protein	Involved in mRNA surveillance detects exported mRN	UPF3; FUNCTIONS IN: nucleotide binding; INVOLVED I	1	0	0	0	0	0	0	1	1	0	0	1	1	0	1	1	0	1	27	8	0
382	at4g33050	at4g33050.1	3	1156	1429	CDS	calmodulin-binding family protein		embryo sac development arrest 39 (EDA39); CONTAINS	0	0	1	0	1	0	0	1	1	0	1	0	0	0	0	0	0	0	27	5	0
454	at5g41350	at5g41350.1	4	1392	2396	CDS	RING/U-box superfamily protein		RING/U-box superfamily protein; FUNCTIONS IN: zinc	0	0	0	0	0	0	1	0	1	0	0	1	0	0	1	1	0	1	26	6	0
11	at1g04985	at1g04985.1	3	636	1632	CDS			unknown protein; Has 37 Blast hits to 37 proteins	0	0	1	0	1	0	1	1	1	1	0	0	0	1	0	0	0	0	25	7	0
468	at5g48335	at5g48335.1	3	267	1135	CDS			unknown protein; FUNCTIONS IN: molecular_function	0	0	0	0	0	0	1	0	1	0	1	0	0	0	1	1	0	0	24	5	0
390	at4g38330	at4g38330.1	2	116	739	five_prime_UTR	Integral membrane protein hemolysin-III homolog		Integral membrane protein hemolysin-III homolog; F	0	0	1	0	0	0	1	1	0	1	1	0	0	0	1	0	0	0	22	6	0
96	at1g66880	at1g66880.1	4	3919	6025	CDS	Protein kinase superfamily protein		Protein kinase superfamily protein; FUNCTIONS IN:	0	0	0	0	0	1	1	1	1	0	1	0	0	0	0	1	0	0	21	6	0
365	at4g26110	at4g26110.1	11	2310	2837	CDS	nucleosome assembly protein1;1	Encodes a member of a small gene family of protein	nucleosome assembly protein1;1 (NAP1;1); FUNCTIONS	0	1	0	0	1	0	0	0	1	1	0	1	0	0	1	1	0	1	20	8	0
381	at4g32660	at4g32660.1	6	1283	1807	CDS	Protein kinase superfamily protein	Encodes protein kinase AME3.	AME3; FUNCTIONS IN: protein serine/threonine kinas	0	0	1	0	1	0	1	0	1	1	0	0	0	1	1	0	0	0	20	7	0
185	at2g43910	at2g43910.1	7	1418	2392	CDS	HARMLESS TO OZONE LAYER 1		HARMLESS TO OZONE LAYER 1 (HOL1); FUNCTIONS IN: me	0	0	1	0	0	0	0	0	0	0	1	0	0	1	1	0	0	1	20	5	0
329	at4g12850	at4g12850.3	2	229	1108	CDS	Far-red impaired responsive (FAR1) family protein		Far-red impaired responsive (FAR1) family protein;	0	0	0	0	0	0	1	1	1	0	1	0	0	0	1	0	0	1	19	6	0
155	at2g30945	at2g30945.1	2	288	1340	exon				0	0	1	0	0	0	1	1	0	0	0	0	0	1	1	0	0	0	19	5	0
234	at3g20510	at3g20510.1	2	406	1243	CDS	Transmembrane proteins 14C		Transmembrane proteins 14C; CONTAINS InterPro DOMA	1	0	0	0	0	1	0	0	0	0	1	1	0	0	1	1	0	0	17	6	0
501	at5g65685	at5g65685.1	11	2105	2350	CDS	UDP-Glycosyltransferase superfamily protein		UDP-Glycosyltransferase superfamily protein; FUNCT	0	0	0	0	1	0	0	1	1	0	0	1	0	1	0	1	0	0	17	6	0
290	at3g55850	at3g55850.1	12	2740	3204	CDS	Amidohydrolase family	Encodes a product that might regulate nucleo-cytop	LAF3 ISOFORM 2 (LAF3 ISF2); FUNCTIONS IN: hydrolas	0	0	0	0	0	0	0	1	1	1	0	0	0	0	1	0	0	1	17	5	0
489	at5g59290	at5g59290.1	2	467	699	CDS	UDP-glucuronic acid decarboxylase 3	Encodes an isoform of UDP-glucuronic acid decarbox	UDP-glucuronic acid decarboxylase 3 (UXS3); FUNCTI	0	0	1	0	0	1	1	0	0	1	1	0	0	0	0	0	0	0	17	5	0
464	at5g44572	at5g44572.1	2	149	1121	CDS			unknown protein; FUNCTIONS IN: molecular_function	0	0	0	0	0	0	1	0	0	1	1	0	0	0	1	0	0	0	17	4	0
213	at3g05160	at3g05160.1	17	3002	3779	CDS	Major facilitator superfamily protein		Major facilitator superfamily protein; FUNCTIONS I	0	0	1	0	0	0	1	0	1	0	1	0	0	0	1	0	0	0	16	5	0
331	at4g13040	at4g13040.1	2	115	905	five_prime_UTR;CDS	Integrase-type DNA-binding superfamily protein		Integrase-type DNA-binding superfamily protein; FU	0	0	1	0	0	0	0	0	1	0	1	0	0	0	1	0	1	0	16	5	0
252	at3g28100	at3g28100.1	5	2918	4356	CDS	nodulin MtN21 /EamA-like transporter family protei		nodulin MtN21 /EamA-like transporter family protei	0	0	0	0	0	0	0	0	0	0	0	1	0	1	1	0	0	1	16	4	0
291	at3g55880	at3g55880.2	3	1014	2056	CDS	Alpha/beta hydrolase related protein	A gain-of-function mutant of SUE4 exhibited improv	sulphate utilization efficiency 4 (SUE4); BEST Ar	0	0	1	0	1	0	0	0	0	1	0	0	0	0	0	0	0	0	16	3	0
239	at3g23480	at3g23480.1	4	1795	2053	CDS	Cyclopropane-fatty-acyl-phospholipid synthase		Cyclopropane-fatty-acyl-phospholipid synthase; INV	0	1	1	0	1	1	0	1	0	0	0	0	0	0	0	0	0	0	15	5	0
423	at5g16480	at5g16480.1	3	632	1002	CDS	Phosphotyrosine protein phosphatases superfamily p		Phosphotyrosine protein phosphatases superfamily p	0	0	0	0	0	0	0	0	1	1	1	0	0	1	1	0	0	0	15	5	0
481	at5g54430	at5g54430.1	2	263	1808	three_prime_UTR	Adenine nucleotide alpha hydrolases-like superfami	Contains a universal stress protein domain. Protei	PHOS32; FUNCTIONS IN: molecular_function unknown;	0	0	0	0	0	0	1	0	1	0	1	0	0	0	1	0	0	1	15	5	0
136	at2g20570	at2g20570.1	2	593	1159	CDS	GBF's pro-rich region-interacting factor 1	Encodes GLK1 Golden2-like 1 one of a pair of parti	GBF's pro-rich region-interacting factor 1 (GPRI1)	0	1	0	0	0	1	0	0	0	1	1	0	0	0	1	1	0	0	14	6	0
256	at3g28956	at3g28956.1	4	682	1488	five_prime_UTR	RNA polymerase II Rpb4 core protein		RNA polymerase II Rpb4 core protein; FUNCTIONS IN:	0	0	0	0	1	0	1	0	1	0	1	0	0	0	1	0	0	0	14	5	0
496	at5g63800	at5g63800.1	3	2426	2733	CDS	Glycosyl hydrolase family 35 protein	Involved in mucilage formation. Mutants form colum	MUCILAGE-MODIFIED 2 (MUM2); FUNCTIONS IN: beta-gal	1	0	1	0	1	0	0	1	0	1	0	1	0	0	0	0	0	0	13	6	0
160	at2g35450	at2g35450.1	9	1746	2093	CDS	catalytics;hydrolases		catalytics;hydrolases; FUNCTIONS IN: hydrolase act	1	0	0	0	0	0	1	1	0	1	0	1	0	0	0	0	0	0	13	5	0
473	at5g50950	at5g50950.1	11	2699	3023	CDS	FUMARASE 2	Encodes a fumarase enzyme initially shown to be in	FUMARASE 2 (FUM2); FUNCTIONS IN: fumarate hydratas	0	0	0	0	0	0	1	1	0	0	0	0	0	0	0	0	0	0	13	2	0
94	at1g65950	at1g65950.1	10	2403	3181	CDS	Protein kinase superfamily protein		Protein kinase superfamily protein; CONTAINS Inter	0	0	0	0	1	0	1	0	1	0	1	0	0	1	1	0	0	0	12	6	0
349	at4g23250	at4g23250.1	9	3330	3726	CDS	kinases;protein kinases		EMBRYO DEFECTIVE 1290 (EMB1290); FUNCTIONS IN: pro	0	0	1	0	1	0	0	1	1	0	0	1	0	0	0	0	0	0	12	5	0
427	at5g17530	at5g17530.3	2	128	862	five_prime_UTR;CDS	phosphoglucosamine mutase family protein		phosphoglucosamine mutase family protein; FUNCTION	0	0	0	0	0	0	0	0	1	0	1	0	0	1	1	0	0	1	12	5	0
163	at2g36060	at2g36060.1	3	675	1292	CDS	MMS ZWEI homologue 3	MMZ3/UEV1C encodes a protein that may play a role	MMS ZWEI homologue 3 (MMZ3); CONTAINS InterPro DOM	0	0	0	0	0	0	1	0	1	0	0	0	0	0	1	0	0	1	12	4	0
16	at1g07705	at1g07705.1	9	2129	2699	CDS	NOT2 / NOT3 / NOT5 family		NOT2 / NOT3 / NOT5 family; FUNCTIONS IN: transcrip	1	0	1	0	0	0	0	0	1	0	1	0	0	0	1	0	0	0	11	5	0
64	at1g49670	at1g49670.1	13	3316	4027	CDS	ARP protein (REF)	molecular function has not been defined. Was shown	NQR; FUNCTIONS IN: oxidoreductase activity binding	0	0	0	0	0	0	0	1	0	0	0	1	0	0	1	1	0	1	11	5	0
156	at2g31350	at2g31350.1	6	1903	2181	CDS	glyoxalase 2-5	Encodes a mitochondrial glyoxalase 2 that can acco	glyoxalase 2-5 (GLX2-5); CONTAINS InterPro DOMAIN/	0	0	0	0	0	0	0	0	1	0	0	1	0	0	1	0	0	1	11	4	0
182	at2g42500	at2g42500.1	10	2670	3468	CDS	protein phosphatase 2A-3	Encodes one of the isoforms of the catalytic subun	protein phosphatase 2A-3 (PP2A-3); FUNCTIONS IN: h	1	0	0	0	1	0	0	0	0	0	1	0	0	0	0	0	0	1	11	4	0
237	at3g22430	at3g22430.1	2	1064	3991	CDS			CONTAINS InterPro DOMAIN/s: Domain of unknown func	0	1	0	0	0	0	0	0	0	1	0	1	0	0	1	0	0	0	11	4	0
279	at3g53270	at3g53270.1	8	2131	2949	five_prime_UTR	Small nuclear RNA activating complex (SNAPc) subun		Small nuclear RNA activating complex (SNAPc) subun	0	0	0	0	0	1	0	0	1	0	1	0	0	0	0	0	0	1	11	4	0
326	at4g11410	at4g11410.1	3	534	1049	CDS	NAD(P)-binding Rossmann-fold superfamily protein		NAD(P)-binding Rossmann-fold superfamily protein;	0	0	0	0	0	0	1	0	1	0	1	0	0	1	0	0	0	0	11	4	0
438	at5g23050	at5g23050.1	6	1355	1930	CDS	acyl-activating enzyme 17		acyl-activating enzyme 17 (AAE17); FUNCTIONS IN: c	0	0	0	0	0	0	0	1	0	0	0	0	0	0	1	1	0	1	11	4	0
500	at5g65080	at5g65080.1	6	3782	4601	CDS	K-box region and MADS-box transcription factor fam	Is upregulated during vernalization and regulates	MADS AFFECTING FLOWERING 5 (MAF5); FUNCTIONS IN: s	0	0	1	0	1	0	0	0	0	0	1	0	0	0	1	0	0	0	11	4	0
13	at1g05900	at1g05900.1	5	833	1367	CDS	endonuclease III 2		endonuclease III 2 (NTH2); CONTAINS InterPro DOMAI	0	0	0	0	0	0	0	1	0	0	0	0	0	0	1	0	0	1	11	3	0
75	at1g54390	at1g54390.1	3	1057	1858	CDS	PHD finger protein-related	ING2 encodes a member of the Inhibitor of Growth f	INHIBITOR OF GROWTH 2 (ING2); BEST Arabidopsis tha	1	0	1	0	0	0	1	0	0	0	0	0	0	0	1	0	0	0	10	4	0
458	at5g42250	at5g42250.1	3	372	1877	CDS	Zinc-binding alcohol dehydrogenase family protein		Zinc-binding alcohol dehydrogenase family protein;	0	0	0	0	0	0	0	1	1	0	1	0	0	0	1	0	0	0	10	4	0
167	at2g37200	at2g37200.1	2	333	874	CDS	Uncharacterised protein family (UPF0497)		Uncharacterised protein family (UPF0497); CONTAINS	0	0	0	0	0	0	0	0	1	0	0	1	0	0	0	1	0	0	10	3	0
352	at4g23710	at4g23710.1	2	80	912	five_prime_UTR	vacuolar ATP synthase subunit G2		vacuolar ATP synthase subunit G2 (VAG2); FUNCTIONS	0	0	0	0	0	0	0	0	1	0	0	0	0	0	1	0	0	0	10	2	0
14	at1g06290	at1g06290.1	2	541	1002	CDS	acyl-CoA oxidase 3	Encodes an acyl-CoA oxidase with specificity for m	acyl-CoA oxidase 3 (ACX3); FUNCTIONS IN: acyl-CoA	0	0	0	0	1	0	1	1	0	0	1	0	0	0	0	0	0	0	9	4	0
93	at1g63830	at1g63830.1	3	418	693	CDS	PLAC8 family protein		PLAC8 family protein; LOCATED IN: plasma membrane	0	0	0	0	0	0	0	1	1	0	0	0	0	0	0	0	0	1	9	3	0
215	at3g08840	at3g08840.2	4	518	1018	CDS;three_prime_UTR	D-alanine--D-alanine ligase family		D-alanine--D-alanine ligase family; FUNCTIONS IN:	0	0	0	0	0	0	1	0	1	0	0	0	0	1	0	0	0	0	9	3	0
269	at3g49350	at3g49350.1	2	1479	1773	CDS	Ypt/Rab-GAP domain of gyp1p superfamily protein		Ypt/Rab-GAP domain of gyp1p superfamily protein; F	0	0	1	0	0	0	0	0	0	0	1	0	0	0	1	0	0	0	9	3	0
347	at4g21926	at4g21926.1	2	364	1215	CDS			unknown protein; FUNCTIONS IN: molecular_function	0	0	0	0	0	1	0	0	0	0	1	0	0	0	1	0	0	0	9	3	0
369	at4g27050	at4g27050.4	5	1853	2107	five_prime_UTR	F-box/RNI-like superfamily protein		F-box/RNI-like superfamily protein; CONTAINS Inter	0	0	0	0	0	0	0	1	0	0	0	1	0	1	0	0	0	0	9	3	0
371	at4g27800	at4g27800.1	2	272	522	CDS;three_prime_UTR	thylakoid-associated phosphatase 38	Choroplast protein phosphatase TAP38/PPH1 is requ	thylakoid-associated phosphatase 38 (TAP38); FUNCT	0	0	0	0	0	0	0	0	0	0	0	1	0	1	0	0	0	1	9	3	0
425	at5g17170	at5g17170.1	4	861	1432	CDS	rubredoxin family protein		enhancer of sos3-1 (ENH1); FUNCTIONS IN: electron	0	0	0	0	0	0	1	1	1	0	0	0	0	0	0	0	0	0	9	3	0
459	at5g42770	at5g42770.2	5	775	1576	CDS	Maf-like protein		Maf-like protein; FUNCTIONS IN: molecular_function	0	0	0	0	0	0	0	1	0	0	1	0	0	0	1	0	0	0	9	3	0
470	at5g48640	at5g48640.1	7	1497	1855	CDS	Cyclin family protein		Cyclin family protein; CONTAINS InterPro DOMAIN/s:	0	0	0	0	0	0	0	1	0	0	0	1	0	0	1	0	0	0	9	3	0
196	at2g47060	at2g47060.1	5	1107	1423	CDS	Protein kinase superfamily protein		Protein kinase superfamily protein; FUNCTIONS IN:	0	0	1	0	0	1	0	0	0	0	0	0	0	0	0	0	0	0	9	2	0
307	at3g62290	at3g62290.1	4	1272	1614	CDS	ADP-ribosylation factor A1E	A member of ARF GTPase family. A thaliana has 21 m	ADP-ribosylation factor A1E (ARFA1E); FUNCTIONS IN	0	0	0	0	0	0	0	0	0	0	1	0	0	0	1	0	0	0	9	2	0
384	at4g33625	at4g33625.1	3	420	1103	CDS			FUNCTIONS IN: molecular_function unknown; INVOLVED	0	0	0	0	0	0	1	1	0	0	0	0	0	0	0	0	0	0	9	2	0
165	at2g36370	at2g36370.1	8	1298	1558	CDS	ubiquitin-protein ligases		ubiquitin-protein ligases; CONTAINS InterPro DOMAI	0	0	0	0	0	0	0	1	1	0	0	1	0	1	0	0	0	0	8	4	0
218	at3g10480	at3g10480.3	7	1546	1775	CDS	NAC domain containing protein 50		NAC domain containing protein 50 (NAC050); FUNCTIO	0	0	0	0	0	0	1	0	0	0	1	1	0	0	1	0	0	0	8	4	0
15	at1g07119	at1g07119.1	2	162	704	exon	other RNA	Potential natural antisense gene locus overlaps wi		0	0	0	0	0	0	0	0	0	0	1	0	0	0	1	0	0	1	8	3	0
53	at1g32230	at1g32230.1	2	251	1196	five_prime_UTR	WWE protein-protein interaction domain protein fam	Encodes a protein belonging to the (ADP-ribosyl)tr	RADICAL-INDUCED CELL DEATH1 (RCD1); CONTAINS Inter	0	0	1	0	1	0	0	0	0	0	1	0	0	0	0	0	0	0	8	3	0
62	at1g48430	at1g48430.1	11	2068	2431	CDS	Dihydroxyacetone kinase		Dihydroxyacetone kinase; FUNCTIONS IN: glycerone k	0	0	0	0	0	0	0	0	0	0	0	0	0	1	1	0	0	1	8	3	0
77	at1g54730	at1g54730.2	13	2934	3979	CDS	Major facilitator superfamily protein		Major facilitator superfamily protein; FUNCTIONS I	0	0	0	0	0	0	0	0	0	0	0	1	1	1	0	0	0	0	8	3	0
110	at1g73390	at1g73390.2	12	3357	4153	five_prime_UTR	Endosomal targeting BRO1-like domain-containing pr		Endosomal targeting BRO1-like domain-containing pr	1	0	1	0	1	0	0	0	0	0	0	0	0	0	0	0	0	0	8	3	0
127	at2g13790	at2g13790.1	3	517	1394	CDS	somatic embryogenesis receptor-like kinase 4		somatic embryogenesis receptor-like kinase 4 (SERK	0	0	0	0	1	0	1	0	0	0	1	0	0	0	0	0	0	0	8	3	0
143	at2g25000	at2g25000.1	2	132	494	CDS	WRKY DNA-binding protein 60	Pathogen-induced transcription factor. Forms prote	WRKY DNA-binding protein 60 (WRKY60); CONTAINS Int	0	0	0	0	0	0	0	0	1	0	1	0	0	0	1	0	0	0	8	3	0
123	at2g04450	at2g04450.1	6	1216	1450	CDS	nudix hydrolase homolog 6	Encodes a protein with NADH pyrophosphatase activi	nudix hydrolase homolog 6 (NUDT6); FUNCTIONS IN: h	0	0	0	0	0	0	0	0	1	0	0	0	0	0	1	0	0	0	8	2	0
301	at3g59660	at3g59660.1	15	3145	3722	CDS	C2 domain-containing protein / GRAM domain-contain		C2 domain-containing protein / GRAM domain-contain	0	0	1	0	1	0	0	0	0	0	0	0	0	0	0	0	0	0	8	2	0
432	at5g20900	at5g20900.1	2	304	872	CDS	jasmonate-zim-domain protein 12		jasmonate-zim-domain protein 12 (JAZ12); FUNCTIONS	0	0	1	0	0	0	0	0	0	0	0	0	0	0	0	0	0	1	8	2	0
2	at1g01550	at1g01550.1	2	125	873	five_prime_UTR	Protein of unknown function (DUF793)	BYPASS1 required to prevent constitutive productio	BYPASS 1 (BPS1); FUNCTIONS IN: molecular_function	0	0	0	0	1	0	0	0	0	0	0	0	0	0	0	0	0	0	8	1	0
71	at1g52220	at1g52220.1	2	256	464	CDS			FUNCTIONS IN: molecular_function unknown; INVOLVED	0	0	1	0	1	0	0	1	0	0	0	0	0	0	0	0	0	0	7	3	0
219	at3g11880	at3g11880.1	6	1244	1536	CDS	Protein of unknown function DUF2359 transmembrane		Protein of unknown function DUF2359 transmembrane;	0	0	0	0	1	0	0	1	1	0	0	0	0	0	0	0	0	0	7	3	0
288	at3g55260	at3g55260.1	9	1751	2349	CDS	beta-hexosaminidase 1	Encodes a protein with &#946;-hexosaminidase activ	beta-hexosaminidase 1 (HEXO1); FUNCTIONS IN: hexos	0	0	0	0	0	0	0	0	0	0	1	0	0	0	1	0	1	0	7	3	0
300	at3g59600	at3g59600.1	3	323	1221	CDS	RNA polymerase Rpb8	One of two highly similar proteins that can serve	NRPB8B; FUNCTIONS IN: DNA-directed RNA polymerase	0	0	0	0	0	0	0	0	0	0	1	0	0	0	1	0	0	1	7	3	0
319	at4g08470	at4g08470.1	7	1428	1749	CDS	MAPK/ERK kinase kinase 3	Encodes a member of the A1 subgroup of the MEKK (M	MAPK/ERK kinase kinase 3 (MEKK3); FUNCTIONS IN: pr	0	0	0	0	0	0	0	0	1	0	1	0	0	0	1	0	0	0	7	3	0
340	at4g17615	at4g17615.1	3	769	1566	CDS;five_prime_UTR	calcineurin B-like protein 1	Member of AtCBL (Calcineurin B-like Calcium Sensor	calcineurin B-like protein 1 (CBL1); FUNCTIONS IN:	0	0	0	0	1	0	0	0	0	1	0	0	0	0	1	0	0	0	7	3	0
357	at4g24740	at4g24740.1	7	1254	1617	CDS	FUS3-complementing gene 2	a LAMMER-type protein kinase that co-precipitates	FUS3-complementing gene 2 (FC2); CONTAINS InterPro	0	0	0	0	0	0	0	0	1	0	1	0	0	0	1	0	0	0	7	3	0
389	at4g37870	at4g37870.1	7	1612	2179	CDS	phosphoenolpyruvate carboxykinase 1	Encodes a putative phosphoenolpyruvate carboxykina	phosphoenolpyruvate carboxykinase 1 (PCK1); FUNCTI	0	0	0	0	0	0	0	0	1	0	1	0	0	0	1	0	0	0	7	3	0
415	at5g10800	at5g10800.1	15	4917	5434	CDS	RNA recognition motif (RRM)-containing protein		RNA recognition motif (RRM)-containing protein; FU	0	0	0	0	0	0	0	0	0	0	1	1	1	0	0	0	0	0	7	3	0
490	at5g60540	at5g60540.1	4	870	1265	CDS	pyridoxine biosynthesis 2	Encodes a protein predicted to function in tandem	pyridoxine biosynthesis 2 (PDX2); CONTAINS InterPr	0	0	0	0	0	0	1	0	0	0	0	0	0	0	1	0	0	1	7	3	0
497	at5g64500	at5g64500.1	11	2219	2543	CDS	Major facilitator superfamily protein		Major facilitator superfamily protein; FUNCTIONS I	0	0	0	0	0	0	0	0	1	0	0	0	0	0	1	0	0	1	7	3	0
131	at2g17760	at2g17760.1	2	479	1170	CDS	Eukaryotic aspartyl protease family protein		Eukaryotic aspartyl protease family protein; FUNCT	0	0	0	0	1	0	0	0	0	0	0	0	0	0	0	0	0	1	7	2	0
153	at2g29980	at2g29980.1	7	1789	3049	CDS	fatty acid desaturase 3	Endoplasmic reticulum enzyme responsible for the s	fatty acid desaturase 3 (FAD3); CONTAINS InterPro	0	0	0	0	0	0	0	0	0	0	1	0	0	0	0	0	0	1	7	2	0
214	at3g05670	at3g05670.1	2	126	2421	five_prime_UTR	RING/U-box protein		RING/U-box protein; FUNCTIONS IN: DNA binding zinc	0	0	0	0	0	1	0	0	0	0	1	0	0	0	0	0	0	0	7	2	0
7	at1g03080	at1g03080.1	4	5827	6264	five_prime_UTR	kinase interacting (KIP1-like) family protein		kinase interacting (KIP1-like) family protein; FUN	0	0	0	1	1	0	0	0	0	0	1	0	0	0	0	0	0	0	6	3	0
120	at2g01220	at2g01220.1	9	1632	2317	CDS	Nucleotidylyl transferase superfamily protein		Nucleotidylyl transferase superfamily protein; FUN	0	0	0	0	0	0	0	0	1	0	0	1	0	0	0	0	0	1	6	3	0
224	at3g12570	at3g12570.3	2	154	688	five_prime_UTR	FYD		FYD; LOCATED IN: chloroplast envelope; EXPRESSED I	0	0	0	0	0	0	0	0	0	0	0	1	0	0	0	1	0	1	6	3	0
225	at3g12680	at3g12680.1	11	2127	3534	CDS	floral homeotic protein (HUA1)	Member of the floral homeotic AGAMOUS pathway.	ENHANCER OF AG-4 1 (HUA1); CONTAINS InterPro DOMAI	0	0	0	0	0	0	1	0	0	0	0	1	0	0	0	0	0	1	6	3	0
318	at4g08280	at4g08280.1	2	235	797	CDS	Thioredoxin superfamily protein		Thioredoxin superfamily protein; FUNCTIONS IN: mol	0	0	0	0	0	0	0	0	0	0	0	1	0	1	1	0	0	0	6	3	0
320	at4g08500	at4g08500.1	8	1861	2253	CDS	MAPK/ERK kinase kinase 1	Encodes a member of the A1 subgroup of the MEKK (M	MAPK/ERK kinase kinase 1 (MEKK1); FUNCTIONS IN: pr	0	1	1	0	0	0	0	1	0	0	0	0	0	0	0	0	0	0	6	3	0
333	at4g14385	at4g14385.1	3	445	1094	CDS			FUNCTIONS IN: molecular_function unknown; INVOLVED	0	0	0	0	0	0	0	0	1	0	1	0	0	0	1	0	0	0	6	3	0
426	at5g17300	at5g17300.1	3	1162	1473	CDS	Homeodomain-like superfamily protein	Myb-like transcription factor that regulates hypoc	REVEILLE 1 (RVE1); CONTAINS InterPro DOMAIN/s: SAN	0	1	0	0	0	0	0	0	0	0	0	0	0	0	0	1	0	1	6	3	0
449	at5g37480	at5g37480.1	4	1048	1477	CDS			unknown protein; Has 30201 Blast hits to 17322 pro	0	0	1	0	0	0	0	0	0	0	1	0	0	0	1	0	0	0	6	3	0
506	at5g67140	at5g67140.1	3	523	993	CDS	F-box/RNI-like superfamily protein		F-box/RNI-like superfamily protein; CONTAINS Inter	0	0	1	0	0	0	0	0	1	0	1	0	0	0	0	0	0	0	6	3	0
34	at1g17370	at1g17370.1	11	2301	3180	CDS	oligouridylate binding protein 1B		oligouridylate binding protein 1B (UBP1B); FUNCTIO	0	0	0	0	0	0	0	0	0	0	0	0	0	0	1	0	0	1	6	2	0
60	at1g34570	at1g34570.1	4	1095	1490	CDS	Essential protein Yae1 N-terminal		Essential protein Yae1 N-terminal; CONTAINS InterP	0	0	0	0	0	0	0	0	0	0	0	1	0	0	0	0	0	1	6	2	0
86	at1g60270	at1g60270.1	8	1616	1891	CDS	beta glucosidase 6		beta glucosidase 6 (BGLU6); FUNCTIONS IN: cation b	1	0	1	0	0	0	0	0	0	0	0	0	0	0	0	0	0	0	6	2	0
107	at1g72190	at1g72190.1	9	1723	2237	CDS	D-isomer specific 2-hydroxyacid dehydrogenase fami		D-isomer specific 2-hydroxyacid dehydrogenase fami	0	0	0	0	0	0	0	0	0	0	1	0	0	1	0	0	0	0	6	2	0
116	at1g78560	at1g78560.1	6	1214	1663	CDS	Sodium Bile acid symporter family		Sodium Bile acid symporter family; FUNCTIONS IN: t	0	0	0	0	0	0	0	0	0	0	0	1	0	0	0	0	0	1	6	2	0
152	at2g28900	at2g28900.1	4	714	1094	CDS	outer plastid envelope protein 16-1	Encodes AtOEP16 a 16-KDa plastid outer membrane pr	outer plastid envelope protein 16-1 (OEP16-1); FUN	1	0	0	0	1	0	0	0	0	0	0	0	0	0	0	0	0	0	6	2	0
172	at2g38995	at2g38995.1	2	235	1196	CDS	O-acyltransferase (WSD1-like) family protein		O-acyltransferase (WSD1-like) family protein; CONT	0	0	0	0	0	0	0	1	0	0	0	0	0	1	0	0	0	0	6	2	0
223	at3g12390	at3g12390.1	2	144	768	CDS	Nascent polypeptide-associated complex (NAC) alpha		Nascent polypeptide-associated complex (NAC) alpha	1	0	0	0	0	0	0	0	0	0	1	0	0	0	0	0	0	0	6	2	0
254	at3g28900	at3g28900.1	3	500	1691	CDS	Ribosomal protein L34e superfamily protein		Ribosomal protein L34e superfamily protein; FUNCTI	0	0	0	0	0	0	1	0	1	0	0	0	0	0	0	0	0	0	6	2	0
324	at4g10430	at4g10430.1	2	539	1095	CDS	TMPIT-like protein		TMPIT-like protein; FUNCTIONS IN: molecular_functi	0	1	0	0	0	0	1	0	0	0	0	0	0	0	0	0	0	0	6	2	0
362	at4g25110	at4g25110.1	3	1020	1546	CDS	metacaspase 2		metacaspase 2 (MC2); FUNCTIONS IN: cysteine-type e	0	0	1	0	0	0	0	0	1	0	0	0	0	0	0	0	0	0	6	2	0
414	at5g10470	at5g10470.1	6	1898	2301	CDS	kinesin like protein for actin based chloroplast m	Kinesin that binds cyclin-dependent kinase CDKA;1	kinesin like protein for actin based chloroplast m	0	0	0	0	0	0	0	0	0	0	0	0	0	0	1	0	0	1	6	2	0
36	at1g19880	at1g19880.1	14	2792	3059	CDS	Regulator of chromosome condensation (RCC1) family		Regulator of chromosome condensation (RCC1) family	0	0	0	0	0	0	0	1	0	0	0	0	0	0	1	0	0	0	5	2	0
50	at1g30620	at1g30620.1	2	325	1267	five_prime_UTR	NAD(P)-binding Rossmann-fold superfamily protein	encodes a type-II membrane protein that catalyzes	MURUS 4 (MUR4); FUNCTIONS IN: UDP-arabinose 4-epim	0	0	0	0	0	0	0	0	1	0	1	0	0	0	0	0	0	0	5	2	0
51	at1g30825	at1g30825.1	2	227	578	CDS	Arp2/3 complex 34 kD subunit p34-Arc	Involved in trichome maturation. mutant displays e	DISTORTED TRICHOMES 2 (DIS2); CONTAINS InterPro DO	0	0	1	0	0	0	0	0	0	1	0	0	0	0	0	0	0	0	5	2	0
66	at1g50970	at1g50970.1	11	2664	3094	CDS	Membrane trafficking VPS53 family protein		Membrane trafficking VPS53 family protein; FUNCTIO	0	0	0	0	1	0	0	0	0	0	0	0	0	1	0	0	0	0	5	2	0
70	at1g51430	at1g51430.1	3	249	471	CDS			unknown protein; BEST Arabidopsis thaliana protein	0	0	0	0	0	0	0	0	1	0	0	0	0	0	0	0	1	0	5	2	0
91	at1g61250	at1g61250.1	10	2136	2575	CDS	secretory carrier 3	Encodes a putative secretory carrier membrane prot	secretory carrier 3 (SC3); FUNCTIONS IN: transmemb	0	0	0	0	0	0	0	0	0	0	1	0	0	0	1	0	0	0	5	2	0
135	at2g20290	at2g20290.1	13	2221	2436	CDS	myosin-like protein XIG	member of Myosin-like proteins	myosin-like protein XIG (XIG); FUNCTIONS IN: motor	1	0	0	0	0	0	0	0	0	0	1	0	0	0	0	0	0	0	5	2	0
144	at2g25110	at2g25110.1	3	673	1215	CDS	stromal cell-derived factor 2-like protein precurs	Encodes an endoplasmic reticulum protein SDF2 (str	stromal cell-derived factor 2-like protein precurs	0	0	0	0	0	0	0	0	1	0	1	0	0	0	0	0	0	0	5	2	0
147	at2g26210	at2g26210.1	4	866	1345	CDS	Ankyrin repeat family protein		Ankyrin repeat family protein; CONTAINS InterPro D	0	1	0	0	0	0	1	0	0	0	0	0	0	0	0	0	0	0	5	2	0
184	at2g43640	at2g43640.1	4	1009	1629	CDS	Signal recognition particle SRP9/SRP14 subunit		Signal recognition particle SRP9/SRP14 subunit; FU	0	0	0	0	0	0	1	0	0	0	0	0	0	1	0	0	0	0	5	2	0
250	at3g27610	at3g27610.1	9	1865	2200	CDS	Nucleotidylyl transferase superfamily protein		Nucleotidylyl transferase superfamily protein; BES	0	0	0	0	0	0	0	0	0	0	1	0	0	0	1	0	0	0	5	2	0
258	at3g29644	at3g29644.1	3	489	1961	exon	other RNA	Potential natural antisense gene locus overlaps wi		0	0	0	1	0	0	0	0	0	0	1	0	0	0	0	0	0	0	5	2	0
273	at3g50550	at3g50550.1	3	382	803	CDS			unknown protein; Has 75703 Blast hits to 19796 pro	0	0	0	0	1	0	0	0	0	0	0	0	0	0	1	0	0	0	5	2	0
314	at4g04190	at4g04190.1	3	302	842	CDS			unknown protein; Has 35 Blast hits to 35 proteins	0	0	0	0	0	0	0	1	1	0	0	0	0	0	0	0	0	0	5	2	0
323	at4g10060	at4g10060.1	2	111	2232	five_prime_UTR	Beta-glucosidase GBA2 type family protein		Beta-glucosidase GBA2 type family protein; FUNCTIO	0	0	0	0	0	0	1	0	0	0	0	1	0	0	0	0	0	0	5	2	0
351	at4g23570	at4g23570.1	3	352	1188	CDS	phosphatase-related	Closely related to SGT1B may function in SCF(TIR1)	SGT1A; FUNCTIONS IN: protein binding; INVOLVED IN:	0	0	1	0	0	0	0	0	1	0	0	0	0	0	0	0	0	0	5	2	0
363	at4g25230	at4g25230.1	9	3343	3564	CDS	RPM1 interacting protein 2	RPM1 interacting protein 2 has a CUE domain which	RPM1 interacting protein 2 (RIN2); CONTAINS InterP	1	0	0	0	0	0	0	0	0	0	1	0	0	0	0	0	0	0	5	2	0
435	at5g22000	at5g22000.1	4	751	1233	CDS	RING-H2 group F2A	encodes a RING-type E3 ubiquitin ligase implicated	RING-H2 group F2A (RHF2A); FUNCTIONS IN: zinc ion	0	0	0	0	0	0	0	0	0	0	1	0	0	0	1	0	0	0	5	2	0
455	at5g41600	at5g41600.1	2	302	780	CDS	VIRB2-interacting protein 3		VIRB2-interacting protein 3 (BTI3); INVOLVED IN: b	0	0	1	0	1	0	0	0	0	0	0	0	0	0	0	0	0	0	5	2	0
469	at5g48545	at5g48545.1	5	918	1578	CDS	histidine triad nucleotide-binding 3	Encodes a protein that has adenylylsulfate sulfohy	histidine triad nucleotide-binding 3 (HINT3); CONT	0	0	0	0	0	0	0	0	0	1	0	0	0	0	1	0	0	0	5	2	0
240	at3g24180	at3g24180.1	5	2309	3129	CDS	Beta-glucosidase GBA2 type family protein		Beta-glucosidase GBA2 type family protein; FUNCTIO	0	0	0	0	0	0	0	0	0	0	0	0	0	0	1	0	0	0	5	1	0
26	at1g12240	at1g12240.1	3	787	2189	CDS	Glycosyl hydrolases family 32 protein		ATBETAFRUCT4; FUNCTIONS IN: hydrolase activity hyd	0	0	0	0	0	0	0	0	0	0	1	0	0	0	0	0	0	1	4	2	0
28	at1g14710	at1g14710.1	7	1869	2283	CDS	hydroxyproline-rich glycoprotein family protein		hydroxyproline-rich glycoprotein family protein; B	1	0	0	0	0	0	0	0	0	0	0	1	0	0	0	0	0	0	4	2	0
35	at1g17680	at1g17680.1	6	2140	2961	CDS	tetratricopeptide repeat (TPR)-containing protein		tetratricopeptide repeat (TPR)-containing protein;	0	0	0	0	0	0	0	0	0	0	0	0	0	0	1	0	0	1	4	2	0
47	at1g29410	at1g29410.1	4	1580	2045	CDS	phosphoribosylanthranilate isomerase 3	Encodes phosphoribosylanthranilate isomerase which	phosphoribosylanthranilate isomerase 3 (PAI3); CON	0	0	0	0	0	0	0	1	1	0	0	0	0	0	0	0	0	0	4	2	0
85	at1g59890	at1g59890.1	7	2026	2674	CDS	SIN3-like 5		SIN3-like 5 (SNL5); FUNCTIONS IN: molecular_functi	0	0	0	0	0	0	0	0	0	0	0	1	0	0	0	0	1	0	4	2	0
133	at2g19390	at2g19390.1	15	6797	7838	five_prime_UTR			unknown protein; BEST Arabidopsis thaliana protein	0	0	0	1	0	0	0	0	0	1	0	0	0	0	0	0	0	0	4	2	0
142	at2g24850	at2g24850.1	4	932	1171	CDS	tyrosine aminotransferase 3	Encodes a tyrosine aminotransferase that is respon	tyrosine aminotransferase 3 (TAT3); CONTAINS Inter	0	0	0	0	0	0	0	0	0	0	0	0	0	0	1	0	0	1	4	2	0
187	at2g44270	at2g44270.2	10	1883	2198	CDS	repressor of lrx1	Encodes ROL5 a repressor of lrx1 mutants that deve	repressor of lrx1 (ROL5); FUNCTIONS IN: ATP bindin	0	0	0	0	0	0	0	0	0	0	0	0	0	0	1	0	0	1	4	2	0
188	at2g44750	at2g44750.1	2	220	510	CDS	thiamin pyrophosphokinase 2	Encodes a thiamine pyrophosphokinase capable of pr	thiamin pyrophosphokinase 2 (TPK2); CONTAINS Inter	0	0	0	0	0	0	0	0	0	1	0	0	0	0	0	0	0	1	4	2	0
231	at3g18140	at3g18140.1	3	394	634	CDS;three_prime_UTR	Transducin/WD40 repeat-like superfamily protein		Transducin/WD40 repeat-like superfamily protein; C	0	0	1	0	0	0	1	0	0	0	0	0	0	0	0	0	0	0	4	2	0
251	at3g28100	at3g28100.1	2	249	527	CDS	nodulin MtN21 /EamA-like transporter family protei		nodulin MtN21 /EamA-like transporter family protei	0	0	0	0	0	0	0	0	1	0	0	0	0	0	0	0	0	1	4	2	0
262	at3g43300	at3g43300.1	25	7832	8586	CDS	HOPM interactor 7	AtMIN7 is an immunity associated Arabidopsis prote	HOPM interactor 7 (ATMIN7); FUNCTIONS IN: protein	0	0	0	0	1	0	0	0	0	0	0	0	0	0	0	0	1	0	4	2	0
271	at3g49800	at3g49800.1	2	842	1464	CDS	BSD domain-containing protein		BSD domain-containing protein; FUNCTIONS IN: molec	0	0	1	0	0	0	0	0	0	0	0	0	0	0	0	1	0	0	4	2	0
278	at3g52750	at3g52750.1	7	1787	3232	CDS	Tubulin/FtsZ family protein	Nuclear gene that encodes a plastidial division pr	FTSZ2-2; FUNCTIONS IN: structural molecule activit	1	0	0	0	0	0	0	0	1	0	0	0	0	0	0	0	0	0	4	2	0
287	at3g55080	at3g55080.1	5	1001	1429	CDS	SET domain-containing protein		SET domain-containing protein; CONTAINS InterPro D	0	0	0	0	0	0	0	0	0	0	0	0	0	1	1	0	0	0	4	2	0
292	at3g56150	at3g56150.1	3	3130	3487	CDS	eukaryotic translation initiation factor 3C	member of eIF3c - eukaryotic initiation factor 3c	eukaryotic translation initiation factor 3C (EIF3C	0	0	1	0	0	0	0	0	0	0	0	1	0	0	0	0	0	0	4	2	0
338	at4g16990	at4g16990.1	6	2751	4343	CDS	disease resistance protein (TIR-NBS class) putativ		RESISTANCE TO LEPTOSPHAERIA MACULANS 3 (RLM3); FUN	0	0	0	0	0	1	0	0	0	1	0	0	0	0	0	0	0	0	4	2	0
342	at4g18370	at4g18370.1	3	606	840	CDS	DEGP protease 5	Encodes DEG5. Forms a hexamer with DEG8 in the th	DEGP protease 5 (DEG5); FUNCTIONS IN: serine-type	0	0	0	0	0	0	1	0	0	0	0	0	0	0	1	0	0	0	4	2	0
344	at4g18730	at4g18730.1	3	265	561	CDS	ribosomal protein L16B	encodes a cytosolic ribosomal protein L16 which is	ribosomal protein L16B (RPL16B); FUNCTIONS IN: str	0	0	0	0	0	0	1	0	0	0	0	0	0	0	1	0	0	0	4	2	0
377	at4g31300	at4g31300.1	2	282	727	CDS	N-terminal nucleophile aminohydrolases (Ntn hydrol	Encodes 20S proteasome subunit PBA1 (PBA1).	PBA1; FUNCTIONS IN: peptidase activity endopeptida	0	0	0	0	0	0	0	0	0	0	1	0	0	0	1	0	0	0	4	2	0
378	at4g32470	at4g32470.1	2	491	1515	CDS	Cytochrome bd ubiquinol oxidase 14kDa subunit		Cytochrome bd ubiquinol oxidase 14kDa subunit; FUN	0	0	0	0	0	0	0	0	0	1	0	0	0	1	0	0	0	0	4	2	0
380	at4g32640	at4g32640.1	21	6770	7488	CDS	Sec23/Sec24 protein transport family protein		Sec23/Sec24 protein transport family protein; FUNC	0	0	1	0	0	0	0	0	0	0	0	0	0	0	1	0	0	0	4	2	0
392	at4g39420	at4g39420.2	4	2820	3718	CDS			unknown protein; Has 46 Blast hits to 40 proteins	0	0	0	0	0	0	1	0	0	0	0	0	0	1	0	0	0	0	4	2	0
419	at5g13560	at5g13560.1	15	4316	4659	CDS			unknown protein; BEST Arabidopsis thaliana protein	0	0	1	0	0	0	0	0	0	0	1	0	0	0	0	0	0	0	4	2	0
421	at5g14260	at5g14260.2	12	2887	3258	three_prime_UTR	Rubisco methyltransferase family protein		Rubisco methyltransferase family protein; FUNCTION	0	0	0	0	0	0	0	1	0	0	1	0	0	0	0	0	0	0	4	2	0
424	at5g16680	at5g16680.1	11	5354	5893	CDS	RING/FYVE/PHD zinc finger superfamily protein		RING/FYVE/PHD zinc finger superfamily protein; FUN	0	0	0	0	1	0	0	0	0	0	0	0	0	1	0	0	0	0	4	2	0
443	at5g26667	at5g26667.1	2	110	885	five_prime_UTR	P-loop containing nucleoside triphosphate hydrolas	encodes a uridine 5'-monophosphate (UMP)/cytidine	PYR6; FUNCTIONS IN: uridylate kinase activity cyti	0	0	1	0	0	0	0	0	0	0	0	1	0	0	0	0	0	0	4	2	0
448	at5g36210	at5g36210.1	12	2786	3935	CDS	alpha/beta-Hydrolases superfamily protein		alpha/beta-Hydrolases superfamily protein; FUNCTIO	0	0	0	0	0	0	0	0	0	0	0	1	0	0	1	0	0	0	4	2	0
456	at5g41690	at5g41690.1	23	4075	4362	CDS	RNA-binding (RRM/RBD/RNP motifs) family protein		RNA-binding (RRM/RBD/RNP motifs) family protein; F	0	0	0	0	0	0	0	1	0	0	0	0	0	1	0	0	0	0	4	2	0
21	at1g08910	at1g08910.1	14	2328	2769	CDS	zinc ion binding;zinc ion binding		embryo defective 3001 (EMB3001); FUNCTIONS IN: zin	0	0	0	0	0	0	0	0	0	0	0	1	0	0	0	0	0	0	4	1	0
138	at2g23760	at2g23760.1	2	716	2913	CDS	BEL1-like homeodomain 4	Encodes a member of the BEL family of homeodomain	BEL1-like homeodomain 4 (BLH4); FUNCTIONS IN: DNA	0	0	0	0	0	0	0	0	0	0	0	0	0	0	0	0	0	1	4	1	0
206	at3g02800	at3g02800.1	2	431	748	CDS	Tyrosine phosphatase family protein		Tyrosine phosphatase family protein; FUNCTIONS IN:	0	0	0	0	1	0	0	0	0	0	0	0	0	0	0	0	0	0	4	1	0
236	at3g21690	at3g21690.1	3	1164	2411	CDS	MATE efflux family protein		MATE efflux family protein; FUNCTIONS IN: antiport	0	0	0	0	0	0	0	0	0	0	1	0	0	0	0	0	0	0	4	1	0
280	at3g53390	at3g53390.1	5	1355	1987	CDS	Transducin/WD40 repeat-like superfamily protein		Transducin/WD40 repeat-like superfamily protein; C	0	0	0	0	0	0	0	0	0	0	1	0	0	0	0	0	0	0	4	1	0
374	at4g29740	at4g29740.1	2	714	1723	CDS	cytokinin oxidase 4	It encodes a protein whose sequence is similar to	cytokinin oxidase 4 (CKX4); FUNCTIONS IN: primary	0	0	0	0	0	0	0	0	1	0	0	0	0	0	0	0	0	0	4	1	0
408	at5g07960	at5g07960.1	2	263	945	CDS			unknown protein; CONTAINS InterPro DOMAIN/s: Uncha	0	0	1	0	0	0	0	0	0	0	0	0	0	0	0	0	0	0	4	1	0
42	at1g23310	at1g23310.1	12	2425	2810	CDS	glutamate:glyoxylate aminotransferase	Identified by cloning the gene that corresponded t	glutamate:glyoxylate aminotransferase (GGT1); FUNC	0	0	0	0	0	0	0	0	0	0	0	0	0	1	0	0	0	0	3	1	0
46	at1g29030	at1g29030.1	12	3053	3796	CDS	Apoptosis inhibitory protein 5 (API5)		Apoptosis inhibitory protein 5 (API5); FUNCTIONS I	0	0	0	0	0	0	0	0	0	0	1	0	0	0	0	0	0	0	3	1	0
59	at1g34460	at1g34460.1	4	1079	1819	CDS	CYCLIN B1;5	B1 type cyclin	CYCLIN B1;5 (CYCB1;5); FUNCTIONS IN: cyclin-depend	0	0	0	0	0	0	0	0	0	0	0	0	0	0	0	1	0	0	3	1	0
73	at1g53570	at1g53570.1	7	2275	2603	CDS	mitogen-activated protein kinase kinase kinase 3	MEK kinase (MAP3Ka)	mitogen-activated protein kinase kinase kinase 3 (	0	0	1	0	0	0	0	0	0	0	0	0	0	0	0	0	0	0	3	1	0
104	at1g70700	at1g70700.1	2	274	1060	CDS	TIFY domain/Divergent CCT motif family protein	JAZ9 is a protein presumed to be involved in jasmo	TIFY7; CONTAINS InterPro DOMAIN/s: Tify (InterPro:	0	0	1	0	0	0	0	0	0	0	0	0	0	0	0	0	0	0	3	1	0
128	at2g13810	at2g13810.1	5	629	2213	CDS	AGD2-like defense response protein 1		AGD2-like defense response protein 1 (ALD1); FUNCT	0	0	0	0	0	0	0	0	1	0	0	0	0	0	0	0	0	0	3	1	0
129	at2g16380	at2g16380.1	2	89	300	five_prime_UTR	Sec14p-like phosphatidylinositol transfer family p		Sec14p-like phosphatidylinositol transfer family p	0	0	0	0	1	0	0	0	0	0	0	0	0	0	0	0	0	0	3	1	0
140	at2g24010	at2g24010.1	2	157	1181	CDS	serine carboxypeptidase-like 23		serine carboxypeptidase-like 23 (scpl23); FUNCTION	0	0	0	0	0	0	0	0	0	0	0	0	0	1	0	0	0	0	3	1	0
146	at2g25850	at2g25850.1	7	3050	3278	CDS	poly(A) polymerase 2	Encodes a poly(A) polymerase. Located in the nucle	poly(A) polymerase 2 (PAPS2); CONTAINS InterPro DO	0	0	0	0	0	1	0	0	0	0	0	0	0	0	0	0	0	0	3	1	0
169	at2g38240	at2g38240.1	2	437	1654	CDS	2-oxoglutarate (2OG) and Fe(II)-dependent oxygenas		2-oxoglutarate (2OG) and Fe(II)-dependent oxygenas	0	0	0	0	1	0	0	0	0	0	0	0	0	0	0	0	0	0	3	1	0
176	at2g39930	at2g39930.1	8	2319	3181	CDS	isoamylase 1	Encodes an isoamylase-type debranching enzyme. Mut	isoamylase 1 (ISA1); FUNCTIONS IN: isoamylase acti	0	0	0	0	0	0	0	0	0	0	0	1	0	0	0	0	0	0	3	1	0
193	at2g45500	at2g45500.1	6	1074	1441	CDS	AAA-type ATPase family protein		AAA-type ATPase family protein; FUNCTIONS IN: nucl	0	0	0	0	0	0	0	0	0	0	1	0	0	0	0	0	0	0	3	1	0
241	at3g24200	at3g24200.1	9	2954	3738	CDS	FAD/NAD(P)-binding oxidoreductase family protein		FAD/NAD(P)-binding oxidoreductase family protein;	0	0	1	0	0	0	0	0	0	0	0	0	0	0	0	0	0	0	3	1	0
245	at3g26590	at3g26590.1	3	483	909	CDS	MATE efflux family protein		MATE efflux family protein; FUNCTIONS IN: antiport	0	0	0	0	0	0	1	0	0	0	0	0	0	0	0	0	0	0	3	1	0
247	at3g27100	at3g27100.1	3	446	1194	CDS			FUNCTIONS IN: molecular_function unknown; INVOLVED	0	0	0	0	0	0	0	0	0	0	0	0	0	1	0	0	0	0	3	1	0
257	at3g29010	at3g29010.1	2	10	454	five_prime_UTR	Biotin/lipoate A/B protein ligase family		Biotin/lipoate A/B protein ligase family; FUNCTION	0	0	0	0	0	0	0	0	0	0	1	0	0	0	0	0	0	0	3	1	0
302	at3g59660	at3g59660.1	16	3491	3903	CDS	C2 domain-containing protein / GRAM domain-contain		C2 domain-containing protein / GRAM domain-contain	0	0	0	0	1	0	0	0	0	0	0	0	0	0	0	0	0	0	3	1	0
304	at3g61420	at3g61420.1	2	261	698	CDS	BSD domain (BTF2-like transcription factors Synaps		BSD domain (BTF2-like transcription factors Synaps	0	0	0	0	0	0	0	0	0	0	0	0	0	0	0	0	0	1	3	1	0
313	at4g02860	at4g02860.1	2	347	619	CDS	Phenazine biosynthesis PhzC/PhzF protein		Phenazine biosynthesis PhzC/PhzF protein; FUNCTION	0	0	1	0	0	0	0	0	0	0	0	0	0	0	0	0	0	0	3	1	0
315	at4g04750	at4g04750.1	13	3283	3485	CDS	Major facilitator superfamily protein		Major facilitator superfamily protein; FUNCTIONS I	0	0	0	0	0	0	0	1	0	0	0	0	0	0	0	0	0	0	3	1	0
345	at4g19200	at4g19200.1	2	84	1235	five_prime_UTR	proline-rich family protein		proline-rich family protein; Has 23677 Blast hits	0	0	0	0	0	0	0	0	0	0	1	0	0	0	0	0	0	0	3	1	0
355	at4g24350	at4g24350.1	2	347	844	CDS;five_prime_UTR	Phosphorylase superfamily protein		Phosphorylase superfamily protein; FUNCTIONS IN: c	0	0	1	0	0	0	0	0	0	0	0	0	0	0	0	0	0	0	3	1	0
359	at4g24960	at4g24960.1	2	171	447	CDS;five_prime_UTR	HVA22 homologue D	Homologous to a eukaryote specific ABA- and stress	HVA22 homologue D (HVA22D); CONTAINS InterPro DOMA	0	0	1	0	0	0	0	0	0	0	0	0	0	0	0	0	0	0	3	1	0
387	at4g35830	at4g35830.1	3	828	1343	CDS	aconitase 1	Encodes an aconitase that can catalyze the convers	aconitase 1 (ACO1); FUNCTIONS IN: aconitate hydrat	0	0	0	0	0	0	0	0	0	0	1	0	0	0	0	0	0	0	3	1	0
391	at4g38600	at4g38600.1	5	1289	1641	CDS	HEAT repeat ;HECT-domain (ubiquitin-transferase)	encodes a member of HECT ubiquitin protein ligase	KAKTUS (KAK); FUNCTIONS IN: ubiquitin-protein liga	0	0	0	0	1	0	0	0	0	0	0	0	0	0	0	0	0	0	3	1	0
394	at5g02810	at5g02810.1	6	2554	2993	CDS	pseudo-response regulator 7	PRR7 and PRR9 are partially redundant essential co	pseudo-response regulator 7 (PRR7); CONTAINS Inter	0	0	1	0	0	0	0	0	0	0	0	0	0	0	0	0	0	0	3	1	0
399	at5g04140	at5g04140.1	18	4762	5044	CDS	glutamate synthase 1	Encodes a gene whose sequence is similar to ferred	glutamate synthase 1 (GLU1); FUNCTIONS IN: protein	0	0	0	0	0	0	0	0	0	0	0	1	0	0	0	0	0	0	3	1	0
411	at5g08470	at5g08470.1	3	527	898	CDS	peroxisome 1	an AAA-ATPase that is the probable Arabidopsis ort	peroxisome 1 (PEX1); FUNCTIONS IN: nucleoside-trip	0	0	0	0	0	0	0	0	0	0	0	0	0	0	0	0	0	1	3	1	0
416	at5g11210	at5g11210.1	5	1482	3253	CDS	glutamate receptor 2.5	member of Putative ligand-gated ion channel subuni	glutamate receptor 2.5 (GLR2.5); FUNCTIONS IN: int	0	0	0	0	0	0	0	0	0	0	0	0	0	0	0	0	1	0	3	1	0
420	at5g13980	at5g13980.1	2	331	667	CDS	Glycosyl hydrolase family 38 protein		Glycosyl hydrolase family 38 protein; FUNCTIONS IN	0	0	0	0	0	0	0	0	0	0	0	0	0	1	0	0	0	0	3	1	0
434	at5g21930	at5g21930.1	3	925	1482	CDS	P-type ATPase of Arabidopsis 2	P-Type ATPase mediates copper transport to chlorop	P-type ATPase of Arabidopsis 2 (PAA2); CONTAINS In	0	0	0	0	0	0	0	1	0	0	0	0	0	0	0	0	0	0	3	1	0
451	at5g40210	at5g40210.1	4	745	1827	CDS	nodulin MtN21 /EamA-like transporter family protei		nodulin MtN21 /EamA-like transporter family protei	0	0	0	0	0	0	0	0	0	0	0	1	0	0	0	0	0	0	3	1	0
460	at5g43750	at5g43750.1	2	365	651	CDS	NAD(P)H dehydrogenase 18		NAD(P)H dehydrogenase 18 (NDH18); FUNCTIONS IN: mo	0	0	0	0	0	0	0	0	0	0	0	0	0	1	0	0	0	0	3	1	0
484	at5g56150	at5g56150.1	2	68	822	five_prime_UTR	ubiquitin-conjugating enzyme 30		ubiquitin-conjugating enzyme 30 (UBC30); CONTAINS	0	0	0	0	0	0	0	0	0	0	0	0	0	0	1	0	0	0	3	1	0
3	at1g02120	at1g02120.1	3	328	531	CDS	GRAM domain family protein	Encodes VAD1 (Vascular Associated Death1) a regula	VASCULAR ASSOCIATED DEATH1 (VAD1); INVOLVED IN: de	0	0	0	0	0	0	0	0	0	1	0	0	0	0	0	0	0	0	2	1	0
4	at1g02305	at1g02305.1	5	959	1156	CDS	Cysteine proteinases superfamily protein		Cysteine proteinases superfamily protein; FUNCTION	0	0	0	0	0	0	1	0	0	0	0	0	0	0	0	0	0	0	2	1	0
5	at1g02440	at1g02440.1	3	314	580	CDS	ADP-ribosylation factor D1A	A member of ARF GTPase family. A thaliana has 21 m	ADP-ribosylation factor D1A (ARFD1A); FUNCTIONS IN	0	0	0	0	0	0	0	0	1	0	0	0	0	0	0	0	0	0	2	1	0
8	at1g04080	at1g04080.3	8	3074	3352	CDS	Tetratricopeptide repeat (TPR)-like superfamily pr		PRP39; FUNCTIONS IN: binding; INVOLVED IN: regulat	0	0	0	0	0	0	0	0	0	0	0	0	0	0	1	0	0	0	2	1	0
9	at1g04160	at1g04160.1	9	2319	2627	CDS	myosin XI B	Encodes a member of the type XI myosin protein fam	myosin XI B (XIB); FUNCTIONS IN: motor activity; I	0	0	0	0	1	0	0	0	0	0	0	0	0	0	0	0	0	0	2	1	0
12	at1g05710	at1g05710.1	3	1535	1742	CDS	basic helix-loop-helix (bHLH) DNA-binding superfam		basic helix-loop-helix (bHLH) DNA-binding superfam	0	0	0	0	0	0	0	0	0	0	0	0	0	0	1	0	0	0	2	1	0
17	at1g07780	at1g07780.2	5	1486	2555	CDS	phosphoribosylanthranilate isomerase 1	Encodes phosphoribosylanthranilate isomerase which	phosphoribosylanthranilate isomerase 1 (PAI1); CON	0	0	0	0	0	0	0	0	0	0	1	0	0	0	0	0	0	0	2	1	0
19	at1g07960	at1g07960.1	2	52	1145	five_prime_UTR	PDI-like 5-1	Encodes a protein disulfide isomerase-like (PDIL)	PDI-like 5-1 (PDIL5-1); INVOLVED IN: cell redox ho	0	0	1	0	0	0	0	0	0	0	0	0	0	0	0	0	0	0	2	1	0
20	at1g08620	at1g08620.2	2	73	765	five_prime_UTR	Transcription factor jumonji (jmj) family protein		PKDM7D; FUNCTIONS IN: sequence-specific DNA bindin	0	0	0	0	0	0	0	0	0	0	0	0	0	0	0	1	0	0	2	1	0
24	at1g10095	at1g10095.1	7	1799	2310	CDS	Protein prenylyltransferase superfamily protein		Protein prenylyltransferase superfamily protein; F	0	0	0	0	0	0	0	0	0	0	0	1	0	0	0	0	0	0	2	1	0
25	at1g10930	at1g10930.1	25	6983	7549	CDS	DNA helicase (RECQl4A)	DNA helicase involved in the maintenance of genome	RECQ4A; FUNCTIONS IN: helicase activity ATP-depend	0	0	1	0	0	0	0	0	0	0	0	0	0	0	0	0	0	0	2	1	0
27	at1g12470	at1g12470.1	6	1241	1752	CDS	zinc ion binding		zinc ion binding; FUNCTIONS IN: zinc ion binding;	0	0	1	0	0	0	0	0	0	0	0	0	0	0	0	0	0	0	2	1	0
29	at1g15350	at1g15350.1	5	930	1444	CDS;five_prime_UTR			unknown protein; BEST Arabidopsis thaliana protein	0	0	0	0	0	0	0	0	0	0	0	1	0	0	0	0	0	0	2	1	0
31	at1g16260	at1g16260.1	2	1337	1591	CDS	Wall-associated kinase family protein		Wall-associated kinase family protein; FUNCTIONS I	0	0	0	0	0	0	0	0	0	1	0	0	0	0	0	0	0	0	2	1	0
33	at1g17330	at1g17330.1	3	403	895	CDS	Metal-dependent phosphohydrolase		Metal-dependent phosphohydrolase; FUNCTIONS IN: ca	0	0	0	0	0	0	0	0	0	0	0	1	0	0	0	0	0	0	2	1	0
37	at1g20640	at1g20640.2	2	140	761	five_prime_UTR	Plant regulator RWP-RK family protein		Plant regulator RWP-RK family protein; CONTAINS In	0	0	0	0	1	0	0	0	0	0	0	0	0	0	0	0	0	0	2	1	0
43	at1g23360	at1g23360.1	3	592	841	CDS	S-adenosyl-L-methionine-dependent methyltransferas	Encodes a 2-phytyl-14-naphthoquinone methyltransfe	MENG; CONTAINS InterPro DOMAIN/s: UbiE/COQ5 methyl	0	0	1	0	0	0	0	0	0	0	0	0	0	0	0	0	0	0	2	1	0
45	at1g28960	at1g28960.1	2	860	1447	CDS	nudix hydrolase homolog 15		nudix hydrolase homolog 15 (NUDX15); CONTAINS Inte	0	0	0	0	0	0	0	0	0	0	1	0	0	0	0	0	0	0	2	1	0
48	at1g29940	at1g29940.1	5	1578	2084	CDS	nuclear RNA polymerase A2	Encodes a subunit of RNA polymerase 1 (aka RNA pol	nuclear RNA polymerase A2 (NRPA2); FUNCTIONS IN: D	0	0	0	0	0	0	0	0	0	0	1	0	0	0	0	0	0	0	2	1	0
49	at1g30580	at1g30580.1	6	1533	2076	CDS	GTP binding		GTP binding; FUNCTIONS IN: GTP binding; INVOLVED I	0	0	0	0	0	0	0	0	0	1	0	0	0	0	0	0	0	0	2	1	0
54	at1g32380	at1g32380.1	2	425	1089	CDS	phosphoribosyl pyrophosphate (PRPP) synthase 2	Encodes a P-dependent phosphoribosyl pyrophosphate	phosphoribosyl pyrophosphate (PRPP) synthase 2 (PR	0	0	0	0	0	0	0	0	0	0	0	0	0	0	0	0	0	1	2	1	0
56	at1g33360	at1g33360.1	3	1202	1507	CDS	ATP-dependent Clp protease	Encodes ClpX3 a subunit of the Clp protease comple	ATP-dependent Clp protease; FUNCTIONS IN: unfolded	0	0	0	0	0	0	0	0	1	0	0	0	0	0	0	0	0	0	2	1	0
63	at1g49630	at1g49630.1	9	2618	4064	CDS	presequence protease 2	Zinc metalloprotease pitrilysin subfamily A. Signa	presequence protease 2 (PREP2); FUNCTIONS IN: meta	0	0	0	0	0	0	0	0	0	0	1	0	0	0	0	0	0	0	2	1	0
69	at1g51110	at1g51110.1	2	345	580	CDS	Plastid-lipid associated protein PAP / fibrillin f		Plastid-lipid associated protein PAP / fibrillin f	0	0	0	0	0	0	0	0	1	0	0	0	0	0	0	0	0	0	2	1	0
72	at1g53280	at1g53280.1	4	950	1609	CDS	Class I glutamine amidotransferase-like superfamil		Class I glutamine amidotransferase-like superfamil	0	0	0	0	0	0	0	0	0	0	1	0	0	0	0	0	0	0	2	1	0
74	at1g54370	at1g54370.1	9	1582	1822	CDS	sodium hydrogen exchanger 5		sodium hydrogen exchanger 5 (NHX5); FUNCTIONS IN:	0	0	0	0	0	0	0	1	0	0	0	0	0	0	0	0	0	0	2	1	0
76	at1g54490	at1g54490.1	2	316	1259	CDS	exoribonuclease 4	Involved in the ethylene response. XRN4 does not a	exoribonuclease 4 (XRN4); CONTAINS InterPro DOMAIN	0	0	0	0	0	0	0	0	0	0	0	1	0	0	0	0	0	0	2	1	0
78	at1g55140	at1g55140.1	4	663	1501	CDS	Ribonuclease III family protein		Ribonuclease III family protein; FUNCTIONS IN: RNA	0	0	0	0	0	0	1	0	0	0	0	0	0	0	0	0	0	0	2	1	0
81	at1g56650	at1g56650.1	2	615	1375	CDS	production of anthocyanin pigment 1	Encodes a putative MYB domain containing transcrip	production of anthocyanin pigment 1 (PAP1); CONTAI	0	0	0	0	0	0	0	0	0	0	0	0	0	0	1	0	0	0	2	1	0
82	at1g58360	at1g58360.1	2	442	1872	CDS	amino acid permease 1	Encodes AAP1 (amino acid permease 1) a neutral ami	amino acid permease 1 (AAP1); FUNCTIONS IN: neutra	0	0	0	0	0	0	0	0	0	0	0	0	0	0	0	0	0	1	2	1	0
83	at1g58590	at1g58590.1	2	355	814	exon	other RNA	Unknown gene		0	0	0	0	0	1	0	0	0	0	0	0	0	0	0	0	0	0	2	1	0
88	at1g60930	at1g60930.1	23	6364	7116	CDS	RECQ helicase L4B	AtRECQ4B mutant showed no sensitivity to DNA damag	RECQ helicase L4B (RECQ4B); FUNCTIONS IN: in 8 fun	0	0	1	0	0	0	0	0	0	0	0	0	0	0	0	0	0	0	2	1	0
89	at1g61030	at1g61030.1	4	1128	1819	CDS	WAPL (Wings apart-like protein regulation of heter		WAPL (Wings apart-like protein regulation of heter	0	0	0	0	0	0	0	0	0	1	0	0	0	0	0	0	0	0	2	1	0
90	at1g61030	at1g61030.1	6	1947	2235	CDS	WAPL (Wings apart-like protein regulation of heter		WAPL (Wings apart-like protein regulation of heter	0	0	0	0	0	0	0	0	0	0	1	0	0	0	0	0	0	0	2	1	0
92	at1g62560	at1g62560.1	4	1426	1722	CDS	flavin-monooxygenase glucosinolate S-oxygenase 3	belongs to the flavin-monooxygenase (FMO) family e	flavin-monooxygenase glucosinolate S-oxygenase 3 (	0	0	0	0	0	0	0	0	0	0	0	1	0	0	0	0	0	0	2	1	0
95	at1g66680	at1g66680.1	4	948	1981	CDS	S-adenosyl-L-methionine-dependent methyltransferas	unknown function	AR401; LOCATED IN: cytosol nucleus; EXPRESSED IN:	0	0	0	0	0	0	0	0	0	0	0	0	0	0	1	0	0	0	2	1	0
98	at1g67420	at1g67420.1	15	3523	3933	CDS	Zn-dependent exopeptidases superfamily protein		Zn-dependent exopeptidases superfamily protein; FU	0	0	0	0	0	0	0	0	0	0	1	0	0	0	0	0	0	0	2	1	0
106	at1g71790	at1g71790.1	6	1092	1503	CDS	Subunits of heterodimeric actin filament capping p		Subunits of heterodimeric actin filament capping p	0	0	0	0	0	0	0	0	0	0	0	0	0	0	0	0	1	0	2	1	0
108	at1g72500	at1g72500.1	11	2477	2841	CDS			LOCATED IN: plasma membrane; EXPRESSED IN: 23 plan	0	0	0	0	0	0	0	1	0	0	0	0	0	0	0	0	0	0	2	1	0
109	at1g73310	at1g73310.1	2	81	339	CDS	serine carboxypeptidase-like 4		serine carboxypeptidase-like 4 (scpl4); FUNCTIONS	0	0	0	0	0	0	0	0	0	0	0	0	0	1	0	0	0	0	2	1	0
111	at1g73670	at1g73670.1	6	1606	2116	CDS	MAP kinase 15	member of MAP Kinase	MAP kinase 15 (MPK15); CONTAINS InterPro DOMAIN/s:	0	0	0	0	0	0	0	0	0	0	0	0	0	0	0	0	1	0	2	1	0
115	at1g76200	at1g76200.1	3	570	1246	CDS			unknown protein; Has 96 Blast hits to 96 proteins	0	0	0	0	0	0	0	0	0	0	0	0	0	0	0	0	1	0	2	1	0
117	at1g79830	at1g79830.3	2	306	528	three_prime_UTR	golgin candidate 5	This gene is predicted to encode a protein that fu	golgin candidate 5 (GC5); FUNCTIONS IN: protein bi	0	0	0	0	0	0	1	0	0	0	0	0	0	0	0	0	0	0	2	1	0
118	at1g79950	at1g79950.1	19	4654	5161	CDS	RAD3-like DNA-binding helicase protein		RAD3-like DNA-binding helicase protein; FUNCTIONS	0	1	0	0	0	0	0	0	0	0	0	0	0	0	0	0	0	0	2	1	0
119	at1g80760	at1g80760.1	4	707	1235	CDS	NOD26-like intrinsic protein 6;1	Encodes a protein with boron transporter activity.	NOD26-like intrinsic protein 6;1 (NIP6;1); CONTAIN	1	0	0	0	0	0	0	0	0	0	0	0	0	0	0	0	0	0	2	1	0
121	at2g04400	at2g04400.1	2	225	794	CDS	Aldolase-type TIM barrel family protein		Aldolase-type TIM barrel family protein; FUNCTIONS	1	0	0	0	0	0	0	0	0	0	0	0	0	0	0	0	0	0	2	1	0
122	at2g04430	at2g04430.1	2	250	618	CDS	nudix hydrolase homolog 5		nudix hydrolase homolog 5 (NUDT5); FUNCTIONS IN: h	0	0	0	0	0	0	0	0	0	0	0	0	0	0	1	0	0	0	2	1	0
124	at2g04900	at2g04900.1	4	425	1027	CDS			unknown protein; FUNCTIONS IN: molecular_function	0	0	0	0	0	0	0	0	0	0	0	0	0	0	0	1	0	0	2	1	0
132	at2g18910	at2g18910.1	2	362	1181	CDS	hydroxyproline-rich glycoprotein family protein		hydroxyproline-rich glycoprotein family protein; H	1	0	0	0	0	0	0	0	0	0	0	0	0	0	0	0	0	0	2	1	0
134	at2g20000	at2g20000.1	12	3320	3585	CDS	CDC27 family protein	Required for cell division and cell differentiatio	HOBBIT (HBT); FUNCTIONS IN: binding; INVOLVED IN:	0	0	0	0	0	0	0	0	0	0	0	0	0	0	0	0	0	1	2	1	0
148	at2g26300	at2g26300.1	6	1625	1981	CDS	G protein alpha subunit 1	Encodes an alpha subunit of a heterotrimeric GTP-b	G protein alpha subunit 1 (GP ALPHA 1); FUNCTIONS	0	0	0	0	0	0	0	0	0	0	0	1	0	0	0	0	0	0	2	1	0
149	at2g26780	at2g26780.1	26	9174	10362	CDS	ARM repeat superfamily protein		ARM repeat superfamily protein; FUNCTIONS IN: bind	0	0	1	0	0	0	0	0	0	0	0	0	0	0	0	0	0	0	2	1	0
150	at2g28130	at2g28130.1	4	787	1074	CDS			unknown protein; FUNCTIONS IN: molecular_function	0	0	0	0	0	0	0	0	0	0	1	0	0	0	0	0	0	0	2	1	0
158	at2g33150	at2g33150.1	3	621	1110	CDS	peroxisomal 3-ketoacyl-CoA thiolase 3	Encodes an organellar (peroxisome glyoxysome) 3-ke	peroxisomal 3-ketoacyl-CoA thiolase 3 (PKT3); FUNC	0	0	0	0	0	0	0	0	0	0	0	0	0	0	0	0	0	1	2	1	0
159	at2g34770	at2g34770.1	2	224	1313	five_prime_UTR	fatty acid hydroxylase 1	encodes a fatty acid hydroxylase required for the	fatty acid hydroxylase 1 (FAH1); FUNCTIONS IN: fat	0	0	0	0	0	0	0	0	0	0	0	0	0	1	0	0	0	0	2	1	0
162	at2g35510	at2g35510.1	6	2586	3452	five_prime_UTR	similar to RCD one 1	Encodes a WWE domain-containing protein with 76% s	similar to RCD one 1 (SRO1); FUNCTIONS IN: NAD+ AD	0	0	1	0	0	0	0	0	0	0	0	0	0	0	0	0	0	0	2	1	0
164	at2g36080	at2g36080.1	2	392	2649	CDS	AP2/B3-like transcriptional factor family protein	Encodes a plant-specific B3 DNA-binding domain tra	AP2/B3-like transcriptional factor family protein;	0	0	0	0	0	0	0	0	0	0	0	0	0	0	0	0	0	1	2	1	0
166	at2g36850	at2g36850.1	11	2903	3214	CDS	glucan synthase-like 8	Encodes GSL8 a member of the Glucan Synthase-Like	glucan synthase-like 8 (GSL8); FUNCTIONS IN: trans	0	0	0	0	1	0	0	0	0	0	0	0	0	0	0	0	0	0	2	1	0
168	at2g37690	at2g37690.1	13	3278	3811	CDS	phosphoribosylaminoimidazole carboxylase putative		phosphoribosylaminoimidazole carboxylase putative	0	0	0	0	0	0	0	0	1	0	0	0	0	0	0	0	0	0	2	1	0
170	at2g38670	at2g38670.1	5	1674	2207	CDS	phosphorylethanolamine cytidylyltransferase 1	Encodes a mitochondrial ethanolamine-phosphate cyt	phosphorylethanolamine cytidylyltransferase 1 (PEC	0	0	1	0	0	0	0	0	0	0	0	0	0	0	0	0	0	0	2	1	0
171	at2g38720	at2g38720.1	9	3012	3505	CDS	microtubule-associated protein 65-5		microtubule-associated protein 65-5 (MAP65-5); CON	0	0	0	0	0	0	0	0	0	0	1	0	0	0	0	0	0	0	2	1	0
173	at2g39010	at2g39010.1	2	391	1923	CDS	plasma membrane intrinsic protein 2E		plasma membrane intrinsic protein 2E (PIP2E); FUNC	0	0	0	0	0	0	0	0	0	0	0	1	0	0	0	0	0	0	2	1	0
177	at2g40410	at2g40410.1	7	1473	1722	three_prime_UTR;CDS	Staphylococcal nuclease homologue		Staphylococcal nuclease homologue; FUNCTIONS IN: n	0	0	0	0	1	0	0	0	0	0	0	0	0	0	0	0	0	0	2	1	0
178	at2g41100	at2g41100.1	3	745	1217	CDS;five_prime_UTR	Calcium-binding EF hand family protein	encodes a calmodulin-like protein with six potenti	TOUCH 3 (TCH3); FUNCTIONS IN: calcium ion binding;	0	0	0	0	0	0	0	0	0	0	0	0	0	0	0	0	0	1	2	1	0
179	at2g41520	at2g41520.2	10	3871	4254	CDS	Heat shock protein DnaJ with tetratricopeptide rep		Heat shock protein DnaJ with tetratricopeptide rep	0	0	0	0	0	0	0	0	0	0	0	0	0	0	0	1	0	0	2	1	0
181	at2g41880	at2g41880.1	9	1991	2191	CDS	guanylate kinase 1	Guanylate kinase. Involved in nucleotide metabolis	guanylate kinase 1 (GK-1); FUNCTIONS IN: guanylate	0	0	0	0	1	0	0	0	0	0	0	0	0	0	0	0	0	0	2	1	0
183	at2g43370	at2g43370.1	7	1238	1621	CDS	RNA-binding (RRM/RBD/RNP motifs) family protein		RNA-binding (RRM/RBD/RNP motifs) family protein; F	0	0	0	0	0	0	0	0	0	0	0	0	0	1	0	0	0	0	2	1	0
186	at2g44180	at2g44180.1	9	2018	2372	CDS	methionine aminopeptidase 2A	Encodes a MAP2 like methionine aminopeptidase. In	methionine aminopeptidase 2A (MAP2A); FUNCTIONS IN	0	0	0	0	0	0	0	0	0	0	0	0	0	0	0	1	0	0	2	1	0
189	at2g44920	at2g44920.2	7	1779	2065	three_prime_UTR;CDS	Tetratricopeptide repeat (TPR)-like superfamily pr		Tetratricopeptide repeat (TPR)-like superfamily pr	0	0	0	0	0	0	0	0	0	0	0	0	0	0	0	0	0	1	2	1	0
194	at2g45540	at2g45540.1	20	6599	7183	CDS	WD-40 repeat family protein / beige-related		WD-40 repeat family protein / beige-related; FUNCT	0	0	0	0	0	0	0	0	0	0	0	1	0	0	0	0	0	0	2	1	0
195	at2g46915	at2g46915.1	8	1243	1618	CDS	Protein of unknown function (DUF3754)		Protein of unknown function (DUF3754); FUNCTIONS I	0	0	0	0	0	0	0	0	0	0	0	0	0	0	1	0	0	0	2	1	0
197	at2g47410	at2g47410.1	3	1323	2129	CDS	WD40/YVTN repeat-like-containing domain;Bromodomai		WD40/YVTN repeat-like-containing domain;Bromodomai	0	0	0	0	0	0	0	0	1	0	0	0	0	0	0	0	0	0	2	1	0
200	at2g48160	at2g48160.1	10	5937	7054	CDS	Tudor/PWWP/MBT domain-containing protein		Tudor/PWWP/MBT domain-containing protein; CONTAINS	0	0	0	0	0	0	1	0	0	0	0	0	0	0	0	0	0	0	2	1	0
201	at3g01380	at3g01380.1	12	2902	3441	CDS	transferases;sulfuric ester hydrolases;catalytics;		transferases;sulfuric ester hydrolases;catalytics;	0	0	0	0	0	0	0	0	0	0	0	1	0	0	0	0	0	0	2	1	0
202	at3g01690	at3g01690.1	4	1157	1382	CDS	alpha/beta-Hydrolases superfamily protein		alpha/beta-Hydrolases superfamily protein; CONTAIN	0	0	0	0	0	0	0	0	0	0	0	0	0	0	1	0	0	0	2	1	0
205	at3g02730	at3g02730.1	2	306	892	CDS	thioredoxin F-type 1		thioredoxin F-type 1 (TRXF1); FUNCTIONS IN: enzyme	0	0	0	0	0	0	1	0	0	0	0	0	0	0	0	0	0	0	2	1	0
207	at3g02875	at3g02875.1	2	440	909	CDS	Peptidase M20/M25/M40 family protein	Hydrolyzes amino acid conjugates of the plant grow	IAA-LEUCINE RESISTANT 1 (ILR1); FUNCTIONS IN: meta	0	0	0	0	0	0	0	0	1	0	0	0	0	0	0	0	0	0	2	1	0
208	at3g03560	at3g03560.1	12	2107	2534	CDS			unknown protein; LOCATED IN: plasma membrane; EXPR	1	0	0	0	0	0	0	0	0	0	0	0	0	0	0	0	0	0	2	1	0
210	at3g04020	at3g04020.1	7	1041	1432	CDS			unknown protein; Has 26 Blast hits to 25 proteins	0	0	0	0	1	0	0	0	0	0	0	0	0	0	0	0	0	0	2	1	0
211	at3g04730	at3g04730.1	4	793	1602	CDS	indoleacetic acid-induced protein 16	early auxin-induced (IAA16)	indoleacetic acid-induced protein 16 (IAA16); FUNC	0	0	0	0	1	0	0	0	0	0	0	0	0	0	0	0	0	0	2	1	0
212	at3g05160	at3g05160.1	11	1907	2225	CDS	Major facilitator superfamily protein		Major facilitator superfamily protein; FUNCTIONS I	0	0	1	0	0	0	0	0	0	0	0	0	0	0	0	0	0	0	2	1	0
216	at3g09810	at3g09810.1	6	1539	2186	CDS	isocitrate dehydrogenase VI	Encodes a catalytic subunit of the mitochondrially	isocitrate dehydrogenase VI (IDH-VI); CONTAINS Int	0	0	0	0	0	0	0	0	0	0	1	0	0	0	0	0	0	0	2	1	0
220	at3g11960	at3g11960.1	14	6075	6575	CDS	Cleavage and polyadenylation specificity factor (C		Cleavage and polyadenylation specificity factor (C	0	0	1	0	0	0	0	0	0	0	0	0	0	0	0	0	0	0	2	1	0
222	at3g12250	at3g12250.1	6	1532	2207	CDS	TGACG motif-binding factor 6	basic leucine zipper transcription factor involved	TGACG motif-binding factor 6 (TGA6); CONTAINS Inte	0	0	0	0	0	0	1	0	0	0	0	0	0	0	0	0	0	0	2	1	0
227	at3g14100	at3g14100.1	2	228	756	CDS	RNA-binding (RRM/RBD/RNP motifs) family protein		RNA-binding (RRM/RBD/RNP motifs) family protein; F	0	0	0	0	0	0	0	0	0	0	1	0	0	0	0	0	0	0	2	1	0
228	at3g15390	at3g15390.1	10	1837	2455	CDS	silencing defective 5	Encodes a novel protein that is similar to PRL1 in	silencing defective 5 (SDE5); CONTAINS InterPro DO	1	0	0	0	0	0	0	0	0	0	0	0	0	0	0	0	0	0	2	1	0
229	at3g15820	at3g15820.1	2	587	2177	CDS	phosphatidic acid phosphatase-related / PAP2-relat	Functions as phosphatidylcholine:diacylglycerol ch	REDUCED OLEATE DESATURATION 1 (ROD1); BEST Arabido	0	0	0	0	0	1	0	0	0	0	0	0	0	0	0	0	0	0	2	1	0
232	at3g19340	at3g19340.1	5	855	1106	CDS	Protein of unknown function (DUF3754)		LOCATED IN: plasma membrane; EXPRESSED IN: 26 plan	1	0	0	0	0	0	0	0	0	0	0	0	0	0	0	0	0	0	2	1	0
233	at3g20390	at3g20390.1	2	373	618	CDS	endoribonuclease L-PSP family protein		endoribonuclease L-PSP family protein; FUNCTIONS I	0	0	0	0	1	0	0	0	0	0	0	0	0	0	0	0	0	0	2	1	0
235	at3g21110	at3g21110.1	10	1881	2244	CDS	purin 7	5'-phosphoribosyl-4-(N-succinocarboxamide)-5-amino	purin 7 (PUR7); FUNCTIONS IN: phosphoribosylaminoi	0	0	0	0	0	0	0	0	0	0	0	0	0	0	0	0	1	0	2	1	0
238	at3g23390	at3g23390.1	3	455	794	CDS	Zinc-binding ribosomal protein family protein		Zinc-binding ribosomal protein family protein; FUN	0	0	0	0	0	0	0	0	0	0	1	0	0	0	0	0	0	0	2	1	0
242	at3g24518	at3g24518.2	3	1339	3245	exon;five_prime_UTR	other RNA	Potential natural antisense gene locus overlaps wi		0	0	0	0	0	0	0	0	0	0	0	0	0	1	0	0	0	0	2	1	0
243	at3g26490	at3g26490.1	2	59	315	CDS	Phototropic-responsive NPH3 family protein		Phototropic-responsive NPH3 family protein; FUNCTI	0	0	0	0	0	0	0	0	0	0	0	1	0	0	0	0	0	0	2	1	0
244	at3g26510	at3g26510.2	2	1002	2108	three_prime_UTR	Octicosapeptide/Phox/Bem1p family protein		Octicosapeptide/Phox/Bem1p family protein; CONTAIN	0	0	1	0	0	0	0	0	0	0	0	0	0	0	0	0	0	0	2	1	0
246	at3g26840	at3g26840.1	7	1403	1705	CDS	Esterase/lipase/thioesterase family protein		Esterase/lipase/thioesterase family protein; FUNCT	0	0	0	0	0	0	0	0	0	0	0	0	0	0	1	0	0	0	2	1	0
249	at3g27325	at3g27325.1	16	5609	5928	CDS	hydrolases acting on ester bonds		hydrolases acting on ester bonds; FUNCTIONS IN: hy	0	0	0	0	0	0	0	1	0	0	0	0	0	0	0	0	0	0	2	1	0
255	at3g28940	at3g28940.1	3	518	909	CDS	AIG2-like (avirulence induced gene) family protein		AIG2-like (avirulence induced gene) family protein	0	0	0	0	0	0	0	0	0	0	0	0	0	0	0	0	0	1	2	1	0
261	at3g42150	at3g42150.2	2	766	1900	five_prime_UTR			unknown protein; FUNCTIONS IN: molecular_function	0	0	0	0	0	0	0	0	0	0	0	0	0	0	1	0	0	0	2	1	0
265	at3g47160	at3g47160.1	3	771	1008	CDS	RING/U-box superfamily protein		RING/U-box superfamily protein; FUNCTIONS IN: zinc	0	0	0	0	0	0	0	1	0	0	0	0	0	0	0	0	0	0	2	1	0
266	at3g47810	at3g47810.1	3	1111	2372	CDS	Calcineurin-like metallo-phosphoesterase superfami	Homolog of yeast retromer subunit VPS29. Part of	MAIGO 1 (MAG1); FUNCTIONS IN: hydrolase activity a	0	0	0	0	0	0	0	0	0	0	0	0	0	0	1	0	0	0	2	1	0
267	at3g48070	at3g48070.2	5	1597	2011	three_prime_UTR	RING/U-box superfamily protein		RING/U-box superfamily protein; FUNCTIONS IN: zinc	0	0	0	0	0	1	0	0	0	0	0	0	0	0	0	0	0	0	2	1	0
270	at3g49430	at3g49430.1	8	2122	2392	CDS	SER/ARG-rich protein 34A		SER/ARG-rich protein 34A (SRp34a); FUNCTIONS IN: R	0	0	0	0	0	0	0	0	0	0	0	0	0	0	0	0	0	1	2	1	0
272	at3g50380	at3g50380.1	17	4074	4308	CDS	Protein of unknown function (DUF1162)		INVOLVED IN: protein localization; LOCATED IN: mit	0	0	0	0	0	0	0	0	0	0	0	0	0	1	0	0	0	0	2	1	0
275	at3g52072	at3g52072.1	3	849	1408	exon	other RNA	Potential natural antisense gene locus overlaps wi		0	0	0	0	0	0	0	0	0	0	0	0	0	0	1	0	0	0	2	1	0
277	at3g52590	at3g52590.1	3	316	884	CDS	ubiquitin extension protein 1	Ubiquitin extension protein	ubiquitin extension protein 1 (UBQ1); FUNCTIONS IN	0	0	0	0	0	0	0	0	0	0	0	0	0	0	1	0	0	0	2	1	0
281	at3g53620	at3g53620.1	5	1628	2209	CDS	pyrophosphorylase 4	Encodes a soluble protein with inorganic pyrophosp	pyrophosphorylase 4 (PPa4); FUNCTIONS IN: inorgani	0	0	0	0	0	0	0	0	0	0	0	0	0	0	0	0	1	0	2	1	0
282	at3g54380	at3g54380.1	7	1963	2623	CDS	SAC3/GANP/Nin1/mts3/eIF-3 p25 family		SAC3/GANP/Nin1/mts3/eIF-3 p25 family; CONTAINS Int	0	0	0	0	0	0	0	0	0	0	0	0	0	0	1	0	0	0	2	1	0
283	at3g54440	at3g54440.1	6	2267	3884	CDS	glycoside hydrolase family 2 protein		glycoside hydrolase family 2 protein; FUNCTIONS IN	0	0	0	0	0	0	0	1	0	0	0	0	0	0	0	0	0	0	2	1	0
286	at3g54640	at3g54640.1	4	629	1130	CDS	tryptophan synthase alpha chain	Catalyzes the conversion of indole-3-glycerolphosp	tryptophan synthase alpha chain (TSA1); FUNCTIONS	0	0	0	0	0	0	0	0	0	0	1	0	0	0	0	0	0	0	2	1	0
289	at3g55530	at3g55530.1	7	1776	1983	CDS	RING/U-box superfamily protein	Encodes an intracellular membrane localized protei	SALT- AND DROUGHT-INDUCED RING FINGER1 (SDIR1); CO	0	0	0	0	0	0	0	0	0	0	0	0	0	0	0	0	0	1	2	1	0
293	at3g56400	at3g56400.1	2	620	1166	CDS	WRKY DNA-binding protein 70	member of WRKY Transcription Factor; Group III. Fu	WRKY DNA-binding protein 70 (WRKY70); CONTAINS Int	0	0	0	0	0	0	0	0	1	0	0	0	0	0	0	0	0	0	2	1	0
294	at3g56450	at3g56450.1	2	409	1255	CDS	alpha-soluble NSF attachment protein 1	member of alpha-SNAP Gene Family	alpha-soluble NSF attachment protein 1 (ALPHA-SNAP	0	0	0	0	0	0	0	0	0	0	0	0	0	0	1	0	0	0	2	1	0
295	at3g57520	at3g57520.2	2	543	848	CDS;three_prime_UTR	seed imbibition 2		seed imbibition 2 (SIP2); CONTAINS InterPro DOMAIN	0	0	0	0	0	0	0	0	0	0	0	0	0	0	0	0	0	1	2	1	0
296	at3g57550	at3g57550.1	2	296	628	five_prime_UTR	guanylate kinase	guanylate kinase	guanylate kinase (AGK2); CONTAINS InterPro DOMAIN/	0	0	0	0	1	0	0	0	0	0	0	0	0	0	0	0	0	0	2	1	0
299	at3g58980	at3g58980.1	3	1175	1654	CDS	F-box family protein		F-box family protein; CONTAINS InterPro DOMAIN/s:	1	0	0	0	0	0	0	0	0	0	0	0	0	0	0	0	0	0	2	1	0
303	at3g60420	at3g60420.1	2	355	871	CDS	Phosphoglycerate mutase family protein		Phosphoglycerate mutase family protein; CONTAINS I	0	0	0	0	0	0	0	0	1	0	0	0	0	0	0	0	0	0	2	1	0
306	at3g61700	at3g61700.1	2	362	1632	five_prime_UTR	Plant protein 1589 of unknown function		Plant protein 1589 of unknown function; CONTAINS I	0	0	0	0	0	0	0	0	0	0	0	1	0	0	0	0	0	0	2	1	0
310	at3g63340	at3g63340.1	12	2712	3634	CDS	Protein phosphatase 2C family protein		Protein phosphatase 2C family protein; FUNCTIONS I	0	0	0	0	0	0	0	1	0	0	0	0	0	0	0	0	0	0	2	1	0
311	at3g66654	at3g66654.1	5	1203	1760	CDS	Cyclophilin-like peptidyl-prolyl cis-trans isomera		Cyclophilin-like peptidyl-prolyl cis-trans isomera	0	0	0	0	0	0	0	0	0	0	0	0	0	0	1	0	0	0	2	1	0
312	at4g01690	at4g01690.1	2	420	802	CDS	Flavin containing amine oxidoreductase family	Encodes protoporphyrinogen oxidase (PPOX).	PPOX; FUNCTIONS IN: oxygen-dependent protoporphyri	0	0	0	0	0	0	0	1	0	0	0	0	0	0	0	0	0	0	2	1	0
316	at4g05040	at4g05040.3	2	67	1236	five_prime_UTR	ankyrin repeat family protein		ankyrin repeat family protein; CONTAINS InterPro D	0	0	0	0	0	0	0	0	0	0	1	0	0	0	0	0	0	0	2	1	0
321	at4g08520	at4g08520.1	2	41	1396	five_prime_UTR	SNARE-like superfamily protein		SNARE-like superfamily protein; INVOLVED IN: intra	0	0	0	0	0	0	0	0	0	0	0	1	0	0	0	0	0	0	2	1	0
325	at4g10610	at4g10610.1	3	807	1013	CDS	CTC-interacting domain 12	RNA-binding protein putative. Member of a family o	CTC-interacting domain 12 (CID12); CONTAINS InterP	0	0	0	0	0	0	0	0	0	0	0	0	0	0	0	0	0	1	2	1	0
330	at4g13020	at4g13020.1	17	3327	3580	CDS	Protein kinase superfamily protein	Encodes a member of the cdc2+ family of protein ki	MHK; FUNCTIONS IN: protein serine/threonine kinase	0	0	0	0	0	0	0	0	0	0	0	0	0	0	0	0	0	1	2	1	0
334	at4g14520	at4g14520.3	3	711	1120	five_prime_UTR	DNA-directed RNA polymerase II-related	Protein of unknown function homologous to the DNA-	DNA-directed RNA polymerase II-related; CONTAINS I	0	0	0	0	0	0	0	0	0	0	0	0	0	1	0	0	0	0	2	1	0
336	at4g15530	at4g15530.1	16	4182	5649	CDS	pyruvate orthophosphate dikinase	The product of this long transcript was shown to b	pyruvate orthophosphate dikinase (PPDK); FUNCTIONS	0	0	0	0	0	0	0	0	0	0	1	0	0	0	0	0	0	0	2	1	0
341	at4g17730	at4g17730.1	2	448	714	CDS	syntaxin of plants 23	member of SYP2 Gene Family	syntaxin of plants 23 (SYP23); FUNCTIONS IN: SNAP	0	0	0	0	0	0	0	0	0	0	0	0	0	1	0	0	0	0	2	1	0
343	at4g18440	at4g18440.1	2	473	696	CDS	L-Aspartase-like family protein		L-Aspartase-like family protein; FUNCTIONS IN: N6-	0	0	0	0	0	0	0	0	0	1	0	0	0	0	0	0	0	0	2	1	0
346	at4g19830	at4g19830.1	3	768	1212	CDS	FKBP-like peptidyl-prolyl cis-trans isomerase fami		FKBP-like peptidyl-prolyl cis-trans isomerase fami	0	0	0	0	0	0	1	0	0	0	0	0	0	0	0	0	0	0	2	1	0
348	at4g22300	at4g22300.1	4	808	1256	CDS	carboxylesterases	encodes a carboxylesterase that inhibits AvrBsT-tr	SUPPRESSOR OF AVRBST-ELICITED RESISTANCE 1 (SOBER1	0	0	0	0	0	0	0	0	0	0	0	0	0	0	0	0	0	1	2	1	0
350	at4g23470	at4g23470.1	2	337	770	CDS;five_prime_UTR	PLAC8 family protein		PLAC8 family protein; CONTAINS InterPro DOMAIN/s:	0	0	0	0	0	0	0	0	0	0	0	0	0	0	1	0	0	0	2	1	0
353	at4g24050	at4g24050.1	5	1181	2025	CDS	NAD(P)-binding Rossmann-fold superfamily protein		NAD(P)-binding Rossmann-fold superfamily protein;	0	0	0	0	0	0	0	0	0	0	1	0	0	0	0	0	0	0	2	1	0
360	at4g25050	at4g25050.1	3	473	879	CDS	acyl carrier protein 4	encodes an acyl carrier protein predominantly expr	acyl carrier protein 4 (ACP4); FUNCTIONS IN: acyl	0	0	0	0	0	0	0	0	0	0	0	0	0	0	0	0	0	1	2	1	0
364	at4g25940	at4g25940.1	13	2731	2971	CDS	ENTH/ANTH/VHS superfamily protein		ENTH/ANTH/VHS superfamily protein; FUNCTIONS IN: p	0	0	0	0	0	0	0	0	0	0	0	0	0	0	1	0	0	0	2	1	0
366	at4g26240	at4g26240.1	4	829	1693	CDS			unknown protein; Has 30201 Blast hits to 17322 pro	0	0	0	0	0	0	0	0	1	0	0	0	0	0	0	0	0	0	2	1	0
368	at4g27040	at4g27040.1	9	1968	2342	five_prime_UTR	EAP30/Vps36 family protein		VPS22; CONTAINS InterPro DOMAIN/s: ESCRT-2 complex	0	0	0	0	0	0	0	0	0	0	1	0	0	0	0	0	0	0	2	1	0
370	at4g27340	at4g27340.1	5	963	1620	CDS	Met-10+ like family protein		Met-10+ like family protein; CONTAINS InterPro DOM	0	0	0	0	0	0	0	0	1	0	0	0	0	0	0	0	0	0	2	1	0
373	at4g28025	at4g28025.2	4	689	1682	CDS			unknown protein; FUNCTIONS IN: molecular_function	0	0	0	0	0	0	0	0	0	0	0	0	0	1	0	0	0	0	2	1	0
375	at4g30820	at4g30820.1	3	214	1114	five_prime_UTR	cyclin-dependent kinase-activating kinase assembly		cyclin-dependent kinase-activating kinase assembly	0	0	0	0	0	0	0	0	0	0	1	0	0	0	0	0	0	0	2	1	0
379	at4g32570	at4g32570.1	4	934	1362	CDS	TIFY domain protein 8		TIFY domain protein 8 (TIFY8); CONTAINS InterPro D	0	0	0	0	0	0	0	0	0	0	0	0	0	1	0	0	0	0	2	1	0
385	at4g35785	at4g35785.1	7	1743	2163	CDS	RNA-binding (RRM/RBD/RNP motifs) family protein		RNA-binding (RRM/RBD/RNP motifs) family protein; F	0	0	0	0	0	0	0	0	0	0	1	0	0	0	0	0	0	0	2	1	0
386	at4g35790	at4g35790.1	5	1583	2081	CDS	phospholipase D delta	Encodes a protein with phospholipase D activity. I	phospholipase D delta (PLDDELTA); FUNCTIONS IN: ph	0	0	0	0	1	0	0	0	0	0	0	0	0	0	0	0	0	0	2	1	0
388	at4g36480	at4g36480.1	11	2284	2618	CDS	long-chain base1	Encodes the LCB1 subunit of serine palmitoyltransf	long-chain base1 (LCB1); FUNCTIONS IN: protein bin	0	0	1	0	0	0	0	0	0	0	0	0	0	0	0	0	0	0	2	1	0
393	at5g01450	at5g01450.1	3	867	1188	CDS	RING/U-box superfamily protein		RING/U-box superfamily protein; FUNCTIONS IN: zinc	1	0	0	0	0	0	0	0	0	0	0	0	0	0	0	0	0	0	2	1	0
395	at5g03455	at5g03455.1	2	164	1221	CDS	Rhodanese/Cell cycle control phosphatase superfami	Encodes a homolog of yeast cell cycle regulator CD	CDC25; FUNCTIONS IN: protein tyrosine phosphatase	0	0	0	0	0	0	0	0	0	0	0	0	0	0	1	0	0	0	2	1	0
397	at5g03730	at5g03730.1	9	1997	2505	CDS	Protein kinase superfamily protein	Homologous to the RAF family of serine/threonine p	CONSTITUTIVE TRIPLE RESPONSE 1 (CTR1); CONTAINS In	0	0	0	0	1	0	0	0	0	0	0	0	0	0	0	0	0	0	2	1	0
401	at5g04440	at5g04440.1	5	1081	1710	CDS	Protein of unknown function (DUF1997)		Protein of unknown function (DUF1997); FUNCTIONS I	0	0	0	0	0	0	0	0	0	0	0	0	0	0	0	0	0	1	2	1	0
402	at5g04740	at5g04740.1	2	234	473	CDS	ACT domain-containing protein		ACT domain-containing protein; FUNCTIONS IN: amino	0	0	0	0	0	0	0	0	0	1	0	0	0	0	0	0	0	0	2	1	0
407	at5g07020	at5g07020.1	2	569	1616	CDS	proline-rich family protein		proline-rich family protein; FUNCTIONS IN: molecul	1	0	0	0	0	0	0	0	0	0	0	0	0	0	0	0	0	0	2	1	0
410	at5g08450	at5g08450.1	10	2207	3086	CDS			CONTAINS InterPro DOMAIN/s: Histone deacetylation	1	0	0	0	0	0	0	0	0	0	0	0	0	0	0	0	0	0	2	1	0
413	at5g10290	at5g10290.1	3	1309	1652	CDS	leucine-rich repeat transmembrane protein kinase f		leucine-rich repeat transmembrane protein kinase f	0	0	0	0	0	0	0	0	0	0	0	0	0	0	1	0	0	0	2	1	0
418	at5g13030	at5g13030.1	2	363	1085	CDS			unknown protein; FUNCTIONS IN: molecular_function	0	0	1	0	0	0	0	0	0	0	0	0	0	0	0	0	0	0	2	1	0
422	at5g14550	at5g14550.1	6	1273	1755	CDS	Core-2/I-branching beta-16-N-acetylglucosaminyltra		Core-2/I-branching beta-16-N-acetylglucosaminyltra	0	0	0	0	0	0	1	0	0	0	0	0	0	0	0	0	0	0	2	1	0
428	at5g19050	at5g19050.1	2	316	942	CDS	alpha/beta-Hydrolases superfamily protein		alpha/beta-Hydrolases superfamily protein; INVOLVE	0	0	0	0	0	0	0	0	0	0	0	0	0	0	0	0	0	1	2	1	0
429	at5g19400	at5g19400.1	7	4283	4593	three_prime_UTR	Telomerase activating protein Est1	Encodes SMG7 a protein that possesses an evolution	SMG7; CONTAINS InterPro DOMAIN/s: Telomerase activ	0	0	0	0	1	0	0	0	0	0	0	0	0	0	0	0	0	0	2	1	0
430	at5g20090	at5g20090.1	4	815	1522	CDS	Uncharacterised protein family (UPF0041)		Uncharacterised protein family (UPF0041); INVOLVED	0	0	0	0	0	0	0	0	0	0	0	0	0	0	1	0	0	0	2	1	0
433	at5g21430	at5g21430.1	2	336	636	CDS	Chaperone DnaJ-domain superfamily protein		Chaperone DnaJ-domain superfamily protein; FUNCTIO	0	0	0	0	0	0	0	0	0	0	0	0	0	0	0	0	0	1	2	1	0
440	at5g24450	at5g24450.1	2	141	925	five_prime_UTR	Transcription factor IIIC subunit 5		Transcription factor IIIC subunit 5; CONTAINS Inte	0	0	0	0	0	0	1	0	0	0	0	0	0	0	0	0	0	0	2	1	0
441	at5g24740	at5g24740.1	13	4545	5166	CDS	Protein of unknown function (DUF1162)		INVOLVED IN: protein localization; EXPRESSED IN: 2	0	0	0	0	0	0	0	0	0	0	1	0	0	0	0	0	0	0	2	1	0
444	at5g26770	at5g26770.1	2	429	692	CDS			unknown protein; BEST Arabidopsis thaliana protein	0	0	1	0	0	0	0	0	0	0	0	0	0	0	0	0	0	0	2	1	0
445	at5g28050	at5g28050.1	4	958	1827	CDS	Cytidine/deoxycytidylate deaminase family protein		Cytidine/deoxycytidylate deaminase family protein;	0	0	0	0	0	0	0	0	0	0	0	0	0	0	0	1	0	0	2	1	0
447	at5g35560	at5g35560.1	15	3946	4622	CDS	DENN (AEX-3) domain-containing protein		DENN (AEX-3) domain-containing protein; CONTAINS I	0	0	0	0	0	0	0	0	1	0	0	0	0	0	0	0	0	0	2	1	0
450	at5g38660	at5g38660.1	3	2598	2974	CDS	acclimation of photosynthesis to environment	mutant has Altered acclimation responses;	ACCLIMATION OF PHOTOSYNTHESIS TO ENVIRONMENT (APE	0	0	0	0	0	0	1	0	0	0	0	0	0	0	0	0	0	0	2	1	0
453	at5g41120	at5g41120.1	11	3216	3499	CDS	Esterase/lipase/thioesterase family protein		Esterase/lipase/thioesterase family protein; FUNCT	0	0	1	0	0	0	0	0	0	0	0	0	0	0	0	0	0	0	2	1	0
457	at5g41740	at5g41740.1	6	2213	4133	CDS	Disease resistance protein (TIR-NBS-LRR class) fam		Disease resistance protein (TIR-NBS-LRR class) fam	0	0	1	0	0	0	0	0	0	0	0	0	0	0	0	0	0	0	2	1	0
461	at5g43810	at5g43810.2	2	390	874	five_prime_UTR	Stabilizer of iron transporter SufD / Polynucleoti	Encodes a member of the EIF2C (elongation initiati	ZWILLE (ZLL); CONTAINS InterPro DOMAIN/s: Domain o	0	0	0	0	0	0	0	0	0	0	0	1	0	0	0	0	0	0	2	1	0
465	at5g45000	at5g45000.1	2	526	863	CDS	Disease resistance protein (TIR-NBS-LRR class) fam		Disease resistance protein (TIR-NBS-LRR class) fam	0	0	0	0	0	0	0	0	1	0	0	0	0	0	0	0	0	0	2	1	0
467	at5g47080	at5g47080.1	4	1014	1549	CDS	casein kinase II beta chain 1	Regulatory subunit beta of casein kinase II. purif	casein kinase II beta chain 1 (CKB1); CONTAINS In	0	0	0	0	0	0	0	0	0	0	0	1	0	0	0	0	0	0	2	1	0
471	at5g49570	at5g49570.1	12	2890	3415	CDS	peptide-N-glycanase 1	Encodes a protein that has peptide:N-glycanase act	peptide-N-glycanase 1 (PNG1); CONTAINS InterPro DO	0	0	0	0	0	0	0	0	0	0	0	0	0	0	0	1	0	0	2	1	0
472	at5g50340	at5g50340.1	13	3425	3688	CDS	ATP-dependent peptidases;nucleotide binding;serine		ATP-dependent peptidases;nucleotide binding;serine	0	0	0	0	0	0	0	0	0	0	0	0	0	0	1	0	0	0	2	1	0
474	at5g51430	at5g51430.1	5	2021	2711	CDS	conserved oligomeric Golgi complex component-relat	Encodes a protein that is homologous to Cog7 a sub	EMBRYO YELLOW (EYE); CONTAINS InterPro DOMAIN/s: C	0	0	1	0	0	0	0	0	0	0	0	0	0	0	0	0	0	0	2	1	0
480	at5g53940	at5g53940.1	4	586	1500	CDS	Yippee family putative zinc-binding protein		Yippee family putative zinc-binding protein; CONTA	0	0	0	0	0	0	0	1	0	0	0	0	0	0	0	0	0	0	2	1	0
482	at5g55510	at5g55510.1	4	724	1290	CDS	Mitochondrial import inner membrane translocase su		Mitochondrial import inner membrane translocase su	0	0	1	0	0	0	0	0	0	0	0	0	0	0	0	0	0	0	2	1	0
485	at5g56180	at5g56180.1	6	1763	2407	CDS	actin-related protein 8	encodes a protein whose sequence is similar to act	actin-related protein 8 (ARP8); CONTAINS InterPro	0	0	0	0	0	0	0	0	0	0	0	0	0	0	0	0	0	1	2	1	0
487	at5g58100	at5g58100.1	18	4455	5070	CDS			unknown protein; INVOLVED IN: pollen exine formati	0	0	0	0	0	0	0	0	0	0	0	0	0	0	0	0	0	1	2	1	0
488	at5g58330	at5g58330.1	7	1162	1395	CDS	lactate/malate dehydrogenase family protein		lactate/malate dehydrogenase family protein; FUNCT	1	0	0	0	0	0	0	0	0	0	0	0	0	0	0	0	0	0	2	1	0
491	at5g61060	at5g61060.1	8	2113	2420	CDS	histone deacetylase 5	Encodes a member of the histone deacetylase family	histone deacetylase 5 (HDA05); CONTAINS InterPro D	0	0	0	0	0	0	0	0	0	0	1	0	0	0	0	0	0	0	2	1	0
492	at5g62000	at5g62000.1	6	1473	1755	CDS	auxin response factor 2	Encodes an auxin response factor. Mutants have man	auxin response factor 2 (ARF2); FUNCTIONS IN: prot	0	0	0	0	0	0	0	0	0	0	0	0	0	0	0	0	0	1	2	1	0
493	at5g62300	at5g62300.1	2	331	919	CDS	Ribosomal protein S10p/S20e family protein		Ribosomal protein S10p/S20e family protein; FUNCTI	0	0	0	0	0	0	0	0	0	0	1	0	0	0	0	0	0	0	2	1	0
494	at5g63200	at5g63200.1	10	3010	3510	CDS	tetratricopeptide repeat (TPR)-containing protein		tetratricopeptide repeat (TPR)-containing protein;	0	0	0	0	0	0	0	0	0	0	0	0	0	0	0	0	0	1	2	1	0
495	at5g63310	at5g63310.1	5	1006	1459	CDS	nucleoside diphosphate kinase 2	Maintains intracellular dNTP levels except ATP. Pl	nucleoside diphosphate kinase 2 (NDPK2); FUNCTIONS	0	0	0	0	0	0	0	0	0	0	0	1	0	0	0	0	0	0	2	1	0
502	at5g66160	at5g66160.1	4	1100	1716	CDS	receptor homology region transmembrane domain ring	Encodes a receptor homology region transmembrane d	receptor homology region transmembrane domain ring	0	0	1	0	0	0	0	0	0	0	0	0	0	0	0	0	0	0	2	1	0
503	at5g66510	at5g66510.1	4	1009	1679	CDS	gamma carbonic anhydrase 3	Encodes mitochondrial gamma carbonic anhydrase. Co	gamma carbonic anhydrase 3 (GAMMA CA3); FUNCTIONS	0	0	0	0	0	0	0	0	0	0	0	0	0	0	0	0	0	1	2	1	0
504	at5g66890	at5g66890.1	2	827	1238	CDS	Leucine-rich repeat (LRR) family protein		Leucine-rich repeat (LRR) family protein; BEST Ara	0	0	0	0	0	0	0	0	1	0	0	0	0	0	0	0	0	0	2	1	0
505	at5g66900	at5g66900.1	2	1000	1396	CDS	Disease resistance protein (CC-NBS-LRR class) fami		Disease resistance protein (CC-NBS-LRR class) fami	1	0	0	0	0	0	0	0	0	0	0	0	0	0	0	0	0	0	2	1	0

## Sheet: Details
Event	Gene	Transcript	Exon	Left_Site	Right_Site	Total_Reads_Gene	Total_S0_Gene	Count.sum	Type	Short_Description	Curator_Description	Computational_Description	Sample
463	at5g44565	at5g44565.1	2	204	1340	339	72	33	protein_coding			unknown protein; FUNCTIONS IN: molecular_function	1
130	at2g16940	at2g16940.2	15	3571	3965	900	47	13	protein_coding	Splicing factor CC1-like		Splicing factor CC1-like; FUNCTIONS IN: RNA bindin	1
298	at3g58050	at3g58050.1	4	969	1232	567	33	11	protein_coding			unknown protein; BEST Arabidopsis thaliana protein	1
478	at5g53050	at5g53050.1	7	1872	2550	3393	34	11	protein_coding	alpha/beta-Hydrolases superfamily protein		alpha/beta-Hydrolases superfamily protein; CONTAIN	1
478	at5g53050	at5g53050.2	7	1872	2550	3393	34	11	protein_coding	alpha/beta-Hydrolases superfamily protein		alpha/beta-Hydrolases superfamily protein; CONTAIN	1
478	at5g53050	at5g53050.3	6	1872	2550	3393	34	11	protein_coding	alpha/beta-Hydrolases superfamily protein		alpha/beta-Hydrolases superfamily protein; CONTAIN	1
114	at1g75560	at1g75560.1	3	980	2052	595	27	10	protein_coding	zinc knuckle (CCHC-type) family protein		zinc knuckle (CCHC-type) family protein; FUNCTIONS	1
114	at1g75560	at1g75560.2	3	980	2052	595	27	10	protein_coding	zinc knuckle (CCHC-type) family protein		zinc knuckle (CCHC-type) family protein; FUNCTIONS	1
274	at3g50590	at3g50590.1	18	4074	4459	1060	46	10	protein_coding	Transducin/WD40 repeat-like superfamily protein		Transducin/WD40 repeat-like superfamily protein; F	1
308	at3g62360	at3g62360.1	17	4782	5084	554	19	10	protein_coding	Carbohydrate-binding-like fold		Carbohydrate-binding-like fold; FUNCTIONS IN: carb	1
65	at1g50970	at1g50970.1	5	834	1444	124	53	8	protein_coding	Membrane trafficking VPS53 family protein		Membrane trafficking VPS53 family protein; FUNCTIO	1
499	at5g65060	at5g65060.1	2	283	2514	91	18	8	protein_coding	K-box region and MADS-box transcription factor fam	MADS domain protein - flowering regulator that is	MADS AFFECTING FLOWERING 3 (MAF3); FUNCTIONS IN: s	1
499	at5g65060	at5g65060.2	2	283	2514	91	18	8	protein_coding	K-box region and MADS-box transcription factor fam	MADS domain protein - flowering regulator that is	MADS AFFECTING FLOWERING 3 (MAF3); FUNCTIONS IN: s	1
332	at4g13460	at4g13460.1	2	296	2821	190	9	6	protein_coding	SU(VAR)3-9 homolog 9	Encodes a SU(VAR)3-9 homolog a SET domain protein.	SU(VAR)3-9 homolog 9 (SUVH9); FUNCTIONS IN: zinc i	1
335	at4g14880	at4g14880.1	10	1971	2373	4297	18	6	protein_coding	O-acetylserine (thiol) lyase (OAS-TL) isoform A1	Encodes a cytosolic isoform of cytosolic O-acetyls	O-acetylserine (thiol) lyase (OAS-TL) isoform A1 (	1
335	at4g14880	at4g14880.2	10	1971	2373	4297	18	6	protein_coding	O-acetylserine (thiol) lyase (OAS-TL) isoform A1	Encodes a cytosolic isoform of cytosolic O-acetyls	O-acetylserine (thiol) lyase (OAS-TL) isoform A1 (	1
372	at4g27820	at4g27820.1	12	2337	2698	200	12	6	protein_coding	beta glucosidase 9		beta glucosidase 9 (BGLU9); FUNCTIONS IN: cation b	1
221	at3g12130	at3g12130.1	2	941	2177	275	7	5	protein_coding	KH domain-containing protein / zinc finger (CCCH t		KH domain-containing protein / zinc finger (CCCH t	1
322	at4g09012	at4g09012.1	2	72	1573	13	13	5	protein_coding	Mitochondrial ribosomal protein L27		Mitochondrial ribosomal protein L27; CONTAINS Inte	1
398	at5g03830	at5g03830.1	2	103	545	62	15	5	protein_coding	CDK inhibitor P21 binding protein		CDK inhibitor P21 binding protein; FUNCTIONS IN: m	1
404	at5g05600	at5g05600.1	2	682	2235	18560	609	5	protein_coding	2-oxoglutarate (2OG) and Fe(II)-dependent oxygenas		2-oxoglutarate (2OG) and Fe(II)-dependent oxygenas	1
57	at1g33980	at1g33980.1	2	266	719	377	15	4	protein_coding	Smg-4/UPF3 family protein	Involved in mRNA surveillance detects exported mRN	UPF3; FUNCTIONS IN: nucleotide binding; INVOLVED I	1
126	at2g07042	at2g07042.1	2	695	2163	34	8	4	other_rna	other RNA			1
263	at3g44530	at3g44530.1	7	4148	4439	79	5	4	protein_coding	homolog of histone chaperone HIRA	Encodes a nuclear localized WD-repeat containing p	homolog of histone chaperone HIRA (HIRA); CONTAINS	1
263	at3g44530	at3g44530.2	8	4148	4439	79	5	4	protein_coding	homolog of histone chaperone HIRA	Encodes a nuclear localized WD-repeat containing p	homolog of histone chaperone HIRA (HIRA); CONTAINS	1
437	at5g22720	at5g22720.2	6	1125	1494	30	13	4	protein_coding	F-box/RNI-like superfamily protein		F-box/RNI-like superfamily protein; CONTAINS Inter	1
22	at1g09932	at1g09932.1	5	1183	1568	371	21	3	protein_coding	Phosphoglycerate mutase family protein		Phosphoglycerate mutase family protein; CONTAINS I	1
22	at1g09932	at1g09932.2	5	1183	1568	371	21	3	protein_coding	Phosphoglycerate mutase family protein		Phosphoglycerate mutase family protein; CONTAINS I	1
86	at1g60270	at1g60270.1	8	1616	1891	175	43	3	protein_coding	beta glucosidase 6		beta glucosidase 6 (BGLU6); FUNCTIONS IN: cation b	1
100	at1g68310	at1g68310.1	5	1171	1652	237	51	3	protein_coding	Protein of unknown function (DUF59)	Encodes a protein that has been shown to specifica	Protein of unknown function (DUF59); CONTAINS Inte	1
100	at1g68310	at1g68310.2	5	1171	1652	237	51	3	protein_coding	Protein of unknown function (DUF59)	Encodes a protein that has been shown to specifica	Protein of unknown function (DUF59); CONTAINS Inte	1
152	at2g28900	at2g28900.1	4	714	1094	6511	469	3	protein_coding	outer plastid envelope protein 16-1	Encodes AtOEP16 a 16-KDa plastid outer membrane pr	outer plastid envelope protein 16-1 (OEP16-1); FUN	1
180	at2g41880	at2g41880.1	2	193	622	264	40	3	protein_coding	guanylate kinase 1	Guanylate kinase. Involved in nucleotide metabolis	guanylate kinase 1 (GK-1); FUNCTIONS IN: guanylate	1
204	at3g02600	at3g02600.4	2	748	1832	211	20	3	protein_coding	lipid phosphate phosphatase 3	Encodes phosphatidic acid phosphatase. Expressed d	lipid phosphate phosphatase 3 (LPP3); FUNCTIONS IN	1
234	at3g20510	at3g20510.1	2	406	1243	512	6	3	protein_coding	Transmembrane proteins 14C		Transmembrane proteins 14C; CONTAINS InterPro DOMA	1
259	at3g33530	at3g33530.1	9	4132	4722	606	25	3	protein_coding	Transducin family protein / WD-40 repeat family pr		Transducin family protein / WD-40 repeat family pr	1
259	at3g33530	at3g33530.2	11	4132	4722	606	25	3	protein_coding	Transducin family protein / WD-40 repeat family pr		Transducin family protein / WD-40 repeat family pr	1
259	at3g33530	at3g33530.3	11	4132	4722	606	25	3	protein_coding	Transducin family protein / WD-40 repeat family pr		Transducin family protein / WD-40 repeat family pr	1
276	at3g52100	at3g52100.1	3	487	761	164	61	3	protein_coding	RING/FYVE/PHD-type zinc finger family protein		RING/FYVE/PHD-type zinc finger family protein; FUN	1
337	at4g15610	at4g15610.1	2	331	1357	925	60	3	protein_coding	Uncharacterised protein family (UPF0497)		Uncharacterised protein family (UPF0497); CONTAINS	1
496	at5g63800	at5g63800.1	3	2426	2733	1589	60	3	protein_coding	Glycosyl hydrolase family 35 protein	Involved in mucilage formation. Mutants form colum	MUCILAGE-MODIFIED 2 (MUM2); FUNCTIONS IN: beta-gal	1
507	at5g67590	at5g67590.1	2	231	652	652	12	3	protein_coding	NADH-ubiquinone oxidoreductase-related	Mutant leaves have a reduced capacity for cold acc	FROSTBITE1 (FRO1); CONTAINS InterPro DOMAIN/s: ETC	1
16	at1g07705	at1g07705.1	9	2129	2699	157	9	2	protein_coding	NOT2 / NOT3 / NOT5 family		NOT2 / NOT3 / NOT5 family; FUNCTIONS IN: transcrip	1
16	at1g07705	at1g07705.2	9	2129	2699	157	9	2	protein_coding	NOT2 / NOT3 / NOT5 family		NOT2 / NOT3 / NOT5 family; FUNCTIONS IN: transcrip	1
28	at1g14710	at1g14710.1	7	1869	2283	1077	15	2	protein_coding	hydroxyproline-rich glycoprotein family protein		hydroxyproline-rich glycoprotein family protein; B	1
28	at1g14710	at1g14710.2	7	1869	2283	1077	15	2	protein_coding	hydroxyproline-rich glycoprotein family protein		hydroxyproline-rich glycoprotein family protein; B	1
41	at1g21930	at1g21930.1	2	77	1155	146	8	2	protein_coding			unknown protein; BEST Arabidopsis thaliana protein	1
52	at1g31910	at1g31910.1	5	2185	2561	1287	15	2	protein_coding	GHMP kinase family protein		GHMP kinase family protein; FUNCTIONS IN: kinase a	1
52	at1g31910	at1g31910.2	5	2185	2561	1287	15	2	protein_coding	GHMP kinase family protein		GHMP kinase family protein; FUNCTIONS IN: kinase a	1
67	at1g50970	at1g50970.1	13	3156	3350	124	53	2	protein_coding	Membrane trafficking VPS53 family protein		Membrane trafficking VPS53 family protein; FUNCTIO	1
75	at1g54390	at1g54390.1	3	1057	1858	124	2	2	protein_coding	PHD finger protein-related	ING2 encodes a member of the Inhibitor of Growth f	INHIBITOR OF GROWTH 2 (ING2); BEST Arabidopsis tha	1
75	at1g54390	at1g54390.2	4	1057	1858	124	2	2	protein_coding	PHD finger protein-related	ING2 encodes a member of the Inhibitor of Growth f	INHIBITOR OF GROWTH 2 (ING2); BEST Arabidopsis tha	1
75	at1g54390	at1g54390.3	4	1057	1858	124	2	2	protein_coding	PHD finger protein-related	ING2 encodes a member of the Inhibitor of Growth f	INHIBITOR OF GROWTH 2 (ING2); BEST Arabidopsis tha	1
75	at1g54390	at1g54390.4	5	1057	1858	124	2	2	protein_coding	PHD finger protein-related	ING2 encodes a member of the Inhibitor of Growth f	INHIBITOR OF GROWTH 2 (ING2); BEST Arabidopsis tha	1
75	at1g54390	at1g54390.5	5	1057	1858	124	2	2	protein_coding	PHD finger protein-related	ING2 encodes a member of the Inhibitor of Growth f	INHIBITOR OF GROWTH 2 (ING2); BEST Arabidopsis tha	1
75	at1g54390	at1g54390.6	5	1057	1858	124	2	2	protein_coding	PHD finger protein-related	ING2 encodes a member of the Inhibitor of Growth f	INHIBITOR OF GROWTH 2 (ING2); BEST Arabidopsis tha	1
110	at1g73390	at1g73390.2	12	3357	4153	588	35	2	protein_coding	Endosomal targeting BRO1-like domain-containing pr		Endosomal targeting BRO1-like domain-containing pr	1
110	at1g73390	at1g73390.3	12	3357	4153	588	35	2	protein_coding	Endosomal targeting BRO1-like domain-containing pr		Endosomal targeting BRO1-like domain-containing pr	1
110	at1g73390	at1g73390.4	11	3357	4153	588	35	2	protein_coding	Endosomal targeting BRO1-like domain-containing pr		Endosomal targeting BRO1-like domain-containing pr	1
119	at1g80760	at1g80760.1	4	707	1235	97	6	2	protein_coding	NOD26-like intrinsic protein 6;1	Encodes a protein with boron transporter activity.	NOD26-like intrinsic protein 6;1 (NIP6;1); CONTAIN	1
121	at2g04400	at2g04400.1	2	225	794	1753	19	2	protein_coding	Aldolase-type TIM barrel family protein		Aldolase-type TIM barrel family protein; FUNCTIONS	1
125	at2g06025	at2g06025.1	6	2539	2895	804	65	2	protein_coding	Acyl-CoA N-acyltransferases (NAT) superfamily prot		Acyl-CoA N-acyltransferases (NAT) superfamily prot	1
132	at2g18910	at2g18910.1	2	362	1181	251	10	2	protein_coding	hydroxyproline-rich glycoprotein family protein		hydroxyproline-rich glycoprotein family protein; H	1
135	at2g20290	at2g20290.1	13	2221	2436	305	22	2	protein_coding	myosin-like protein XIG	member of Myosin-like proteins	myosin-like protein XIG (XIG); FUNCTIONS IN: motor	1
160	at2g35450	at2g35450.1	9	1746	2093	306	5	2	protein_coding	catalytics;hydrolases		catalytics;hydrolases; FUNCTIONS IN: hydrolase act	1
175	at2g39780	at2g39780.1	5	877	1255	404	15	2	protein_coding	ribonuclease 2	S-like ribonuclease	ribonuclease 2 (RNS2); FUNCTIONS IN: ribonuclease	1
182	at2g42500	at2g42500.1	10	2670	3468	741	18	2	protein_coding	protein phosphatase 2A-3	Encodes one of the isoforms of the catalytic subun	protein phosphatase 2A-3 (PP2A-3); FUNCTIONS IN: h	1
182	at2g42500	at2g42500.3	7	2670	3468	741	18	2	protein_coding	protein phosphatase 2A-3	Encodes one of the isoforms of the catalytic subun	protein phosphatase 2A-3 (PP2A-3); FUNCTIONS IN: h	1
192	at2g45380	at2g45380.1	7	1470	2110	363	7	2	protein_coding			FUNCTIONS IN: molecular_function unknown; INVOLVED	1
199	at2g48110	at2g48110.1	6	1840	2145	171	21	2	protein_coding	reduced epidermal fluorescence 4	Encodes a novel protein of unknown function with h	REDUCED EPIDERMAL FLUORESCENCE 4 (REF4); BEST Arab	1
208	at3g03560	at3g03560.1	12	2107	2534	448	46	2	protein_coding			unknown protein; LOCATED IN: plasma membrane; EXPR	1
217	at3g10270	at3g10270.1	11	2249	2650	310	12	2	protein_coding	DNA GYRASE B1	Protein targeting to mitochondria is influenced by	DNA GYRASE B1 (GYRB1); FUNCTIONS IN: DNA topoisome	1
223	at3g12390	at3g12390.1	2	144	768	616	12	2	protein_coding	Nascent polypeptide-associated complex (NAC) alpha		Nascent polypeptide-associated complex (NAC) alpha	1
228	at3g15390	at3g15390.1	10	1837	2455	43	3	2	protein_coding	silencing defective 5	Encodes a novel protein that is similar to PRL1 in	silencing defective 5 (SDE5); CONTAINS InterPro DO	1
232	at3g19340	at3g19340.1	5	855	1106	435	17	2	protein_coding	Protein of unknown function (DUF3754)		LOCATED IN: plasma membrane; EXPRESSED IN: 26 plan	1
264	at3g46280	at3g46280.1	3	544	1380	799	21	2	protein_coding	protein kinase-related		protein kinase-related; FUNCTIONS IN: molecular_fu	1
278	at3g52750	at3g52750.1	7	1787	3232	417	9	2	protein_coding	Tubulin/FtsZ family protein	Nuclear gene that encodes a plastidial division pr	FTSZ2-2; FUNCTIONS IN: structural molecule activit	1
299	at3g58980	at3g58980.1	3	1175	1654	58	11	2	protein_coding	F-box family protein		F-box family protein; CONTAINS InterPro DOMAIN/s:	1
309	at3g62370	at3g62370.1	5	1030	1584	345	39	2	protein_coding	heme binding		heme binding; FUNCTIONS IN: heme binding; INVOLVED	1
363	at4g25230	at4g25230.1	9	3343	3564	772	23	2	protein_coding	RPM1 interacting protein 2	RPM1 interacting protein 2 has a CUE domain which	RPM1 interacting protein 2 (RIN2); CONTAINS InterP	1
363	at4g25230	at4g25230.2	10	3343	3564	772	23	2	protein_coding	RPM1 interacting protein 2	RPM1 interacting protein 2 has a CUE domain which	RPM1 interacting protein 2 (RIN2); CONTAINS InterP	1
393	at5g01450	at5g01450.1	3	867	1188	197	6	2	protein_coding	RING/U-box superfamily protein		RING/U-box superfamily protein; FUNCTIONS IN: zinc	1
406	at5g06770	at5g06770.1	2	817	2007	88	5	2	protein_coding	KH domain-containing protein / zinc finger (CCCH t		KH domain-containing protein / zinc finger (CCCH t	1
407	at5g07020	at5g07020.1	2	569	1616	2202	9	2	protein_coding	proline-rich family protein		proline-rich family protein; FUNCTIONS IN: molecul	1
410	at5g08450	at5g08450.1	10	2207	3086	669	11	2	protein_coding			CONTAINS InterPro DOMAIN/s: Histone deacetylation	1
410	at5g08450	at5g08450.2	10	2207	3086	669	11	2	protein_coding			CONTAINS InterPro DOMAIN/s: Histone deacetylation	1
410	at5g08450	at5g08450.3	10	2207	3086	669	11	2	protein_coding			CONTAINS InterPro DOMAIN/s: Histone deacetylation	1
417	at5g12240	at5g12240.2	3	423	1311	184	4	2	protein_coding			unknown protein; Has 1807 Blast hits to 1807 prote	1
446	at5g35180	at5g35180.1	15	5306	6209	1003	22	2	protein_coding	Protein of unknown function (DUF1336)		FUNCTIONS IN: phosphoinositide binding; INVOLVED I	1
446	at5g35180	at5g35180.2	15	5306	6209	1003	22	2	protein_coding	Protein of unknown function (DUF1336)		FUNCTIONS IN: phosphoinositide binding; INVOLVED I	1
446	at5g35180	at5g35180.3	15	5306	6209	1003	22	2	protein_coding	Protein of unknown function (DUF1336)		FUNCTIONS IN: phosphoinositide binding; INVOLVED I	1
446	at5g35180	at5g35180.4	18	5306	6209	1003	22	2	protein_coding	Protein of unknown function (DUF1336)		FUNCTIONS IN: phosphoinositide binding; INVOLVED I	1
477	at5g52070	at5g52070.1	3	898	2417	109	12	2	protein_coding	Agenet domain-containing protein		Agenet domain-containing protein; FUNCTIONS IN: RN	1
479	at5g53360	at5g53360.1	2	373	1003	95	4	2	protein_coding	TRAF-like superfamily protein		TRAF-like superfamily protein; FUNCTIONS IN: ubiqu	1
483	at5g56140	at5g56140.1	3	884	1800	841	23	2	protein_coding	RNA-binding KH domain-containing protein		RNA-binding KH domain-containing protein; FUNCTION	1
488	at5g58330	at5g58330.1	7	1162	1395	2801	6	2	protein_coding	lactate/malate dehydrogenase family protein		lactate/malate dehydrogenase family protein; FUNCT	1
488	at5g58330	at5g58330.2	7	1162	1395	2801	6	2	protein_coding	lactate/malate dehydrogenase family protein		lactate/malate dehydrogenase family protein; FUNCT	1
488	at5g58330	at5g58330.3	7	1162	1395	2801	6	2	protein_coding	lactate/malate dehydrogenase family protein		lactate/malate dehydrogenase family protein; FUNCT	1
505	at5g66900	at5g66900.1	2	1000	1396	261	10	2	protein_coding	Disease resistance protein (CC-NBS-LRR class) fami		Disease resistance protein (CC-NBS-LRR class) fami	1
463	at5g44565	at5g44565.1	2	204	1340	646	138	67	protein_coding			unknown protein; FUNCTIONS IN: molecular_function	2
274	at3g50590	at3g50590.1	18	4074	4459	2083	107	38	protein_coding	Transducin/WD40 repeat-like superfamily protein		Transducin/WD40 repeat-like superfamily protein; F	2
404	at5g05600	at5g05600.1	2	682	2235	37936	981	21	protein_coding	2-oxoglutarate (2OG) and Fe(II)-dependent oxygenas		2-oxoglutarate (2OG) and Fe(II)-dependent oxygenas	2
298	at3g58050	at3g58050.1	4	969	1232	1038	50	20	protein_coding			unknown protein; BEST Arabidopsis thaliana protein	2
180	at2g41880	at2g41880.1	2	193	622	763	100	15	protein_coding	guanylate kinase 1	Guanylate kinase. Involved in nucleotide metabolis	guanylate kinase 1 (GK-1); FUNCTIONS IN: guanylate	2
114	at1g75560	at1g75560.1	3	980	2052	1072	44	14	protein_coding	zinc knuckle (CCHC-type) family protein		zinc knuckle (CCHC-type) family protein; FUNCTIONS	2
114	at1g75560	at1g75560.2	3	980	2052	1072	44	14	protein_coding	zinc knuckle (CCHC-type) family protein		zinc knuckle (CCHC-type) family protein; FUNCTIONS	2
478	at5g53050	at5g53050.1	7	1872	2550	4613	39	13	protein_coding	alpha/beta-Hydrolases superfamily protein		alpha/beta-Hydrolases superfamily protein; CONTAIN	2
478	at5g53050	at5g53050.2	7	1872	2550	4613	39	13	protein_coding	alpha/beta-Hydrolases superfamily protein		alpha/beta-Hydrolases superfamily protein; CONTAIN	2
478	at5g53050	at5g53050.3	6	1872	2550	4613	39	13	protein_coding	alpha/beta-Hydrolases superfamily protein		alpha/beta-Hydrolases superfamily protein; CONTAIN	2
22	at1g09932	at1g09932.1	5	1183	1568	2083	75	12	protein_coding	Phosphoglycerate mutase family protein		Phosphoglycerate mutase family protein; CONTAINS I	2
22	at1g09932	at1g09932.2	5	1183	1568	2083	75	12	protein_coding	Phosphoglycerate mutase family protein		Phosphoglycerate mutase family protein; CONTAINS I	2
130	at2g16940	at2g16940.2	15	3571	3965	1277	45	12	protein_coding	Splicing factor CC1-like		Splicing factor CC1-like; FUNCTIONS IN: RNA bindin	2
337	at4g15610	at4g15610.1	2	331	1357	1627	62	12	protein_coding	Uncharacterised protein family (UPF0497)		Uncharacterised protein family (UPF0497); CONTAINS	2
308	at3g62360	at3g62360.1	17	4782	5084	977	23	11	protein_coding	Carbohydrate-binding-like fold		Carbohydrate-binding-like fold; FUNCTIONS IN: carb	2
499	at5g65060	at5g65060.1	2	283	2514	146	35	11	protein_coding	K-box region and MADS-box transcription factor fam	MADS domain protein - flowering regulator that is	MADS AFFECTING FLOWERING 3 (MAF3); FUNCTIONS IN: s	2
499	at5g65060	at5g65060.2	2	283	2514	146	35	11	protein_coding	K-box region and MADS-box transcription factor fam	MADS domain protein - flowering regulator that is	MADS AFFECTING FLOWERING 3 (MAF3); FUNCTIONS IN: s	2
65	at1g50970	at1g50970.1	5	834	1444	200	81	10	protein_coding	Membrane trafficking VPS53 family protein		Membrane trafficking VPS53 family protein; FUNCTIO	2
297	at3g57880	at3g57880.1	2	2574	3286	907	13	10	protein_coding	Calcium-dependent lipid-binding (CaLB domain) plan		Calcium-dependent lipid-binding (CaLB domain) plan	2
398	at5g03830	at5g03830.1	2	103	545	78	25	10	protein_coding	CDK inhibitor P21 binding protein		CDK inhibitor P21 binding protein; FUNCTIONS IN: m	2
41	at1g21930	at1g21930.1	2	77	1155	283	11	8	protein_coding			unknown protein; BEST Arabidopsis thaliana protein	2
268	at3g49120	at3g49120.1	2	399	1662	11956	99	8	protein_coding	peroxidase CB	Class III peroxidase Perx34. Expressed in roots le	peroxidase CB (PRXCB); FUNCTIONS IN: peroxidase ac	2
309	at3g62370	at3g62370.1	5	1030	1584	628	52	8	protein_coding	heme binding		heme binding; FUNCTIONS IN: heme binding; INVOLVED	2
335	at4g14880	at4g14880.1	10	1971	2373	6949	26	8	protein_coding	O-acetylserine (thiol) lyase (OAS-TL) isoform A1	Encodes a cytosolic isoform of cytosolic O-acetyls	O-acetylserine (thiol) lyase (OAS-TL) isoform A1 (	2
335	at4g14880	at4g14880.2	10	1971	2373	6949	26	8	protein_coding	O-acetylserine (thiol) lyase (OAS-TL) isoform A1	Encodes a cytosolic isoform of cytosolic O-acetyls	O-acetylserine (thiol) lyase (OAS-TL) isoform A1 (	2
479	at5g53360	at5g53360.1	2	373	1003	300	29	8	protein_coding	TRAF-like superfamily protein		TRAF-like superfamily protein; FUNCTIONS IN: ubiqu	2
507	at5g67590	at5g67590.1	2	231	652	1094	20	8	protein_coding	NADH-ubiquinone oxidoreductase-related	Mutant leaves have a reduced capacity for cold acc	FROSTBITE1 (FRO1); CONTAINS InterPro DOMAIN/s: ETC	2
52	at1g31910	at1g31910.1	5	2185	2561	2718	40	7	protein_coding	GHMP kinase family protein		GHMP kinase family protein; FUNCTIONS IN: kinase a	2
52	at1g31910	at1g31910.2	5	2185	2561	2718	40	7	protein_coding	GHMP kinase family protein		GHMP kinase family protein; FUNCTIONS IN: kinase a	2
161	at2g35510	at2g35510.1	4	710	1371	2155	96	7	protein_coding	similar to RCD one 1	Encodes a WWE domain-containing protein with 76% s	similar to RCD one 1 (SRO1); FUNCTIONS IN: NAD+ AD	2
436	at5g22030	at5g22030.1	13	5109	5644	343	26	7	protein_coding	ubiquitin-specific protease 8		ubiquitin-specific protease 8 (UBP8); FUNCTIONS IN	2
436	at5g22030	at5g22030.2	14	5109	5644	343	26	7	protein_coding	ubiquitin-specific protease 8		ubiquitin-specific protease 8 (UBP8); FUNCTIONS IN	2
100	at1g68310	at1g68310.1	5	1171	1652	482	79	6	protein_coding	Protein of unknown function (DUF59)	Encodes a protein that has been shown to specifica	Protein of unknown function (DUF59); CONTAINS Inte	2
100	at1g68310	at1g68310.2	5	1171	1652	482	79	6	protein_coding	Protein of unknown function (DUF59)	Encodes a protein that has been shown to specifica	Protein of unknown function (DUF59); CONTAINS Inte	2
185	at2g43910	at2g43910.1	7	1418	2392	925	31	6	protein_coding	HARMLESS TO OZONE LAYER 1		HARMLESS TO OZONE LAYER 1 (HOL1); FUNCTIONS IN: me	2
185	at2g43910	at2g43910.2	7	1418	2392	925	31	6	protein_coding	HARMLESS TO OZONE LAYER 1		HARMLESS TO OZONE LAYER 1 (HOL1); FUNCTIONS IN: me	2
192	at2g45380	at2g45380.1	7	1470	2110	709	15	6	protein_coding			FUNCTIONS IN: molecular_function unknown; INVOLVED	2
260	at3g42150	at3g42150.1	2	236	1900	116	33	6	protein_coding			unknown protein; FUNCTIONS IN: molecular_function	2
285	at3g54620	at3g54620.3	3	683	861	2871	81	6	protein_coding	basic leucine zipper 25	bZIP transcription factor-like protein mRNA	basic leucine zipper 25 (BZIP25); FUNCTIONS IN: pr	2
301	at3g59660	at3g59660.1	15	3145	3722	2038	127	6	protein_coding	C2 domain-containing protein / GRAM domain-contain		C2 domain-containing protein / GRAM domain-contain	2
322	at4g09012	at4g09012.1	2	72	1573	18	18	6	protein_coding	Mitochondrial ribosomal protein L27		Mitochondrial ribosomal protein L27; CONTAINS Inte	2
40	at1g21720	at1g21720.1	5	886	1556	606	13	5	protein_coding	proteasome beta subunit C1	20S proteasome beta subunit PBC1 truncated protein	proteasome beta subunit C1 (PBC1); FUNCTIONS IN: p	2
141	at2g24850	at2g24850.1	2	413	777	28809	110	5	protein_coding	tyrosine aminotransferase 3	Encodes a tyrosine aminotransferase that is respon	tyrosine aminotransferase 3 (TAT3); CONTAINS Inter	2
145	at2g25660	at2g25660.1	11	4257	4576	710	16	5	protein_coding	embryo defective 2410		embryo defective 2410 (emb2410); FUNCTIONS IN: mol	2
196	at2g47060	at2g47060.1	5	1107	1423	1973	31	5	protein_coding	Protein kinase superfamily protein		Protein kinase superfamily protein; FUNCTIONS IN:	2
196	at2g47060	at2g47060.2	5	1107	1423	1973	31	5	protein_coding	Protein kinase superfamily protein		Protein kinase superfamily protein; FUNCTIONS IN:	2
196	at2g47060	at2g47060.3	5	1107	1423	1973	31	5	protein_coding	Protein kinase superfamily protein		Protein kinase superfamily protein; FUNCTIONS IN:	2
196	at2g47060	at2g47060.4	4	1107	1423	1973	31	5	protein_coding	Protein kinase superfamily protein		Protein kinase superfamily protein; FUNCTIONS IN:	2
196	at2g47060	at2g47060.5	4	1107	1423	1973	31	5	protein_coding	Protein kinase superfamily protein		Protein kinase superfamily protein; FUNCTIONS IN:	2
276	at3g52100	at3g52100.1	3	487	761	300	86	5	protein_coding	RING/FYVE/PHD-type zinc finger family protein		RING/FYVE/PHD-type zinc finger family protein; FUN	2
291	at3g55880	at3g55880.2	3	1014	2056	877	42	5	protein_coding	Alpha/beta hydrolase related protein	A gain-of-function mutant of SUE4 exhibited improv	sulphate utilization efficiency 4 (SUE4); BEST Ar	2
367	at4g26480	at4g26480.1	5	1234	2462	1089	26	5	protein_coding	RNA-binding KH domain-containing protein		RNA-binding KH domain-containing protein; FUNCTION	2
382	at4g33050	at4g33050.1	3	1156	1429	6755	118	5	protein_coding	calmodulin-binding family protein		embryo sac development arrest 39 (EDA39); CONTAINS	2
382	at4g33050	at4g33050.2	4	1156	1429	6755	118	5	protein_coding	calmodulin-binding family protein		embryo sac development arrest 39 (EDA39); CONTAINS	2
382	at4g33050	at4g33050.3	4	1156	1429	6755	118	5	protein_coding	calmodulin-binding family protein		embryo sac development arrest 39 (EDA39); CONTAINS	2
382	at4g33050	at4g33050.4	3	1156	1429	6755	118	5	protein_coding	calmodulin-binding family protein		embryo sac development arrest 39 (EDA39); CONTAINS	2
432	at5g20900	at5g20900.1	2	304	872	2839	48	5	protein_coding	jasmonate-zim-domain protein 12		jasmonate-zim-domain protein 12 (JAZ12); FUNCTIONS	2
446	at5g35180	at5g35180.1	15	5306	6209	1698	33	5	protein_coding	Protein of unknown function (DUF1336)		FUNCTIONS IN: phosphoinositide binding; INVOLVED I	2
446	at5g35180	at5g35180.2	15	5306	6209	1698	33	5	protein_coding	Protein of unknown function (DUF1336)		FUNCTIONS IN: phosphoinositide binding; INVOLVED I	2
446	at5g35180	at5g35180.3	15	5306	6209	1698	33	5	protein_coding	Protein of unknown function (DUF1336)		FUNCTIONS IN: phosphoinositide binding; INVOLVED I	2
446	at5g35180	at5g35180.4	18	5306	6209	1698	33	5	protein_coding	Protein of unknown function (DUF1336)		FUNCTIONS IN: phosphoinositide binding; INVOLVED I	2
483	at5g56140	at5g56140.1	3	884	1800	1550	43	5	protein_coding	RNA-binding KH domain-containing protein		RNA-binding KH domain-containing protein; FUNCTION	2
97	at1g66880	at1g66880.1	5	5131	6965	1026	114	4	protein_coding	Protein kinase superfamily protein		Protein kinase superfamily protein; FUNCTIONS IN:	2
126	at2g07042	at2g07042.1	2	695	2163	34	6	4	other_rna	other RNA			2
139	at2g23985	at2g23985.1	2	250	632	41	14	4	protein_coding			unknown protein; Has 2 Blast hits to 2 proteins in	2
139	at2g23985	at2g23985.2	2	250	632	41	14	4	protein_coding			unknown protein; Has 2 Blast hits to 2 proteins in	2
175	at2g39780	at2g39780.1	5	877	1255	712	21	4	protein_coding	ribonuclease 2	S-like ribonuclease	ribonuclease 2 (RNS2); FUNCTIONS IN: ribonuclease	2
213	at3g05160	at3g05160.1	17	3002	3779	504	25	4	protein_coding	Major facilitator superfamily protein		Major facilitator superfamily protein; FUNCTIONS I	2
217	at3g10270	at3g10270.1	11	2249	2650	359	15	4	protein_coding	DNA GYRASE B1	Protein targeting to mitochondria is influenced by	DNA GYRASE B1 (GYRB1); FUNCTIONS IN: DNA topoisome	2
221	at3g12130	at3g12130.1	2	941	2177	508	14	4	protein_coding	KH domain-containing protein / zinc finger (CCCH t		KH domain-containing protein / zinc finger (CCCH t	2
230	at3g16700	at3g16700.1	3	510	1107	111	12	4	protein_coding	Fumarylacetoacetate (FAA) hydrolase family		Fumarylacetoacetate (FAA) hydrolase family; FUNCTI	2
230	at3g16700	at3g16700.2	3	510	1107	111	12	4	protein_coding	Fumarylacetoacetate (FAA) hydrolase family		Fumarylacetoacetate (FAA) hydrolase family; FUNCTI	2
239	at3g23480	at3g23480.1	4	1795	2053	888	113	4	protein_coding	Cyclopropane-fatty-acyl-phospholipid synthase		Cyclopropane-fatty-acyl-phospholipid synthase; INV	2
239	at3g23480	at3g23480.2	4	1795	2053	888	113	4	protein_coding	Cyclopropane-fatty-acyl-phospholipid synthase		Cyclopropane-fatty-acyl-phospholipid synthase; INV	2
263	at3g44530	at3g44530.1	7	4148	4439	165	9	4	protein_coding	homolog of histone chaperone HIRA	Encodes a nuclear localized WD-repeat containing p	homolog of histone chaperone HIRA (HIRA); CONTAINS	2
263	at3g44530	at3g44530.2	8	4148	4439	165	9	4	protein_coding	homolog of histone chaperone HIRA	Encodes a nuclear localized WD-repeat containing p	homolog of histone chaperone HIRA (HIRA); CONTAINS	2
269	at3g49350	at3g49350.1	2	1479	1773	900	16	4	protein_coding	Ypt/Rab-GAP domain of gyp1p superfamily protein		Ypt/Rab-GAP domain of gyp1p superfamily protein; F	2
362	at4g25110	at4g25110.1	3	1020	1546	1491	27	4	protein_coding	metacaspase 2		metacaspase 2 (MC2); FUNCTIONS IN: cysteine-type e	2
362	at4g25110	at4g25110.2	3	1020	1546	1491	27	4	protein_coding	metacaspase 2		metacaspase 2 (MC2); FUNCTIONS IN: cysteine-type e	2
408	at5g07960	at5g07960.1	2	263	945	797	12	4	protein_coding			unknown protein; CONTAINS InterPro DOMAIN/s: Uncha	2
437	at5g22720	at5g22720.2	6	1125	1494	42	18	4	protein_coding	F-box/RNI-like superfamily protein		F-box/RNI-like superfamily protein; CONTAINS Inter	2
462	at5g43930	at5g43930.4	5	1061	1293	630	22	4	protein_coding	Transducin family protein / WD-40 repeat family pr		Transducin family protein / WD-40 repeat family pr	2
466	at5g45190	at5g45190.1	5	2037	2888	624	27	4	protein_coding	Cyclin family protein	Encodes a cyclin T partner CYCT1;5. Plays importa	Cyclin family protein; FUNCTIONS IN: cyclin-depend	2
11	at1g04985	at1g04985.1	3	636	1632	463	23	3	protein_coding			unknown protein; Has 37 Blast hits to 37 proteins	2
30	at1g15350	at1g15350.3	5	935	1444	1141	141	3	protein_coding			unknown protein; BEST Arabidopsis thaliana protein	2
58	at1g34030	at1g34030.1	3	616	1399	929	9	3	protein_coding	Ribosomal protein S13/S18 family		Ribosomal protein S13/S18 family; FUNCTIONS IN: st	2
67	at1g50970	at1g50970.1	13	3156	3350	200	81	3	protein_coding	Membrane trafficking VPS53 family protein		Membrane trafficking VPS53 family protein; FUNCTIO	2
68	at1g51070	at1g51070.1	2	254	983	202	6	3	protein_coding	basic helix-loop-helix (bHLH) DNA-binding superfam		basic Helix-Loop-Helix 115 (bHLH115); FUNCTIONS IN	2
71	at1g52220	at1g52220.1	2	256	464	3533	45	3	protein_coding			FUNCTIONS IN: molecular_function unknown; INVOLVED	2
71	at1g52220	at1g52220.2	2	256	464	3533	45	3	protein_coding			FUNCTIONS IN: molecular_function unknown; INVOLVED	2
71	at1g52220	at1g52220.3	2	256	464	3533	45	3	protein_coding			FUNCTIONS IN: molecular_function unknown; INVOLVED	2
73	at1g53570	at1g53570.1	7	2275	2603	1639	49	3	protein_coding	mitogen-activated protein kinase kinase kinase 3	MEK kinase (MAP3Ka)	mitogen-activated protein kinase kinase kinase 3 (	2
73	at1g53570	at1g53570.2	7	2275	2603	1639	49	3	protein_coding	mitogen-activated protein kinase kinase kinase 3	MEK kinase (MAP3Ka)	mitogen-activated protein kinase kinase kinase 3 (	2
73	at1g53570	at1g53570.3	7	2275	2603	1639	49	3	protein_coding	mitogen-activated protein kinase kinase kinase 3	MEK kinase (MAP3Ka)	mitogen-activated protein kinase kinase kinase 3 (	2
73	at1g53570	at1g53570.4	7	2275	2603	1639	49	3	protein_coding	mitogen-activated protein kinase kinase kinase 3	MEK kinase (MAP3Ka)	mitogen-activated protein kinase kinase kinase 3 (	2
86	at1g60270	at1g60270.1	8	1616	1891	207	38	3	protein_coding	beta glucosidase 6		beta glucosidase 6 (BGLU6); FUNCTIONS IN: cation b	2
99	at1g67500	at1g67500.1	13	6703	6952	191	14	3	protein_coding	recovery protein 3	Encodes the catalytic subunit of DNA polymerase ze	recovery protein 3 (REV3); CONTAINS InterPro DOMAI	2
104	at1g70700	at1g70700.1	2	274	1060	29207	481	3	protein_coding	TIFY domain/Divergent CCT motif family protein	JAZ9 is a protein presumed to be involved in jasmo	TIFY7; CONTAINS InterPro DOMAIN/s: Tify (InterPro:	2
104	at1g70700	at1g70700.2	2	274	1060	29207	481	3	protein_coding	TIFY domain/Divergent CCT motif family protein	JAZ9 is a protein presumed to be involved in jasmo	TIFY7; CONTAINS InterPro DOMAIN/s: Tify (InterPro:	2
105	at1g71190	at1g71190.1	6	1179	1451	285	13	3	protein_coding	senescence associated gene 18	Senescence associated gene (SAG). Expression induc	senescence associated gene 18 (SAG18); FUNCTIONS I	2
110	at1g73390	at1g73390.2	12	3357	4153	837	44	3	protein_coding	Endosomal targeting BRO1-like domain-containing pr		Endosomal targeting BRO1-like domain-containing pr	2
110	at1g73390	at1g73390.3	12	3357	4153	837	44	3	protein_coding	Endosomal targeting BRO1-like domain-containing pr		Endosomal targeting BRO1-like domain-containing pr	2
110	at1g73390	at1g73390.4	11	3357	4153	837	44	3	protein_coding	Endosomal targeting BRO1-like domain-containing pr		Endosomal targeting BRO1-like domain-containing pr	2
125	at2g06025	at2g06025.1	6	2539	2895	1192	78	3	protein_coding	Acyl-CoA N-acyltransferases (NAT) superfamily prot		Acyl-CoA N-acyltransferases (NAT) superfamily prot	2
155	at2g30945	at2g30945.1	2	288	1340	23	9	3	other_rna				2
203	at3g01850	at3g01850.1	8	1400	1888	762	37	3	protein_coding	Aldolase-type TIM barrel family protein		Aldolase-type TIM barrel family protein; FUNCTIONS	2
203	at3g01850	at3g01850.2	8	1400	1888	762	37	3	protein_coding	Aldolase-type TIM barrel family protein		Aldolase-type TIM barrel family protein; FUNCTIONS	2
209	at3g03690	at3g03690.1	2	708	1360	123	16	3	protein_coding	Core-2/I-branching beta-16-N-acetylglucosaminyltra		unfertilized embryo sac 7 (UNE7); FUNCTIONS IN: tr	2
241	at3g24200	at3g24200.1	9	2954	3738	651	16	3	protein_coding	FAD/NAD(P)-binding oxidoreductase family protein		FAD/NAD(P)-binding oxidoreductase family protein;	2
248	at3g27110	at3g27110.1	5	1031	1430	873	8	3	protein_coding	Peptidase family M48 family protein		Peptidase family M48 family protein; FUNCTIONS IN:	2
248	at3g27110	at3g27110.2	5	1031	1430	873	8	3	protein_coding	Peptidase family M48 family protein		Peptidase family M48 family protein; FUNCTIONS IN:	2
264	at3g46280	at3g46280.1	3	544	1380	1244	39	3	protein_coding	protein kinase-related		protein kinase-related; FUNCTIONS IN: molecular_fu	2
313	at4g02860	at4g02860.1	2	347	619	393	10	3	protein_coding	Phenazine biosynthesis PhzC/PhzF protein		Phenazine biosynthesis PhzC/PhzF protein; FUNCTION	2
332	at4g13460	at4g13460.1	2	296	2821	233	6	3	protein_coding	SU(VAR)3-9 homolog 9	Encodes a SU(VAR)3-9 homolog a SET domain protein.	SU(VAR)3-9 homolog 9 (SUVH9); FUNCTIONS IN: zinc i	2
351	at4g23570	at4g23570.1	3	352	1188	2003	80	3	protein_coding	phosphatase-related	Closely related to SGT1B may function in SCF(TIR1)	SGT1A; FUNCTIONS IN: protein binding; INVOLVED IN:	2
351	at4g23570	at4g23570.2	2	352	1188	2003	80	3	protein_coding	phosphatase-related	Closely related to SGT1B may function in SCF(TIR1)	SGT1A; FUNCTIONS IN: protein binding; INVOLVED IN:	2
351	at4g23570	at4g23570.3	2	352	1188	2003	80	3	protein_coding	phosphatase-related	Closely related to SGT1B may function in SCF(TIR1)	SGT1A; FUNCTIONS IN: protein binding; INVOLVED IN:	2
355	at4g24350	at4g24350.1	2	347	844	3825	171	3	protein_coding	Phosphorylase superfamily protein		Phosphorylase superfamily protein; FUNCTIONS IN: c	2
359	at4g24960	at4g24960.1	2	171	447	6445	134	3	protein_coding	HVA22 homologue D	Homologous to a eukaryote specific ABA- and stress	HVA22 homologue D (HVA22D); CONTAINS InterPro DOMA	2
359	at4g24960	at4g24960.3	2	171	447	6445	134	3	protein_coding	HVA22 homologue D	Homologous to a eukaryote specific ABA- and stress	HVA22 homologue D (HVA22D); CONTAINS InterPro DOMA	2
376	at4g30850	at4g30850.1	2	1030	1698	267	8	3	protein_coding	heptahelical transmembrane protein2	heptahelical transmembrane protein homologous to h	heptahelical transmembrane protein2 (HHP2); FUNCT	2
376	at4g30850	at4g30850.2	3	1030	1698	267	8	3	protein_coding	heptahelical transmembrane protein2	heptahelical transmembrane protein homologous to h	heptahelical transmembrane protein2 (HHP2); FUNCT	2
394	at5g02810	at5g02810.1	6	2554	2993	2796	125	3	protein_coding	pseudo-response regulator 7	PRR7 and PRR9 are partially redundant essential co	pseudo-response regulator 7 (PRR7); CONTAINS Inter	2
409	at5g08185	at5g08185.2	3	772	1034	150	51	3	protein_coding	microRNA162A	Encodes a microRNA that targets DCL1. MicroRNAs ar	microRNA162A (MIR162A); FUNCTIONS IN: molecular_fu	2
409	at5g08185	at5g08185.4	3	772	1034	150	51	3	protein_coding	microRNA162A	Encodes a microRNA that targets DCL1. MicroRNAs ar	microRNA162A (MIR162A); FUNCTIONS IN: molecular_fu	2
412	at5g09830	at5g09830.1	2	369	1065	229	12	3	protein_coding	BolA-like family protein		BolA-like family protein; CONTAINS InterPro DOMAIN	2
452	at5g40490	at5g40490.1	2	232	676	228	14	3	protein_coding	RNA-binding (RRM/RBD/RNP motifs) family protein		RNA-binding (RRM/RBD/RNP motifs) family protein; F	2
455	at5g41600	at5g41600.1	2	302	780	2861	49	3	protein_coding	VIRB2-interacting protein 3		VIRB2-interacting protein 3 (BTI3); INVOLVED IN: b	2
16	at1g07705	at1g07705.1	9	2129	2699	296	6	2	protein_coding	NOT2 / NOT3 / NOT5 family		NOT2 / NOT3 / NOT5 family; FUNCTIONS IN: transcrip	2
16	at1g07705	at1g07705.2	9	2129	2699	296	6	2	protein_coding	NOT2 / NOT3 / NOT5 family		NOT2 / NOT3 / NOT5 family; FUNCTIONS IN: transcrip	2
19	at1g07960	at1g07960.1	2	52	1145	432	12	2	protein_coding	PDI-like 5-1	Encodes a protein disulfide isomerase-like (PDIL)	PDI-like 5-1 (PDIL5-1); INVOLVED IN: cell redox ho	2
19	at1g07960	at1g07960.3	2	52	1145	432	12	2	protein_coding	PDI-like 5-1	Encodes a protein disulfide isomerase-like (PDIL)	PDI-like 5-1 (PDIL5-1); INVOLVED IN: cell redox ho	2
25	at1g10930	at1g10930.1	25	6983	7549	207	5	2	protein_coding	DNA helicase (RECQl4A)	DNA helicase involved in the maintenance of genome	RECQ4A; FUNCTIONS IN: helicase activity ATP-depend	2
27	at1g12470	at1g12470.1	6	1241	1752	970	41	2	protein_coding	zinc ion binding		zinc ion binding; FUNCTIONS IN: zinc ion binding;	2
43	at1g23360	at1g23360.1	3	592	841	256	17	2	protein_coding	S-adenosyl-L-methionine-dependent methyltransferas	Encodes a 2-phytyl-14-naphthoquinone methyltransfe	MENG; CONTAINS InterPro DOMAIN/s: UbiE/COQ5 methyl	2
43	at1g23360	at1g23360.2	3	592	841	256	17	2	protein_coding	S-adenosyl-L-methionine-dependent methyltransferas	Encodes a 2-phytyl-14-naphthoquinone methyltransfe	MENG; CONTAINS InterPro DOMAIN/s: UbiE/COQ5 methyl	2
43	at1g23360	at1g23360.3	3	592	841	256	17	2	protein_coding	S-adenosyl-L-methionine-dependent methyltransferas	Encodes a 2-phytyl-14-naphthoquinone methyltransfe	MENG; CONTAINS InterPro DOMAIN/s: UbiE/COQ5 methyl	2
51	at1g30825	at1g30825.1	2	227	578	172	2	2	protein_coding	Arp2/3 complex 34 kD subunit p34-Arc	Involved in trichome maturation. mutant displays e	DISTORTED TRICHOMES 2 (DIS2); CONTAINS InterPro DO	2
53	at1g32230	at1g32230.1	2	251	1196	8325	264	2	protein_coding	WWE protein-protein interaction domain protein fam	Encodes a protein belonging to the (ADP-ribosyl)tr	RADICAL-INDUCED CELL DEATH1 (RCD1); CONTAINS Inter	2
53	at1g32230	at1g32230.2	2	251	1196	8325	264	2	protein_coding	WWE protein-protein interaction domain protein fam	Encodes a protein belonging to the (ADP-ribosyl)tr	RADICAL-INDUCED CELL DEATH1 (RCD1); CONTAINS Inter	2
53	at1g32230	at1g32230.3	2	251	1196	8325	264	2	protein_coding	WWE protein-protein interaction domain protein fam	Encodes a protein belonging to the (ADP-ribosyl)tr	RADICAL-INDUCED CELL DEATH1 (RCD1); CONTAINS Inter	2
61	at1g48090	at1g48090.1	57	23024	23651	1183	35	2	protein_coding	calcium-dependent lipid-binding family protein		calcium-dependent lipid-binding family protein; FU	2
75	at1g54390	at1g54390.1	3	1057	1858	215	3	2	protein_coding	PHD finger protein-related	ING2 encodes a member of the Inhibitor of Growth f	INHIBITOR OF GROWTH 2 (ING2); BEST Arabidopsis tha	2
75	at1g54390	at1g54390.2	4	1057	1858	215	3	2	protein_coding	PHD finger protein-related	ING2 encodes a member of the Inhibitor of Growth f	INHIBITOR OF GROWTH 2 (ING2); BEST Arabidopsis tha	2
75	at1g54390	at1g54390.3	4	1057	1858	215	3	2	protein_coding	PHD finger protein-related	ING2 encodes a member of the Inhibitor of Growth f	INHIBITOR OF GROWTH 2 (ING2); BEST Arabidopsis tha	2
75	at1g54390	at1g54390.4	5	1057	1858	215	3	2	protein_coding	PHD finger protein-related	ING2 encodes a member of the Inhibitor of Growth f	INHIBITOR OF GROWTH 2 (ING2); BEST Arabidopsis tha	2
75	at1g54390	at1g54390.5	5	1057	1858	215	3	2	protein_coding	PHD finger protein-related	ING2 encodes a member of the Inhibitor of Growth f	INHIBITOR OF GROWTH 2 (ING2); BEST Arabidopsis tha	2
75	at1g54390	at1g54390.6	5	1057	1858	215	3	2	protein_coding	PHD finger protein-related	ING2 encodes a member of the Inhibitor of Growth f	INHIBITOR OF GROWTH 2 (ING2); BEST Arabidopsis tha	2
80	at1g56300	at1g56300.1	3	652	1043	1914	88	2	protein_coding	Chaperone DnaJ-domain superfamily protein		Chaperone DnaJ-domain superfamily protein; FUNCTIO	2
84	at1g58602	at1g58602.1	7	17434	17680	6914	672	2	protein_coding	LRR and NB-ARC domains-containing disease resistan		LRR and NB-ARC domains-containing disease resistan	2
84	at1g58602	at1g58602.2	7	17434	17680	6914	672	2	protein_coding	LRR and NB-ARC domains-containing disease resistan		LRR and NB-ARC domains-containing disease resistan	2
88	at1g60930	at1g60930.1	23	6364	7116	58	3	2	protein_coding	RECQ helicase L4B	AtRECQ4B mutant showed no sensitivity to DNA damag	RECQ helicase L4B (RECQ4B); FUNCTIONS IN: in 8 fun	2
101	at1g69410	at1g69410.1	3	577	817	1484	36	2	protein_coding	eukaryotic elongation factor 5A-3	Encodes eIF5A-2 a putative eukaryotic translation	eukaryotic elongation factor 5A-3 (ELF5A-3); FUNCT	2
149	at2g26780	at2g26780.1	26	9174	10362	510	11	2	protein_coding	ARM repeat superfamily protein		ARM repeat superfamily protein; FUNCTIONS IN: bind	2
162	at2g35510	at2g35510.1	6	2586	3452	2155	96	2	protein_coding	similar to RCD one 1	Encodes a WWE domain-containing protein with 76% s	similar to RCD one 1 (SRO1); FUNCTIONS IN: NAD+ AD	2
170	at2g38670	at2g38670.1	5	1674	2207	1206	13	2	protein_coding	phosphorylethanolamine cytidylyltransferase 1	Encodes a mitochondrial ethanolamine-phosphate cyt	phosphorylethanolamine cytidylyltransferase 1 (PEC	2
190	at2g45140	at2g45140.1	6	1073	1737	1451	12	2	protein_coding	plant VAP homolog 12	Encodes a Plant VAMP-Associated protein that local	plant VAP homolog 12 (PVA12); FUNCTIONS IN: struct	2
204	at3g02600	at3g02600.4	2	748	1832	546	60	2	protein_coding	lipid phosphate phosphatase 3	Encodes phosphatidic acid phosphatase. Expressed d	lipid phosphate phosphatase 3 (LPP3); FUNCTIONS IN	2
212	at3g05160	at3g05160.1	11	1907	2225	504	25	2	protein_coding	Major facilitator superfamily protein		Major facilitator superfamily protein; FUNCTIONS I	2
212	at3g05160	at3g05160.2	11	1907	2225	504	25	2	protein_coding	Major facilitator superfamily protein		Major facilitator superfamily protein; FUNCTIONS I	2
220	at3g11960	at3g11960.1	14	6075	6575	935	15	2	protein_coding	Cleavage and polyadenylation specificity factor (C		Cleavage and polyadenylation specificity factor (C	2
220	at3g11960	at3g11960.2	12	6075	6575	935	15	2	protein_coding	Cleavage and polyadenylation specificity factor (C		Cleavage and polyadenylation specificity factor (C	2
231	at3g18140	at3g18140.1	3	394	634	756	9	2	protein_coding	Transducin/WD40 repeat-like superfamily protein		Transducin/WD40 repeat-like superfamily protein; C	2
244	at3g26510	at3g26510.2	2	1002	2108	453	18	2	protein_coding	Octicosapeptide/Phox/Bem1p family protein		Octicosapeptide/Phox/Bem1p family protein; CONTAIN	2
259	at3g33530	at3g33530.1	9	4132	4722	1385	58	2	protein_coding	Transducin family protein / WD-40 repeat family pr		Transducin family protein / WD-40 repeat family pr	2
259	at3g33530	at3g33530.2	11	4132	4722	1385	58	2	protein_coding	Transducin family protein / WD-40 repeat family pr		Transducin family protein / WD-40 repeat family pr	2
259	at3g33530	at3g33530.3	11	4132	4722	1385	58	2	protein_coding	Transducin family protein / WD-40 repeat family pr		Transducin family protein / WD-40 repeat family pr	2
271	at3g49800	at3g49800.1	2	842	1464	1156	6	2	protein_coding	BSD domain-containing protein		BSD domain-containing protein; FUNCTIONS IN: molec	2
292	at3g56150	at3g56150.1	3	3130	3487	4914	9	2	protein_coding	eukaryotic translation initiation factor 3C	member of eIF3c - eukaryotic initiation factor 3c	eukaryotic translation initiation factor 3C (EIF3C	2
292	at3g56150	at3g56150.2	3	3130	3487	4914	9	2	protein_coding	eukaryotic translation initiation factor 3C	member of eIF3c - eukaryotic initiation factor 3c	eukaryotic translation initiation factor 3C (EIF3C	2
320	at4g08500	at4g08500.1	8	1861	2253	1291	19	2	protein_coding	MAPK/ERK kinase kinase 1	Encodes a member of the A1 subgroup of the MEKK (M	MAPK/ERK kinase kinase 1 (MEKK1); FUNCTIONS IN: pr	2
331	at4g13040	at4g13040.1	2	115	905	472	39	2	protein_coding	Integrase-type DNA-binding superfamily protein		Integrase-type DNA-binding superfamily protein; FU	2
331	at4g13040	at4g13040.2	2	115	905	472	39	2	protein_coding	Integrase-type DNA-binding superfamily protein		Integrase-type DNA-binding superfamily protein; FU	2
349	at4g23250	at4g23250.1	9	3330	3726	275	43	2	protein_coding	kinases;protein kinases		EMBRYO DEFECTIVE 1290 (EMB1290); FUNCTIONS IN: pro	2
372	at4g27820	at4g27820.1	12	2337	2698	237	13	2	protein_coding	beta glucosidase 9		beta glucosidase 9 (BGLU9); FUNCTIONS IN: cation b	2
380	at4g32640	at4g32640.1	21	6770	7488	1631	44	2	protein_coding	Sec23/Sec24 protein transport family protein		Sec23/Sec24 protein transport family protein; FUNC	2
380	at4g32640	at4g32640.2	21	6770	7488	1631	44	2	protein_coding	Sec23/Sec24 protein transport family protein		Sec23/Sec24 protein transport family protein; FUNC	2
381	at4g32660	at4g32660.1	6	1283	1807	494	45	2	protein_coding	Protein kinase superfamily protein	Encodes protein kinase AME3.	AME3; FUNCTIONS IN: protein serine/threonine kinas	2
381	at4g32660	at4g32660.2	6	1283	1807	494	45	2	protein_coding	Protein kinase superfamily protein	Encodes protein kinase AME3.	AME3; FUNCTIONS IN: protein serine/threonine kinas	2
381	at4g32660	at4g32660.3	7	1283	1807	494	45	2	protein_coding	Protein kinase superfamily protein	Encodes protein kinase AME3.	AME3; FUNCTIONS IN: protein serine/threonine kinas	2
388	at4g36480	at4g36480.1	11	2284	2618	703	22	2	protein_coding	long-chain base1	Encodes the LCB1 subunit of serine palmitoyltransf	long-chain base1 (LCB1); FUNCTIONS IN: protein bin	2
388	at4g36480	at4g36480.2	11	2284	2618	703	22	2	protein_coding	long-chain base1	Encodes the LCB1 subunit of serine palmitoyltransf	long-chain base1 (LCB1); FUNCTIONS IN: protein bin	2
390	at4g38330	at4g38330.1	2	116	739	29	7	2	protein_coding	Integral membrane protein hemolysin-III homolog		Integral membrane protein hemolysin-III homolog; F	2
400	at5g04290	at5g04290.1	16	3731	4095	192	21	2	protein_coding	kow domain-containing transcription factor 1	Encodes SPT5-Like a member of the nuclear SPT5 (Su	kow domain-containing transcription factor 1 (KTF1	2
406	at5g06770	at5g06770.1	2	817	2007	124	5	2	protein_coding	KH domain-containing protein / zinc finger (CCCH t		KH domain-containing protein / zinc finger (CCCH t	2
417	at5g12240	at5g12240.2	3	423	1311	213	4	2	protein_coding			unknown protein; Has 1807 Blast hits to 1807 prote	2
418	at5g13030	at5g13030.1	2	363	1085	2486	26	2	protein_coding			unknown protein; FUNCTIONS IN: molecular_function	2
419	at5g13560	at5g13560.1	15	4316	4659	2518	31	2	protein_coding			unknown protein; BEST Arabidopsis thaliana protein	2
431	at5g20500	at5g20500.1	2	212	802	891	22	2	protein_coding	Glutaredoxin family protein		Glutaredoxin family protein; FUNCTIONS IN: electro	2
443	at5g26667	at5g26667.1	2	110	885	1647	7	2	protein_coding	P-loop containing nucleoside triphosphate hydrolas	encodes a uridine 5'-monophosphate (UMP)/cytidine	PYR6; FUNCTIONS IN: uridylate kinase activity cyti	2
443	at5g26667	at5g26667.2	2	110	885	1647	7	2	protein_coding	P-loop containing nucleoside triphosphate hydrolas	encodes a uridine 5'-monophosphate (UMP)/cytidine	PYR6; FUNCTIONS IN: uridylate kinase activity cyti	2
443	at5g26667	at5g26667.3	2	110	885	1647	7	2	protein_coding	P-loop containing nucleoside triphosphate hydrolas	encodes a uridine 5'-monophosphate (UMP)/cytidine	PYR6; FUNCTIONS IN: uridylate kinase activity cyti	2
444	at5g26770	at5g26770.1	2	429	692	1153	26	2	protein_coding			unknown protein; BEST Arabidopsis thaliana protein	2
444	at5g26770	at5g26770.2	2	429	692	1153	26	2	protein_coding			unknown protein; BEST Arabidopsis thaliana protein	2
444	at5g26770	at5g26770.3	2	429	692	1153	26	2	protein_coding			unknown protein; BEST Arabidopsis thaliana protein	2
449	at5g37480	at5g37480.1	4	1048	1477	398	18	2	protein_coding			unknown protein; Has 30201 Blast hits to 17322 pro	2
453	at5g41120	at5g41120.1	11	3216	3499	569	18	2	protein_coding	Esterase/lipase/thioesterase family protein		Esterase/lipase/thioesterase family protein; FUNCT	2
457	at5g41740	at5g41740.1	6	2213	4133	3235	391	2	protein_coding	Disease resistance protein (TIR-NBS-LRR class) fam		Disease resistance protein (TIR-NBS-LRR class) fam	2
474	at5g51430	at5g51430.1	5	2021	2711	1112	14	2	protein_coding	conserved oligomeric Golgi complex component-relat	Encodes a protein that is homologous to Cog7 a sub	EMBRYO YELLOW (EYE); CONTAINS InterPro DOMAIN/s: C	2
477	at5g52070	at5g52070.1	3	898	2417	261	23	2	protein_coding	Agenet domain-containing protein		Agenet domain-containing protein; FUNCTIONS IN: RN	2
482	at5g55510	at5g55510.1	4	724	1290	177	3	2	protein_coding	Mitochondrial import inner membrane translocase su		Mitochondrial import inner membrane translocase su	2
486	at5g56610	at5g56610.2	2	244	927	138	4	2	protein_coding	Phosphotyrosine protein phosphatases superfamily p		Phosphotyrosine protein phosphatases superfamily p	2
489	at5g59290	at5g59290.1	2	467	699	858	13	2	protein_coding	UDP-glucuronic acid decarboxylase 3	Encodes an isoform of UDP-glucuronic acid decarbox	UDP-glucuronic acid decarboxylase 3 (UXS3); FUNCTI	2
489	at5g59290	at5g59290.2	2	467	699	858	13	2	protein_coding	UDP-glucuronic acid decarboxylase 3	Encodes an isoform of UDP-glucuronic acid decarbox	UDP-glucuronic acid decarboxylase 3 (UXS3); FUNCTI	2
496	at5g63800	at5g63800.1	3	2426	2733	3163	84	2	protein_coding	Glycosyl hydrolase family 35 protein	Involved in mucilage formation. Mutants form colum	MUCILAGE-MODIFIED 2 (MUM2); FUNCTIONS IN: beta-gal	2
500	at5g65080	at5g65080.1	6	3782	4601	413	8	2	protein_coding	K-box region and MADS-box transcription factor fam	Is upregulated during vernalization and regulates	MADS AFFECTING FLOWERING 5 (MAF5); FUNCTIONS IN: s	2
500	at5g65080	at5g65080.2	5	3782	4601	413	8	2	protein_coding	K-box region and MADS-box transcription factor fam	Is upregulated during vernalization and regulates	MADS AFFECTING FLOWERING 5 (MAF5); FUNCTIONS IN: s	2
502	at5g66160	at5g66160.1	4	1100	1716	455	29	2	protein_coding	receptor homology region transmembrane domain ring	Encodes a receptor homology region transmembrane d	receptor homology region transmembrane domain ring	2
506	at5g67140	at5g67140.1	3	523	993	63	5	2	protein_coding	F-box/RNI-like superfamily protein		F-box/RNI-like superfamily protein; CONTAINS Inter	2
463	at5g44565	at5g44565.1	2	204	1340	623	196	84	protein_coding			unknown protein; FUNCTIONS IN: molecular_function	3
274	at3g50590	at3g50590.1	18	4074	4459	1718	89	25	protein_coding	Transducin/WD40 repeat-like superfamily protein		Transducin/WD40 repeat-like superfamily protein; F	3
130	at2g16940	at2g16940.2	15	3571	3965	870	59	15	protein_coding	Splicing factor CC1-like		Splicing factor CC1-like; FUNCTIONS IN: RNA bindin	3
337	at4g15610	at4g15610.1	2	331	1357	2992	113	13	protein_coding	Uncharacterised protein family (UPF0497)		Uncharacterised protein family (UPF0497); CONTAINS	3
285	at3g54620	at3g54620.3	3	683	861	2246	102	12	protein_coding	basic leucine zipper 25	bZIP transcription factor-like protein mRNA	basic leucine zipper 25 (BZIP25); FUNCTIONS IN: pr	3
298	at3g58050	at3g58050.1	4	969	1232	801	40	12	protein_coding			unknown protein; BEST Arabidopsis thaliana protein	3
404	at5g05600	at5g05600.1	2	682	2235	26885	941	12	protein_coding	2-oxoglutarate (2OG) and Fe(II)-dependent oxygenas		2-oxoglutarate (2OG) and Fe(II)-dependent oxygenas	3
308	at3g62360	at3g62360.1	17	4782	5084	885	25	10	protein_coding	Carbohydrate-binding-like fold		Carbohydrate-binding-like fold; FUNCTIONS IN: carb	3
291	at3g55880	at3g55880.2	3	1014	2056	620	30	9	protein_coding	Alpha/beta hydrolase related protein	A gain-of-function mutant of SUE4 exhibited improv	sulphate utilization efficiency 4 (SUE4); BEST Ar	3
2	at1g01550	at1g01550.1	2	125	873	4242	77	8	protein_coding	Protein of unknown function (DUF793)	BYPASS1 required to prevent constitutive productio	BYPASS 1 (BPS1); FUNCTIONS IN: molecular_function	3
61	at1g48090	at1g48090.1	57	23024	23651	1815	62	8	protein_coding	calcium-dependent lipid-binding family protein		calcium-dependent lipid-binding family protein; FU	3
114	at1g75560	at1g75560.1	3	980	2052	672	25	8	protein_coding	zinc knuckle (CCHC-type) family protein		zinc knuckle (CCHC-type) family protein; FUNCTIONS	3
114	at1g75560	at1g75560.2	3	980	2052	672	25	8	protein_coding	zinc knuckle (CCHC-type) family protein		zinc knuckle (CCHC-type) family protein; FUNCTIONS	3
382	at4g33050	at4g33050.1	3	1156	1429	5853	115	8	protein_coding	calmodulin-binding family protein		embryo sac development arrest 39 (EDA39); CONTAINS	3
382	at4g33050	at4g33050.2	4	1156	1429	5853	115	8	protein_coding	calmodulin-binding family protein		embryo sac development arrest 39 (EDA39); CONTAINS	3
382	at4g33050	at4g33050.3	4	1156	1429	5853	115	8	protein_coding	calmodulin-binding family protein		embryo sac development arrest 39 (EDA39); CONTAINS	3
382	at4g33050	at4g33050.4	3	1156	1429	5853	115	8	protein_coding	calmodulin-binding family protein		embryo sac development arrest 39 (EDA39); CONTAINS	3
437	at5g22720	at5g22720.2	6	1125	1494	54	32	8	protein_coding	F-box/RNI-like superfamily protein		F-box/RNI-like superfamily protein; CONTAINS Inter	3
478	at5g53050	at5g53050.1	7	1872	2550	2953	55	8	protein_coding	alpha/beta-Hydrolases superfamily protein		alpha/beta-Hydrolases superfamily protein; CONTAIN	3
478	at5g53050	at5g53050.2	7	1872	2550	2953	55	8	protein_coding	alpha/beta-Hydrolases superfamily protein		alpha/beta-Hydrolases superfamily protein; CONTAIN	3
478	at5g53050	at5g53050.3	6	1872	2550	2953	55	8	protein_coding	alpha/beta-Hydrolases superfamily protein		alpha/beta-Hydrolases superfamily protein; CONTAIN	3
65	at1g50970	at1g50970.1	5	834	1444	165	71	7	protein_coding	Membrane trafficking VPS53 family protein		Membrane trafficking VPS53 family protein; FUNCTIO	3
297	at3g57880	at3g57880.1	2	2574	3286	539	8	7	protein_coding	Calcium-dependent lipid-binding (CaLB domain) plan		Calcium-dependent lipid-binding (CaLB domain) plan	3
332	at4g13460	at4g13460.1	2	296	2821	182	11	7	protein_coding	SU(VAR)3-9 homolog 9	Encodes a SU(VAR)3-9 homolog a SET domain protein.	SU(VAR)3-9 homolog 9 (SUVH9); FUNCTIONS IN: zinc i	3
58	at1g34030	at1g34030.1	3	616	1399	784	13	6	protein_coding	Ribosomal protein S13/S18 family		Ribosomal protein S13/S18 family; FUNCTIONS IN: st	3
141	at2g24850	at2g24850.1	2	413	777	10080	55	6	protein_coding	tyrosine aminotransferase 3	Encodes a tyrosine aminotransferase that is respon	tyrosine aminotransferase 3 (TAT3); CONTAINS Inter	3
174	at2g39518	at2g39518.1	2	373	885	1581	58	6	protein_coding	Uncharacterised protein family (UPF0497)		Uncharacterised protein family (UPF0497); FUNCTION	3
180	at2g41880	at2g41880.1	2	193	622	633	98	6	protein_coding	guanylate kinase 1	Guanylate kinase. Involved in nucleotide metabolis	guanylate kinase 1 (GK-1); FUNCTIONS IN: guanylate	3
221	at3g12130	at3g12130.1	2	941	2177	481	9	6	protein_coding	KH domain-containing protein / zinc finger (CCCH t		KH domain-containing protein / zinc finger (CCCH t	3
335	at4g14880	at4g14880.1	10	1971	2373	4916	14	6	protein_coding	O-acetylserine (thiol) lyase (OAS-TL) isoform A1	Encodes a cytosolic isoform of cytosolic O-acetyls	O-acetylserine (thiol) lyase (OAS-TL) isoform A1 (	3
335	at4g14880	at4g14880.2	10	1971	2373	4916	14	6	protein_coding	O-acetylserine (thiol) lyase (OAS-TL) isoform A1	Encodes a cytosolic isoform of cytosolic O-acetyls	O-acetylserine (thiol) lyase (OAS-TL) isoform A1 (	3
499	at5g65060	at5g65060.1	2	283	2514	154	41	6	protein_coding	K-box region and MADS-box transcription factor fam	MADS domain protein - flowering regulator that is	MADS AFFECTING FLOWERING 3 (MAF3); FUNCTIONS IN: s	3
499	at5g65060	at5g65060.2	2	283	2514	154	41	6	protein_coding	K-box region and MADS-box transcription factor fam	MADS domain protein - flowering regulator that is	MADS AFFECTING FLOWERING 3 (MAF3); FUNCTIONS IN: s	3
1	at1g01340	at1g01340.2	8	2777	3381	441	21	5	protein_coding	cyclic nucleotide gated channel 10	member of Cyclic nucleotide gated channel family	cyclic nucleotide gated channel 10 (CNGC10); FUNCT	3
190	at2g45140	at2g45140.1	6	1073	1737	1260	12	5	protein_coding	plant VAP homolog 12	Encodes a Plant VAMP-Associated protein that local	plant VAP homolog 12 (PVA12); FUNCTIONS IN: struct	3
248	at3g27110	at3g27110.1	5	1031	1430	724	14	5	protein_coding	Peptidase family M48 family protein		Peptidase family M48 family protein; FUNCTIONS IN:	3
248	at3g27110	at3g27110.2	5	1031	1430	724	14	5	protein_coding	Peptidase family M48 family protein		Peptidase family M48 family protein; FUNCTIONS IN:	3
259	at3g33530	at3g33530.1	9	4132	4722	1025	52	5	protein_coding	Transducin family protein / WD-40 repeat family pr		Transducin family protein / WD-40 repeat family pr	3
259	at3g33530	at3g33530.2	11	4132	4722	1025	52	5	protein_coding	Transducin family protein / WD-40 repeat family pr		Transducin family protein / WD-40 repeat family pr	3
259	at3g33530	at3g33530.3	11	4132	4722	1025	52	5	protein_coding	Transducin family protein / WD-40 repeat family pr		Transducin family protein / WD-40 repeat family pr	3
367	at4g26480	at4g26480.1	5	1234	2462	739	31	5	protein_coding	RNA-binding KH domain-containing protein		RNA-binding KH domain-containing protein; FUNCTION	3
400	at5g04290	at5g04290.1	16	3731	4095	226	18	5	protein_coding	kow domain-containing transcription factor 1	Encodes SPT5-Like a member of the nuclear SPT5 (Su	kow domain-containing transcription factor 1 (KTF1	3
466	at5g45190	at5g45190.1	5	2037	2888	479	25	5	protein_coding	Cyclin family protein	Encodes a cyclin T partner CYCT1;5. Plays importa	Cyclin family protein; FUNCTIONS IN: cyclin-depend	3
498	at5g65050	at5g65050.1	2	346	2688	304	36	5	protein_coding	AGAMOUS-like 31	Originally published as Agamous like MADS-box prot	AGAMOUS-like 31 (AGL31); FUNCTIONS IN: sequence-sp	3
498	at5g65050	at5g65050.2	2	346	2688	304	36	5	protein_coding	AGAMOUS-like 31	Originally published as Agamous like MADS-box prot	AGAMOUS-like 31 (AGL31); FUNCTIONS IN: sequence-sp	3
498	at5g65050	at5g65050.3	2	346	2688	304	36	5	protein_coding	AGAMOUS-like 31	Originally published as Agamous like MADS-box prot	AGAMOUS-like 31 (AGL31); FUNCTIONS IN: sequence-sp	3
100	at1g68310	at1g68310.1	5	1171	1652	430	98	4	protein_coding	Protein of unknown function (DUF59)	Encodes a protein that has been shown to specifica	Protein of unknown function (DUF59); CONTAINS Inte	3
100	at1g68310	at1g68310.2	5	1171	1652	430	98	4	protein_coding	Protein of unknown function (DUF59)	Encodes a protein that has been shown to specifica	Protein of unknown function (DUF59); CONTAINS Inte	3
127	at2g13790	at2g13790.1	3	517	1394	3901	306	4	protein_coding	somatic embryogenesis receptor-like kinase 4		somatic embryogenesis receptor-like kinase 4 (SERK	3
206	at3g02800	at3g02800.1	2	431	748	154	66	4	protein_coding	Tyrosine phosphatase family protein		Tyrosine phosphatase family protein; FUNCTIONS IN:	3
239	at3g23480	at3g23480.1	4	1795	2053	747	91	4	protein_coding	Cyclopropane-fatty-acyl-phospholipid synthase		Cyclopropane-fatty-acyl-phospholipid synthase; INV	3
239	at3g23480	at3g23480.2	4	1795	2053	747	91	4	protein_coding	Cyclopropane-fatty-acyl-phospholipid synthase		Cyclopropane-fatty-acyl-phospholipid synthase; INV	3
276	at3g52100	at3g52100.1	3	487	761	205	57	4	protein_coding	RING/FYVE/PHD-type zinc finger family protein		RING/FYVE/PHD-type zinc finger family protein; FUN	3
322	at4g09012	at4g09012.1	2	72	1573	25	24	4	protein_coding	Mitochondrial ribosomal protein L27		Mitochondrial ribosomal protein L27; CONTAINS Inte	3
398	at5g03830	at5g03830.1	2	103	545	66	19	4	protein_coding	CDK inhibitor P21 binding protein		CDK inhibitor P21 binding protein; FUNCTIONS IN: m	3
409	at5g08185	at5g08185.2	3	772	1034	179	50	4	protein_coding	microRNA162A	Encodes a microRNA that targets DCL1. MicroRNAs ar	microRNA162A (MIR162A); FUNCTIONS IN: molecular_fu	3
409	at5g08185	at5g08185.4	3	772	1034	179	50	4	protein_coding	microRNA162A	Encodes a microRNA that targets DCL1. MicroRNAs ar	microRNA162A (MIR162A); FUNCTIONS IN: molecular_fu	3
483	at5g56140	at5g56140.1	3	884	1800	1340	60	4	protein_coding	RNA-binding KH domain-containing protein		RNA-binding KH domain-containing protein; FUNCTION	3
22	at1g09932	at1g09932.1	5	1183	1568	1068	44	3	protein_coding	Phosphoglycerate mutase family protein		Phosphoglycerate mutase family protein; CONTAINS I	3
22	at1g09932	at1g09932.2	5	1183	1568	1068	44	3	protein_coding	Phosphoglycerate mutase family protein		Phosphoglycerate mutase family protein; CONTAINS I	3
30	at1g15350	at1g15350.3	5	935	1444	1047	87	3	protein_coding			unknown protein; BEST Arabidopsis thaliana protein	3
40	at1g21720	at1g21720.1	5	886	1556	499	10	3	protein_coding	proteasome beta subunit C1	20S proteasome beta subunit PBC1 truncated protein	proteasome beta subunit C1 (PBC1); FUNCTIONS IN: p	3
41	at1g21930	at1g21930.1	2	77	1155	138	7	3	protein_coding			unknown protein; BEST Arabidopsis thaliana protein	3
52	at1g31910	at1g31910.1	5	2185	2561	2365	33	3	protein_coding	GHMP kinase family protein		GHMP kinase family protein; FUNCTIONS IN: kinase a	3
52	at1g31910	at1g31910.2	5	2185	2561	2365	33	3	protein_coding	GHMP kinase family protein		GHMP kinase family protein; FUNCTIONS IN: kinase a	3
53	at1g32230	at1g32230.1	2	251	1196	6324	212	3	protein_coding	WWE protein-protein interaction domain protein fam	Encodes a protein belonging to the (ADP-ribosyl)tr	RADICAL-INDUCED CELL DEATH1 (RCD1); CONTAINS Inter	3
53	at1g32230	at1g32230.2	2	251	1196	6324	212	3	protein_coding	WWE protein-protein interaction domain protein fam	Encodes a protein belonging to the (ADP-ribosyl)tr	RADICAL-INDUCED CELL DEATH1 (RCD1); CONTAINS Inter	3
53	at1g32230	at1g32230.3	2	251	1196	6324	212	3	protein_coding	WWE protein-protein interaction domain protein fam	Encodes a protein belonging to the (ADP-ribosyl)tr	RADICAL-INDUCED CELL DEATH1 (RCD1); CONTAINS Inter	3
80	at1g56300	at1g56300.1	3	652	1043	2324	80	3	protein_coding	Chaperone DnaJ-domain superfamily protein		Chaperone DnaJ-domain superfamily protein; FUNCTIO	3
84	at1g58602	at1g58602.1	7	17434	17680	8527	785	3	protein_coding	LRR and NB-ARC domains-containing disease resistan		LRR and NB-ARC domains-containing disease resistan	3
84	at1g58602	at1g58602.2	7	17434	17680	8527	785	3	protein_coding	LRR and NB-ARC domains-containing disease resistan		LRR and NB-ARC domains-containing disease resistan	3
101	at1g69410	at1g69410.1	3	577	817	1151	57	3	protein_coding	eukaryotic elongation factor 5A-3	Encodes eIF5A-2 a putative eukaryotic translation	eukaryotic elongation factor 5A-3 (ELF5A-3); FUNCT	3
105	at1g71190	at1g71190.1	6	1179	1451	204	6	3	protein_coding	senescence associated gene 18	Senescence associated gene (SAG). Expression induc	senescence associated gene 18 (SAG18); FUNCTIONS I	3
110	at1g73390	at1g73390.2	12	3357	4153	849	65	3	protein_coding	Endosomal targeting BRO1-like domain-containing pr		Endosomal targeting BRO1-like domain-containing pr	3
110	at1g73390	at1g73390.3	12	3357	4153	849	65	3	protein_coding	Endosomal targeting BRO1-like domain-containing pr		Endosomal targeting BRO1-like domain-containing pr	3
110	at1g73390	at1g73390.4	11	3357	4153	849	65	3	protein_coding	Endosomal targeting BRO1-like domain-containing pr		Endosomal targeting BRO1-like domain-containing pr	3
129	at2g16380	at2g16380.1	2	89	300	415	9	3	protein_coding	Sec14p-like phosphatidylinositol transfer family p		Sec14p-like phosphatidylinositol transfer family p	3
152	at2g28900	at2g28900.1	4	714	1094	8622	419	3	protein_coding	outer plastid envelope protein 16-1	Encodes AtOEP16 a 16-KDa plastid outer membrane pr	outer plastid envelope protein 16-1 (OEP16-1); FUN	3
169	at2g38240	at2g38240.1	2	437	1654	23517	324	3	protein_coding	2-oxoglutarate (2OG) and Fe(II)-dependent oxygenas		2-oxoglutarate (2OG) and Fe(II)-dependent oxygenas	3
192	at2g45380	at2g45380.1	7	1470	2110	763	13	3	protein_coding			FUNCTIONS IN: molecular_function unknown; INVOLVED	3
203	at3g01850	at3g01850.1	8	1400	1888	359	20	3	protein_coding	Aldolase-type TIM barrel family protein		Aldolase-type TIM barrel family protein; FUNCTIONS	3
203	at3g01850	at3g01850.2	8	1400	1888	359	20	3	protein_coding	Aldolase-type TIM barrel family protein		Aldolase-type TIM barrel family protein; FUNCTIONS	3
219	at3g11880	at3g11880.1	6	1244	1536	659	30	3	protein_coding	Protein of unknown function DUF2359 transmembrane		Protein of unknown function DUF2359 transmembrane;	3
260	at3g42150	at3g42150.1	2	236	1900	117	31	3	protein_coding			unknown protein; FUNCTIONS IN: molecular_function	3
264	at3g46280	at3g46280.1	3	544	1380	3218	142	3	protein_coding	protein kinase-related		protein kinase-related; FUNCTIONS IN: molecular_fu	3
302	at3g59660	at3g59660.1	16	3491	3903	2083	70	3	protein_coding	C2 domain-containing protein / GRAM domain-contain		C2 domain-containing protein / GRAM domain-contain	3
340	at4g17615	at4g17615.1	3	769	1566	1298	32	3	protein_coding	calcineurin B-like protein 1	Member of AtCBL (Calcineurin B-like Calcium Sensor	calcineurin B-like protein 1 (CBL1); FUNCTIONS IN:	3
381	at4g32660	at4g32660.1	6	1283	1807	522	65	3	protein_coding	Protein kinase superfamily protein	Encodes protein kinase AME3.	AME3; FUNCTIONS IN: protein serine/threonine kinas	3
381	at4g32660	at4g32660.2	6	1283	1807	522	65	3	protein_coding	Protein kinase superfamily protein	Encodes protein kinase AME3.	AME3; FUNCTIONS IN: protein serine/threonine kinas	3
381	at4g32660	at4g32660.3	7	1283	1807	522	65	3	protein_coding	Protein kinase superfamily protein	Encodes protein kinase AME3.	AME3; FUNCTIONS IN: protein serine/threonine kinas	3
391	at4g38600	at4g38600.1	5	1289	1641	2679	46	3	protein_coding	HEAT repeat ;HECT-domain (ubiquitin-transferase)	encodes a member of HECT ubiquitin protein ligase	KAKTUS (KAK); FUNCTIONS IN: ubiquitin-protein liga	3
391	at4g38600	at4g38600.2	6	1289	1641	2679	46	3	protein_coding	HEAT repeat ;HECT-domain (ubiquitin-transferase)	encodes a member of HECT ubiquitin protein ligase	KAKTUS (KAK); FUNCTIONS IN: ubiquitin-protein liga	3
417	at5g12240	at5g12240.2	3	423	1311	248	11	3	protein_coding			unknown protein; Has 1807 Blast hits to 1807 prote	3
431	at5g20500	at5g20500.1	2	212	802	837	12	3	protein_coding	Glutaredoxin family protein		Glutaredoxin family protein; FUNCTIONS IN: electro	3
436	at5g22030	at5g22030.1	13	5109	5644	351	32	3	protein_coding	ubiquitin-specific protease 8		ubiquitin-specific protease 8 (UBP8); FUNCTIONS IN	3
436	at5g22030	at5g22030.2	14	5109	5644	351	32	3	protein_coding	ubiquitin-specific protease 8		ubiquitin-specific protease 8 (UBP8); FUNCTIONS IN	3
462	at5g43930	at5g43930.4	5	1061	1293	520	15	3	protein_coding	Transducin family protein / WD-40 repeat family pr		Transducin family protein / WD-40 repeat family pr	3
7	at1g03080	at1g03080.1	4	5827	6264	5767	22	2	protein_coding	kinase interacting (KIP1-like) family protein		kinase interacting (KIP1-like) family protein; FUN	3
9	at1g04160	at1g04160.1	9	2319	2627	421	37	2	protein_coding	myosin XI B	Encodes a member of the type XI myosin protein fam	myosin XI B (XIB); FUNCTIONS IN: motor activity; I	3
11	at1g04985	at1g04985.1	3	636	1632	464	25	2	protein_coding			unknown protein; Has 37 Blast hits to 37 proteins	3
14	at1g06290	at1g06290.1	2	541	1002	997	8	2	protein_coding	acyl-CoA oxidase 3	Encodes an acyl-CoA oxidase with specificity for m	acyl-CoA oxidase 3 (ACX3); FUNCTIONS IN: acyl-CoA	3
37	at1g20640	at1g20640.2	2	140	761	540	25	2	protein_coding	Plant regulator RWP-RK family protein		Plant regulator RWP-RK family protein; CONTAINS In	3
44	at1g28090	at1g28090.1	11	2122	2381	139	5	2	protein_coding	Polynucleotide adenylyltransferase family protein		Polynucleotide adenylyltransferase family protein;	3
44	at1g28090	at1g28090.2	10	2122	2381	139	5	2	protein_coding	Polynucleotide adenylyltransferase family protein		Polynucleotide adenylyltransferase family protein;	3
44	at1g28090	at1g28090.3	9	2122	2381	139	5	2	protein_coding	Polynucleotide adenylyltransferase family protein		Polynucleotide adenylyltransferase family protein;	3
66	at1g50970	at1g50970.1	11	2664	3094	165	71	2	protein_coding	Membrane trafficking VPS53 family protein		Membrane trafficking VPS53 family protein; FUNCTIO	3
71	at1g52220	at1g52220.1	2	256	464	2573	48	2	protein_coding			FUNCTIONS IN: molecular_function unknown; INVOLVED	3
71	at1g52220	at1g52220.2	2	256	464	2573	48	2	protein_coding			FUNCTIONS IN: molecular_function unknown; INVOLVED	3
71	at1g52220	at1g52220.3	2	256	464	2573	48	2	protein_coding			FUNCTIONS IN: molecular_function unknown; INVOLVED	3
94	at1g65950	at1g65950.1	10	2403	3181	140	10	2	protein_coding	Protein kinase superfamily protein		Protein kinase superfamily protein; CONTAINS Inter	3
97	at1g66880	at1g66880.1	5	5131	6965	444	61	2	protein_coding	Protein kinase superfamily protein		Protein kinase superfamily protein; FUNCTIONS IN:	3
99	at1g67500	at1g67500.1	13	6703	6952	244	17	2	protein_coding	recovery protein 3	Encodes the catalytic subunit of DNA polymerase ze	recovery protein 3 (REV3); CONTAINS InterPro DOMAI	3
131	at2g17760	at2g17760.1	2	479	1170	548	22	2	protein_coding	Eukaryotic aspartyl protease family protein		Eukaryotic aspartyl protease family protein; FUNCT	3
145	at2g25660	at2g25660.1	11	4257	4576	658	20	2	protein_coding	embryo defective 2410		embryo defective 2410 (emb2410); FUNCTIONS IN: mol	3
161	at2g35510	at2g35510.1	4	710	1371	1712	83	2	protein_coding	similar to RCD one 1	Encodes a WWE domain-containing protein with 76% s	similar to RCD one 1 (SRO1); FUNCTIONS IN: NAD+ AD	3
166	at2g36850	at2g36850.1	11	2903	3214	3812	33	2	protein_coding	glucan synthase-like 8	Encodes GSL8 a member of the Glucan Synthase-Like	glucan synthase-like 8 (GSL8); FUNCTIONS IN: trans	3
177	at2g40410	at2g40410.1	7	1473	1722	378	81	2	protein_coding	Staphylococcal nuclease homologue		Staphylococcal nuclease homologue; FUNCTIONS IN: n	3
177	at2g40410	at2g40410.2	7	1473	1722	378	81	2	protein_coding	Staphylococcal nuclease homologue		Staphylococcal nuclease homologue; FUNCTIONS IN: n	3
181	at2g41880	at2g41880.1	9	1991	2191	633	98	2	protein_coding	guanylate kinase 1	Guanylate kinase. Involved in nucleotide metabolis	guanylate kinase 1 (GK-1); FUNCTIONS IN: guanylate	3
182	at2g42500	at2g42500.1	10	2670	3468	1195	33	2	protein_coding	protein phosphatase 2A-3	Encodes one of the isoforms of the catalytic subun	protein phosphatase 2A-3 (PP2A-3); FUNCTIONS IN: h	3
182	at2g42500	at2g42500.3	7	2670	3468	1195	33	2	protein_coding	protein phosphatase 2A-3	Encodes one of the isoforms of the catalytic subun	protein phosphatase 2A-3 (PP2A-3); FUNCTIONS IN: h	3
209	at3g03690	at3g03690.1	2	708	1360	75	10	2	protein_coding	Core-2/I-branching beta-16-N-acetylglucosaminyltra		unfertilized embryo sac 7 (UNE7); FUNCTIONS IN: tr	3
210	at3g04020	at3g04020.1	7	1041	1432	64	8	2	protein_coding			unknown protein; Has 26 Blast hits to 25 proteins	3
211	at3g04730	at3g04730.1	4	793	1602	2675	52	2	protein_coding	indoleacetic acid-induced protein 16	early auxin-induced (IAA16)	indoleacetic acid-induced protein 16 (IAA16); FUNC	3
230	at3g16700	at3g16700.1	3	510	1107	69	14	2	protein_coding	Fumarylacetoacetate (FAA) hydrolase family		Fumarylacetoacetate (FAA) hydrolase family; FUNCTI	3
230	at3g16700	at3g16700.2	3	510	1107	69	14	2	protein_coding	Fumarylacetoacetate (FAA) hydrolase family		Fumarylacetoacetate (FAA) hydrolase family; FUNCTI	3
233	at3g20390	at3g20390.1	2	373	618	4387	129	2	protein_coding	endoribonuclease L-PSP family protein		endoribonuclease L-PSP family protein; FUNCTIONS I	3
256	at3g28956	at3g28956.1	4	682	1488	24	12	2	protein_coding	RNA polymerase II Rpb4 core protein		RNA polymerase II Rpb4 core protein; FUNCTIONS IN:	3
262	at3g43300	at3g43300.1	25	7832	8586	3051	52	2	protein_coding	HOPM interactor 7	AtMIN7 is an immunity associated Arabidopsis prote	HOPM interactor 7 (ATMIN7); FUNCTIONS IN: protein	3
262	at3g43300	at3g43300.2	25	7832	8586	3051	52	2	protein_coding	HOPM interactor 7	AtMIN7 is an immunity associated Arabidopsis prote	HOPM interactor 7 (ATMIN7); FUNCTIONS IN: protein	3
268	at3g49120	at3g49120.1	2	399	1662	6262	102	2	protein_coding	peroxidase CB	Class III peroxidase Perx34. Expressed in roots le	peroxidase CB (PRXCB); FUNCTIONS IN: peroxidase ac	3
273	at3g50550	at3g50550.1	3	382	803	612	30	2	protein_coding			unknown protein; Has 75703 Blast hits to 19796 pro	3
273	at3g50550	at3g50550.2	3	382	803	612	30	2	protein_coding			unknown protein; Has 75703 Blast hits to 19796 pro	3
284	at3g54480	at3g54480.1	3	809	1883	435	34	2	protein_coding	SKP1/ASK-interacting protein 5	Encodes an SKP1 interacting partner (SKIP5).	SKP1/ASK-interacting protein 5 (SKIP5); CONTAINS I	3
296	at3g57550	at3g57550.1	2	296	628	1144	38	2	protein_coding	guanylate kinase	guanylate kinase	guanylate kinase (AGK2); CONTAINS InterPro DOMAIN/	3
296	at3g57550	at3g57550.2	2	296	628	1144	38	2	protein_coding	guanylate kinase	guanylate kinase	guanylate kinase (AGK2); CONTAINS InterPro DOMAIN/	3
301	at3g59660	at3g59660.1	15	3145	3722	2083	70	2	protein_coding	C2 domain-containing protein / GRAM domain-contain		C2 domain-containing protein / GRAM domain-contain	3
309	at3g62370	at3g62370.1	5	1030	1584	354	41	2	protein_coding	heme binding		heme binding; FUNCTIONS IN: heme binding; INVOLVED	3
349	at4g23250	at4g23250.1	9	3330	3726	212	32	2	protein_coding	kinases;protein kinases		EMBRYO DEFECTIVE 1290 (EMB1290); FUNCTIONS IN: pro	3
356	at4g24680	at4g24680.1	7	2590	3335	1106	47	2	protein_coding	modifier of snc1	Encodes MOS1 (MODIFIER OF snc1). MOS1 contains a	MODIFIER OF snc1 (MOS1); FUNCTIONS IN: molecular_f	3
365	at4g26110	at4g26110.1	11	2310	2837	773	6	2	protein_coding	nucleosome assembly protein1;1	Encodes a member of a small gene family of protein	nucleosome assembly protein1;1 (NAP1;1); FUNCTIONS	3
372	at4g27820	at4g27820.1	12	2337	2698	275	20	2	protein_coding	beta glucosidase 9		beta glucosidase 9 (BGLU9); FUNCTIONS IN: cation b	3
386	at4g35790	at4g35790.1	5	1583	2081	1962	11	2	protein_coding	phospholipase D delta	Encodes a protein with phospholipase D activity. I	phospholipase D delta (PLDDELTA); FUNCTIONS IN: ph	3
386	at4g35790	at4g35790.2	5	1583	2081	1962	11	2	protein_coding	phospholipase D delta	Encodes a protein with phospholipase D activity. I	phospholipase D delta (PLDDELTA); FUNCTIONS IN: ph	3
386	at4g35790	at4g35790.3	4	1583	2081	1962	11	2	protein_coding	phospholipase D delta	Encodes a protein with phospholipase D activity. I	phospholipase D delta (PLDDELTA); FUNCTIONS IN: ph	3
397	at5g03730	at5g03730.1	9	1997	2505	2618	35	2	protein_coding	Protein kinase superfamily protein	Homologous to the RAF family of serine/threonine p	CONSTITUTIVE TRIPLE RESPONSE 1 (CTR1); CONTAINS In	3
397	at5g03730	at5g03730.2	10	1997	2505	2618	35	2	protein_coding	Protein kinase superfamily protein	Homologous to the RAF family of serine/threonine p	CONSTITUTIVE TRIPLE RESPONSE 1 (CTR1); CONTAINS In	3
406	at5g06770	at5g06770.1	2	817	2007	68	4	2	protein_coding	KH domain-containing protein / zinc finger (CCCH t		KH domain-containing protein / zinc finger (CCCH t	3
412	at5g09830	at5g09830.1	2	369	1065	310	7	2	protein_coding	BolA-like family protein		BolA-like family protein; CONTAINS InterPro DOMAIN	3
424	at5g16680	at5g16680.1	11	5354	5893	1183	18	2	protein_coding	RING/FYVE/PHD zinc finger superfamily protein		RING/FYVE/PHD zinc finger superfamily protein; FUN	3
429	at5g19400	at5g19400.1	7	4283	4593	2387	10	2	protein_coding	Telomerase activating protein Est1	Encodes SMG7 a protein that possesses an evolution	SMG7; CONTAINS InterPro DOMAIN/s: Telomerase activ	3
429	at5g19400	at5g19400.3	7	4283	4593	2387	10	2	protein_coding	Telomerase activating protein Est1	Encodes SMG7 a protein that possesses an evolution	SMG7; CONTAINS InterPro DOMAIN/s: Telomerase activ	3
446	at5g35180	at5g35180.1	15	5306	6209	1252	28	2	protein_coding	Protein of unknown function (DUF1336)		FUNCTIONS IN: phosphoinositide binding; INVOLVED I	3
446	at5g35180	at5g35180.2	15	5306	6209	1252	28	2	protein_coding	Protein of unknown function (DUF1336)		FUNCTIONS IN: phosphoinositide binding; INVOLVED I	3
446	at5g35180	at5g35180.3	15	5306	6209	1252	28	2	protein_coding	Protein of unknown function (DUF1336)		FUNCTIONS IN: phosphoinositide binding; INVOLVED I	3
446	at5g35180	at5g35180.4	18	5306	6209	1252	28	2	protein_coding	Protein of unknown function (DUF1336)		FUNCTIONS IN: phosphoinositide binding; INVOLVED I	3
455	at5g41600	at5g41600.1	2	302	780	1672	57	2	protein_coding	VIRB2-interacting protein 3		VIRB2-interacting protein 3 (BTI3); INVOLVED IN: b	3
479	at5g53360	at5g53360.1	2	373	1003	288	13	2	protein_coding	TRAF-like superfamily protein		TRAF-like superfamily protein; FUNCTIONS IN: ubiqu	3
496	at5g63800	at5g63800.1	3	2426	2733	2481	57	2	protein_coding	Glycosyl hydrolase family 35 protein	Involved in mucilage formation. Mutants form colum	MUCILAGE-MODIFIED 2 (MUM2); FUNCTIONS IN: beta-gal	3
500	at5g65080	at5g65080.1	6	3782	4601	453	14	2	protein_coding	K-box region and MADS-box transcription factor fam	Is upregulated during vernalization and regulates	MADS AFFECTING FLOWERING 5 (MAF5); FUNCTIONS IN: s	3
500	at5g65080	at5g65080.2	5	3782	4601	453	14	2	protein_coding	K-box region and MADS-box transcription factor fam	Is upregulated during vernalization and regulates	MADS AFFECTING FLOWERING 5 (MAF5); FUNCTIONS IN: s	3
501	at5g65685	at5g65685.1	11	2105	2350	330	22	2	protein_coding	UDP-Glycosyltransferase superfamily protein		UDP-Glycosyltransferase superfamily protein; FUNCT	3
501	at5g65685	at5g65685.2	11	2105	2350	330	22	2	protein_coding	UDP-Glycosyltransferase superfamily protein		UDP-Glycosyltransferase superfamily protein; FUNCT	3
308	at3g62360	at3g62360.1	17	4782	5084	1461	64	42	protein_coding	Carbohydrate-binding-like fold		Carbohydrate-binding-like fold; FUNCTIONS IN: carb	7
298	at3g58050	at3g58050.1	4	969	1232	920	69	33	protein_coding			unknown protein; BEST Arabidopsis thaliana protein	7
130	at2g16940	at2g16940.2	15	3571	3965	1939	75	31	protein_coding	Splicing factor CC1-like		Splicing factor CC1-like; FUNCTIONS IN: RNA bindin	7
274	at3g50590	at3g50590.1	18	4074	4459	2557	94	28	protein_coding	Transducin/WD40 repeat-like superfamily protein		Transducin/WD40 repeat-like superfamily protein; F	7
400	at5g04290	at5g04290.1	16	3731	4095	1153	86	18	protein_coding	kow domain-containing transcription factor 1	Encodes SPT5-Like a member of the nuclear SPT5 (Su	kow domain-containing transcription factor 1 (KTF1	7
114	at1g75560	at1g75560.1	3	980	2052	1239	37	15	protein_coding	zinc knuckle (CCHC-type) family protein		zinc knuckle (CCHC-type) family protein; FUNCTIONS	7
114	at1g75560	at1g75560.2	3	980	2052	1239	37	15	protein_coding	zinc knuckle (CCHC-type) family protein		zinc knuckle (CCHC-type) family protein; FUNCTIONS	7
221	at3g12130	at3g12130.1	2	941	2177	589	17	15	protein_coding	KH domain-containing protein / zinc finger (CCCH t		KH domain-containing protein / zinc finger (CCCH t	7
137	at2g22980	at2g22980.1	11	2361	3753	1085	134	14	protein_coding	serine carboxypeptidase-like 13		serine carboxypeptidase-like 13 (SCPL13); FUNCTION	7
137	at2g22980	at2g22980.2	11	2361	3753	1085	134	14	protein_coding	serine carboxypeptidase-like 13		serine carboxypeptidase-like 13 (SCPL13); FUNCTION	7
137	at2g22980	at2g22980.3	11	2361	3753	1085	134	14	protein_coding	serine carboxypeptidase-like 13		serine carboxypeptidase-like 13 (SCPL13); FUNCTION	7
137	at2g22980	at2g22980.4	11	2361	3753	1085	134	14	protein_coding	serine carboxypeptidase-like 13		serine carboxypeptidase-like 13 (SCPL13); FUNCTION	7
260	at3g42150	at3g42150.1	2	236	1900	266	58	14	protein_coding			unknown protein; FUNCTIONS IN: molecular_function	7
263	at3g44530	at3g44530.1	7	4148	4439	267	24	13	protein_coding	homolog of histone chaperone HIRA	Encodes a nuclear localized WD-repeat containing p	homolog of histone chaperone HIRA (HIRA); CONTAINS	7
263	at3g44530	at3g44530.2	8	4148	4439	267	24	13	protein_coding	homolog of histone chaperone HIRA	Encodes a nuclear localized WD-repeat containing p	homolog of histone chaperone HIRA (HIRA); CONTAINS	7
332	at4g13460	at4g13460.1	2	296	2821	674	18	13	protein_coding	SU(VAR)3-9 homolog 9	Encodes a SU(VAR)3-9 homolog a SET domain protein.	SU(VAR)3-9 homolog 9 (SUVH9); FUNCTIONS IN: zinc i	7
406	at5g06770	at5g06770.1	2	817	2007	212	26	11	protein_coding	KH domain-containing protein / zinc finger (CCCH t		KH domain-containing protein / zinc finger (CCCH t	7
417	at5g12240	at5g12240.2	3	423	1311	495	19	11	protein_coding			unknown protein; Has 1807 Blast hits to 1807 prote	7
437	at5g22720	at5g22720.2	6	1125	1494	79	40	10	protein_coding	F-box/RNI-like superfamily protein		F-box/RNI-like superfamily protein; CONTAINS Inter	7
55	at1g33265	at1g33265.1	2	302	890	260	12	9	protein_coding	Transmembrane proteins 14C		Transmembrane proteins 14C; INVOLVED IN: biologica	7
436	at5g22030	at5g22030.1	13	5109	5644	435	37	9	protein_coding	ubiquitin-specific protease 8		ubiquitin-specific protease 8 (UBP8); FUNCTIONS IN	7
436	at5g22030	at5g22030.2	14	5109	5644	435	37	9	protein_coding	ubiquitin-specific protease 8		ubiquitin-specific protease 8 (UBP8); FUNCTIONS IN	7
483	at5g56140	at5g56140.1	3	884	1800	1889	52	9	protein_coding	RNA-binding KH domain-containing protein		RNA-binding KH domain-containing protein; FUNCTION	7
354	at4g24100	at4g24100.1	15	3219	3435	284	14	8	protein_coding	Protein kinase superfamily protein		Protein kinase superfamily protein; FUNCTIONS IN:	7
367	at4g26480	at4g26480.1	5	1234	2462	1121	24	8	protein_coding	RNA-binding KH domain-containing protein		RNA-binding KH domain-containing protein; FUNCTION	7
52	at1g31910	at1g31910.1	5	2185	2561	3311	31	7	protein_coding	GHMP kinase family protein		GHMP kinase family protein; FUNCTIONS IN: kinase a	7
52	at1g31910	at1g31910.2	5	2185	2561	3311	31	7	protein_coding	GHMP kinase family protein		GHMP kinase family protein; FUNCTIONS IN: kinase a	7
155	at2g30945	at2g30945.1	2	288	1340	47	11	7	other_rna				7
217	at3g10270	at3g10270.1	11	2249	2650	822	33	7	protein_coding	DNA GYRASE B1	Protein targeting to mitochondria is influenced by	DNA GYRASE B1 (GYRB1); FUNCTIONS IN: DNA topoisome	7
199	at2g48110	at2g48110.1	6	1840	2145	740	33	6	protein_coding	reduced epidermal fluorescence 4	Encodes a novel protein of unknown function with h	REDUCED EPIDERMAL FLUORESCENCE 4 (REF4); BEST Arab	7
381	at4g32660	at4g32660.1	6	1283	1807	545	87	6	protein_coding	Protein kinase superfamily protein	Encodes protein kinase AME3.	AME3; FUNCTIONS IN: protein serine/threonine kinas	7
381	at4g32660	at4g32660.2	6	1283	1807	545	87	6	protein_coding	Protein kinase superfamily protein	Encodes protein kinase AME3.	AME3; FUNCTIONS IN: protein serine/threonine kinas	7
381	at4g32660	at4g32660.3	7	1283	1807	545	87	6	protein_coding	Protein kinase superfamily protein	Encodes protein kinase AME3.	AME3; FUNCTIONS IN: protein serine/threonine kinas	7
404	at5g05600	at5g05600.1	2	682	2235	14831	256	6	protein_coding	2-oxoglutarate (2OG) and Fe(II)-dependent oxygenas		2-oxoglutarate (2OG) and Fe(II)-dependent oxygenas	7
463	at5g44565	at5g44565.1	2	204	1340	188	23	6	protein_coding			unknown protein; FUNCTIONS IN: molecular_function	7
473	at5g50950	at5g50950.1	11	2699	3023	11476	282	6	protein_coding	FUMARASE 2	Encodes a fumarase enzyme initially shown to be in	FUMARASE 2 (FUM2); FUNCTIONS IN: fumarate hydratas	7
473	at5g50950	at5g50950.2	11	2699	3023	11476	282	6	protein_coding	FUMARASE 2	Encodes a fumarase enzyme initially shown to be in	FUMARASE 2 (FUM2); FUNCTIONS IN: fumarate hydratas	7
473	at5g50950	at5g50950.3	10	2699	3023	11476	282	6	protein_coding	FUMARASE 2	Encodes a fumarase enzyme initially shown to be in	FUMARASE 2 (FUM2); FUNCTIONS IN: fumarate hydratas	7
479	at5g53360	at5g53360.1	2	373	1003	232	17	6	protein_coding	TRAF-like superfamily protein		TRAF-like superfamily protein; FUNCTIONS IN: ubiqu	7
507	at5g67590	at5g67590.1	2	231	652	1778	23	6	protein_coding	NADH-ubiquinone oxidoreductase-related	Mutant leaves have a reduced capacity for cold acc	FROSTBITE1 (FRO1); CONTAINS InterPro DOMAIN/s: ETC	7
58	at1g34030	at1g34030.1	3	616	1399	2326	15	5	protein_coding	Ribosomal protein S13/S18 family		Ribosomal protein S13/S18 family; FUNCTIONS IN: st	7
192	at2g45380	at2g45380.1	7	1470	2110	891	12	5	protein_coding			FUNCTIONS IN: molecular_function unknown; INVOLVED	7
203	at3g01850	at3g01850.1	8	1400	1888	815	30	5	protein_coding	Aldolase-type TIM barrel family protein		Aldolase-type TIM barrel family protein; FUNCTIONS	7
203	at3g01850	at3g01850.2	8	1400	1888	815	30	5	protein_coding	Aldolase-type TIM barrel family protein		Aldolase-type TIM barrel family protein; FUNCTIONS	7
226	at3g13440	at3g13440.1	2	978	1492	144	8	5	protein_coding	S-adenosyl-L-methionine-dependent methyltransferas		S-adenosyl-L-methionine-dependent methyltransferas	7
372	at4g27820	at4g27820.1	12	2337	2698	382	18	5	protein_coding	beta glucosidase 9		beta glucosidase 9 (BGLU9); FUNCTIONS IN: cation b	7
431	at5g20500	at5g20500.1	2	212	802	1708	16	5	protein_coding	Glutaredoxin family protein		Glutaredoxin family protein; FUNCTIONS IN: electro	7
446	at5g35180	at5g35180.1	15	5306	6209	1569	19	5	protein_coding	Protein of unknown function (DUF1336)		FUNCTIONS IN: phosphoinositide binding; INVOLVED I	7
446	at5g35180	at5g35180.2	15	5306	6209	1569	19	5	protein_coding	Protein of unknown function (DUF1336)		FUNCTIONS IN: phosphoinositide binding; INVOLVED I	7
446	at5g35180	at5g35180.3	15	5306	6209	1569	19	5	protein_coding	Protein of unknown function (DUF1336)		FUNCTIONS IN: phosphoinositide binding; INVOLVED I	7
446	at5g35180	at5g35180.4	18	5306	6209	1569	19	5	protein_coding	Protein of unknown function (DUF1336)		FUNCTIONS IN: phosphoinositide binding; INVOLVED I	7
452	at5g40490	at5g40490.1	2	232	676	730	19	5	protein_coding	RNA-binding (RRM/RBD/RNP motifs) family protein		RNA-binding (RRM/RBD/RNP motifs) family protein; F	7
75	at1g54390	at1g54390.1	3	1057	1858	301	4	4	protein_coding	PHD finger protein-related	ING2 encodes a member of the Inhibitor of Growth f	INHIBITOR OF GROWTH 2 (ING2); BEST Arabidopsis tha	7
75	at1g54390	at1g54390.2	4	1057	1858	301	4	4	protein_coding	PHD finger protein-related	ING2 encodes a member of the Inhibitor of Growth f	INHIBITOR OF GROWTH 2 (ING2); BEST Arabidopsis tha	7
75	at1g54390	at1g54390.3	4	1057	1858	301	4	4	protein_coding	PHD finger protein-related	ING2 encodes a member of the Inhibitor of Growth f	INHIBITOR OF GROWTH 2 (ING2); BEST Arabidopsis tha	7
75	at1g54390	at1g54390.4	5	1057	1858	301	4	4	protein_coding	PHD finger protein-related	ING2 encodes a member of the Inhibitor of Growth f	INHIBITOR OF GROWTH 2 (ING2); BEST Arabidopsis tha	7
75	at1g54390	at1g54390.5	5	1057	1858	301	4	4	protein_coding	PHD finger protein-related	ING2 encodes a member of the Inhibitor of Growth f	INHIBITOR OF GROWTH 2 (ING2); BEST Arabidopsis tha	7
75	at1g54390	at1g54390.6	5	1057	1858	301	4	4	protein_coding	PHD finger protein-related	ING2 encodes a member of the Inhibitor of Growth f	INHIBITOR OF GROWTH 2 (ING2); BEST Arabidopsis tha	7
96	at1g66880	at1g66880.1	4	3919	6025	1552	130	4	protein_coding	Protein kinase superfamily protein		Protein kinase superfamily protein; FUNCTIONS IN:	7
163	at2g36060	at2g36060.1	3	675	1292	1466	37	4	protein_coding	MMS ZWEI homologue 3	MMZ3/UEV1C encodes a protein that may play a role	MMS ZWEI homologue 3 (MMZ3); CONTAINS InterPro DOM	7
163	at2g36060	at2g36060.2	3	675	1292	1466	37	4	protein_coding	MMS ZWEI homologue 3	MMZ3/UEV1C encodes a protein that may play a role	MMS ZWEI homologue 3 (MMZ3); CONTAINS InterPro DOM	7
163	at2g36060	at2g36060.3	3	675	1292	1466	37	4	protein_coding	MMS ZWEI homologue 3	MMZ3/UEV1C encodes a protein that may play a role	MMS ZWEI homologue 3 (MMZ3); CONTAINS InterPro DOM	7
198	at2g47710	at2g47710.1	3	505	940	4658	23	4	protein_coding	Adenine nucleotide alpha hydrolases-like superfami		Adenine nucleotide alpha hydrolases-like superfami	7
204	at3g02600	at3g02600.4	2	748	1832	1032	37	4	protein_coding	lipid phosphate phosphatase 3	Encodes phosphatidic acid phosphatase. Expressed d	lipid phosphate phosphatase 3 (LPP3); FUNCTIONS IN	7
259	at3g33530	at3g33530.1	9	4132	4722	1468	64	4	protein_coding	Transducin family protein / WD-40 repeat family pr		Transducin family protein / WD-40 repeat family pr	7
259	at3g33530	at3g33530.2	11	4132	4722	1468	64	4	protein_coding	Transducin family protein / WD-40 repeat family pr		Transducin family protein / WD-40 repeat family pr	7
259	at3g33530	at3g33530.3	11	4132	4722	1468	64	4	protein_coding	Transducin family protein / WD-40 repeat family pr		Transducin family protein / WD-40 repeat family pr	7
276	at3g52100	at3g52100.1	3	487	761	214	44	4	protein_coding	RING/FYVE/PHD-type zinc finger family protein		RING/FYVE/PHD-type zinc finger family protein; FUN	7
297	at3g57880	at3g57880.1	2	2574	3286	670	5	4	protein_coding	Calcium-dependent lipid-binding (CaLB domain) plan		Calcium-dependent lipid-binding (CaLB domain) plan	7
324	at4g10430	at4g10430.1	2	539	1095	324	17	4	protein_coding	TMPIT-like protein		TMPIT-like protein; FUNCTIONS IN: molecular_functi	7
324	at4g10430	at4g10430.2	2	539	1095	324	17	4	protein_coding	TMPIT-like protein		TMPIT-like protein; FUNCTIONS IN: molecular_functi	7
324	at4g10430	at4g10430.3	3	539	1095	324	17	4	protein_coding	TMPIT-like protein		TMPIT-like protein; FUNCTIONS IN: molecular_functi	7
398	at5g03830	at5g03830.1	2	103	545	108	17	4	protein_coding	CDK inhibitor P21 binding protein		CDK inhibitor P21 binding protein; FUNCTIONS IN: m	7
425	at5g17170	at5g17170.1	4	861	1432	3549	33	4	protein_coding	rubredoxin family protein		enhancer of sos3-1 (ENH1); FUNCTIONS IN: electron	7
442	at5g25060	at5g25060.1	15	5112	5590	1334	18	4	protein_coding	RNA recognition motif (RRM)-containing protein		RNA recognition motif (RRM)-containing protein; FU	7
462	at5g43930	at5g43930.4	5	1061	1293	645	14	4	protein_coding	Transducin family protein / WD-40 repeat family pr		Transducin family protein / WD-40 repeat family pr	7
489	at5g59290	at5g59290.1	2	467	699	1033	13	4	protein_coding	UDP-glucuronic acid decarboxylase 3	Encodes an isoform of UDP-glucuronic acid decarbox	UDP-glucuronic acid decarboxylase 3 (UXS3); FUNCTI	7
489	at5g59290	at5g59290.2	2	467	699	1033	13	4	protein_coding	UDP-glucuronic acid decarboxylase 3	Encodes an isoform of UDP-glucuronic acid decarbox	UDP-glucuronic acid decarboxylase 3 (UXS3); FUNCTI	7
11	at1g04985	at1g04985.1	3	636	1632	715	31	3	protein_coding			unknown protein; Has 37 Blast hits to 37 proteins	7
65	at1g50970	at1g50970.1	5	834	1444	182	59	3	protein_coding	Membrane trafficking VPS53 family protein		Membrane trafficking VPS53 family protein; FUNCTIO	7
100	at1g68310	at1g68310.1	5	1171	1652	377	42	3	protein_coding	Protein of unknown function (DUF59)	Encodes a protein that has been shown to specifica	Protein of unknown function (DUF59); CONTAINS Inte	7
100	at1g68310	at1g68310.2	5	1171	1652	377	42	3	protein_coding	Protein of unknown function (DUF59)	Encodes a protein that has been shown to specifica	Protein of unknown function (DUF59); CONTAINS Inte	7
105	at1g71190	at1g71190.1	6	1179	1451	311	11	3	protein_coding	senescence associated gene 18	Senescence associated gene (SAG). Expression induc	senescence associated gene 18 (SAG18); FUNCTIONS I	7
125	at2g06025	at2g06025.1	6	2539	2895	868	74	3	protein_coding	Acyl-CoA N-acyltransferases (NAT) superfamily prot		Acyl-CoA N-acyltransferases (NAT) superfamily prot	7
145	at2g25660	at2g25660.1	11	4257	4576	1033	23	3	protein_coding	embryo defective 2410		embryo defective 2410 (emb2410); FUNCTIONS IN: mol	7
154	at2g30700	at2g30700.1	7	2092	3210	678	8	3	protein_coding			unknown protein; BEST Arabidopsis thaliana protein	7
175	at2g39780	at2g39780.1	5	877	1255	1079	26	3	protein_coding	ribonuclease 2	S-like ribonuclease	ribonuclease 2 (RNS2); FUNCTIONS IN: ribonuclease	7
180	at2g41880	at2g41880.1	2	193	622	266	36	3	protein_coding	guanylate kinase 1	Guanylate kinase. Involved in nucleotide metabolis	guanylate kinase 1 (GK-1); FUNCTIONS IN: guanylate	7
184	at2g43640	at2g43640.1	4	1009	1629	295	14	3	protein_coding	Signal recognition particle SRP9/SRP14 subunit		Signal recognition particle SRP9/SRP14 subunit; FU	7
184	at2g43640	at2g43640.3	4	1009	1629	295	14	3	protein_coding	Signal recognition particle SRP9/SRP14 subunit		Signal recognition particle SRP9/SRP14 subunit; FU	7
245	at3g26590	at3g26590.1	3	483	909	933	25	3	protein_coding	MATE efflux family protein		MATE efflux family protein; FUNCTIONS IN: antiport	7
254	at3g28900	at3g28900.1	3	500	1691	661	13	3	protein_coding	Ribosomal protein L34e superfamily protein		Ribosomal protein L34e superfamily protein; FUNCTI	7
322	at4g09012	at4g09012.1	2	72	1573	10	10	3	protein_coding	Mitochondrial ribosomal protein L27		Mitochondrial ribosomal protein L27; CONTAINS Inte	7
329	at4g12850	at4g12850.3	2	229	1108	60	8	3	protein_coding	Far-red impaired responsive (FAR1) family protein		Far-red impaired responsive (FAR1) family protein;	7
384	at4g33625	at4g33625.1	3	420	1103	715	80	3	protein_coding			FUNCTIONS IN: molecular_function unknown; INVOLVED	7
384	at4g33625	at4g33625.2	3	420	1103	715	80	3	protein_coding			FUNCTIONS IN: molecular_function unknown; INVOLVED	7
4	at1g02305	at1g02305.1	5	959	1156	2924	7	2	protein_coding	Cysteine proteinases superfamily protein		Cysteine proteinases superfamily protein; FUNCTION	7
14	at1g06290	at1g06290.1	2	541	1002	1269	20	2	protein_coding	acyl-CoA oxidase 3	Encodes an acyl-CoA oxidase with specificity for m	acyl-CoA oxidase 3 (ACX3); FUNCTIONS IN: acyl-CoA	7
41	at1g21930	at1g21930.1	2	77	1155	532	5	2	protein_coding			unknown protein; BEST Arabidopsis thaliana protein	7
61	at1g48090	at1g48090.1	57	23024	23651	2026	68	2	protein_coding	calcium-dependent lipid-binding family protein		calcium-dependent lipid-binding family protein; FU	7
67	at1g50970	at1g50970.1	13	3156	3350	182	59	2	protein_coding	Membrane trafficking VPS53 family protein		Membrane trafficking VPS53 family protein; FUNCTIO	7
78	at1g55140	at1g55140.1	4	663	1501	193	4	2	protein_coding	Ribonuclease III family protein		Ribonuclease III family protein; FUNCTIONS IN: RNA	7
78	at1g55140	at1g55140.2	4	663	1501	193	4	2	protein_coding	Ribonuclease III family protein		Ribonuclease III family protein; FUNCTIONS IN: RNA	7
94	at1g65950	at1g65950.1	10	2403	3181	146	12	2	protein_coding	Protein kinase superfamily protein		Protein kinase superfamily protein; CONTAINS Inter	7
117	at1g79830	at1g79830.3	2	306	528	3183	100	2	protein_coding	golgin candidate 5	This gene is predicted to encode a protein that fu	golgin candidate 5 (GC5); FUNCTIONS IN: protein bi	7
117	at1g79830	at1g79830.4	2	306	528	3183	100	2	protein_coding	golgin candidate 5	This gene is predicted to encode a protein that fu	golgin candidate 5 (GC5); FUNCTIONS IN: protein bi	7
127	at2g13790	at2g13790.1	3	517	1394	1769	134	2	protein_coding	somatic embryogenesis receptor-like kinase 4		somatic embryogenesis receptor-like kinase 4 (SERK	7
139	at2g23985	at2g23985.1	2	250	632	115	31	2	protein_coding			unknown protein; Has 2 Blast hits to 2 proteins in	7
139	at2g23985	at2g23985.2	2	250	632	115	31	2	protein_coding			unknown protein; Has 2 Blast hits to 2 proteins in	7
147	at2g26210	at2g26210.1	4	866	1345	1095	33	2	protein_coding	Ankyrin repeat family protein		Ankyrin repeat family protein; CONTAINS InterPro D	7
147	at2g26210	at2g26210.2	4	866	1345	1095	33	2	protein_coding	Ankyrin repeat family protein		Ankyrin repeat family protein; CONTAINS InterPro D	7
147	at2g26210	at2g26210.3	4	866	1345	1095	33	2	protein_coding	Ankyrin repeat family protein		Ankyrin repeat family protein; CONTAINS InterPro D	7
160	at2g35450	at2g35450.1	9	1746	2093	448	12	2	protein_coding	catalytics;hydrolases		catalytics;hydrolases; FUNCTIONS IN: hydrolase act	7
190	at2g45140	at2g45140.1	6	1073	1737	918	6	2	protein_coding	plant VAP homolog 12	Encodes a Plant VAMP-Associated protein that local	plant VAP homolog 12 (PVA12); FUNCTIONS IN: struct	7
200	at2g48160	at2g48160.1	10	5937	7054	1729	24	2	protein_coding	Tudor/PWWP/MBT domain-containing protein		Tudor/PWWP/MBT domain-containing protein; CONTAINS	7
205	at3g02730	at3g02730.1	2	306	892	2710	74	2	protein_coding	thioredoxin F-type 1		thioredoxin F-type 1 (TRXF1); FUNCTIONS IN: enzyme	7
213	at3g05160	at3g05160.1	17	3002	3779	1159	12	2	protein_coding	Major facilitator superfamily protein		Major facilitator superfamily protein; FUNCTIONS I	7
215	at3g08840	at3g08840.2	4	518	1018	623	60	2	protein_coding	D-alanine--D-alanine ligase family		D-alanine--D-alanine ligase family; FUNCTIONS IN:	7
215	at3g08840	at3g08840.3	3	518	1018	623	60	2	protein_coding	D-alanine--D-alanine ligase family		D-alanine--D-alanine ligase family; FUNCTIONS IN:	7
218	at3g10480	at3g10480.3	7	1546	1775	665	9	2	protein_coding	NAC domain containing protein 50		NAC domain containing protein 50 (NAC050); FUNCTIO	7
222	at3g12250	at3g12250.1	6	1532	2207	245	7	2	protein_coding	TGACG motif-binding factor 6	basic leucine zipper transcription factor involved	TGACG motif-binding factor 6 (TGA6); CONTAINS Inte	7
222	at3g12250	at3g12250.2	7	1532	2207	245	7	2	protein_coding	TGACG motif-binding factor 6	basic leucine zipper transcription factor involved	TGACG motif-binding factor 6 (TGA6); CONTAINS Inte	7
222	at3g12250	at3g12250.3	5	1532	2207	245	7	2	protein_coding	TGACG motif-binding factor 6	basic leucine zipper transcription factor involved	TGACG motif-binding factor 6 (TGA6); CONTAINS Inte	7
222	at3g12250	at3g12250.4	6	1532	2207	245	7	2	protein_coding	TGACG motif-binding factor 6	basic leucine zipper transcription factor involved	TGACG motif-binding factor 6 (TGA6); CONTAINS Inte	7
222	at3g12250	at3g12250.5	7	1532	2207	245	7	2	protein_coding	TGACG motif-binding factor 6	basic leucine zipper transcription factor involved	TGACG motif-binding factor 6 (TGA6); CONTAINS Inte	7
225	at3g12680	at3g12680.1	11	2127	3534	432	10	2	protein_coding	floral homeotic protein (HUA1)	Member of the floral homeotic AGAMOUS pathway.	ENHANCER OF AG-4 1 (HUA1); CONTAINS InterPro DOMAI	7
231	at3g18140	at3g18140.1	3	394	634	1055	12	2	protein_coding	Transducin/WD40 repeat-like superfamily protein		Transducin/WD40 repeat-like superfamily protein; C	7
256	at3g28956	at3g28956.1	4	682	1488	35	12	2	protein_coding	RNA polymerase II Rpb4 core protein		RNA polymerase II Rpb4 core protein; FUNCTIONS IN:	7
284	at3g54480	at3g54480.1	3	809	1883	726	43	2	protein_coding	SKP1/ASK-interacting protein 5	Encodes an SKP1 interacting partner (SKIP5).	SKP1/ASK-interacting protein 5 (SKIP5); CONTAINS I	7
285	at3g54620	at3g54620.3	3	683	861	2004	49	2	protein_coding	basic leucine zipper 25	bZIP transcription factor-like protein mRNA	basic leucine zipper 25 (BZIP25); FUNCTIONS IN: pr	7
323	at4g10060	at4g10060.1	2	111	2232	2291	80	2	protein_coding	Beta-glucosidase GBA2 type family protein		Beta-glucosidase GBA2 type family protein; FUNCTIO	7
326	at4g11410	at4g11410.1	3	534	1049	590	16	2	protein_coding	NAD(P)-binding Rossmann-fold superfamily protein		NAD(P)-binding Rossmann-fold superfamily protein;	7
335	at4g14880	at4g14880.1	10	1971	2373	5388	22	2	protein_coding	O-acetylserine (thiol) lyase (OAS-TL) isoform A1	Encodes a cytosolic isoform of cytosolic O-acetyls	O-acetylserine (thiol) lyase (OAS-TL) isoform A1 (	7
335	at4g14880	at4g14880.2	10	1971	2373	5388	22	2	protein_coding	O-acetylserine (thiol) lyase (OAS-TL) isoform A1	Encodes a cytosolic isoform of cytosolic O-acetyls	O-acetylserine (thiol) lyase (OAS-TL) isoform A1 (	7
342	at4g18370	at4g18370.1	3	606	840	715	33	2	protein_coding	DEGP protease 5	Encodes DEG5. Forms a hexamer with DEG8 in the th	DEGP protease 5 (DEG5); FUNCTIONS IN: serine-type	7
344	at4g18730	at4g18730.1	3	265	561	3367	33	2	protein_coding	ribosomal protein L16B	encodes a cytosolic ribosomal protein L16 which is	ribosomal protein L16B (RPL16B); FUNCTIONS IN: str	7
346	at4g19830	at4g19830.1	3	768	1212	263	5	2	protein_coding	FKBP-like peptidyl-prolyl cis-trans isomerase fami		FKBP-like peptidyl-prolyl cis-trans isomerase fami	7
390	at4g38330	at4g38330.1	2	116	739	42	12	2	protein_coding	Integral membrane protein hemolysin-III homolog		Integral membrane protein hemolysin-III homolog; F	7
392	at4g39420	at4g39420.2	4	2820	3718	1183	15	2	protein_coding			unknown protein; Has 46 Blast hits to 40 proteins	7
409	at5g08185	at5g08185.2	3	772	1034	145	46	2	protein_coding	microRNA162A	Encodes a microRNA that targets DCL1. MicroRNAs ar	microRNA162A (MIR162A); FUNCTIONS IN: molecular_fu	7
409	at5g08185	at5g08185.4	3	772	1034	145	46	2	protein_coding	microRNA162A	Encodes a microRNA that targets DCL1. MicroRNAs ar	microRNA162A (MIR162A); FUNCTIONS IN: molecular_fu	7
422	at5g14550	at5g14550.1	6	1273	1755	416	12	2	protein_coding	Core-2/I-branching beta-16-N-acetylglucosaminyltra		Core-2/I-branching beta-16-N-acetylglucosaminyltra	7
440	at5g24450	at5g24450.1	2	141	925	912	15	2	protein_coding	Transcription factor IIIC subunit 5		Transcription factor IIIC subunit 5; CONTAINS Inte	7
450	at5g38660	at5g38660.1	3	2598	2974	1849	21	2	protein_coding	acclimation of photosynthesis to environment	mutant has Altered acclimation responses;	ACCLIMATION OF PHOTOSYNTHESIS TO ENVIRONMENT (APE	7
450	at5g38660	at5g38660.2	7	2598	2974	1849	21	2	protein_coding	acclimation of photosynthesis to environment	mutant has Altered acclimation responses;	ACCLIMATION OF PHOTOSYNTHESIS TO ENVIRONMENT (APE	7
454	at5g41350	at5g41350.1	4	1392	2396	287	6	2	protein_coding	RING/U-box superfamily protein		RING/U-box superfamily protein; FUNCTIONS IN: zinc	7
464	at5g44572	at5g44572.1	2	149	1121	423	20	2	protein_coding			unknown protein; FUNCTIONS IN: molecular_function	7
468	at5g48335	at5g48335.1	3	267	1135	575	12	2	protein_coding			unknown protein; FUNCTIONS IN: molecular_function	7
477	at5g52070	at5g52070.1	3	898	2417	186	29	2	protein_coding	Agenet domain-containing protein		Agenet domain-containing protein; FUNCTIONS IN: RN	7
481	at5g54430	at5g54430.1	2	263	1808	2291	59	2	protein_coding	Adenine nucleotide alpha hydrolases-like superfami	Contains a universal stress protein domain. Protei	PHOS32; FUNCTIONS IN: molecular_function unknown;	7
490	at5g60540	at5g60540.1	4	870	1265	1163	14	2	protein_coding	pyridoxine biosynthesis 2	Encodes a protein predicted to function in tandem	pyridoxine biosynthesis 2 (PDX2); CONTAINS InterPr	7
498	at5g65050	at5g65050.1	2	346	2688	324	16	2	protein_coding	AGAMOUS-like 31	Originally published as Agamous like MADS-box prot	AGAMOUS-like 31 (AGL31); FUNCTIONS IN: sequence-sp	7
498	at5g65050	at5g65050.2	2	346	2688	324	16	2	protein_coding	AGAMOUS-like 31	Originally published as Agamous like MADS-box prot	AGAMOUS-like 31 (AGL31); FUNCTIONS IN: sequence-sp	7
498	at5g65050	at5g65050.3	2	346	2688	324	16	2	protein_coding	AGAMOUS-like 31	Originally published as Agamous like MADS-box prot	AGAMOUS-like 31 (AGL31); FUNCTIONS IN: sequence-sp	7
499	at5g65060	at5g65060.1	2	283	2514	157	26	2	protein_coding	K-box region and MADS-box transcription factor fam	MADS domain protein - flowering regulator that is	MADS AFFECTING FLOWERING 3 (MAF3); FUNCTIONS IN: s	7
499	at5g65060	at5g65060.2	2	283	2514	157	26	2	protein_coding	K-box region and MADS-box transcription factor fam	MADS domain protein - flowering regulator that is	MADS AFFECTING FLOWERING 3 (MAF3); FUNCTIONS IN: s	7
308	at3g62360	at3g62360.1	17	4782	5084	2036	77	52	protein_coding	Carbohydrate-binding-like fold		Carbohydrate-binding-like fold; FUNCTIONS IN: carb	8
10	at1g04490	at1g04490.1	3	1405	1847	1094	160	41	protein_coding	Protein of unknown function (DUF3527)		Protein of unknown function (DUF3527); CONTAINS In	8
10	at1g04490	at1g04490.2	3	1405	1847	1094	160	41	protein_coding	Protein of unknown function (DUF3527)		Protein of unknown function (DUF3527); CONTAINS In	8
274	at3g50590	at3g50590.1	18	4074	4459	3190	119	40	protein_coding	Transducin/WD40 repeat-like superfamily protein		Transducin/WD40 repeat-like superfamily protein; F	8
400	at5g04290	at5g04290.1	16	3731	4095	1018	87	30	protein_coding	kow domain-containing transcription factor 1	Encodes SPT5-Like a member of the nuclear SPT5 (Su	kow domain-containing transcription factor 1 (KTF1	8
298	at3g58050	at3g58050.1	4	969	1232	1109	75	23	protein_coding			unknown protein; BEST Arabidopsis thaliana protein	8
114	at1g75560	at1g75560.1	3	980	2052	1447	44	21	protein_coding	zinc knuckle (CCHC-type) family protein		zinc knuckle (CCHC-type) family protein; FUNCTIONS	8
114	at1g75560	at1g75560.2	3	980	2052	1447	44	21	protein_coding	zinc knuckle (CCHC-type) family protein		zinc knuckle (CCHC-type) family protein; FUNCTIONS	8
463	at5g44565	at5g44565.1	2	204	1340	274	43	21	protein_coding			unknown protein; FUNCTIONS IN: molecular_function	8
130	at2g16940	at2g16940.2	15	3571	3965	1993	57	20	protein_coding	Splicing factor CC1-like		Splicing factor CC1-like; FUNCTIONS IN: RNA bindin	8
483	at5g56140	at5g56140.1	3	884	1800	1986	54	18	protein_coding	RNA-binding KH domain-containing protein		RNA-binding KH domain-containing protein; FUNCTION	8
437	at5g22720	at5g22720.2	6	1125	1494	80	41	17	protein_coding	F-box/RNI-like superfamily protein		F-box/RNI-like superfamily protein; CONTAINS Inter	8
22	at1g09932	at1g09932.1	5	1183	1568	3741	119	15	protein_coding	Phosphoglycerate mutase family protein		Phosphoglycerate mutase family protein; CONTAINS I	8
22	at1g09932	at1g09932.2	5	1183	1568	3741	119	15	protein_coding	Phosphoglycerate mutase family protein		Phosphoglycerate mutase family protein; CONTAINS I	8
417	at5g12240	at5g12240.2	3	423	1311	580	27	15	protein_coding			unknown protein; Has 1807 Blast hits to 1807 prote	8
97	at1g66880	at1g66880.1	5	5131	6965	7429	764	14	protein_coding	Protein kinase superfamily protein		Protein kinase superfamily protein; FUNCTIONS IN:	8
221	at3g12130	at3g12130.1	2	941	2177	682	18	14	protein_coding	KH domain-containing protein / zinc finger (CCCH t		KH domain-containing protein / zinc finger (CCCH t	8
41	at1g21930	at1g21930.1	2	77	1155	850	21	12	protein_coding			unknown protein; BEST Arabidopsis thaliana protein	8
65	at1g50970	at1g50970.1	5	834	1444	261	99	12	protein_coding	Membrane trafficking VPS53 family protein		Membrane trafficking VPS53 family protein; FUNCTIO	8
260	at3g42150	at3g42150.1	2	236	1900	253	52	12	protein_coding			unknown protein; FUNCTIONS IN: molecular_function	8
431	at5g20500	at5g20500.1	2	212	802	1782	28	12	protein_coding	Glutaredoxin family protein		Glutaredoxin family protein; FUNCTIONS IN: electro	8
199	at2g48110	at2g48110.1	6	1840	2145	935	65	11	protein_coding	reduced epidermal fluorescence 4	Encodes a novel protein of unknown function with h	REDUCED EPIDERMAL FLUORESCENCE 4 (REF4); BEST Arab	8
322	at4g09012	at4g09012.1	2	72	1573	40	38	11	protein_coding	Mitochondrial ribosomal protein L27		Mitochondrial ribosomal protein L27; CONTAINS Inte	8
398	at5g03830	at5g03830.1	2	103	545	132	31	11	protein_coding	CDK inhibitor P21 binding protein		CDK inhibitor P21 binding protein; FUNCTIONS IN: m	8
479	at5g53360	at5g53360.1	2	373	1003	470	19	11	protein_coding	TRAF-like superfamily protein		TRAF-like superfamily protein; FUNCTIONS IN: ubiqu	8
180	at2g41880	at2g41880.1	2	193	622	767	94	10	protein_coding	guanylate kinase 1	Guanylate kinase. Involved in nucleotide metabolis	guanylate kinase 1 (GK-1); FUNCTIONS IN: guanylate	8
268	at3g49120	at3g49120.1	2	399	1662	27576	165	10	protein_coding	peroxidase CB	Class III peroxidase Perx34. Expressed in roots le	peroxidase CB (PRXCB); FUNCTIONS IN: peroxidase ac	8
1	at1g01340	at1g01340.2	8	2777	3381	2091	41	9	protein_coding	cyclic nucleotide gated channel 10	member of Cyclic nucleotide gated channel family	cyclic nucleotide gated channel 10 (CNGC10); FUNCT	8
55	at1g33265	at1g33265.1	2	302	890	374	14	8	protein_coding	Transmembrane proteins 14C		Transmembrane proteins 14C; INVOLVED IN: biologica	8
67	at1g50970	at1g50970.1	13	3156	3350	261	99	8	protein_coding	Membrane trafficking VPS53 family protein		Membrane trafficking VPS53 family protein; FUNCTIO	8
145	at2g25660	at2g25660.1	11	4257	4576	920	24	8	protein_coding	embryo defective 2410		embryo defective 2410 (emb2410); FUNCTIONS IN: mol	8
154	at2g30700	at2g30700.1	7	2092	3210	712	13	8	protein_coding			unknown protein; BEST Arabidopsis thaliana protein	8
190	at2g45140	at2g45140.1	6	1073	1737	1360	12	8	protein_coding	plant VAP homolog 12	Encodes a Plant VAMP-Associated protein that local	plant VAP homolog 12 (PVA12); FUNCTIONS IN: struct	8
198	at2g47710	at2g47710.1	3	505	940	6879	52	8	protein_coding	Adenine nucleotide alpha hydrolases-like superfami		Adenine nucleotide alpha hydrolases-like superfami	8
297	at3g57880	at3g57880.1	2	2574	3286	1830	11	8	protein_coding	Calcium-dependent lipid-binding (CaLB domain) plan		Calcium-dependent lipid-binding (CaLB domain) plan	8
309	at3g62370	at3g62370.1	5	1030	1584	1102	72	8	protein_coding	heme binding		heme binding; FUNCTIONS IN: heme binding; INVOLVED	8
367	at4g26480	at4g26480.1	5	1234	2462	1198	27	8	protein_coding	RNA-binding KH domain-containing protein		RNA-binding KH domain-containing protein; FUNCTION	8
11	at1g04985	at1g04985.1	3	636	1632	735	32	7	protein_coding			unknown protein; Has 37 Blast hits to 37 proteins	8
40	at1g21720	at1g21720.1	5	886	1556	1990	35	7	protein_coding	proteasome beta subunit C1	20S proteasome beta subunit PBC1 truncated protein	proteasome beta subunit C1 (PBC1); FUNCTIONS IN: p	8
263	at3g44530	at3g44530.1	7	4148	4439	313	16	7	protein_coding	homolog of histone chaperone HIRA	Encodes a nuclear localized WD-repeat containing p	homolog of histone chaperone HIRA (HIRA); CONTAINS	8
263	at3g44530	at3g44530.2	8	4148	4439	313	16	7	protein_coding	homolog of histone chaperone HIRA	Encodes a nuclear localized WD-repeat containing p	homolog of histone chaperone HIRA (HIRA); CONTAINS	8
276	at3g52100	at3g52100.1	3	487	761	302	72	7	protein_coding	RING/FYVE/PHD-type zinc finger family protein		RING/FYVE/PHD-type zinc finger family protein; FUN	8
354	at4g24100	at4g24100.1	15	3219	3435	443	17	7	protein_coding	Protein kinase superfamily protein		Protein kinase superfamily protein; FUNCTIONS IN:	8
507	at5g67590	at5g67590.1	2	231	652	2164	31	7	protein_coding	NADH-ubiquinone oxidoreductase-related	Mutant leaves have a reduced capacity for cold acc	FROSTBITE1 (FRO1); CONTAINS InterPro DOMAIN/s: ETC	8
61	at1g48090	at1g48090.1	57	23024	23651	3731	150	6	protein_coding	calcium-dependent lipid-binding family protein		calcium-dependent lipid-binding family protein; FU	8
103	at1g70690	at1g70690.1	2	834	1350	4068	32	6	protein_coding	Receptor-like protein kinase-related family protei	Encodes a plasmodesmal protein that may be involve	HOPW1-1-INDUCED GENE1 (HWI1); CONTAINS InterPro DO	8
123	at2g04450	at2g04450.1	6	1216	1450	17243	364	6	protein_coding	nudix hydrolase homolog 6	Encodes a protein with NADH pyrophosphatase activi	nudix hydrolase homolog 6 (NUDT6); FUNCTIONS IN: h	8
175	at2g39780	at2g39780.1	5	877	1255	1111	50	6	protein_coding	ribonuclease 2	S-like ribonuclease	ribonuclease 2 (RNS2); FUNCTIONS IN: ribonuclease	8
204	at3g02600	at3g02600.4	2	748	1832	647	44	6	protein_coding	lipid phosphate phosphatase 3	Encodes phosphatidic acid phosphatase. Expressed d	lipid phosphate phosphatase 3 (LPP3); FUNCTIONS IN	8
217	at3g10270	at3g10270.1	11	2249	2650	520	16	6	protein_coding	DNA GYRASE B1	Protein targeting to mitochondria is influenced by	DNA GYRASE B1 (GYRB1); FUNCTIONS IN: DNA topoisome	8
406	at5g06770	at5g06770.1	2	817	2007	114	12	6	protein_coding	KH domain-containing protein / zinc finger (CCCH t		KH domain-containing protein / zinc finger (CCCH t	8
452	at5g40490	at5g40490.1	2	232	676	870	35	6	protein_coding	RNA-binding (RRM/RBD/RNP motifs) family protein		RNA-binding (RRM/RBD/RNP motifs) family protein; F	8
499	at5g65060	at5g65060.1	2	283	2514	165	24	6	protein_coding	K-box region and MADS-box transcription factor fam	MADS domain protein - flowering regulator that is	MADS AFFECTING FLOWERING 3 (MAF3); FUNCTIONS IN: s	8
499	at5g65060	at5g65060.2	2	283	2514	165	24	6	protein_coding	K-box region and MADS-box transcription factor fam	MADS domain protein - flowering regulator that is	MADS AFFECTING FLOWERING 3 (MAF3); FUNCTIONS IN: s	8
84	at1g58602	at1g58602.1	7	17434	17680	8852	854	5	protein_coding	LRR and NB-ARC domains-containing disease resistan		LRR and NB-ARC domains-containing disease resistan	8
84	at1g58602	at1g58602.2	7	17434	17680	8852	854	5	protein_coding	LRR and NB-ARC domains-containing disease resistan		LRR and NB-ARC domains-containing disease resistan	8
141	at2g24850	at2g24850.1	2	413	777	94943	239	5	protein_coding	tyrosine aminotransferase 3	Encodes a tyrosine aminotransferase that is respon	tyrosine aminotransferase 3 (TAT3); CONTAINS Inter	8
203	at3g01850	at3g01850.1	8	1400	1888	1180	24	5	protein_coding	Aldolase-type TIM barrel family protein		Aldolase-type TIM barrel family protein; FUNCTIONS	8
203	at3g01850	at3g01850.2	8	1400	1888	1180	24	5	protein_coding	Aldolase-type TIM barrel family protein		Aldolase-type TIM barrel family protein; FUNCTIONS	8
215	at3g08840	at3g08840.2	4	518	1018	600	53	5	protein_coding	D-alanine--D-alanine ligase family		D-alanine--D-alanine ligase family; FUNCTIONS IN:	8
215	at3g08840	at3g08840.3	3	518	1018	600	53	5	protein_coding	D-alanine--D-alanine ligase family		D-alanine--D-alanine ligase family; FUNCTIONS IN:	8
230	at3g16700	at3g16700.1	3	510	1107	181	30	5	protein_coding	Fumarylacetoacetate (FAA) hydrolase family		Fumarylacetoacetate (FAA) hydrolase family; FUNCTI	8
230	at3g16700	at3g16700.2	3	510	1107	181	30	5	protein_coding	Fumarylacetoacetate (FAA) hydrolase family		Fumarylacetoacetate (FAA) hydrolase family; FUNCTI	8
284	at3g54480	at3g54480.1	3	809	1883	770	26	5	protein_coding	SKP1/ASK-interacting protein 5	Encodes an SKP1 interacting partner (SKIP5).	SKP1/ASK-interacting protein 5 (SKIP5); CONTAINS I	8
412	at5g09830	at5g09830.1	2	369	1065	519	12	5	protein_coding	BolA-like family protein		BolA-like family protein; CONTAINS InterPro DOMAIN	8
436	at5g22030	at5g22030.1	13	5109	5644	363	28	5	protein_coding	ubiquitin-specific protease 8		ubiquitin-specific protease 8 (UBP8); FUNCTIONS IN	8
436	at5g22030	at5g22030.2	14	5109	5644	363	28	5	protein_coding	ubiquitin-specific protease 8		ubiquitin-specific protease 8 (UBP8); FUNCTIONS IN	8
99	at1g67500	at1g67500.1	13	6703	6952	378	33	4	protein_coding	recovery protein 3	Encodes the catalytic subunit of DNA polymerase ze	recovery protein 3 (REV3); CONTAINS InterPro DOMAI	8
161	at2g35510	at2g35510.1	4	710	1371	1397	74	4	protein_coding	similar to RCD one 1	Encodes a WWE domain-containing protein with 76% s	similar to RCD one 1 (SRO1); FUNCTIONS IN: NAD+ AD	8
192	at2g45380	at2g45380.1	7	1470	2110	1342	13	4	protein_coding			FUNCTIONS IN: molecular_function unknown; INVOLVED	8
226	at3g13440	at3g13440.1	2	978	1492	151	7	4	protein_coding	S-adenosyl-L-methionine-dependent methyltransferas		S-adenosyl-L-methionine-dependent methyltransferas	8
259	at3g33530	at3g33530.1	9	4132	4722	1937	67	4	protein_coding	Transducin family protein / WD-40 repeat family pr		Transducin family protein / WD-40 repeat family pr	8
259	at3g33530	at3g33530.2	11	4132	4722	1937	67	4	protein_coding	Transducin family protein / WD-40 repeat family pr		Transducin family protein / WD-40 repeat family pr	8
259	at3g33530	at3g33530.3	11	4132	4722	1937	67	4	protein_coding	Transducin family protein / WD-40 repeat family pr		Transducin family protein / WD-40 repeat family pr	8
285	at3g54620	at3g54620.3	3	683	861	3200	61	4	protein_coding	basic leucine zipper 25	bZIP transcription factor-like protein mRNA	basic leucine zipper 25 (BZIP25); FUNCTIONS IN: pr	8
326	at4g11410	at4g11410.1	3	534	1049	545	22	4	protein_coding	NAD(P)-binding Rossmann-fold superfamily protein		NAD(P)-binding Rossmann-fold superfamily protein;	8
332	at4g13460	at4g13460.1	2	296	2821	500	5	4	protein_coding	SU(VAR)3-9 homolog 9	Encodes a SU(VAR)3-9 homolog a SET domain protein.	SU(VAR)3-9 homolog 9 (SUVH9); FUNCTIONS IN: zinc i	8
349	at4g23250	at4g23250.1	9	3330	3726	880	105	4	protein_coding	kinases;protein kinases		EMBRYO DEFECTIVE 1290 (EMB1290); FUNCTIONS IN: pro	8
372	at4g27820	at4g27820.1	12	2337	2698	200	9	4	protein_coding	beta glucosidase 9		beta glucosidase 9 (BGLU9); FUNCTIONS IN: cation b	8
374	at4g29740	at4g29740.1	2	714	1723	2864	68	4	protein_coding	cytokinin oxidase 4	It encodes a protein whose sequence is similar to	cytokinin oxidase 4 (CKX4); FUNCTIONS IN: primary	8
374	at4g29740	at4g29740.2	2	714	1723	2864	68	4	protein_coding	cytokinin oxidase 4	It encodes a protein whose sequence is similar to	cytokinin oxidase 4 (CKX4); FUNCTIONS IN: primary	8
477	at5g52070	at5g52070.1	3	898	2417	270	37	4	protein_coding	Agenet domain-containing protein		Agenet domain-containing protein; FUNCTIONS IN: RN	8
23	at1g09932	at1g09932.1	6	1362	2028	3741	119	3	protein_coding	Phosphoglycerate mutase family protein		Phosphoglycerate mutase family protein; CONTAINS I	8
23	at1g09932	at1g09932.2	6	1362	2028	3741	119	3	protein_coding	Phosphoglycerate mutase family protein		Phosphoglycerate mutase family protein; CONTAINS I	8
50	at1g30620	at1g30620.1	2	325	1267	1741	28	3	protein_coding	NAD(P)-binding Rossmann-fold superfamily protein	encodes a type-II membrane protein that catalyzes	MURUS 4 (MUR4); FUNCTIONS IN: UDP-arabinose 4-epim	8
50	at1g30620	at1g30620.3	2	325	1267	1741	28	3	protein_coding	NAD(P)-binding Rossmann-fold superfamily protein	encodes a type-II membrane protein that catalyzes	MURUS 4 (MUR4); FUNCTIONS IN: UDP-arabinose 4-epim	8
52	at1g31910	at1g31910.1	5	2185	2561	4525	40	3	protein_coding	GHMP kinase family protein		GHMP kinase family protein; FUNCTIONS IN: kinase a	8
52	at1g31910	at1g31910.2	5	2185	2561	4525	40	3	protein_coding	GHMP kinase family protein		GHMP kinase family protein; FUNCTIONS IN: kinase a	8
57	at1g33980	at1g33980.1	2	266	719	1403	31	3	protein_coding	Smg-4/UPF3 family protein	Involved in mRNA surveillance detects exported mRN	UPF3; FUNCTIONS IN: nucleotide binding; INVOLVED I	8
93	at1g63830	at1g63830.1	3	418	693	2305	36	3	protein_coding	PLAC8 family protein		PLAC8 family protein; LOCATED IN: plasma membrane	8
93	at1g63830	at1g63830.2	2	418	693	2305	36	3	protein_coding	PLAC8 family protein		PLAC8 family protein; LOCATED IN: plasma membrane	8
93	at1g63830	at1g63830.3	3	418	693	2305	36	3	protein_coding	PLAC8 family protein		PLAC8 family protein; LOCATED IN: plasma membrane	8
105	at1g71190	at1g71190.1	6	1179	1451	423	17	3	protein_coding	senescence associated gene 18	Senescence associated gene (SAG). Expression induc	senescence associated gene 18 (SAG18); FUNCTIONS I	8
126	at2g07042	at2g07042.1	2	695	2163	47	9	3	other_rna	other RNA			8
128	at2g13810	at2g13810.1	5	629	2213	1430	21	3	protein_coding	AGD2-like defense response protein 1		AGD2-like defense response protein 1 (ALD1); FUNCT	8
139	at2g23985	at2g23985.1	2	250	632	78	22	3	protein_coding			unknown protein; Has 2 Blast hits to 2 proteins in	8
139	at2g23985	at2g23985.2	2	250	632	78	22	3	protein_coding			unknown protein; Has 2 Blast hits to 2 proteins in	8
144	at2g25110	at2g25110.1	3	673	1215	2948	24	3	protein_coding	stromal cell-derived factor 2-like protein precurs	Encodes an endoplasmic reticulum protein SDF2 (str	stromal cell-derived factor 2-like protein precurs	8
174	at2g39518	at2g39518.1	2	373	885	1017	17	3	protein_coding	Uncharacterised protein family (UPF0497)		Uncharacterised protein family (UPF0497); FUNCTION	8
254	at3g28900	at3g28900.1	3	500	1691	871	11	3	protein_coding	Ribosomal protein L34e superfamily protein		Ribosomal protein L34e superfamily protein; FUNCTI	8
256	at3g28956	at3g28956.1	4	682	1488	39	19	3	protein_coding	RNA polymerase II Rpb4 core protein		RNA polymerase II Rpb4 core protein; FUNCTIONS IN:	8
279	at3g53270	at3g53270.1	8	2131	2949	443	33	3	protein_coding	Small nuclear RNA activating complex (SNAPc) subun		Small nuclear RNA activating complex (SNAPc) subun	8
279	at3g53270	at3g53270.2	8	2131	2949	443	33	3	protein_coding	Small nuclear RNA activating complex (SNAPc) subun		Small nuclear RNA activating complex (SNAPc) subun	8
279	at3g53270	at3g53270.3	8	2131	2949	443	33	3	protein_coding	Small nuclear RNA activating complex (SNAPc) subun		Small nuclear RNA activating complex (SNAPc) subun	8
279	at3g53270	at3g53270.4	8	2131	2949	443	33	3	protein_coding	Small nuclear RNA activating complex (SNAPc) subun		Small nuclear RNA activating complex (SNAPc) subun	8
331	at4g13040	at4g13040.1	2	115	905	576	41	3	protein_coding	Integrase-type DNA-binding superfamily protein		Integrase-type DNA-binding superfamily protein; FU	8
331	at4g13040	at4g13040.2	2	115	905	576	41	3	protein_coding	Integrase-type DNA-binding superfamily protein		Integrase-type DNA-binding superfamily protein; FU	8
352	at4g23710	at4g23710.1	2	80	912	1110	11	3	protein_coding	vacuolar ATP synthase subunit G2		vacuolar ATP synthase subunit G2 (VAG2); FUNCTIONS	8
376	at4g30850	at4g30850.1	2	1030	1698	151	8	3	protein_coding	heptahelical transmembrane protein2	heptahelical transmembrane protein homologous to h	heptahelical transmembrane protein2 (HHP2); FUNCT	8
376	at4g30850	at4g30850.2	3	1030	1698	151	8	3	protein_coding	heptahelical transmembrane protein2	heptahelical transmembrane protein homologous to h	heptahelical transmembrane protein2 (HHP2); FUNCT	8
382	at4g33050	at4g33050.1	3	1156	1429	12557	185	3	protein_coding	calmodulin-binding family protein		embryo sac development arrest 39 (EDA39); CONTAINS	8
382	at4g33050	at4g33050.2	4	1156	1429	12557	185	3	protein_coding	calmodulin-binding family protein		embryo sac development arrest 39 (EDA39); CONTAINS	8
382	at4g33050	at4g33050.3	4	1156	1429	12557	185	3	protein_coding	calmodulin-binding family protein		embryo sac development arrest 39 (EDA39); CONTAINS	8
382	at4g33050	at4g33050.4	3	1156	1429	12557	185	3	protein_coding	calmodulin-binding family protein		embryo sac development arrest 39 (EDA39); CONTAINS	8
409	at5g08185	at5g08185.2	3	772	1034	175	53	3	protein_coding	microRNA162A	Encodes a microRNA that targets DCL1. MicroRNAs ar	microRNA162A (MIR162A); FUNCTIONS IN: molecular_fu	8
409	at5g08185	at5g08185.4	3	772	1034	175	53	3	protein_coding	microRNA162A	Encodes a microRNA that targets DCL1. MicroRNAs ar	microRNA162A (MIR162A); FUNCTIONS IN: molecular_fu	8
425	at5g17170	at5g17170.1	4	861	1432	1923	23	3	protein_coding	rubredoxin family protein		enhancer of sos3-1 (ENH1); FUNCTIONS IN: electron	8
458	at5g42250	at5g42250.1	3	372	1877	893	37	3	protein_coding	Zinc-binding alcohol dehydrogenase family protein		Zinc-binding alcohol dehydrogenase family protein;	8
468	at5g48335	at5g48335.1	3	267	1135	555	20	3	protein_coding			unknown protein; FUNCTIONS IN: molecular_function	8
5	at1g02440	at1g02440.1	3	314	580	26	12	2	protein_coding	ADP-ribosylation factor D1A	A member of ARF GTPase family. A thaliana has 21 m	ADP-ribosylation factor D1A (ARFD1A); FUNCTIONS IN	8
16	at1g07705	at1g07705.1	9	2129	2699	477	8	2	protein_coding	NOT2 / NOT3 / NOT5 family		NOT2 / NOT3 / NOT5 family; FUNCTIONS IN: transcrip	8
16	at1g07705	at1g07705.2	9	2129	2699	477	8	2	protein_coding	NOT2 / NOT3 / NOT5 family		NOT2 / NOT3 / NOT5 family; FUNCTIONS IN: transcrip	8
39	at1g21400	at1g21400.1	6	1841	2147	1842	39	2	protein_coding	Thiamin diphosphate-binding fold (THDP-binding) su		Thiamin diphosphate-binding fold (THDP-binding) su	8
44	at1g28090	at1g28090.1	11	2122	2381	220	8	2	protein_coding	Polynucleotide adenylyltransferase family protein		Polynucleotide adenylyltransferase family protein;	8
44	at1g28090	at1g28090.2	10	2122	2381	220	8	2	protein_coding	Polynucleotide adenylyltransferase family protein		Polynucleotide adenylyltransferase family protein;	8
44	at1g28090	at1g28090.3	9	2122	2381	220	8	2	protein_coding	Polynucleotide adenylyltransferase family protein		Polynucleotide adenylyltransferase family protein;	8
47	at1g29410	at1g29410.1	4	1580	2045	57	2	2	protein_coding	phosphoribosylanthranilate isomerase 3	Encodes phosphoribosylanthranilate isomerase which	phosphoribosylanthranilate isomerase 3 (PAI3); CON	8
47	at1g29410	at1g29410.2	3	1580	2045	57	2	2	protein_coding	phosphoribosylanthranilate isomerase 3	Encodes phosphoribosylanthranilate isomerase which	phosphoribosylanthranilate isomerase 3 (PAI3); CON	8
56	at1g33360	at1g33360.1	3	1202	1507	362	32	2	protein_coding	ATP-dependent Clp protease	Encodes ClpX3 a subunit of the Clp protease comple	ATP-dependent Clp protease; FUNCTIONS IN: unfolded	8
68	at1g51070	at1g51070.1	2	254	983	537	10	2	protein_coding	basic helix-loop-helix (bHLH) DNA-binding superfam		basic Helix-Loop-Helix 115 (bHLH115); FUNCTIONS IN	8
69	at1g51110	at1g51110.1	2	345	580	577	14	2	protein_coding	Plastid-lipid associated protein PAP / fibrillin f		Plastid-lipid associated protein PAP / fibrillin f	8
70	at1g51430	at1g51430.1	3	249	471	104	27	2	protein_coding			unknown protein; BEST Arabidopsis thaliana protein	8
94	at1g65950	at1g65950.1	10	2403	3181	179	8	2	protein_coding	Protein kinase superfamily protein		Protein kinase superfamily protein; CONTAINS Inter	8
96	at1g66880	at1g66880.1	4	3919	6025	7429	764	2	protein_coding	Protein kinase superfamily protein		Protein kinase superfamily protein; FUNCTIONS IN:	8
100	at1g68310	at1g68310.1	5	1171	1652	429	42	2	protein_coding	Protein of unknown function (DUF59)	Encodes a protein that has been shown to specifica	Protein of unknown function (DUF59); CONTAINS Inte	8
100	at1g68310	at1g68310.2	5	1171	1652	429	42	2	protein_coding	Protein of unknown function (DUF59)	Encodes a protein that has been shown to specifica	Protein of unknown function (DUF59); CONTAINS Inte	8
112	at1g75020	at1g75020.1	2	100	1582	426	14	2	protein_coding	lysophosphatidyl acyltransferase 4		lysophosphatidyl acyltransferase 4 (LPAT4); FUNCTI	8
113	at1g75510	at1g75510.1	4	954	1378	1354	24	2	protein_coding	Transcription initiation factor IIF beta subunit		Transcription initiation factor IIF beta subunit;	8
120	at2g01220	at2g01220.1	9	1632	2317	712	42	2	protein_coding	Nucleotidylyl transferase superfamily protein		Nucleotidylyl transferase superfamily protein; FUN	8
120	at2g01220	at2g01220.2	9	1632	2317	712	42	2	protein_coding	Nucleotidylyl transferase superfamily protein		Nucleotidylyl transferase superfamily protein; FUN	8
125	at2g06025	at2g06025.1	6	2539	2895	717	52	2	protein_coding	Acyl-CoA N-acyltransferases (NAT) superfamily prot		Acyl-CoA N-acyltransferases (NAT) superfamily prot	8
137	at2g22980	at2g22980.1	11	2361	3753	348	36	2	protein_coding	serine carboxypeptidase-like 13		serine carboxypeptidase-like 13 (SCPL13); FUNCTION	8
137	at2g22980	at2g22980.2	11	2361	3753	348	36	2	protein_coding	serine carboxypeptidase-like 13		serine carboxypeptidase-like 13 (SCPL13); FUNCTION	8
137	at2g22980	at2g22980.3	11	2361	3753	348	36	2	protein_coding	serine carboxypeptidase-like 13		serine carboxypeptidase-like 13 (SCPL13); FUNCTION	8
137	at2g22980	at2g22980.4	11	2361	3753	348	36	2	protein_coding	serine carboxypeptidase-like 13		serine carboxypeptidase-like 13 (SCPL13); FUNCTION	8
143	at2g25000	at2g25000.1	2	132	494	1521	50	2	protein_coding	WRKY DNA-binding protein 60	Pathogen-induced transcription factor. Forms prote	WRKY DNA-binding protein 60 (WRKY60); CONTAINS Int	8
156	at2g31350	at2g31350.1	6	1903	2181	1399	34	2	protein_coding	glyoxalase 2-5	Encodes a mitochondrial glyoxalase 2 that can acco	glyoxalase 2-5 (GLX2-5); CONTAINS InterPro DOMAIN/	8
156	at2g31350	at2g31350.2	6	1903	2181	1399	34	2	protein_coding	glyoxalase 2-5	Encodes a mitochondrial glyoxalase 2 that can acco	glyoxalase 2-5 (GLX2-5); CONTAINS InterPro DOMAIN/	8
163	at2g36060	at2g36060.1	3	675	1292	1707	21	2	protein_coding	MMS ZWEI homologue 3	MMZ3/UEV1C encodes a protein that may play a role	MMS ZWEI homologue 3 (MMZ3); CONTAINS InterPro DOM	8
163	at2g36060	at2g36060.2	3	675	1292	1707	21	2	protein_coding	MMS ZWEI homologue 3	MMZ3/UEV1C encodes a protein that may play a role	MMS ZWEI homologue 3 (MMZ3); CONTAINS InterPro DOM	8
163	at2g36060	at2g36060.3	3	675	1292	1707	21	2	protein_coding	MMS ZWEI homologue 3	MMZ3/UEV1C encodes a protein that may play a role	MMS ZWEI homologue 3 (MMZ3); CONTAINS InterPro DOM	8
165	at2g36370	at2g36370.1	8	1298	1558	92	14	2	protein_coding	ubiquitin-protein ligases		ubiquitin-protein ligases; CONTAINS InterPro DOMAI	8
167	at2g37200	at2g37200.1	2	333	874	1146	23	2	protein_coding	Uncharacterised protein family (UPF0497)		Uncharacterised protein family (UPF0497); CONTAINS	8
168	at2g37690	at2g37690.1	13	3278	3811	1143	28	2	protein_coding	phosphoribosylaminoimidazole carboxylase putative		phosphoribosylaminoimidazole carboxylase putative	8
197	at2g47410	at2g47410.1	3	1323	2129	1176	41	2	protein_coding	WD40/YVTN repeat-like-containing domain;Bromodomai		WD40/YVTN repeat-like-containing domain;Bromodomai	8
197	at2g47410	at2g47410.2	3	1323	2129	1176	41	2	protein_coding	WD40/YVTN repeat-like-containing domain;Bromodomai		WD40/YVTN repeat-like-containing domain;Bromodomai	8
207	at3g02875	at3g02875.1	2	440	909	486	5	2	protein_coding	Peptidase M20/M25/M40 family protein	Hydrolyzes amino acid conjugates of the plant grow	IAA-LEUCINE RESISTANT 1 (ILR1); FUNCTIONS IN: meta	8
209	at3g03690	at3g03690.1	2	708	1360	257	21	2	protein_coding	Core-2/I-branching beta-16-N-acetylglucosaminyltra		unfertilized embryo sac 7 (UNE7); FUNCTIONS IN: tr	8
213	at3g05160	at3g05160.1	17	3002	3779	543	9	2	protein_coding	Major facilitator superfamily protein		Major facilitator superfamily protein; FUNCTIONS I	8
219	at3g11880	at3g11880.1	6	1244	1536	1176	69	2	protein_coding	Protein of unknown function DUF2359 transmembrane		Protein of unknown function DUF2359 transmembrane;	8
248	at3g27110	at3g27110.1	5	1031	1430	693	14	2	protein_coding	Peptidase family M48 family protein		Peptidase family M48 family protein; FUNCTIONS IN:	8
248	at3g27110	at3g27110.2	5	1031	1430	693	14	2	protein_coding	Peptidase family M48 family protein		Peptidase family M48 family protein; FUNCTIONS IN:	8
251	at3g28100	at3g28100.1	2	249	527	365	36	2	protein_coding	nodulin MtN21 /EamA-like transporter family protei		nodulin MtN21 /EamA-like transporter family protei	8
253	at3g28130	at3g28130.1	4	2463	2800	140	11	2	protein_coding	nodulin MtN21 /EamA-like transporter family protei		nodulin MtN21 /EamA-like transporter family protei	8
253	at3g28130	at3g28130.2	5	2463	2800	140	11	2	protein_coding	nodulin MtN21 /EamA-like transporter family protei		nodulin MtN21 /EamA-like transporter family protei	8
278	at3g52750	at3g52750.1	7	1787	3232	547	9	2	protein_coding	Tubulin/FtsZ family protein	Nuclear gene that encodes a plastidial division pr	FTSZ2-2; FUNCTIONS IN: structural molecule activit	8
290	at3g55850	at3g55850.1	12	2740	3204	718	62	2	protein_coding	Amidohydrolase family	Encodes a product that might regulate nucleo-cytop	LAF3 ISOFORM 2 (LAF3 ISF2); FUNCTIONS IN: hydrolas	8
290	at3g55850	at3g55850.2	12	2740	3204	718	62	2	protein_coding	Amidohydrolase family	Encodes a product that might regulate nucleo-cytop	LAF3 ISOFORM 2 (LAF3 ISF2); FUNCTIONS IN: hydrolas	8
293	at3g56400	at3g56400.1	2	620	1166	24851	494	2	protein_coding	WRKY DNA-binding protein 70	member of WRKY Transcription Factor; Group III. Fu	WRKY DNA-binding protein 70 (WRKY70); CONTAINS Int	8
303	at3g60420	at3g60420.1	2	355	871	77278	972	2	protein_coding	Phosphoglycerate mutase family protein		Phosphoglycerate mutase family protein; CONTAINS I	8
303	at3g60420	at3g60420.2	2	355	871	77278	972	2	protein_coding	Phosphoglycerate mutase family protein		Phosphoglycerate mutase family protein; CONTAINS I	8
314	at4g04190	at4g04190.1	3	302	842	52	7	2	protein_coding			unknown protein; Has 35 Blast hits to 35 proteins	8
314	at4g04190	at4g04190.2	3	302	842	52	7	2	protein_coding			unknown protein; Has 35 Blast hits to 35 proteins	8
319	at4g08470	at4g08470.1	7	1428	1749	2798	208	2	protein_coding	MAPK/ERK kinase kinase 3	Encodes a member of the A1 subgroup of the MEKK (M	MAPK/ERK kinase kinase 3 (MEKK3); FUNCTIONS IN: pr	8
329	at4g12850	at4g12850.3	2	229	1108	57	5	2	protein_coding	Far-red impaired responsive (FAR1) family protein		Far-red impaired responsive (FAR1) family protein;	8
333	at4g14385	at4g14385.1	3	445	1094	345	24	2	protein_coding			FUNCTIONS IN: molecular_function unknown; INVOLVED	8
333	at4g14385	at4g14385.2	3	445	1094	345	24	2	protein_coding			FUNCTIONS IN: molecular_function unknown; INVOLVED	8
337	at4g15610	at4g15610.1	2	331	1357	910	19	2	protein_coding	Uncharacterised protein family (UPF0497)		Uncharacterised protein family (UPF0497); CONTAINS	8
351	at4g23570	at4g23570.1	3	352	1188	3447	78	2	protein_coding	phosphatase-related	Closely related to SGT1B may function in SCF(TIR1)	SGT1A; FUNCTIONS IN: protein binding; INVOLVED IN:	8
351	at4g23570	at4g23570.2	2	352	1188	3447	78	2	protein_coding	phosphatase-related	Closely related to SGT1B may function in SCF(TIR1)	SGT1A; FUNCTIONS IN: protein binding; INVOLVED IN:	8
351	at4g23570	at4g23570.3	2	352	1188	3447	78	2	protein_coding	phosphatase-related	Closely related to SGT1B may function in SCF(TIR1)	SGT1A; FUNCTIONS IN: protein binding; INVOLVED IN:	8
357	at4g24740	at4g24740.1	7	1254	1617	1260	79	2	protein_coding	FUS3-complementing gene 2	a LAMMER-type protein kinase that co-precipitates	FUS3-complementing gene 2 (FC2); CONTAINS InterPro	8
357	at4g24740	at4g24740.2	7	1254	1617	1260	79	2	protein_coding	FUS3-complementing gene 2	a LAMMER-type protein kinase that co-precipitates	FUS3-complementing gene 2 (FC2); CONTAINS InterPro	8
362	at4g25110	at4g25110.1	3	1020	1546	2175	12	2	protein_coding	metacaspase 2		metacaspase 2 (MC2); FUNCTIONS IN: cysteine-type e	8
362	at4g25110	at4g25110.2	3	1020	1546	2175	12	2	protein_coding	metacaspase 2		metacaspase 2 (MC2); FUNCTIONS IN: cysteine-type e	8
365	at4g26110	at4g26110.1	11	2310	2837	2537	17	2	protein_coding	nucleosome assembly protein1;1	Encodes a member of a small gene family of protein	nucleosome assembly protein1;1 (NAP1;1); FUNCTIONS	8
366	at4g26240	at4g26240.1	4	829	1693	675	11	2	protein_coding			unknown protein; Has 30201 Blast hits to 17322 pro	8
370	at4g27340	at4g27340.1	5	963	1620	327	18	2	protein_coding	Met-10+ like family protein		Met-10+ like family protein; CONTAINS InterPro DOM	8
381	at4g32660	at4g32660.1	6	1283	1807	479	42	2	protein_coding	Protein kinase superfamily protein	Encodes protein kinase AME3.	AME3; FUNCTIONS IN: protein serine/threonine kinas	8
381	at4g32660	at4g32660.2	6	1283	1807	479	42	2	protein_coding	Protein kinase superfamily protein	Encodes protein kinase AME3.	AME3; FUNCTIONS IN: protein serine/threonine kinas	8
381	at4g32660	at4g32660.3	7	1283	1807	479	42	2	protein_coding	Protein kinase superfamily protein	Encodes protein kinase AME3.	AME3; FUNCTIONS IN: protein serine/threonine kinas	8
383	at4g33540	at4g33540.1	5	1231	1702	2280	27	2	protein_coding	metallo-beta-lactamase family protein		metallo-beta-lactamase family protein; FUNCTIONS I	8
389	at4g37870	at4g37870.1	7	1612	2179	4643	19	2	protein_coding	phosphoenolpyruvate carboxykinase 1	Encodes a putative phosphoenolpyruvate carboxykina	phosphoenolpyruvate carboxykinase 1 (PCK1); FUNCTI	8
405	at5g06180	at5g06180.1	9	1611	1848	81	7	2	protein_coding	Protein of unknown function (DUF1022)		Protein of unknown function (DUF1022); CONTAINS In	8
405	at5g06180	at5g06180.2	9	1611	1848	81	7	2	protein_coding	Protein of unknown function (DUF1022)		Protein of unknown function (DUF1022); CONTAINS In	8
423	at5g16480	at5g16480.1	3	632	1002	398	32	2	protein_coding	Phosphotyrosine protein phosphatases superfamily p		Phosphotyrosine protein phosphatases superfamily p	8
427	at5g17530	at5g17530.3	2	128	862	607	12	2	protein_coding	phosphoglucosamine mutase family protein		phosphoglucosamine mutase family protein; FUNCTION	8
446	at5g35180	at5g35180.1	15	5306	6209	1663	23	2	protein_coding	Protein of unknown function (DUF1336)		FUNCTIONS IN: phosphoinositide binding; INVOLVED I	8
446	at5g35180	at5g35180.2	15	5306	6209	1663	23	2	protein_coding	Protein of unknown function (DUF1336)		FUNCTIONS IN: phosphoinositide binding; INVOLVED I	8
446	at5g35180	at5g35180.3	15	5306	6209	1663	23	2	protein_coding	Protein of unknown function (DUF1336)		FUNCTIONS IN: phosphoinositide binding; INVOLVED I	8
446	at5g35180	at5g35180.4	18	5306	6209	1663	23	2	protein_coding	Protein of unknown function (DUF1336)		FUNCTIONS IN: phosphoinositide binding; INVOLVED I	8
447	at5g35560	at5g35560.1	15	3946	4622	888	27	2	protein_coding	DENN (AEX-3) domain-containing protein		DENN (AEX-3) domain-containing protein; CONTAINS I	8
454	at5g41350	at5g41350.1	4	1392	2396	497	8	2	protein_coding	RING/U-box superfamily protein		RING/U-box superfamily protein; FUNCTIONS IN: zinc	8
462	at5g43930	at5g43930.4	5	1061	1293	922	17	2	protein_coding	Transducin family protein / WD-40 repeat family pr		Transducin family protein / WD-40 repeat family pr	8
465	at5g45000	at5g45000.1	2	526	863	561	8	2	protein_coding	Disease resistance protein (TIR-NBS-LRR class) fam		Disease resistance protein (TIR-NBS-LRR class) fam	8
481	at5g54430	at5g54430.1	2	263	1808	2585	106	2	protein_coding	Adenine nucleotide alpha hydrolases-like superfami	Contains a universal stress protein domain. Protei	PHOS32; FUNCTIONS IN: molecular_function unknown;	8
486	at5g56610	at5g56610.2	2	244	927	213	7	2	protein_coding	Phosphotyrosine protein phosphatases superfamily p		Phosphotyrosine protein phosphatases superfamily p	8
497	at5g64500	at5g64500.1	11	2219	2543	1655	14	2	protein_coding	Major facilitator superfamily protein		Major facilitator superfamily protein; FUNCTIONS I	8
501	at5g65685	at5g65685.1	11	2105	2350	387	23	2	protein_coding	UDP-Glycosyltransferase superfamily protein		UDP-Glycosyltransferase superfamily protein; FUNCT	8
501	at5g65685	at5g65685.2	11	2105	2350	387	23	2	protein_coding	UDP-Glycosyltransferase superfamily protein		UDP-Glycosyltransferase superfamily protein; FUNCT	8
504	at5g66890	at5g66890.1	2	827	1238	205	40	2	protein_coding	Leucine-rich repeat (LRR) family protein		Leucine-rich repeat (LRR) family protein; BEST Ara	8
506	at5g67140	at5g67140.1	3	523	993	102	14	2	protein_coding	F-box/RNI-like superfamily protein		F-box/RNI-like superfamily protein; CONTAINS Inter	8
274	at3g50590	at3g50590.1	18	4074	4459	5011	255	81	protein_coding	Transducin/WD40 repeat-like superfamily protein		Transducin/WD40 repeat-like superfamily protein; F	9
308	at3g62360	at3g62360.1	17	4782	5084	2949	78	53	protein_coding	Carbohydrate-binding-like fold		Carbohydrate-binding-like fold; FUNCTIONS IN: carb	9
463	at5g44565	at5g44565.1	2	204	1340	496	92	53	protein_coding			unknown protein; FUNCTIONS IN: molecular_function	9
114	at1g75560	at1g75560.1	3	980	2052	1847	92	52	protein_coding	zinc knuckle (CCHC-type) family protein		zinc knuckle (CCHC-type) family protein; FUNCTIONS	9
114	at1g75560	at1g75560.2	3	980	2052	1847	92	52	protein_coding	zinc knuckle (CCHC-type) family protein		zinc knuckle (CCHC-type) family protein; FUNCTIONS	9
483	at5g56140	at5g56140.1	3	884	1800	3785	98	49	protein_coding	RNA-binding KH domain-containing protein		RNA-binding KH domain-containing protein; FUNCTION	9
130	at2g16940	at2g16940.2	15	3571	3965	3128	132	48	protein_coding	Splicing factor CC1-like		Splicing factor CC1-like; FUNCTIONS IN: RNA bindin	9
400	at5g04290	at5g04290.1	16	3731	4095	1590	154	38	protein_coding	kow domain-containing transcription factor 1	Encodes SPT5-Like a member of the nuclear SPT5 (Su	kow domain-containing transcription factor 1 (KTF1	9
298	at3g58050	at3g58050.1	4	969	1232	1451	93	31	protein_coding			unknown protein; BEST Arabidopsis thaliana protein	9
431	at5g20500	at5g20500.1	2	212	802	3256	60	21	protein_coding	Glutaredoxin family protein		Glutaredoxin family protein; FUNCTIONS IN: electro	9
417	at5g12240	at5g12240.2	3	423	1311	870	46	19	protein_coding			unknown protein; Has 1807 Blast hits to 1807 prote	9
22	at1g09932	at1g09932.1	5	1183	1568	4262	189	17	protein_coding	Phosphoglycerate mutase family protein		Phosphoglycerate mutase family protein; CONTAINS I	9
22	at1g09932	at1g09932.2	5	1183	1568	4262	189	17	protein_coding	Phosphoglycerate mutase family protein		Phosphoglycerate mutase family protein; CONTAINS I	9
41	at1g21930	at1g21930.1	2	77	1155	1418	29	17	protein_coding			unknown protein; BEST Arabidopsis thaliana protein	9
97	at1g66880	at1g66880.1	5	5131	6965	6175	814	17	protein_coding	Protein kinase superfamily protein		Protein kinase superfamily protein; FUNCTIONS IN:	9
263	at3g44530	at3g44530.1	7	4148	4439	587	32	17	protein_coding	homolog of histone chaperone HIRA	Encodes a nuclear localized WD-repeat containing p	homolog of histone chaperone HIRA (HIRA); CONTAINS	9
263	at3g44530	at3g44530.2	8	4148	4439	587	32	17	protein_coding	homolog of histone chaperone HIRA	Encodes a nuclear localized WD-repeat containing p	homolog of histone chaperone HIRA (HIRA); CONTAINS	9
367	at4g26480	at4g26480.1	5	1234	2462	2149	48	17	protein_coding	RNA-binding KH domain-containing protein		RNA-binding KH domain-containing protein; FUNCTION	9
67	at1g50970	at1g50970.1	13	3156	3350	400	136	16	protein_coding	Membrane trafficking VPS53 family protein		Membrane trafficking VPS53 family protein; FUNCTIO	9
199	at2g48110	at2g48110.1	6	1840	2145	1098	85	14	protein_coding	reduced epidermal fluorescence 4	Encodes a novel protein of unknown function with h	REDUCED EPIDERMAL FLUORESCENCE 4 (REF4); BEST Arab	9
260	at3g42150	at3g42150.1	2	236	1900	334	64	14	protein_coding			unknown protein; FUNCTIONS IN: molecular_function	9
322	at4g09012	at4g09012.1	2	72	1573	37	34	14	protein_coding	Mitochondrial ribosomal protein L27		Mitochondrial ribosomal protein L27; CONTAINS Inte	9
221	at3g12130	at3g12130.1	2	941	2177	934	18	13	protein_coding	KH domain-containing protein / zinc finger (CCCH t		KH domain-containing protein / zinc finger (CCCH t	9
398	at5g03830	at5g03830.1	2	103	545	174	41	13	protein_coding	CDK inhibitor P21 binding protein		CDK inhibitor P21 binding protein; FUNCTIONS IN: m	9
479	at5g53360	at5g53360.1	2	373	1003	591	31	13	protein_coding	TRAF-like superfamily protein		TRAF-like superfamily protein; FUNCTIONS IN: ubiqu	9
204	at3g02600	at3g02600.4	2	748	1832	1550	94	12	protein_coding	lipid phosphate phosphatase 3	Encodes phosphatidic acid phosphatase. Expressed d	lipid phosphate phosphatase 3 (LPP3); FUNCTIONS IN	9
268	at3g49120	at3g49120.1	2	399	1662	50537	246	12	protein_coding	peroxidase CB	Class III peroxidase Perx34. Expressed in roots le	peroxidase CB (PRXCB); FUNCTIONS IN: peroxidase ac	9
354	at4g24100	at4g24100.1	15	3219	3435	703	24	12	protein_coding	Protein kinase superfamily protein		Protein kinase superfamily protein; FUNCTIONS IN:	9
406	at5g06770	at5g06770.1	2	817	2007	222	22	12	protein_coding	KH domain-containing protein / zinc finger (CCCH t		KH domain-containing protein / zinc finger (CCCH t	9
446	at5g35180	at5g35180.1	15	5306	6209	3041	44	12	protein_coding	Protein of unknown function (DUF1336)		FUNCTIONS IN: phosphoinositide binding; INVOLVED I	9
446	at5g35180	at5g35180.2	15	5306	6209	3041	44	12	protein_coding	Protein of unknown function (DUF1336)		FUNCTIONS IN: phosphoinositide binding; INVOLVED I	9
446	at5g35180	at5g35180.3	15	5306	6209	3041	44	12	protein_coding	Protein of unknown function (DUF1336)		FUNCTIONS IN: phosphoinositide binding; INVOLVED I	9
446	at5g35180	at5g35180.4	18	5306	6209	3041	44	12	protein_coding	Protein of unknown function (DUF1336)		FUNCTIONS IN: phosphoinositide binding; INVOLVED I	9
499	at5g65060	at5g65060.1	2	283	2514	266	40	12	protein_coding	K-box region and MADS-box transcription factor fam	MADS domain protein - flowering regulator that is	MADS AFFECTING FLOWERING 3 (MAF3); FUNCTIONS IN: s	9
499	at5g65060	at5g65060.2	2	283	2514	266	40	12	protein_coding	K-box region and MADS-box transcription factor fam	MADS domain protein - flowering regulator that is	MADS AFFECTING FLOWERING 3 (MAF3); FUNCTIONS IN: s	9
65	at1g50970	at1g50970.1	5	834	1444	400	136	11	protein_coding	Membrane trafficking VPS53 family protein		Membrane trafficking VPS53 family protein; FUNCTIO	9
217	at3g10270	at3g10270.1	11	2249	2650	1010	35	11	protein_coding	DNA GYRASE B1	Protein targeting to mitochondria is influenced by	DNA GYRASE B1 (GYRB1); FUNCTIONS IN: DNA topoisome	9
468	at5g48335	at5g48335.1	3	267	1135	934	32	11	protein_coding			unknown protein; FUNCTIONS IN: molecular_function	9
61	at1g48090	at1g48090.1	57	23024	23651	5109	222	10	protein_coding	calcium-dependent lipid-binding family protein		calcium-dependent lipid-binding family protein; FU	9
180	at2g41880	at2g41880.1	2	193	622	708	71	10	protein_coding	guanylate kinase 1	Guanylate kinase. Involved in nucleotide metabolis	guanylate kinase 1 (GK-1); FUNCTIONS IN: guanylate	9
297	at3g57880	at3g57880.1	2	2574	3286	2308	16	10	protein_coding	Calcium-dependent lipid-binding (CaLB domain) plan		Calcium-dependent lipid-binding (CaLB domain) plan	9
356	at4g24680	at4g24680.1	7	2590	3335	3818	184	10	protein_coding	modifier of snc1	Encodes MOS1 (MODIFIER OF snc1). MOS1 contains a	MODIFIER OF snc1 (MOS1); FUNCTIONS IN: molecular_f	9
383	at4g33540	at4g33540.1	5	1231	1702	4206	45	10	protein_coding	metallo-beta-lactamase family protein		metallo-beta-lactamase family protein; FUNCTIONS I	9
390	at4g38330	at4g38330.1	2	116	739	69	25	10	protein_coding	Integral membrane protein hemolysin-III homolog		Integral membrane protein hemolysin-III homolog; F	9
464	at5g44572	at5g44572.1	2	149	1121	1471	49	10	protein_coding			unknown protein; FUNCTIONS IN: molecular_function	9
154	at2g30700	at2g30700.1	7	2092	3210	1178	33	9	protein_coding			unknown protein; BEST Arabidopsis thaliana protein	9
192	at2g45380	at2g45380.1	7	1470	2110	1885	28	9	protein_coding			FUNCTIONS IN: molecular_function unknown; INVOLVED	9
276	at3g52100	at3g52100.1	3	487	761	557	111	9	protein_coding	RING/FYVE/PHD-type zinc finger family protein		RING/FYVE/PHD-type zinc finger family protein; FUN	9
409	at5g08185	at5g08185.2	3	772	1034	333	86	9	protein_coding	microRNA162A	Encodes a microRNA that targets DCL1. MicroRNAs ar	microRNA162A (MIR162A); FUNCTIONS IN: molecular_fu	9
409	at5g08185	at5g08185.4	3	772	1034	333	86	9	protein_coding	microRNA162A	Encodes a microRNA that targets DCL1. MicroRNAs ar	microRNA162A (MIR162A); FUNCTIONS IN: molecular_fu	9
436	at5g22030	at5g22030.1	13	5109	5644	566	36	9	protein_coding	ubiquitin-specific protease 8		ubiquitin-specific protease 8 (UBP8); FUNCTIONS IN	9
436	at5g22030	at5g22030.2	14	5109	5644	566	36	9	protein_coding	ubiquitin-specific protease 8		ubiquitin-specific protease 8 (UBP8); FUNCTIONS IN	9
437	at5g22720	at5g22720.2	6	1125	1494	122	60	9	protein_coding	F-box/RNI-like superfamily protein		F-box/RNI-like superfamily protein; CONTAINS Inter	9
507	at5g67590	at5g67590.1	2	231	652	2508	29	9	protein_coding	NADH-ubiquinone oxidoreductase-related	Mutant leaves have a reduced capacity for cold acc	FROSTBITE1 (FRO1); CONTAINS InterPro DOMAIN/s: ETC	9
40	at1g21720	at1g21720.1	5	886	1556	2140	31	8	protein_coding	proteasome beta subunit C1	20S proteasome beta subunit PBC1 truncated protein	proteasome beta subunit C1 (PBC1); FUNCTIONS IN: p	9
96	at1g66880	at1g66880.1	4	3919	6025	6175	814	8	protein_coding	Protein kinase superfamily protein		Protein kinase superfamily protein; FUNCTIONS IN:	9
226	at3g13440	at3g13440.1	2	978	1492	293	11	8	protein_coding	S-adenosyl-L-methionine-dependent methyltransferas		S-adenosyl-L-methionine-dependent methyltransferas	9
259	at3g33530	at3g33530.1	9	4132	4722	2997	144	8	protein_coding	Transducin family protein / WD-40 repeat family pr		Transducin family protein / WD-40 repeat family pr	9
259	at3g33530	at3g33530.2	11	4132	4722	2997	144	8	protein_coding	Transducin family protein / WD-40 repeat family pr		Transducin family protein / WD-40 repeat family pr	9
259	at3g33530	at3g33530.3	11	4132	4722	2997	144	8	protein_coding	Transducin family protein / WD-40 repeat family pr		Transducin family protein / WD-40 repeat family pr	9
462	at5g43930	at5g43930.4	5	1061	1293	1391	31	8	protein_coding	Transducin family protein / WD-40 repeat family pr		Transducin family protein / WD-40 repeat family pr	9
1	at1g01340	at1g01340.2	8	2777	3381	1538	40	7	protein_coding	cyclic nucleotide gated channel 10	member of Cyclic nucleotide gated channel family	cyclic nucleotide gated channel 10 (CNGC10); FUNCT	9
100	at1g68310	at1g68310.1	5	1171	1652	595	71	7	protein_coding	Protein of unknown function (DUF59)	Encodes a protein that has been shown to specifica	Protein of unknown function (DUF59); CONTAINS Inte	9
100	at1g68310	at1g68310.2	5	1171	1652	595	71	7	protein_coding	Protein of unknown function (DUF59)	Encodes a protein that has been shown to specifica	Protein of unknown function (DUF59); CONTAINS Inte	9
105	at1g71190	at1g71190.1	6	1179	1451	613	24	7	protein_coding	senescence associated gene 18	Senescence associated gene (SAG). Expression induc	senescence associated gene 18 (SAG18); FUNCTIONS I	9
139	at2g23985	at2g23985.1	2	250	632	125	46	7	protein_coding			unknown protein; Has 2 Blast hits to 2 proteins in	9
139	at2g23985	at2g23985.2	2	250	632	125	46	7	protein_coding			unknown protein; Has 2 Blast hits to 2 proteins in	9
382	at4g33050	at4g33050.1	3	1156	1429	11772	185	7	protein_coding	calmodulin-binding family protein		embryo sac development arrest 39 (EDA39); CONTAINS	9
382	at4g33050	at4g33050.2	4	1156	1429	11772	185	7	protein_coding	calmodulin-binding family protein		embryo sac development arrest 39 (EDA39); CONTAINS	9
382	at4g33050	at4g33050.3	4	1156	1429	11772	185	7	protein_coding	calmodulin-binding family protein		embryo sac development arrest 39 (EDA39); CONTAINS	9
382	at4g33050	at4g33050.4	3	1156	1429	11772	185	7	protein_coding	calmodulin-binding family protein		embryo sac development arrest 39 (EDA39); CONTAINS	9
175	at2g39780	at2g39780.1	5	877	1255	1900	80	6	protein_coding	ribonuclease 2	S-like ribonuclease	ribonuclease 2 (RNS2); FUNCTIONS IN: ribonuclease	9
190	at2g45140	at2g45140.1	6	1073	1737	1731	15	6	protein_coding	plant VAP homolog 12	Encodes a Plant VAMP-Associated protein that local	plant VAP homolog 12 (PVA12); FUNCTIONS IN: struct	9
203	at3g01850	at3g01850.1	8	1400	1888	1757	39	6	protein_coding	Aldolase-type TIM barrel family protein		Aldolase-type TIM barrel family protein; FUNCTIONS	9
203	at3g01850	at3g01850.2	8	1400	1888	1757	39	6	protein_coding	Aldolase-type TIM barrel family protein		Aldolase-type TIM barrel family protein; FUNCTIONS	9
332	at4g13460	at4g13460.1	2	296	2821	1053	14	6	protein_coding	SU(VAR)3-9 homolog 9	Encodes a SU(VAR)3-9 homolog a SET domain protein.	SU(VAR)3-9 homolog 9 (SUVH9); FUNCTIONS IN: zinc i	9
403	at5g05310	at5g05310.2	12	2783	3104	340	26	6	protein_coding	TLC ATP/ADP transporter		TLC ATP/ADP transporter; Has 570 Blast hits to 566	9
403	at5g05310	at5g05310.3	12	2783	3104	340	26	6	protein_coding	TLC ATP/ADP transporter		TLC ATP/ADP transporter; Has 570 Blast hits to 566	9
442	at5g25060	at5g25060.1	15	5112	5590	1981	23	6	protein_coding	RNA recognition motif (RRM)-containing protein		RNA recognition motif (RRM)-containing protein; FU	9
52	at1g31910	at1g31910.1	5	2185	2561	7400	63	5	protein_coding	GHMP kinase family protein		GHMP kinase family protein; FUNCTIONS IN: kinase a	9
52	at1g31910	at1g31910.2	5	2185	2561	7400	63	5	protein_coding	GHMP kinase family protein		GHMP kinase family protein; FUNCTIONS IN: kinase a	9
84	at1g58602	at1g58602.1	7	17434	17680	11772	1004	5	protein_coding	LRR and NB-ARC domains-containing disease resistan		LRR and NB-ARC domains-containing disease resistan	9
84	at1g58602	at1g58602.2	7	17434	17680	11772	1004	5	protein_coding	LRR and NB-ARC domains-containing disease resistan		LRR and NB-ARC domains-containing disease resistan	9
126	at2g07042	at2g07042.1	2	695	2163	69	9	5	other_rna	other RNA			9
141	at2g24850	at2g24850.1	2	413	777	66067	315	5	protein_coding	tyrosine aminotransferase 3	Encodes a tyrosine aminotransferase that is respon	tyrosine aminotransferase 3 (TAT3); CONTAINS Inter	9
153	at2g29980	at2g29980.1	7	1789	3049	5695	43	5	protein_coding	fatty acid desaturase 3	Endoplasmic reticulum enzyme responsible for the s	fatty acid desaturase 3 (FAD3); CONTAINS InterPro	9
153	at2g29980	at2g29980.2	6	1789	3049	5695	43	5	protein_coding	fatty acid desaturase 3	Endoplasmic reticulum enzyme responsible for the s	fatty acid desaturase 3 (FAD3); CONTAINS InterPro	9
198	at2g47710	at2g47710.1	3	505	940	6427	45	5	protein_coding	Adenine nucleotide alpha hydrolases-like superfami		Adenine nucleotide alpha hydrolases-like superfami	9
248	at3g27110	at3g27110.1	5	1031	1430	1018	31	5	protein_coding	Peptidase family M48 family protein		Peptidase family M48 family protein; FUNCTIONS IN:	9
248	at3g27110	at3g27110.2	5	1031	1430	1018	31	5	protein_coding	Peptidase family M48 family protein		Peptidase family M48 family protein; FUNCTIONS IN:	9
264	at3g46280	at3g46280.1	3	544	1380	2563	30	5	protein_coding	protein kinase-related		protein kinase-related; FUNCTIONS IN: molecular_fu	9
404	at5g05600	at5g05600.1	2	682	2235	31589	534	5	protein_coding	2-oxoglutarate (2OG) and Fe(II)-dependent oxygenas		2-oxoglutarate (2OG) and Fe(II)-dependent oxygenas	9
452	at5g40490	at5g40490.1	2	232	676	978	50	5	protein_coding	RNA-binding (RRM/RBD/RNP motifs) family protein		RNA-binding (RRM/RBD/RNP motifs) family protein; F	9
477	at5g52070	at5g52070.1	3	898	2417	403	45	5	protein_coding	Agenet domain-containing protein		Agenet domain-containing protein; FUNCTIONS IN: RN	9
481	at5g54430	at5g54430.1	2	263	1808	3714	203	5	protein_coding	Adenine nucleotide alpha hydrolases-like superfami	Contains a universal stress protein domain. Protei	PHOS32; FUNCTIONS IN: molecular_function unknown;	9
10	at1g04490	at1g04490.1	3	1405	1847	180	19	4	protein_coding	Protein of unknown function (DUF3527)		Protein of unknown function (DUF3527); CONTAINS In	9
10	at1g04490	at1g04490.2	3	1405	1847	180	19	4	protein_coding	Protein of unknown function (DUF3527)		Protein of unknown function (DUF3527); CONTAINS In	9
23	at1g09932	at1g09932.1	6	1362	2028	4262	189	4	protein_coding	Phosphoglycerate mutase family protein		Phosphoglycerate mutase family protein; CONTAINS I	9
23	at1g09932	at1g09932.2	6	1362	2028	4262	189	4	protein_coding	Phosphoglycerate mutase family protein		Phosphoglycerate mutase family protein; CONTAINS I	9
39	at1g21400	at1g21400.1	6	1841	2147	2612	57	4	protein_coding	Thiamin diphosphate-binding fold (THDP-binding) su		Thiamin diphosphate-binding fold (THDP-binding) su	9
58	at1g34030	at1g34030.1	3	616	1399	4146	23	4	protein_coding	Ribosomal protein S13/S18 family		Ribosomal protein S13/S18 family; FUNCTIONS IN: st	9
68	at1g51070	at1g51070.1	2	254	983	667	12	4	protein_coding	basic helix-loop-helix (bHLH) DNA-binding superfam		basic Helix-Loop-Helix 115 (bHLH115); FUNCTIONS IN	9
99	at1g67500	at1g67500.1	13	6703	6952	686	42	4	protein_coding	recovery protein 3	Encodes the catalytic subunit of DNA polymerase ze	recovery protein 3 (REV3); CONTAINS InterPro DOMAI	9
101	at1g69410	at1g69410.1	3	577	817	6780	98	4	protein_coding	eukaryotic elongation factor 5A-3	Encodes eIF5A-2 a putative eukaryotic translation	eukaryotic elongation factor 5A-3 (ELF5A-3); FUNCT	9
102	at1g70620	at1g70620.1	12	3749	4147	3283	217	4	protein_coding	cyclin-related		cyclin-related; FUNCTIONS IN: molecular_function u	9
102	at1g70620	at1g70620.3	12	3749	4147	3283	217	4	protein_coding	cyclin-related		cyclin-related; FUNCTIONS IN: molecular_function u	9
161	at2g35510	at2g35510.1	4	710	1371	1935	96	4	protein_coding	similar to RCD one 1	Encodes a WWE domain-containing protein with 76% s	similar to RCD one 1 (SRO1); FUNCTIONS IN: NAD+ AD	9
223	at3g12390	at3g12390.1	2	144	768	5261	52	4	protein_coding	Nascent polypeptide-associated complex (NAC) alpha		Nascent polypeptide-associated complex (NAC) alpha	9
236	at3g21690	at3g21690.1	3	1164	2411	3761	54	4	protein_coding	MATE efflux family protein		MATE efflux family protein; FUNCTIONS IN: antiport	9
279	at3g53270	at3g53270.1	8	2131	2949	403	25	4	protein_coding	Small nuclear RNA activating complex (SNAPc) subun		Small nuclear RNA activating complex (SNAPc) subun	9
279	at3g53270	at3g53270.2	8	2131	2949	403	25	4	protein_coding	Small nuclear RNA activating complex (SNAPc) subun		Small nuclear RNA activating complex (SNAPc) subun	9
279	at3g53270	at3g53270.3	8	2131	2949	403	25	4	protein_coding	Small nuclear RNA activating complex (SNAPc) subun		Small nuclear RNA activating complex (SNAPc) subun	9
279	at3g53270	at3g53270.4	8	2131	2949	403	25	4	protein_coding	Small nuclear RNA activating complex (SNAPc) subun		Small nuclear RNA activating complex (SNAPc) subun	9
280	at3g53390	at3g53390.1	5	1355	1987	1073	27	4	protein_coding	Transducin/WD40 repeat-like superfamily protein		Transducin/WD40 repeat-like superfamily protein; C	9
284	at3g54480	at3g54480.1	3	809	1883	1144	53	4	protein_coding	SKP1/ASK-interacting protein 5	Encodes an SKP1 interacting partner (SKIP5).	SKP1/ASK-interacting protein 5 (SKIP5); CONTAINS I	9
285	at3g54620	at3g54620.3	3	683	861	3369	72	4	protein_coding	basic leucine zipper 25	bZIP transcription factor-like protein mRNA	basic leucine zipper 25 (BZIP25); FUNCTIONS IN: pr	9
307	at3g62290	at3g62290.1	4	1272	1614	21900	18	4	protein_coding	ADP-ribosylation factor A1E	A member of ARF GTPase family. A thaliana has 21 m	ADP-ribosylation factor A1E (ARFA1E); FUNCTIONS IN	9
307	at3g62290	at3g62290.2	4	1272	1614	21900	18	4	protein_coding	ADP-ribosylation factor A1E	A member of ARF GTPase family. A thaliana has 21 m	ADP-ribosylation factor A1E (ARFA1E); FUNCTIONS IN	9
307	at3g62290	at3g62290.3	4	1272	1614	21900	18	4	protein_coding	ADP-ribosylation factor A1E	A member of ARF GTPase family. A thaliana has 21 m	ADP-ribosylation factor A1E (ARFA1E); FUNCTIONS IN	9
335	at4g14880	at4g14880.1	10	1971	2373	7452	20	4	protein_coding	O-acetylserine (thiol) lyase (OAS-TL) isoform A1	Encodes a cytosolic isoform of cytosolic O-acetyls	O-acetylserine (thiol) lyase (OAS-TL) isoform A1 (	9
335	at4g14880	at4g14880.2	10	1971	2373	7452	20	4	protein_coding	O-acetylserine (thiol) lyase (OAS-TL) isoform A1	Encodes a cytosolic isoform of cytosolic O-acetyls	O-acetylserine (thiol) lyase (OAS-TL) isoform A1 (	9
423	at5g16480	at5g16480.1	3	632	1002	268	26	4	protein_coding	Phosphotyrosine protein phosphatases superfamily p		Phosphotyrosine protein phosphatases superfamily p	9
427	at5g17530	at5g17530.3	2	128	862	1033	16	4	protein_coding	phosphoglucosamine mutase family protein		phosphoglucosamine mutase family protein; FUNCTION	9
466	at5g45190	at5g45190.1	5	2037	2888	936	32	4	protein_coding	Cyclin family protein	Encodes a cyclin T partner CYCT1;5. Plays importa	Cyclin family protein; FUNCTIONS IN: cyclin-depend	9
498	at5g65050	at5g65050.1	2	346	2688	530	34	4	protein_coding	AGAMOUS-like 31	Originally published as Agamous like MADS-box prot	AGAMOUS-like 31 (AGL31); FUNCTIONS IN: sequence-sp	9
498	at5g65050	at5g65050.2	2	346	2688	530	34	4	protein_coding	AGAMOUS-like 31	Originally published as Agamous like MADS-box prot	AGAMOUS-like 31 (AGL31); FUNCTIONS IN: sequence-sp	9
498	at5g65050	at5g65050.3	2	346	2688	530	34	4	protein_coding	AGAMOUS-like 31	Originally published as Agamous like MADS-box prot	AGAMOUS-like 31 (AGL31); FUNCTIONS IN: sequence-sp	9
16	at1g07705	at1g07705.1	9	2129	2699	726	10	3	protein_coding	NOT2 / NOT3 / NOT5 family		NOT2 / NOT3 / NOT5 family; FUNCTIONS IN: transcrip	9
16	at1g07705	at1g07705.2	9	2129	2699	726	10	3	protein_coding	NOT2 / NOT3 / NOT5 family		NOT2 / NOT3 / NOT5 family; FUNCTIONS IN: transcrip	9
44	at1g28090	at1g28090.1	11	2122	2381	390	12	3	protein_coding	Polynucleotide adenylyltransferase family protein		Polynucleotide adenylyltransferase family protein;	9
44	at1g28090	at1g28090.2	10	2122	2381	390	12	3	protein_coding	Polynucleotide adenylyltransferase family protein		Polynucleotide adenylyltransferase family protein;	9
44	at1g28090	at1g28090.3	9	2122	2381	390	12	3	protein_coding	Polynucleotide adenylyltransferase family protein		Polynucleotide adenylyltransferase family protein;	9
46	at1g29030	at1g29030.1	12	3053	3796	516	22	3	protein_coding	Apoptosis inhibitory protein 5 (API5)		Apoptosis inhibitory protein 5 (API5); FUNCTIONS I	9
53	at1g32230	at1g32230.1	2	251	1196	13136	358	3	protein_coding	WWE protein-protein interaction domain protein fam	Encodes a protein belonging to the (ADP-ribosyl)tr	RADICAL-INDUCED CELL DEATH1 (RCD1); CONTAINS Inter	9
53	at1g32230	at1g32230.2	2	251	1196	13136	358	3	protein_coding	WWE protein-protein interaction domain protein fam	Encodes a protein belonging to the (ADP-ribosyl)tr	RADICAL-INDUCED CELL DEATH1 (RCD1); CONTAINS Inter	9
53	at1g32230	at1g32230.3	2	251	1196	13136	358	3	protein_coding	WWE protein-protein interaction domain protein fam	Encodes a protein belonging to the (ADP-ribosyl)tr	RADICAL-INDUCED CELL DEATH1 (RCD1); CONTAINS Inter	9
55	at1g33265	at1g33265.1	2	302	890	748	12	3	protein_coding	Transmembrane proteins 14C		Transmembrane proteins 14C; INVOLVED IN: biologica	9
107	at1g72190	at1g72190.1	9	1723	2237	203	16	3	protein_coding	D-isomer specific 2-hydroxyacid dehydrogenase fami		D-isomer specific 2-hydroxyacid dehydrogenase fami	9
112	at1g75020	at1g75020.1	2	100	1582	495	15	3	protein_coding	lysophosphatidyl acyltransferase 4		lysophosphatidyl acyltransferase 4 (LPAT4); FUNCTI	9
135	at2g20290	at2g20290.1	13	2221	2436	313	15	3	protein_coding	myosin-like protein XIG	member of Myosin-like proteins	myosin-like protein XIG (XIG); FUNCTIONS IN: motor	9
145	at2g25660	at2g25660.1	11	4257	4576	1835	36	3	protein_coding	embryo defective 2410		embryo defective 2410 (emb2410); FUNCTIONS IN: mol	9
182	at2g42500	at2g42500.1	10	2670	3468	2209	38	3	protein_coding	protein phosphatase 2A-3	Encodes one of the isoforms of the catalytic subun	protein phosphatase 2A-3 (PP2A-3); FUNCTIONS IN: h	9
182	at2g42500	at2g42500.3	7	2670	3468	2209	38	3	protein_coding	protein phosphatase 2A-3	Encodes one of the isoforms of the catalytic subun	protein phosphatase 2A-3 (PP2A-3); FUNCTIONS IN: h	9
185	at2g43910	at2g43910.1	7	1418	2392	1682	41	3	protein_coding	HARMLESS TO OZONE LAYER 1		HARMLESS TO OZONE LAYER 1 (HOL1); FUNCTIONS IN: me	9
185	at2g43910	at2g43910.2	7	1418	2392	1682	41	3	protein_coding	HARMLESS TO OZONE LAYER 1		HARMLESS TO OZONE LAYER 1 (HOL1); FUNCTIONS IN: me	9
193	at2g45500	at2g45500.1	6	1074	1441	569	20	3	protein_coding	AAA-type ATPase family protein		AAA-type ATPase family protein; FUNCTIONS IN: nucl	9
193	at2g45500	at2g45500.2	6	1074	1441	569	20	3	protein_coding	AAA-type ATPase family protein		AAA-type ATPase family protein; FUNCTIONS IN: nucl	9
209	at3g03690	at3g03690.1	2	708	1360	217	29	3	protein_coding	Core-2/I-branching beta-16-N-acetylglucosaminyltra		unfertilized embryo sac 7 (UNE7); FUNCTIONS IN: tr	9
213	at3g05160	at3g05160.1	17	3002	3779	808	23	3	protein_coding	Major facilitator superfamily protein		Major facilitator superfamily protein; FUNCTIONS I	9
214	at3g05670	at3g05670.1	2	126	2421	1557	15	3	protein_coding	RING/U-box protein		RING/U-box protein; FUNCTIONS IN: DNA binding zinc	9
250	at3g27610	at3g27610.1	9	1865	2200	633	87	3	protein_coding	Nucleotidylyl transferase superfamily protein		Nucleotidylyl transferase superfamily protein; BES	9
250	at3g27610	at3g27610.2	9	1865	2200	633	87	3	protein_coding	Nucleotidylyl transferase superfamily protein		Nucleotidylyl transferase superfamily protein; BES	9
253	at3g28130	at3g28130.1	4	2463	2800	340	19	3	protein_coding	nodulin MtN21 /EamA-like transporter family protei		nodulin MtN21 /EamA-like transporter family protei	9
253	at3g28130	at3g28130.2	5	2463	2800	340	19	3	protein_coding	nodulin MtN21 /EamA-like transporter family protei		nodulin MtN21 /EamA-like transporter family protei	9
257	at3g29010	at3g29010.1	2	10	454	38	11	3	protein_coding	Biotin/lipoate A/B protein ligase family		Biotin/lipoate A/B protein ligase family; FUNCTION	9
269	at3g49350	at3g49350.1	2	1479	1773	1144	13	3	protein_coding	Ypt/Rab-GAP domain of gyp1p superfamily protein		Ypt/Rab-GAP domain of gyp1p superfamily protein; F	9
331	at4g13040	at4g13040.1	2	115	905	676	63	3	protein_coding	Integrase-type DNA-binding superfamily protein		Integrase-type DNA-binding superfamily protein; FU	9
331	at4g13040	at4g13040.2	2	115	905	676	63	3	protein_coding	Integrase-type DNA-binding superfamily protein		Integrase-type DNA-binding superfamily protein; FU	9
345	at4g19200	at4g19200.1	2	84	1235	15468	77	3	protein_coding	proline-rich family protein		proline-rich family protein; Has 23677 Blast hits	9
347	at4g21926	at4g21926.1	2	364	1215	12	3	3	protein_coding			unknown protein; FUNCTIONS IN: molecular_function	9
363	at4g25230	at4g25230.1	9	3343	3564	2637	59	3	protein_coding	RPM1 interacting protein 2	RPM1 interacting protein 2 has a CUE domain which	RPM1 interacting protein 2 (RIN2); CONTAINS InterP	9
363	at4g25230	at4g25230.2	10	3343	3564	2637	59	3	protein_coding	RPM1 interacting protein 2	RPM1 interacting protein 2 has a CUE domain which	RPM1 interacting protein 2 (RIN2); CONTAINS InterP	9
387	at4g35830	at4g35830.1	3	828	1343	17365	52	3	protein_coding	aconitase 1	Encodes an aconitase that can catalyze the convers	aconitase 1 (ACO1); FUNCTIONS IN: aconitate hydrat	9
387	at4g35830	at4g35830.2	3	828	1343	17365	52	3	protein_coding	aconitase 1	Encodes an aconitase that can catalyze the convers	aconitase 1 (ACO1); FUNCTIONS IN: aconitate hydrat	9
415	at5g10800	at5g10800.1	15	4917	5434	125	9	3	protein_coding	RNA recognition motif (RRM)-containing protein		RNA recognition motif (RRM)-containing protein; FU	9
459	at5g42770	at5g42770.2	5	775	1576	312	10	3	protein_coding	Maf-like protein		Maf-like protein; FUNCTIONS IN: molecular_function	9
489	at5g59290	at5g59290.1	2	467	699	1877	20	3	protein_coding	UDP-glucuronic acid decarboxylase 3	Encodes an isoform of UDP-glucuronic acid decarbox	UDP-glucuronic acid decarboxylase 3 (UXS3); FUNCTI	9
489	at5g59290	at5g59290.2	2	467	699	1877	20	3	protein_coding	UDP-glucuronic acid decarboxylase 3	Encodes an isoform of UDP-glucuronic acid decarbox	UDP-glucuronic acid decarboxylase 3 (UXS3); FUNCTI	9
6	at1g02680	at1g02680.1	4	691	1020	320	4	2	protein_coding	TBP-associated factor 13		TBP-associated factor 13 (TAF13); FUNCTIONS IN: RN	9
7	at1g03080	at1g03080.1	4	5827	6264	5572	21	2	protein_coding	kinase interacting (KIP1-like) family protein		kinase interacting (KIP1-like) family protein; FUN	9
14	at1g06290	at1g06290.1	2	541	1002	2463	19	2	protein_coding	acyl-CoA oxidase 3	Encodes an acyl-CoA oxidase with specificity for m	acyl-CoA oxidase 3 (ACX3); FUNCTIONS IN: acyl-CoA	9
15	at1g07119	at1g07119.1	2	162	704	9	2	2	other_rna	other RNA	Potential natural antisense gene locus overlaps wi		9
17	at1g07780	at1g07780.2	5	1486	2555	213	4	2	protein_coding	phosphoribosylanthranilate isomerase 1	Encodes phosphoribosylanthranilate isomerase which	phosphoribosylanthranilate isomerase 1 (PAI1); CON	9
17	at1g07780	at1g07780.3	5	1486	2555	213	4	2	protein_coding	phosphoribosylanthranilate isomerase 1	Encodes phosphoribosylanthranilate isomerase which	phosphoribosylanthranilate isomerase 1 (PAI1); CON	9
17	at1g07780	at1g07780.4	5	1486	2555	213	4	2	protein_coding	phosphoribosylanthranilate isomerase 1	Encodes phosphoribosylanthranilate isomerase which	phosphoribosylanthranilate isomerase 1 (PAI1); CON	9
26	at1g12240	at1g12240.1	3	787	2189	10071	332	2	protein_coding	Glycosyl hydrolases family 32 protein		ATBETAFRUCT4; FUNCTIONS IN: hydrolase activity hyd	9
30	at1g15350	at1g15350.3	5	935	1444	1171	83	2	protein_coding			unknown protein; BEST Arabidopsis thaliana protein	9
45	at1g28960	at1g28960.1	2	860	1447	989	14	2	protein_coding	nudix hydrolase homolog 15		nudix hydrolase homolog 15 (NUDX15); CONTAINS Inte	9
45	at1g28960	at1g28960.2	4	860	1447	989	14	2	protein_coding	nudix hydrolase homolog 15		nudix hydrolase homolog 15 (NUDX15); CONTAINS Inte	9
45	at1g28960	at1g28960.3	3	860	1447	989	14	2	protein_coding	nudix hydrolase homolog 15		nudix hydrolase homolog 15 (NUDX15); CONTAINS Inte	9
45	at1g28960	at1g28960.4	4	860	1447	989	14	2	protein_coding	nudix hydrolase homolog 15		nudix hydrolase homolog 15 (NUDX15); CONTAINS Inte	9
45	at1g28960	at1g28960.5	3	860	1447	989	14	2	protein_coding	nudix hydrolase homolog 15		nudix hydrolase homolog 15 (NUDX15); CONTAINS Inte	9
48	at1g29940	at1g29940.1	5	1578	2084	1868	24	2	protein_coding	nuclear RNA polymerase A2	Encodes a subunit of RNA polymerase 1 (aka RNA pol	nuclear RNA polymerase A2 (NRPA2); FUNCTIONS IN: D	9
50	at1g30620	at1g30620.1	2	325	1267	1291	26	2	protein_coding	NAD(P)-binding Rossmann-fold superfamily protein	encodes a type-II membrane protein that catalyzes	MURUS 4 (MUR4); FUNCTIONS IN: UDP-arabinose 4-epim	9
50	at1g30620	at1g30620.3	2	325	1267	1291	26	2	protein_coding	NAD(P)-binding Rossmann-fold superfamily protein	encodes a type-II membrane protein that catalyzes	MURUS 4 (MUR4); FUNCTIONS IN: UDP-arabinose 4-epim	9
63	at1g49630	at1g49630.1	9	2618	4064	516	9	2	protein_coding	presequence protease 2	Zinc metalloprotease pitrilysin subfamily A. Signa	presequence protease 2 (PREP2); FUNCTIONS IN: meta	9
63	at1g49630	at1g49630.2	8	2618	4064	516	9	2	protein_coding	presequence protease 2	Zinc metalloprotease pitrilysin subfamily A. Signa	presequence protease 2 (PREP2); FUNCTIONS IN: meta	9
63	at1g49630	at1g49630.3	9	2618	4064	516	9	2	protein_coding	presequence protease 2	Zinc metalloprotease pitrilysin subfamily A. Signa	presequence protease 2 (PREP2); FUNCTIONS IN: meta	9
72	at1g53280	at1g53280.1	4	950	1609	3530	32	2	protein_coding	Class I glutamine amidotransferase-like superfamil		Class I glutamine amidotransferase-like superfamil	9
90	at1g61030	at1g61030.1	6	1947	2235	569	9	2	protein_coding	WAPL (Wings apart-like protein regulation of heter		WAPL (Wings apart-like protein regulation of heter	9
91	at1g61250	at1g61250.1	10	2136	2575	4273	19	2	protein_coding	secretory carrier 3	Encodes a putative secretory carrier membrane prot	secretory carrier 3 (SC3); FUNCTIONS IN: transmemb	9
91	at1g61250	at1g61250.2	10	2136	2575	4273	19	2	protein_coding	secretory carrier 3	Encodes a putative secretory carrier membrane prot	secretory carrier 3 (SC3); FUNCTIONS IN: transmemb	9
94	at1g65950	at1g65950.1	10	2403	3181	293	17	2	protein_coding	Protein kinase superfamily protein		Protein kinase superfamily protein; CONTAINS Inter	9
98	at1g67420	at1g67420.1	15	3523	3933	135	12	2	protein_coding	Zn-dependent exopeptidases superfamily protein		Zn-dependent exopeptidases superfamily protein; FU	9
98	at1g67420	at1g67420.2	15	3523	3933	135	12	2	protein_coding	Zn-dependent exopeptidases superfamily protein		Zn-dependent exopeptidases superfamily protein; FU	9
125	at2g06025	at2g06025.1	6	2539	2895	1179	80	2	protein_coding	Acyl-CoA N-acyltransferases (NAT) superfamily prot		Acyl-CoA N-acyltransferases (NAT) superfamily prot	9
127	at2g13790	at2g13790.1	3	517	1394	6086	491	2	protein_coding	somatic embryogenesis receptor-like kinase 4		somatic embryogenesis receptor-like kinase 4 (SERK	9
136	at2g20570	at2g20570.1	2	593	1159	6158	70	2	protein_coding	GBF's pro-rich region-interacting factor 1	Encodes GLK1 Golden2-like 1 one of a pair of parti	GBF's pro-rich region-interacting factor 1 (GPRI1)	9
137	at2g22980	at2g22980.1	11	2361	3753	572	64	2	protein_coding	serine carboxypeptidase-like 13		serine carboxypeptidase-like 13 (SCPL13); FUNCTION	9
137	at2g22980	at2g22980.2	11	2361	3753	572	64	2	protein_coding	serine carboxypeptidase-like 13		serine carboxypeptidase-like 13 (SCPL13); FUNCTION	9
137	at2g22980	at2g22980.3	11	2361	3753	572	64	2	protein_coding	serine carboxypeptidase-like 13		serine carboxypeptidase-like 13 (SCPL13); FUNCTION	9
137	at2g22980	at2g22980.4	11	2361	3753	572	64	2	protein_coding	serine carboxypeptidase-like 13		serine carboxypeptidase-like 13 (SCPL13); FUNCTION	9
143	at2g25000	at2g25000.1	2	132	494	1983	96	2	protein_coding	WRKY DNA-binding protein 60	Pathogen-induced transcription factor. Forms prote	WRKY DNA-binding protein 60 (WRKY60); CONTAINS Int	9
144	at2g25110	at2g25110.1	3	673	1215	3399	22	2	protein_coding	stromal cell-derived factor 2-like protein precurs	Encodes an endoplasmic reticulum protein SDF2 (str	stromal cell-derived factor 2-like protein precurs	9
150	at2g28130	at2g28130.1	4	787	1074	176	7	2	protein_coding			unknown protein; FUNCTIONS IN: molecular_function	9
171	at2g38720	at2g38720.1	9	3012	3505	26	4	2	protein_coding	microtubule-associated protein 65-5		microtubule-associated protein 65-5 (MAP65-5); CON	9
174	at2g39518	at2g39518.1	2	373	885	1579	23	2	protein_coding	Uncharacterised protein family (UPF0497)		Uncharacterised protein family (UPF0497); FUNCTION	9
216	at3g09810	at3g09810.1	6	1539	2186	1329	20	2	protein_coding	isocitrate dehydrogenase VI	Encodes a catalytic subunit of the mitochondrially	isocitrate dehydrogenase VI (IDH-VI); CONTAINS Int	9
218	at3g10480	at3g10480.3	7	1546	1775	1539	15	2	protein_coding	NAC domain containing protein 50		NAC domain containing protein 50 (NAC050); FUNCTIO	9
227	at3g14100	at3g14100.1	2	228	756	3844	33	2	protein_coding	RNA-binding (RRM/RBD/RNP motifs) family protein		RNA-binding (RRM/RBD/RNP motifs) family protein; F	9
234	at3g20510	at3g20510.1	2	406	1243	1969	13	2	protein_coding	Transmembrane proteins 14C		Transmembrane proteins 14C; CONTAINS InterPro DOMA	9
238	at3g23390	at3g23390.1	3	455	794	2491	16	2	protein_coding	Zinc-binding ribosomal protein family protein		Zinc-binding ribosomal protein family protein; FUN	9
256	at3g28956	at3g28956.1	4	682	1488	58	25	2	protein_coding	RNA polymerase II Rpb4 core protein		RNA polymerase II Rpb4 core protein; FUNCTIONS IN:	9
258	at3g29644	at3g29644.1	3	489	1961	82	16	2	other_rna	other RNA	Potential natural antisense gene locus overlaps wi		9
286	at3g54640	at3g54640.1	4	629	1130	8409	125	2	protein_coding	tryptophan synthase alpha chain	Catalyzes the conversion of indole-3-glycerolphosp	tryptophan synthase alpha chain (TSA1); FUNCTIONS	9
288	at3g55260	at3g55260.1	9	1751	2349	1512	48	2	protein_coding	beta-hexosaminidase 1	Encodes a protein with &#946;-hexosaminidase activ	beta-hexosaminidase 1 (HEXO1); FUNCTIONS IN: hexos	9
300	at3g59600	at3g59600.1	3	323	1221	560	26	2	protein_coding	RNA polymerase Rpb8	One of two highly similar proteins that can serve	NRPB8B; FUNCTIONS IN: DNA-directed RNA polymerase	9
305	at3g61690	at3g61690.1	7	1950	4897	1680	52	2	protein_coding	nucleotidyltransferases		nucleotidyltransferases; FUNCTIONS IN: nucleotidyl	9
309	at3g62370	at3g62370.1	5	1030	1584	1202	52	2	protein_coding	heme binding		heme binding; FUNCTIONS IN: heme binding; INVOLVED	9
316	at4g05040	at4g05040.3	2	67	1236	373	47	2	protein_coding	ankyrin repeat family protein		ankyrin repeat family protein; CONTAINS InterPro D	9
319	at4g08470	at4g08470.1	7	1428	1749	3735	242	2	protein_coding	MAPK/ERK kinase kinase 3	Encodes a member of the A1 subgroup of the MEKK (M	MAPK/ERK kinase kinase 3 (MEKK3); FUNCTIONS IN: pr	9
326	at4g11410	at4g11410.1	3	534	1049	775	31	2	protein_coding	NAD(P)-binding Rossmann-fold superfamily protein		NAD(P)-binding Rossmann-fold superfamily protein;	9
329	at4g12850	at4g12850.3	2	229	1108	64	7	2	protein_coding	Far-red impaired responsive (FAR1) family protein		Far-red impaired responsive (FAR1) family protein;	9
333	at4g14385	at4g14385.1	3	445	1094	386	33	2	protein_coding			FUNCTIONS IN: molecular_function unknown; INVOLVED	9
333	at4g14385	at4g14385.2	3	445	1094	386	33	2	protein_coding			FUNCTIONS IN: molecular_function unknown; INVOLVED	9
336	at4g15530	at4g15530.1	16	4182	5649	5846	232	2	protein_coding	pyruvate orthophosphate dikinase	The product of this long transcript was shown to b	pyruvate orthophosphate dikinase (PPDK); FUNCTIONS	9
336	at4g15530	at4g15530.4	16	4182	5649	5846	232	2	protein_coding	pyruvate orthophosphate dikinase	The product of this long transcript was shown to b	pyruvate orthophosphate dikinase (PPDK); FUNCTIONS	9
336	at4g15530	at4g15530.5	16	4182	5649	5846	232	2	protein_coding	pyruvate orthophosphate dikinase	The product of this long transcript was shown to b	pyruvate orthophosphate dikinase (PPDK); FUNCTIONS	9
336	at4g15530	at4g15530.6	16	4182	5649	5846	232	2	protein_coding	pyruvate orthophosphate dikinase	The product of this long transcript was shown to b	pyruvate orthophosphate dikinase (PPDK); FUNCTIONS	9
353	at4g24050	at4g24050.1	5	1181	2025	53	4	2	protein_coding	NAD(P)-binding Rossmann-fold superfamily protein		NAD(P)-binding Rossmann-fold superfamily protein;	9
357	at4g24740	at4g24740.1	7	1254	1617	1720	97	2	protein_coding	FUS3-complementing gene 2	a LAMMER-type protein kinase that co-precipitates	FUS3-complementing gene 2 (FC2); CONTAINS InterPro	9
357	at4g24740	at4g24740.2	7	1254	1617	1720	97	2	protein_coding	FUS3-complementing gene 2	a LAMMER-type protein kinase that co-precipitates	FUS3-complementing gene 2 (FC2); CONTAINS InterPro	9
368	at4g27040	at4g27040.1	9	1968	2342	922	11	2	protein_coding	EAP30/Vps36 family protein		VPS22; CONTAINS InterPro DOMAIN/s: ESCRT-2 complex	9
368	at4g27040	at4g27040.3	8	1968	2342	922	11	2	protein_coding	EAP30/Vps36 family protein		VPS22; CONTAINS InterPro DOMAIN/s: ESCRT-2 complex	9
368	at4g27040	at4g27040.4	9	1968	2342	922	11	2	protein_coding	EAP30/Vps36 family protein		VPS22; CONTAINS InterPro DOMAIN/s: ESCRT-2 complex	9
375	at4g30820	at4g30820.1	3	214	1114	244	32	2	protein_coding	cyclin-dependent kinase-activating kinase assembly		cyclin-dependent kinase-activating kinase assembly	9
375	at4g30820	at4g30820.2	3	214	1114	244	32	2	protein_coding	cyclin-dependent kinase-activating kinase assembly		cyclin-dependent kinase-activating kinase assembly	9
375	at4g30820	at4g30820.3	2	214	1114	244	32	2	protein_coding	cyclin-dependent kinase-activating kinase assembly		cyclin-dependent kinase-activating kinase assembly	9
377	at4g31300	at4g31300.1	2	282	727	6614	7	2	protein_coding	N-terminal nucleophile aminohydrolases (Ntn hydrol	Encodes 20S proteasome subunit PBA1 (PBA1).	PBA1; FUNCTIONS IN: peptidase activity endopeptida	9
377	at4g31300	at4g31300.2	2	282	727	6614	7	2	protein_coding	N-terminal nucleophile aminohydrolases (Ntn hydrol	Encodes 20S proteasome subunit PBA1 (PBA1).	PBA1; FUNCTIONS IN: peptidase activity endopeptida	9
377	at4g31300	at4g31300.3	3	282	727	6614	7	2	protein_coding	N-terminal nucleophile aminohydrolases (Ntn hydrol	Encodes 20S proteasome subunit PBA1 (PBA1).	PBA1; FUNCTIONS IN: peptidase activity endopeptida	9
385	at4g35785	at4g35785.1	7	1743	2163	996	28	2	protein_coding	RNA-binding (RRM/RBD/RNP motifs) family protein		RNA-binding (RRM/RBD/RNP motifs) family protein; F	9
385	at4g35785	at4g35785.2	7	1743	2163	996	28	2	protein_coding	RNA-binding (RRM/RBD/RNP motifs) family protein		RNA-binding (RRM/RBD/RNP motifs) family protein; F	9
385	at4g35785	at4g35785.3	7	1743	2163	996	28	2	protein_coding	RNA-binding (RRM/RBD/RNP motifs) family protein		RNA-binding (RRM/RBD/RNP motifs) family protein; F	9
385	at4g35785	at4g35785.4	8	1743	2163	996	28	2	protein_coding	RNA-binding (RRM/RBD/RNP motifs) family protein		RNA-binding (RRM/RBD/RNP motifs) family protein; F	9
385	at4g35785	at4g35785.5	8	1743	2163	996	28	2	protein_coding	RNA-binding (RRM/RBD/RNP motifs) family protein		RNA-binding (RRM/RBD/RNP motifs) family protein; F	9
389	at4g37870	at4g37870.1	7	1612	2179	6998	18	2	protein_coding	phosphoenolpyruvate carboxykinase 1	Encodes a putative phosphoenolpyruvate carboxykina	phosphoenolpyruvate carboxykinase 1 (PCK1); FUNCTI	9
405	at5g06180	at5g06180.1	9	1611	1848	119	13	2	protein_coding	Protein of unknown function (DUF1022)		Protein of unknown function (DUF1022); CONTAINS In	9
405	at5g06180	at5g06180.2	9	1611	1848	119	13	2	protein_coding	Protein of unknown function (DUF1022)		Protein of unknown function (DUF1022); CONTAINS In	9
419	at5g13560	at5g13560.1	15	4316	4659	2387	32	2	protein_coding			unknown protein; BEST Arabidopsis thaliana protein	9
421	at5g14260	at5g14260.2	12	2887	3258	2019	15	2	protein_coding	Rubisco methyltransferase family protein		Rubisco methyltransferase family protein; FUNCTION	9
421	at5g14260	at5g14260.3	12	2887	3258	2019	15	2	protein_coding	Rubisco methyltransferase family protein		Rubisco methyltransferase family protein; FUNCTION	9
435	at5g22000	at5g22000.1	4	751	1233	4687	20	2	protein_coding	RING-H2 group F2A	encodes a RING-type E3 ubiquitin ligase implicated	RING-H2 group F2A (RHF2A); FUNCTIONS IN: zinc ion	9
435	at5g22000	at5g22000.2	4	751	1233	4687	20	2	protein_coding	RING-H2 group F2A	encodes a RING-type E3 ubiquitin ligase implicated	RING-H2 group F2A (RHF2A); FUNCTIONS IN: zinc ion	9
435	at5g22000	at5g22000.3	4	751	1233	4687	20	2	protein_coding	RING-H2 group F2A	encodes a RING-type E3 ubiquitin ligase implicated	RING-H2 group F2A (RHF2A); FUNCTIONS IN: zinc ion	9
441	at5g24740	at5g24740.1	13	4545	5166	1627	93	2	protein_coding	Protein of unknown function (DUF1162)		INVOLVED IN: protein localization; EXPRESSED IN: 2	9
449	at5g37480	at5g37480.1	4	1048	1477	478	18	2	protein_coding			unknown protein; Has 30201 Blast hits to 17322 pro	9
458	at5g42250	at5g42250.1	3	372	1877	1199	46	2	protein_coding	Zinc-binding alcohol dehydrogenase family protein		Zinc-binding alcohol dehydrogenase family protein;	9
476	at5g52070	at5g52070.1	2	43	2269	403	45	2	protein_coding	Agenet domain-containing protein		Agenet domain-containing protein; FUNCTIONS IN: RN	9
491	at5g61060	at5g61060.1	8	2113	2420	1745	21	2	protein_coding	histone deacetylase 5	Encodes a member of the histone deacetylase family	histone deacetylase 5 (HDA05); CONTAINS InterPro D	9
491	at5g61060	at5g61060.2	8	2113	2420	1745	21	2	protein_coding	histone deacetylase 5	Encodes a member of the histone deacetylase family	histone deacetylase 5 (HDA05); CONTAINS InterPro D	9
493	at5g62300	at5g62300.1	2	331	919	4129	39	2	protein_coding	Ribosomal protein S10p/S20e family protein		Ribosomal protein S10p/S20e family protein; FUNCTI	9
493	at5g62300	at5g62300.2	2	331	919	4129	39	2	protein_coding	Ribosomal protein S10p/S20e family protein		Ribosomal protein S10p/S20e family protein; FUNCTI	9
500	at5g65080	at5g65080.1	6	3782	4601	1161	43	2	protein_coding	K-box region and MADS-box transcription factor fam	Is upregulated during vernalization and regulates	MADS AFFECTING FLOWERING 5 (MAF5); FUNCTIONS IN: s	9
500	at5g65080	at5g65080.2	5	3782	4601	1161	43	2	protein_coding	K-box region and MADS-box transcription factor fam	Is upregulated during vernalization and regulates	MADS AFFECTING FLOWERING 5 (MAF5); FUNCTIONS IN: s	9
506	at5g67140	at5g67140.1	3	523	993	133	14	2	protein_coding	F-box/RNI-like superfamily protein		F-box/RNI-like superfamily protein; CONTAINS Inter	9
483	at5g56140	at5g56140.1	3	884	1800	876	15	7	protein_coding	RNA-binding KH domain-containing protein		RNA-binding KH domain-containing protein; FUNCTION	10
130	at2g16940	at2g16940.2	15	3571	3965	944	29	5	protein_coding	Splicing factor CC1-like		Splicing factor CC1-like; FUNCTIONS IN: RNA bindin	10
308	at3g62360	at3g62360.1	17	4782	5084	689	13	5	protein_coding	Carbohydrate-binding-like fold		Carbohydrate-binding-like fold; FUNCTIONS IN: carb	10
400	at5g04290	at5g04290.1	16	3731	4095	282	28	4	protein_coding	kow domain-containing transcription factor 1	Encodes SPT5-Like a member of the nuclear SPT5 (Su	kow domain-containing transcription factor 1 (KTF1	10
114	at1g75560	at1g75560.1	3	980	2052	389	10	3	protein_coding	zinc knuckle (CCHC-type) family protein		zinc knuckle (CCHC-type) family protein; FUNCTIONS	10
114	at1g75560	at1g75560.2	3	980	2052	389	10	3	protein_coding	zinc knuckle (CCHC-type) family protein		zinc knuckle (CCHC-type) family protein; FUNCTIONS	10
274	at3g50590	at3g50590.1	18	4074	4459	1527	18	3	protein_coding	Transducin/WD40 repeat-like superfamily protein		Transducin/WD40 repeat-like superfamily protein; F	10
332	at4g13460	at4g13460.1	2	296	2821	325	6	3	protein_coding	SU(VAR)3-9 homolog 9	Encodes a SU(VAR)3-9 homolog a SET domain protein.	SU(VAR)3-9 homolog 9 (SUVH9); FUNCTIONS IN: zinc i	10
367	at4g26480	at4g26480.1	5	1234	2462	742	4	3	protein_coding	RNA-binding KH domain-containing protein		RNA-binding KH domain-containing protein; FUNCTION	10
463	at5g44565	at5g44565.1	2	204	1340	39	5	3	protein_coding			unknown protein; FUNCTIONS IN: molecular_function	10
1	at1g01340	at1g01340.2	8	2777	3381	216	6	2	protein_coding	cyclic nucleotide gated channel 10	member of Cyclic nucleotide gated channel family	cyclic nucleotide gated channel 10 (CNGC10); FUNCT	10
57	at1g33980	at1g33980.1	2	266	719	268	6	2	protein_coding	Smg-4/UPF3 family protein	Involved in mRNA surveillance detects exported mRN	UPF3; FUNCTIONS IN: nucleotide binding; INVOLVED I	10
61	at1g48090	at1g48090.1	57	23024	23651	1574	23	2	protein_coding	calcium-dependent lipid-binding family protein		calcium-dependent lipid-binding family protein; FU	10
77	at1g54730	at1g54730.2	13	2934	3979	183	15	2	protein_coding	Major facilitator superfamily protein		Major facilitator superfamily protein; FUNCTIONS I	10
77	at1g54730	at1g54730.3	13	2934	3979	183	15	2	protein_coding	Major facilitator superfamily protein		Major facilitator superfamily protein; FUNCTIONS I	10
139	at2g23985	at2g23985.1	2	250	632	42	12	2	protein_coding			unknown protein; Has 2 Blast hits to 2 proteins in	10
139	at2g23985	at2g23985.2	2	250	632	42	12	2	protein_coding			unknown protein; Has 2 Blast hits to 2 proteins in	10
298	at3g58050	at3g58050.1	4	969	1232	399	9	2	protein_coding			unknown protein; BEST Arabidopsis thaliana protein	10
415	at5g10800	at5g10800.1	15	4917	5434	29	3	2	protein_coding	RNA recognition motif (RRM)-containing protein		RNA recognition motif (RRM)-containing protein; FU	10
437	at5g22720	at5g22720.2	6	1125	1494	22	4	2	protein_coding	F-box/RNI-like superfamily protein		F-box/RNI-like superfamily protein; CONTAINS Inter	10
499	at5g65060	at5g65060.1	2	283	2514	82	10	2	protein_coding	K-box region and MADS-box transcription factor fam	MADS domain protein - flowering regulator that is	MADS AFFECTING FLOWERING 3 (MAF3); FUNCTIONS IN: s	10
499	at5g65060	at5g65060.2	2	283	2514	82	10	2	protein_coding	K-box region and MADS-box transcription factor fam	MADS domain protein - flowering regulator that is	MADS AFFECTING FLOWERING 3 (MAF3); FUNCTIONS IN: s	10
463	at5g44565	at5g44565.1	2	204	1340	615	127	54	protein_coding			unknown protein; FUNCTIONS IN: molecular_function	11
114	at1g75560	at1g75560.1	3	980	2052	1562	86	53	protein_coding	zinc knuckle (CCHC-type) family protein		zinc knuckle (CCHC-type) family protein; FUNCTIONS	11
114	at1g75560	at1g75560.2	3	980	2052	1562	86	53	protein_coding	zinc knuckle (CCHC-type) family protein		zinc knuckle (CCHC-type) family protein; FUNCTIONS	11
130	at2g16940	at2g16940.2	15	3571	3965	2916	120	40	protein_coding	Splicing factor CC1-like		Splicing factor CC1-like; FUNCTIONS IN: RNA bindin	11
10	at1g04490	at1g04490.1	3	1405	1847	959	163	39	protein_coding	Protein of unknown function (DUF3527)		Protein of unknown function (DUF3527); CONTAINS In	11
10	at1g04490	at1g04490.2	3	1405	1847	959	163	39	protein_coding	Protein of unknown function (DUF3527)		Protein of unknown function (DUF3527); CONTAINS In	11
308	at3g62360	at3g62360.1	17	4782	5084	1998	56	39	protein_coding	Carbohydrate-binding-like fold		Carbohydrate-binding-like fold; FUNCTIONS IN: carb	11
298	at3g58050	at3g58050.1	4	969	1232	1374	97	38	protein_coding			unknown protein; BEST Arabidopsis thaliana protein	11
400	at5g04290	at5g04290.1	16	3731	4095	1453	133	36	protein_coding	kow domain-containing transcription factor 1	Encodes SPT5-Like a member of the nuclear SPT5 (Su	kow domain-containing transcription factor 1 (KTF1	11
274	at3g50590	at3g50590.1	18	4074	4459	3936	140	34	protein_coding	Transducin/WD40 repeat-like superfamily protein		Transducin/WD40 repeat-like superfamily protein; F	11
417	at5g12240	at5g12240.2	3	423	1311	863	48	32	protein_coding			unknown protein; Has 1807 Blast hits to 1807 prote	11
483	at5g56140	at5g56140.1	3	884	1800	2899	72	32	protein_coding	RNA-binding KH domain-containing protein		RNA-binding KH domain-containing protein; FUNCTION	11
431	at5g20500	at5g20500.1	2	212	802	3526	85	27	protein_coding	Glutaredoxin family protein		Glutaredoxin family protein; FUNCTIONS IN: electro	11
268	at3g49120	at3g49120.1	2	399	1662	47211	341	22	protein_coding	peroxidase CB	Class III peroxidase Perx34. Expressed in roots le	peroxidase CB (PRXCB); FUNCTIONS IN: peroxidase ac	11
499	at5g65060	at5g65060.1	2	283	2514	313	54	18	protein_coding	K-box region and MADS-box transcription factor fam	MADS domain protein - flowering regulator that is	MADS AFFECTING FLOWERING 3 (MAF3); FUNCTIONS IN: s	11
499	at5g65060	at5g65060.2	2	283	2514	313	54	18	protein_coding	K-box region and MADS-box transcription factor fam	MADS domain protein - flowering regulator that is	MADS AFFECTING FLOWERING 3 (MAF3); FUNCTIONS IN: s	11
97	at1g66880	at1g66880.1	5	5131	6965	5830	516	16	protein_coding	Protein kinase superfamily protein		Protein kinase superfamily protein; FUNCTIONS IN:	11
199	at2g48110	at2g48110.1	6	1840	2145	1372	92	16	protein_coding	reduced epidermal fluorescence 4	Encodes a novel protein of unknown function with h	REDUCED EPIDERMAL FLUORESCENCE 4 (REF4); BEST Arab	11
332	at4g13460	at4g13460.1	2	296	2821	997	25	16	protein_coding	SU(VAR)3-9 homolog 9	Encodes a SU(VAR)3-9 homolog a SET domain protein.	SU(VAR)3-9 homolog 9 (SUVH9); FUNCTIONS IN: zinc i	11
479	at5g53360	at5g53360.1	2	373	1003	982	40	16	protein_coding	TRAF-like superfamily protein		TRAF-like superfamily protein; FUNCTIONS IN: ubiqu	11
398	at5g03830	at5g03830.1	2	103	545	187	49	15	protein_coding	CDK inhibitor P21 binding protein		CDK inhibitor P21 binding protein; FUNCTIONS IN: m	11
260	at3g42150	at3g42150.1	2	236	1900	427	86	14	protein_coding			unknown protein; FUNCTIONS IN: molecular_function	11
40	at1g21720	at1g21720.1	5	886	1556	2480	25	13	protein_coding	proteasome beta subunit C1	20S proteasome beta subunit PBC1 truncated protein	proteasome beta subunit C1 (PBC1); FUNCTIONS IN: p	11
263	at3g44530	at3g44530.1	7	4148	4439	450	25	13	protein_coding	homolog of histone chaperone HIRA	Encodes a nuclear localized WD-repeat containing p	homolog of histone chaperone HIRA (HIRA); CONTAINS	11
263	at3g44530	at3g44530.2	8	4148	4439	450	25	13	protein_coding	homolog of histone chaperone HIRA	Encodes a nuclear localized WD-repeat containing p	homolog of histone chaperone HIRA (HIRA); CONTAINS	11
412	at5g09830	at5g09830.1	2	369	1065	836	37	13	protein_coding	BolA-like family protein		BolA-like family protein; CONTAINS InterPro DOMAIN	11
41	at1g21930	at1g21930.1	2	77	1155	1651	27	12	protein_coding			unknown protein; BEST Arabidopsis thaliana protein	11
67	at1g50970	at1g50970.1	13	3156	3350	377	133	12	protein_coding	Membrane trafficking VPS53 family protein		Membrane trafficking VPS53 family protein; FUNCTIO	11
221	at3g12130	at3g12130.1	2	941	2177	919	15	12	protein_coding	KH domain-containing protein / zinc finger (CCCH t		KH domain-containing protein / zinc finger (CCCH t	11
367	at4g26480	at4g26480.1	5	1234	2462	1563	35	12	protein_coding	RNA-binding KH domain-containing protein		RNA-binding KH domain-containing protein; FUNCTION	11
406	at5g06770	at5g06770.1	2	817	2007	217	33	11	protein_coding	KH domain-containing protein / zinc finger (CCCH t		KH domain-containing protein / zinc finger (CCCH t	11
436	at5g22030	at5g22030.1	13	5109	5644	525	55	11	protein_coding	ubiquitin-specific protease 8		ubiquitin-specific protease 8 (UBP8); FUNCTIONS IN	11
436	at5g22030	at5g22030.2	14	5109	5644	525	55	11	protein_coding	ubiquitin-specific protease 8		ubiquitin-specific protease 8 (UBP8); FUNCTIONS IN	11
55	at1g33265	at1g33265.1	2	302	890	797	22	10	protein_coding	Transmembrane proteins 14C		Transmembrane proteins 14C; INVOLVED IN: biologica	11
276	at3g52100	at3g52100.1	3	487	761	422	117	9	protein_coding	RING/FYVE/PHD-type zinc finger family protein		RING/FYVE/PHD-type zinc finger family protein; FUN	11
322	at4g09012	at4g09012.1	2	72	1573	29	27	9	protein_coding	Mitochondrial ribosomal protein L27		Mitochondrial ribosomal protein L27; CONTAINS Inte	11
507	at5g67590	at5g67590.1	2	231	652	2879	40	9	protein_coding	NADH-ubiquinone oxidoreductase-related	Mutant leaves have a reduced capacity for cold acc	FROSTBITE1 (FRO1); CONTAINS InterPro DOMAIN/s: ETC	11
65	at1g50970	at1g50970.1	5	834	1444	377	133	8	protein_coding	Membrane trafficking VPS53 family protein		Membrane trafficking VPS53 family protein; FUNCTIO	11
105	at1g71190	at1g71190.1	6	1179	1451	582	16	8	protein_coding	senescence associated gene 18	Senescence associated gene (SAG). Expression induc	senescence associated gene 18 (SAG18); FUNCTIONS I	11
154	at2g30700	at2g30700.1	7	2092	3210	1105	34	8	protein_coding			unknown protein; BEST Arabidopsis thaliana protein	11
161	at2g35510	at2g35510.1	4	710	1371	1491	93	8	protein_coding	similar to RCD one 1	Encodes a WWE domain-containing protein with 76% s	similar to RCD one 1 (SRO1); FUNCTIONS IN: NAD+ AD	11
192	at2g45380	at2g45380.1	7	1470	2110	2592	30	8	protein_coding			FUNCTIONS IN: molecular_function unknown; INVOLVED	11
203	at3g01850	at3g01850.1	8	1400	1888	1532	54	8	protein_coding	Aldolase-type TIM barrel family protein		Aldolase-type TIM barrel family protein; FUNCTIONS	11
203	at3g01850	at3g01850.2	8	1400	1888	1532	54	8	protein_coding	Aldolase-type TIM barrel family protein		Aldolase-type TIM barrel family protein; FUNCTIONS	11
39	at1g21400	at1g21400.1	6	1841	2147	4038	87	7	protein_coding	Thiamin diphosphate-binding fold (THDP-binding) su		Thiamin diphosphate-binding fold (THDP-binding) su	11
145	at2g25660	at2g25660.1	11	4257	4576	1578	58	7	protein_coding	embryo defective 2410		embryo defective 2410 (emb2410); FUNCTIONS IN: mol	11
190	at2g45140	at2g45140.1	6	1073	1737	1761	14	7	protein_coding	plant VAP homolog 12	Encodes a Plant VAMP-Associated protein that local	plant VAP homolog 12 (PVA12); FUNCTIONS IN: struct	11
198	at2g47710	at2g47710.1	3	505	940	11872	92	7	protein_coding	Adenine nucleotide alpha hydrolases-like superfami		Adenine nucleotide alpha hydrolases-like superfami	11
309	at3g62370	at3g62370.1	5	1030	1584	1474	89	7	protein_coding	heme binding		heme binding; FUNCTIONS IN: heme binding; INVOLVED	11
352	at4g23710	at4g23710.1	2	80	912	1616	22	7	protein_coding	vacuolar ATP synthase subunit G2		vacuolar ATP synthase subunit G2 (VAG2); FUNCTIONS	11
383	at4g33540	at4g33540.1	5	1231	1702	3102	48	7	protein_coding	metallo-beta-lactamase family protein		metallo-beta-lactamase family protein; FUNCTIONS I	11
409	at5g08185	at5g08185.2	3	772	1034	251	70	7	protein_coding	microRNA162A	Encodes a microRNA that targets DCL1. MicroRNAs ar	microRNA162A (MIR162A); FUNCTIONS IN: molecular_fu	11
409	at5g08185	at5g08185.4	3	772	1034	251	70	7	protein_coding	microRNA162A	Encodes a microRNA that targets DCL1. MicroRNAs ar	microRNA162A (MIR162A); FUNCTIONS IN: molecular_fu	11
437	at5g22720	at5g22720.2	6	1125	1494	89	35	7	protein_coding	F-box/RNI-like superfamily protein		F-box/RNI-like superfamily protein; CONTAINS Inter	11
446	at5g35180	at5g35180.1	15	5306	6209	2704	59	7	protein_coding	Protein of unknown function (DUF1336)		FUNCTIONS IN: phosphoinositide binding; INVOLVED I	11
446	at5g35180	at5g35180.2	15	5306	6209	2704	59	7	protein_coding	Protein of unknown function (DUF1336)		FUNCTIONS IN: phosphoinositide binding; INVOLVED I	11
446	at5g35180	at5g35180.3	15	5306	6209	2704	59	7	protein_coding	Protein of unknown function (DUF1336)		FUNCTIONS IN: phosphoinositide binding; INVOLVED I	11
446	at5g35180	at5g35180.4	18	5306	6209	2704	59	7	protein_coding	Protein of unknown function (DUF1336)		FUNCTIONS IN: phosphoinositide binding; INVOLVED I	11
462	at5g43930	at5g43930.4	5	1061	1293	1466	38	7	protein_coding	Transducin family protein / WD-40 repeat family pr		Transducin family protein / WD-40 repeat family pr	11
477	at5g52070	at5g52070.1	3	898	2417	459	75	7	protein_coding	Agenet domain-containing protein		Agenet domain-containing protein; FUNCTIONS IN: RN	11
52	at1g31910	at1g31910.1	5	2185	2561	5624	51	6	protein_coding	GHMP kinase family protein		GHMP kinase family protein; FUNCTIONS IN: kinase a	11
52	at1g31910	at1g31910.2	5	2185	2561	5624	51	6	protein_coding	GHMP kinase family protein		GHMP kinase family protein; FUNCTIONS IN: kinase a	11
137	at2g22980	at2g22980.1	11	2361	3753	425	46	6	protein_coding	serine carboxypeptidase-like 13		serine carboxypeptidase-like 13 (SCPL13); FUNCTION	11
137	at2g22980	at2g22980.2	11	2361	3753	425	46	6	protein_coding	serine carboxypeptidase-like 13		serine carboxypeptidase-like 13 (SCPL13); FUNCTION	11
137	at2g22980	at2g22980.3	11	2361	3753	425	46	6	protein_coding	serine carboxypeptidase-like 13		serine carboxypeptidase-like 13 (SCPL13); FUNCTION	11
137	at2g22980	at2g22980.4	11	2361	3753	425	46	6	protein_coding	serine carboxypeptidase-like 13		serine carboxypeptidase-like 13 (SCPL13); FUNCTION	11
185	at2g43910	at2g43910.1	7	1418	2392	2340	62	6	protein_coding	HARMLESS TO OZONE LAYER 1		HARMLESS TO OZONE LAYER 1 (HOL1); FUNCTIONS IN: me	11
185	at2g43910	at2g43910.2	7	1418	2392	2340	62	6	protein_coding	HARMLESS TO OZONE LAYER 1		HARMLESS TO OZONE LAYER 1 (HOL1); FUNCTIONS IN: me	11
217	at3g10270	at3g10270.1	11	2249	2650	659	24	6	protein_coding	DNA GYRASE B1	Protein targeting to mitochondria is influenced by	DNA GYRASE B1 (GYRB1); FUNCTIONS IN: DNA topoisome	11
230	at3g16700	at3g16700.1	3	510	1107	261	23	6	protein_coding	Fumarylacetoacetate (FAA) hydrolase family		Fumarylacetoacetate (FAA) hydrolase family; FUNCTI	11
230	at3g16700	at3g16700.2	3	510	1107	261	23	6	protein_coding	Fumarylacetoacetate (FAA) hydrolase family		Fumarylacetoacetate (FAA) hydrolase family; FUNCTI	11
252	at3g28100	at3g28100.1	5	2918	4356	1171	123	6	protein_coding	nodulin MtN21 /EamA-like transporter family protei		nodulin MtN21 /EamA-like transporter family protei	11
329	at4g12850	at4g12850.3	2	229	1108	83	10	6	protein_coding	Far-red impaired responsive (FAR1) family protein		Far-red impaired responsive (FAR1) family protein;	11
354	at4g24100	at4g24100.1	15	3219	3435	567	16	6	protein_coding	Protein kinase superfamily protein		Protein kinase superfamily protein; FUNCTIONS IN:	11
452	at5g40490	at5g40490.1	2	232	676	879	25	6	protein_coding	RNA-binding (RRM/RBD/RNP motifs) family protein		RNA-binding (RRM/RBD/RNP motifs) family protein; F	11
61	at1g48090	at1g48090.1	57	23024	23651	5607	252	5	protein_coding	calcium-dependent lipid-binding family protein		calcium-dependent lipid-binding family protein; FU	11
68	at1g51070	at1g51070.1	2	254	983	1095	12	5	protein_coding	basic helix-loop-helix (bHLH) DNA-binding superfam		basic Helix-Loop-Helix 115 (bHLH115); FUNCTIONS IN	11
175	at2g39780	at2g39780.1	5	877	1255	1993	144	5	protein_coding	ribonuclease 2	S-like ribonuclease	ribonuclease 2 (RNS2); FUNCTIONS IN: ribonuclease	11
180	at2g41880	at2g41880.1	2	193	622	292	42	5	protein_coding	guanylate kinase 1	Guanylate kinase. Involved in nucleotide metabolis	guanylate kinase 1 (GK-1); FUNCTIONS IN: guanylate	11
213	at3g05160	at3g05160.1	17	3002	3779	632	19	5	protein_coding	Major facilitator superfamily protein		Major facilitator superfamily protein; FUNCTIONS I	11
237	at3g22430	at3g22430.1	2	1064	3991	301	28	5	protein_coding			CONTAINS InterPro DOMAIN/s: Domain of unknown func	11
240	at3g24180	at3g24180.1	5	2309	3129	5519	134	5	protein_coding	Beta-glucosidase GBA2 type family protein		Beta-glucosidase GBA2 type family protein; FUNCTIO	11
240	at3g24180	at3g24180.2	5	2309	3129	5519	134	5	protein_coding	Beta-glucosidase GBA2 type family protein		Beta-glucosidase GBA2 type family protein; FUNCTIO	11
256	at3g28956	at3g28956.1	4	682	1488	65	31	5	protein_coding	RNA polymerase II Rpb4 core protein		RNA polymerase II Rpb4 core protein; FUNCTIONS IN:	11
290	at3g55850	at3g55850.1	12	2740	3204	1245	132	5	protein_coding	Amidohydrolase family	Encodes a product that might regulate nucleo-cytop	LAF3 ISOFORM 2 (LAF3 ISF2); FUNCTIONS IN: hydrolas	11
290	at3g55850	at3g55850.2	12	2740	3204	1245	132	5	protein_coding	Amidohydrolase family	Encodes a product that might regulate nucleo-cytop	LAF3 ISOFORM 2 (LAF3 ISF2); FUNCTIONS IN: hydrolas	11
307	at3g62290	at3g62290.1	4	1272	1614	36196	38	5	protein_coding	ADP-ribosylation factor A1E	A member of ARF GTPase family. A thaliana has 21 m	ADP-ribosylation factor A1E (ARFA1E); FUNCTIONS IN	11
307	at3g62290	at3g62290.2	4	1272	1614	36196	38	5	protein_coding	ADP-ribosylation factor A1E	A member of ARF GTPase family. A thaliana has 21 m	ADP-ribosylation factor A1E (ARFA1E); FUNCTIONS IN	11
307	at3g62290	at3g62290.3	4	1272	1614	36196	38	5	protein_coding	ADP-ribosylation factor A1E	A member of ARF GTPase family. A thaliana has 21 m	ADP-ribosylation factor A1E (ARFA1E); FUNCTIONS IN	11
331	at4g13040	at4g13040.1	2	115	905	619	80	5	protein_coding	Integrase-type DNA-binding superfamily protein		Integrase-type DNA-binding superfamily protein; FU	11
331	at4g13040	at4g13040.2	2	115	905	619	80	5	protein_coding	Integrase-type DNA-binding superfamily protein		Integrase-type DNA-binding superfamily protein; FU	11
356	at4g24680	at4g24680.1	7	2590	3335	3450	141	5	protein_coding	modifier of snc1	Encodes MOS1 (MODIFIER OF snc1). MOS1 contains a	MODIFIER OF snc1 (MOS1); FUNCTIONS IN: molecular_f	11
372	at4g27820	at4g27820.1	12	2337	2698	397	17	5	protein_coding	beta glucosidase 9		beta glucosidase 9 (BGLU9); FUNCTIONS IN: cation b	11
403	at5g05310	at5g05310.2	12	2783	3104	331	32	5	protein_coding	TLC ATP/ADP transporter		TLC ATP/ADP transporter; Has 570 Blast hits to 566	11
403	at5g05310	at5g05310.3	12	2783	3104	331	32	5	protein_coding	TLC ATP/ADP transporter		TLC ATP/ADP transporter; Has 570 Blast hits to 566	11
468	at5g48335	at5g48335.1	3	267	1135	890	29	5	protein_coding			unknown protein; FUNCTIONS IN: molecular_function	11
500	at5g65080	at5g65080.1	6	3782	4601	554	27	5	protein_coding	K-box region and MADS-box transcription factor fam	Is upregulated during vernalization and regulates	MADS AFFECTING FLOWERING 5 (MAF5); FUNCTIONS IN: s	11
500	at5g65080	at5g65080.2	5	3782	4601	554	27	5	protein_coding	K-box region and MADS-box transcription factor fam	Is upregulated during vernalization and regulates	MADS AFFECTING FLOWERING 5 (MAF5); FUNCTIONS IN: s	11
15	at1g07119	at1g07119.1	2	162	704	8	4	4	other_rna	other RNA	Potential natural antisense gene locus overlaps wi		11
44	at1g28090	at1g28090.1	11	2122	2381	328	24	4	protein_coding	Polynucleotide adenylyltransferase family protein		Polynucleotide adenylyltransferase family protein;	11
44	at1g28090	at1g28090.2	10	2122	2381	328	24	4	protein_coding	Polynucleotide adenylyltransferase family protein		Polynucleotide adenylyltransferase family protein;	11
44	at1g28090	at1g28090.3	9	2122	2381	328	24	4	protein_coding	Polynucleotide adenylyltransferase family protein		Polynucleotide adenylyltransferase family protein;	11
57	at1g33980	at1g33980.1	2	266	719	1750	55	4	protein_coding	Smg-4/UPF3 family protein	Involved in mRNA surveillance detects exported mRN	UPF3; FUNCTIONS IN: nucleotide binding; INVOLVED I	11
84	at1g58602	at1g58602.1	7	17434	17680	14446	1337	4	protein_coding	LRR and NB-ARC domains-containing disease resistan		LRR and NB-ARC domains-containing disease resistan	11
84	at1g58602	at1g58602.2	7	17434	17680	14446	1337	4	protein_coding	LRR and NB-ARC domains-containing disease resistan		LRR and NB-ARC domains-containing disease resistan	11
125	at2g06025	at2g06025.1	6	2539	2895	1164	80	4	protein_coding	Acyl-CoA N-acyltransferases (NAT) superfamily prot		Acyl-CoA N-acyltransferases (NAT) superfamily prot	11
143	at2g25000	at2g25000.1	2	132	494	2038	76	4	protein_coding	WRKY DNA-binding protein 60	Pathogen-induced transcription factor. Forms prote	WRKY DNA-binding protein 60 (WRKY60); CONTAINS Int	11
155	at2g30945	at2g30945.1	2	288	1340	67	8	4	other_rna				11
163	at2g36060	at2g36060.1	3	675	1292	2968	32	4	protein_coding	MMS ZWEI homologue 3	MMZ3/UEV1C encodes a protein that may play a role	MMS ZWEI homologue 3 (MMZ3); CONTAINS InterPro DOM	11
163	at2g36060	at2g36060.2	3	675	1292	2968	32	4	protein_coding	MMS ZWEI homologue 3	MMZ3/UEV1C encodes a protein that may play a role	MMS ZWEI homologue 3 (MMZ3); CONTAINS InterPro DOM	11
163	at2g36060	at2g36060.3	3	675	1292	2968	32	4	protein_coding	MMS ZWEI homologue 3	MMZ3/UEV1C encodes a protein that may play a role	MMS ZWEI homologue 3 (MMZ3); CONTAINS InterPro DOM	11
226	at3g13440	at3g13440.1	2	978	1492	356	14	4	protein_coding	S-adenosyl-L-methionine-dependent methyltransferas		S-adenosyl-L-methionine-dependent methyltransferas	11
285	at3g54620	at3g54620.3	3	683	861	3650	89	4	protein_coding	basic leucine zipper 25	bZIP transcription factor-like protein mRNA	basic leucine zipper 25 (BZIP25); FUNCTIONS IN: pr	11
297	at3g57880	at3g57880.1	2	2574	3286	1931	8	4	protein_coding	Calcium-dependent lipid-binding (CaLB domain) plan		Calcium-dependent lipid-binding (CaLB domain) plan	11
390	at4g38330	at4g38330.1	2	116	739	48	17	4	protein_coding	Integral membrane protein hemolysin-III homolog		Integral membrane protein hemolysin-III homolog; F	11
423	at5g16480	at5g16480.1	3	632	1002	359	27	4	protein_coding	Phosphotyrosine protein phosphatases superfamily p		Phosphotyrosine protein phosphatases superfamily p	11
459	at5g42770	at5g42770.2	5	775	1576	235	15	4	protein_coding	Maf-like protein		Maf-like protein; FUNCTIONS IN: molecular_function	11
466	at5g45190	at5g45190.1	5	2037	2888	971	41	4	protein_coding	Cyclin family protein	Encodes a cyclin T partner CYCT1;5. Plays importa	Cyclin family protein; FUNCTIONS IN: cyclin-depend	11
481	at5g54430	at5g54430.1	2	263	1808	3705	227	4	protein_coding	Adenine nucleotide alpha hydrolases-like superfami	Contains a universal stress protein domain. Protei	PHOS32; FUNCTIONS IN: molecular_function unknown;	11
22	at1g09932	at1g09932.1	5	1183	1568	1012	46	3	protein_coding	Phosphoglycerate mutase family protein		Phosphoglycerate mutase family protein; CONTAINS I	11
22	at1g09932	at1g09932.2	5	1183	1568	1012	46	3	protein_coding	Phosphoglycerate mutase family protein		Phosphoglycerate mutase family protein; CONTAINS I	11
36	at1g19880	at1g19880.1	14	2792	3059	1850	25	3	protein_coding	Regulator of chromosome condensation (RCC1) family		Regulator of chromosome condensation (RCC1) family	11
91	at1g61250	at1g61250.1	10	2136	2575	4426	20	3	protein_coding	secretory carrier 3	Encodes a putative secretory carrier membrane prot	secretory carrier 3 (SC3); FUNCTIONS IN: transmemb	11
91	at1g61250	at1g61250.2	10	2136	2575	4426	20	3	protein_coding	secretory carrier 3	Encodes a putative secretory carrier membrane prot	secretory carrier 3 (SC3); FUNCTIONS IN: transmemb	11
99	at1g67500	at1g67500.1	13	6703	6952	577	31	3	protein_coding	recovery protein 3	Encodes the catalytic subunit of DNA polymerase ze	recovery protein 3 (REV3); CONTAINS InterPro DOMAI	11
112	at1g75020	at1g75020.1	2	100	1582	427	16	3	protein_coding	lysophosphatidyl acyltransferase 4		lysophosphatidyl acyltransferase 4 (LPAT4); FUNCTI	11
136	at2g20570	at2g20570.1	2	593	1159	6130	42	3	protein_coding	GBF's pro-rich region-interacting factor 1	Encodes GLK1 Golden2-like 1 one of a pair of parti	GBF's pro-rich region-interacting factor 1 (GPRI1)	11
139	at2g23985	at2g23985.1	2	250	632	119	48	3	protein_coding			unknown protein; Has 2 Blast hits to 2 proteins in	11
139	at2g23985	at2g23985.2	2	250	632	119	48	3	protein_coding			unknown protein; Has 2 Blast hits to 2 proteins in	11
141	at2g24850	at2g24850.1	2	413	777	64511	300	3	protein_coding	tyrosine aminotransferase 3	Encodes a tyrosine aminotransferase that is respon	tyrosine aminotransferase 3 (TAT3); CONTAINS Inter	11
156	at2g31350	at2g31350.1	6	1903	2181	2932	63	3	protein_coding	glyoxalase 2-5	Encodes a mitochondrial glyoxalase 2 that can acco	glyoxalase 2-5 (GLX2-5); CONTAINS InterPro DOMAIN/	11
156	at2g31350	at2g31350.2	6	1903	2181	2932	63	3	protein_coding	glyoxalase 2-5	Encodes a mitochondrial glyoxalase 2 that can acco	glyoxalase 2-5 (GLX2-5); CONTAINS InterPro DOMAIN/	11
248	at3g27110	at3g27110.1	5	1031	1430	1002	25	3	protein_coding	Peptidase family M48 family protein		Peptidase family M48 family protein; FUNCTIONS IN:	11
248	at3g27110	at3g27110.2	5	1031	1430	1002	25	3	protein_coding	Peptidase family M48 family protein		Peptidase family M48 family protein; FUNCTIONS IN:	11
273	at3g50550	at3g50550.1	3	382	803	877	7	3	protein_coding			unknown protein; Has 75703 Blast hits to 19796 pro	11
273	at3g50550	at3g50550.2	3	382	803	877	7	3	protein_coding			unknown protein; Has 75703 Blast hits to 19796 pro	11
284	at3g54480	at3g54480.1	3	809	1883	1144	71	3	protein_coding	SKP1/ASK-interacting protein 5	Encodes an SKP1 interacting partner (SKIP5).	SKP1/ASK-interacting protein 5 (SKIP5); CONTAINS I	11
288	at3g55260	at3g55260.1	9	1751	2349	1439	38	3	protein_coding	beta-hexosaminidase 1	Encodes a protein with &#946;-hexosaminidase activ	beta-hexosaminidase 1 (HEXO1); FUNCTIONS IN: hexos	11
319	at4g08470	at4g08470.1	7	1428	1749	4180	298	3	protein_coding	MAPK/ERK kinase kinase 3	Encodes a member of the A1 subgroup of the MEKK (M	MAPK/ERK kinase kinase 3 (MEKK3); FUNCTIONS IN: pr	11
357	at4g24740	at4g24740.1	7	1254	1617	1625	131	3	protein_coding	FUS3-complementing gene 2	a LAMMER-type protein kinase that co-precipitates	FUS3-complementing gene 2 (FC2); CONTAINS InterPro	11
357	at4g24740	at4g24740.2	7	1254	1617	1625	131	3	protein_coding	FUS3-complementing gene 2	a LAMMER-type protein kinase that co-precipitates	FUS3-complementing gene 2 (FC2); CONTAINS InterPro	11
381	at4g32660	at4g32660.1	6	1283	1807	789	91	3	protein_coding	Protein kinase superfamily protein	Encodes protein kinase AME3.	AME3; FUNCTIONS IN: protein serine/threonine kinas	11
381	at4g32660	at4g32660.2	6	1283	1807	789	91	3	protein_coding	Protein kinase superfamily protein	Encodes protein kinase AME3.	AME3; FUNCTIONS IN: protein serine/threonine kinas	11
381	at4g32660	at4g32660.3	7	1283	1807	789	91	3	protein_coding	Protein kinase superfamily protein	Encodes protein kinase AME3.	AME3; FUNCTIONS IN: protein serine/threonine kinas	11
389	at4g37870	at4g37870.1	7	1612	2179	6973	26	3	protein_coding	phosphoenolpyruvate carboxykinase 1	Encodes a putative phosphoenolpyruvate carboxykina	phosphoenolpyruvate carboxykinase 1 (PCK1); FUNCTI	11
435	at5g22000	at5g22000.1	4	751	1233	6976	21	3	protein_coding	RING-H2 group F2A	encodes a RING-type E3 ubiquitin ligase implicated	RING-H2 group F2A (RHF2A); FUNCTIONS IN: zinc ion	11
435	at5g22000	at5g22000.2	4	751	1233	6976	21	3	protein_coding	RING-H2 group F2A	encodes a RING-type E3 ubiquitin ligase implicated	RING-H2 group F2A (RHF2A); FUNCTIONS IN: zinc ion	11
435	at5g22000	at5g22000.3	4	751	1233	6976	21	3	protein_coding	RING-H2 group F2A	encodes a RING-type E3 ubiquitin ligase implicated	RING-H2 group F2A (RHF2A); FUNCTIONS IN: zinc ion	11
442	at5g25060	at5g25060.1	15	5112	5590	1926	26	3	protein_coding	RNA recognition motif (RRM)-containing protein		RNA recognition motif (RRM)-containing protein; FU	11
454	at5g41350	at5g41350.1	4	1392	2396	639	17	3	protein_coding	RING/U-box superfamily protein		RING/U-box superfamily protein; FUNCTIONS IN: zinc	11
464	at5g44572	at5g44572.1	2	149	1121	156	7	3	protein_coding			unknown protein; FUNCTIONS IN: molecular_function	11
469	at5g48545	at5g48545.1	5	918	1578	487	72	3	protein_coding	histidine triad nucleotide-binding 3	Encodes a protein that has adenylylsulfate sulfohy	histidine triad nucleotide-binding 3 (HINT3); CONT	11
470	at5g48640	at5g48640.1	7	1497	1855	281	37	3	protein_coding	Cyclin family protein		Cyclin family protein; CONTAINS InterPro DOMAIN/s:	11
484	at5g56150	at5g56150.1	2	68	822	1544	10	3	protein_coding	ubiquitin-conjugating enzyme 30		ubiquitin-conjugating enzyme 30 (UBC30); CONTAINS	11
484	at5g56150	at5g56150.2	2	68	822	1544	10	3	protein_coding	ubiquitin-conjugating enzyme 30		ubiquitin-conjugating enzyme 30 (UBC30); CONTAINS	11
497	at5g64500	at5g64500.1	11	2219	2543	2079	18	3	protein_coding	Major facilitator superfamily protein		Major facilitator superfamily protein; FUNCTIONS I	11
8	at1g04080	at1g04080.3	8	3074	3352	3674	185	2	protein_coding	Tetratricopeptide repeat (TPR)-like superfamily pr		PRP39; FUNCTIONS IN: binding; INVOLVED IN: regulat	11
12	at1g05710	at1g05710.1	3	1535	1742	451	40	2	protein_coding	basic helix-loop-helix (bHLH) DNA-binding superfam		basic helix-loop-helix (bHLH) DNA-binding superfam	11
12	at1g05710	at1g05710.3	4	1535	1742	451	40	2	protein_coding	basic helix-loop-helix (bHLH) DNA-binding superfam		basic helix-loop-helix (bHLH) DNA-binding superfam	11
12	at1g05710	at1g05710.4	4	1535	1742	451	40	2	protein_coding	basic helix-loop-helix (bHLH) DNA-binding superfam		basic helix-loop-helix (bHLH) DNA-binding superfam	11
12	at1g05710	at1g05710.5	5	1535	1742	451	40	2	protein_coding	basic helix-loop-helix (bHLH) DNA-binding superfam		basic helix-loop-helix (bHLH) DNA-binding superfam	11
13	at1g05900	at1g05900.1	5	833	1367	361	42	2	protein_coding	endonuclease III 2		endonuclease III 2 (NTH2); CONTAINS InterPro DOMAI	11
13	at1g05900	at1g05900.2	5	833	1367	361	42	2	protein_coding	endonuclease III 2		endonuclease III 2 (NTH2); CONTAINS InterPro DOMAI	11
16	at1g07705	at1g07705.1	9	2129	2699	571	10	2	protein_coding	NOT2 / NOT3 / NOT5 family		NOT2 / NOT3 / NOT5 family; FUNCTIONS IN: transcrip	11
16	at1g07705	at1g07705.2	9	2129	2699	571	10	2	protein_coding	NOT2 / NOT3 / NOT5 family		NOT2 / NOT3 / NOT5 family; FUNCTIONS IN: transcrip	11
30	at1g15350	at1g15350.3	5	935	1444	600	27	2	protein_coding			unknown protein; BEST Arabidopsis thaliana protein	11
34	at1g17370	at1g17370.1	11	2301	3180	2123	37	2	protein_coding	oligouridylate binding protein 1B		oligouridylate binding protein 1B (UBP1B); FUNCTIO	11
34	at1g17370	at1g17370.2	11	2301	3180	2123	37	2	protein_coding	oligouridylate binding protein 1B		oligouridylate binding protein 1B (UBP1B); FUNCTIO	11
35	at1g17680	at1g17680.1	6	2140	2961	1080	42	2	protein_coding	tetratricopeptide repeat (TPR)-containing protein		tetratricopeptide repeat (TPR)-containing protein;	11
35	at1g17680	at1g17680.2	7	2140	2961	1080	42	2	protein_coding	tetratricopeptide repeat (TPR)-containing protein		tetratricopeptide repeat (TPR)-containing protein;	11
62	at1g48430	at1g48430.1	11	2068	2431	3598	332	2	protein_coding	Dihydroxyacetone kinase		Dihydroxyacetone kinase; FUNCTIONS IN: glycerone k	11
64	at1g49670	at1g49670.1	13	3316	4027	1212	15	2	protein_coding	ARP protein (REF)	molecular function has not been defined. Was shown	NQR; FUNCTIONS IN: oxidoreductase activity binding	11
64	at1g49670	at1g49670.2	13	3316	4027	1212	15	2	protein_coding	ARP protein (REF)	molecular function has not been defined. Was shown	NQR; FUNCTIONS IN: oxidoreductase activity binding	11
75	at1g54390	at1g54390.1	3	1057	1858	532	4	2	protein_coding	PHD finger protein-related	ING2 encodes a member of the Inhibitor of Growth f	INHIBITOR OF GROWTH 2 (ING2); BEST Arabidopsis tha	11
75	at1g54390	at1g54390.2	4	1057	1858	532	4	2	protein_coding	PHD finger protein-related	ING2 encodes a member of the Inhibitor of Growth f	INHIBITOR OF GROWTH 2 (ING2); BEST Arabidopsis tha	11
75	at1g54390	at1g54390.3	4	1057	1858	532	4	2	protein_coding	PHD finger protein-related	ING2 encodes a member of the Inhibitor of Growth f	INHIBITOR OF GROWTH 2 (ING2); BEST Arabidopsis tha	11
75	at1g54390	at1g54390.4	5	1057	1858	532	4	2	protein_coding	PHD finger protein-related	ING2 encodes a member of the Inhibitor of Growth f	INHIBITOR OF GROWTH 2 (ING2); BEST Arabidopsis tha	11
75	at1g54390	at1g54390.5	5	1057	1858	532	4	2	protein_coding	PHD finger protein-related	ING2 encodes a member of the Inhibitor of Growth f	INHIBITOR OF GROWTH 2 (ING2); BEST Arabidopsis tha	11
75	at1g54390	at1g54390.6	5	1057	1858	532	4	2	protein_coding	PHD finger protein-related	ING2 encodes a member of the Inhibitor of Growth f	INHIBITOR OF GROWTH 2 (ING2); BEST Arabidopsis tha	11
81	at1g56650	at1g56650.1	2	615	1375	1252	65	2	protein_coding	production of anthocyanin pigment 1	Encodes a putative MYB domain containing transcrip	production of anthocyanin pigment 1 (PAP1); CONTAI	11
94	at1g65950	at1g65950.1	10	2403	3181	309	33	2	protein_coding	Protein kinase superfamily protein		Protein kinase superfamily protein; CONTAINS Inter	11
95	at1g66680	at1g66680.1	4	948	1981	1298	12	2	protein_coding	S-adenosyl-L-methionine-dependent methyltransferas	unknown function	AR401; LOCATED IN: cytosol nucleus; EXPRESSED IN:	11
100	at1g68310	at1g68310.1	5	1171	1652	560	69	2	protein_coding	Protein of unknown function (DUF59)	Encodes a protein that has been shown to specifica	Protein of unknown function (DUF59); CONTAINS Inte	11
100	at1g68310	at1g68310.2	5	1171	1652	560	69	2	protein_coding	Protein of unknown function (DUF59)	Encodes a protein that has been shown to specifica	Protein of unknown function (DUF59); CONTAINS Inte	11
101	at1g69410	at1g69410.1	3	577	817	6102	71	2	protein_coding	eukaryotic elongation factor 5A-3	Encodes eIF5A-2 a putative eukaryotic translation	eukaryotic elongation factor 5A-3 (ELF5A-3); FUNCT	11
113	at1g75510	at1g75510.1	4	954	1378	1678	33	2	protein_coding	Transcription initiation factor IIF beta subunit		Transcription initiation factor IIF beta subunit;	11
122	at2g04430	at2g04430.1	2	250	618	1268	231	2	protein_coding	nudix hydrolase homolog 5		nudix hydrolase homolog 5 (NUDT5); FUNCTIONS IN: h	11
123	at2g04450	at2g04450.1	6	1216	1450	10409	176	2	protein_coding	nudix hydrolase homolog 6	Encodes a protein with NADH pyrophosphatase activi	nudix hydrolase homolog 6 (NUDT6); FUNCTIONS IN: h	11
142	at2g24850	at2g24850.1	4	932	1171	64511	300	2	protein_coding	tyrosine aminotransferase 3	Encodes a tyrosine aminotransferase that is respon	tyrosine aminotransferase 3 (TAT3); CONTAINS Inter	11
187	at2g44270	at2g44270.2	10	1883	2198	377	10	2	protein_coding	repressor of lrx1	Encodes ROL5 a repressor of lrx1 mutants that deve	repressor of lrx1 (ROL5); FUNCTIONS IN: ATP bindin	11
195	at2g46915	at2g46915.1	8	1243	1618	676	49	2	protein_coding	Protein of unknown function (DUF3754)		Protein of unknown function (DUF3754); FUNCTIONS I	11
202	at3g01690	at3g01690.1	4	1157	1382	5264	82	2	protein_coding	alpha/beta-Hydrolases superfamily protein		alpha/beta-Hydrolases superfamily protein; CONTAIN	11
204	at3g02600	at3g02600.4	2	748	1832	820	52	2	protein_coding	lipid phosphate phosphatase 3	Encodes phosphatidic acid phosphatase. Expressed d	lipid phosphate phosphatase 3 (LPP3); FUNCTIONS IN	11
218	at3g10480	at3g10480.3	7	1546	1775	1019	10	2	protein_coding	NAC domain containing protein 50		NAC domain containing protein 50 (NAC050); FUNCTIO	11
234	at3g20510	at3g20510.1	2	406	1243	1928	12	2	protein_coding	Transmembrane proteins 14C		Transmembrane proteins 14C; CONTAINS InterPro DOMA	11
246	at3g26840	at3g26840.1	7	1403	1705	7435	104	2	protein_coding	Esterase/lipase/thioesterase family protein		Esterase/lipase/thioesterase family protein; FUNCT	11
250	at3g27610	at3g27610.1	9	1865	2200	698	63	2	protein_coding	Nucleotidylyl transferase superfamily protein		Nucleotidylyl transferase superfamily protein; BES	11
250	at3g27610	at3g27610.2	9	1865	2200	698	63	2	protein_coding	Nucleotidylyl transferase superfamily protein		Nucleotidylyl transferase superfamily protein; BES	11
253	at3g28130	at3g28130.1	4	2463	2800	194	11	2	protein_coding	nodulin MtN21 /EamA-like transporter family protei		nodulin MtN21 /EamA-like transporter family protei	11
253	at3g28130	at3g28130.2	5	2463	2800	194	11	2	protein_coding	nodulin MtN21 /EamA-like transporter family protei		nodulin MtN21 /EamA-like transporter family protei	11
259	at3g33530	at3g33530.1	9	4132	4722	2609	101	2	protein_coding	Transducin family protein / WD-40 repeat family pr		Transducin family protein / WD-40 repeat family pr	11
259	at3g33530	at3g33530.2	11	4132	4722	2609	101	2	protein_coding	Transducin family protein / WD-40 repeat family pr		Transducin family protein / WD-40 repeat family pr	11
259	at3g33530	at3g33530.3	11	4132	4722	2609	101	2	protein_coding	Transducin family protein / WD-40 repeat family pr		Transducin family protein / WD-40 repeat family pr	11
261	at3g42150	at3g42150.2	2	766	1900	427	86	2	protein_coding			unknown protein; FUNCTIONS IN: molecular_function	11
266	at3g47810	at3g47810.1	3	1111	2372	4038	15	2	protein_coding	Calcineurin-like metallo-phosphoesterase superfami	Homolog of yeast retromer subunit VPS29. Part of	MAIGO 1 (MAG1); FUNCTIONS IN: hydrolase activity a	11
266	at3g47810	at3g47810.3	3	1111	2372	4038	15	2	protein_coding	Calcineurin-like metallo-phosphoesterase superfami	Homolog of yeast retromer subunit VPS29. Part of	MAIGO 1 (MAG1); FUNCTIONS IN: hydrolase activity a	11
269	at3g49350	at3g49350.1	2	1479	1773	1407	22	2	protein_coding	Ypt/Rab-GAP domain of gyp1p superfamily protein		Ypt/Rab-GAP domain of gyp1p superfamily protein; F	11
275	at3g52072	at3g52072.1	3	849	1408	24	9	2	other_rna	other RNA	Potential natural antisense gene locus overlaps wi		11
277	at3g52590	at3g52590.1	3	316	884	9734	36	2	protein_coding	ubiquitin extension protein 1	Ubiquitin extension protein	ubiquitin extension protein 1 (UBQ1); FUNCTIONS IN	11
282	at3g54380	at3g54380.1	7	1963	2623	541	37	2	protein_coding	SAC3/GANP/Nin1/mts3/eIF-3 p25 family		SAC3/GANP/Nin1/mts3/eIF-3 p25 family; CONTAINS Int	11
282	at3g54380	at3g54380.2	7	1963	2623	541	37	2	protein_coding	SAC3/GANP/Nin1/mts3/eIF-3 p25 family		SAC3/GANP/Nin1/mts3/eIF-3 p25 family; CONTAINS Int	11
287	at3g55080	at3g55080.1	5	1001	1429	375	42	2	protein_coding	SET domain-containing protein		SET domain-containing protein; CONTAINS InterPro D	11
287	at3g55080	at3g55080.2	5	1001	1429	375	42	2	protein_coding	SET domain-containing protein		SET domain-containing protein; CONTAINS InterPro D	11
294	at3g56450	at3g56450.1	2	409	1255	248	108	2	protein_coding	alpha-soluble NSF attachment protein 1	member of alpha-SNAP Gene Family	alpha-soluble NSF attachment protein 1 (ALPHA-SNAP	11
300	at3g59600	at3g59600.1	3	323	1221	477	33	2	protein_coding	RNA polymerase Rpb8	One of two highly similar proteins that can serve	NRPB8B; FUNCTIONS IN: DNA-directed RNA polymerase	11
305	at3g61690	at3g61690.1	7	1950	4897	1550	54	2	protein_coding	nucleotidyltransferases		nucleotidyltransferases; FUNCTIONS IN: nucleotidyl	11
311	at3g66654	at3g66654.1	5	1203	1760	1181	24	2	protein_coding	Cyclophilin-like peptidyl-prolyl cis-trans isomera		Cyclophilin-like peptidyl-prolyl cis-trans isomera	11
311	at3g66654	at3g66654.2	5	1203	1760	1181	24	2	protein_coding	Cyclophilin-like peptidyl-prolyl cis-trans isomera		Cyclophilin-like peptidyl-prolyl cis-trans isomera	11
311	at3g66654	at3g66654.3	5	1203	1760	1181	24	2	protein_coding	Cyclophilin-like peptidyl-prolyl cis-trans isomera		Cyclophilin-like peptidyl-prolyl cis-trans isomera	11
318	at4g08280	at4g08280.1	2	235	797	1446	30	2	protein_coding	Thioredoxin superfamily protein		Thioredoxin superfamily protein; FUNCTIONS IN: mol	11
333	at4g14385	at4g14385.1	3	445	1094	435	36	2	protein_coding			FUNCTIONS IN: molecular_function unknown; INVOLVED	11
333	at4g14385	at4g14385.2	3	445	1094	435	36	2	protein_coding			FUNCTIONS IN: molecular_function unknown; INVOLVED	11
340	at4g17615	at4g17615.1	3	769	1566	329	6	2	protein_coding	calcineurin B-like protein 1	Member of AtCBL (Calcineurin B-like Calcium Sensor	calcineurin B-like protein 1 (CBL1); FUNCTIONS IN:	11
342	at4g18370	at4g18370.1	3	606	840	569	23	2	protein_coding	DEGP protease 5	Encodes DEG5. Forms a hexamer with DEG8 in the th	DEGP protease 5 (DEG5); FUNCTIONS IN: serine-type	11
344	at4g18730	at4g18730.1	3	265	561	5227	25	2	protein_coding	ribosomal protein L16B	encodes a cytosolic ribosomal protein L16 which is	ribosomal protein L16B (RPL16B); FUNCTIONS IN: str	11
347	at4g21926	at4g21926.1	2	364	1215	37	6	2	protein_coding			unknown protein; FUNCTIONS IN: molecular_function	11
350	at4g23470	at4g23470.1	2	337	770	15143	123	2	protein_coding	PLAC8 family protein		PLAC8 family protein; CONTAINS InterPro DOMAIN/s:	11
350	at4g23470	at4g23470.3	2	337	770	15143	123	2	protein_coding	PLAC8 family protein		PLAC8 family protein; CONTAINS InterPro DOMAIN/s:	11
364	at4g25940	at4g25940.1	13	2731	2971	1274	32	2	protein_coding	ENTH/ANTH/VHS superfamily protein		ENTH/ANTH/VHS superfamily protein; FUNCTIONS IN: p	11
365	at4g26110	at4g26110.1	11	2310	2837	3169	7	2	protein_coding	nucleosome assembly protein1;1	Encodes a member of a small gene family of protein	nucleosome assembly protein1;1 (NAP1;1); FUNCTIONS	11
377	at4g31300	at4g31300.1	2	282	727	5263	10	2	protein_coding	N-terminal nucleophile aminohydrolases (Ntn hydrol	Encodes 20S proteasome subunit PBA1 (PBA1).	PBA1; FUNCTIONS IN: peptidase activity endopeptida	11
377	at4g31300	at4g31300.2	2	282	727	5263	10	2	protein_coding	N-terminal nucleophile aminohydrolases (Ntn hydrol	Encodes 20S proteasome subunit PBA1 (PBA1).	PBA1; FUNCTIONS IN: peptidase activity endopeptida	11
377	at4g31300	at4g31300.3	3	282	727	5263	10	2	protein_coding	N-terminal nucleophile aminohydrolases (Ntn hydrol	Encodes 20S proteasome subunit PBA1 (PBA1).	PBA1; FUNCTIONS IN: peptidase activity endopeptida	11
380	at4g32640	at4g32640.1	21	6770	7488	2879	65	2	protein_coding	Sec23/Sec24 protein transport family protein		Sec23/Sec24 protein transport family protein; FUNC	11
380	at4g32640	at4g32640.2	21	6770	7488	2879	65	2	protein_coding	Sec23/Sec24 protein transport family protein		Sec23/Sec24 protein transport family protein; FUNC	11
395	at5g03455	at5g03455.1	2	164	1221	3943	18	2	protein_coding	Rhodanese/Cell cycle control phosphatase superfami	Encodes a homolog of yeast cell cycle regulator CD	CDC25; FUNCTIONS IN: protein tyrosine phosphatase	11
413	at5g10290	at5g10290.1	3	1309	1652	1188	14	2	protein_coding	leucine-rich repeat transmembrane protein kinase f		leucine-rich repeat transmembrane protein kinase f	11
414	at5g10470	at5g10470.1	6	1898	2301	1867	21	2	protein_coding	kinesin like protein for actin based chloroplast m	Kinesin that binds cyclin-dependent kinase CDKA;1	kinesin like protein for actin based chloroplast m	11
414	at5g10470	at5g10470.2	6	1898	2301	1867	21	2	protein_coding	kinesin like protein for actin based chloroplast m	Kinesin that binds cyclin-dependent kinase CDKA;1	kinesin like protein for actin based chloroplast m	11
427	at5g17530	at5g17530.3	2	128	862	919	17	2	protein_coding	phosphoglucosamine mutase family protein		phosphoglucosamine mutase family protein; FUNCTION	11
430	at5g20090	at5g20090.1	4	815	1522	1322	19	2	protein_coding	Uncharacterised protein family (UPF0041)		Uncharacterised protein family (UPF0041); INVOLVED	11
430	at5g20090	at5g20090.2	4	815	1522	1322	19	2	protein_coding	Uncharacterised protein family (UPF0041)		Uncharacterised protein family (UPF0041); INVOLVED	11
430	at5g20090	at5g20090.3	4	815	1522	1322	19	2	protein_coding	Uncharacterised protein family (UPF0041)		Uncharacterised protein family (UPF0041); INVOLVED	11
438	at5g23050	at5g23050.1	6	1355	1930	1360	55	2	protein_coding	acyl-activating enzyme 17		acyl-activating enzyme 17 (AAE17); FUNCTIONS IN: c	11
448	at5g36210	at5g36210.1	12	2786	3935	1635	35	2	protein_coding	alpha/beta-Hydrolases superfamily protein		alpha/beta-Hydrolases superfamily protein; FUNCTIO	11
449	at5g37480	at5g37480.1	4	1048	1477	485	34	2	protein_coding			unknown protein; Has 30201 Blast hits to 17322 pro	11
458	at5g42250	at5g42250.1	3	372	1877	1501	31	2	protein_coding	Zinc-binding alcohol dehydrogenase family protein		Zinc-binding alcohol dehydrogenase family protein;	11
472	at5g50340	at5g50340.1	13	3425	3688	659	16	2	protein_coding	ATP-dependent peptidases;nucleotide binding;serine		ATP-dependent peptidases;nucleotide binding;serine	11
490	at5g60540	at5g60540.1	4	870	1265	939	9	2	protein_coding	pyridoxine biosynthesis 2	Encodes a protein predicted to function in tandem	pyridoxine biosynthesis 2 (PDX2); CONTAINS InterPr	11
483	at5g56140	at5g56140.1	3	884	1800	1263	58	33	protein_coding	RNA-binding KH domain-containing protein		RNA-binding KH domain-containing protein; FUNCTION	12
463	at5g44565	at5g44565.1	2	204	1340	113	33	21	protein_coding			unknown protein; FUNCTIONS IN: molecular_function	12
274	at3g50590	at3g50590.1	18	4074	4459	1469	41	12	protein_coding	Transducin/WD40 repeat-like superfamily protein		Transducin/WD40 repeat-like superfamily protein; F	12
367	at4g26480	at4g26480.1	5	1234	2462	741	17	10	protein_coding	RNA-binding KH domain-containing protein		RNA-binding KH domain-containing protein; FUNCTION	12
130	at2g16940	at2g16940.2	15	3571	3965	987	41	9	protein_coding	Splicing factor CC1-like		Splicing factor CC1-like; FUNCTIONS IN: RNA bindin	12
308	at3g62360	at3g62360.1	17	4782	5084	803	13	9	protein_coding	Carbohydrate-binding-like fold		Carbohydrate-binding-like fold; FUNCTIONS IN: carb	12
97	at1g66880	at1g66880.1	5	5131	6965	1532	133	8	protein_coding	Protein kinase superfamily protein		Protein kinase superfamily protein; FUNCTIONS IN:	12
192	at2g45380	at2g45380.1	7	1470	2110	607	9	6	protein_coding			FUNCTIONS IN: molecular_function unknown; INVOLVED	12
199	at2g48110	at2g48110.1	6	1840	2145	510	42	6	protein_coding	reduced epidermal fluorescence 4	Encodes a novel protein of unknown function with h	REDUCED EPIDERMAL FLUORESCENCE 4 (REF4); BEST Arab	12
298	at3g58050	at3g58050.1	4	969	1232	400	21	6	protein_coding			unknown protein; BEST Arabidopsis thaliana protein	12
437	at5g22720	at5g22720.2	6	1125	1494	50	17	6	protein_coding	F-box/RNI-like superfamily protein		F-box/RNI-like superfamily protein; CONTAINS Inter	12
10	at1g04490	at1g04490.1	3	1405	1847	248	30	5	protein_coding	Protein of unknown function (DUF3527)		Protein of unknown function (DUF3527); CONTAINS In	12
10	at1g04490	at1g04490.2	3	1405	1847	248	30	5	protein_coding	Protein of unknown function (DUF3527)		Protein of unknown function (DUF3527); CONTAINS In	12
263	at3g44530	at3g44530.1	7	4148	4439	180	8	5	protein_coding	homolog of histone chaperone HIRA	Encodes a nuclear localized WD-repeat containing p	homolog of histone chaperone HIRA (HIRA); CONTAINS	12
263	at3g44530	at3g44530.2	8	4148	4439	180	8	5	protein_coding	homolog of histone chaperone HIRA	Encodes a nuclear localized WD-repeat containing p	homolog of histone chaperone HIRA (HIRA); CONTAINS	12
383	at4g33540	at4g33540.1	5	1231	1702	1040	20	5	protein_coding	metallo-beta-lactamase family protein		metallo-beta-lactamase family protein; FUNCTIONS I	12
400	at5g04290	at5g04290.1	16	3731	4095	267	18	5	protein_coding	kow domain-containing transcription factor 1	Encodes SPT5-Like a member of the nuclear SPT5 (Su	kow domain-containing transcription factor 1 (KTF1	12
462	at5g43930	at5g43930.4	5	1061	1293	573	11	5	protein_coding	Transducin family protein / WD-40 repeat family pr		Transducin family protein / WD-40 repeat family pr	12
6	at1g02680	at1g02680.1	4	691	1020	90	5	4	protein_coding	TBP-associated factor 13		TBP-associated factor 13 (TAF13); FUNCTIONS IN: RN	12
40	at1g21720	at1g21720.1	5	886	1556	685	10	4	protein_coding	proteasome beta subunit C1	20S proteasome beta subunit PBC1 truncated protein	proteasome beta subunit C1 (PBC1); FUNCTIONS IN: p	12
65	at1g50970	at1g50970.1	5	834	1444	100	35	4	protein_coding	Membrane trafficking VPS53 family protein		Membrane trafficking VPS53 family protein; FUNCTIO	12
198	at2g47710	at2g47710.1	3	505	940	3201	30	4	protein_coding	Adenine nucleotide alpha hydrolases-like superfami		Adenine nucleotide alpha hydrolases-like superfami	12
217	at3g10270	at3g10270.1	11	2249	2650	312	7	4	protein_coding	DNA GYRASE B1	Protein targeting to mitochondria is influenced by	DNA GYRASE B1 (GYRB1); FUNCTIONS IN: DNA topoisome	12
260	at3g42150	at3g42150.1	2	236	1900	115	21	4	protein_coding			unknown protein; FUNCTIONS IN: molecular_function	12
268	at3g49120	at3g49120.1	2	399	1662	13377	70	4	protein_coding	peroxidase CB	Class III peroxidase Perx34. Expressed in roots le	peroxidase CB (PRXCB); FUNCTIONS IN: peroxidase ac	12
309	at3g62370	at3g62370.1	5	1030	1584	353	14	4	protein_coding	heme binding		heme binding; FUNCTIONS IN: heme binding; INVOLVED	12
406	at5g06770	at5g06770.1	2	817	2007	52	6	4	protein_coding	KH domain-containing protein / zinc finger (CCCH t		KH domain-containing protein / zinc finger (CCCH t	12
417	at5g12240	at5g12240.2	3	423	1311	113	9	4	protein_coding			unknown protein; Has 1807 Blast hits to 1807 prote	12
431	at5g20500	at5g20500.1	2	212	802	656	12	4	protein_coding	Glutaredoxin family protein		Glutaredoxin family protein; FUNCTIONS IN: electro	12
436	at5g22030	at5g22030.1	13	5109	5644	207	9	4	protein_coding	ubiquitin-specific protease 8		ubiquitin-specific protease 8 (UBP8); FUNCTIONS IN	12
436	at5g22030	at5g22030.2	14	5109	5644	207	9	4	protein_coding	ubiquitin-specific protease 8		ubiquitin-specific protease 8 (UBP8); FUNCTIONS IN	12
70	at1g51430	at1g51430.1	3	249	471	33	9	3	protein_coding			unknown protein; BEST Arabidopsis thaliana protein	12
84	at1g58602	at1g58602.1	7	17434	17680	3279	235	3	protein_coding	LRR and NB-ARC domains-containing disease resistan		LRR and NB-ARC domains-containing disease resistan	12
84	at1g58602	at1g58602.2	7	17434	17680	3279	235	3	protein_coding	LRR and NB-ARC domains-containing disease resistan		LRR and NB-ARC domains-containing disease resistan	12
221	at3g12130	at3g12130.1	2	941	2177	251	3	3	protein_coding	KH domain-containing protein / zinc finger (CCCH t		KH domain-containing protein / zinc finger (CCCH t	12
285	at3g54620	at3g54620.3	3	683	861	1023	18	3	protein_coding	basic leucine zipper 25	bZIP transcription factor-like protein mRNA	basic leucine zipper 25 (BZIP25); FUNCTIONS IN: pr	12
331	at4g13040	at4g13040.1	2	115	905	179	14	3	protein_coding	Integrase-type DNA-binding superfamily protein		Integrase-type DNA-binding superfamily protein; FU	12
331	at4g13040	at4g13040.2	2	115	905	179	14	3	protein_coding	Integrase-type DNA-binding superfamily protein		Integrase-type DNA-binding superfamily protein; FU	12
403	at5g05310	at5g05310.2	12	2783	3104	124	9	3	protein_coding	TLC ATP/ADP transporter		TLC ATP/ADP transporter; Has 570 Blast hits to 566	12
403	at5g05310	at5g05310.3	12	2783	3104	124	9	3	protein_coding	TLC ATP/ADP transporter		TLC ATP/ADP transporter; Has 570 Blast hits to 566	12
404	at5g05600	at5g05600.1	2	682	2235	7367	148	3	protein_coding	2-oxoglutarate (2OG) and Fe(II)-dependent oxygenas		2-oxoglutarate (2OG) and Fe(II)-dependent oxygenas	12
416	at5g11210	at5g11210.1	5	1482	3253	69	22	3	protein_coding	glutamate receptor 2.5	member of Putative ligand-gated ion channel subuni	glutamate receptor 2.5 (GLR2.5); FUNCTIONS IN: int	12
67	at1g50970	at1g50970.1	13	3156	3350	100	35	2	protein_coding	Membrane trafficking VPS53 family protein		Membrane trafficking VPS53 family protein; FUNCTIO	12
79	at1g55300	at1g55300.1	4	748	1354	46	2	2	protein_coding	TBP-associated factor 7		TBP-associated factor 7 (TAF7); FUNCTIONS IN: gene	12
79	at1g55300	at1g55300.2	3	748	1354	46	2	2	protein_coding	TBP-associated factor 7		TBP-associated factor 7 (TAF7); FUNCTIONS IN: gene	12
85	at1g59890	at1g59890.1	7	2026	2674	245	3	2	protein_coding	SIN3-like 5		SIN3-like 5 (SNL5); FUNCTIONS IN: molecular_functi	12
85	at1g59890	at1g59890.2	7	2026	2674	245	3	2	protein_coding	SIN3-like 5		SIN3-like 5 (SNL5); FUNCTIONS IN: molecular_functi	12
85	at1g59890	at1g59890.3	7	2026	2674	245	3	2	protein_coding	SIN3-like 5		SIN3-like 5 (SNL5); FUNCTIONS IN: molecular_functi	12
85	at1g59890	at1g59890.4	7	2026	2674	245	3	2	protein_coding	SIN3-like 5		SIN3-like 5 (SNL5); FUNCTIONS IN: molecular_functi	12
99	at1g67500	at1g67500.1	13	6703	6952	167	7	2	protein_coding	recovery protein 3	Encodes the catalytic subunit of DNA polymerase ze	recovery protein 3 (REV3); CONTAINS InterPro DOMAI	12
101	at1g69410	at1g69410.1	3	577	817	1582	27	2	protein_coding	eukaryotic elongation factor 5A-3	Encodes eIF5A-2 a putative eukaryotic translation	eukaryotic elongation factor 5A-3 (ELF5A-3); FUNCT	12
106	at1g71790	at1g71790.1	6	1092	1503	107	2	2	protein_coding	Subunits of heterodimeric actin filament capping p		Subunits of heterodimeric actin filament capping p	12
111	at1g73670	at1g73670.1	6	1606	2116	253	11	2	protein_coding	MAP kinase 15	member of MAP Kinase	MAP kinase 15 (MPK15); CONTAINS InterPro DOMAIN/s:	12
112	at1g75020	at1g75020.1	2	100	1582	211	4	2	protein_coding	lysophosphatidyl acyltransferase 4		lysophosphatidyl acyltransferase 4 (LPAT4); FUNCTI	12
115	at1g76200	at1g76200.1	3	570	1246	679	5	2	protein_coding			unknown protein; Has 96 Blast hits to 96 proteins	12
145	at2g25660	at2g25660.1	11	4257	4576	576	22	2	protein_coding	embryo defective 2410		embryo defective 2410 (emb2410); FUNCTIONS IN: mol	12
161	at2g35510	at2g35510.1	4	710	1371	404	30	2	protein_coding	similar to RCD one 1	Encodes a WWE domain-containing protein with 76% s	similar to RCD one 1 (SRO1); FUNCTIONS IN: NAD+ AD	12
204	at3g02600	at3g02600.4	2	748	1832	354	29	2	protein_coding	lipid phosphate phosphatase 3	Encodes phosphatidic acid phosphatase. Expressed d	lipid phosphate phosphatase 3 (LPP3); FUNCTIONS IN	12
209	at3g03690	at3g03690.1	2	708	1360	123	14	2	protein_coding	Core-2/I-branching beta-16-N-acetylglucosaminyltra		unfertilized embryo sac 7 (UNE7); FUNCTIONS IN: tr	12
235	at3g21110	at3g21110.1	10	1881	2244	70	2	2	protein_coding	purin 7	5'-phosphoribosyl-4-(N-succinocarboxamide)-5-amino	purin 7 (PUR7); FUNCTIONS IN: phosphoribosylaminoi	12
235	at3g21110	at3g21110.2	10	1881	2244	70	2	2	protein_coding	purin 7	5'-phosphoribosyl-4-(N-succinocarboxamide)-5-amino	purin 7 (PUR7); FUNCTIONS IN: phosphoribosylaminoi	12
248	at3g27110	at3g27110.1	5	1031	1430	306	9	2	protein_coding	Peptidase family M48 family protein		Peptidase family M48 family protein; FUNCTIONS IN:	12
248	at3g27110	at3g27110.2	5	1031	1430	306	9	2	protein_coding	Peptidase family M48 family protein		Peptidase family M48 family protein; FUNCTIONS IN:	12
262	at3g43300	at3g43300.1	25	7832	8586	1262	25	2	protein_coding	HOPM interactor 7	AtMIN7 is an immunity associated Arabidopsis prote	HOPM interactor 7 (ATMIN7); FUNCTIONS IN: protein	12
262	at3g43300	at3g43300.2	25	7832	8586	1262	25	2	protein_coding	HOPM interactor 7	AtMIN7 is an immunity associated Arabidopsis prote	HOPM interactor 7 (ATMIN7); FUNCTIONS IN: protein	12
276	at3g52100	at3g52100.1	3	487	761	166	13	2	protein_coding	RING/FYVE/PHD-type zinc finger family protein		RING/FYVE/PHD-type zinc finger family protein; FUN	12
281	at3g53620	at3g53620.1	5	1628	2209	174	4	2	protein_coding	pyrophosphorylase 4	Encodes a soluble protein with inorganic pyrophosp	pyrophosphorylase 4 (PPa4); FUNCTIONS IN: inorgani	12
288	at3g55260	at3g55260.1	9	1751	2349	420	12	2	protein_coding	beta-hexosaminidase 1	Encodes a protein with &#946;-hexosaminidase activ	beta-hexosaminidase 1 (HEXO1); FUNCTIONS IN: hexos	12
398	at5g03830	at5g03830.1	2	103	545	46	8	2	protein_coding	CDK inhibitor P21 binding protein		CDK inhibitor P21 binding protein; FUNCTIONS IN: m	12
409	at5g08185	at5g08185.2	3	772	1034	38	10	2	protein_coding	microRNA162A	Encodes a microRNA that targets DCL1. MicroRNAs ar	microRNA162A (MIR162A); FUNCTIONS IN: molecular_fu	12
409	at5g08185	at5g08185.4	3	772	1034	38	10	2	protein_coding	microRNA162A	Encodes a microRNA that targets DCL1. MicroRNAs ar	microRNA162A (MIR162A); FUNCTIONS IN: molecular_fu	12
446	at5g35180	at5g35180.1	15	5306	6209	763	10	2	protein_coding	Protein of unknown function (DUF1336)		FUNCTIONS IN: phosphoinositide binding; INVOLVED I	12
446	at5g35180	at5g35180.2	15	5306	6209	763	10	2	protein_coding	Protein of unknown function (DUF1336)		FUNCTIONS IN: phosphoinositide binding; INVOLVED I	12
446	at5g35180	at5g35180.3	15	5306	6209	763	10	2	protein_coding	Protein of unknown function (DUF1336)		FUNCTIONS IN: phosphoinositide binding; INVOLVED I	12
446	at5g35180	at5g35180.4	18	5306	6209	763	10	2	protein_coding	Protein of unknown function (DUF1336)		FUNCTIONS IN: phosphoinositide binding; INVOLVED I	12
452	at5g40490	at5g40490.1	2	232	676	261	5	2	protein_coding	RNA-binding (RRM/RBD/RNP motifs) family protein		RNA-binding (RRM/RBD/RNP motifs) family protein; F	12
499	at5g65060	at5g65060.1	2	283	2514	60	6	2	protein_coding	K-box region and MADS-box transcription factor fam	MADS domain protein - flowering regulator that is	MADS AFFECTING FLOWERING 3 (MAF3); FUNCTIONS IN: s	12
499	at5g65060	at5g65060.2	2	283	2514	60	6	2	protein_coding	K-box region and MADS-box transcription factor fam	MADS domain protein - flowering regulator that is	MADS AFFECTING FLOWERING 3 (MAF3); FUNCTIONS IN: s	12
463	at5g44565	at5g44565.1	2	204	1340	347	98	19	protein_coding			unknown protein; FUNCTIONS IN: molecular_function	13
130	at2g16940	at2g16940.2	15	3571	3965	1035	41	11	protein_coding	Splicing factor CC1-like		Splicing factor CC1-like; FUNCTIONS IN: RNA bindin	13
297	at3g57880	at3g57880.1	2	2574	3286	713	11	7	protein_coding	Calcium-dependent lipid-binding (CaLB domain) plan		Calcium-dependent lipid-binding (CaLB domain) plan	13
274	at3g50590	at3g50590.1	18	4074	4459	1301	21	6	protein_coding	Transducin/WD40 repeat-like superfamily protein		Transducin/WD40 repeat-like superfamily protein; F	13
404	at5g05600	at5g05600.1	2	682	2235	18381	1198	6	protein_coding	2-oxoglutarate (2OG) and Fe(II)-dependent oxygenas		2-oxoglutarate (2OG) and Fe(II)-dependent oxygenas	13
65	at1g50970	at1g50970.1	5	834	1444	98	36	5	protein_coding	Membrane trafficking VPS53 family protein		Membrane trafficking VPS53 family protein; FUNCTIO	13
298	at3g58050	at3g58050.1	4	969	1232	709	36	4	protein_coding			unknown protein; BEST Arabidopsis thaliana protein	13
436	at5g22030	at5g22030.1	13	5109	5644	321	19	4	protein_coding	ubiquitin-specific protease 8		ubiquitin-specific protease 8 (UBP8); FUNCTIONS IN	13
436	at5g22030	at5g22030.2	14	5109	5644	321	19	4	protein_coding	ubiquitin-specific protease 8		ubiquitin-specific protease 8 (UBP8); FUNCTIONS IN	13
147	at2g26210	at2g26210.1	4	866	1345	240	26	3	protein_coding	Ankyrin repeat family protein		Ankyrin repeat family protein; CONTAINS InterPro D	13
147	at2g26210	at2g26210.2	4	866	1345	240	26	3	protein_coding	Ankyrin repeat family protein		Ankyrin repeat family protein; CONTAINS InterPro D	13
147	at2g26210	at2g26210.3	4	866	1345	240	26	3	protein_coding	Ankyrin repeat family protein		Ankyrin repeat family protein; CONTAINS InterPro D	13
263	at3g44530	at3g44530.1	7	4148	4439	166	7	3	protein_coding	homolog of histone chaperone HIRA	Encodes a nuclear localized WD-repeat containing p	homolog of histone chaperone HIRA (HIRA); CONTAINS	13
263	at3g44530	at3g44530.2	8	4148	4439	166	7	3	protein_coding	homolog of histone chaperone HIRA	Encodes a nuclear localized WD-repeat containing p	homolog of histone chaperone HIRA (HIRA); CONTAINS	13
308	at3g62360	at3g62360.1	17	4782	5084	892	11	3	protein_coding	Carbohydrate-binding-like fold		Carbohydrate-binding-like fold; FUNCTIONS IN: carb	13
400	at5g04290	at5g04290.1	16	3731	4095	150	15	3	protein_coding	kow domain-containing transcription factor 1	Encodes SPT5-Like a member of the nuclear SPT5 (Su	kow domain-containing transcription factor 1 (KTF1	13
479	at5g53360	at5g53360.1	2	373	1003	114	14	3	protein_coding	TRAF-like superfamily protein		TRAF-like superfamily protein; FUNCTIONS IN: ubiqu	13
498	at5g65050	at5g65050.1	2	346	2688	174	12	3	protein_coding	AGAMOUS-like 31	Originally published as Agamous like MADS-box prot	AGAMOUS-like 31 (AGL31); FUNCTIONS IN: sequence-sp	13
498	at5g65050	at5g65050.2	2	346	2688	174	12	3	protein_coding	AGAMOUS-like 31	Originally published as Agamous like MADS-box prot	AGAMOUS-like 31 (AGL31); FUNCTIONS IN: sequence-sp	13
498	at5g65050	at5g65050.3	2	346	2688	174	12	3	protein_coding	AGAMOUS-like 31	Originally published as Agamous like MADS-box prot	AGAMOUS-like 31 (AGL31); FUNCTIONS IN: sequence-sp	13
499	at5g65060	at5g65060.1	2	283	2514	87	11	3	protein_coding	K-box region and MADS-box transcription factor fam	MADS domain protein - flowering regulator that is	MADS AFFECTING FLOWERING 3 (MAF3); FUNCTIONS IN: s	13
499	at5g65060	at5g65060.2	2	283	2514	87	11	3	protein_coding	K-box region and MADS-box transcription factor fam	MADS domain protein - flowering regulator that is	MADS AFFECTING FLOWERING 3 (MAF3); FUNCTIONS IN: s	13
58	at1g34030	at1g34030.1	3	616	1399	526	4	2	protein_coding	Ribosomal protein S13/S18 family		Ribosomal protein S13/S18 family; FUNCTIONS IN: st	13
67	at1g50970	at1g50970.1	13	3156	3350	98	36	2	protein_coding	Membrane trafficking VPS53 family protein		Membrane trafficking VPS53 family protein; FUNCTIO	13
118	at1g79950	at1g79950.1	19	4654	5161	275	53	2	protein_coding	RAD3-like DNA-binding helicase protein		RAD3-like DNA-binding helicase protein; FUNCTIONS	13
136	at2g20570	at2g20570.1	2	593	1159	2590	34	2	protein_coding	GBF's pro-rich region-interacting factor 1	Encodes GLK1 Golden2-like 1 one of a pair of parti	GBF's pro-rich region-interacting factor 1 (GPRI1)	13
139	at2g23985	at2g23985.1	2	250	632	70	19	2	protein_coding			unknown protein; Has 2 Blast hits to 2 proteins in	13
139	at2g23985	at2g23985.2	2	250	632	70	19	2	protein_coding			unknown protein; Has 2 Blast hits to 2 proteins in	13
161	at2g35510	at2g35510.1	4	710	1371	1185	62	2	protein_coding	similar to RCD one 1	Encodes a WWE domain-containing protein with 76% s	similar to RCD one 1 (SRO1); FUNCTIONS IN: NAD+ AD	13
192	at2g45380	at2g45380.1	7	1470	2110	446	18	2	protein_coding			FUNCTIONS IN: molecular_function unknown; INVOLVED	13
237	at3g22430	at3g22430.1	2	1064	3991	126	18	2	protein_coding			CONTAINS InterPro DOMAIN/s: Domain of unknown func	13
239	at3g23480	at3g23480.1	4	1795	2053	351	32	2	protein_coding	Cyclopropane-fatty-acyl-phospholipid synthase		Cyclopropane-fatty-acyl-phospholipid synthase; INV	13
239	at3g23480	at3g23480.2	4	1795	2053	351	32	2	protein_coding	Cyclopropane-fatty-acyl-phospholipid synthase		Cyclopropane-fatty-acyl-phospholipid synthase; INV	13
264	at3g46280	at3g46280.1	3	544	1380	1686	73	2	protein_coding	protein kinase-related		protein kinase-related; FUNCTIONS IN: molecular_fu	13
268	at3g49120	at3g49120.1	2	399	1662	1694	46	2	protein_coding	peroxidase CB	Class III peroxidase Perx34. Expressed in roots le	peroxidase CB (PRXCB); FUNCTIONS IN: peroxidase ac	13
320	at4g08500	at4g08500.1	8	1861	2253	779	10	2	protein_coding	MAPK/ERK kinase kinase 1	Encodes a member of the A1 subgroup of the MEKK (M	MAPK/ERK kinase kinase 1 (MEKK1); FUNCTIONS IN: pr	13
324	at4g10430	at4g10430.1	2	539	1095	275	30	2	protein_coding	TMPIT-like protein		TMPIT-like protein; FUNCTIONS IN: molecular_functi	13
324	at4g10430	at4g10430.2	2	539	1095	275	30	2	protein_coding	TMPIT-like protein		TMPIT-like protein; FUNCTIONS IN: molecular_functi	13
324	at4g10430	at4g10430.3	3	539	1095	275	30	2	protein_coding	TMPIT-like protein		TMPIT-like protein; FUNCTIONS IN: molecular_functi	13
365	at4g26110	at4g26110.1	11	2310	2837	849	3	2	protein_coding	nucleosome assembly protein1;1	Encodes a member of a small gene family of protein	nucleosome assembly protein1;1 (NAP1;1); FUNCTIONS	13
406	at5g06770	at5g06770.1	2	817	2007	96	9	2	protein_coding	KH domain-containing protein / zinc finger (CCCH t		KH domain-containing protein / zinc finger (CCCH t	13
426	at5g17300	at5g17300.1	3	1162	1473	130	8	2	protein_coding	Homeodomain-like superfamily protein	Myb-like transcription factor that regulates hypoc	REVEILLE 1 (RVE1); CONTAINS InterPro DOMAIN/s: SAN	13
437	at5g22720	at5g22720.2	6	1125	1494	37	15	2	protein_coding	F-box/RNI-like superfamily protein		F-box/RNI-like superfamily protein; CONTAINS Inter	13
477	at5g52070	at5g52070.1	3	898	2417	187	18	2	protein_coding	Agenet domain-containing protein		Agenet domain-containing protein; FUNCTIONS IN: RN	13
463	at5g44565	at5g44565.1	2	204	1340	351	97	18	protein_coding			unknown protein; FUNCTIONS IN: molecular_function	14
130	at2g16940	at2g16940.2	15	3571	3965	769	40	10	protein_coding	Splicing factor CC1-like		Splicing factor CC1-like; FUNCTIONS IN: RNA bindin	14
274	at3g50590	at3g50590.1	18	4074	4459	1118	42	6	protein_coding	Transducin/WD40 repeat-like superfamily protein		Transducin/WD40 repeat-like superfamily protein; F	14
264	at3g46280	at3g46280.1	3	544	1380	3825	230	5	protein_coding	protein kinase-related		protein kinase-related; FUNCTIONS IN: molecular_fu	14
436	at5g22030	at5g22030.1	13	5109	5644	218	36	5	protein_coding	ubiquitin-specific protease 8		ubiquitin-specific protease 8 (UBP8); FUNCTIONS IN	14
436	at5g22030	at5g22030.2	14	5109	5644	218	36	5	protein_coding	ubiquitin-specific protease 8		ubiquitin-specific protease 8 (UBP8); FUNCTIONS IN	14
258	at3g29644	at3g29644.1	3	489	1961	50	13	3	other_rna	other RNA	Potential natural antisense gene locus overlaps wi		14
298	at3g58050	at3g58050.1	4	969	1232	547	46	3	protein_coding			unknown protein; BEST Arabidopsis thaliana protein	14
7	at1g03080	at1g03080.1	4	5827	6264	3344	12	2	protein_coding	kinase interacting (KIP1-like) family protein		kinase interacting (KIP1-like) family protein; FUN	14
52	at1g31910	at1g31910.1	5	2185	2561	1764	26	2	protein_coding	GHMP kinase family protein		GHMP kinase family protein; FUNCTIONS IN: kinase a	14
52	at1g31910	at1g31910.2	5	2185	2561	1764	26	2	protein_coding	GHMP kinase family protein		GHMP kinase family protein; FUNCTIONS IN: kinase a	14
97	at1g66880	at1g66880.1	5	5131	6965	1115	116	2	protein_coding	Protein kinase superfamily protein		Protein kinase superfamily protein; FUNCTIONS IN:	14
100	at1g68310	at1g68310.1	5	1171	1652	163	8	2	protein_coding	Protein of unknown function (DUF59)	Encodes a protein that has been shown to specifica	Protein of unknown function (DUF59); CONTAINS Inte	14
100	at1g68310	at1g68310.2	5	1171	1652	163	8	2	protein_coding	Protein of unknown function (DUF59)	Encodes a protein that has been shown to specifica	Protein of unknown function (DUF59); CONTAINS Inte	14
133	at2g19390	at2g19390.1	15	6797	7838	306	20	2	protein_coding			unknown protein; BEST Arabidopsis thaliana protein	14
145	at2g25660	at2g25660.1	11	4257	4576	390	6	2	protein_coding	embryo defective 2410		embryo defective 2410 (emb2410); FUNCTIONS IN: mol	14
297	at3g57880	at3g57880.1	2	2574	3286	467	5	2	protein_coding	Calcium-dependent lipid-binding (CaLB domain) plan		Calcium-dependent lipid-binding (CaLB domain) plan	14
479	at5g53360	at5g53360.1	2	373	1003	69	13	2	protein_coding	TRAF-like superfamily protein		TRAF-like superfamily protein; FUNCTIONS IN: ubiqu	14
498	at5g65050	at5g65050.1	2	346	2688	153	18	2	protein_coding	AGAMOUS-like 31	Originally published as Agamous like MADS-box prot	AGAMOUS-like 31 (AGL31); FUNCTIONS IN: sequence-sp	14
498	at5g65050	at5g65050.2	2	346	2688	153	18	2	protein_coding	AGAMOUS-like 31	Originally published as Agamous like MADS-box prot	AGAMOUS-like 31 (AGL31); FUNCTIONS IN: sequence-sp	14
498	at5g65050	at5g65050.3	2	346	2688	153	18	2	protein_coding	AGAMOUS-like 31	Originally published as Agamous like MADS-box prot	AGAMOUS-like 31 (AGL31); FUNCTIONS IN: sequence-sp	14
499	at5g65060	at5g65060.1	2	283	2514	71	14	2	protein_coding	K-box region and MADS-box transcription factor fam	MADS domain protein - flowering regulator that is	MADS AFFECTING FLOWERING 3 (MAF3); FUNCTIONS IN: s	14
499	at5g65060	at5g65060.2	2	283	2514	71	14	2	protein_coding	K-box region and MADS-box transcription factor fam	MADS domain protein - flowering regulator that is	MADS AFFECTING FLOWERING 3 (MAF3); FUNCTIONS IN: s	14
463	at5g44565	at5g44565.1	2	204	1340	503	154	27	protein_coding			unknown protein; FUNCTIONS IN: molecular_function	15
130	at2g16940	at2g16940.2	15	3571	3965	1316	44	9	protein_coding	Splicing factor CC1-like		Splicing factor CC1-like; FUNCTIONS IN: RNA bindin	15
298	at3g58050	at3g58050.1	4	969	1232	1319	64	9	protein_coding			unknown protein; BEST Arabidopsis thaliana protein	15
263	at3g44530	at3g44530.1	7	4148	4439	184	9	8	protein_coding	homolog of histone chaperone HIRA	Encodes a nuclear localized WD-repeat containing p	homolog of histone chaperone HIRA (HIRA); CONTAINS	15
263	at3g44530	at3g44530.2	8	4148	4439	184	9	8	protein_coding	homolog of histone chaperone HIRA	Encodes a nuclear localized WD-repeat containing p	homolog of histone chaperone HIRA (HIRA); CONTAINS	15
268	at3g49120	at3g49120.1	2	399	1662	15885	203	8	protein_coding	peroxidase CB	Class III peroxidase Perx34. Expressed in roots le	peroxidase CB (PRXCB); FUNCTIONS IN: peroxidase ac	15
437	at5g22720	at5g22720.2	6	1125	1494	72	33	8	protein_coding	F-box/RNI-like superfamily protein		F-box/RNI-like superfamily protein; CONTAINS Inter	15
404	at5g05600	at5g05600.1	2	682	2235	26602	1257	7	protein_coding	2-oxoglutarate (2OG) and Fe(II)-dependent oxygenas		2-oxoglutarate (2OG) and Fe(II)-dependent oxygenas	15
264	at3g46280	at3g46280.1	3	544	1380	4249	170	6	protein_coding	protein kinase-related		protein kinase-related; FUNCTIONS IN: molecular_fu	15
479	at5g53360	at5g53360.1	2	373	1003	247	36	6	protein_coding	TRAF-like superfamily protein		TRAF-like superfamily protein; FUNCTIONS IN: ubiqu	15
478	at5g53050	at5g53050.1	7	1872	2550	6022	153	5	protein_coding	alpha/beta-Hydrolases superfamily protein		alpha/beta-Hydrolases superfamily protein; CONTAIN	15
478	at5g53050	at5g53050.2	7	1872	2550	6022	153	5	protein_coding	alpha/beta-Hydrolases superfamily protein		alpha/beta-Hydrolases superfamily protein; CONTAIN	15
478	at5g53050	at5g53050.3	6	1872	2550	6022	153	5	protein_coding	alpha/beta-Hydrolases superfamily protein		alpha/beta-Hydrolases superfamily protein; CONTAIN	15
67	at1g50970	at1g50970.1	13	3156	3350	163	47	4	protein_coding	Membrane trafficking VPS53 family protein		Membrane trafficking VPS53 family protein; FUNCTIO	15
80	at1g56300	at1g56300.1	3	652	1043	2851	187	4	protein_coding	Chaperone DnaJ-domain superfamily protein		Chaperone DnaJ-domain superfamily protein; FUNCTIO	15
190	at2g45140	at2g45140.1	6	1073	1737	1851	20	4	protein_coding	plant VAP homolog 12	Encodes a Plant VAMP-Associated protein that local	plant VAP homolog 12 (PVA12); FUNCTIONS IN: struct	15
196	at2g47060	at2g47060.1	5	1107	1423	3978	92	4	protein_coding	Protein kinase superfamily protein		Protein kinase superfamily protein; FUNCTIONS IN:	15
196	at2g47060	at2g47060.2	5	1107	1423	3978	92	4	protein_coding	Protein kinase superfamily protein		Protein kinase superfamily protein; FUNCTIONS IN:	15
196	at2g47060	at2g47060.3	5	1107	1423	3978	92	4	protein_coding	Protein kinase superfamily protein		Protein kinase superfamily protein; FUNCTIONS IN:	15
196	at2g47060	at2g47060.4	4	1107	1423	3978	92	4	protein_coding	Protein kinase superfamily protein		Protein kinase superfamily protein; FUNCTIONS IN:	15
196	at2g47060	at2g47060.5	4	1107	1423	3978	92	4	protein_coding	Protein kinase superfamily protein		Protein kinase superfamily protein; FUNCTIONS IN:	15
214	at3g05670	at3g05670.1	2	126	2421	1471	31	4	protein_coding	RING/U-box protein		RING/U-box protein; FUNCTIONS IN: DNA binding zinc	15
221	at3g12130	at3g12130.1	2	941	2177	451	7	4	protein_coding	KH domain-containing protein / zinc finger (CCCH t		KH domain-containing protein / zinc finger (CCCH t	15
226	at3g13440	at3g13440.1	2	978	1492	502	24	4	protein_coding	S-adenosyl-L-methionine-dependent methyltransferas		S-adenosyl-L-methionine-dependent methyltransferas	15
274	at3g50590	at3g50590.1	18	4074	4459	2844	18	4	protein_coding	Transducin/WD40 repeat-like superfamily protein		Transducin/WD40 repeat-like superfamily protein; F	15
347	at4g21926	at4g21926.1	2	364	1215	30	14	4	protein_coding			unknown protein; FUNCTIONS IN: molecular_function	15
489	at5g59290	at5g59290.1	2	467	699	1194	8	4	protein_coding	UDP-glucuronic acid decarboxylase 3	Encodes an isoform of UDP-glucuronic acid decarbox	UDP-glucuronic acid decarboxylase 3 (UXS3); FUNCTI	15
489	at5g59290	at5g59290.2	2	467	699	1194	8	4	protein_coding	UDP-glucuronic acid decarboxylase 3	Encodes an isoform of UDP-glucuronic acid decarbox	UDP-glucuronic acid decarboxylase 3 (UXS3); FUNCTI	15
499	at5g65060	at5g65060.1	2	283	2514	132	24	4	protein_coding	K-box region and MADS-box transcription factor fam	MADS domain protein - flowering regulator that is	MADS AFFECTING FLOWERING 3 (MAF3); FUNCTIONS IN: s	15
499	at5g65060	at5g65060.2	2	283	2514	132	24	4	protein_coding	K-box region and MADS-box transcription factor fam	MADS domain protein - flowering regulator that is	MADS AFFECTING FLOWERING 3 (MAF3); FUNCTIONS IN: s	15
125	at2g06025	at2g06025.1	6	2539	2895	1317	83	3	protein_coding	Acyl-CoA N-acyltransferases (NAT) superfamily prot		Acyl-CoA N-acyltransferases (NAT) superfamily prot	15
146	at2g25850	at2g25850.1	7	3050	3278	2068	98	3	protein_coding	poly(A) polymerase 2	Encodes a poly(A) polymerase. Located in the nucle	poly(A) polymerase 2 (PAPS2); CONTAINS InterPro DO	15
146	at2g25850	at2g25850.2	6	3050	3278	2068	98	3	protein_coding	poly(A) polymerase 2	Encodes a poly(A) polymerase. Located in the nucle	poly(A) polymerase 2 (PAPS2); CONTAINS InterPro DO	15
146	at2g25850	at2g25850.3	7	3050	3278	2068	98	3	protein_coding	poly(A) polymerase 2	Encodes a poly(A) polymerase. Located in the nucle	poly(A) polymerase 2 (PAPS2); CONTAINS InterPro DO	15
146	at2g25850	at2g25850.4	7	3050	3278	2068	98	3	protein_coding	poly(A) polymerase 2	Encodes a poly(A) polymerase. Located in the nucle	poly(A) polymerase 2 (PAPS2); CONTAINS InterPro DO	15
174	at2g39518	at2g39518.1	2	373	885	1609	126	3	protein_coding	Uncharacterised protein family (UPF0497)		Uncharacterised protein family (UPF0497); FUNCTION	15
180	at2g41880	at2g41880.1	2	193	622	655	80	3	protein_coding	guanylate kinase 1	Guanylate kinase. Involved in nucleotide metabolis	guanylate kinase 1 (GK-1); FUNCTIONS IN: guanylate	15
234	at3g20510	at3g20510.1	2	406	1243	1416	23	3	protein_coding	Transmembrane proteins 14C		Transmembrane proteins 14C; CONTAINS InterPro DOMA	15
284	at3g54480	at3g54480.1	3	809	1883	588	84	3	protein_coding	SKP1/ASK-interacting protein 5	Encodes an SKP1 interacting partner (SKIP5).	SKP1/ASK-interacting protein 5 (SKIP5); CONTAINS I	15
297	at3g57880	at3g57880.1	2	2574	3286	1121	9	3	protein_coding	Calcium-dependent lipid-binding (CaLB domain) plan		Calcium-dependent lipid-binding (CaLB domain) plan	15
337	at4g15610	at4g15610.1	2	331	1357	2142	134	3	protein_coding	Uncharacterised protein family (UPF0497)		Uncharacterised protein family (UPF0497); CONTAINS	15
356	at4g24680	at4g24680.1	7	2590	3335	1336	38	3	protein_coding	modifier of snc1	Encodes MOS1 (MODIFIER OF snc1). MOS1 contains a	MODIFIER OF snc1 (MOS1); FUNCTIONS IN: molecular_f	15
367	at4g26480	at4g26480.1	5	1234	2462	1245	29	3	protein_coding	RNA-binding KH domain-containing protein		RNA-binding KH domain-containing protein; FUNCTION	15
398	at5g03830	at5g03830.1	2	103	545	106	16	3	protein_coding	CDK inhibitor P21 binding protein		CDK inhibitor P21 binding protein; FUNCTIONS IN: m	15
483	at5g56140	at5g56140.1	3	884	1800	1906	50	3	protein_coding	RNA-binding KH domain-containing protein		RNA-binding KH domain-containing protein; FUNCTION	15
83	at1g58590	at1g58590.1	2	355	814	249	95	2	other_rna	other RNA	Unknown gene		15
96	at1g66880	at1g66880.1	4	3919	6025	1536	215	2	protein_coding	Protein kinase superfamily protein		Protein kinase superfamily protein; FUNCTIONS IN:	15
97	at1g66880	at1g66880.1	5	5131	6965	1536	215	2	protein_coding	Protein kinase superfamily protein		Protein kinase superfamily protein; FUNCTIONS IN:	15
101	at1g69410	at1g69410.1	3	577	817	1111	54	2	protein_coding	eukaryotic elongation factor 5A-3	Encodes eIF5A-2 a putative eukaryotic translation	eukaryotic elongation factor 5A-3 (ELF5A-3); FUNCT	15
126	at2g07042	at2g07042.1	2	695	2163	29	7	2	other_rna	other RNA			15
136	at2g20570	at2g20570.1	2	593	1159	3467	72	2	protein_coding	GBF's pro-rich region-interacting factor 1	Encodes GLK1 Golden2-like 1 one of a pair of parti	GBF's pro-rich region-interacting factor 1 (GPRI1)	15
141	at2g24850	at2g24850.1	2	413	777	13655	83	2	protein_coding	tyrosine aminotransferase 3	Encodes a tyrosine aminotransferase that is respon	tyrosine aminotransferase 3 (TAT3); CONTAINS Inter	15
199	at2g48110	at2g48110.1	6	1840	2145	306	23	2	protein_coding	reduced epidermal fluorescence 4	Encodes a novel protein of unknown function with h	REDUCED EPIDERMAL FLUORESCENCE 4 (REF4); BEST Arab	15
229	at3g15820	at3g15820.1	2	587	2177	735	37	2	protein_coding	phosphatidic acid phosphatase-related / PAP2-relat	Functions as phosphatidylcholine:diacylglycerol ch	REDUCED OLEATE DESATURATION 1 (ROD1); BEST Arabido	15
239	at3g23480	at3g23480.1	4	1795	2053	1004	43	2	protein_coding	Cyclopropane-fatty-acyl-phospholipid synthase		Cyclopropane-fatty-acyl-phospholipid synthase; INV	15
239	at3g23480	at3g23480.2	4	1795	2053	1004	43	2	protein_coding	Cyclopropane-fatty-acyl-phospholipid synthase		Cyclopropane-fatty-acyl-phospholipid synthase; INV	15
267	at3g48070	at3g48070.2	5	1597	2011	731	18	2	protein_coding	RING/U-box superfamily protein		RING/U-box superfamily protein; FUNCTIONS IN: zinc	15
276	at3g52100	at3g52100.1	3	487	761	204	26	2	protein_coding	RING/FYVE/PHD-type zinc finger family protein		RING/FYVE/PHD-type zinc finger family protein; FUN	15
279	at3g53270	at3g53270.1	8	2131	2949	532	23	2	protein_coding	Small nuclear RNA activating complex (SNAPc) subun		Small nuclear RNA activating complex (SNAPc) subun	15
279	at3g53270	at3g53270.2	8	2131	2949	532	23	2	protein_coding	Small nuclear RNA activating complex (SNAPc) subun		Small nuclear RNA activating complex (SNAPc) subun	15
279	at3g53270	at3g53270.3	8	2131	2949	532	23	2	protein_coding	Small nuclear RNA activating complex (SNAPc) subun		Small nuclear RNA activating complex (SNAPc) subun	15
279	at3g53270	at3g53270.4	8	2131	2949	532	23	2	protein_coding	Small nuclear RNA activating complex (SNAPc) subun		Small nuclear RNA activating complex (SNAPc) subun	15
285	at3g54620	at3g54620.3	3	683	861	2889	123	2	protein_coding	basic leucine zipper 25	bZIP transcription factor-like protein mRNA	basic leucine zipper 25 (BZIP25); FUNCTIONS IN: pr	15
335	at4g14880	at4g14880.1	10	1971	2373	8755	15	2	protein_coding	O-acetylserine (thiol) lyase (OAS-TL) isoform A1	Encodes a cytosolic isoform of cytosolic O-acetyls	O-acetylserine (thiol) lyase (OAS-TL) isoform A1 (	15
335	at4g14880	at4g14880.2	10	1971	2373	8755	15	2	protein_coding	O-acetylserine (thiol) lyase (OAS-TL) isoform A1	Encodes a cytosolic isoform of cytosolic O-acetyls	O-acetylserine (thiol) lyase (OAS-TL) isoform A1 (	15
338	at4g16990	at4g16990.1	6	2751	4343	7924	365	2	protein_coding	disease resistance protein (TIR-NBS class) putativ		RESISTANCE TO LEPTOSPHAERIA MACULANS 3 (RLM3); FUN	15
338	at4g16990	at4g16990.2	6	2751	4343	7924	365	2	protein_coding	disease resistance protein (TIR-NBS class) putativ		RESISTANCE TO LEPTOSPHAERIA MACULANS 3 (RLM3); FUN	15
338	at4g16990	at4g16990.3	7	2751	4343	7924	365	2	protein_coding	disease resistance protein (TIR-NBS class) putativ		RESISTANCE TO LEPTOSPHAERIA MACULANS 3 (RLM3); FUN	15
338	at4g16990	at4g16990.4	7	2751	4343	7924	365	2	protein_coding	disease resistance protein (TIR-NBS class) putativ		RESISTANCE TO LEPTOSPHAERIA MACULANS 3 (RLM3); FUN	15
338	at4g16990	at4g16990.5	7	2751	4343	7924	365	2	protein_coding	disease resistance protein (TIR-NBS class) putativ		RESISTANCE TO LEPTOSPHAERIA MACULANS 3 (RLM3); FUN	15
436	at5g22030	at5g22030.1	13	5109	5644	434	18	2	protein_coding	ubiquitin-specific protease 8		ubiquitin-specific protease 8 (UBP8); FUNCTIONS IN	15
436	at5g22030	at5g22030.2	14	5109	5644	434	18	2	protein_coding	ubiquitin-specific protease 8		ubiquitin-specific protease 8 (UBP8); FUNCTIONS IN	15
446	at5g35180	at5g35180.1	15	5306	6209	1702	20	2	protein_coding	Protein of unknown function (DUF1336)		FUNCTIONS IN: phosphoinositide binding; INVOLVED I	15
446	at5g35180	at5g35180.2	15	5306	6209	1702	20	2	protein_coding	Protein of unknown function (DUF1336)		FUNCTIONS IN: phosphoinositide binding; INVOLVED I	15
446	at5g35180	at5g35180.3	15	5306	6209	1702	20	2	protein_coding	Protein of unknown function (DUF1336)		FUNCTIONS IN: phosphoinositide binding; INVOLVED I	15
446	at5g35180	at5g35180.4	18	5306	6209	1702	20	2	protein_coding	Protein of unknown function (DUF1336)		FUNCTIONS IN: phosphoinositide binding; INVOLVED I	15
452	at5g40490	at5g40490.1	2	232	676	154	11	2	protein_coding	RNA-binding (RRM/RBD/RNP motifs) family protein		RNA-binding (RRM/RBD/RNP motifs) family protein; F	15
477	at5g52070	at5g52070.1	3	898	2417	128	11	2	protein_coding	Agenet domain-containing protein		Agenet domain-containing protein; FUNCTIONS IN: RN	15
274	at3g50590	at3g50590.1	18	4074	4459	2093	96	25	protein_coding	Transducin/WD40 repeat-like superfamily protein		Transducin/WD40 repeat-like superfamily protein; F	19
130	at2g16940	at2g16940.2	15	3571	3965	1350	44	17	protein_coding	Splicing factor CC1-like		Splicing factor CC1-like; FUNCTIONS IN: RNA bindin	19
332	at4g13460	at4g13460.1	2	296	2821	553	19	14	protein_coding	SU(VAR)3-9 homolog 9	Encodes a SU(VAR)3-9 homolog a SET domain protein.	SU(VAR)3-9 homolog 9 (SUVH9); FUNCTIONS IN: zinc i	19
463	at5g44565	at5g44565.1	2	204	1340	253	28	14	protein_coding			unknown protein; FUNCTIONS IN: molecular_function	19
114	at1g75560	at1g75560.1	3	980	2052	1251	37	13	protein_coding	zinc knuckle (CCHC-type) family protein		zinc knuckle (CCHC-type) family protein; FUNCTIONS	19
114	at1g75560	at1g75560.2	3	980	2052	1251	37	13	protein_coding	zinc knuckle (CCHC-type) family protein		zinc knuckle (CCHC-type) family protein; FUNCTIONS	19
308	at3g62360	at3g62360.1	17	4782	5084	1295	27	13	protein_coding	Carbohydrate-binding-like fold		Carbohydrate-binding-like fold; FUNCTIONS IN: carb	19
260	at3g42150	at3g42150.1	2	236	1900	153	43	12	protein_coding			unknown protein; FUNCTIONS IN: molecular_function	19
298	at3g58050	at3g58050.1	4	969	1232	717	32	12	protein_coding			unknown protein; BEST Arabidopsis thaliana protein	19
398	at5g03830	at5g03830.1	2	103	545	93	28	11	protein_coding	CDK inhibitor P21 binding protein		CDK inhibitor P21 binding protein; FUNCTIONS IN: m	19
483	at5g56140	at5g56140.1	3	884	1800	1107	27	11	protein_coding	RNA-binding KH domain-containing protein		RNA-binding KH domain-containing protein; FUNCTION	19
400	at5g04290	at5g04290.1	16	3731	4095	789	55	10	protein_coding	kow domain-containing transcription factor 1	Encodes SPT5-Like a member of the nuclear SPT5 (Su	kow domain-containing transcription factor 1 (KTF1	19
217	at3g10270	at3g10270.1	11	2249	2650	641	37	9	protein_coding	DNA GYRASE B1	Protein targeting to mitochondria is influenced by	DNA GYRASE B1 (GYRB1); FUNCTIONS IN: DNA topoisome	19
65	at1g50970	at1g50970.1	5	834	1444	100	47	8	protein_coding	Membrane trafficking VPS53 family protein		Membrane trafficking VPS53 family protein; FUNCTIO	19
221	at3g12130	at3g12130.1	2	941	2177	486	9	8	protein_coding	KH domain-containing protein / zinc finger (CCCH t		KH domain-containing protein / zinc finger (CCCH t	19
437	at5g22720	at5g22720.2	6	1125	1494	47	26	8	protein_coding	F-box/RNI-like superfamily protein		F-box/RNI-like superfamily protein; CONTAINS Inter	19
499	at5g65060	at5g65060.1	2	283	2514	91	20	8	protein_coding	K-box region and MADS-box transcription factor fam	MADS domain protein - flowering regulator that is	MADS AFFECTING FLOWERING 3 (MAF3); FUNCTIONS IN: s	19
499	at5g65060	at5g65060.2	2	283	2514	91	20	8	protein_coding	K-box region and MADS-box transcription factor fam	MADS domain protein - flowering regulator that is	MADS AFFECTING FLOWERING 3 (MAF3); FUNCTIONS IN: s	19
473	at5g50950	at5g50950.1	11	2699	3023	8169	371	7	protein_coding	FUMARASE 2	Encodes a fumarase enzyme initially shown to be in	FUMARASE 2 (FUM2); FUNCTIONS IN: fumarate hydratas	19
473	at5g50950	at5g50950.2	11	2699	3023	8169	371	7	protein_coding	FUMARASE 2	Encodes a fumarase enzyme initially shown to be in	FUMARASE 2 (FUM2); FUNCTIONS IN: fumarate hydratas	19
473	at5g50950	at5g50950.3	10	2699	3023	8169	371	7	protein_coding	FUMARASE 2	Encodes a fumarase enzyme initially shown to be in	FUMARASE 2 (FUM2); FUNCTIONS IN: fumarate hydratas	19
498	at5g65050	at5g65050.1	2	346	2688	290	28	7	protein_coding	AGAMOUS-like 31	Originally published as Agamous like MADS-box prot	AGAMOUS-like 31 (AGL31); FUNCTIONS IN: sequence-sp	19
498	at5g65050	at5g65050.2	2	346	2688	290	28	7	protein_coding	AGAMOUS-like 31	Originally published as Agamous like MADS-box prot	AGAMOUS-like 31 (AGL31); FUNCTIONS IN: sequence-sp	19
498	at5g65050	at5g65050.3	2	346	2688	290	28	7	protein_coding	AGAMOUS-like 31	Originally published as Agamous like MADS-box prot	AGAMOUS-like 31 (AGL31); FUNCTIONS IN: sequence-sp	19
139	at2g23985	at2g23985.1	2	250	632	70	23	6	protein_coding			unknown protein; Has 2 Blast hits to 2 proteins in	19
139	at2g23985	at2g23985.2	2	250	632	70	23	6	protein_coding			unknown protein; Has 2 Blast hits to 2 proteins in	19
290	at3g55850	at3g55850.1	12	2740	3204	303	41	6	protein_coding	Amidohydrolase family	Encodes a product that might regulate nucleo-cytop	LAF3 ISOFORM 2 (LAF3 ISF2); FUNCTIONS IN: hydrolas	19
290	at3g55850	at3g55850.2	12	2740	3204	303	41	6	protein_coding	Amidohydrolase family	Encodes a product that might regulate nucleo-cytop	LAF3 ISOFORM 2 (LAF3 ISF2); FUNCTIONS IN: hydrolas	19
322	at4g09012	at4g09012.1	2	72	1573	16	16	6	protein_coding	Mitochondrial ribosomal protein L27		Mitochondrial ribosomal protein L27; CONTAINS Inte	19
372	at4g27820	at4g27820.1	12	2337	2698	370	17	6	protein_coding	beta glucosidase 9		beta glucosidase 9 (BGLU9); FUNCTIONS IN: cation b	19
384	at4g33625	at4g33625.1	3	420	1103	754	87	6	protein_coding			FUNCTIONS IN: molecular_function unknown; INVOLVED	19
384	at4g33625	at4g33625.2	3	420	1103	754	87	6	protein_coding			FUNCTIONS IN: molecular_function unknown; INVOLVED	19
406	at5g06770	at5g06770.1	2	817	2007	193	14	6	protein_coding	KH domain-containing protein / zinc finger (CCCH t		KH domain-containing protein / zinc finger (CCCH t	19
436	at5g22030	at5g22030.1	13	5109	5644	396	29	6	protein_coding	ubiquitin-specific protease 8		ubiquitin-specific protease 8 (UBP8); FUNCTIONS IN	19
436	at5g22030	at5g22030.2	14	5109	5644	396	29	6	protein_coding	ubiquitin-specific protease 8		ubiquitin-specific protease 8 (UBP8); FUNCTIONS IN	19
477	at5g52070	at5g52070.1	3	898	2417	125	19	6	protein_coding	Agenet domain-containing protein		Agenet domain-containing protein; FUNCTIONS IN: RN	19
137	at2g22980	at2g22980.1	11	2361	3753	859	156	5	protein_coding	serine carboxypeptidase-like 13		serine carboxypeptidase-like 13 (SCPL13); FUNCTION	19
137	at2g22980	at2g22980.2	11	2361	3753	859	156	5	protein_coding	serine carboxypeptidase-like 13		serine carboxypeptidase-like 13 (SCPL13); FUNCTION	19
137	at2g22980	at2g22980.3	11	2361	3753	859	156	5	protein_coding	serine carboxypeptidase-like 13		serine carboxypeptidase-like 13 (SCPL13); FUNCTION	19
137	at2g22980	at2g22980.4	11	2361	3753	859	156	5	protein_coding	serine carboxypeptidase-like 13		serine carboxypeptidase-like 13 (SCPL13); FUNCTION	19
204	at3g02600	at3g02600.4	2	748	1832	548	46	5	protein_coding	lipid phosphate phosphatase 3	Encodes phosphatidic acid phosphatase. Expressed d	lipid phosphate phosphatase 3 (LPP3); FUNCTIONS IN	19
263	at3g44530	at3g44530.1	7	4148	4439	158	8	5	protein_coding	homolog of histone chaperone HIRA	Encodes a nuclear localized WD-repeat containing p	homolog of histone chaperone HIRA (HIRA); CONTAINS	19
263	at3g44530	at3g44530.2	8	4148	4439	158	8	5	protein_coding	homolog of histone chaperone HIRA	Encodes a nuclear localized WD-repeat containing p	homolog of histone chaperone HIRA (HIRA); CONTAINS	19
264	at3g46280	at3g46280.1	3	544	1380	1816	31	5	protein_coding	protein kinase-related		protein kinase-related; FUNCTIONS IN: molecular_fu	19
438	at5g23050	at5g23050.1	6	1355	1930	1165	120	5	protein_coding	acyl-activating enzyme 17		acyl-activating enzyme 17 (AAE17); FUNCTIONS IN: c	19
442	at5g25060	at5g25060.1	15	5112	5590	1164	14	5	protein_coding	RNA recognition motif (RRM)-containing protein		RNA recognition motif (RRM)-containing protein; FU	19
462	at5g43930	at5g43930.4	5	1061	1293	451	17	5	protein_coding	Transducin family protein / WD-40 repeat family pr		Transducin family protein / WD-40 repeat family pr	19
55	at1g33265	at1g33265.1	2	302	890	204	7	4	protein_coding	Transmembrane proteins 14C		Transmembrane proteins 14C; INVOLVED IN: biologica	19
58	at1g34030	at1g34030.1	3	616	1399	1716	13	4	protein_coding	Ribosomal protein S13/S18 family		Ribosomal protein S13/S18 family; FUNCTIONS IN: st	19
67	at1g50970	at1g50970.1	13	3156	3350	100	47	4	protein_coding	Membrane trafficking VPS53 family protein		Membrane trafficking VPS53 family protein; FUNCTIO	19
145	at2g25660	at2g25660.1	11	4257	4576	853	30	4	protein_coding	embryo defective 2410		embryo defective 2410 (emb2410); FUNCTIONS IN: mol	19
154	at2g30700	at2g30700.1	7	2092	3210	483	7	4	protein_coding			unknown protein; BEST Arabidopsis thaliana protein	19
161	at2g35510	at2g35510.1	4	710	1371	683	47	4	protein_coding	similar to RCD one 1	Encodes a WWE domain-containing protein with 76% s	similar to RCD one 1 (SRO1); FUNCTIONS IN: NAD+ AD	19
199	at2g48110	at2g48110.1	6	1840	2145	584	43	4	protein_coding	reduced epidermal fluorescence 4	Encodes a novel protein of unknown function with h	REDUCED EPIDERMAL FLUORESCENCE 4 (REF4); BEST Arab	19
382	at4g33050	at4g33050.1	3	1156	1429	4225	44	4	protein_coding	calmodulin-binding family protein		embryo sac development arrest 39 (EDA39); CONTAINS	19
382	at4g33050	at4g33050.2	4	1156	1429	4225	44	4	protein_coding	calmodulin-binding family protein		embryo sac development arrest 39 (EDA39); CONTAINS	19
382	at4g33050	at4g33050.3	4	1156	1429	4225	44	4	protein_coding	calmodulin-binding family protein		embryo sac development arrest 39 (EDA39); CONTAINS	19
382	at4g33050	at4g33050.4	3	1156	1429	4225	44	4	protein_coding	calmodulin-binding family protein		embryo sac development arrest 39 (EDA39); CONTAINS	19
404	at5g05600	at5g05600.1	2	682	2235	15793	285	4	protein_coding	2-oxoglutarate (2OG) and Fe(II)-dependent oxygenas		2-oxoglutarate (2OG) and Fe(II)-dependent oxygenas	19
417	at5g12240	at5g12240.2	3	423	1311	296	8	4	protein_coding			unknown protein; Has 1807 Blast hits to 1807 prote	19
507	at5g67590	at5g67590.1	2	231	652	1679	25	4	protein_coding	NADH-ubiquinone oxidoreductase-related	Mutant leaves have a reduced capacity for cold acc	FROSTBITE1 (FRO1); CONTAINS InterPro DOMAIN/s: ETC	19
14	at1g06290	at1g06290.1	2	541	1002	1501	23	3	protein_coding	acyl-CoA oxidase 3	Encodes an acyl-CoA oxidase with specificity for m	acyl-CoA oxidase 3 (ACX3); FUNCTIONS IN: acyl-CoA	19
57	at1g33980	at1g33980.1	2	266	719	700	23	3	protein_coding	Smg-4/UPF3 family protein	Involved in mRNA surveillance detects exported mRN	UPF3; FUNCTIONS IN: nucleotide binding; INVOLVED I	19
93	at1g63830	at1g63830.1	3	418	693	1242	18	3	protein_coding	PLAC8 family protein		PLAC8 family protein; LOCATED IN: plasma membrane	19
93	at1g63830	at1g63830.2	2	418	693	1242	18	3	protein_coding	PLAC8 family protein		PLAC8 family protein; LOCATED IN: plasma membrane	19
93	at1g63830	at1g63830.3	3	418	693	1242	18	3	protein_coding	PLAC8 family protein		PLAC8 family protein; LOCATED IN: plasma membrane	19
160	at2g35450	at2g35450.1	9	1746	2093	541	12	3	protein_coding	catalytics;hydrolases		catalytics;hydrolases; FUNCTIONS IN: hydrolase act	19
180	at2g41880	at2g41880.1	2	193	622	180	19	3	protein_coding	guanylate kinase 1	Guanylate kinase. Involved in nucleotide metabolis	guanylate kinase 1 (GK-1); FUNCTIONS IN: guanylate	19
198	at2g47710	at2g47710.1	3	505	940	2622	19	3	protein_coding	Adenine nucleotide alpha hydrolases-like superfami		Adenine nucleotide alpha hydrolases-like superfami	19
239	at3g23480	at3g23480.1	4	1795	2053	440	61	3	protein_coding	Cyclopropane-fatty-acyl-phospholipid synthase		Cyclopropane-fatty-acyl-phospholipid synthase; INV	19
239	at3g23480	at3g23480.2	4	1795	2053	440	61	3	protein_coding	Cyclopropane-fatty-acyl-phospholipid synthase		Cyclopropane-fatty-acyl-phospholipid synthase; INV	19
284	at3g54480	at3g54480.1	3	809	1883	527	17	3	protein_coding	SKP1/ASK-interacting protein 5	Encodes an SKP1 interacting partner (SKIP5).	SKP1/ASK-interacting protein 5 (SKIP5); CONTAINS I	19
297	at3g57880	at3g57880.1	2	2574	3286	634	3	3	protein_coding	Calcium-dependent lipid-binding (CaLB domain) plan		Calcium-dependent lipid-binding (CaLB domain) plan	19
314	at4g04190	at4g04190.1	3	302	842	48	6	3	protein_coding			unknown protein; Has 35 Blast hits to 35 proteins	19
314	at4g04190	at4g04190.2	3	302	842	48	6	3	protein_coding			unknown protein; Has 35 Blast hits to 35 proteins	19
315	at4g04750	at4g04750.1	13	3283	3485	116	14	3	protein_coding	Major facilitator superfamily protein		Major facilitator superfamily protein; FUNCTIONS I	19
329	at4g12850	at4g12850.3	2	229	1108	43	8	3	protein_coding	Far-red impaired responsive (FAR1) family protein		Far-red impaired responsive (FAR1) family protein;	19
354	at4g24100	at4g24100.1	15	3219	3435	190	8	3	protein_coding	Protein kinase superfamily protein		Protein kinase superfamily protein; FUNCTIONS IN:	19
356	at4g24680	at4g24680.1	7	2590	3335	1361	42	3	protein_coding	modifier of snc1	Encodes MOS1 (MODIFIER OF snc1). MOS1 contains a	MODIFIER OF snc1 (MOS1); FUNCTIONS IN: molecular_f	19
367	at4g26480	at4g26480.1	5	1234	2462	867	30	3	protein_coding	RNA-binding KH domain-containing protein		RNA-binding KH domain-containing protein; FUNCTION	19
369	at4g27050	at4g27050.4	5	1853	2107	160	8	3	protein_coding	F-box/RNI-like superfamily protein		F-box/RNI-like superfamily protein; CONTAINS Inter	19
403	at5g05310	at5g05310.2	12	2783	3104	146	14	3	protein_coding	TLC ATP/ADP transporter		TLC ATP/ADP transporter; Has 570 Blast hits to 566	19
403	at5g05310	at5g05310.3	12	2783	3104	146	14	3	protein_coding	TLC ATP/ADP transporter		TLC ATP/ADP transporter; Has 570 Blast hits to 566	19
434	at5g21930	at5g21930.1	3	925	1482	2148	104	3	protein_coding	P-type ATPase of Arabidopsis 2	P-Type ATPase mediates copper transport to chlorop	P-type ATPase of Arabidopsis 2 (PAA2); CONTAINS In	19
434	at5g21930	at5g21930.2	3	925	1482	2148	104	3	protein_coding	P-type ATPase of Arabidopsis 2	P-Type ATPase mediates copper transport to chlorop	P-type ATPase of Arabidopsis 2 (PAA2); CONTAINS In	19
434	at5g21930	at5g21930.3	3	925	1482	2148	104	3	protein_coding	P-type ATPase of Arabidopsis 2	P-Type ATPase mediates copper transport to chlorop	P-type ATPase of Arabidopsis 2 (PAA2); CONTAINS In	19
458	at5g42250	at5g42250.1	3	372	1877	607	21	3	protein_coding	Zinc-binding alcohol dehydrogenase family protein		Zinc-binding alcohol dehydrogenase family protein;	19
470	at5g48640	at5g48640.1	7	1497	1855	185	23	3	protein_coding	Cyclin family protein		Cyclin family protein; CONTAINS InterPro DOMAIN/s:	19
501	at5g65685	at5g65685.1	11	2105	2350	318	31	3	protein_coding	UDP-Glycosyltransferase superfamily protein		UDP-Glycosyltransferase superfamily protein; FUNCT	19
501	at5g65685	at5g65685.2	11	2105	2350	318	31	3	protein_coding	UDP-Glycosyltransferase superfamily protein		UDP-Glycosyltransferase superfamily protein; FUNCT	19
11	at1g04985	at1g04985.1	3	636	1632	600	26	2	protein_coding			unknown protein; Has 37 Blast hits to 37 proteins	19
13	at1g05900	at1g05900.1	5	833	1367	177	8	2	protein_coding	endonuclease III 2		endonuclease III 2 (NTH2); CONTAINS InterPro DOMAI	19
13	at1g05900	at1g05900.2	5	833	1367	177	8	2	protein_coding	endonuclease III 2		endonuclease III 2 (NTH2); CONTAINS InterPro DOMAI	19
36	at1g19880	at1g19880.1	14	2792	3059	761	12	2	protein_coding	Regulator of chromosome condensation (RCC1) family		Regulator of chromosome condensation (RCC1) family	19
41	at1g21930	at1g21930.1	2	77	1155	279	6	2	protein_coding			unknown protein; BEST Arabidopsis thaliana protein	19
47	at1g29410	at1g29410.1	4	1580	2045	76	4	2	protein_coding	phosphoribosylanthranilate isomerase 3	Encodes phosphoribosylanthranilate isomerase which	phosphoribosylanthranilate isomerase 3 (PAI3); CON	19
47	at1g29410	at1g29410.2	3	1580	2045	76	4	2	protein_coding	phosphoribosylanthranilate isomerase 3	Encodes phosphoribosylanthranilate isomerase which	phosphoribosylanthranilate isomerase 3 (PAI3); CON	19
64	at1g49670	at1g49670.1	13	3316	4027	1035	10	2	protein_coding	ARP protein (REF)	molecular function has not been defined. Was shown	NQR; FUNCTIONS IN: oxidoreductase activity binding	19
64	at1g49670	at1g49670.2	13	3316	4027	1035	10	2	protein_coding	ARP protein (REF)	molecular function has not been defined. Was shown	NQR; FUNCTIONS IN: oxidoreductase activity binding	19
71	at1g52220	at1g52220.1	2	256	464	2763	42	2	protein_coding			FUNCTIONS IN: molecular_function unknown; INVOLVED	19
71	at1g52220	at1g52220.2	2	256	464	2763	42	2	protein_coding			FUNCTIONS IN: molecular_function unknown; INVOLVED	19
71	at1g52220	at1g52220.3	2	256	464	2763	42	2	protein_coding			FUNCTIONS IN: molecular_function unknown; INVOLVED	19
74	at1g54370	at1g54370.1	9	1582	1822	670	44	2	protein_coding	sodium hydrogen exchanger 5		sodium hydrogen exchanger 5 (NHX5); FUNCTIONS IN:	19
96	at1g66880	at1g66880.1	4	3919	6025	1573	136	2	protein_coding	Protein kinase superfamily protein		Protein kinase superfamily protein; FUNCTIONS IN:	19
108	at1g72500	at1g72500.1	11	2477	2841	808	206	2	protein_coding			LOCATED IN: plasma membrane; EXPRESSED IN: 23 plan	19
125	at2g06025	at2g06025.1	6	2539	2895	692	56	2	protein_coding	Acyl-CoA N-acyltransferases (NAT) superfamily prot		Acyl-CoA N-acyltransferases (NAT) superfamily prot	19
155	at2g30945	at2g30945.1	2	288	1340	12	3	2	other_rna				19
165	at2g36370	at2g36370.1	8	1298	1558	73	15	2	protein_coding	ubiquitin-protein ligases		ubiquitin-protein ligases; CONTAINS InterPro DOMAI	19
172	at2g38995	at2g38995.1	2	235	1196	10	4	2	protein_coding	O-acyltransferase (WSD1-like) family protein		O-acyltransferase (WSD1-like) family protein; CONT	19
172	at2g38995	at2g38995.2	2	235	1196	10	4	2	protein_coding	O-acyltransferase (WSD1-like) family protein		O-acyltransferase (WSD1-like) family protein; CONT	19
203	at3g01850	at3g01850.1	8	1400	1888	639	21	2	protein_coding	Aldolase-type TIM barrel family protein		Aldolase-type TIM barrel family protein; FUNCTIONS	19
203	at3g01850	at3g01850.2	8	1400	1888	639	21	2	protein_coding	Aldolase-type TIM barrel family protein		Aldolase-type TIM barrel family protein; FUNCTIONS	19
219	at3g11880	at3g11880.1	6	1244	1536	474	28	2	protein_coding	Protein of unknown function DUF2359 transmembrane		Protein of unknown function DUF2359 transmembrane;	19
230	at3g16700	at3g16700.1	3	510	1107	82	14	2	protein_coding	Fumarylacetoacetate (FAA) hydrolase family		Fumarylacetoacetate (FAA) hydrolase family; FUNCTI	19
230	at3g16700	at3g16700.2	3	510	1107	82	14	2	protein_coding	Fumarylacetoacetate (FAA) hydrolase family		Fumarylacetoacetate (FAA) hydrolase family; FUNCTI	19
248	at3g27110	at3g27110.1	5	1031	1430	464	7	2	protein_coding	Peptidase family M48 family protein		Peptidase family M48 family protein; FUNCTIONS IN:	19
248	at3g27110	at3g27110.2	5	1031	1430	464	7	2	protein_coding	Peptidase family M48 family protein		Peptidase family M48 family protein; FUNCTIONS IN:	19
249	at3g27325	at3g27325.1	16	5609	5928	425	26	2	protein_coding	hydrolases acting on ester bonds		hydrolases acting on ester bonds; FUNCTIONS IN: hy	19
249	at3g27325	at3g27325.2	17	5609	5928	425	26	2	protein_coding	hydrolases acting on ester bonds		hydrolases acting on ester bonds; FUNCTIONS IN: hy	19
259	at3g33530	at3g33530.1	9	4132	4722	1100	52	2	protein_coding	Transducin family protein / WD-40 repeat family pr		Transducin family protein / WD-40 repeat family pr	19
259	at3g33530	at3g33530.2	11	4132	4722	1100	52	2	protein_coding	Transducin family protein / WD-40 repeat family pr		Transducin family protein / WD-40 repeat family pr	19
259	at3g33530	at3g33530.3	11	4132	4722	1100	52	2	protein_coding	Transducin family protein / WD-40 repeat family pr		Transducin family protein / WD-40 repeat family pr	19
265	at3g47160	at3g47160.1	3	771	1008	649	30	2	protein_coding	RING/U-box superfamily protein		RING/U-box superfamily protein; FUNCTIONS IN: zinc	19
265	at3g47160	at3g47160.2	3	771	1008	649	30	2	protein_coding	RING/U-box superfamily protein		RING/U-box superfamily protein; FUNCTIONS IN: zinc	19
283	at3g54440	at3g54440.1	6	2267	3884	1656	14	2	protein_coding	glycoside hydrolase family 2 protein		glycoside hydrolase family 2 protein; FUNCTIONS IN	19
283	at3g54440	at3g54440.2	6	2267	3884	1656	14	2	protein_coding	glycoside hydrolase family 2 protein		glycoside hydrolase family 2 protein; FUNCTIONS IN	19
283	at3g54440	at3g54440.3	6	2267	3884	1656	14	2	protein_coding	glycoside hydrolase family 2 protein		glycoside hydrolase family 2 protein; FUNCTIONS IN	19
310	at3g63340	at3g63340.1	12	2712	3634	766	31	2	protein_coding	Protein phosphatase 2C family protein		Protein phosphatase 2C family protein; FUNCTIONS I	19
310	at3g63340	at3g63340.2	12	2712	3634	766	31	2	protein_coding	Protein phosphatase 2C family protein		Protein phosphatase 2C family protein; FUNCTIONS I	19
312	at4g01690	at4g01690.1	2	420	802	1621	10	2	protein_coding	Flavin containing amine oxidoreductase family	Encodes protoporphyrinogen oxidase (PPOX).	PPOX; FUNCTIONS IN: oxygen-dependent protoporphyri	19
312	at4g01690	at4g01690.2	2	420	802	1621	10	2	protein_coding	Flavin containing amine oxidoreductase family	Encodes protoporphyrinogen oxidase (PPOX).	PPOX; FUNCTIONS IN: oxygen-dependent protoporphyri	19
320	at4g08500	at4g08500.1	8	1861	2253	530	7	2	protein_coding	MAPK/ERK kinase kinase 1	Encodes a member of the A1 subgroup of the MEKK (M	MAPK/ERK kinase kinase 1 (MEKK1); FUNCTIONS IN: pr	19
337	at4g15610	at4g15610.1	2	331	1357	1813	34	2	protein_coding	Uncharacterised protein family (UPF0497)		Uncharacterised protein family (UPF0497); CONTAINS	19
349	at4g23250	at4g23250.1	9	3330	3726	249	39	2	protein_coding	kinases;protein kinases		EMBRYO DEFECTIVE 1290 (EMB1290); FUNCTIONS IN: pro	19
390	at4g38330	at4g38330.1	2	116	739	35	8	2	protein_coding	Integral membrane protein hemolysin-III homolog		Integral membrane protein hemolysin-III homolog; F	19
421	at5g14260	at5g14260.2	12	2887	3258	2238	20	2	protein_coding	Rubisco methyltransferase family protein		Rubisco methyltransferase family protein; FUNCTION	19
421	at5g14260	at5g14260.3	12	2887	3258	2238	20	2	protein_coding	Rubisco methyltransferase family protein		Rubisco methyltransferase family protein; FUNCTION	19
425	at5g17170	at5g17170.1	4	861	1432	3067	31	2	protein_coding	rubredoxin family protein		enhancer of sos3-1 (ENH1); FUNCTIONS IN: electron	19
431	at5g20500	at5g20500.1	2	212	802	1304	15	2	protein_coding	Glutaredoxin family protein		Glutaredoxin family protein; FUNCTIONS IN: electro	19
452	at5g40490	at5g40490.1	2	232	676	633	13	2	protein_coding	RNA-binding (RRM/RBD/RNP motifs) family protein		RNA-binding (RRM/RBD/RNP motifs) family protein; F	19
456	at5g41690	at5g41690.1	23	4075	4362	33	5	2	protein_coding	RNA-binding (RRM/RBD/RNP motifs) family protein		RNA-binding (RRM/RBD/RNP motifs) family protein; F	19
459	at5g42770	at5g42770.2	5	775	1576	124	6	2	protein_coding	Maf-like protein		Maf-like protein; FUNCTIONS IN: molecular_function	19
480	at5g53940	at5g53940.1	4	586	1500	543	9	2	protein_coding	Yippee family putative zinc-binding protein		Yippee family putative zinc-binding protein; CONTA	19
496	at5g63800	at5g63800.1	3	2426	2733	2256	81	2	protein_coding	Glycosyl hydrolase family 35 protein	Involved in mucilage formation. Mutants form colum	MUCILAGE-MODIFIED 2 (MUM2); FUNCTIONS IN: beta-gal	19
130	at2g16940	at2g16940.2	15	3571	3965	1567	84	38	protein_coding	Splicing factor CC1-like		Splicing factor CC1-like; FUNCTIONS IN: RNA bindin	20
274	at3g50590	at3g50590.1	18	4074	4459	2577	109	29	protein_coding	Transducin/WD40 repeat-like superfamily protein		Transducin/WD40 repeat-like superfamily protein; F	20
463	at5g44565	at5g44565.1	2	204	1340	391	52	25	protein_coding			unknown protein; FUNCTIONS IN: molecular_function	20
298	at3g58050	at3g58050.1	4	969	1232	845	45	22	protein_coding			unknown protein; BEST Arabidopsis thaliana protein	20
114	at1g75560	at1g75560.1	3	980	2052	1053	26	18	protein_coding	zinc knuckle (CCHC-type) family protein		zinc knuckle (CCHC-type) family protein; FUNCTIONS	20
114	at1g75560	at1g75560.2	3	980	2052	1053	26	18	protein_coding	zinc knuckle (CCHC-type) family protein		zinc knuckle (CCHC-type) family protein; FUNCTIONS	20
308	at3g62360	at3g62360.1	17	4782	5084	1587	26	18	protein_coding	Carbohydrate-binding-like fold		Carbohydrate-binding-like fold; FUNCTIONS IN: carb	20
400	at5g04290	at5g04290.1	16	3731	4095	778	66	15	protein_coding	kow domain-containing transcription factor 1	Encodes SPT5-Like a member of the nuclear SPT5 (Su	kow domain-containing transcription factor 1 (KTF1	20
398	at5g03830	at5g03830.1	2	103	545	104	23	12	protein_coding	CDK inhibitor P21 binding protein		CDK inhibitor P21 binding protein; FUNCTIONS IN: m	20
332	at4g13460	at4g13460.1	2	296	2821	482	13	11	protein_coding	SU(VAR)3-9 homolog 9	Encodes a SU(VAR)3-9 homolog a SET domain protein.	SU(VAR)3-9 homolog 9 (SUVH9); FUNCTIONS IN: zinc i	20
437	at5g22720	at5g22720.2	6	1125	1494	55	25	11	protein_coding	F-box/RNI-like superfamily protein		F-box/RNI-like superfamily protein; CONTAINS Inter	20
483	at5g56140	at5g56140.1	3	884	1800	1579	41	10	protein_coding	RNA-binding KH domain-containing protein		RNA-binding KH domain-containing protein; FUNCTION	20
97	at1g66880	at1g66880.1	5	5131	6965	2833	245	9	protein_coding	Protein kinase superfamily protein		Protein kinase superfamily protein; FUNCTIONS IN:	20
221	at3g12130	at3g12130.1	2	941	2177	599	12	9	protein_coding	KH domain-containing protein / zinc finger (CCCH t		KH domain-containing protein / zinc finger (CCCH t	20
263	at3g44530	at3g44530.1	7	4148	4439	242	17	8	protein_coding	homolog of histone chaperone HIRA	Encodes a nuclear localized WD-repeat containing p	homolog of histone chaperone HIRA (HIRA); CONTAINS	20
263	at3g44530	at3g44530.2	8	4148	4439	242	17	8	protein_coding	homolog of histone chaperone HIRA	Encodes a nuclear localized WD-repeat containing p	homolog of histone chaperone HIRA (HIRA); CONTAINS	20
406	at5g06770	at5g06770.1	2	817	2007	141	16	8	protein_coding	KH domain-containing protein / zinc finger (CCCH t		KH domain-containing protein / zinc finger (CCCH t	20
137	at2g22980	at2g22980.1	11	2361	3753	657	50	7	protein_coding	serine carboxypeptidase-like 13		serine carboxypeptidase-like 13 (SCPL13); FUNCTION	20
137	at2g22980	at2g22980.2	11	2361	3753	657	50	7	protein_coding	serine carboxypeptidase-like 13		serine carboxypeptidase-like 13 (SCPL13); FUNCTION	20
137	at2g22980	at2g22980.3	11	2361	3753	657	50	7	protein_coding	serine carboxypeptidase-like 13		serine carboxypeptidase-like 13 (SCPL13); FUNCTION	20
137	at2g22980	at2g22980.4	11	2361	3753	657	50	7	protein_coding	serine carboxypeptidase-like 13		serine carboxypeptidase-like 13 (SCPL13); FUNCTION	20
260	at3g42150	at3g42150.1	2	236	1900	205	38	7	protein_coding			unknown protein; FUNCTIONS IN: molecular_function	20
462	at5g43930	at5g43930.4	5	1061	1293	708	16	7	protein_coding	Transducin family protein / WD-40 repeat family pr		Transducin family protein / WD-40 repeat family pr	20
499	at5g65060	at5g65060.1	2	283	2514	109	25	7	protein_coding	K-box region and MADS-box transcription factor fam	MADS domain protein - flowering regulator that is	MADS AFFECTING FLOWERING 3 (MAF3); FUNCTIONS IN: s	20
499	at5g65060	at5g65060.2	2	283	2514	109	25	7	protein_coding	K-box region and MADS-box transcription factor fam	MADS domain protein - flowering regulator that is	MADS AFFECTING FLOWERING 3 (MAF3); FUNCTIONS IN: s	20
67	at1g50970	at1g50970.1	13	3156	3350	145	67	6	protein_coding	Membrane trafficking VPS53 family protein		Membrane trafficking VPS53 family protein; FUNCTIO	20
417	at5g12240	at5g12240.2	3	423	1311	398	10	6	protein_coding			unknown protein; Has 1807 Blast hits to 1807 prote	20
436	at5g22030	at5g22030.1	13	5109	5644	356	25	6	protein_coding	ubiquitin-specific protease 8		ubiquitin-specific protease 8 (UBP8); FUNCTIONS IN	20
436	at5g22030	at5g22030.2	14	5109	5644	356	25	6	protein_coding	ubiquitin-specific protease 8		ubiquitin-specific protease 8 (UBP8); FUNCTIONS IN	20
199	at2g48110	at2g48110.1	6	1840	2145	625	35	5	protein_coding	reduced epidermal fluorescence 4	Encodes a novel protein of unknown function with h	REDUCED EPIDERMAL FLUORESCENCE 4 (REF4); BEST Arab	20
276	at3g52100	at3g52100.1	3	487	761	234	66	5	protein_coding	RING/FYVE/PHD-type zinc finger family protein		RING/FYVE/PHD-type zinc finger family protein; FUN	20
367	at4g26480	at4g26480.1	5	1234	2462	938	25	5	protein_coding	RNA-binding KH domain-containing protein		RNA-binding KH domain-containing protein; FUNCTION	20
100	at1g68310	at1g68310.1	5	1171	1652	360	31	4	protein_coding	Protein of unknown function (DUF59)	Encodes a protein that has been shown to specifica	Protein of unknown function (DUF59); CONTAINS Inte	20
100	at1g68310	at1g68310.2	5	1171	1652	360	31	4	protein_coding	Protein of unknown function (DUF59)	Encodes a protein that has been shown to specifica	Protein of unknown function (DUF59); CONTAINS Inte	20
264	at3g46280	at3g46280.1	3	544	1380	1809	22	4	protein_coding	protein kinase-related		protein kinase-related; FUNCTIONS IN: molecular_fu	20
365	at4g26110	at4g26110.1	11	2310	2837	1735	7	4	protein_coding	nucleosome assembly protein1;1	Encodes a member of a small gene family of protein	nucleosome assembly protein1;1 (NAP1;1); FUNCTIONS	20
442	at5g25060	at5g25060.1	15	5112	5590	1246	14	4	protein_coding	RNA recognition motif (RRM)-containing protein		RNA recognition motif (RRM)-containing protein; FU	20
479	at5g53360	at5g53360.1	2	373	1003	333	15	4	protein_coding	TRAF-like superfamily protein		TRAF-like superfamily protein; FUNCTIONS IN: ubiqu	20
489	at5g59290	at5g59290.1	2	467	699	1253	11	4	protein_coding	UDP-glucuronic acid decarboxylase 3	Encodes an isoform of UDP-glucuronic acid decarbox	UDP-glucuronic acid decarboxylase 3 (UXS3); FUNCTI	20
489	at5g59290	at5g59290.2	2	467	699	1253	11	4	protein_coding	UDP-glucuronic acid decarboxylase 3	Encodes an isoform of UDP-glucuronic acid decarbox	UDP-glucuronic acid decarboxylase 3 (UXS3); FUNCTI	20
40	at1g21720	at1g21720.1	5	886	1556	1126	16	3	protein_coding	proteasome beta subunit C1	20S proteasome beta subunit PBC1 truncated protein	proteasome beta subunit C1 (PBC1); FUNCTIONS IN: p	20
41	at1g21930	at1g21930.1	2	77	1155	506	8	3	protein_coding			unknown protein; BEST Arabidopsis thaliana protein	20
51	at1g30825	at1g30825.1	2	227	578	137	5	3	protein_coding	Arp2/3 complex 34 kD subunit p34-Arc	Involved in trichome maturation. mutant displays e	DISTORTED TRICHOMES 2 (DIS2); CONTAINS InterPro DO	20
84	at1g58602	at1g58602.1	7	17434	17680	8215	627	3	protein_coding	LRR and NB-ARC domains-containing disease resistan		LRR and NB-ARC domains-containing disease resistan	20
84	at1g58602	at1g58602.2	7	17434	17680	8215	627	3	protein_coding	LRR and NB-ARC domains-containing disease resistan		LRR and NB-ARC domains-containing disease resistan	20
105	at1g71190	at1g71190.1	6	1179	1451	229	8	3	protein_coding	senescence associated gene 18	Senescence associated gene (SAG). Expression induc	senescence associated gene 18 (SAG18); FUNCTIONS I	20
125	at2g06025	at2g06025.1	6	2539	2895	794	60	3	protein_coding	Acyl-CoA N-acyltransferases (NAT) superfamily prot		Acyl-CoA N-acyltransferases (NAT) superfamily prot	20
136	at2g20570	at2g20570.1	2	593	1159	2371	23	3	protein_coding	GBF's pro-rich region-interacting factor 1	Encodes GLK1 Golden2-like 1 one of a pair of parti	GBF's pro-rich region-interacting factor 1 (GPRI1)	20
154	at2g30700	at2g30700.1	7	2092	3210	551	11	3	protein_coding			unknown protein; BEST Arabidopsis thaliana protein	20
198	at2g47710	at2g47710.1	3	505	940	3286	28	3	protein_coding	Adenine nucleotide alpha hydrolases-like superfami		Adenine nucleotide alpha hydrolases-like superfami	20
209	at3g03690	at3g03690.1	2	708	1360	133	20	3	protein_coding	Core-2/I-branching beta-16-N-acetylglucosaminyltra		unfertilized embryo sac 7 (UNE7); FUNCTIONS IN: tr	20
217	at3g10270	at3g10270.1	11	2249	2650	379	17	3	protein_coding	DNA GYRASE B1	Protein targeting to mitochondria is influenced by	DNA GYRASE B1 (GYRB1); FUNCTIONS IN: DNA topoisome	20
230	at3g16700	at3g16700.1	3	510	1107	118	13	3	protein_coding	Fumarylacetoacetate (FAA) hydrolase family		Fumarylacetoacetate (FAA) hydrolase family; FUNCTI	20
230	at3g16700	at3g16700.2	3	510	1107	118	13	3	protein_coding	Fumarylacetoacetate (FAA) hydrolase family		Fumarylacetoacetate (FAA) hydrolase family; FUNCTI	20
268	at3g49120	at3g49120.1	2	399	1662	18705	92	3	protein_coding	peroxidase CB	Class III peroxidase Perx34. Expressed in roots le	peroxidase CB (PRXCB); FUNCTIONS IN: peroxidase ac	20
284	at3g54480	at3g54480.1	3	809	1883	660	32	3	protein_coding	SKP1/ASK-interacting protein 5	Encodes an SKP1 interacting partner (SKIP5).	SKP1/ASK-interacting protein 5 (SKIP5); CONTAINS I	20
297	at3g57880	at3g57880.1	2	2574	3286	1242	7	3	protein_coding	Calcium-dependent lipid-binding (CaLB domain) plan		Calcium-dependent lipid-binding (CaLB domain) plan	20
309	at3g62370	at3g62370.1	5	1030	1584	928	57	3	protein_coding	heme binding		heme binding; FUNCTIONS IN: heme binding; INVOLVED	20
322	at4g09012	at4g09012.1	2	72	1573	10	10	3	protein_coding	Mitochondrial ribosomal protein L27		Mitochondrial ribosomal protein L27; CONTAINS Inte	20
356	at4g24680	at4g24680.1	7	2590	3335	1816	70	3	protein_coding	modifier of snc1	Encodes MOS1 (MODIFIER OF snc1). MOS1 contains a	MODIFIER OF snc1 (MOS1); FUNCTIONS IN: molecular_f	20
452	at5g40490	at5g40490.1	2	232	676	663	21	3	protein_coding	RNA-binding (RRM/RBD/RNP motifs) family protein		RNA-binding (RRM/RBD/RNP motifs) family protein; F	20
477	at5g52070	at5g52070.1	3	898	2417	203	14	3	protein_coding	Agenet domain-containing protein		Agenet domain-containing protein; FUNCTIONS IN: RN	20
1	at1g01340	at1g01340.2	8	2777	3381	902	16	2	protein_coding	cyclic nucleotide gated channel 10	member of Cyclic nucleotide gated channel family	cyclic nucleotide gated channel 10 (CNGC10); FUNCT	20
3	at1g02120	at1g02120.1	3	328	531	3141	122	2	protein_coding	GRAM domain family protein	Encodes VAD1 (Vascular Associated Death1) a regula	VASCULAR ASSOCIATED DEATH1 (VAD1); INVOLVED IN: de	20
10	at1g04490	at1g04490.1	3	1405	1847	124	15	2	protein_coding	Protein of unknown function (DUF3527)		Protein of unknown function (DUF3527); CONTAINS In	20
10	at1g04490	at1g04490.2	3	1405	1847	124	15	2	protein_coding	Protein of unknown function (DUF3527)		Protein of unknown function (DUF3527); CONTAINS In	20
11	at1g04985	at1g04985.1	3	636	1632	656	29	2	protein_coding			unknown protein; Has 37 Blast hits to 37 proteins	20
22	at1g09932	at1g09932.1	5	1183	1568	1799	56	2	protein_coding	Phosphoglycerate mutase family protein		Phosphoglycerate mutase family protein; CONTAINS I	20
22	at1g09932	at1g09932.2	5	1183	1568	1799	56	2	protein_coding	Phosphoglycerate mutase family protein		Phosphoglycerate mutase family protein; CONTAINS I	20
23	at1g09932	at1g09932.1	6	1362	2028	1799	56	2	protein_coding	Phosphoglycerate mutase family protein		Phosphoglycerate mutase family protein; CONTAINS I	20
23	at1g09932	at1g09932.2	6	1362	2028	1799	56	2	protein_coding	Phosphoglycerate mutase family protein		Phosphoglycerate mutase family protein; CONTAINS I	20
31	at1g16260	at1g16260.1	2	1337	1591	1868	26	2	protein_coding	Wall-associated kinase family protein		Wall-associated kinase family protein; FUNCTIONS I	20
31	at1g16260	at1g16260.2	2	1337	1591	1868	26	2	protein_coding	Wall-associated kinase family protein		Wall-associated kinase family protein; FUNCTIONS I	20
44	at1g28090	at1g28090.1	11	2122	2381	244	4	2	protein_coding	Polynucleotide adenylyltransferase family protein		Polynucleotide adenylyltransferase family protein;	20
44	at1g28090	at1g28090.2	10	2122	2381	244	4	2	protein_coding	Polynucleotide adenylyltransferase family protein		Polynucleotide adenylyltransferase family protein;	20
44	at1g28090	at1g28090.3	9	2122	2381	244	4	2	protein_coding	Polynucleotide adenylyltransferase family protein		Polynucleotide adenylyltransferase family protein;	20
49	at1g30580	at1g30580.1	6	1533	2076	2479	10	2	protein_coding	GTP binding		GTP binding; FUNCTIONS IN: GTP binding; INVOLVED I	20
58	at1g34030	at1g34030.1	3	616	1399	2067	15	2	protein_coding	Ribosomal protein S13/S18 family		Ribosomal protein S13/S18 family; FUNCTIONS IN: st	20
61	at1g48090	at1g48090.1	57	23024	23651	2363	89	2	protein_coding	calcium-dependent lipid-binding family protein		calcium-dependent lipid-binding family protein; FU	20
65	at1g50970	at1g50970.1	5	834	1444	145	67	2	protein_coding	Membrane trafficking VPS53 family protein		Membrane trafficking VPS53 family protein; FUNCTIO	20
89	at1g61030	at1g61030.1	4	1128	1819	306	7	2	protein_coding	WAPL (Wings apart-like protein regulation of heter		WAPL (Wings apart-like protein regulation of heter	20
101	at1g69410	at1g69410.1	3	577	817	2172	56	2	protein_coding	eukaryotic elongation factor 5A-3	Encodes eIF5A-2 a putative eukaryotic translation	eukaryotic elongation factor 5A-3 (ELF5A-3); FUNCT	20
102	at1g70620	at1g70620.1	12	3749	4147	2370	237	2	protein_coding	cyclin-related		cyclin-related; FUNCTIONS IN: molecular_function u	20
102	at1g70620	at1g70620.3	12	3749	4147	2370	237	2	protein_coding	cyclin-related		cyclin-related; FUNCTIONS IN: molecular_function u	20
103	at1g70690	at1g70690.1	2	834	1350	1053	9	2	protein_coding	Receptor-like protein kinase-related family protei	Encodes a plasmodesmal protein that may be involve	HOPW1-1-INDUCED GENE1 (HWI1); CONTAINS InterPro DO	20
133	at2g19390	at2g19390.1	15	6797	7838	337	13	2	protein_coding			unknown protein; BEST Arabidopsis thaliana protein	20
160	at2g35450	at2g35450.1	9	1746	2093	372	6	2	protein_coding	catalytics;hydrolases		catalytics;hydrolases; FUNCTIONS IN: hydrolase act	20
174	at2g39518	at2g39518.1	2	373	885	660	6	2	protein_coding	Uncharacterised protein family (UPF0497)		Uncharacterised protein family (UPF0497); FUNCTION	20
180	at2g41880	at2g41880.1	2	193	622	439	38	2	protein_coding	guanylate kinase 1	Guanylate kinase. Involved in nucleotide metabolis	guanylate kinase 1 (GK-1); FUNCTIONS IN: guanylate	20
188	at2g44750	at2g44750.1	2	220	510	144	9	2	protein_coding	thiamin pyrophosphokinase 2	Encodes a thiamine pyrophosphokinase capable of pr	thiamin pyrophosphokinase 2 (TPK2); CONTAINS Inter	20
188	at2g44750	at2g44750.2	2	220	510	144	9	2	protein_coding	thiamin pyrophosphokinase 2	Encodes a thiamine pyrophosphokinase capable of pr	thiamin pyrophosphokinase 2 (TPK2); CONTAINS Inter	20
192	at2g45380	at2g45380.1	7	1470	2110	1024	16	2	protein_coding			FUNCTIONS IN: molecular_function unknown; INVOLVED	20
203	at3g01850	at3g01850.1	8	1400	1888	810	15	2	protein_coding	Aldolase-type TIM barrel family protein		Aldolase-type TIM barrel family protein; FUNCTIONS	20
203	at3g01850	at3g01850.2	8	1400	1888	810	15	2	protein_coding	Aldolase-type TIM barrel family protein		Aldolase-type TIM barrel family protein; FUNCTIONS	20
226	at3g13440	at3g13440.1	2	978	1492	160	2	2	protein_coding	S-adenosyl-L-methionine-dependent methyltransferas		S-adenosyl-L-methionine-dependent methyltransferas	20
237	at3g22430	at3g22430.1	2	1064	3991	151	10	2	protein_coding			CONTAINS InterPro DOMAIN/s: Domain of unknown func	20
259	at3g33530	at3g33530.1	9	4132	4722	1360	66	2	protein_coding	Transducin family protein / WD-40 repeat family pr		Transducin family protein / WD-40 repeat family pr	20
259	at3g33530	at3g33530.2	11	4132	4722	1360	66	2	protein_coding	Transducin family protein / WD-40 repeat family pr		Transducin family protein / WD-40 repeat family pr	20
259	at3g33530	at3g33530.3	11	4132	4722	1360	66	2	protein_coding	Transducin family protein / WD-40 repeat family pr		Transducin family protein / WD-40 repeat family pr	20
290	at3g55850	at3g55850.1	12	2740	3204	438	52	2	protein_coding	Amidohydrolase family	Encodes a product that might regulate nucleo-cytop	LAF3 ISOFORM 2 (LAF3 ISF2); FUNCTIONS IN: hydrolas	20
290	at3g55850	at3g55850.2	12	2740	3204	438	52	2	protein_coding	Amidohydrolase family	Encodes a product that might regulate nucleo-cytop	LAF3 ISOFORM 2 (LAF3 ISF2); FUNCTIONS IN: hydrolas	20
291	at3g55880	at3g55880.2	3	1014	2056	295	12	2	protein_coding	Alpha/beta hydrolase related protein	A gain-of-function mutant of SUE4 exhibited improv	sulphate utilization efficiency 4 (SUE4); BEST Ar	20
335	at4g14880	at4g14880.1	10	1971	2373	5908	15	2	protein_coding	O-acetylserine (thiol) lyase (OAS-TL) isoform A1	Encodes a cytosolic isoform of cytosolic O-acetyls	O-acetylserine (thiol) lyase (OAS-TL) isoform A1 (	20
335	at4g14880	at4g14880.2	10	1971	2373	5908	15	2	protein_coding	O-acetylserine (thiol) lyase (OAS-TL) isoform A1	Encodes a cytosolic isoform of cytosolic O-acetyls	O-acetylserine (thiol) lyase (OAS-TL) isoform A1 (	20
338	at4g16990	at4g16990.1	6	2751	4343	4681	126	2	protein_coding	disease resistance protein (TIR-NBS class) putativ		RESISTANCE TO LEPTOSPHAERIA MACULANS 3 (RLM3); FUN	20
338	at4g16990	at4g16990.2	6	2751	4343	4681	126	2	protein_coding	disease resistance protein (TIR-NBS class) putativ		RESISTANCE TO LEPTOSPHAERIA MACULANS 3 (RLM3); FUN	20
338	at4g16990	at4g16990.3	7	2751	4343	4681	126	2	protein_coding	disease resistance protein (TIR-NBS class) putativ		RESISTANCE TO LEPTOSPHAERIA MACULANS 3 (RLM3); FUN	20
338	at4g16990	at4g16990.4	7	2751	4343	4681	126	2	protein_coding	disease resistance protein (TIR-NBS class) putativ		RESISTANCE TO LEPTOSPHAERIA MACULANS 3 (RLM3); FUN	20
338	at4g16990	at4g16990.5	7	2751	4343	4681	126	2	protein_coding	disease resistance protein (TIR-NBS class) putativ		RESISTANCE TO LEPTOSPHAERIA MACULANS 3 (RLM3); FUN	20
340	at4g17615	at4g17615.1	3	769	1566	273	5	2	protein_coding	calcineurin B-like protein 1	Member of AtCBL (Calcineurin B-like Calcium Sensor	calcineurin B-like protein 1 (CBL1); FUNCTIONS IN:	20
[truncated: 598 more rows]

## Sheet: All Genes
Gene		477 Genes
at1g04490
[truncated: 476 more rows]

## Sheet: GO Terms - All Genes
GO_acc	term_type	Term	queryitem	querytotal	refitem	reftotal	pvalue	FDR	entries	entries_ref
[truncated: 354 more rows]

[truncated: 2 more sheets: AorVnotC Genes, Coverage Histograms]
