# Supplementary material for: High-Throughput RNA Sequencing of Pseudomonas-Infected Arabidopsis Reveals Hidden Transcriptome Complexity and Novel Splice Variants
Source: PLoS One. 2013 Oct 1;8(10):e74183. doi: 10.1371/journal.pone.0074183 (PMC3788074; doi:10.1371/journal.pone.0074183)
Supplement: File S19 — Novel KE Events. (XLSX) [file pone.0074183.s019.xlsx]

## Sheet: Summarized
											Detected?
Event	Gene	Splice1_Left	Splice1_Right	Splice2_Left	Splice2_Right	ExonLength	Event Location	Short_Description	Curator_Description	Computational_Description	CTL1_a	CTL1_b	AVR1_a	AVR1_b	VIR1_a	VIR1_b	CTL6_a	CTL6_b	AVR6_a	AVR6_b	VIR6_a	VIR6_b	CTL12_a	CTL12_b	AVR12_a	AVR12_b	VIR12_a	VIR12_b	MinCoverage.mean	MeanCoverage.mean	MaxCoverage.mean	NumSamples	AorVnotC
18016	at5g24210	84	213	240	478	28	five_prime_UTR	alpha/beta-Hydrolases superfamily protein		alpha/beta-Hydrolases superfamily protein; FUNCTIO	0	0	0	0	0	0	0	0	1	1	1	0	0	0	1	0	0	0	8.75	9.58036	10.75	4	1
17959	at1g53510	2144	2259	2301	2481	43	CDS	mitogen-activated protein kinase 18	member of MAP Kinase	mitogen-activated protein kinase 18 (MPK18); CONTA	0	0	1	0	0	0	0	0	0	0	1	1	0	0	0	0	0	0	32	40.4031	46.6667	3	1
17995	at4g11900	540	647	702	820	56	CDS	S-locus lectin protein kinase family protein		S-locus lectin protein kinase family protein; FUNC	0	0	0	0	0	0	0	0	0	0	1	0	0	0	1	1	0	0	7.66667	9.63095	11	3	1
17950	at1g02840	1729	2037	2116	2195	80	CDS	RNA-binding (RRM/RBD/RNP motifs) family protein	SR1 is a plant homologue of the human general/alte	SR1; FUNCTIONS IN: RNA binding nucleotide binding	1	1	1	1	1	1	1	1	1	1	1	1	0	1	1	1	0	1	12	22.2805	33.8125	16	0
17992	at3g57460	246	403	476	636	74	CDS	catalytics;metal ion binding		catalytics;metal ion binding; FUNCTIONS IN: cataly	0	0	1	0	0	1	1	0	1	1	1	0	1	0	1	1	1	0	47.7	76.8365	104.2	10	0
17977	at3g04490	7327	7503	7646	7764	144	CDS			unknown protein; BEST Arabidopsis thaliana protein	0	0	1	0	1	0	1	1	1	0	0	0	0	1	1	0	1	1	4	10.9869	18.5556	9	0
18000	at4g32060	1224	1335	1369	1435	35	CDS	calcium-binding EF hand family protein		calcium-binding EF hand family protein; FUNCTIONS	0	0	1	0	0	1	1	0	1	0	1	1	0	1	1	0	0	0	135.625	162.136	182.875	8	0
18008	at5g09880	1888	2298	2373	2488	76	CDS	Splicing factor CC1-like		Splicing factor CC1-like; FUNCTIONS IN: RNA bindin	0	0	0	0	0	0	1	0	1	0	1	0	0	1	1	0	0	1	45.1667	57.3004	67.5	6	0
17967	at2g26980	1505	1725	1778	1995	54	CDS	CBL-interacting protein kinase 3	encodes a serine-threonine protein kinase whose ex	CBL-interacting protein kinase 3 (CIPK3); CONTAINS	0	0	0	0	0	0	0	1	0	1	1	1	1	1	0	0	0	0	15.5	30.2778	44.8333	6	0
17957	at1g36070	1789	2188	2228	3004	41	CDS	Transducin/WD40 repeat-like superfamily protein		Transducin/WD40 repeat-like superfamily protein; F	0	0	1	0	0	0	1	0	0	1	1	0	0	1	0	0	1	0	9	11.0772	12.6667	6	0
17955	at1g22860	4240	4376	4444	4540	69	CDS	Vacuolar sorting protein 39		Vacuolar sorting protein 39; FUNCTIONS IN: small G	0	0	1	0	0	0	0	0	1	1	1	0	0	1	1	0	0	0	4	6.07971	9	6	0
18018	at5g37260	1157	1308	1407	1618	100	CDS	Homeodomain-like superfamily protein	Encodes a MYB family transcription factor Circadia	REVEILLE 2 (RVE2); CONTAINS InterPro DOMAIN/s: SAN	0	0	0	0	0	0	0	0	0	0	0	0	1	1	1	0	1	1	27.6	71.706	114.2	5	0
18021	at5g54430	405	626	717	1808	92	CDS	Adenine nucleotide alpha hydrolases-like superfami	Contains a universal stress protein domain. Protei	PHOS32; FUNCTIONS IN: molecular_function unknown;	0	0	1	0	0	1	0	0	1	0	0	0	0	0	0	1	0	0	13	18.1848	24.5	4	0
18007	at5g06160	3327	3620	3665	3757	46	CDS	splicing factor-related	Encodes a protein with similarity to pre-mRNA spli	ATROPOS (ATO); FUNCTIONS IN: zinc ion binding nucl	0	0	0	0	1	0	0	0	0	0	0	1	0	0	0	1	0	1	3.5	5.48913	8	4	0
17960	at1g73480	1997	2381	2427	2634	47	CDS	alpha/beta-Hydrolases superfamily protein		alpha/beta-Hydrolases superfamily protein; FUNCTIO	1	0	1	0	1	0	0	0	0	0	0	0	0	0	0	0	0	0	35.3333	40.3546	47	3	0
17981	at3g07590	306	385	457	534	73	CDS	Small nuclear ribonucleoprotein family protein		Small nuclear ribonucleoprotein family protein; FU	0	0	0	0	0	0	0	1	1	0	1	0	0	0	0	0	0	0	19	23.968	27	3	0
17993	at3g61860	1188	1309	1701	1987	393	CDS	RNA-binding (RRM/RBD/RNP motifs) family protein	encodes an arginine/serine-rich splicing factor. t	RSP31; FUNCTIONS IN: RNA binding nucleotide bindin	0	0	0	0	0	0	1	0	0	0	0	0	0	1	0	0	1	0	6	23.4656	52.6667	3	0
17968	at2g39950	1737	2426	2474	3116	49	CDS			unknown protein; Has 978 Blast hits to 254 protein	1	0	0	0	0	0	0	0	0	0	0	0	0	1	1	0	0	0	8	12.034	15	3	0
18002	at4g36690	2280	2442	2499	2714	58	CDS	U2 snRNP auxilliary factor large subunit splicing		ATU2AF65A; FUNCTIONS IN: RNA binding nucleotide bi	0	0	0	0	0	0	1	0	1	0	0	0	0	0	1	0	0	0	7.33333	10.0632	12.6667	3	0
17979	at3g06480	2586	2679	2740	2835	62	CDS	DEAD box RNA helicase family protein		DEAD box RNA helicase family protein; FUNCTIONS IN	0	0	0	0	0	0	0	0	0	1	0	0	0	1	1	0	0	0	3.66667	9.6129	14.3333	3	0
17964	at2g25910	1382	1475	1540	1638	66	CDS	3'-5' exonuclease domain-containing protein / K ho		3'-5' exonuclease domain-containing protein / K ho	0	0	0	0	0	0	1	0	0	0	1	1	0	0	0	0	0	0	7.33333	8.75253	10.3333	3	0
17951	at1g04120	3101	3178	3227	3314	50	CDS	multidrug resistance-associated protein 5	encodes a high-affinity inositol hexakisphosphate	multidrug resistance-associated protein 5 (MRP5);	0	0	0	0	0	0	0	1	0	0	0	0	0	1	1	0	0	0	5.33333	8.1	11	3	0
17999	at4g27870	418	683	742	924	60	CDS	Vacuolar iron transporter (VIT) family protein		Vacuolar iron transporter (VIT) family protein; FU	0	0	0	0	1	0	0	0	0	0	1	0	0	1	0	0	0	0	4.33333	7.14444	8.66667	3	0
17984	at3g13050	92	181	267	348	87	five_prime_UTR	Major facilitator superfamily protein		Major facilitator superfamily protein; FUNCTIONS I	0	0	1	0	0	0	0	0	0	0	1	0	0	0	1	0	0	0	3.33333	6.01533	9	3	0
18019	at5g46030	123	221	286	404	66	five_prime_UTR			unknown protein; CONTAINS InterPro DOMAIN/s: Prote	0	0	0	0	0	0	1	0	0	0	0	1	0	0	1	0	0	0	2	4.5404	6.66667	3	0
18015	at5g22640	2350	2510	2529	2621	20	CDS	MORN (Membrane Occupation and Recognition Nexus) r	EMB1211 is a MORN (multiple membrane occupation a	embryo defective 1211 (emb1211); FUNCTIONS IN: mol	0	0	0	0	0	0	0	0	0	0	0	0	0	1	0	0	0	1	46.5	48.35	50.5	2	0
17971	at3g01540	2272	2406	2617	2884	212	CDS	DEAD box RNA helicase 1	RNA HELICASE DRH1	DEAD box RNA helicase 1 (DRH1); FUNCTIONS IN: ATPa	0	0	0	0	0	0	0	0	0	0	1	0	0	0	1	0	0	0	18	31.2429	68.5	2	0
17965	at2g25930	1802	2265	2299	2983	35	CDS	hydroxyproline-rich glycoprotein family protein	Encodes a novel nuclear protein that is expressed	EARLY FLOWERING 3 (ELF3); BEST Arabidopsis thalian	0	0	0	0	0	0	0	0	0	1	0	0	0	0	1	0	0	0	22	27.9286	31	2	0
17961	at1g78070	804	1644	1687	2064	44	CDS	Transducin/WD40 repeat-like superfamily protein		Transducin/WD40 repeat-like superfamily protein; C	1	0	0	0	0	0	0	0	0	0	0	0	0	1	0	0	0	0	20	27.4318	31.5	2	0
17956	at1g33720	1276	1511	2306	2691	796	CDS	cytochrome P450 family 76 subfamily C polypeptide	member of CYP76C	cytochrome P450 family 76 subfamily C polypeptide	0	0	0	0	0	0	0	1	0	0	0	0	0	0	0	0	1	0	8.5	26.7601	59	2	0
18005	at5g02810	2097	2189	2306	2390	118	CDS	pseudo-response regulator 7	PRR7 and PRR9 are partially redundant essential co	pseudo-response regulator 7 (PRR7); CONTAINS Inter	1	0	0	0	0	0	0	1	0	0	0	0	0	0	0	0	0	0	5	13.9534	21	2	0
17954	at1g11650	1120	1373	1459	2248	87	CDS	RNA-binding (RRM/RBD/RNP motifs) family protein		RBP45B; FUNCTIONS IN: RNA binding; EXPRESSED IN: 2	0	0	0	0	0	0	0	0	0	0	1	0	1	0	0	0	0	0	6.5	11.9598	17	2	0
17989	at3g51830	3769	3837	4001	4102	165	CDS	SAC domain-containing protein 8	putative transmembrane protein G5p (AtG5) mRNA com	SAC domain-containing protein 8 (SAC8); CONTAINS I	0	0	0	0	0	0	0	0	0	1	0	1	0	0	0	0	0	0	5.5	11.1636	19	2	0
17986	at3g16565	1903	1998	2096	2304	99	CDS	alanine-tRNA ligases;nucleic acid binding;ligases		alanine-tRNA ligases;nucleic acid binding;ligases	0	0	0	0	0	0	0	0	1	0	1	0	0	0	0	0	0	0	6.5	9.89899	13.5	2	0
18020	at5g53010	4245	4344	4427	4510	84	CDS	calcium-transporting ATPase putative		calcium-transporting ATPase putative; FUNCTIONS IN	0	0	0	0	0	0	0	0	0	0	0	0	0	1	1	0	0	0	4.5	7.71429	10.5	2	0
17972	at3g01790	410	672	762	841	91	CDS	Ribosomal protein L13 family protein		Ribosomal protein L13 family protein; FUNCTIONS IN	0	0	0	0	0	0	0	0	1	0	1	0	0	0	0	0	0	0	3	7.56044	13	2	0
17978	at3g04610	1851	2289	2466	3022	178	CDS	RNA-binding KH domain-containing protein		flowering locus KH domain (FLK); FUNCTIONS IN: RNA	0	0	0	0	0	0	0	0	0	0	0	0	0	1	1	0	0	0	2	6.15169	10.5	2	0
18001	at4g33920	472	604	648	729	45	CDS	Protein phosphatase 2C family protein		Protein phosphatase 2C family protein; FUNCTIONS I	0	0	0	0	1	0	0	0	1	0	0	0	0	0	0	0	0	0	3	5.13333	6.5	2	0
17973	at3g02090	747	1119	1157	1240	39	CDS	Insulinase (Peptidase family M16) protein		MPPBETA; FUNCTIONS IN: metalloendopeptidase activi	0	0	0	0	0	0	0	0	0	1	0	0	0	1	0	0	0	0	4	4.60256	5	2	0
17990	at3g53630	685	1212	1258	1684	47	CDS			unknown protein; BEST Arabidopsis thaliana protein	0	0	0	0	0	0	0	0	1	0	0	0	1	0	0	0	0	0	3	3.64894	4.5	2	0
17974	at3g02300	1639	1727	1807	1885	81	CDS	Regulator of chromosome condensation (RCC1) family		Regulator of chromosome condensation (RCC1) family	0	0	0	0	0	0	0	0	0	0	0	0	0	1	0	0	0	0	101	114.321	124	1	0
17952	at1g08450	222	248	249	338	2	CDS	calreticulin 3	Encodes one of three Arabidopsis calreticulins.	calreticulin 3 (CRT3); FUNCTIONS IN: unfolded prot	0	0	0	0	0	0	0	0	0	0	0	0	0	0	1	0	0	0	85	85.5	86	1	0
17970	at3g01540	2272	2366	2617	2884	252	CDS	DEAD box RNA helicase 1	RNA HELICASE DRH1	DEAD box RNA helicase 1 (DRH1); FUNCTIONS IN: ATPa	0	0	0	0	0	0	1	0	0	0	0	0	0	0	0	0	0	0	17	50.6746	120	1	0
18022	at5g55100	2525	2749	2834	2974	86	CDS	SWAP (Suppressor-of-White-APricot)/surp domain-con		SWAP (Suppressor-of-White-APricot)/surp domain-con	0	0	0	0	0	0	1	0	0	0	0	0	0	0	0	0	0	0	26	31.814	39	1	0
17980	at3g06500	980	1236	1351	1742	116	CDS	Plant neutral invertase family protein		Plant neutral invertase family protein; FUNCTIONS	0	0	0	0	0	0	0	0	0	0	1	0	0	0	0	0	0	0	6	25.8793	43	1	0
17958	at1g53510	2144	2170	2301	2481	132	CDS	mitogen-activated protein kinase 18	member of MAP Kinase	mitogen-activated protein kinase 18 (MPK18); CONTA	0	0	0	0	0	0	1	0	0	0	0	0	0	0	0	0	0	0	6	22.3106	36	1	0
17983	at3g12100	1087	1277	1350	1431	74	CDS	Cation efflux family protein		Cation efflux family protein; FUNCTIONS IN: cation	0	0	0	0	0	0	0	0	0	0	0	0	0	0	1	0	0	0	16	18.2568	22	1	0
18011	at5g17440	2731	2863	2912	3035	50	CDS	LUC7 related protein		LUC7 related protein; CONTAINS InterPro DOMAIN/s:	0	0	0	0	0	0	0	0	0	0	1	0	0	0	0	0	0	0	13	16.14	21	1	0
18017	at5g24810	4190	4449	4493	4590	45	CDS	ABC1 family protein		ABC1 family protein; LOCATED IN: endoplasmic retic	0	0	0	0	0	0	0	0	0	0	0	0	0	0	1	0	0	0	11	14.6889	17	1	0
17996	at4g12020	1405	1498	1567	1696	70	CDS	protein kinase family protein	Encodes a member of the A1 subgroup of the MEKK (M	WRKY19; FUNCTIONS IN: protein binding sequence-spe	0	0	0	0	0	1	0	0	0	0	0	0	0	0	0	0	0	0	6	11.7857	15	1	0
18014	at5g20990	3684	3771	3874	4192	104	CDS	molybdopterin biosynthesis CNX1 protein / molybden	Involved in molybdenum cofactor (Moco) biosynthesi	B73; CONTAINS InterPro DOMAIN/s: Molybdenum cofact	0	0	0	0	0	0	0	0	0	0	0	0	0	1	0	0	0	0	5	11.5	21	1	0
17963	at2g13650	1612	1740	1845	2120	106	CDS	golgi nucleotide sugar transporter 1	Encodes a Golgi-localized GDP-mannose transporter.	golgi nucleotide sugar transporter 1 (GONST1); BES	0	0	0	0	0	0	0	0	0	0	0	0	0	0	1	0	0	0	3	10.6415	15	1	0
18024	at5g56260	744	1134	1279	1712	146	five_prime_UTR	Ribonuclease E inhibitor RraA/Dimethylmenaquinone		Ribonuclease E inhibitor RraA/Dimethylmenaquinone	0	0	0	0	0	0	0	0	0	0	1	0	0	0	0	0	0	0	2	10.3493	17	1	0
17998	at4g27000	1244	1957	2034	2293	78	CDS	RNA-binding (RRM/RBD/RNP motifs) family protein		ATRBP45C; CONTAINS InterPro DOMAIN/s: RNA recognit	0	0	0	0	0	0	0	0	0	0	1	0	0	0	0	0	0	0	5	9.91026	14	1	0
18010	at5g14780	187	661	704	817	44	CDS	formate dehydrogenase	Encodes a NAD-dependent formate dehydrogenase.	formate dehydrogenase (FDH); FUNCTIONS IN: NAD or	0	0	0	0	0	0	0	0	0	0	0	1	0	0	0	0	0	0	5	9.20455	13	1	0
17976	at3g03340	2521	2637	2674	2823	38	CDS	LUC7 related protein		unfertilized embryo sac 6 (UNE6); CONTAINS InterPr	0	0	0	0	0	0	0	0	0	0	1	0	0	0	0	0	0	0	4	9	17	1	0
17994	at4g10070	1221	1859	1961	2620	103	CDS	KH domain-containing protein		KH domain-containing protein; FUNCTIONS IN: RNA bi	0	0	0	0	0	0	1	0	0	0	0	0	0	0	0	0	0	0	5	8.24272	13	1	0
18003	at4g38930	54	150	238	339	89	five_prime_UTR	Ubiquitin fusion degradation UFD1 family protein		Ubiquitin fusion degradation UFD1 family protein;	0	0	0	0	0	0	0	0	0	0	0	0	0	0	1	0	0	0	5	7.41573	9	1	0
17991	at3g55460	570	1045	1585	1671	541	CDS	SC35-like splicing factor 30	encodes an SC35-like splicing factor that is local	SC35-like splicing factor 30 (SCL30); FUNCTIONS IN	0	0	0	0	0	0	0	0	0	0	0	1	0	0	0	0	0	0	2	7.34566	14	1	0
17975	at3g02990	388	989	1127	1357	139	CDS	heat shock transcription factor A1E	member of Heat Stress Transcription Factor (Hsf) f	heat shock transcription factor A1E (HSFA1E); FUNC	0	0	0	0	0	0	0	0	0	0	0	0	0	0	0	0	0	1	2	6.72662	12	1	0
18012	at5g17440	2731	2866	2912	3035	47	CDS	LUC7 related protein		LUC7 related protein; CONTAINS InterPro DOMAIN/s:	0	0	0	0	0	0	0	0	1	0	0	0	0	0	0	0	0	0	5	6.6383	8	1	0
17988	at3g28220	1081	1444	1469	1686	26	CDS	TRAF-like family protein		TRAF-like family protein; FUNCTIONS IN: molecular_	0	0	1	0	0	0	0	0	0	0	0	0	0	0	0	0	0	0	6	6	6	1	0
17987	at3g19910	1181	1669	1821	1904	153	CDS	RING/U-box superfamily protein		RING/U-box superfamily protein; FUNCTIONS IN: zinc	0	0	0	0	0	0	0	0	0	0	0	0	0	0	1	0	0	0	2	5.97386	12	1	0
17953	at1g09195	1138	1302	1343	1436	42	CDS			FUNCTIONS IN: molecular_function unknown; INVOLVED	0	0	0	0	0	0	0	0	0	0	0	0	0	0	0	1	0	0	5	5.88095	6	1	0
17997	at4g18930	650	873	907	980	35	CDS	RNA ligase/cyclic nucleotide phosphodiesterase fam		RNA ligase/cyclic nucleotide phosphodiesterase fam	0	0	0	0	0	0	0	0	0	0	0	1	0	0	0	0	0	0	5	5.28571	6	1	0
18009	at5g13190	478	782	990	1196	209	CDS			CONTAINS InterPro DOMAIN/s: LPS-induced tumor necr	0	0	0	0	0	0	0	0	1	0	0	0	0	0	0	0	0	0	2	4.98086	11	1	0
18004	at5g01240	1645	2052	2140	2225	89	CDS	like AUXIN RESISTANT 1	Encodes LAX1 (LIKE AUXIN RESISTANT) a member of th	like AUXIN RESISTANT 1 (LAX1); CONTAINS InterPro D	0	0	0	0	0	0	0	0	0	0	0	0	0	1	0	0	0	0	3	4.48315	7	1	0
17969	at2g43235	1168	1235	1276	1378	42	CDS			unknown protein; FUNCTIONS IN: molecular_function	0	0	0	0	0	0	0	0	0	0	0	0	0	1	0	0	0	0	3	3.92857	5	1	0
18006	at5g05610	896	1088	1141	1442	54	CDS	alfin-like 1	AL1 encodes a member of the Alfin-Like family of n	alfin-like 1 (AL1); CONTAINS InterPro DOMAIN/s: Zi	0	0	0	0	0	0	0	0	0	0	0	0	0	0	1	0	0	0	3	3.68519	4	1	0
17966	at2g26810	1095	1208	1313	1442	106	CDS	Putative methyltransferase family protein		Putative methyltransferase family protein; CONTAIN	0	0	0	0	0	0	0	0	0	0	0	0	0	0	1	0	0	0	2	3.67925	4	1	0
17962	at2g01130	1793	1867	1957	2113	91	CDS	DEA(D/H)-box RNA helicase family protein		DEA(D/H)-box RNA helicase family protein; FUNCTION	0	0	0	0	0	0	0	0	0	0	0	0	0	0	1	0	0	0	1	3.43956	8	1	0
18013	at5g17560	747	929	966	1077	38	CDS	BolA-like family protein		BolA-like family protein; FUNCTIONS IN: transcript	0	0	0	0	0	0	0	0	0	0	1	0	0	0	0	0	0	0	3	3.28947	4	1	0
18023	at5g55896	4495	4662	4753	5185	92	exon	transposable element gene		non-LTR retrotransposon family (LINE) has a 1.7e-4	0	0	0	0	0	0	0	0	0	0	1	0	0	0	0	0	0	0	2	2.96739	5	1	0
17985	at3g15352	143	714	769	853	56	five_prime_UTR	cytochrome c oxidase 17	Encodes protein similar to yeast COX17 a copper-bi	cytochrome c oxidase 17 (COX17); FUNCTIONS IN: cop	0	0	0	0	0	0	0	0	1	0	0	0	0	0	0	0	0	0	1	2.875	4	1	0
17982	at3g09660	1246	1340	1391	1586	52	CDS	minichromosome maintenance 8		minichromosome maintenance 8 (MCM8); FUNCTIONS IN:	0	0	0	0	0	0	1	0	0	0	0	0	0	0	0	0	0	0	2	2.84615	3	1	0
18025	at5g60600	191	269	292	460	24	five_prime_UTR	4-hydroxy-3-methylbut-2-enyl diphosphate synthase	Encodes a chloroplast-localized hydroxy-2-methyl-	4-hydroxy-3-methylbut-2-enyl diphosphate synthase	0	1	0	0	0	0	0	0	0	0	0	0	0	0	0	0	0	0	2	2.16667	3	1	0

## Sheet: Details
Event	Gene	Type	Short_Description	Curator_Description	Computational_Description	TotalReads	TotalS0Reads	IntronStart	IntronEnd	IntronLength	IntronEligible	Splice1_Left	Splice1_Right	Splice2_Left	Splice2_Right	ExonLength	Splice1Count	Splice2Count	MinCoverage	MeanCoverage	MaxCoverage	Sample
17960	at1g73480	protein_coding	alpha/beta-Hydrolases superfamily protein		alpha/beta-Hydrolases superfamily protein; FUNCTIO	5388	385	1997	2632	636	1	1997	2381	2427	2634	47	4	21	40	45.6383	51	1
17961	at1g78070	protein_coding	Transducin/WD40 repeat-like superfamily protein		Transducin/WD40 repeat-like superfamily protein; C	1545	157	804	2062	1259	1	804	1644	1687	2064	44	3	27	22	29.6136	34	1
18005	at5g02810	protein_coding	pseudo-response regulator 7	PRR7 and PRR9 are partially redundant essential co	pseudo-response regulator 7 (PRR7); CONTAINS Inter	1678	83	2097	2388	292	1	2097	2189	2306	2390	118	2	11	7	16.1186	24	1
17950	at1g02840	protein_coding	RNA-binding (RRM/RBD/RNP motifs) family protein	SR1 is a plant homologue of the human general/alte	SR1; FUNCTIONS IN: RNA binding nucleotide binding	988	24	1729	2193	465	1	1729	2037	2116	2195	80	5	7	3	7.2375	10	1
17968	at2g39950	protein_coding			unknown protein; Has 978 Blast hits to 254 protein	303	14	1737	3114	1378	1	1737	2426	2474	3116	49	2	3	4	4.32653	5	1
18000	at4g32060	protein_coding	calcium-binding EF hand family protein		calcium-binding EF hand family protein; FUNCTIONS	4327	165	1224	1433	210	1	1224	1335	1369	1435	35	3	23	62	69.8	75	2
17992	at3g57460	protein_coding	catalytics;metal ion binding		catalytics;metal ion binding; FUNCTIONS IN: cataly	816	595	246	634	389	1	246	403	476	636	74	2	33	31	38.5135	45	2
17960	at1g73480	protein_coding	alpha/beta-Hydrolases superfamily protein		alpha/beta-Hydrolases superfamily protein; FUNCTIO	5817	249	1997	2632	636	1	1997	2381	2427	2634	47	3	18	34	38.4894	46	2
17959	at1g53510	protein_coding	mitogen-activated protein kinase 18	member of MAP Kinase	mitogen-activated protein kinase 18 (MPK18); CONTA	1836	97	2144	2479	336	1	2144	2259	2301	2481	43	4	4	30	34.7209	41	2
17950	at1g02840	protein_coding	RNA-binding (RRM/RBD/RNP motifs) family protein	SR1 is a plant homologue of the human general/alte	SR1; FUNCTIONS IN: RNA binding nucleotide binding	1748	42	1729	2193	465	1	1729	2037	2116	2195	80	16	5	9	16.1375	24	2
18021	at5g54430	protein_coding	Adenine nucleotide alpha hydrolases-like superfami	Contains a universal stress protein domain. Protei	PHOS32; FUNCTIONS IN: molecular_function unknown;	1317	45	405	1806	1402	1	405	626	717	1808	92	2	2	8	10.5326	13	2
17957	at1g36070	protein_coding	Transducin/WD40 repeat-like superfamily protein		Transducin/WD40 repeat-like superfamily protein; F	211	18	1789	3002	1214	1	1789	2188	2228	3004	41	4	2	7	8.02439	9	2
17977	at3g04490	protein_coding			unknown protein; BEST Arabidopsis thaliana protein	419	31	7327	7762	436	1	7327	7503	7646	7764	144	5	10	2	8.02083	16	2
17988	at3g28220	protein_coding	TRAF-like family protein		TRAF-like family protein; FUNCTIONS IN: molecular_	4576	98	1081	1684	604	1	1081	1444	1469	1686	26	2	3	6	6	6	2
17984	at3g13050	protein_coding	Major facilitator superfamily protein		Major facilitator superfamily protein; FUNCTIONS I	852	16	92	346	255	1	92	181	267	348	87	3	2	2	5.17241	9	2
17955	at1g22860	protein_coding	Vacuolar sorting protein 39		Vacuolar sorting protein 39; FUNCTIONS IN: small G	263	31	4240	4538	299	1	4240	4376	4444	4540	69	4	3	3	4.33333	7	2
17960	at1g73480	protein_coding	alpha/beta-Hydrolases superfamily protein		alpha/beta-Hydrolases superfamily protein; FUNCTIO	3802	243	1997	2632	636	1	1997	2381	2427	2634	47	2	20	32	36.9362	44	3
17950	at1g02840	protein_coding	RNA-binding (RRM/RBD/RNP motifs) family protein	SR1 is a plant homologue of the human general/alte	SR1; FUNCTIONS IN: RNA binding nucleotide binding	1198	55	1729	2193	465	1	1729	2037	2116	2195	80	17	13	15	18.575	23	3
17977	at3g04490	protein_coding			unknown protein; BEST Arabidopsis thaliana protein	461	30	7327	7762	436	1	7327	7503	7646	7764	144	3	11	1	7.61806	14	3
17999	at4g27870	protein_coding	Vacuolar iron transporter (VIT) family protein		Vacuolar iron transporter (VIT) family protein; FU	2018	81	418	922	505	1	418	683	742	924	60	2	6	3	5.58333	6	3
18001	at4g33920	protein_coding	Protein phosphatase 2C family protein		Protein phosphatase 2C family protein; FUNCTIONS I	1878	42	472	727	256	1	472	604	648	729	45	3	2	2	4.08889	5	3
18007	at5g06160	protein_coding	splicing factor-related	Encodes a protein with similarity to pre-mRNA spli	ATROPOS (ATO); FUNCTIONS IN: zinc ion binding nucl	417	12	3327	3755	429	1	3327	3620	3665	3757	46	2	2	2	2.63043	4	3
18000	at4g32060	protein_coding	calcium-binding EF hand family protein		calcium-binding EF hand family protein; FUNCTIONS	4272	328	1224	1433	210	1	1224	1335	1369	1435	35	3	56	144	177.171	197	7
17970	at3g01540	protein_coding	DEAD box RNA helicase 1	RNA HELICASE DRH1	DEAD box RNA helicase 1 (DRH1); FUNCTIONS IN: ATPa	4699	242	2272	2882	611	1	2272	2366	2617	2884	252	2	15	17	50.6746	120	7
18008	at5g09880	protein_coding	Splicing factor CC1-like		Splicing factor CC1-like; FUNCTIONS IN: RNA bindin	1618	130	1888	2486	599	1	1888	2298	2373	2488	76	5	15	33	41.5	46	7
18022	at5g55100	protein_coding	SWAP (Suppressor-of-White-APricot)/surp domain-con		SWAP (Suppressor-of-White-APricot)/surp domain-con	1494	64	2525	2972	448	1	2525	2749	2834	2974	86	2	10	26	31.814	39	7
17992	at3g57460	protein_coding	catalytics;metal ion binding		catalytics;metal ion binding; FUNCTIONS IN: cataly	487	356	246	634	389	1	246	403	476	636	74	5	18	20	24.2297	29	7
17958	at1g53510	protein_coding	mitogen-activated protein kinase 18	member of MAP Kinase	mitogen-activated protein kinase 18 (MPK18); CONTA	1572	77	2144	2479	336	1	2144	2170	2301	2481	132	2	3	6	22.3106	36	7
17993	at3g61860	protein_coding	RNA-binding (RRM/RBD/RNP motifs) family protein	encodes an arginine/serine-rich splicing factor. t	RSP31; FUNCTIONS IN: RNA binding nucleotide bindin	1028	128	1188	1985	798	1	1188	1309	1701	1987	393	2	21	3	17.0509	43	7
17950	at1g02840	protein_coding	RNA-binding (RRM/RBD/RNP motifs) family protein	SR1 is a plant homologue of the human general/alte	SR1; FUNCTIONS IN: RNA binding nucleotide binding	3864	52	1729	2193	465	1	1729	2037	2116	2195	80	12	4	5	15.55	27	7
17977	at3g04490	protein_coding			unknown protein; BEST Arabidopsis thaliana protein	577	36	7327	7762	436	1	7327	7503	7646	7764	144	4	12	3	9.8125	19	7
18002	at4g36690	protein_coding	U2 snRNP auxilliary factor large subunit splicing		ATU2AF65A; FUNCTIONS IN: RNA binding nucleotide bi	4746	23	2280	2712	433	1	2280	2442	2499	2714	58	2	11	6	8.37931	11	7
17994	at4g10070	protein_coding	KH domain-containing protein		KH domain-containing protein; FUNCTIONS IN: RNA bi	792	169	1221	2618	1398	1	1221	1859	1961	2620	103	2	5	5	8.24272	13	7
17964	at2g25910	protein_coding	3'-5' exonuclease domain-containing protein / K ho		3'-5' exonuclease domain-containing protein / K ho	1196	22	1382	1636	255	1	1382	1475	1540	1638	66	3	2	6	7.60606	10	7
17957	at1g36070	protein_coding	Transducin/WD40 repeat-like superfamily protein		Transducin/WD40 repeat-like superfamily protein; F	315	29	1789	3002	1214	1	1789	2188	2228	3004	41	2	3	5	5.95122	8	7
18019	at5g46030	protein_coding			unknown protein; CONTAINS InterPro DOMAIN/s: Prote	956	13	123	402	280	1	123	221	286	404	66	4	2	2	3.31818	5	7
17982	at3g09660	protein_coding	minichromosome maintenance 8		minichromosome maintenance 8 (MCM8); FUNCTIONS IN:	46	7	1246	1584	339	1	1246	1340	1391	1586	52	2	2	2	2.84615	3	7
17992	at3g57460	protein_coding	catalytics;metal ion binding		catalytics;metal ion binding; FUNCTIONS IN: cataly	3728	2862	246	634	389	1	246	403	476	636	74	35	82	112	142.757	170	8
18000	at4g32060	protein_coding	calcium-binding EF hand family protein		calcium-binding EF hand family protein; FUNCTIONS	2803	137	1224	1433	210	1	1224	1335	1369	1435	35	3	18	56	65.0857	77	8
18008	at5g09880	protein_coding	Splicing factor CC1-like		Splicing factor CC1-like; FUNCTIONS IN: RNA bindin	1671	126	1888	2486	599	1	1888	2298	2373	2488	76	6	7	27	36.75	45	8
17981	at3g07590	protein_coding	Small nuclear ribonucleoprotein family protein		Small nuclear ribonucleoprotein family protein; FU	259	65	306	532	227	1	306	385	457	534	73	22	4	26	31.7534	36	8
18021	at5g54430	protein_coding	Adenine nucleotide alpha hydrolases-like superfami	Contains a universal stress protein domain. Protei	PHOS32; FUNCTIONS IN: molecular_function unknown;	2585	106	405	1806	1402	1	405	626		1808	92	12	12	20	26.6413	36	8
17950	at1g02840	protein_coding	RNA-binding (RRM/RBD/RNP motifs) family protein	SR1 is a plant homologue of the human general/alte	SR1; FUNCTIONS IN: RNA binding nucleotide binding	3831	56	1729	2193	465	1	1729	2037		2195	80	14	10	10	16.45	22	8
18016	at5g24210	protein_coding	alpha/beta-Hydrolases superfamily protein		alpha/beta-Hydrolases superfamily protein; FUNCTIO	18616	189	84	476	393	1	84	213		478	28	8	11	11	12.3929	14	8
17986	at3g16565	protein_coding	alanine-tRNA ligases;nucleic acid binding;ligases		alanine-tRNA ligases;nucleic acid binding;ligases	649	74	1903	2302	400	1	1903	1998		2304	99	4	3	6	11.1313	15	8
18002	at4g36690	protein_coding	U2 snRNP auxilliary factor large subunit splicing		ATU2AF65A; FUNCTIONS IN: RNA binding nucleotide bi	3893	23	2280	2712	433	1	2280	2442		2714	58	2	5	7	9.63793	11	8
17972	at3g01790	protein_coding	Ribosomal protein L13 family protein		Ribosomal protein L13 family protein; FUNCTIONS IN	676	28	410	839	430	1	410	672		841	91	5	2	2	7.03297	12	8
18012	at5g17440	protein_coding	LUC7 related protein		LUC7 related protein; CONTAINS InterPro DOMAIN/s:	866	42	2731	3033	303	1	2731	2866		3035	47	2	2	5	6.6383	8	8
18001	at4g33920	protein_coding	Protein phosphatase 2C family protein		Protein phosphatase 2C family protein; FUNCTIONS I	1412	35	472	727	256	1	472	604		729	45	2	5	4	6.17778	8	8
17977	at3g04490	protein_coding			unknown protein; BEST Arabidopsis thaliana protein	641	29	7327	7762	436	1	7327	7503		7764	144	2	2	3	5.03472	7	8
18009	at5g13190	protein_coding			CONTAINS InterPro DOMAIN/s: LPS-induced tumor necr	10462	104	478	1194	717	1	478	782		1196	209	2	3	2	4.98086	11	8
17990	at3g53630	protein_coding			unknown protein; BEST Arabidopsis thaliana protein	1457	10	685	1682	998	1	685	1212		1684	47	2	2	4	4.3617	5	8
17955	at1g22860	protein_coding	Vacuolar sorting protein 39		Vacuolar sorting protein 39; FUNCTIONS IN: small G	402	48	4240	4538	299	1	4240	4376		4540	69	4	4	1	3.17391	7	8
17985	at3g15352	protein_coding	cytochrome c oxidase 17	Encodes protein similar to yeast COX17 a copper-bi	cytochrome c oxidase 17 (COX17); FUNCTIONS IN: cop	368	16	143	851	709	1	143	714		853	56	2	4	1	2.875	4	8
18000	at4g32060	protein_coding	calcium-binding EF hand family protein		calcium-binding EF hand family protein; FUNCTIONS	4792	269	1224	1433	210	1	1224	1335		1435	35	8	59	123	136.714	159	9
17992	at3g57460	protein_coding	catalytics;metal ion binding		catalytics;metal ion binding; FUNCTIONS IN: cataly	2712	2071	246	634	389	1	246	403		636	74	21	97	77	129.189	155	9
18008	at5g09880	protein_coding	Splicing factor CC1-like		Splicing factor CC1-like; FUNCTIONS IN: RNA bindin	2310	234	1888	2486	599	1	1888	2298		2488	76	4	10	44	64.7105	81	9
17981	at3g07590	protein_coding	Small nuclear ribonucleoprotein family protein		Small nuclear ribonucleoprotein family protein; FU	339	72	306	532	227	1	306	385		534	73	29	6	27	34.0137	38	9
17971	at3g01540	protein_coding	DEAD box RNA helicase 1	RNA HELICASE DRH1	DEAD box RNA helicase 1 (DRH1); FUNCTIONS IN: ATPa	12605	193	2272	2882	611	1	2272	2406		2884	212	6	4	21	33.9811	77	9
17950	at1g02840	protein_coding	RNA-binding (RRM/RBD/RNP motifs) family protein	SR1 is a plant homologue of the human general/alte	SR1; FUNCTIONS IN: RNA binding nucleotide binding	5314	80	1729	2193	465	1	1729	2037		2195	80	26	15	24	31.0125	39	9
17980	at3g06500	protein_coding	Plant neutral invertase family protein		Plant neutral invertase family protein; FUNCTIONS	5967	255	980	1740	761	1	980	1236		1742	116	3	10	6	25.8793	43	9
17959	at1g53510	protein_coding	mitogen-activated protein kinase 18	member of MAP Kinase	mitogen-activated protein kinase 18 (MPK18); CONTA	1835	65	2144	2479	336	1	2144	2259		2481	43	2	2	16	20.9302	26	9
17967	at2g26980	protein_coding	CBL-interacting protein kinase 3	encodes a serine-threonine protein kinase whose ex	CBL-interacting protein kinase 3 (CIPK3); CONTAINS	1575	57	1505	1993	489	1	1505	1725		1995	54	3	2	7	16.8519	28	9
17954	at1g11650	protein_coding	RNA-binding (RRM/RBD/RNP motifs) family protein		RBP45B; FUNCTIONS IN: RNA binding; EXPRESSED IN: 2	13310	100	1120	2246	1127	1	1120	1373		2248	87	2	10	11	16.2874	22	9
18011	at5g17440	protein_coding	LUC7 related protein		LUC7 related protein; CONTAINS InterPro DOMAIN/s:	1195	76	2731	3033	303	1	2731	2863		3035	50	9	7	13	16.14	21	9
17957	at1g36070	protein_coding	Transducin/WD40 repeat-like superfamily protein		Transducin/WD40 repeat-like superfamily protein; F	494	46	1789	3002	1214	1	1789	2188		3004	41	6	6	13	15.9268	17	9
18016	at5g24210	protein_coding	alpha/beta-Hydrolases superfamily protein		alpha/beta-Hydrolases superfamily protein; FUNCTIO	13201	145	84	476	393	1	84	213		478	28	4	5	10	10.75	12	9
18024	at5g56260	protein_coding	Ribonuclease E inhibitor RraA/Dimethylmenaquinone		Ribonuclease E inhibitor RraA/Dimethylmenaquinone	3580	43	744	1710	967	1	744	1134		1712	146	9	5	2	10.3493	17	9
17998	at4g27000	protein_coding	RNA-binding (RRM/RBD/RNP motifs) family protein		ATRBP45C; CONTAINS InterPro DOMAIN/s: RNA recognit	8175	23	1244	2291	1048	1	1244	1957		2293	78	4	4	5	9.91026	14	9
17984	at3g13050	protein_coding	Major facilitator superfamily protein		Major facilitator superfamily protein; FUNCTIONS I	804	21	92	346	255	1	92	181		348	87	5	6	7	9.71264	14	9
17955	at1g22860	protein_coding	Vacuolar sorting protein 39		Vacuolar sorting protein 39; FUNCTIONS IN: small G	494	71	4240	4538	299	1	4240	4376		4540	69	9	8	7	9.71014	14	9
17976	at3g03340	protein_coding	LUC7 related protein		unfertilized embryo sac 6 (UNE6); CONTAINS InterPr	1813	34	2521	2821	301	1	2521	2637		2823	38	3	3	4	9	17	9
17986	at3g16565	protein_coding	alanine-tRNA ligases;nucleic acid binding;ligases		alanine-tRNA ligases;nucleic acid binding;ligases	782	69	1903	2302	400	1	1903	1998		2304	99	3	2	7	8.66667	12	9
17972	at3g01790	protein_coding	Ribosomal protein L13 family protein		Ribosomal protein L13 family protein; FUNCTIONS IN	870	47	410	839	430	1	410	672		841	91	8	3	4	8.08791	14	9
17964	at2g25910	protein_coding	3'-5' exonuclease domain-containing protein / K ho		3'-5' exonuclease domain-containing protein / K ho	2074	35	1382	1636	255	1	1382	1475		1638	66	3	2	7	8.0303	9	9
17995	at4g11900	protein_coding	S-locus lectin protein kinase family protein		S-locus lectin protein kinase family protein; FUNC	693	122	540	818	279	1	540	647		820	56	3	4	6	7.75	9	9
17999	at4g27870	protein_coding	Vacuolar iron transporter (VIT) family protein		Vacuolar iron transporter (VIT) family protein; FU	5957	168	418	922	505	1	418	683		924	60	5	6	5	7.6	10	9
18013	at5g17560	protein_coding	BolA-like family protein		BolA-like family protein; FUNCTIONS IN: transcript	1253	27	747	1075	329	1	747	929		1077	38	2	3	3	3.28947	4	9
18023	at5g55896	transposable_element_gene	transposable element gene		non-LTR retrotransposon family (LINE) has a 1.7e-4	1224	20	4495	5183	689	1	4495	4662		5185	92	2	2	2	2.96739	5	9
17992	at3g57460	protein_coding	catalytics;metal ion binding		catalytics;metal ion binding; FUNCTIONS IN: cataly	321	188	246	634	389	1	246	403		636	74	12	13	22	27.9054	35	10
18018	at5g37260	protein_coding	Homeodomain-like superfamily protein	Encodes a MYB family transcription factor Circadia	REVEILLE 2 (RVE2); CONTAINS InterPro DOMAIN/s: SAN	1251	172	1157	1616	460	1	1157	1308		1618	100	11	12	15	24.56	33	10
17967	at2g26980	protein_coding	CBL-interacting protein kinase 3	encodes a serine-threonine protein kinase whose ex	CBL-interacting protein kinase 3 (CIPK3); CONTAINS	291	18	1505	1993	489	1	1505	1725		1995	54	3	2	7	8.90741	10	10
17954	at1g11650	protein_coding	RNA-binding (RRM/RBD/RNP motifs) family protein		RBP45B; FUNCTIONS IN: RNA binding; EXPRESSED IN: 2	3397	33	1120	2246	1127	1	1120	1373		2248	87	2	4	2	7.63218	12	10
17990	at3g53630	protein_coding			unknown protein; BEST Arabidopsis thaliana protein	331	7	685	1682	998	1	685	1212		1684	47	2	2	2	2.93617	4	10
18000	at4g32060	protein_coding	calcium-binding EF hand family protein		calcium-binding EF hand family protein; FUNCTIONS	4163	293	1224	1433	210	1	1224	1335		1435	35	2	55	128	154.229	183	11
17992	at3g57460	protein_coding	catalytics;metal ion binding		catalytics;metal ion binding; FUNCTIONS IN: cataly	3062	2359	246	634	389	1	246	403		636	74	24	83	121	143.284	169	11
17952	at1g08450	protein_coding	calreticulin 3	Encodes one of three Arabidopsis calreticulins.	calreticulin 3 (CRT3); FUNCTIONS IN: unfolded prot	12621	409	222	336	115	1	222	248		338	2	2	2	85	85.5	86	11
18018	at5g37260	protein_coding	Homeodomain-like superfamily protein	Encodes a MYB family transcription factor Circadia	REVEILLE 2 (RVE2); CONTAINS InterPro DOMAIN/s: SAN	2752	774	1157	1616	460	1	1157	1308		1618	100	6	2	32	83.99	126	11
18008	at5g09880	protein_coding	Splicing factor CC1-like		Splicing factor CC1-like; FUNCTIONS IN: RNA bindin	2351	219	1888	2486	599	1	1888	2298		2488	76	8	4	46	61.7763	73	11
17965	at2g25930	protein_coding	hydroxyproline-rich glycoprotein family protein	Encodes a novel nuclear protein that is expressed	EARLY FLOWERING 3 (ELF3); BEST Arabidopsis thalian	2847	115	1802	2981	1180	1	1802	2265		2983	35	2	2	26	31.4286	34	11
17971	at3g01540	protein_coding	DEAD box RNA helicase 1	RNA HELICASE DRH1	DEAD box RNA helicase 1 (DRH1); FUNCTIONS IN: ATPa	12442	154	2272	2882	611	1	2272	2406		2884	212	2	6	15	28.5047	60	11
17950	at1g02840	protein_coding	RNA-binding (RRM/RBD/RNP motifs) family protein	SR1 is a plant homologue of the human general/alte	SR1; FUNCTIONS IN: RNA binding nucleotide binding	5539	78	1729	2193	465	1	1729	2037		2195	80	24	8	16	26.375	46	11
17983	at3g12100	protein_coding	Cation efflux family protein		Cation efflux family protein; FUNCTIONS IN: cation	914	87	1087	1429	343	1	1087	1277		1431	74	2	7	16	18.2568	22	11
17977	at3g04490	protein_coding			unknown protein; BEST Arabidopsis thaliana protein	959	58	7327	7762	436	1	7327	7503		7764	144	6	7	10	17.0972	21	11
18017	at5g24810	protein_coding	ABC1 family protein		ABC1 family protein; LOCATED IN: endoplasmic retic	5900	205	4190	4588	399	1	4190	4449		4590	45	2	2	11	14.6889	17	11
17995	at4g11900	protein_coding	S-locus lectin protein kinase family protein		S-locus lectin protein kinase family protein; FUNC	1398	190	540	818	279	1	540	647		820	56	3	2	11	14	16	11
17968	at2g39950	protein_coding			unknown protein; Has 978 Blast hits to 254 protein	992	50	1737	3114	1378	1	1737	2426		3116	49	3	3	9	12.3878	15	11
17951	at1g04120	protein_coding	multidrug resistance-associated protein 5	encodes a high-affinity inositol hexakisphosphate	multidrug resistance-associated protein 5 (MRP5);	2532	35	3101	3312	212	1	3101	3178		3314	50	2	2	10	12.32	17	11
18002	at4g36690	protein_coding	U2 snRNP auxilliary factor large subunit splicing		ATU2AF65A; FUNCTIONS IN: RNA binding nucleotide bi	4902	38	2280	2712	433	1	2280	2442		2714	58	2	6	9	12.1724	16	11
18020	at5g53010	protein_coding	calcium-transporting ATPase putative		calcium-transporting ATPase putative; FUNCTIONS IN	588	92	4245	4508	264	1	4245	4344		4510	84	5	3	7	11.0833	14	11
17963	at2g13650	protein_coding	golgi nucleotide sugar transporter 1	Encodes a Golgi-localized GDP-mannose transporter.	golgi nucleotide sugar transporter 1 (GONST1); BES	636	57	1612	2118	507	1	1612	1740		2120	106	3	4	3	10.6415	15	11
17955	at1g22860	protein_coding	Vacuolar sorting protein 39		Vacuolar sorting protein 39; FUNCTIONS IN: small G	528	69	4240	4538	299	1	4240	4376		4540	69	11	3	8	10.5797	14	11
18016	at5g24210	protein_coding	alpha/beta-Hydrolases superfamily protein		alpha/beta-Hydrolases superfamily protein; FUNCTIO	17859	178	84	476	393	1	84	213		478	28	6	7	8	8.64286	9	11
17979	at3g06480	protein_coding	DEAD box RNA helicase family protein		DEAD box RNA helicase family protein; FUNCTIONS IN	1625	39	2586	2833	248	1	2586	2679		2835	62	7	2	2	7.48387	12	11
18003	at4g38930	protein_coding	Ubiquitin fusion degradation UFD1 family protein		Ubiquitin fusion degradation UFD1 family protein;	667	19	54	337	284	1	54	150		339	89	3	3	5	7.41573	9	11
17978	at3g04610	protein_coding	RNA-binding KH domain-containing protein		flowering locus KH domain (FLK); FUNCTIONS IN: RNA	1837	62	1851	3020	1170	1	1851	2289		3022	178	2	6	3	6.19101	11	11
17987	at3g19910	protein_coding	RING/U-box superfamily protein		RING/U-box superfamily protein; FUNCTIONS IN: zinc	4524	28	1181	1902	722	1	1181	1669		1904	153	4	2	2	5.97386	12	11
18019	at5g46030	protein_coding			unknown protein; CONTAINS InterPro DOMAIN/s: Prote	1536	26	123	402	280	1	123	221		404	66	5	2	3	5.48485	7	11
18006	at5g05610	protein_coding	alfin-like 1	AL1 encodes a member of the Alfin-Like family of n	alfin-like 1 (AL1); CONTAINS InterPro DOMAIN/s: Zi	1107	19	896	1440	545	1	896	1088		1442	54	2	2	3	3.68519	4	11
17966	at2g26810	protein_coding	Putative methyltransferase family protein		Putative methyltransferase family protein; CONTAIN	161	10	1095	1440	346	1	1095	1208		1442	106	3	2	2	3.67925	4	11
17962	at2g01130	protein_coding	DEA(D/H)-box RNA helicase family protein		DEA(D/H)-box RNA helicase family protein; FUNCTION	790	45	1793	2111	319	1	1793	1867		2113	91	2	2	1	3.43956	8	11
17984	at3g13050	protein_coding	Major facilitator superfamily protein		Major facilitator superfamily protein; FUNCTIONS I	634	12	92	346	255	1	92	181		348	87	2	2	1	3.16092	4	11
17992	at3g57460	protein_coding	catalytics;metal ion binding		catalytics;metal ion binding; FUNCTIONS IN: cataly	708	446	246	634	389	1	246	403		636	74	17	23	37	50.8919	68	12
17956	at1g33720	protein_coding	cytochrome P450 family 76 subfamily C polypeptide	member of CYP76C	cytochrome P450 family 76 subfamily C polypeptide	524	220	1276	2689	1414	1	1276	1511		2691	796	22	2	11	30.3405	71	12
18018	at5g37260	protein_coding	Homeodomain-like superfamily protein	Encodes a MYB family transcription factor Circadia	REVEILLE 2 (RVE2); CONTAINS InterPro DOMAIN/s: SAN	1271	219	1157	1616	460	1	1157	1308		1618	100	4	8	19	28.65	39	12
17993	at3g61860	protein_coding	RNA-binding (RRM/RBD/RNP motifs) family protein	encodes an arginine/serine-rich splicing factor. t	RSP31; FUNCTIONS IN: RNA binding nucleotide bindin	746	100	1188	1985	798	1	1188	1309		1987	393	3	3	4	16.2112	41	12
17957	at1g36070	protein_coding	Transducin/WD40 repeat-like superfamily protein		Transducin/WD40 repeat-like superfamily protein; F	195	18	1789	3002	1214	1	1789	2188		3004	41	2	2	3	5.85366	7	12
17977	at3g04490	protein_coding			unknown protein; BEST Arabidopsis thaliana protein	455	25	7327	7762	436	1	7327	7503		7764	144	2	4	2	5.27778	9	12
17950	at1g02840	protein_coding	RNA-binding (RRM/RBD/RNP motifs) family protein	SR1 is a plant homologue of the human general/alte	SR1; FUNCTIONS IN: RNA binding nucleotide binding	1141	34	1729	2193	465	1	1729	2037		2195	80	3	15	5	11.7375	21	13
18025	at5g60600	protein_coding	4-hydroxy-3-methylbut-2-enyl diphosphate synthase	Encodes a chloroplast-localized hydroxy-2-methyl-	4-hydroxy-3-methylbut-2-enyl diphosphate synthase	6444	15	191	458	268	1	191	269		460	24	2	2	2	2.16667	3	13
17950	at1g02840	protein_coding	RNA-binding (RRM/RBD/RNP motifs) family protein	SR1 is a plant homologue of the human general/alte	SR1; FUNCTIONS IN: RNA binding nucleotide binding	986	47	1729	2193	465	1	1729	2037		2195	80	5	18	11	23.45	33	14
18000	at4g32060	protein_coding	calcium-binding EF hand family protein		calcium-binding EF hand family protein; FUNCTIONS	3961	179	1224	1433	210	1	1224	1335		1435	35	5	39	68	74.3143	84	15
17992	at3g57460	protein_coding	catalytics;metal ion binding		catalytics;metal ion binding; FUNCTIONS IN: cataly	554	338	246	634	389	1	246	403		636	74	2	4	12	53.6622	89	15
17950	at1g02840	protein_coding	RNA-binding (RRM/RBD/RNP motifs) family protein	SR1 is a plant homologue of the human general/alte	SR1; FUNCTIONS IN: RNA binding nucleotide binding	1883	57	1729	2193	465	1	1729	2037		2195	80	5	22	12	22.5625	31	15
17996	at4g12020	protein_coding	protein kinase family protein	Encodes a member of the A1 subgroup of the MEKK (M	WRKY19; FUNCTIONS IN: protein binding sequence-spe	1954	142	1405	1694	290	1	1405	1498		1696	70	3	9	6	11.7857	15	15
18021	at5g54430	protein_coding	Adenine nucleotide alpha hydrolases-like superfami	Contains a universal stress protein domain. Protei	PHOS32; FUNCTIONS IN: molecular_function unknown;	1210	96	405	1806	1402	1	405	626		1808	92	2	2	7	10.3478	13	15
17956	at1g33720	protein_coding	cytochrome P450 family 76 subfamily C polypeptide	member of CYP76C	cytochrome P450 family 76 subfamily C polypeptide	353	175	1276	2689	1414	1	1276	1511		2691	796	11	2	6	23.1796	47	19
17967	at2g26980	protein_coding	CBL-interacting protein kinase 3	encodes a serine-threonine protein kinase whose ex	CBL-interacting protein kinase 3 (CIPK3); CONTAINS	1490	62	1505	1993	489	1	1505	1725		1995	54	4	3	10	17.537	25	19
18005	at5g02810	protein_coding	pseudo-response regulator 7	PRR7 and PRR9 are partially redundant essential co	pseudo-response regulator 7 (PRR7); CONTAINS Inter	2076	69	2097	2388	292	1	2097	2189		2390	118	3	3	3	11.7881	18	19
17950	at1g02840	protein_coding	RNA-binding (RRM/RBD/RNP motifs) family protein	SR1 is a plant homologue of the human general/alte	SR1; FUNCTIONS IN: RNA binding nucleotide binding	2493	34	1729	2193	465	1	1729	2037		2195	80	16	3	5	11.7	21	19
17977	at3g04490	protein_coding			unknown protein; BEST Arabidopsis thaliana protein	512	42	7327	7762	436	1	7327	7503		7764	144	9	6	3	10.7014	17	19
17981	at3g07590	protein_coding	Small nuclear ribonucleoprotein family protein		Small nuclear ribonucleoprotein family protein; FU	95	14	306	532	227	1	306	385		534	73	6	4	4	6.13699	7	19
17951	at1g04120	protein_coding	multidrug resistance-associated protein 5	encodes a high-affinity inositol hexakisphosphate	multidrug resistance-associated protein 5 (MRP5);	1152	11	3101	3312	212	1	3101	3178		3314	50	2	3	2	3.78	6	19
17992	at3g57460	protein_coding	catalytics;metal ion binding		catalytics;metal ion binding; FUNCTIONS IN: cataly	1466	1093	246	634	389	1	246	403		636	74	5	31	37	60.1081	91	20
17967	at2g26980	protein_coding	CBL-interacting protein kinase 3	encodes a serine-threonine protein kinase whose ex	CBL-interacting protein kinase 3 (CIPK3); CONTAINS	2246	69	1505	1993	489	1	1505	1725		1995	54	3	3	13	24.7778	38	20
17965	at2g25930	protein_coding	hydroxyproline-rich glycoprotein family protein	Encodes a novel nuclear protein that is expressed	EARLY FLOWERING 3 (ELF3); BEST Arabidopsis thalian	1555	104	1802	2981	1180	1	1802	2265		2983	35	2	2	18	24.4286	28	20
17950	at1g02840	protein_coding	RNA-binding (RRM/RBD/RNP motifs) family protein	SR1 is a plant homologue of the human general/alte	SR1; FUNCTIONS IN: RNA binding nucleotide binding	3204	45	1729	2193	465	1	1729	2037		2195	80	17	3	6	15.35	28	20
17957	at1g36070	protein_coding	Transducin/WD40 repeat-like superfamily protein		Transducin/WD40 repeat-like superfamily protein; F	228	32	1789	3002	1214	1	1789	2188		3004	41	7	6	6	7.90244	10	20
17989	at3g51830	protein_coding	SAC domain-containing protein 8	putative transmembrane protein G5p (AtG5) mRNA com	SAC domain-containing protein 8 (SAC8); CONTAINS I	523	37	3769	4100	332	1	3769	3837		4102	165	2	2	3	7.51515	12	20
18016	at5g24210	protein_coding	alpha/beta-Hydrolases superfamily protein		alpha/beta-Hydrolases superfamily protein; FUNCTIO	8001	110	84	476	393	1	84	213		478	28	6	4	6	6.53571	8	20
17973	at3g02090	protein_coding	Insulinase (Peptidase family M16) protein		MPPBETA; FUNCTIONS IN: metalloendopeptidase activi	6726	9	747	1238	492	1	747	1119		1240	39	3	3	5	5.58974	6	20
17955	at1g22860	protein_coding	Vacuolar sorting protein 39		Vacuolar sorting protein 39; FUNCTIONS IN: small G	306	50	4240	4538	299	1	4240	4376		4540	69	2	4	3	5.01449	6	20
17979	at3g06480	protein_coding	DEAD box RNA helicase family protein		DEAD box RNA helicase family protein; FUNCTIONS IN	639	18	2586	2833	248	1	2586	2679		2835	62	2	2	2	4.95161	7	20
18000	at4g32060	protein_coding	calcium-binding EF hand family protein		calcium-binding EF hand family protein; FUNCTIONS	4908	449	1224	1433	210	1	1224	1335		1435	35	5	88	179	216.629	230	21
17959	at1g53510	protein_coding	mitogen-activated protein kinase 18	member of MAP Kinase	mitogen-activated protein kinase 18 (MPK18); CONTA	1962	138	2144	2479	336	1	2144	2259		2481	43	6	4	50	65.5581	73	21
17950	at1g02840	protein_coding	RNA-binding (RRM/RBD/RNP motifs) family protein	SR1 is a plant homologue of the human general/alte	SR1; FUNCTIONS IN: RNA binding nucleotide binding	6400	103	1729	2193	465	1	1729	2037		2195	80	37	9	12	38.675	62	21
17967	at2g26980	protein_coding	CBL-interacting protein kinase 3	encodes a serine-threonine protein kinase whose ex	CBL-interacting protein kinase 3 (CIPK3); CONTAINS	3115	108	1505	1993	489	1	1505	1725		1995	54	3	3	17	33.3333	45	21
17989	at3g51830	protein_coding	SAC domain-containing protein 8	putative transmembrane protein G5p (AtG5) mRNA com	SAC domain-containing protein 8 (SAC8); CONTAINS I	742	90	3769	4100	332	1	3769	3837		4102	165	4	2	8	14.8121	26	21
17964	at2g25910	protein_coding	3'-5' exonuclease domain-containing protein / K ho		3'-5' exonuclease domain-containing protein / K ho	1796	34	1382	1636	255	1	1382	1475		1638	66	3	4	9	10.6212	12	21
18010	at5g14780	protein_coding	formate dehydrogenase	Encodes a NAD-dependent formate dehydrogenase.	formate dehydrogenase (FDH); FUNCTIONS IN: NAD or	27227	117	187	815	629	1	187	661		817	44	4	5	5	9.20455	13	21
17991	at3g55460	protein_coding	SC35-like splicing factor 30	encodes an SC35-like splicing factor that is local	SC35-like splicing factor 30 (SCL30); FUNCTIONS IN	3014	57	570	1669	1100	1	570	1045		1671	541	4	2	2	7.34566	14	21
17997	at4g18930	protein_coding	RNA ligase/cyclic nucleotide phosphodiesterase fam		RNA ligase/cyclic nucleotide phosphodiesterase fam	705	22	650	978	329	1	650	873		980	35	2	2	5	5.28571	6	21
18019	at5g46030	protein_coding			unknown protein; CONTAINS InterPro DOMAIN/s: Prote	1297	17	123	402	280	1	123	221		404	66	2	5	1	4.81818	8	21
18007	at5g06160	protein_coding	splicing factor-related	Encodes a protein with similarity to pre-mRNA spli	ATROPOS (ATO); FUNCTIONS IN: zinc ion binding nucl	758	23	3327	3755	429	1	3327	3620		3757	46	4	6	1	4.41304	7	21
18000	at4g32060	protein_coding	calcium-binding EF hand family protein		calcium-binding EF hand family protein; FUNCTIONS	7686	851	1224	1433	210	1	1224	1335		1435	35	13	130	325	403.143	458	22
18018	at5g37260	protein_coding	Homeodomain-like superfamily protein	Encodes a MYB family transcription factor Circadia	REVEILLE 2 (RVE2); CONTAINS InterPro DOMAIN/s: SAN	6950	2213	1157	1616	460	1	1157	1308		1618	100	3	8	38	132.77	228	22
17974	at3g02300	protein_coding	Regulator of chromosome condensation (RCC1) family		Regulator of chromosome condensation (RCC1) family	2186	319	1639	1883	245	1	1639	1727		1885	81	3	29	101	114.321	124	22
18008	at5g09880	protein_coding	Splicing factor CC1-like		Splicing factor CC1-like; FUNCTIONS IN: RNA bindin	2628	348	1888	2486	599	1	1888	2298		2488	76	2	10	76	87.8553	102	22
17967	at2g26980	protein_coding	CBL-interacting protein kinase 3	encodes a serine-threonine protein kinase whose ex	CBL-interacting protein kinase 3 (CIPK3); CONTAINS	4135	220	1505	1993	489	1	1505	1725		1995	54	11	5	39	80.2593	123	22
18015	at5g22640	protein_coding	MORN (Membrane Occupation and Recognition Nexus) r	EMB1211 is a MORN (multiple membrane occupation a	embryo defective 1211 (emb1211); FUNCTIONS IN: mol	5773	165	2350	2619	270	1	2350	2510		2621	20	3	2	68	69.1	70	22
17950	at1g02840	protein_coding	RNA-binding (RRM/RBD/RNP motifs) family protein	SR1 is a plant homologue of the human general/alte	SR1; FUNCTIONS IN: RNA binding nucleotide binding	9223	143	1729	2193	465	1	1729	2037		2195	80	70	17	26	56.1	94	22
17993	at3g61860	protein_coding	RNA-binding (RRM/RBD/RNP motifs) family protein	encodes an arginine/serine-rich splicing factor. t	RSP31; FUNCTIONS IN: RNA binding nucleotide bindin	1377	287	1188	1985	798	1	1188	1309		1987	393	2	24	11	37.1349	74	22
17961	at1g78070	protein_coding	Transducin/WD40 repeat-like superfamily protein		Transducin/WD40 repeat-like superfamily protein; C	1470	116	804	2062	1259	1	804	1644		2064	44	2	14	18	25.25	29	22
17957	at1g36070	protein_coding	Transducin/WD40 repeat-like superfamily protein		Transducin/WD40 repeat-like superfamily protein; F	563	79	1789	3002	1214	1	1789	2188		3004	41	9	5	20	22.8049	25	22
17968	at2g39950	protein_coding			unknown protein; Has 978 Blast hits to 254 protein	1041	83	1737	3114	1378	1	1737	2426		3116	49	4	3	11	19.3878	25	22
17979	at3g06480	protein_coding	DEAD box RNA helicase family protein		DEAD box RNA helicase family protein; FUNCTIONS IN	1188	52	2586	2833	248	1	2586	2679		2835	62	11	6	7	16.4032	24	22
17977	at3g04490	protein_coding			unknown protein; BEST Arabidopsis thaliana protein	1217	64	7327	7762	436	1	7327	7503		7764	144	7	22	3	14.4097	32	22
18014	at5g20990	protein_coding	molybdopterin biosynthesis CNX1 protein / molybden	Involved in molybdenum cofactor (Moco) biosynthesi	B73; CONTAINS InterPro DOMAIN/s: Molybdenum cofact	2192	72	3684	4190	507	1	3684	3771		4192	104	5	3	5	11.5	21	22
17999	at4g27870	protein_coding	Vacuolar iron transporter (VIT) family protein		Vacuolar iron transporter (VIT) family protein; FU	3349	111	418	922	505	1	418	683		924	60	3	9	5	8.25	10	22
17951	at1g04120	protein_coding	multidrug resistance-associated protein 5	encodes a high-affinity inositol hexakisphosphate	multidrug resistance-associated protein 5 (MRP5);	1692	17	3101	3312	212	1	3101	3178		3314	50	4	3	4	8.2	10	22
17978	at3g04610	protein_coding	RNA-binding KH domain-containing protein		flowering locus KH domain (FLK); FUNCTIONS IN: RNA	1516	77	1851	3020	1170	1	1851	2289		3022	178	3	4	1	6.11236	10	22
18004	at5g01240	protein_coding	like AUXIN RESISTANT 1	Encodes LAX1 (LIKE AUXIN RESISTANT) a member of th	like AUXIN RESISTANT 1 (LAX1); CONTAINS InterPro D	2195	36	1645	2223	579	1	1645	2052		2225	89	2	4	3	4.48315	7	22
18020	at5g53010	protein_coding	calcium-transporting ATPase putative		calcium-transporting ATPase putative; FUNCTIONS IN	398	69	4245	4508	264	1	4245	4344		4510	84	3	3	2	4.34524	7	22
17969	at2g43235	protein_coding			unknown protein; FUNCTIONS IN: molecular_function	340	7	1168	1376	209	1	1168	1235		1378	42	2	3	3	3.92857	5	22
17955	at1g22860	protein_coding	Vacuolar sorting protein 39		Vacuolar sorting protein 39; FUNCTIONS IN: small G	437	59	4240	4538	299	1	4240	4376		4540	69	2	3	2	3.66667	6	22
17973	at3g02090	protein_coding	Insulinase (Peptidase family M16) protein		MPPBETA; FUNCTIONS IN: metalloendopeptidase activi	8963	15	747	1238	492	1	747	1119		1240	39	2	2	3	3.61538	4	22
17992	at3g57460	protein_coding	catalytics;metal ion binding		catalytics;metal ion binding; FUNCTIONS IN: cataly	1261	916	246	634	389	1	246	403		636	74	4	5	8	97.8243	191	23
18021	at5g54430	protein_coding	Adenine nucleotide alpha hydrolases-like superfami	Contains a universal stress protein domain. Protei	PHOS32; FUNCTIONS IN: molecular_function unknown;	1741	198	405	1806	1402	1	405	626		1808	92	2	3	17	25.2174	36	23
17950	at1g02840	protein_coding	RNA-binding (RRM/RBD/RNP motifs) family protein	SR1 is a plant homologue of the human general/alte	SR1; FUNCTIONS IN: RNA binding nucleotide binding	4848	55	1729	2193	465	1	1729	2037		2195	80	7	13	12	15.45	20	23
18007	at5g06160	protein_coding	splicing factor-related	Encodes a protein with similarity to pre-mRNA spli	ATROPOS (ATO); FUNCTIONS IN: zinc ion binding nucl	559	31	3327	3755	429	1	3327	3620		3757	46	6	8	6	7.76087	11	23
17995	at4g11900	protein_coding	S-locus lectin protein kinase family protein		S-locus lectin protein kinase family protein; FUNC	1353	284	540	818	279	1	540	647		820	56	2	2	6	7.14286	8	23
17953	at1g09195	protein_coding			FUNCTIONS IN: molecular_function unknown; INVOLVED	366	45	1138	1434	297	1	1138	1302		1436	42	2	2	5	5.88095	6	23
18018	at5g37260	protein_coding	Homeodomain-like superfamily protein	Encodes a MYB family transcription factor Circadia	REVEILLE 2 (RVE2); CONTAINS InterPro DOMAIN/s: SAN	4328	1435	1157	1616	460	1	1157	1308		1618	100	2	4	34	88.56	145	24
18008	at5g09880	protein_coding	Splicing factor CC1-like		Splicing factor CC1-like; FUNCTIONS IN: RNA bindin	1601	196	1888	2486	599	1	1888	2298		2488	76	2	3	45	51.2105	58	24
17950	at1g02840	protein_coding	RNA-binding (RRM/RBD/RNP motifs) family protein	SR1 is a plant homologue of the human general/alte	SR1; FUNCTIONS IN: RNA binding nucleotide binding	5582	82	1729	2193	465	1	1729	2037		2195	80	26	17	21	30.125	40	24
18015	at5g22640	protein_coding	MORN (Membrane Occupation and Recognition Nexus) r	EMB1211 is a MORN (multiple membrane occupation a	embryo defective 1211 (emb1211); FUNCTIONS IN: mol	1875	58	2350	2619	270	1	2350	2510		2621	20	2	2	25	27.6	31	24
17977	at3g04490	protein_coding			unknown protein; BEST Arabidopsis thaliana protein	1080	77	7327	7762	436	1	7327	7503		7764	144	14	18	9	20.9097	32	24
18007	at5g06160	protein_coding	splicing factor-related	Encodes a protein with similarity to pre-mRNA spli	ATROPOS (ATO); FUNCTIONS IN: zinc ion binding nucl	495	21	3327	3755	429	1	3327	3620		3757	46	4	7	5	7.15217	10	24
17975	at3g02990	protein_coding	heat shock transcription factor A1E	member of Heat Stress Transcription Factor (Hsf) f	heat shock transcription factor A1E (HSFA1E); FUNC	461	30	388	1355	968	1	388	989		1357	139	2	2	2	6.72662	12	24

## Sheet: All Genes
Gene		74 Genes
at1g02840
at3g57460
at3g04490
at4g32060
at5g09880
at2g26980
at1g36070
at1g22860
at5g37260
at5g54430
at5g24210
at5g06160
at1g53510
at1g73480
at3g07590
at3g61860
at2g39950
at4g36690
at4g11900
at3g06480
at2g25910
at1g04120
at4g27870
at3g13050
at5g46030
at5g22640
at3g01540
at2g25930
at1g78070
at1g33720
at5g02810
at1g11650
at3g51830
at3g16565
at5g53010
at3g01790
at3g04610
at4g33920
at3g02090
at3g53630
at3g02300
at1g08450
at5g55100
at3g06500
at3g12100
at5g17440
at5g24810
at4g12020
at5g20990
at2g13650
at5g56260
at4g27000
at5g14780
at3g03340
at4g10070
at4g38930
at3g55460
at3g02990
at3g28220
at3g19910
at1g09195
at4g18930
at5g13190
at5g01240
at2g43235
at5g05610
at2g26810
at2g01130
at5g17560
at5g55896
at3g15352
at3g09660
at5g60600

## Sheet: GO Terms - All Genes
GO_acc	term_type	Term	queryitem	querytotal	refitem	reftotal	pvalue	FDR	entries	entries_ref
GO:0006396	P	RNA processing	6	73	241	21925	0.00017	0.03	// AT4G18930 // AT3G61860 // AT5G55100 // AT5G09880 // AT3G55460 // AT4G36690	// AT3G50670 // AT1G48920 // AT5G28740 // AT2G40030 // AT1G14640 // AT3G04820 // AT5G12280 // AT3G17040 // AT3G12990 // AT3G07750 // AT3G55460 // AT2G20020 // AT1G51310 // AT1G17760 // AT2G47220 // AT5G18810 // AT1G30460 // AT4G24740 // AT5G51660 // AT1G09800 // AT1G54385 // AT1G28090 // AT3G19670 // AT1G50000 // AT1G09760 // AT1G55140 // AT1G73820 // AT3G23325 // AT5G23080 // AT3G43920 // AT1G69…
GO:0003723	F	RNA binding	11	73	479	21925	6.1e-07	7e-05	// AT4G10070 // AT3G61860 // AT1G02840 // AT5G55100 // AT5G09880 // AT3G55460 // AT4G27000 // AT1G11650 // AT2G01130 // AT2G25910 // AT4G36690	// AT3G50670 // AT4G26650 // AT1G14640 // AT5G18110 // AT5G55670 // AT4G24270 // AT1G67770 // AT2G47220 // AT2G25590 // AT1G71720 // AT4G21670 // AT1G71350 // AT1G28090 // AT3G11400 // AT3G53870 // AT3G49130 // AT5G65260 // AT5G48650 // AT4G02430 // AT1G01040 // AT1G11420 // AT1G60650 // AT5G13570 // AT2G13540 // AT2G07698 // AT1G50300 // AT1G72320 // ATCG01190 // AT2G44065 // AT5G58130 // AT4G17…
GO:0042623	F	ATPase activity, coupled	6	73	286	21925	0.00042	0.016	// AT3G01540 // AT3G06480 // AT3G09660 // AT1G04120 // AT5G53010 // AT2G01130	// AT1G06190 // AT5G03910 // AT3G21090 // AT3G47950 // AT2G01320 // AT1G10680 // AT4G33520 // AT1G30420 // AT1G75510 // AT5G57350 // AT3G47730 // AT5G08110 // AT1G28010 // AT5G50920 // AT5G54910 // AT4G02060 // AT4G30190 // AT5G60990 // AT5G44240 // AT1G79890 // AT5G58870 // AT1G18660 // AT1G51380 // AT3G28390 // AT1G71280 // AT2G36070 // AT4G15850 // AT3G21250 // AT1G10130 // AT2G47250 // AT1G50…
GO:0003676	F	nucleic acid binding	20	73	2691	21925	0.00039	0.016	// AT4G10070 // AT5G05610 // AT4G12020 // AT1G02840 // AT2G25930 // AT5G55100 // AT2G25910 // AT5G37260 // AT5G09880 // AT3G06480 // AT3G09660 // AT3G55460 // AT3G16565 // AT4G27000 // AT1G11650 // AT2G01130 // AT3G04610 // AT3G02990 // AT4G36690 // AT3G61860	// AT3G50670 // AT3G50890 // AT2G03270 // AT5G06710 // AT1G58050 // AT5G55670 // AT5G64530 // AT3G57370 // AT2G47220 // AT2G43010 // AT2G25590 // AT1G71720 // AT2G02470 // AT2G04890 // AT4G17380 // AT5G53960 // AT4G02590 // AT5G59570 // AT4G12040 // AT4G26310 // AT1G76010 // AT3G53870 // AT5G46280 // AT2G35940 // AT5G05570 // AT3G50700 // AT2G03470 // AT1G16280 // AT3G56150 // AT2G22600 // AT5G65…
GO:0016887	F	ATPase activity	6	73	381	21925	0.0018	0.052	// AT3G01540 // AT3G06480 // AT3G09660 // AT1G04120 // AT5G53010 // AT2G01130	// AT1G06190 // AT5G44790 // AT3G47950 // AT5G57350 // AT5G54910 // AT1G04730 // AT2G20140 // AT2G25610 // AT5G58870 // AT1G18660 // AT2G21410 // AT5G26860 // AT1G10130 // AT1G35530 // AT1G16280 // AT4G36580 // AT1G01040 // AT1G19910 // AT5G39840 // AT4G25120 // AT1G06690 // AT3G10670 // AT2G36380 // AT1G79950 // AT1G30400 // AT4G32530 // AT2G26140 // AT2G07750 // AT2G01440 // AT4G37270 // AT1G28…
GO:0007165	P	signal transduction	6	73	642	21925	0.021	0.42	// AT1G53510 // AT2G25930 // AT5G20990 // AT5G60600 // AT5G02810 // AT2G26980	// AT5G06870 // AT5G44790 // AT5G44870 // AT1G80680 // AT4G30610 // AT5G22400 // AT1G56010 // AT5G57210 // AT1G56160 // AT2G20142 // AT2G43010 // AT1G61105 // AT3G04210 // AT1G72840 // AT3G02460 // AT4G04110 // AT3G15920 // AT1G05630 // AT1G72260 // AT1G19180 // AT1G61690 // AT5G25910 // AT2G03300 // AT3G45530 // AT3G12890 // AT4G02180 // AT2G39940 // AT3G52400 // AT1G13910 // AT5G67030 // AT2G02…
GO:0000003	P	reproduction	7	73	799	21925	0.017	0.42	// AT5G06160 // AT3G03340 // AT2G25930 // AT5G37260 // AT4G11900 // AT3G04610 // AT5G22640	// AT5G48230 // AT1G80680 // AT1G13980 // AT5G15800 // AT5G41480 // AT3G55610 // AT3G46330 // AT5G60910 // AT2G41280 // AT3G24560 // AT3G61910 // AT2G35210 // AT5G20490 // AT3G08850 // AT1G79730 // AT4G02590 // AT1G08910 // AT1G47260 // AT5G49030 // AT2G32950 // AT5G63420 // AT1G19180 // AT5G62640 // AT5G21140 // AT1G75890 // AT5G07530 // AT1G25450 // AT4G13640 // AT5G54650 // AT1G64520 // AT3G29…
GO:0006139	P	nucleobase, nucleoside, nucleotide and nucleic acid metabolic process	13	73	2011	21925	0.015	0.42	// AT5G05610 // AT4G18930 // AT3G61860 // AT5G55100 // AT5G37260 // AT5G09880 // AT3G09660 // AT3G55460 // AT3G16565 // AT5G53010 // AT5G56260 // AT2G25910 // AT4G36690	// AT3G50670 // AT1G06190 // AT3G57370 // AT5G06710 // AT3G14790 // AT3G10690 // AT2G47220 // AT2G02470 // AT4G17380 // AT5G53960 // AT4G02590 // AT5G59570 // AT3G50700 // AT1G07910 // AT5G59710 // AT5G44480 // AT1G10520 // AT1G53320 // AT4G02020 // AT3G06950 // AT2G20980 // AT3G19860 // AT3G15150 // AT3G54390 // AT5G08130 // AT1G10450 // AT2G25100 // AT3G56530 // AT5G66980 // AT1G43860 // AT2G13…
GO:0022414	P	reproductive process	7	73	785	21925	0.016	0.42	// AT5G06160 // AT3G03340 // AT2G25930 // AT5G37260 // AT4G11900 // AT3G04610 // AT5G22640	// AT5G48230 // AT1G80680 // AT1G13980 // AT5G15800 // AT5G41480 // AT3G55610 // AT3G46330 // AT5G60910 // AT2G41280 // AT3G24560 // AT3G61910 // AT2G35210 // AT5G20490 // AT3G08850 // AT1G79730 // AT4G02590 // AT1G08910 // AT1G47260 // AT5G49030 // AT2G32950 // AT5G63420 // AT1G19180 // AT5G62640 // AT5G21140 // AT5G07530 // AT1G25450 // AT4G13640 // AT5G54650 // AT1G64520 // AT3G29290 // AT5G48…
GO:0023046	P	signaling process	6	73	647	21925	0.021	0.42	// AT1G53510 // AT2G25930 // AT5G20990 // AT5G60600 // AT5G02810 // AT2G26980	// AT5G06870 // AT5G44790 // AT5G44870 // AT1G80680 // AT4G30610 // AT5G22400 // AT1G56010 // AT5G57210 // AT1G56160 // AT2G20142 // AT2G43010 // AT1G61105 // AT1G72840 // AT3G02460 // AT4G04110 // AT3G15920 // AT1G05630 // AT1G72260 // AT1G19180 // AT1G61690 // AT5G25910 // AT2G03300 // AT3G45530 // AT3G12890 // AT4G02180 // AT2G39940 // AT3G52400 // AT1G13910 // AT5G67030 // AT2G02710 // AT5G48…
GO:0016070	P	RNA metabolic process	9	73	1003	21925	0.0062	0.42	// AT5G05610 // AT4G18930 // AT3G61860 // AT5G55100 // AT5G09880 // AT3G55460 // AT3G16565 // AT5G56260 // AT4G36690	// AT3G50670 // AT5G09920 // AT4G04450 // AT3G53200 // AT5G06710 // AT5G35610 // AT2G17730 // AT4G22950 // AT4G19550 // AT1G56040 // AT4G23550 // AT5G15380 // AT1G56160 // AT5G22760 // AT2G47220 // AT1G01380 // AT4G14342 // AT5G25030 // AT5G66320 // AT5G51660 // AT4G31690 // ATCG00180 // AT2G02470 // AT1G28090 // AT1G14640 // AT1G50000 // AT1G73820 // AT5G49030 // AT5G01230 // AT1G06180 // AT5G14…
GO:0007242	P	intracellular signaling cascade	5	73	396	21925	0.011	0.42	// AT5G20990 // AT5G60600 // AT2G26980 // AT2G25930 // AT5G02810	// AT5G44790 // AT1G80680 // AT4G30610 // AT1G56010 // AT5G57210 // AT1G56160 // AT2G43010 // AT3G02460 // AT3G15920 // AT1G05630 // AT1G19180 // AT5G47370 // AT3G45530 // AT3G12890 // AT4G02180 // AT2G39940 // AT3G52400 // AT5G67030 // AT5G54310 // AT1G08700 // AT3G51770 // AT5G08130 // AT3G49350 // AT5G40280 // AT2G19860 // AT1G72260 // AT5G06950 // AT3G59060 // AT4G33950 // AT1G30925 // AT1G72…
GO:0023060	P	signal transmission	6	73	647	21925	0.021	0.42	// AT1G53510 // AT2G25930 // AT5G20990 // AT5G60600 // AT5G02810 // AT2G26980	// AT5G06870 // AT5G44790 // AT5G44870 // AT1G80680 // AT4G30610 // AT5G22400 // AT1G56010 // AT5G57210 // AT1G56160 // AT2G20142 // AT2G43010 // AT1G61105 // AT1G72840 // AT3G02460 // AT4G04110 // AT3G15920 // AT1G05630 // AT1G72260 // AT1G19180 // AT1G61690 // AT5G25910 // AT2G03300 // AT3G45530 // AT3G12890 // AT4G02180 // AT2G39940 // AT3G52400 // AT1G13910 // AT5G67030 // AT2G02710 // AT5G48…
GO:0006807	P	nitrogen compound metabolic process	14	73	2430	21925	0.029	0.46	// AT5G05610 // AT4G18930 // AT3G61860 // AT5G55100 // AT5G37260 // AT5G09880 // AT3G09660 // AT3G55460 // AT3G16565 // AT5G53010 // AT5G20990 // AT5G56260 // AT2G25910 // AT4G36690	// AT3G50670 // AT1G06190 // AT3G57370 // AT1G50090 // AT3G14790 // AT1G31180 // AT3G10690 // AT2G47220 // AT4G12280 // AT5G06710 // AT2G02470 // AT5G28237 // AT5G53960 // AT4G02590 // AT5G59570 // AT1G31670 // AT5G49520 // AT3G50700 // AT1G07910 // AT5G59710 // AT2G28350 // AT5G44480 // AT1G10520 // AT1G53320 // AT4G02020 // AT1G31690 // AT4G34570 // AT3G06950 // AT2G20980 // AT3G19860 // AT3G15…
GO:0023052	P	signaling	7	73	877	21925	0.027	0.46	// AT1G53510 // AT2G25930 // AT5G20990 // AT4G11900 // AT5G60600 // AT5G02810 // AT2G26980	// AT2G25180 // AT5G44790 // AT1G14390 // AT5G44870 // AT3G44320 // AT1G80680 // AT4G30610 // AT5G22400 // AT1G56010 // AT5G06870 // AT5G57210 // AT3G24240 // AT1G56160 // AT2G20142 // AT4G16960 // AT2G43010 // AT2G24130 // AT3G18040 // AT1G61105 // AT1G25320 // AT1G72840 // AT3G02460 // AT4G04110 // AT3G15920 // AT1G05630 // AT1G72260 // AT3G10800 // AT1G61690 // AT5G07530 // AT2G23300 // AT5G20…
GO:0051704	P	multi-organism process	5	73	540	21925	0.035	0.51	// AT3G12100 // AT5G54430 // AT4G11900 // AT5G60600 // AT3G15352	// AT5G46050 // AT1G61850 // AT4G09950 // AT5G13740 // AT1G56160 // AT5G51700 // AT4G37150 // AT4G31750 // AT1G64070 // AT3G15020 // AT3G59760 // AT5G01650 // AT1G19180 // AT5G10550 // AT5G07530 // AT1G25450 // AT5G25910 // AT1G01040 // AT1G05010 // AT5G44370 // AT2G39940 // AT1G45145 // AT3G52400 // AT4G26850 // AT2G30770 // AT3G11900 // AT1G75050 // AT1G10760 // AT2G22010 // AT1G22070 // AT2G30…
GO:0051716	P	cellular response to stimulus	5	73	572	21925	0.043	0.58	// AT5G20990 // AT5G60600 // AT2G26980 // AT2G25930 // AT5G02810	// AT2G32920 // AT2G25180 // AT5G44790 // AT4G03550 // AT3G44320 // AT1G64030 // AT4G30610 // AT1G56160 // AT2G43010 // AT4G25290 // AT4G17380 // AT3G59380 // AT2G32950 // AT4G22300 // AT1G19180 // AT4G20910 // AT5G47370 // AT5G20410 // AT1G01040 // AT1G10520 // AT3G57300 // AT3G12890 // AT4G25120 // AT2G39940 // AT3G52400 // AT2G13540 // AT5G66130 // AT5G67030 // AT3G49630 // AT5G54250 // AT5G40…
GO:0010033	P	response to organic substance	6	73	803	21925	0.052	0.65	// AT2G25930 // AT5G54430 // AT5G37260 // AT5G20990 // AT5G60600 // AT2G26980	// AT5G46050 // AT3G20780 // AT3G53200 // AT4G11660 // AT5G25610 // AT1G80680 // AT4G30610 // AT4G33050 // AT4G37390 // AT4G23550 // AT3G55610 // AT5G66700 // AT1G56160 // AT5G44790 // AT5G12870 // AT3G43120 // AT5G13370 // AT1G23030 // AT1G74950 // AT5G50600 // AT1G19220 // AT1G05630 // AT1G06180 // AT4G16110 // AT2G35940 // AT1G19180 // AT4G20910 // AT5G25910 // AT1G64520 // AT3G06490 // AT3G16…
GO:0042221	P	response to chemical stimulus	8	73	1318	21925	0.072	0.85	// AT2G25930 // AT5G54430 // AT5G37260 // AT3G55460 // AT3G15352 // AT5G20990 // AT5G60600 // AT2G26980	// AT5G46050 // AT2G25180 // AT3G53200 // AT1G33080 // AT4G11660 // AT5G25610 // AT4G11280 // AT5G13740 // AT1G80680 // AT4G30610 // AT3G55730 // AT4G33050 // AT4G37390 // AT4G23550 // AT3G55610 // AT5G66700 // AT1G56160 // AT5G44790 // AT5G12870 // AT5G26920 // AT3G43120 // AT5G25890 // AT5G13370 // AT1G23030 // AT4G21670 // AT1G74950 // AT1G71030 // AT4G27630 // AT4G25000 // AT3G17860 // AT5G50…
GO:0003006	P	reproductive developmental process	5	73	699	21925	0.084	0.93	// AT5G06160 // AT5G37260 // AT3G04610 // AT5G22640 // AT2G25930	// AT5G48230 // AT1G80680 // AT1G13980 // AT5G15800 // AT5G41480 // AT3G55610 // AT3G46330 // AT5G60910 // AT2G41280 // AT3G24560 // AT3G61910 // AT2G35210 // AT5G20490 // AT3G08850 // AT1G79730 // AT1G23420 // AT1G08910 // AT1G47260 // AT5G49030 // AT2G32950 // AT5G63420 // AT1G19180 // AT5G62640 // AT5G21140 // AT4G20910 // AT4G21330 // AT2G28350 // AT5G54650 // AT1G64520 // AT3G29290 // AT5G48…
GO:0044238	P	primary metabolic process	22	73	5656	21925	0.24	1	// AT5G05610 // AT5G55100 // AT3G09660 // AT3G55460 // AT3G02090 // AT5G53010 // AT3G01790 // AT4G36690 // AT2G25910 // AT5G37260 // AT5G09880 // AT3G57460 // AT4G38930 // AT5G56260 // AT4G18930 // AT3G61860 // AT4G33920 // AT5G60600 // AT5G24210 // AT3G16565 // AT5G20990 // AT4G11900	// AT1G06190 // AT4G17380 // AT1G76490 // AT5G59710 // AT5G06000 // AT5G02070 // AT1G53320 // AT1G51780 // AT1G50430 // AT3G52010 // AT2G25100 // AT5G33370 // AT3G01510 // AT5G55810 // AT1G20600 // AT5G45990 // AT4G04870 // AT1G30925 // AT1G06990 // AT4G12460 // AT2G05990 // AT3G13740 // AT5G53140 // AT5G03650 // AT1G74080 // AT3G58140 // AT5G16310 // AT2G28970 // AT3G02090 // AT3G44610 // AT1G18…
GO:0044249	P	cellular biosynthetic process	8	73	2845	21925	0.75	1	// AT5G05610 // AT5G37260 // AT3G09660 // AT3G16565 // AT5G53010 // AT5G20990 // AT3G01790 // AT5G60600	// AT1G06190 // AT1G11720 // AT3G57370 // AT5G06710 // AT1G69180 // AT1G09690 // AT3G57170 // AT3G14790 // AT1G31180 // AT3G14990 // AT2G32440 // AT3G14550 // AT4G02500 // AT2G02470 // AT5G28237 // AT1G51140 // AT4G02590 // AT5G59570 // AT3G01020 // AT4G26310 // AT3G53870 // AT3G50700 // AT1G76490 // AT4G22950 // AT5G10920 // AT5G59710 // AT2G28350 // AT5G20410 // AT5G06000 // AT5G48300 // AT1G10…
GO:0034645	P	cellular macromolecule biosynthetic process	5	73	1959	21925	0.79	1	// AT3G09660 // AT5G05610 // AT3G16565 // AT5G37260 // AT3G01790	// AT1G11720 // AT3G57370 // AT5G06710 // AT1G09690 // AT3G57170 // AT2G02470 // AT1G51140 // AT4G02590 // AT5G59570 // AT4G26310 // AT3G53870 // AT3G50700 // AT4G22950 // AT5G59710 // AT5G06000 // AT5G48300 // AT1G10520 // AT1G53320 // AT5G45775 // AT5G47930 // AT1G16040 // AT5G16130 // AT2G20980 // AT3G19860 // AT3G15150 // AT5G02450 // AT4G02930 // AT5G08130 // AT1G10450 // AT3G56530 // AT3G56…
GO:0007275	P	multicellular organismal development	5	73	1395	21925	0.5	1	// AT5G06160 // AT5G37260 // AT3G04610 // AT5G22640 // AT2G25930	// AT5G48230 // AT1G13980 // AT5G64530 // AT2G34630 // AT2G43010 // AT1G49040 // AT1G03160 // AT1G79730 // AT1G23420 // AT3G59380 // AT2G35940 // AT5G21140 // AT4G21330 // AT5G54650 // AT1G64520 // AT5G48300 // AT4G02020 // AT4G31820 // AT5G13180 // AT5G55250 // AT5G62800 // AT5G58710 // AT3G10670 // AT3G15150 // AT1G30610 // AT1G23080 // AT1G02820 // AT3G10500 // AT1G69940 // AT1G60170 // AT5G48…
GO:0044267	P	cellular protein metabolic process	6	73	1964	21925	0.65	1	// AT4G33920 // AT3G16565 // AT5G20990 // AT3G01790 // AT4G38930 // AT4G11900	// AT3G57370 // AT1G09690 // AT1G29730 // AT1G28390 // AT3G08910 // AT1G79730 // AT4G26310 // AT3G53870 // AT1G44160 // AT5G61560 // AT3G05050 // AT4G04500 // AT1G64520 // AT5G06000 // AT4G05050 // AT5G02070 // AT1G14650 // AT5G45775 // AT4G03510 // AT5G47930 // AT1G16040 // AT5G16130 // AT5G62800 // AT5G58710 // AT5G07620 // AT5G07150 // AT1G80060 // AT1G76700 // AT1G16440 // AT5G02450 // AT4G26…
GO:0044260	P	cellular macromolecule metabolic process	16	73	3835	21925	0.2	1	// AT5G05610 // AT4G18930 // AT3G61860 // AT5G55100 // AT4G33920 // AT4G11900 // AT5G37260 // AT5G09880 // AT3G09660 // AT3G55460 // AT3G16565 // AT5G20990 // AT3G01790 // AT4G38930 // AT5G56260 // AT4G36690	// AT3G50670 // AT2G17580 // AT1G11720 // AT3G57370 // AT5G06710 // AT2G18300 // AT1G09690 // AT1G29730 // AT5G43650 // AT1G28390 // AT3G10690 // AT2G47220 // AT2G01120 // AT3G08910 // AT2G02470 // AT2G04890 // AT4G17380 // AT5G53960 // AT4G02590 // AT5G59570 // AT4G26310 // AT3G53870 // AT4G17600 // AT1G44160 // AT3G50700 // AT5G61560 // AT3G05050 // AT4G22950 // AT4G04500 // AT5G59710 // AT2G28…
GO:0050789	P	regulation of biological process	11	73	2226	21925	0.12	1	// AT5G06160 // AT5G05610 // AT5G56260 // AT2G25930 // AT5G37260 // AT1G53510 // AT5G20990 // AT3G04610 // AT5G60600 // AT5G02810 // AT2G26980	// AT5G44790 // AT5G06710 // AT1G13980 // AT3G57370 // AT5G51700 // AT5G05970 // AT2G02470 // AT2G04890 // AT1G79730 // AT1G51140 // AT4G02590 // AT5G59570 // AT1G35540 // AT4G22300 // AT3G50700 // AT5G59710 // AT2G03300 // AT1G53320 // AT1G14400 // AT4G02020 // AT4G31820 // AT5G21090 // AT3G19860 // AT5G48780 // AT3G15150 // AT3G21210 // AT3G54390 // AT5G08130 // AT1G10450 // AT3G43230 // AT3G56…
GO:0010467	P	gene expression	10	73	2034	21925	0.14	1	// AT5G05610 // AT4G18930 // AT3G61860 // AT5G55100 // AT5G37260 // AT5G09880 // AT3G55460 // AT3G16565 // AT3G01790 // AT4G36690	// AT3G50670 // AT3G57370 // AT5G06710 // AT1G09690 // AT2G47220 // AT5G51700 // AT2G02470 // AT1G51140 // AT4G02590 // AT5G59570 // AT4G26310 // AT3G53870 // AT3G50700 // AT4G22950 // AT5G59710 // AT5G06000 // AT1G53320 // AT5G45775 // AT4G02020 // AT5G47930 // AT5G16130 // AT3G06950 // AT3G19860 // AT5G02450 // AT3G54390 // AT5G08130 // AT1G10450 // AT3G56530 // AT3G56020 // AT2G33710 // AT2G44…
GO:0065007	P	biological regulation	12	73	2604	21925	0.15	1	// AT5G06160 // AT5G05610 // AT5G56260 // AT2G25930 // AT5G37260 // AT1G53510 // AT1G04120 // AT5G20990 // AT3G04610 // AT5G60600 // AT5G02810 // AT2G26980	// AT5G44790 // AT5G06710 // AT1G13980 // AT4G37390 // AT4G10920 // AT5G51700 // AT1G49040 // AT3G53570 // AT2G02470 // AT2G04890 // AT1G79730 // AT1G51140 // AT4G02590 // AT5G59570 // AT5G49520 // AT1G35540 // AT4G22300 // AT3G50700 // AT5G59710 // AT2G28350 // AT2G03300 // AT1G53320 // AT1G14400 // AT4G02020 // AT4G31820 // AT4G17030 // AT4G33090 // AT5G21090 // AT3G19860 // AT5G48780 // AT3G15…
GO:0032502	P	developmental process	5	73	1535	21925	0.59	1	// AT5G06160 // AT5G37260 // AT3G04610 // AT5G22640 // AT2G25930	// AT5G48230 // AT1G13980 // AT5G64530 // AT2G34630 // AT2G43010 // AT1G49040 // AT1G03160 // AT1G79730 // AT1G23420 // AT3G59380 // AT2G35940 // AT5G21140 // AT4G21330 // AT5G54650 // AT1G64520 // AT5G48300 // AT4G02020 // AT2G39700 // AT4G31820 // AT5G13180 // AT5G55250 // AT4G17030 // AT5G62800 // AT5G58710 // AT3G10670 // AT3G15150 // AT1G30610 // AT1G23080 // AT1G02820 // AT3G10500 // AT1G69…
GO:0032501	P	multicellular organismal process	6	73	1452	21925	0.35	1	// AT5G06160 // AT2G25930 // AT5G37260 // AT4G11900 // AT3G04610 // AT5G22640	// AT5G48230 // AT1G13980 // AT5G64530 // AT2G34630 // AT2G43010 // AT1G49040 // AT1G03160 // AT1G79730 // AT1G23420 // AT3G59380 // AT2G35940 // AT5G21140 // AT4G21330 // AT5G54650 // AT1G64520 // AT5G48300 // AT4G02020 // AT4G31820 // AT5G13180 // AT5G55250 // AT5G62800 // AT5G58710 // AT3G10670 // AT3G15150 // AT1G30610 // AT1G23080 // AT1G02820 // AT3G10500 // AT1G69940 // AT1G60170 // AT5G48…
GO:0006810	P	transport	5	73	1298	21925	0.44	1	// AT3G12100 // AT2G13650 // AT5G53010 // AT3G13050 // AT5G01240	// AT5G46050 // AT2G16380 // AT1G33080 // AT1G65550 // AT3G25410 // AT4G39700 // AT1G16240 // AT1G80680 // AT1G01910 // AT5G26980 // AT1G12100 // AT3G22942 // AT4G32530 // AT5G59840 // AT2G25610 // AT4G21680 // AT1G64890 // AT1G71050 // AT2G15050 // AT5G33280 // AT5G08690 // AT2G10940 // AT3G24840 // AT2G38100 // AT2G34250 // AT2G27130 // AT2G25810 // AT3G29070 // AT1G71680 // AT2G46320 // AT3G43…
GO:0050794	P	regulation of cellular process	10	73	2024	21925	0.13	1	// AT5G06160 // AT5G05610 // AT2G25930 // AT5G37260 // AT1G53510 // AT5G20990 // AT5G56260 // AT5G60600 // AT5G02810 // AT2G26980	// AT5G44790 // AT5G06710 // AT1G13980 // AT3G57370 // AT2G43010 // AT5G05970 // AT2G02470 // AT2G04890 // AT1G51140 // AT4G02590 // AT5G59570 // AT1G35540 // AT4G22300 // AT3G50700 // AT5G59710 // AT2G03300 // AT1G53320 // AT5G21090 // AT3G19860 // AT5G48780 // AT3G15150 // AT3G21210 // AT3G54390 // AT5G08130 // AT1G10450 // AT3G43230 // AT3G56530 // AT2G19690 // AT3G05870 // AT5G06950 // AT2G33…
GO:0006950	P	response to stress	7	73	1564	21925	0.26	1	// AT2G25930 // AT5G14780 // AT5G54430 // AT5G37260 // AT3G55460 // AT1G04120 // AT5G60600	// AT3G47520 // AT5G51700 // AT4G37150 // AT1G12290 // AT4G17380 // AT1G64070 // AT3G15020 // AT3G53870 // AT5G01650 // AT1G35537 // AT4G02600 // AT5G20410 // AT1G10520 // AT2G26740 // AT1G20510 // AT1G15020 // AT1G75280 // AT1G45145 // AT5G54250 // AT5G48780 // AT5G26030 // AT5G06950 // AT2G30350 // AT5G08620 // AT3G27831 // AT4G33870 // AT4G04650 // AT3G27835 // AT4G28680 // AT3G06370 // AT1G74…
GO:0008152	P	metabolic process	22	73	6708	21925	0.58	1	// AT5G05610 // AT5G55100 // AT3G09660 // AT3G55460 // AT3G02090 // AT5G53010 // AT3G01790 // AT4G36690 // AT2G25910 // AT5G37260 // AT5G09880 // AT3G57460 // AT4G38930 // AT5G56260 // AT4G18930 // AT3G61860 // AT4G33920 // AT5G60600 // AT5G24210 // AT3G16565 // AT5G20990 // AT4G11900	// AT1G06190 // AT4G22890 // AT2G41880 // AT3G46720 // AT3G15530 // AT4G17380 // AT5G05570 // AT1G76490 // AT5G59710 // AT5G06000 // AT5G62480 // AT5G02070 // AT1G53320 // AT1G31690 // AT1G51780 // AT3G06420 // AT1G50430 // AT3G52010 // AT2G25100 // AT5G33370 // AT3G01510 // AT5G55810 // AT1G33980 // AT1G20600 // AT5G45990 // AT4G04870 // AT1G30925 // AT1G06990 // AT4G12460 // AT2G05990 // AT3G13…
GO:0051234	P	establishment of localization	5	73	1303	21925	0.44	1	// AT3G12100 // AT2G13650 // AT5G53010 // AT3G13050 // AT5G01240	// AT5G46050 // AT2G16380 // AT1G33080 // AT1G65550 // AT3G25410 // AT4G39700 // AT1G16240 // AT1G80680 // AT1G01910 // AT5G26980 // AT1G12100 // AT3G22942 // AT4G32530 // AT5G59840 // AT2G25610 // AT4G21680 // AT1G64890 // AT1G71050 // AT2G15050 // AT5G33280 // AT5G08690 // AT2G10940 // AT3G24840 // AT2G38100 // AT2G34250 // AT2G27130 // AT2G25810 // AT3G29070 // AT1G71680 // AT2G46320 // AT3G43…
GO:0051179	P	localization	5	73	1358	21925	0.48	1	// AT3G12100 // AT2G13650 // AT5G53010 // AT3G13050 // AT5G01240	// AT5G46050 // AT2G16380 // AT4G03550 // AT1G33080 // AT1G65550 // AT3G25410 // AT4G39700 // AT1G16240 // AT1G80680 // AT1G01910 // AT3G50380 // AT5G26980 // AT1G12100 // AT3G22942 // AT4G32530 // AT5G59840 // AT2G25610 // AT4G21680 // AT1G64890 // AT1G71050 // AT2G15050 // AT5G33280 // AT5G08690 // AT2G10940 // AT3G24840 // AT2G38100 // AT2G34250 // AT2G27130 // AT2G25810 // AT3G29070 // AT1G71…
GO:0009628	P	response to abiotic stimulus	5	73	959	21925	0.22	1	// AT5G37260 // AT1G04120 // AT2G26980 // AT2G25930 // AT5G02810	// AT5G49730 // AT4G40010 // AT3G22104 // AT3G47950 // AT5G46050 // AT5G25610 // AT2G17730 // AT4G22950 // AT3G47520 // AT4G37590 // AT2G46970 // AT5G08590 // AT4G33000 // AT5G49720 // AT3G55610 // AT5G27100 // AT3G15620 // AT5G16820 // AT3G55990 // AT3G61850 // AT2G43010 // AT1G23740 // AT1G71030 // AT5G43060 // AT3G12390 // AT2G32950 // AT1G09210 // AT5G48410 // AT5G62640 // AT1G25450 // AT1G20…
GO:0019538	P	protein metabolic process	8	73	2353	21925	0.53	1	// AT4G33920 // AT3G02090 // AT5G20990 // AT3G16565 // AT3G57460 // AT3G01790 // AT4G38930 // AT4G11900	// AT3G57370 // AT1G09690 // AT1G29730 // AT1G28390 // AT3G09170 // AT3G08910 // AT5G28235 // AT1G79730 // AT5G43100 // AT4G26310 // AT3G53870 // AT1G44160 // AT5G61560 // AT3G05050 // AT4G04500 // AT1G64520 // AT5G06000 // AT4G05050 // AT5G02070 // AT1G14650 // AT5G45775 // AT4G03510 // AT5G47930 // AT1G16040 // AT5G16130 // AT5G62800 // AT5G58710 // AT1G67840 // AT1G51780 // AT5G07150 // AT1G80…
GO:0050896	P	response to stimulus	12	73	2664	21925	0.17	1	// AT2G25930 // AT5G14780 // AT5G54430 // AT5G37260 // AT5G20990 // AT3G55460 // AT1G04120 // AT3G15352 // AT3G12100 // AT5G60600 // AT5G02810 // AT2G26980	// AT5G44790 // AT5G25610 // AT3G47520 // AT4G37390 // AT1G53350 // AT5G51700 // AT4G37150 // AT1G12290 // AT1G78300 // AT4G17380 // AT5G50600 // AT1G64070 // AT3G15020 // AT3G53870 // AT5G01650 // AT1G35537 // AT4G02600 // AT5G20410 // AT5G48300 // AT5G48655 // AT1G10520 // AT2G26740 // AT5G44370 // AT1G20510 // AT1G15020 // AT4G31820 // AT1G75280 // AT1G45145 // AT1G03010 // AT1G30580 // AT3G51…
GO:0009058	P	biosynthetic process	8	73	3005	21925	0.8	1	// AT5G05610 // AT5G37260 // AT3G09660 // AT3G16565 // AT5G53010 // AT5G20990 // AT3G01790 // AT5G60600	// AT1G06190 // AT1G11720 // AT3G57370 // AT5G06710 // AT1G69180 // AT1G09690 // AT3G57170 // AT3G14790 // AT1G31180 // AT3G14990 // AT2G32440 // AT4G20330 // AT3G14550 // AT4G02500 // AT2G02470 // AT5G28237 // AT1G51140 // AT4G02590 // AT5G59570 // AT3G24090 // AT3G01020 // AT4G26310 // AT3G53870 // AT3G50700 // AT1G76490 // AT4G22950 // AT5G10920 // AT5G59710 // AT2G28350 // AT5G20410 // AT5G06…
GO:0044237	P	cellular metabolic process	19	73	5338	21925	0.41	1	// AT4G11900 // AT5G05610 // AT4G18930 // AT3G61860 // AT5G55100 // AT4G33920 // AT2G25910 // AT5G37260 // AT5G09880 // AT3G09660 // AT3G55460 // AT3G16565 // AT5G53010 // AT5G20990 // AT3G01790 // AT4G38930 // AT5G56260 // AT5G60600 // AT4G36690	// AT3G50670 // AT1G06190 // AT4G22890 // AT1G11720 // AT3G57370 // AT1G50090 // AT2G18300 // AT1G69180 // AT1G09690 // AT1G29730 // AT5G43650 // AT2G41880 // AT1G28390 // AT3G14790 // AT1G31180 // AT3G10690 // AT3G14990 // AT2G47220 // AT2G36580 // AT2G01120 // AT2G32440 // AT4G20330 // AT3G08910 // AT4G37150 // AT5G06710 // AT2G02470 // AT2G04890 // AT5G28237 // AT5G53960 // AT4G02590 // AT5G59…
GO:0043170	P	macromolecule metabolic process	18	73	4298	21925	0.17	1	// AT4G11900 // AT5G05610 // AT4G18930 // AT3G61860 // AT5G55100 // AT4G33920 // AT3G02090 // AT5G37260 // AT5G09880 // AT3G09660 // AT3G55460 // AT3G16565 // AT5G20990 // AT3G57460 // AT3G01790 // AT4G38930 // AT5G56260 // AT4G36690	// AT3G50670 // AT2G17580 // AT1G11720 // AT3G57370 // AT5G06710 // AT2G18300 // AT1G09690 // AT1G29730 // AT5G43650 // AT1G28390 // AT3G10690 // AT3G09170 // AT2G47220 // AT2G01120 // AT5G51700 // AT3G08910 // AT2G02470 // AT2G04890 // AT4G17380 // AT5G53960 // AT4G02590 // AT5G59570 // AT5G43100 // AT4G26310 // AT3G53870 // AT4G17600 // AT1G44160 // AT3G50700 // AT5G61560 // AT3G05050 // AT4G22…
GO:0009059	P	macromolecule biosynthetic process	5	73	1981	21925	0.8	1	// AT3G09660 // AT5G05610 // AT3G16565 // AT5G37260 // AT3G01790	// AT1G11720 // AT3G57370 // AT5G06710 // AT1G09690 // AT3G57170 // AT2G02470 // AT1G51140 // AT4G02590 // AT5G59570 // AT4G26310 // AT3G53870 // AT3G50700 // AT4G22950 // AT5G59710 // AT5G06000 // AT5G48300 // AT1G10520 // AT1G53320 // AT5G45775 // AT5G47930 // AT1G16040 // AT5G16130 // AT2G20980 // AT3G19860 // AT3G15150 // AT5G02450 // AT4G02930 // AT5G08130 // AT1G10450 // AT3G56530 // AT3G56…
GO:0009987	P	cellular process	25	73	7211	21925	0.45	1	// AT5G06160 // AT5G05610 // AT5G55100 // AT3G09660 // AT3G55460 // AT3G16565 // AT5G53010 // AT3G01790 // AT4G36690 // AT1G04120 // AT5G60600 // AT2G25930 // AT5G37260 // AT5G09880 // AT4G38930 // AT5G56260 // AT5G02810 // AT2G26980 // AT1G53510 // AT4G18930 // AT3G61860 // AT4G33920 // AT2G25910 // AT5G20990 // AT4G11900	// AT1G06190 // AT3G05470 // AT4G22890 // AT5G44790 // AT2G43010 // AT1G49040 // AT1G78300 // AT4G17380 // AT2G29380 // AT2G35940 // AT5G05570 // AT1G76490 // AT5G59710 // AT5G06000 // AT5G62480 // AT5G02070 // AT1G53320 // AT4G17030 // AT3G51570 // AT4G12600 // AT3G06420 // AT1G69940 // AT2G25100 // AT3G43230 // AT1G01520 // AT3G05870 // AT3G01510 // AT5G55810 // AT1G74880 // AT1G20600 // AT5G45…
GO:0016817	F	hydrolase activity, acting on acid anhydrides	6	73	662	21925	0.023	0.3	// AT3G01540 // AT3G06480 // AT3G09660 // AT1G04120 // AT5G53010 // AT2G01130	// AT1G06190 // AT5G44790 // AT2G03270 // AT1G58050 // AT5G57350 // AT5G54910 // AT1G04730 // AT2G20140 // AT2G25610 // AT5G58870 // AT1G18660 // AT3G47950 // AT2G21410 // AT4G24170 // AT3G60330 // AT5G66750 // AT1G10130 // AT2G20290 // AT1G35530 // AT1G16280 // AT4G05190 // AT4G36580 // AT1G01040 // AT1G19910 // AT5G39840 // AT4G25120 // AT1G06690 // AT5G13570 // AT3G54870 // AT2G03670 // AT3G26…
GO:0016787	F	hydrolase activity	15	73	2588	21925	0.022	0.3	// AT4G18930 // AT4G33920 // AT3G57460 // AT3G02090 // AT3G06480 // AT3G51830 // AT1G73480 // AT3G01540 // AT3G09660 // AT1G04120 // AT5G53010 // AT2G01130 // AT5G24210 // AT2G25910 // AT3G06500	// AT1G06190 // AT5G44790 // AT2G03270 // AT4G26790 // AT1G58050 // AT3G05180 // AT3G09170 // AT2G47220 // AT4G37150 // AT3G60330 // AT5G28235 // AT5G07710 // AT5G43100 // AT5G18890 // AT1G58430 // AT4G22300 // AT1G35530 // AT5G41870 // AT5G13870 // AT1G07910 // AT4G27820 // AT1G11580 // AT1G64520 // AT5G20940 // AT5G55700 // AT2G26740 // AT4G33090 // AT1G51780 // AT3G10670 // AT1G71120 // AT3G20…
GO:0017111	F	nucleoside-triphosphatase activity	6	73	631	21925	0.019	0.3	// AT3G01540 // AT3G06480 // AT3G09660 // AT1G04120 // AT5G53010 // AT2G01130	// AT1G06190 // AT5G44790 // AT2G03270 // AT1G58050 // AT5G57350 // AT5G54910 // AT1G04730 // AT2G20140 // AT2G25610 // AT5G58870 // AT1G18660 // AT3G47950 // AT2G21410 // AT4G24170 // AT3G60330 // AT5G66750 // AT1G10130 // AT2G20290 // AT1G35530 // AT1G16280 // AT4G05190 // AT4G36580 // AT1G01040 // AT1G19910 // AT5G39840 // AT4G25120 // AT1G06690 // AT3G54870 // AT1G76720 // AT3G10670 // AT4G09…
GO:0016818	F	hydrolase activity, acting on acid anhydrides, in phosphorus-containing anhydrides	6	73	661	21925	0.023	0.3	// AT3G01540 // AT3G06480 // AT3G09660 // AT1G04120 // AT5G53010 // AT2G01130	// AT1G06190 // AT5G44790 // AT2G03270 // AT1G58050 // AT5G57350 // AT5G54910 // AT1G04730 // AT2G20140 // AT2G25610 // AT5G58870 // AT1G18660 // AT3G47950 // AT2G21410 // AT4G24170 // AT3G60330 // AT5G66750 // AT1G10130 // AT2G20290 // AT1G35530 // AT1G16280 // AT4G05190 // AT4G36580 // AT1G01040 // AT1G19910 // AT5G39840 // AT4G25120 // AT1G06690 // AT5G13570 // AT3G54870 // AT2G03670 // AT3G26…
GO:0016462	F	pyrophosphatase activity	6	73	658	21925	0.023	0.3	// AT3G01540 // AT3G06480 // AT3G09660 // AT1G04120 // AT5G53010 // AT2G01130	// AT1G06190 // AT5G44790 // AT2G03270 // AT1G58050 // AT5G57350 // AT5G54910 // AT1G04730 // AT2G20140 // AT2G25610 // AT5G58870 // AT1G18660 // AT3G47950 // AT2G21410 // AT4G24170 // AT3G60330 // AT5G66750 // AT1G10130 // AT2G20290 // AT1G35530 // AT1G16280 // AT4G05190 // AT4G36580 // AT1G01040 // AT1G19910 // AT5G39840 // AT4G25120 // AT1G06690 // AT5G13570 // AT3G54870 // AT2G03670 // AT3G26…
GO:0005488	F	binding	31	73	7121	21925	0.047	0.54	// AT4G10070 // AT5G05610 // AT3G02990 // AT5G55100 // AT3G06480 // AT3G09660 // AT3G55460 // AT3G16565 // AT5G53010 // AT2G01130 // AT4G36690 // AT4G12020 // AT1G02840 // AT4G32060 // AT4G27000 // AT3G19910 // AT3G04610 // AT5G60600 // AT2G25930 // AT1G33720 // AT5G37260 // AT5G09880 // AT5G20990 // AT3G15352 // AT1G11650 // AT3G61860 // AT3G02300 // AT2G25910 // AT1G08450 // AT3G57460 // AT4G11…	// AT1G06190 // AT4G02110 // AT2G46660 // AT5G39110 // AT3G09770 // AT2G16040 // AT1G12100 // AT3G50890 // AT2G43010 // AT5G20300 // AT2G25590 // AT5G25130 // AT4G17380 // AT5G07710 // AT3G15020 // AT2G35940 // AT5G05570 // AT1G16280 // AT5G59710 // AT5G06000 // AT4G00200 // AT1G53320 // AT1G31690 // AT1G75280 // AT1G29600 // AT2G01690 // AT1G03010 // AT5G65683 // AT4G12600 // AT3G06420 // AT1G54…
GO:0043169	F	cation binding	6	73	1360	21925	0.3	1	// AT4G32060 // AT5G20990 // AT3G15352 // AT1G08450 // AT3G57460 // AT3G19910	// AT3G11470 // AT3G02860 // AT3G45540 // AT3G15352 // AT3G15353 // AT5G60160 // AT3G47120 // AT2G17730 // AT4G39700 // AT3G09770 // AT5G04170 // AT1G53210 // AT5G64100 // AT5G19420 // AT4G19550 // AT4G33000 // AT4G02180 // AT2G19520 // AT4G37010 // AT5G22760 // AT5G14910 // AT5G51300 // AT5G51700 // AT1G22950 // AT5G08750 // AT2G24200 // AT1G71050 // AT1G23740 // AT5G43710 // AT2G36480 // AT1G60…
GO:0003824	F	catalytic activity	20	73	6851	21925	0.8	1	// AT4G33920 // AT1G53510 // AT4G18930 // AT2G25910 // AT1G04120 // AT3G57460 // AT3G02090 // AT3G06480 // AT3G51830 // AT1G73480 // AT3G01540 // AT3G09660 // AT3G16565 // AT5G53010 // AT2G01130 // AT4G11900 // AT5G24210 // AT5G60600 // AT3G06500 // AT2G26980	// AT1G06190 // AT1G06620 // AT2G03270 // AT5G02290 // AT2G41880 // AT4G37390 // AT2G34630 // AT3G46720 // AT3G15530 // AT3G21340 // AT5G07710 // AT3G15020 // AT1G58430 // AT5G05570 // AT1G16280 // AT5G40270 // AT5G62480 // AT5G02070 // AT1G53320 // AT1G31690 // AT1G75280 // AT4G33090 // AT5G65683 // AT1G51780 // AT4G21200 // AT5G65685 // AT5G65860 // AT1G50430 // AT3G52010 // AT1G69940 // AT2G25…
GO:0003677	F	DNA binding	6	73	1815	21925	0.57	1	// AT5G05610 // AT4G12020 // AT2G25930 // AT5G37260 // AT3G09660 // AT3G02990	// AT3G50890 // AT2G03270 // AT5G06710 // AT1G35530 // AT5G64530 // AT2G43010 // AT2G02470 // AT4G17380 // AT5G53960 // AT4G02590 // AT5G59570 // AT4G12040 // AT5G46280 // AT2G35940 // AT5G44800 // AT2G03470 // AT1G07660 // AT4G21330 // AT4G13640 // AT3G01600 // AT1G10520 // AT1G53320 // AT4G02020 // AT1G25310 // AT5G13180 // AT3G19860 // AT1G54330 // AT5G08130 // AT3G10500 // AT3G54460 // AT3G56…
GO:0000166	F	nucleotide binding	6	73	1697	21925	0.5	1	// AT5G09880 // AT3G06480 // AT3G09660 // AT3G16565 // AT2G01130 // AT4G11900	// AT1G06190 // AT5G20300 // AT5G61560 // AT1G29730 // AT5G55670 // AT1G28390 // AT3G10690 // AT4G09950 // AT2G37160 // AT1G63370 // AT4G24170 // AT1G12290 // AT4G17380 // AT5G53960 // AT2G46280 // AT1G49910 // AT5G05570 // AT1G35530 // AT1G58050 // AT3G05050 // AT3G06880 // AT1G16280 // AT5G65260 // AT5G48650 // AT1G30580 // AT5G07620 // AT5G07150 // AT5G54250 // AT5G48780 // AT4G02930 // AT5G65…
GO:0001883	F	purine nucleoside binding	5	73	1113	21925	0.31	1	// AT2G01130 // AT3G09660 // AT4G11900 // AT3G16565 // AT3G06480	// AT1G06190 // AT1G53350 // AT1G49250 // AT5G44870 // AT2G46740 // AT1G29730 // AT3G50950 // AT1G01540 // AT2G39730 // AT1G28390 // AT5G54910 // AT3G24240 // AT5G18525 // AT2G20140 // AT3G59350 // AT1G63370 // AT5G25030 // AT2G24130 // AT2G18760 // AT3G52570 // AT1G12290 // AT5G01060 // AT4G10390 // AT5G07800 // AT4G17380 // AT5G53960 // AT1G25320 // AT3G11870 // AT1G09600 // AT5G49030 // AT4G11…
GO:0001882	F	nucleoside binding	5	73	1113	21925	0.31	1	// AT2G01130 // AT3G09660 // AT4G11900 // AT3G16565 // AT3G06480	// AT1G06190 // AT1G53350 // AT1G49250 // AT5G44870 // AT2G46740 // AT1G29730 // AT3G50950 // AT1G01540 // AT2G39730 // AT1G28390 // AT5G54910 // AT3G24240 // AT5G18525 // AT2G20140 // AT3G59350 // AT1G63370 // AT5G25030 // AT2G24130 // AT2G18760 // AT3G52570 // AT1G12290 // AT5G01060 // AT4G10390 // AT5G07800 // AT4G17380 // AT5G53960 // AT1G25320 // AT3G11870 // AT1G09600 // AT5G49030 // AT4G11…
GO:0005524	F	ATP binding	5	73	1055	21925	0.28	1	// AT2G01130 // AT3G09660 // AT4G11900 // AT3G16565 // AT3G06480	// AT1G06190 // AT1G53350 // AT1G49250 // AT5G44870 // AT5G61560 // AT1G29730 // AT3G50950 // AT1G01540 // AT1G01910 // AT1G28390 // AT5G54910 // AT3G24240 // AT5G18525 // AT2G20140 // AT3G59350 // AT2G03270 // AT5G25030 // AT2G24130 // AT4G24170 // AT3G52570 // AT1G12290 // AT5G01060 // AT4G10390 // AT4G17380 // AT5G53960 // AT1G25320 // AT3G11870 // AT1G09600 // AT5G49030 // AT4G11170 // AT1G31…
GO:0030528	F	transcription regulator activity	6	73	1495	21925	0.38	1	// AT4G12020 // AT2G25930 // AT5G17560 // AT5G37260 // AT3G02990 // AT5G02810	// AT4G02110 // AT3G50890 // AT5G06710 // AT5G64530 // AT3G57370 // AT2G43010 // AT1G51140 // AT4G02590 // AT5G59570 // AT2G35940 // AT3G50700 // AT5G59710 // AT4G13640 // AT3G01600 // AT1G53320 // AT4G02020 // AT5G13180 // AT1G75280 // AT3G19860 // AT1G54330 // AT5G08130 // AT3G10500 // AT3G56530 // AT1G34790 // AT5G06950 // AT2G33710 // AT3G50870 // AT5G58620 // AT4G38340 // AT1G19540 // AT1G68…
GO:0043167	F	ion binding	6	73	1360	21925	0.3	1	// AT4G32060 // AT5G20990 // AT3G15352 // AT1G08450 // AT3G57460 // AT3G19910	// AT3G11470 // AT3G02860 // AT3G45540 // AT3G15352 // AT3G15353 // AT5G60160 // AT3G47120 // AT2G17730 // AT4G39700 // AT3G09770 // AT5G04170 // AT1G53210 // AT5G64100 // AT5G19420 // AT4G19550 // AT4G33000 // AT4G02180 // AT2G19520 // AT4G37010 // AT5G22760 // AT5G14910 // AT5G51300 // AT5G51700 // AT1G22950 // AT5G08750 // AT2G24200 // AT1G71050 // AT1G23740 // AT5G43710 // AT2G36480 // AT1G60…
GO:0017076	F	purine nucleotide binding	5	73	1308	21925	0.44	1	// AT2G01130 // AT3G09660 // AT4G11900 // AT3G16565 // AT3G06480	// AT1G06190 // AT1G53350 // AT5G20300 // AT5G44870 // AT2G46740 // AT1G29730 // AT3G50950 // AT1G01540 // AT5G20010 // AT1G28390 // AT1G51830 // AT3G24240 // AT5G18525 // AT2G20140 // AT4G09950 // AT3G59350 // AT1G63370 // AT5G25030 // AT2G24130 // AT2G18760 // AT3G52570 // AT1G12290 // AT5G01060 // AT4G10390 // AT5G07800 // AT4G17380 // AT5G53960 // AT1G25320 // AT3G11870 // AT1G61590 // AT1G09…
GO:0046872	F	metal ion binding	6	73	1286	21925	0.26	1	// AT4G32060 // AT5G20990 // AT3G15352 // AT1G08450 // AT3G57460 // AT3G19910	// AT3G11470 // AT3G02860 // AT3G45540 // AT3G15352 // AT5G60160 // AT3G47120 // AT2G17730 // AT4G39700 // AT3G09770 // AT5G04170 // AT1G53210 // AT5G64100 // AT5G19420 // AT4G19550 // AT4G33000 // AT4G02180 // AT2G19520 // AT4G37010 // AT5G22760 // AT5G14910 // AT5G51700 // AT1G22950 // AT5G08750 // AT2G24200 // AT1G71050 // AT1G23740 // AT5G43710 // AT2G36480 // AT1G60560 // AT5G08690 // AT3G28…
GO:0005515	F	protein binding	6	73	1884	21925	0.61	1	// AT5G05610 // AT2G25930 // AT3G02300 // AT3G06480 // AT5G53010 // AT3G19910	// AT3G05470 // AT4G02110 // AT3G21865 // AT3G09770 // AT2G22120 // AT1G13980 // AT5G06870 // AT2G16040 // AT4G03460 // AT3G57370 // AT5G51700 // AT1G49040 // AT3G08910 // AT1G12290 // AT2G02470 // AT1G23420 // AT3G09800 // AT2G46280 // AT1G09210 // AT2G35940 // AT1G44160 // AT4G02600 // AT1G29730 // AT5G59710 // AT5G54650 // AT5G48655 // AT4G05050 // AT2G46260 // AT4G03510 // AT2G43120 // AT5G62…
GO:0005215	F	transporter activity	6	73	1105	21925	0.16	1	// AT2G13650 // AT3G13050 // AT5G01240 // AT1G04120 // AT5G53010 // AT3G12100	// AT1G06190 // AT5G46050 // AT2G16380 // AT5G44790 // AT3G47950 // AT1G33080 // AT1G65550 // AT5G36940 // AT1G55730 // AT5G57350 // AT1G80680 // AT5G60780 // AT5G18290 // AT1G13980 // AT5G27100 // AT3G14410 // AT2G07698 // AT4G21680 // AT1G23090 // AT5G58970 // AT3G60330 // AT1G14360 // AT5G08690 // AT3G24840 // AT1G58340 // AT2G22950 // AT4G30110 // AT2G25810 // AT3G29070 // AT1G71680 // AT1G30…
GO:0016788	F	hydrolase activity, acting on ester bonds	5	73	845	21925	0.15	1	// AT4G33920 // AT2G25910 // AT4G18930 // AT3G51830 // AT5G24210	// AT1G61850 // AT4G19410 // AT4G26790 // AT3G12990 // AT3G07750 // AT5G56610 // AT3G16370 // AT3G05180 // AT3G46120 // AT1G08420 // AT2G47220 // AT5G18680 // AT3G03500 // AT4G37150 // AT4G20670 // AT3G46820 // AT1G25280 // AT3G11870 // AT2G35350 // AT1G73820 // AT1G54010 // AT1G05630 // AT1G58430 // AT4G22300 // AT5G10700 // AT1G75890 // AT3G23610 // AT1G11580 // AT5G45670 // AT4G31670 // AT1G01…
GO:0030554	F	adenyl nucleotide binding	5	73	1113	21925	0.31	1	// AT2G01130 // AT3G09660 // AT4G11900 // AT3G16565 // AT3G06480	// AT1G06190 // AT1G53350 // AT1G49250 // AT5G44870 // AT2G46740 // AT1G29730 // AT3G50950 // AT1G01540 // AT2G39730 // AT1G28390 // AT5G54910 // AT3G24240 // AT5G18525 // AT2G20140 // AT3G59350 // AT1G63370 // AT5G25030 // AT2G24130 // AT2G18760 // AT3G52570 // AT1G12290 // AT5G01060 // AT4G10390 // AT5G07800 // AT4G17380 // AT5G53960 // AT1G25320 // AT3G11870 // AT1G09600 // AT5G49030 // AT4G11…
GO:0022857	F	transmembrane transporter activity	5	73	834	21925	0.15	1	// AT3G12100 // AT2G13650 // AT1G04120 // AT3G13050 // AT5G53010	// AT1G06190 // AT3G09990 // AT5G44790 // AT3G47950 // AT1G33080 // AT1G65550 // AT5G36940 // AT1G55730 // AT5G57350 // AT1G80680 // AT5G60780 // AT5G18290 // AT1G13980 // AT5G27100 // AT3G14410 // AT1G23090 // AT5G58970 // AT3G60330 // AT1G14360 // AT5G08690 // AT2G38100 // AT2G22950 // AT4G30110 // AT2G25810 // AT3G29070 // AT1G71680 // AT1G30420 // AT3G10600 // AT1G08140 // AT5G02170 // AT4G32…
GO:0032559	F	adenyl ribonucleotide binding	5	73	1061	21925	0.28	1	// AT2G01130 // AT3G09660 // AT4G11900 // AT3G16565 // AT3G06480	// AT1G06190 // AT1G53350 // AT1G49250 // AT5G44870 // AT5G61560 // AT1G29730 // AT3G50950 // AT1G01540 // AT2G39730 // AT1G28390 // AT5G54910 // AT3G24240 // AT5G18525 // AT2G20140 // AT3G59350 // AT2G03270 // AT5G25030 // AT2G24130 // AT4G24170 // AT3G52570 // AT1G12290 // AT5G01060 // AT4G10390 // AT4G17380 // AT5G53960 // AT1G25320 // AT3G11870 // AT1G09600 // AT5G49030 // AT4G11170 // AT1G31…
GO:0032553	F	ribonucleotide binding	5	73	1255	21925	0.41	1	// AT2G01130 // AT3G09660 // AT4G11900 // AT3G16565 // AT3G06480	// AT1G06190 // AT1G53350 // AT5G20300 // AT5G44870 // AT5G61560 // AT1G29730 // AT3G50950 // AT1G01540 // AT5G20010 // AT1G28390 // AT1G51830 // AT3G24240 // AT5G18525 // AT2G20140 // AT4G09950 // AT3G59350 // AT2G03270 // AT5G25030 // AT2G24130 // AT2G18760 // AT3G52570 // AT1G12290 // AT5G01060 // AT4G10390 // AT4G17380 // AT5G53960 // AT1G25320 // AT3G11870 // AT1G61590 // AT1G09600 // AT5G49…
GO:0032555	F	purine ribonucleotide binding	5	73	1255	21925	0.41	1	// AT2G01130 // AT3G09660 // AT4G11900 // AT3G16565 // AT3G06480	// AT1G06190 // AT1G53350 // AT5G20300 // AT5G44870 // AT5G61560 // AT1G29730 // AT3G50950 // AT1G01540 // AT5G20010 // AT1G28390 // AT1G51830 // AT3G24240 // AT5G18525 // AT2G20140 // AT4G09950 // AT3G59350 // AT2G03270 // AT5G25030 // AT2G24130 // AT2G18760 // AT3G52570 // AT1G12290 // AT5G01060 // AT4G10390 // AT4G17380 // AT5G53960 // AT1G25320 // AT3G11870 // AT1G61590 // AT1G09600 // AT5G49…
GO:0044424	C	intracellular part	29	73	6280	21925	0.028	0.58	// AT5G06160 // AT5G05610 // AT5G17560 // AT3G06480 // AT1G78070 // AT3G55460 // AT3G16565 // AT3G01790 // AT1G36070 // AT1G09195 // AT2G25930 // AT2G43235 // AT1G04120 // AT1G02840 // AT3G04610 // AT5G60600 // AT5G14780 // AT5G54430 // AT5G24810 // AT5G09880 // AT3G28220 // AT5G02810 // AT2G26980 // AT2G13650 // AT4G18930 // AT3G61860 // AT4G33920 // AT3G07590 // AT3G02090	// AT1G06190 // AT4G22890 // AT5G20300 // AT2G46190 // AT3G57370 // AT2G34630 // AT2G43010 // AT1G49040 // AT4G17380 // AT3G15020 // AT5G01650 // AT1G76490 // AT5G59710 // AT5G06000 // AT5G62480 // AT1G64090 // AT4G31820 // AT1G19850 // AT5G65685 // AT4G12600 // AT1G50430 // AT5G28560 // AT1G69940 // AT5G13120 // AT3G57000 // AT3G01510 // AT1G74880 // AT1G74730 // AT4G04870 // AT5G38190 // AT3G24…
GO:0005622	C	intracellular	31	73	6508	21925	0.014	0.58	// AT5G06160 // AT5G05610 // AT5G17560 // AT3G06480 // AT1G78070 // AT3G55460 // AT3G16565 // AT2G01130 // AT3G01790 // AT1G36070 // AT1G09195 // AT2G25930 // AT2G43235 // AT1G04120 // AT1G02840 // AT3G04610 // AT5G60600 // AT5G14780 // AT5G54430 // AT5G24810 // AT5G09880 // AT3G28220 // AT5G02810 // AT2G26980 // AT2G13650 // AT4G18930 // AT3G61860 // AT4G33920 // AT2G25910 // AT3G07590 // AT3G02…	// AT1G06190 // AT4G02110 // AT4G22890 // AT5G20300 // AT2G46190 // AT3G57370 // AT2G34630 // AT2G43010 // AT1G49040 // AT4G17380 // AT5G07710 // AT3G15020 // AT5G01650 // AT1G76490 // AT5G59710 // AT5G06000 // AT5G62480 // AT1G64090 // AT4G31820 // AT1G19850 // AT5G65685 // AT4G12600 // AT1G50430 // AT5G28560 // AT1G69940 // AT5G13120 // AT3G57000 // AT3G01510 // AT1G74880 // AT1G74730 // AT5G45…
GO:0005634	C	nucleus	11	73	1706	21925	0.026	0.58	// AT5G05610 // AT2G25930 // AT1G02840 // AT5G54430 // AT5G09880 // AT3G07590 // AT3G55460 // AT3G04610 // AT5G02810 // AT2G26980 // AT3G61860	// AT3G50670 // AT3G57370 // AT5G06710 // AT2G43010 // AT2G02470 // AT4G17380 // AT1G51140 // AT4G28860 // AT2G07360 // AT5G48520 // AT4G30080 // AT2G35940 // AT2G03470 // AT3G56150 // AT5G59710 // AT1G64520 // AT4G02020 // AT5G16130 // AT5G62800 // AT3G19860 // AT3G15150 // AT3G58040 // AT5G08130 // AT1G10450 // AT1G34790 // AT3G57000 // AT5G06950 // AT2G33710 // AT1G75600 // AT2G16950 // AT1G09…
GO:0043231	C	intracellular membrane-bounded organelle	23	73	5172	21925	0.076	0.81	// AT5G05610 // AT5G17560 // AT3G06480 // AT3G55460 // AT3G02090 // AT1G09195 // AT2G25930 // AT2G43235 // AT1G04120 // AT1G02840 // AT3G04610 // AT5G60600 // AT5G14780 // AT5G54430 // AT5G24810 // AT5G09880 // AT3G28220 // AT5G02810 // AT2G26980 // AT2G13650 // AT3G61860 // AT4G33920 // AT3G07590	// AT3G50670 // AT1G06190 // AT5G44790 // AT5G20300 // AT5G06710 // AT2G46190 // AT2G40890 // AT5G61560 // AT3G26580 // AT3G47520 // AT1G53210 // AT4G25190 // AT1G51540 // AT3G50380 // AT5G44150 // AT1G31180 // AT1G28395 // AT1G21190 // AT3G57370 // AT2G34630 // AT4G17140 // AT2G43010 // AT2G32440 // AT1G69790 // AT1G28150 // AT1G71720 // AT4G32920 // AT1G03160 // AT2G02470 // AT2G26240 // AT4G17…
GO:0043229	C	intracellular organelle	24	73	5541	21925	0.09	0.81	// AT5G05610 // AT5G17560 // AT3G06480 // AT3G55460 // AT3G02090 // AT3G01790 // AT1G09195 // AT2G25930 // AT2G43235 // AT1G04120 // AT1G02840 // AT3G04610 // AT5G60600 // AT5G14780 // AT5G54430 // AT5G24810 // AT5G09880 // AT3G28220 // AT5G02810 // AT2G26980 // AT2G13650 // AT3G61860 // AT4G33920 // AT3G07590	// AT1G06190 // AT5G20300 // AT2G46190 // AT3G57370 // AT2G34630 // AT2G43010 // AT4G17380 // AT3G15020 // AT5G01650 // AT1G76490 // AT5G59710 // AT1G64090 // AT4G31820 // AT1G19850 // AT5G65685 // AT1G50430 // AT5G28560 // AT1G69940 // AT3G57000 // AT3G01510 // AT1G74880 // AT1G74730 // AT4G04870 // AT5G38190 // AT3G24560 // AT2G16950 // AT3G14550 // AT4G13730 // AT4G20130 // AT3G26830 // AT3G58…
GO:0043227	C	membrane-bounded organelle	23	73	5180	21925	0.077	0.81	// AT5G05610 // AT5G17560 // AT3G06480 // AT3G55460 // AT3G02090 // AT1G09195 // AT2G25930 // AT2G43235 // AT1G04120 // AT1G02840 // AT3G04610 // AT5G60600 // AT5G14780 // AT5G54430 // AT5G24810 // AT5G09880 // AT3G28220 // AT5G02810 // AT2G26980 // AT2G13650 // AT3G61860 // AT4G33920 // AT3G07590	// AT3G50670 // AT1G06190 // AT5G44790 // AT5G20300 // AT5G06710 // AT2G46190 // AT2G40890 // AT5G61560 // AT3G26580 // AT3G47520 // AT1G53210 // AT4G25190 // AT1G51540 // AT3G50380 // AT5G44150 // AT1G31180 // AT1G28395 // AT1G21190 // AT3G57370 // AT2G34630 // AT4G17140 // AT2G43010 // AT2G32440 // AT1G69790 // AT1G28150 // AT1G71720 // AT4G32920 // AT1G03160 // AT2G02470 // AT2G26240 // AT4G17…
GO:0043226	C	organelle	24	73	5542	21925	0.09	0.81	// AT5G05610 // AT5G17560 // AT3G06480 // AT3G55460 // AT3G02090 // AT3G01790 // AT1G09195 // AT2G25930 // AT2G43235 // AT1G04120 // AT1G02840 // AT3G04610 // AT5G60600 // AT5G14780 // AT5G54430 // AT5G24810 // AT5G09880 // AT3G28220 // AT5G02810 // AT2G26980 // AT2G13650 // AT3G61860 // AT4G33920 // AT3G07590	// AT1G06190 // AT5G20300 // AT2G46190 // AT3G57370 // AT2G34630 // AT2G43010 // AT4G17380 // AT3G15020 // AT5G01650 // AT1G76490 // AT5G59710 // AT1G64090 // AT4G31820 // AT1G19850 // AT5G65685 // AT1G50430 // AT5G28560 // AT1G69940 // AT3G57000 // AT3G01510 // AT1G74880 // AT1G74730 // AT4G04870 // AT5G38190 // AT3G24560 // AT2G16950 // AT3G14550 // AT4G13730 // AT4G20130 // AT3G26830 // AT3G58…
GO:0016020	C	membrane	10	73	3046	21925	0.57	1	// AT3G13050 // AT3G02090 // AT5G24810 // AT5G53010 // AT5G01240 // AT3G07590 // AT1G04120 // AT4G27870 // AT3G12100 // AT1G36070	// AT5G20300 // AT5G61560 // AT3G09770 // AT1G53210 // AT3G57170 // AT2G22125 // AT3G14990 // AT3G45870 // AT3G18200 // AT4G21680 // AT1G64890 // AT1G03160 // AT5G53960 // AT5G11960 // AT3G15020 // AT4G27700 // AT5G05570 // AT4G02600 // AT3G05050 // AT3G56620 // AT3G53470 // AT4G36010 // AT5G07530 // AT5G07020 // AT5G33280 // AT3G01350 // AT2G46060 // AT4G09810 // AT5G44370 // AT2G16130 // AT4G03…
GO:0044422	C	organelle part	7	73	1796	21925	0.39	1	// AT3G61860 // AT1G02840 // AT3G02090 // AT3G55460 // AT1G04120 // AT3G28220 // AT3G01790	// AT3G57370 // AT5G20300 // AT2G46190 // AT1G09690 // AT3G47520 // AT1G53210 // AT5G05970 // AT1G28150 // AT1G03160 // AT4G17380 // AT3G53870 // AT3G15840 // AT5G45170 // AT5G10920 // AT5G07020 // AT5G20410 // AT5G45775 // AT3G20240 // AT5G47930 // AT1G16040 // AT1G53030 // AT5G16130 // AT1G79450 // AT3G46430 // AT3G11500 // AT3G01280 // AT5G02450 // AT1G50430 // AT3G13320 // AT4G04470 // AT1G34…
GO:0044446	C	intracellular organelle part	7	73	1795	21925	0.39	1	// AT3G61860 // AT1G02840 // AT3G02090 // AT3G55460 // AT1G04120 // AT3G28220 // AT3G01790	// AT3G57370 // AT5G20300 // AT2G46190 // AT1G09690 // AT3G47520 // AT1G53210 // AT5G05970 // AT1G28150 // AT1G03160 // AT4G17380 // AT3G53870 // AT3G15840 // AT5G45170 // AT5G10920 // AT5G07020 // AT5G20410 // AT5G45775 // AT3G20240 // AT5G47930 // AT1G16040 // AT1G53030 // AT5G16130 // AT1G79450 // AT3G46430 // AT3G11500 // AT3G01280 // AT5G02450 // AT1G50430 // AT3G13320 // AT4G04470 // AT1G34…
GO:0044444	C	cytoplasmic part	16	73	4325	21925	0.36	1	// AT5G06160 // AT2G13650 // AT5G14780 // AT5G17560 // AT5G54430 // AT5G24810 // AT3G02090 // AT2G43235 // AT3G06480 // AT1G09195 // AT4G33920 // AT1G04120 // AT3G28220 // AT3G01790 // AT5G60600 // AT5G02810	// AT1G06190 // AT5G44790 // AT5G20300 // AT2G46190 // AT2G40890 // AT1G09690 // AT3G26580 // AT3G47520 // AT1G53210 // AT4G25190 // AT1G51540 // AT3G50380 // AT5G44150 // AT1G31180 // AT1G28395 // AT2G34630 // AT4G17140 // AT2G32440 // AT3G24560 // AT1G28150 // AT1G71720 // AT4G32920 // AT1G03160 // AT2G26240 // AT2G07360 // AT5G48830 // AT3G01020 // AT3G15020 // AT3G53870 // AT3G15840 // AT5G01…
GO:0005737	C	cytoplasm	19	73	4685	21925	0.2	1	// AT5G06160 // AT2G13650 // AT4G18930 // AT5G14780 // AT5G17560 // AT5G54430 // AT5G24810 // AT3G02090 // AT2G43235 // AT3G06480 // AT1G09195 // AT1G04120 // AT3G16565 // AT3G28220 // AT4G33920 // AT3G01790 // AT5G60600 // AT5G02810 // AT2G26980	// AT1G06190 // AT5G44790 // AT5G20300 // AT2G46190 // AT2G40890 // AT1G09690 // AT3G26580 // AT3G47520 // AT1G53210 // AT4G25190 // AT1G51540 // AT3G50380 // AT5G44150 // AT1G31180 // AT1G28395 // AT2G34630 // AT4G17140 // AT2G32440 // AT3G24560 // AT1G28150 // AT1G71720 // AT4G32920 // AT1G03160 // AT2G26240 // AT4G28860 // AT3G24090 // AT5G48830 // AT3G01020 // AT3G15020 // AT3G53870 // AT3G15…
GO:0005739	C	mitochondrion	5	73	856	21925	0.16	1	// AT1G09195 // AT4G33920 // AT3G02090 // AT5G02810 // AT5G14780	// AT2G31190 // AT2G46190 // AT3G47520 // AT3G50380 // AT5G41480 // AT5G44090 // AT2G21410 // AT4G36400 // AT3G12780 // AT5G26860 // AT4G23900 // AT2G26240 // AT1G02940 // AT3G19508 // AT1G47260 // AT3G29070 // AT3G01020 // AT3G15020 // AT2G46320 // AT3G59760 // AT4G03340 // AT1G68960 // AT3G45300 // AT5G49555 // AT3G57090 // AT5G24850 // AT5G32470 // AT5G61310 // AT1G05540 // AT2G07698 // AT1G02…
GO:0044464	C	cell part	37	73	10254	21925	0.29	1	// AT5G06160 // AT5G05610 // AT3G13050 // AT5G17560 // AT5G53010 // AT3G06480 // AT1G78070 // AT3G55460 // AT3G16565 // AT4G27870 // AT2G01130 // AT3G01790 // AT1G36070 // AT1G09195 // AT5G14780 // AT5G01240 // AT2G43235 // AT1G04120 // AT1G02840 // AT3G12100 // AT3G04610 // AT5G60600 // AT2G25930 // AT5G54430 // AT5G24810 // AT5G09880 // AT3G28220 // AT5G02810 // AT2G26980 // AT2G13650 // AT4G18…	// AT1G06190 // AT4G02110 // AT4G22890 // AT5G20300 // AT2G46190 // AT5G39110 // AT3G09770 // AT5G43650 // AT1G12100 // AT3G57370 // AT2G34630 // AT2G43010 // AT1G49040 // AT1G64890 // AT5G48650 // AT3G21340 // AT4G17380 // AT2G32280 // AT5G07710 // AT2G29380 // AT3G15020 // AT5G01650 // AT5G05570 // AT1G76490 // AT5G59710 // AT5G06000 // AT5G62480 // AT5G63870 // AT2G46710 // AT1G31690 // AT4G31…
GO:0005623	C	cell	37	73	10254	21925	0.29	1	// AT5G06160 // AT5G05610 // AT3G13050 // AT5G17560 // AT5G53010 // AT3G06480 // AT1G78070 // AT3G55460 // AT3G16565 // AT4G27870 // AT2G01130 // AT3G01790 // AT1G36070 // AT1G09195 // AT5G14780 // AT5G01240 // AT2G43235 // AT1G04120 // AT1G02840 // AT3G12100 // AT3G04610 // AT5G60600 // AT2G25930 // AT5G54430 // AT5G24810 // AT5G09880 // AT3G28220 // AT5G02810 // AT2G26980 // AT2G13650 // AT4G18…	// AT1G06190 // AT4G02110 // AT4G22890 // AT5G20300 // AT2G46190 // AT5G39110 // AT3G09770 // AT5G43650 // AT1G12100 // AT3G57370 // AT2G34630 // AT2G43010 // AT1G49040 // AT1G64890 // AT5G48650 // AT3G21340 // AT4G17380 // AT2G32280 // AT5G07710 // AT2G29380 // AT3G15020 // AT5G01650 // AT5G05570 // AT1G76490 // AT5G59710 // AT5G06000 // AT5G62480 // AT5G63870 // AT2G46710 // AT1G31690 // AT4G31…
GO:0009536	C	plastid	5	73	2046	21925	0.82	1	// AT2G43235 // AT3G28220 // AT5G60600 // AT5G14780 // AT5G17560	// AT1G06190 // AT5G20300 // AT5G61560 // AT3G26580 // AT3G47520 // AT4G25190 // AT5G44150 // AT1G31180 // AT1G28395 // AT2G34630 // AT3G24560 // AT1G28150 // AT1G71720 // AT1G03160 // AT5G48830 // AT3G15840 // AT5G01650 // AT1G76490 // AT1G07660 // AT5G45170 // AT2G21530 // AT5G07020 // AT5G20410 // AT1G10522 // AT5G48657 // AT5G55700 // AT1G79450 // AT3G06950 // AT3G10670 // AT5G65685 // AT3G01…
GO:0009507	C	chloroplast	5	73	1911	21925	0.77	1	// AT2G43235 // AT3G28220 // AT5G60600 // AT5G14780 // AT5G17560	// AT1G06190 // AT5G20300 // AT5G61560 // AT3G26580 // AT3G47520 // AT4G25190 // AT5G44150 // AT1G28395 // AT2G34630 // AT3G24560 // AT1G28150 // AT1G71720 // AT1G03160 // AT5G48830 // AT3G15840 // AT5G01650 // AT1G58050 // AT1G07660 // AT5G45170 // AT2G21530 // AT5G07020 // AT5G20410 // AT1G10522 // AT5G48657 // AT5G55700 // AT1G79450 // AT3G06950 // AT3G10670 // AT5G65685 // AT3G01280 // AT3G20…
GO:0032991	C	macromolecular complex	7	73	1420	21925	0.19	1	// AT3G61860 // AT4G33920 // AT1G78070 // AT3G07590 // AT3G02090 // AT3G01790 // AT1G36070	// AT3G57370 // AT1G09690 // AT1G49040 // AT3G09800 // AT2G46280 // AT3G53870 // AT1G49910 // AT1G67785 // AT1G64520 // AT5G06000 // AT5G48300 // AT3G22110 // AT5G45775 // AT5G47930 // AT4G33250 // AT5G16130 // AT3G46430 // AT3G11500 // AT4G12600 // AT1G47550 // AT5G02450 // AT1G07000 // AT2G05840 // AT3G56020 // AT1G74880 // AT3G17205 // AT1G75600 // AT5G05970 // AT2G05990 // AT3G44050 // AT2G16…

## Sheet: AorVnotC Genes
at5g24210
at1g53510
at4g11900

## Sheet: Coverage Histograms
Event	NumSamples	Mean Coverage			Histogram: # of Samples						Histogram: Mean Coverage
18016	4	38.3214			Sample	Frequency	%	Cumulative %			Mean Coverage	Frequency	%	Cumulative %
17959	3	121.209			1	36	0.473684	0.473684			1	0	0	0
17995	3	28.8929			2	15	0.197368	0.671053			2	0	0	0
17950	16	356.488			3	13	0.171053	0.842105			3	4	0.0526316	0.0526316
17992	10	768.365			4	3	0.0394737	0.881579			8	16	0.210526	0.263158
17977	9	98.8819			5	1	0.0131579	0.894737			16	15	0.197368	0.460526
18000	8	1297.09			6	4	0.0526316	0.947368			32	17	0.223684	0.684211
18008	6	343.803			7	0	0	0.947368			64	8	0.105263	0.789474
17967	6	181.667			8	1	0.0131579	0.960526			128	10	0.131579	0.921053
17957	6	66.4634			9	1	0.0131579	0.973684			256	1	0.0131579	0.934211
17955	6	36.4783			10	1	0.0131579	0.986842			512	3	0.0394737	0.973684
18018	5	358.53			11	0	0	0.986842			1024	1	0.0131579	0.986842
18021	4	72.7391			12	0	0	0.986842			2048	1	0.0131579	1
18007	4	21.9565			13	0	0	0.986842			Total	76
17960	3	121.064			14	0	0	0.986842
17981	3	71.9041			15	0	0	0.986842
17993	3	70.3969			16	1	0.0131579	1
17968	3	36.102			17	0	0	1
18002	3	30.1897			18	0	0	1
17979	3	28.8387			Total	76
17964	3	26.2576
17951	3	24.3
17999	3	21.4333
17984	3	18.046
18019	3	13.6212
18015	2	96.7
17971	2	62.4858
17965	2	55.8571
17961	2	54.8636
17956	2	53.5201
18005	2	27.9068
17954	2	23.9195
17989	2	22.3273
17986	2	19.798
18020	2	15.4286
17972	2	15.1209
17978	2	12.3034
18001	2	10.2667
17973	2	9.20513
17990	2	7.29787
17974	1	114.321
17952	1	85.5
17970	1	50.6746
18022	1	31.814
17980	1	25.8793
17958	1	22.3106
17983	1	18.2568
18011	1	16.14
18017	1	14.6889
17996	1	11.7857
18014	1	11.5
17963	1	10.6415
18024	1	10.3493
17998	1	9.91026
18010	1	9.20455
17976	1	9
17994	1	8.24272
18003	1	7.41573
17991	1	7.34566
17975	1	6.72662
18012	1	6.6383
17988	1	6
17987	1	5.97386
17953	1	5.88095
17997	1	5.28571
18009	1	4.98086
18004	1	4.48315
17969	1	3.92857
18006	1	3.68519
17966	1	3.67925
17962	1	3.43956
18013	1	3.28947
18023	1	2.96739
17985	1	2.875
17982	1	2.84615
18025	1	2.16667
