# Supplementary material for: High-Throughput RNA Sequencing of Pseudomonas-Infected Arabidopsis Reveals Hidden Transcriptome Complexity and Novel Splice Variants
Source: PLoS One. 2013 Oct 1;8(10):e74183. doi: 10.1371/journal.pone.0074183 (PMC3788074; doi:10.1371/journal.pone.0074183)
Supplement: File S21 — StartPos Distribution. (XLSX) [file pone.0074183.s021.xlsx]

## Sheet: StartPos_Distribution
Sample_ID	Strand	Transcript Length	Percentile	Pr
1	+	0	1	0.051789
1	+	0	2	0.0501559
1	+	0	3	0.0485052
1	+	0	4	0.0468052
1	+	0	5	0.045017
1	+	0	6	0.0431067
1	+	0	7	0.0410657
1	+	0	8	0.038908
1	+	0	9	0.0366576
1	+	0	10	0.0343425
1	+	0	11	0.0320017
1	+	0	12	0.0296769
1	+	0	13	0.0274108
1	+	0	14	0.0252425
1	+	0	15	0.0232041
1	+	0	16	0.0213209
1	+	0	17	0.0196095
1	+	0	18	0.018079
1	+	0	19	0.0167319
1	+	0	20	0.0155665
1	+	0	21	0.0145765
1	+	0	22	0.0137532
1	+	0	23	0.0130863
1	+	0	24	0.0125645
1	+	0	25	0.0121756
1	+	0	26	0.0119058
1	+	0	27	0.0117388
1	+	0	28	0.011657
1	+	0	29	0.011641
1	+	0	30	0.0116702
1	+	0	31	0.0117263
1	+	0	32	0.011792
1	+	0	33	0.0118501
1	+	0	34	0.0118826
1	+	0	35	0.0118707
1	+	0	36	0.0117967
1	+	0	37	0.0116456
1	+	0	38	0.0114101
1	+	0	39	0.0110894
1	+	0	40	0.0106866
1	+	0	41	0.0102071
1	+	0	42	0.00966158
1	+	0	43	0.00906296
1	+	0	44	0.00842362
1	+	0	45	0.00775528
1	+	0	46	0.00707036
1	+	0	47	0.00638096
1	+	0	48	0.00569862
1	+	0	49	0.00503496
1	+	0	50	0.00440052
1	+	0	51	0.00380415
1	+	0	52	0.00325289
1	+	0	53	0.00275132
1	+	0	54	0.0023014
1	+	0	55	0.00190309
1	+	0	56	0.0015546
1	+	0	57	0.00125306
1	+	0	58	0.000994644
1	+	0	59	0.000774832
1	+	0	60	0.000590095
1	+	0	61	0.000437513
1	+	0	62	0.000314014
1	+	0	63	0.000216196
1	+	0	64	0.000140561
1	+	0	65	8.36e-05
1	+	0	66	4.2e-05
1	+	0	67	1.3e-05
1	+	0	68	0
1	+	0	69	0
1	+	0	70	0
1	+	0	71	0
1	+	0	72	0
1	+	0	73	0
1	+	0	74	0
1	+	0	75	0
1	+	0	76	1.61e-06
1	+	0	77	5.61e-06
1	+	0	78	8.57e-06
1	+	0	79	1.06e-05
1	+	0	80	1.2e-05
1	+	0	81	1.27e-05
1	+	0	82	1.29e-05
1	+	0	83	1.27e-05
1	+	0	84	1.23e-05
1	+	0	85	1.15e-05
1	+	0	86	1.07e-05
1	+	0	87	9.69e-06
1	+	0	88	8.65e-06
1	+	0	89	7.58e-06
1	+	0	90	6.5e-06
1	+	0	91	5.44e-06
1	+	0	92	4.4e-06
1	+	0	93	3.4e-06
1	+	0	94	2.42e-06
1	+	0	95	1.48e-06
1	+	0	96	5.69e-07
1	+	0	97	0
1	+	0	98	0
1	+	0	99	0
1	+	0	100	0
1	+	100	1	0.051789
1	+	100	2	0.0501559
1	+	100	3	0.0485052
1	+	100	4	0.0468052
1	+	100	5	0.045017
1	+	100	6	0.0431067
1	+	100	7	0.0410657
1	+	100	8	0.038908
1	+	100	9	0.0366576
1	+	100	10	0.0343425
1	+	100	11	0.0320017
1	+	100	12	0.0296769
1	+	100	13	0.0274108
1	+	100	14	0.0252425
1	+	100	15	0.0232041
1	+	100	16	0.0213209
1	+	100	17	0.0196095
1	+	100	18	0.018079
1	+	100	19	0.0167319
1	+	100	20	0.0155665
1	+	100	21	0.0145765
1	+	100	22	0.0137532
1	+	100	23	0.0130863
1	+	100	24	0.0125645
1	+	100	25	0.0121756
1	+	100	26	0.0119058
1	+	100	27	0.0117388
1	+	100	28	0.011657
1	+	100	29	0.011641
1	+	100	30	0.0116702
1	+	100	31	0.0117263
1	+	100	32	0.011792
1	+	100	33	0.0118501
1	+	100	34	0.0118826
1	+	100	35	0.0118707
1	+	100	36	0.0117967
1	+	100	37	0.0116456
1	+	100	38	0.0114101
1	+	100	39	0.0110894
1	+	100	40	0.0106866
1	+	100	41	0.0102071
1	+	100	42	0.00966158
1	+	100	43	0.00906296
1	+	100	44	0.00842362
1	+	100	45	0.00775528
1	+	100	46	0.00707036
1	+	100	47	0.00638096
1	+	100	48	0.00569862
1	+	100	49	0.00503496
1	+	100	50	0.00440052
1	+	100	51	0.00380415
1	+	100	52	0.00325289
1	+	100	53	0.00275132
1	+	100	54	0.0023014
1	+	100	55	0.00190309
1	+	100	56	0.0015546
1	+	100	57	0.00125306
1	+	100	58	0.000994644
1	+	100	59	0.000774832
1	+	100	60	0.000590095
1	+	100	61	0.000437513
1	+	100	62	0.000314014
1	+	100	63	0.000216196
1	+	100	64	0.000140561
1	+	100	65	8.36e-05
1	+	100	66	4.2e-05
1	+	100	67	1.3e-05
1	+	100	68	0
1	+	100	69	0
1	+	100	70	0
1	+	100	71	0
1	+	100	72	0
1	+	100	73	0
1	+	100	74	0
1	+	100	75	0
1	+	100	76	1.61e-06
1	+	100	77	5.61e-06
1	+	100	78	8.57e-06
1	+	100	79	1.06e-05
1	+	100	80	1.2e-05
1	+	100	81	1.27e-05
1	+	100	82	1.29e-05
1	+	100	83	1.27e-05
1	+	100	84	1.23e-05
1	+	100	85	1.15e-05
1	+	100	86	1.07e-05
1	+	100	87	9.69e-06
1	+	100	88	8.65e-06
1	+	100	89	7.58e-06
1	+	100	90	6.5e-06
1	+	100	91	5.44e-06
1	+	100	92	4.4e-06
1	+	100	93	3.4e-06
1	+	100	94	2.42e-06
1	+	100	95	1.48e-06
1	+	100	96	5.69e-07
1	+	100	97	0
1	+	100	98	0
1	+	100	99	0
1	+	100	100	0
1	+	200	1	0.0515402
1	+	200	2	0.0499159
1	+	200	3	0.0482743
1	+	200	4	0.0465835
1	+	200	5	0.044805
1	+	200	6	0.0429049
1	+	200	7	0.0408749
1	+	200	8	0.0387288
1	+	200	9	0.0364905
1	+	200	10	0.034188
1	+	200	11	0.03186
1	+	200	12	0.0295481
1	+	200	13	0.0272947
1	+	200	14	0.0251387
1	+	200	15	0.0231121
1	+	200	16	0.0212401
1	+	200	17	0.0195394
1	+	200	18	0.0180193
1	+	200	19	0.0166826
1	+	200	20	0.0155276
1	+	200	21	0.0145486
1	+	200	22	0.0137366
1	+	200	23	0.0130818
1	+	200	24	0.0125729
1	+	200	25	0.0121978
1	+	200	26	0.0119425
1	+	200	27	0.0117909
1	+	200	28	0.0117251
1	+	200	29	0.0117254
1	+	200	30	0.0117709
1	+	200	31	0.0118427
1	+	200	32	0.0119231
1	+	200	33	0.0119943
1	+	200	34	0.0120382
1	+	200	35	0.0120353
1	+	200	36	0.0119671
1	+	200	37	0.0118179
1	+	200	38	0.0115807
1	+	200	39	0.0112552
1	+	200	40	0.0108455
1	+	200	41	0.0103576
1	+	200	42	0.00980256
1	+	200	43	0.00919352
1	+	200	44	0.00854294
1	+	200	45	0.00786271
1	+	200	46	0.00716557
1	+	200	47	0.00646386
1	+	200	48	0.00576948
1	+	200	49	0.00509437
1	+	200	50	0.00444926
1	+	200	51	0.00384315
1	+	200	52	0.00328313
1	+	200	53	0.00277383
1	+	200	54	0.00231719
1	+	200	55	0.00191314
1	+	200	56	0.00155983
1	+	200	57	0.00125434
1	+	200	58	0.00099277
1	+	200	59	0.000770514
1	+	200	60	0.00058396
1	+	200	61	0.0004301
1	+	200	62	0.000305781
1	+	200	63	0.000207521
1	+	200	64	0.000131754
1	+	200	65	7.49e-05
1	+	200	66	3.36e-05
1	+	200	67	5.08e-06
1	+	200	68	0
1	+	200	69	0
1	+	200	70	0
1	+	200	71	0
1	+	200	72	0
1	+	200	73	0
1	+	200	74	0
1	+	200	75	0
1	+	200	76	0
1	+	200	77	3.62e-06
1	+	200	78	7.01e-06
1	+	200	79	9.46e-06
1	+	200	80	1.11e-05
1	+	200	81	1.21e-05
1	+	200	82	1.26e-05
1	+	200	83	1.26e-05
1	+	200	84	1.22e-05
1	+	200	85	1.16e-05
1	+	200	86	1.09e-05
1	+	200	87	9.95e-06
1	+	200	88	8.95e-06
1	+	200	89	7.91e-06
1	+	200	90	6.84e-06
1	+	200	91	5.78e-06
1	+	200	92	4.74e-06
1	+	200	93	3.72e-06
1	+	200	94	2.72e-06
1	+	200	95	1.76e-06
1	+	200	96	8.15e-07
1	+	200	97	0
1	+	200	98	0
1	+	200	99	0
1	+	200	100	0
1	+	300	1	0.0509114
1	+	300	2	0.0493766
1	+	300	3	0.0478231
1	+	300	4	0.0462167
1	+	300	5	0.0445149
1	+	300	6	0.0426814
1	+	300	7	0.0407078
1	+	300	8	0.0386105
1	+	300	9	0.0364151
1	+	300	10	0.03415
1	+	300	11	0.0318523
1	+	300	12	0.0295611
1	+	300	13	0.0273171
1	+	300	14	0.0251585
1	+	300	15	0.0231188
1	+	300	16	0.0212259
1	+	300	17	0.0194998
1	+	300	18	0.0179527
1	+	300	19	0.0165901
1	+	300	20	0.0154129
1	+	300	21	0.0144171
1	+	300	22	0.0135954
1	+	300	23	0.0129386
1	+	300	24	0.0124357
1	+	300	25	0.0120745
1	+	300	26	0.0118407
1	+	300	27	0.011717
1	+	300	28	0.0116845
1	+	300	29	0.0117218
1	+	300	30	0.0118067
1	+	300	31	0.0119188
1	+	300	32	0.0120384
1	+	300	33	0.0121467
1	+	300	34	0.012224
1	+	300	35	0.0122488
1	+	300	36	0.0122012
1	+	300	37	0.0120639
1	+	300	38	0.0118298
1	+	300	39	0.0115003
1	+	300	40	0.0110812
1	+	300	41	0.01058
1	+	300	42	0.0100097
1	+	300	43	0.00938471
1	+	300	44	0.00871827
1	+	300	45	0.00802294
1	+	300	46	0.00731161
1	+	300	47	0.00659665
1	+	300	48	0.00588997
1	+	300	49	0.00520364
1	+	300	50	0.00454835
1	+	300	51	0.00393279
1	+	300	52	0.0033637
1	+	300	53	0.00284537
1	+	300	54	0.00237969
1	+	300	55	0.00196657
1	+	300	56	0.00160434
1	+	300	57	0.00129037
1	+	300	58	0.00102107
1	+	300	59	0.000792056
1	+	300	60	0.000599804
1	+	300	61	0.00044129
1	+	300	62	0.000313304
1	+	300	63	0.000212292
1	+	300	64	0.000134594
1	+	300	65	7.65e-05
1	+	300	66	3.46e-05
1	+	300	67	5.83e-06
1	+	300	68	0
1	+	300	69	0
1	+	300	70	0
1	+	300	71	0
1	+	300	72	0
1	+	300	73	0
1	+	300	74	0
1	+	300	75	0
1	+	300	76	0
1	+	300	77	2e-06
1	+	300	78	5.3e-06
1	+	300	79	7.73e-06
1	+	300	80	9.41e-06
1	+	300	81	1.05e-05
1	+	300	82	1.1e-05
1	+	300	83	1.12e-05
1	+	300	84	1.1e-05
1	+	300	85	1.05e-05
1	+	300	86	9.86e-06
1	+	300	87	9.08e-06
1	+	300	88	8.21e-06
1	+	300	89	7.29e-06
1	+	300	90	6.35e-06
1	+	300	91	5.4e-06
1	+	300	92	4.46e-06
1	+	300	93	3.53e-06
1	+	300	94	2.63e-06
1	+	300	95	1.75e-06
1	+	300	96	8.86e-07
1	+	300	97	4.01e-08
1	+	300	98	0
1	+	300	99	0
1	+	300	100	0
1	+	400	1	0.0512335
1	+	400	2	0.0497478
1	+	400	3	0.0482389
1	+	400	4	0.0466669
1	+	400	5	0.0449825
1	+	400	6	0.0431416
1	+	400	7	0.0411389
1	+	400	8	0.0389985
1	+	400	9	0.036757
1	+	400	10	0.0344564
1	+	400	11	0.0321433
1	+	400	12	0.0298593
1	+	400	13	0.0276419
1	+	400	14	0.0255226
1	+	400	15	0.0235291
1	+	400	16	0.0216839
1	+	400	17	0.0200022
1	+	400	18	0.0184932
1	+	400	19	0.0171625
1	+	400	20	0.01601
1	+	400	21	0.0150292
1	+	400	22	0.014209
1	+	400	23	0.0135353
1	+	400	24	0.0129937
1	+	400	25	0.0125693
1	+	400	26	0.0122479
1	+	400	27	0.0120153
1	+	400	28	0.0118563
1	+	400	29	0.0117555
1	+	400	30	0.0116964
1	+	400	31	0.0116634
1	+	400	32	0.0116424
1	+	400	33	0.0116203
1	+	400	34	0.0115831
1	+	400	35	0.0115139
1	+	400	36	0.0113962
1	+	400	37	0.0112152
1	+	400	38	0.0109636
1	+	400	39	0.0106397
1	+	400	40	0.0102455
1	+	400	41	0.00978555
1	+	400	42	0.00926874
1	+	400	43	0.00870567
1	+	400	44	0.00810688
1	+	400	45	0.0074829
1	+	400	46	0.00684511
1	+	400	47	0.00620391
1	+	400	48	0.00556882
1	+	400	49	0.00494951
1	+	400	50	0.0043548
1	+	400	51	0.00379234
1	+	400	52	0.00326835
1	+	400	53	0.00278713
1	+	400	54	0.00235095
1	+	400	55	0.00196019
1	+	400	56	0.00161389
1	+	400	57	0.00131025
1	+	400	58	0.0010465
1	+	400	59	0.000819409
1	+	400	60	0.000626381
1	+	400	61	0.000465123
1	+	400	62	0.000333053
1	+	400	63	0.000227196
1	+	400	64	0.000144392
1	+	400	65	8.14e-05
1	+	400	66	3.5e-05
1	+	400	67	2.5e-06
1	+	400	68	0
1	+	400	69	0
1	+	400	70	0
1	+	400	71	0
1	+	400	72	0
1	+	400	73	0
1	+	400	74	0
1	+	400	75	0
1	+	400	76	0
1	+	400	77	0
1	+	400	78	0
1	+	400	79	0
1	+	400	80	0
1	+	400	81	7.67e-07
1	+	400	82	2.39e-06
1	+	400	83	3.6e-06
1	+	400	84	4.44e-06
1	+	400	85	4.98e-06
1	+	400	86	5.27e-06
1	+	400	87	5.35e-06
1	+	400	88	5.26e-06
1	+	400	89	5.04e-06
1	+	400	90	4.72e-06
1	+	400	91	4.33e-06
1	+	400	92	3.89e-06
1	+	400	93	3.41e-06
1	+	400	94	2.9e-06
1	+	400	95	2.39e-06
1	+	400	96	1.86e-06
1	+	400	97	1.34e-06
1	+	400	98	8.07e-07
1	+	400	99	2.79e-07
1	+	400	100	0
1	+	500	1	0.0379063
1	+	500	2	0.03728
1	+	500	3	0.0366239
1	+	500	4	0.0358909
1	+	500	5	0.0350261
1	+	500	6	0.0339902
1	+	500	7	0.0327838
1	+	500	8	0.0314385
1	+	500	9	0.0300026
1	+	500	10	0.0285283
1	+	500	11	0.0270594
1	+	500	12	0.0256282
1	+	500	13	0.024258
1	+	500	14	0.0229645
1	+	500	15	0.0217576
1	+	500	16	0.0206414
1	+	500	17	0.0196156
1	+	500	18	0.0186755
1	+	500	19	0.0178143
1	+	500	20	0.0170237
1	+	500	21	0.0162942
1	+	500	22	0.0156178
1	+	500	23	0.0149895
1	+	500	24	0.0144094
1	+	500	25	0.01388
1	+	500	26	0.0134043
1	+	500	27	0.0129846
1	+	500	28	0.0126225
1	+	500	29	0.0123196
1	+	500	30	0.0120776
1	+	500	31	0.0118956
1	+	500	32	0.0117699
1	+	500	33	0.0116968
1	+	500	34	0.0116725
1	+	500	35	0.0116904
1	+	500	36	0.0117411
1	+	500	37	0.0118129
1	+	500	38	0.0118927
1	+	500	39	0.0119678
1	+	500	40	0.012026
1	+	500	41	0.0120561
1	+	500	42	0.0120483
1	+	500	43	0.0119941
1	+	500	44	0.0118859
1	+	500	45	0.0117182
1	+	500	46	0.0114877
1	+	500	47	0.0111914
1	+	500	48	0.0108278
1	+	500	49	0.0103976
1	+	500	50	0.00990307
1	+	500	51	0.0093479
1	+	500	52	0.00873917
1	+	500	53	0.00808636
1	+	500	54	0.00740171
1	+	500	55	0.00669773
1	+	500	56	0.00598829
1	+	500	57	0.00528734
1	+	500	58	0.00460771
1	+	500	59	0.0039596
1	+	500	60	0.00335139
1	+	500	61	0.00278992
1	+	500	62	0.00227982
1	+	500	63	0.0018234
1	+	500	64	0.00142114
1	+	500	65	0.001072
1	+	500	66	0.000773702
1	+	500	67	0.000523067
1	+	500	68	0.000316267
1	+	500	69	0.000148998
1	+	500	70	1.68e-05
1	+	500	71	0
1	+	500	72	0
1	+	500	73	0
1	+	500	74	0
1	+	500	75	0
1	+	500	76	0
1	+	500	77	0
1	+	500	78	0
1	+	500	79	0
1	+	500	80	0
1	+	500	81	0
1	+	500	82	0
1	+	500	83	0
1	+	500	84	0
1	+	500	85	0
1	+	500	86	0
1	+	500	87	0
1	+	500	88	0
1	+	500	89	0
1	+	500	90	0
1	+	500	91	0
1	+	500	92	0
1	+	500	93	0
1	+	500	94	2.77e-06
1	+	500	95	1.13e-05
1	+	500	96	1.93e-05
1	+	500	97	2.68e-05
1	+	500	98	3.41e-05
1	+	500	99	4.12e-05
1	+	500	100	4.83e-05
1	+	600	1	0.035351
1	+	600	2	0.0344196
1	+	600	3	0.0334661
1	+	600	4	0.0324578
1	+	600	5	0.0313668
1	+	600	6	0.0301883
1	+	600	7	0.028941
1	+	600	8	0.0276511
1	+	600	9	0.0263448
1	+	600	10	0.0250477
1	+	600	11	0.0237814
1	+	600	12	0.0225625
1	+	600	13	0.0214027
1	+	600	14	0.0203134
1	+	600	15	0.0193072
1	+	600	16	0.0183947
1	+	600	17	0.0175834
1	+	600	18	0.0168759
1	+	600	19	0.0162712
1	+	600	20	0.0157661
1	+	600	21	0.0153551
1	+	600	22	0.0150302
1	+	600	23	0.01478
1	+	600	24	0.0145916
1	+	600	25	0.0144509
1	+	600	26	0.0143436
1	+	600	27	0.0142572
1	+	600	28	0.0141819
1	+	600	29	0.0141102
1	+	600	30	0.0140369
1	+	600	31	0.0139577
1	+	600	32	0.0138673
1	+	600	33	0.0137603
1	+	600	34	0.0136337
1	+	600	35	0.0134865
1	+	600	36	0.0133217
1	+	600	37	0.0131444
1	+	600	38	0.012961
1	+	600	39	0.012776
1	+	600	40	0.0125916
1	+	600	41	0.0124093
1	+	600	42	0.0122284
1	+	600	43	0.0120469
1	+	600	44	0.0118634
1	+	600	45	0.0116757
1	+	600	46	0.0114791
1	+	600	47	0.0112678
1	+	600	48	0.0110358
1	+	600	49	0.0107781
1	+	600	50	0.0104903
1	+	600	51	0.0101671
1	+	600	52	0.00980445
1	+	600	53	0.0093992
1	+	600	54	0.00895067
1	+	600	55	0.00846018
1	+	600	56	0.00792993
1	+	600	57	0.00736537
1	+	600	58	0.00677465
1	+	600	59	0.00616791
1	+	600	60	0.00555527
1	+	600	61	0.00494728
1	+	600	62	0.00435373
1	+	600	63	0.00378264
1	+	600	64	0.00324079
1	+	600	65	0.00273414
1	+	600	66	0.00226752
1	+	600	67	0.00184402
1	+	600	68	0.00146515
1	+	600	69	0.00113103
1	+	600	70	0.000840562
1	+	600	71	0.000591899
1	+	600	72	0.000382414
1	+	600	73	0.00020894
1	+	600	74	6.81e-05
1	+	600	75	0
1	+	600	76	0
1	+	600	77	0
1	+	600	78	0
1	+	600	79	0
1	+	600	80	0
1	+	600	81	0
1	+	600	82	0
1	+	600	83	0
1	+	600	84	0
1	+	600	85	0
1	+	600	86	0
1	+	600	87	0
1	+	600	88	0
1	+	600	89	0
1	+	600	90	0
1	+	600	91	0
1	+	600	92	0
1	+	600	93	0
1	+	600	94	0
1	+	600	95	0
1	+	600	96	0
1	+	600	97	1.52e-05
1	+	600	98	3.21e-05
1	+	600	99	4.88e-05
1	+	600	100	6.54e-05
1	+	700	1	0.0248488
1	+	700	2	0.0245495
1	+	700	3	0.0242358
1	+	700	4	0.0238871
1	+	700	5	0.0234879
1	+	700	6	0.0230353
1	+	700	7	0.022534
1	+	700	8	0.0219916
1	+	700	9	0.0214175
1	+	700	10	0.0208243
1	+	700	11	0.020224
1	+	700	12	0.0196234
1	+	700	13	0.0190268
1	+	700	14	0.0184383
1	+	700	15	0.0178617
1	+	700	16	0.0172994
1	+	700	17	0.0167546
1	+	700	18	0.0162312
1	+	700	19	0.0157306
1	+	700	20	0.0152508
1	+	700	21	0.0147912
1	+	700	22	0.0143571
1	+	700	23	0.0139559
1	+	700	24	0.0135939
1	+	700	25	0.0132754
1	+	700	26	0.0130022
1	+	700	27	0.0127739
1	+	700	28	0.0125889
1	+	700	29	0.0124452
1	+	700	30	0.0123397
1	+	700	31	0.0122675
1	+	700	32	0.0122227
1	+	700	33	0.0121999
1	+	700	34	0.0121957
1	+	700	35	0.0122071
1	+	700	36	0.0122305
1	+	700	37	0.0122643
1	+	700	38	0.0123073
1	+	700	39	0.012357
1	+	700	40	0.0124115
1	+	700	41	0.0124688
1	+	700	42	0.0125292
1	+	700	43	0.0125939
1	+	700	44	0.0126634
1	+	700	45	0.0127366
1	+	700	46	0.0128116
1	+	700	47	0.0128851
1	+	700	48	0.0129526
1	+	700	49	0.01301
1	+	700	50	0.0130511
1	+	700	51	0.0130676
1	+	700	52	0.0130509
1	+	700	53	0.0129921
1	+	700	54	0.0128824
1	+	700	55	0.0127145
1	+	700	56	0.0124845
1	+	700	57	0.0121906
1	+	700	58	0.0118315
1	+	700	59	0.0114056
1	+	700	60	0.0109136
1	+	700	61	0.010358
1	+	700	62	0.00974456
1	+	700	63	0.00908089
1	+	700	64	0.00837511
1	+	700	65	0.00763806
1	+	700	66	0.00688255
1	+	700	67	0.00612368
1	+	700	68	0.00537649
1	+	700	69	0.004654
1	+	700	70	0.00396732
1	+	700	71	0.00332583
1	+	700	72	0.0027365
1	+	700	73	0.00220353
1	+	700	74	0.00172882
1	+	700	75	0.00131237
1	+	700	76	0.000952619
1	+	700	77	0.000646747
1	+	700	78	0.0003911
1	+	700	79	0.000181508
1	+	700	80	1.34e-05
1	+	700	81	0
1	+	700	82	0
1	+	700	83	0
1	+	700	84	0
1	+	700	85	0
1	+	700	86	0
1	+	700	87	0
1	+	700	88	0
1	+	700	89	0
1	+	700	90	0
1	+	700	91	0
1	+	700	92	0
1	+	700	93	0
1	+	700	94	0
1	+	700	95	0
1	+	700	96	0
1	+	700	97	0
1	+	700	98	0
1	+	700	99	0
1	+	700	100	3.16e-05
1	+	800	1	0.0282614
1	+	800	2	0.0274937
1	+	800	3	0.0267067
1	+	800	4	0.0258787
1	+	800	5	0.0249955
1	+	800	6	0.0240548
1	+	800	7	0.0230586
1	+	800	8	0.0220122
1	+	800	9	0.0209273
1	+	800	10	0.0198223
1	+	800	11	0.0187186
1	+	800	12	0.0176386
1	+	800	13	0.0166016
1	+	800	14	0.0156251
1	+	800	15	0.0147219
1	+	800	16	0.0138992
1	+	800	17	0.0131617
1	+	800	18	0.0125136
1	+	800	19	0.0119571
1	+	800	20	0.0114909
1	+	800	21	0.0111117
1	+	800	22	0.0108173
1	+	800	23	0.010605
1	+	800	24	0.0104706
1	+	800	25	0.010409
1	+	800	26	0.0104146
1	+	800	27	0.0104804
1	+	800	28	0.0105985
1	+	800	29	0.0107602
1	+	800	30	0.0109565
1	+	800	31	0.0111778
1	+	800	32	0.0114158
1	+	800	33	0.0116642
1	+	800	34	0.0119165
1	+	800	35	0.0121673
1	+	800	36	0.0124103
1	+	800	37	0.0126393
1	+	800	38	0.0128475
1	+	800	39	0.0130295
1	+	800	40	0.0131821
1	+	800	41	0.0133059
1	+	800	42	0.0134021
1	+	800	43	0.0134715
1	+	800	44	0.0135139
1	+	800	45	0.0135307
1	+	800	46	0.0135246
1	+	800	47	0.0134986
1	+	800	48	0.0134559
1	+	800	49	0.0133983
1	+	800	50	0.0133267
1	+	800	51	0.0132425
1	+	800	52	0.0131473
1	+	800	53	0.0130416
1	+	800	54	0.0129241
1	+	800	55	0.0127908
1	+	800	56	0.0126362
1	+	800	57	0.0124549
1	+	800	58	0.0122414
1	+	800	59	0.0119902
1	+	800	60	0.0116953
1	+	800	61	0.011352
1	+	800	62	0.0109578
1	+	800	63	0.0105126
1	+	800	64	0.0100185
1	+	800	65	0.00947798
1	+	800	66	0.00889465
1	+	800	67	0.00827327
1	+	800	68	0.00762095
1	+	800	69	0.00694573
1	+	800	70	0.00625723
1	+	800	71	0.005567
1	+	800	72	0.00488695
1	+	800	73	0.00422884
1	+	800	74	0.00360349
1	+	800	75	0.00301951
1	+	800	76	0.00248311
1	+	800	77	0.00199815
1	+	800	78	0.00156623
1	+	800	79	0.00118713
1	+	800	80	0.000859357
1	+	800	81	0.000580361
1	+	800	82	0.000346822
1	+	800	83	0.000155053
1	+	800	84	1.06e-06
1	+	800	85	0
1	+	800	86	0
1	+	800	87	0
1	+	800	88	0
1	+	800	89	0
1	+	800	90	0
1	+	800	91	0
1	+	800	92	0
1	+	800	93	0
1	+	800	94	0
1	+	800	95	0
1	+	800	96	0
1	+	800	97	0
1	+	800	98	0
1	+	800	99	0
1	+	800	100	0
1	+	900	1	0.0252191
1	+	900	2	0.0242122
1	+	900	3	0.0231931
1	+	900	4	0.0221555
1	+	900	5	0.0211051
1	+	900	6	0.0200532
1	+	900	7	0.0190124
1	+	900	8	0.0179964
1	+	900	9	0.0170179
1	+	900	10	0.0160847
1	+	900	11	0.0152017
1	+	900	12	0.0143732
1	+	900	13	0.0136023
1	+	900	14	0.012893
1	+	900	15	0.0122499
1	+	900	16	0.0116768
1	+	900	17	0.0111756
1	+	900	18	0.0107465
1	+	900	19	0.01039
1	+	900	20	0.0101052
1	+	900	21	0.0098902
1	+	900	22	0.00974372
1	+	900	23	0.00966314
1	+	900	24	0.00964443
1	+	900	25	0.00968193
1	+	900	26	0.00976708
1	+	900	27	0.00989114
1	+	900	28	0.0100464
1	+	900	29	0.0102261
1	+	900	30	0.010425
1	+	900	31	0.0106379
1	+	900	32	0.0108612
1	+	900	33	0.0110937
1	+	900	34	0.0113344
1	+	900	35	0.0115825
1	+	900	36	0.0118362
1	+	900	37	0.0120929
1	+	900	38	0.0123498
1	+	900	39	0.0126024
1	+	900	40	0.0128453
1	+	900	41	0.0130726
1	+	900	42	0.0132791
1	+	900	43	0.0134625
1	+	900	44	0.0136211
1	+	900	45	0.0137548
1	+	900	46	0.0138651
1	+	900	47	0.013954
1	+	900	48	0.0140222
1	+	900	49	0.0140702
1	+	900	50	0.014099
1	+	900	51	0.0141113
1	+	900	52	0.0141095
1	+	900	53	0.014096
1	+	900	54	0.0140727
1	+	900	55	0.0140411
1	+	900	56	0.0140015
1	+	900	57	0.0139517
1	+	900	58	0.0138872
1	+	900	59	0.0138021
1	+	900	60	0.0136885
1	+	900	61	0.0135377
1	+	900	62	0.0133414
1	+	900	63	0.0130904
1	+	900	64	0.0127763
1	+	900	65	0.0123925
1	+	900	66	0.0119356
1	+	900	67	0.011406
1	+	900	68	0.0108087
1	+	900	69	0.0101523
1	+	900	70	0.00944718
1	+	900	71	0.00870451
1	+	900	72	0.0079364
1	+	900	73	0.00715591
1	+	900	74	0.00637597
1	+	900	75	0.00560932
1	+	900	76	0.00486813
1	+	900	77	0.00416407
1	+	900	78	0.00350667
1	+	900	79	0.00290248
1	+	900	80	0.00235527
1	+	900	81	0.00186655
1	+	900	82	0.00143607
1	+	900	83	0.00106211
1	+	900	84	0.000741828
1	+	900	85	0.000471764
1	+	900	86	0.000247878
1	+	900	87	6.57e-05
1	+	900	88	0
1	+	900	89	0
1	+	900	90	0
1	+	900	91	0
1	+	900	92	0
1	+	900	93	0
1	+	900	94	0
1	+	900	95	0
1	+	900	96	0
1	+	900	97	0
1	+	900	98	0
1	+	900	99	0
1	+	900	100	0
1	+	1000	1	0.0236529
1	+	1000	2	0.022941
1	+	1000	3	0.0222153
1	+	1000	4	0.0214673
1	+	1000	5	0.0206928
1	+	1000	6	0.0198923
1	+	1000	7	0.0190722
1	+	1000	8	0.0182462
1	+	1000	9	0.0174306
1	+	1000	10	0.0166412
1	+	1000	11	0.0158911
1	+	1000	12	0.0151898
1	+	1000	13	0.0145425
1	+	1000	14	0.0139508
1	+	1000	15	0.013413
1	+	1000	16	0.0129263
1	+	1000	17	0.012489
1	+	1000	18	0.0121021
1	+	1000	19	0.0117654
1	+	1000	20	0.011477
1	+	1000	21	0.0112333
1	+	1000	22	0.0110303
1	+	1000	23	0.0108634
1	+	1000	24	0.0107266
1	+	1000	25	0.0106132
1	+	1000	26	0.0105202
1	+	1000	27	0.0104474
1	+	1000	28	0.0103943
1	+	1000	29	0.0103604
1	+	1000	30	0.0103465
1	+	1000	31	0.0103543
1	+	1000	32	0.010384
1	+	1000	33	0.0104328
1	+	1000	34	0.0104973
1	+	1000	35	0.0105742
1	+	1000	36	0.0106617
1	+	1000	37	0.0107579
1	+	1000	38	0.0108602
1	+	1000	39	0.0109659
1	+	1000	40	0.0110734
1	+	1000	41	0.0111819
1	+	1000	42	0.0112937
1	+	1000	43	0.0114117
1	+	1000	44	0.0115382
1	+	1000	45	0.011675
1	+	1000	46	0.0118227
1	+	1000	47	0.0119811
1	+	1000	48	0.0121493
1	+	1000	49	0.0123239
1	+	1000	50	0.0125004
1	+	1000	51	0.012674
1	+	1000	52	0.0128404
1	+	1000	53	0.0129959
1	+	1000	54	0.0131373
1	+	1000	55	0.0132604
1	+	1000	56	0.0133617
1	+	1000	57	0.0134377
1	+	1000	58	0.0134835
1	+	1000	59	0.0134945
1	+	1000	60	0.013467
1	+	1000	61	0.0133978
1	+	1000	62	0.0132835
1	+	1000	63	0.013121
1	+	1000	64	0.0129073
1	+	1000	65	0.0126384
1	+	1000	66	0.0123118
1	+	1000	67	0.0119265
1	+	1000	68	0.0114825
1	+	1000	69	0.0109805
1	+	1000	70	0.0104234
1	+	1000	71	0.00981629
1	+	1000	72	0.00916618
1	+	1000	73	0.0084813
1	+	1000	74	0.00777112
1	+	1000	75	0.00704494
1	+	1000	76	0.00631294
1	+	1000	77	0.00558623
1	+	1000	78	0.00487648
1	+	1000	79	0.00419505
1	+	1000	80	0.00355254
1	+	1000	81	0.00295717
1	+	1000	82	0.00241429
1	+	1000	83	0.00192677
1	+	1000	84	0.0014951
1	+	1000	85	0.00111795
1	+	1000	86	0.000792839
1	+	1000	87	0.000516361
1	+	1000	88	0.000284466
1	+	1000	89	9.26e-05
1	+	1000	90	0
1	+	1000	91	0
1	+	1000	92	0
1	+	1000	93	0
1	+	1000	94	0
1	+	1000	95	0
1	+	1000	96	0
1	+	1000	97	0
1	+	1000	98	0
1	+	1000	99	0
1	+	1000	100	0
1	+	1100	1	0.0194289
1	+	1100	2	0.0185774
1	+	1100	3	0.017723
1	+	1100	4	0.0168736
1	+	1100	5	0.016047
1	+	1100	6	0.0152594
1	+	1100	7	0.0145222
1	+	1100	8	0.0138423
1	+	1100	9	0.0132221
1	+	1100	10	0.0126618
1	+	1100	11	0.0121618
1	+	1100	12	0.0117232
1	+	1100	13	0.0113477
1	+	1100	14	0.0110356
1	+	1100	15	0.0107855
1	+	1100	16	0.0105943
1	+	1100	17	0.0104566
1	+	1100	18	0.0103653
1	+	1100	19	0.010314
1	+	1100	20	0.0102977
1	+	1100	21	0.0103104
1	+	1100	22	0.0103467
1	+	1100	23	0.0104025
1	+	1100	24	0.0104737
1	+	1100	25	0.0105572
1	+	1100	26	0.0106522
1	+	1100	27	0.0107585
1	+	1100	28	0.0108753
1	+	1100	29	0.0110003
1	+	1100	30	0.0111308
1	+	1100	31	0.0112649
1	+	1100	32	0.0114021
1	+	1100	33	0.0115408
1	+	1100	34	0.0116779
1	+	1100	35	0.0118113
1	+	1100	36	0.0119401
1	+	1100	37	0.0120642
1	+	1100	38	0.0121846
1	+	1100	39	0.0123017
1	+	1100	40	0.0124183
1	+	1100	41	0.0125364
1	+	1100	42	0.012657
1	+	1100	43	0.0127798
1	+	1100	44	0.0129049
1	+	1100	45	0.013031
1	+	1100	46	0.0131568
1	+	1100	47	0.0132804
1	+	1100	48	0.0133985
1	+	1100	49	0.0135084
1	+	1100	50	0.0136084
1	+	1100	51	0.0136968
1	+	1100	52	0.0137724
1	+	1100	53	0.0138345
1	+	1100	54	0.0138831
1	+	1100	55	0.0139179
1	+	1100	56	0.0139378
1	+	1100	57	0.0139432
1	+	1100	58	0.0139355
1	+	1100	59	0.0139163
1	+	1100	60	0.0138858
1	+	1100	61	0.0138406
1	+	1100	62	0.0137761
1	+	1100	63	0.0136867
1	+	1100	64	0.0135671
1	+	1100	65	0.0134125
1	+	1100	66	0.0132184
1	+	1100	67	0.0129809
1	+	1100	68	0.0126961
1	+	1100	69	0.012359
1	+	1100	70	0.011964
1	+	1100	71	0.0115057
1	+	1100	72	0.0109822
1	+	1100	73	0.0103943
1	+	1100	74	0.00974786
1	+	1100	75	0.00905214
1	+	1100	76	0.00831836
1	+	1100	77	0.00755905
1	+	1100	78	0.00678707
1	+	1100	79	0.00601628
1	+	1100	80	0.00526123
1	+	1100	81	0.00453513
1	+	1100	82	0.00384894
1	+	1100	83	0.00321139
1	+	1100	84	0.00262805
1	+	1100	85	0.00210167
1	+	1100	86	0.00163272
1	+	1100	87	0.00121987
1	+	1100	88	0.000860515
1	+	1100	89	0.000550876
1	+	1100	90	0.000286324
1	+	1100	91	6.17e-05
1	+	1100	92	0
1	+	1100	93	0
1	+	1100	94	0
1	+	1100	95	0
1	+	1100	96	0
1	+	1100	97	0
1	+	1100	98	0
1	+	1100	99	0
1	+	1100	100	0
1	+	1200	1	0.0217957
1	+	1200	2	0.0208506
1	+	1200	3	0.0199
1	+	1200	4	0.0189458
1	+	1200	5	0.0179953
1	+	1200	6	0.0170582
1	+	1200	7	0.0161462
1	+	1200	8	0.0152724
1	+	1200	9	0.0144472
1	+	1200	10	0.0136773
1	+	1200	11	0.0129678
1	+	1200	12	0.0123224
1	+	1200	13	0.0117431
1	+	1200	14	0.0112301
1	+	1200	15	0.0107829
1	+	1200	16	0.010401
1	+	1200	17	0.0100828
1	+	1200	18	0.00982505
1	+	1200	19	0.00962307
1	+	1200	20	0.00947143
1	+	1200	21	0.0093654
1	+	1200	22	0.00930146
1	+	1200	23	0.00927677
1	+	1200	24	0.00928836
1	+	1200	25	0.00933358
1	+	1200	26	0.009409
1	+	1200	27	0.00951094
1	+	1200	28	0.0096358
1	+	1200	29	0.00977912
1	+	1200	30	0.00993579
1	+	1200	31	0.0101013
1	+	1200	32	0.0102717
1	+	1200	33	0.0104437
1	+	1200	34	0.0106126
1	+	1200	35	0.0107749
1	+	1200	36	0.0109289
1	+	1200	37	0.0110743
1	+	1200	38	0.0112118
1	+	1200	39	0.0113422
1	+	1200	40	0.0114659
1	+	1200	41	0.0115834
1	+	1200	42	0.0116955
1	+	1200	43	0.0118025
1	+	1200	44	0.0119054
1	+	1200	45	0.0120064
1	+	1200	46	0.0121077
1	+	1200	47	0.0122107
1	+	1200	48	0.0123169
1	+	1200	49	0.0124296
1	+	1200	50	0.0125508
1	+	1200	51	0.0126809
1	+	1200	52	0.012819
1	+	1200	53	0.0129635
1	+	1200	54	0.0131111
1	+	1200	55	0.0132579
1	+	1200	56	0.0134012
1	+	1200	57	0.0135373
1	+	1200	58	0.0136612
1	+	1200	59	0.0137676
1	+	1200	60	0.0138508
1	+	1200	61	0.0139068
1	+	1200	62	0.0139326
1	+	1200	63	0.0139249
1	+	1200	64	0.0138798
1	+	1200	65	0.0137939
1	+	1200	66	0.0136644
1	+	1200	67	0.0134886
1	+	1200	68	0.0132649
1	+	1200	69	0.0129911
1	+	1200	70	0.0126646
1	+	1200	71	0.0122837
1	+	1200	72	0.0118453
1	+	1200	73	0.0113442
1	+	1200	74	0.0107773
1	+	1200	75	0.0101445
1	+	1200	76	0.00945199
1	+	1200	77	0.00870976
1	+	1200	78	0.0079312
1	+	1200	79	0.0071311
1	+	1200	80	0.00632569
1	+	1200	81	0.00553212
1	+	1200	82	0.00476638
1	+	1200	83	0.00404169
1	+	1200	84	0.00336781
1	+	1200	85	0.00275085
1	+	1200	86	0.00219376
1	+	1200	87	0.00169685
1	+	1200	88	0.00125829
1	+	1200	89	0.000874692
1	+	1200	90	0.000541548
1	+	1200	91	0.000253615
1	+	1200	92	5.13e-06
1	+	1200	93	0
1	+	1200	94	0
1	+	1200	95	0
1	+	1200	96	0
1	+	1200	97	0
1	+	1200	98	0
1	+	1200	99	0
1	+	1200	100	0
1	+	1300	1	0.0196108
1	+	1300	2	0.0186435
1	+	1300	3	0.0176839
1	+	1300	4	0.016749
1	+	1300	5	0.0158571
1	+	1300	6	0.0150225
1	+	1300	7	0.0142538
1	+	1300	8	0.0135543
1	+	1300	9	0.012924
1	+	1300	10	0.0123634
1	+	1300	11	0.0118728
1	+	1300	12	0.0114526
1	+	1300	13	0.0111023
1	+	1300	14	0.0108203
1	+	1300	15	0.010603
1	+	1300	16	0.0104447
1	+	1300	17	0.0103376
1	+	1300	18	0.0102719
1	+	1300	19	0.010237
1	+	1300	20	0.0102231
1	+	1300	21	0.0102212
1	+	1300	22	0.0102238
1	+	1300	23	0.0102252
1	+	1300	24	0.0102227
1	+	1300	25	0.0102152
1	+	1300	26	0.0102049
1	+	1300	27	0.0101951
1	+	1300	28	0.0101889
1	+	1300	29	0.0101878
1	+	1300	30	0.0101924
1	+	1300	31	0.0102021
1	+	1300	32	0.0102146
1	+	1300	33	0.0102285
1	+	1300	34	0.0102422
1	+	1300	35	0.0102546
1	+	1300	36	0.0102656
1	+	1300	37	0.0102766
1	+	1300	38	0.0102894
1	+	1300	39	0.0103066
1	+	1300	40	0.0103309
1	+	1300	41	0.0103653
1	+	1300	42	0.0104126
1	+	1300	43	0.0104755
1	+	1300	44	0.0105573
1	+	1300	45	0.010661
1	+	1300	46	0.0107875
1	+	1300	47	0.0109369
1	+	1300	48	0.0111088
1	+	1300	49	0.0113037
1	+	1300	50	0.0115196
1	+	1300	51	0.0117515
1	+	1300	52	0.0119938
1	+	1300	53	0.0122406
1	+	1300	54	0.0124877
1	+	1300	55	0.0127309
1	+	1300	56	0.0129672
1	+	1300	57	0.013193
1	+	1300	58	0.013405
1	+	1300	59	0.0135986
1	+	1300	60	0.0137694
1	+	1300	61	0.0139147
1	+	1300	62	0.0140336
1	+	1300	63	0.0141268
1	+	1300	64	0.0141936
1	+	1300	65	0.0142312
1	+	1300	66	0.0142349
1	+	1300	67	0.0141984
1	+	1300	68	0.0141149
1	+	1300	69	0.013978
1	+	1300	70	0.0137827
1	+	1300	71	0.0135251
1	+	1300	72	0.0132008
1	+	1300	73	0.0128079
1	+	1300	74	0.0123446
1	+	1300	75	0.0118114
1	+	1300	76	0.0112091
1	+	1300	77	0.0105407
1	+	1300	78	0.00981274
1	+	1300	79	0.00903531
1	+	1300	80	0.00822202
1	+	1300	81	0.00738867
1	+	1300	82	0.00655263
1	+	1300	83	0.00573083
1	+	1300	84	0.0049378
1	+	1300	85	0.00418586
1	+	1300	86	0.003484
1	+	1300	87	0.00283779
1	+	1300	88	0.00224959
1	+	1300	89	0.00171918
1	+	1300	90	0.00124415
1	+	1300	91	0.000820481
1	+	1300	92	0.000442924
1	+	1300	93	0.000105406
1	+	1300	94	0
1	+	1300	95	0
1	+	1300	96	0
1	+	1300	97	0
1	+	1300	98	0
1	+	1300	99	0
1	+	1300	100	0
1	+	1400	1	0.0195273
1	+	1400	2	0.0186689
1	+	1400	3	0.0178107
1	+	1400	4	0.0169626
1	+	1400	5	0.0161366
1	+	1400	6	0.0153436
1	+	1400	7	0.0145916
1	+	1400	8	0.0138869
1	+	1400	9	0.0132365
1	+	1400	10	0.0126458
1	+	1400	11	0.0121166
1	+	1400	12	0.0116487
1	+	1400	13	0.0112408
1	+	1400	14	0.010889
1	+	1400	15	0.010589
1	+	1400	16	0.0103365
1	+	1400	17	0.0101266
1	+	1400	18	0.00995389
1	+	1400	19	0.00981255
1	+	1400	20	0.00969793
1	+	1400	21	0.00960651
1	+	1400	22	0.00953813
1	+	1400	23	0.00949394
1	+	1400	24	0.00947384
1	+	1400	25	0.00947664
1	+	1400	26	0.00949954
1	+	1400	27	0.00953896
1	+	1400	28	0.00959074
1	+	1400	29	0.0096513
1	+	1400	30	0.00971789
1	+	1400	31	0.00978909
1	+	1400	32	0.00986454
1	+	1400	33	0.00994404
1	+	1400	34	0.0100277
1	+	1400	35	0.0101156
1	+	1400	36	0.0102084
1	+	1400	37	0.0103058
1	+	1400	38	0.0104071
1	+	1400	39	0.0105115
1	+	1400	40	0.0106188
1	+	1400	41	0.0107293
1	+	1400	42	0.0108417
1	+	1400	43	0.0109547
1	+	1400	44	0.0110671
1	+	1400	45	0.0111786
1	+	1400	46	0.0112901
1	+	1400	47	0.0114021
1	+	1400	48	0.0115164
1	+	1400	49	0.0116355
1	+	1400	50	0.0117607
1	+	1400	51	0.011893
1	+	1400	52	0.0120344
1	+	1400	53	0.0121878
1	+	1400	54	0.0123563
1	+	1400	55	0.0125413
1	+	1400	56	0.0127401
1	+	1400	57	0.0129477
1	+	1400	58	0.0131583
1	+	1400	59	0.0133678
1	+	1400	60	0.0135725
1	+	1400	61	0.0137662
1	+	1400	62	0.0139406
1	+	1400	63	0.014085
1	+	1400	64	0.0141882
1	+	1400	65	0.0142399
1	+	1400	66	0.014233
1	+	1400	67	0.0141645
1	+	1400	68	0.0140339
1	+	1400	69	0.0138427
1	+	1400	70	0.0135942
1	+	1400	71	0.0132925
1	+	1400	72	0.0129412
1	+	1400	73	0.0125422
1	+	1400	74	0.012096
1	+	1400	75	0.0116011
1	+	1400	76	0.0110565
1	+	1400	77	0.0104637
1	+	1400	78	0.00982547
1	+	1400	79	0.00914599
1	+	1400	80	0.00843067
1	+	1400	81	0.00768714
1	+	1400	82	0.00692547
1	+	1400	83	0.00615843
1	+	1400	84	0.00539955
1	+	1400	85	0.00466215
1	+	1400	86	0.00395869
1	+	1400	87	0.00329818
1	+	1400	88	0.00268601
1	+	1400	89	0.00212439
1	+	1400	90	0.00161285
1	+	1400	91	0.00114904
1	+	1400	92	0.000729019
1	+	1400	93	0.000347712
1	+	1400	94	0
1	+	1400	95	0
1	+	1400	96	0
1	+	1400	97	0
1	+	1400	98	0
1	+	1400	99	0
1	+	1400	100	0
1	+	1500	1	0.0198774
1	+	1500	2	0.018812
1	+	1500	3	0.0177472
1	+	1500	4	0.0166905
1	+	1500	5	0.0156529
1	+	1500	6	0.0146455
1	+	1500	7	0.0136806
1	+	1500	8	0.0127716
1	+	1500	9	0.0119308
1	+	1500	10	0.0111664
1	+	1500	11	0.0104843
1	+	1500	12	0.00988927
1	+	1500	13	0.00938449
1	+	1500	14	0.00896999
1	+	1500	15	0.00864236
1	+	1500	16	0.00839714
1	+	1500	17	0.00822825
1	+	1500	18	0.0081283
1	+	1500	19	0.00808882
1	+	1500	20	0.00810055
1	+	1500	21	0.0081542
1	+	1500	22	0.00823941
1	+	1500	23	0.00834511
1	+	1500	24	0.00846215
1	+	1500	25	0.00858328
1	+	1500	26	0.00870372
1	+	1500	27	0.00882038
1	+	1500	28	0.00893114
1	+	1500	29	0.00903409
1	+	1500	30	0.00912945
1	+	1500	31	0.00921825
1	+	1500	32	0.00930158
1	+	1500	33	0.00938056
1	+	1500	34	0.00945614
1	+	1500	35	0.00952814
1	+	1500	36	0.00959651
1	+	1500	37	0.00966219
1	+	1500	38	0.0097262
1	+	1500	39	0.0097893
1	+	1500	40	0.00985179
1	+	1500	41	0.0099151
1	+	1500	42	0.0099819
1	+	1500	43	0.0100554
1	+	1500	44	0.0101408
1	+	1500	45	0.0102422
1	+	1500	46	0.0103636
1	+	1500	47	0.0105086
1	+	1500	48	0.0106802
1	+	1500	49	0.0108805
1	+	1500	50	0.0111108
1	+	1500	51	0.0113703
1	+	1500	52	0.0116548
1	+	1500	53	0.0119583
1	+	1500	54	0.0122727
1	+	1500	55	0.0125898
1	+	1500	56	0.0129029
1	+	1500	57	0.0132072
1	+	1500	58	0.0135009
1	+	1500	59	0.0137834
1	+	1500	60	0.0140533
1	+	1500	61	0.0143102
1	+	1500	62	0.0145524
1	+	1500	63	0.0147774
1	+	1500	64	0.014981
1	+	1500	65	0.0151575
1	+	1500	66	0.0153007
1	+	1500	67	0.0154034
1	+	1500	68	0.0154569
1	+	1500	69	0.0154528
1	+	1500	70	0.0153833
1	+	1500	71	0.0152408
1	+	1500	72	0.0150204
1	+	1500	73	0.0147191
1	+	1500	74	0.0143359
1	+	1500	75	0.0138718
1	+	1500	76	0.0133303
1	+	1500	77	0.0127156
1	+	1500	78	0.0120333
1	+	1500	79	0.0112896
1	+	1500	80	0.0104918
1	+	1500	81	0.00964897
1	+	1500	82	0.00877196
1	+	1500	83	0.00787556
1	+	1500	84	0.00697688
1	+	1500	85	0.00609338
1	+	1500	86	0.00524068
1	+	1500	87	0.00443083
1	+	1500	88	0.00367191
1	+	1500	89	0.00296801
1	+	1500	90	0.00231966
1	+	1500	91	0.00172492
1	+	1500	92	0.00118012
1	+	1500	93	0.000680032
1	+	1500	94	0.000218356
1	+	1500	95	0
1	+	1500	96	0
1	+	1500	97	0
1	+	1500	98	0
1	+	1500	99	0
1	+	1500	100	0
1	+	1600	1	0.0169205
1	+	1600	2	0.0161123
1	+	1600	3	0.0153102
1	+	1600	4	0.0145228
1	+	1600	5	0.0137615
1	+	1600	6	0.0130396
1	+	1600	7	0.0123687
1	+	1600	8	0.0117574
1	+	1600	9	0.0112114
1	+	1600	10	0.0107339
1	+	1600	11	0.0103247
1	+	1600	12	0.00998064
1	+	1600	13	0.00969675
1	+	1600	14	0.00946772
1	+	1600	15	0.00929021
1	+	1600	16	0.00916185
1	+	1600	17	0.00908082
1	+	1600	18	0.0090439
1	+	1600	19	0.00904639
1	+	1600	20	0.0090837
1	+	1600	21	0.00915148
1	+	1600	22	0.00924513
1	+	1600	23	0.00935912
1	+	1600	24	0.00948692
1	+	1600	25	0.00962199
1	+	1600	26	0.00975784
1	+	1600	27	0.00988771
1	+	1600	28	0.0100069
1	+	1600	29	0.0101125
1	+	1600	30	0.0102038
1	+	1600	31	0.0102821
1	+	1600	32	0.0103499
1	+	1600	33	0.0104103
1	+	1600	34	0.0104655
1	+	1600	35	0.0105172
1	+	1600	36	0.0105676
1	+	1600	37	0.0106185
1	+	1600	38	0.0106697
1	+	1600	39	0.0107213
1	+	1600	40	0.0107731
1	+	1600	41	0.0108254
1	+	1600	42	0.0108781
1	+	1600	43	0.0109308
1	+	1600	44	0.0109834
1	+	1600	45	0.0110363
1	+	1600	46	0.0110912
1	+	1600	47	0.0111501
1	+	1600	48	0.0112163
1	+	1600	49	0.0112926
1	+	1600	50	0.0113811
1	+	1600	51	0.0114827
1	+	1600	52	0.0115987
1	+	1600	53	0.0117286
1	+	1600	54	0.0118714
1	+	1600	55	0.0120258
1	+	1600	56	0.0121901
1	+	1600	57	0.0123618
1	+	1600	58	0.0125389
1	+	1600	59	0.0127193
1	+	1600	60	0.0129014
1	+	1600	61	0.0130834
1	+	1600	62	0.013263
1	+	1600	63	0.0134374
1	+	1600	64	0.0136034
1	+	1600	65	0.013758
1	+	1600	66	0.0138959
1	+	1600	67	0.0140091
1	+	1600	68	0.014089
1	+	1600	69	0.0141268
1	+	1600	70	0.0141156
1	+	1600	71	0.0140514
1	+	1600	72	0.0139304
1	+	1600	73	0.013749
1	+	1600	74	0.0135053
1	+	1600	75	0.013199
1	+	1600	76	0.0128307
1	+	1600	77	0.0124006
1	+	1600	78	0.0119072
1	+	1600	79	0.0113489
1	+	1600	80	0.0107263
1	+	1600	81	0.0100437
1	+	1600	82	0.00930781
1	+	1600	83	0.00852689
1	+	1600	84	0.00771215
1	+	1600	85	0.00687874
1	+	1600	86	0.00604433
1	+	1600	87	0.00522533
1	+	1600	88	0.00443543
1	+	1600	89	0.00368418
1	+	1600	90	0.00297696
1	+	1600	91	0.00231572
1	+	1600	92	0.00169946
1	+	1600	93	0.00112485
1	+	1600	94	0.000586924
1	+	1600	95	7.97e-05
1	+	1600	96	0
1	+	1600	97	0
1	+	1600	98	0
1	+	1600	99	0
1	+	1600	100	0
1	+	1700	1	0.0195301
1	+	1700	2	0.0184315
1	+	1700	3	0.0173481
1	+	1700	4	0.0162962
1	+	1700	5	0.0152911
1	+	1700	6	0.0143462
1	+	1700	7	0.0134742
1	+	1700	8	0.0126836
1	+	1700	9	0.0119786
1	+	1700	10	0.0113589
1	+	1700	11	0.0108221
1	+	1700	12	0.0103644
1	+	1700	13	0.00998008
1	+	1700	14	0.00966289
1	+	1700	15	0.00940522
1	+	1700	16	0.00919874
1	+	1700	17	0.00903492
1	+	1700	18	0.00890717
1	+	1700	19	0.00881029
1	+	1700	20	0.0087403
1	+	1700	21	0.0086944
1	+	1700	22	0.00867129
1	+	1700	23	0.00866922
1	+	1700	24	0.00868726
1	+	1700	25	0.0087242
1	+	1700	26	0.00877748
1	+	1700	27	0.0088441
1	+	1700	28	0.00892062
1	+	1700	29	0.0090042
1	+	1700	30	0.00909221
1	+	1700	31	0.00918277
1	+	1700	32	0.00927414
1	+	1700	33	0.00936443
1	+	1700	34	0.00945148
1	+	1700	35	0.00953447
1	+	1700	36	0.00961338
1	+	1700	37	0.00968877
1	+	1700	38	0.00976054
1	+	1700	39	0.00982931
1	+	1700	40	0.0098962
1	+	1700	41	0.00996179
1	+	1700	42	0.0100248
1	+	1700	43	0.0100825
1	+	1700	44	0.0101329
1	+	1700	45	0.0101776
1	+	1700	46	0.0102199
1	+	1700	47	0.0102656
1	+	1700	48	0.0103205
1	+	1700	49	0.01039
1	+	1700	50	0.0104774
1	+	1700	51	0.0105843
1	+	1700	52	0.0107108
1	+	1700	53	0.0108566
1	+	1700	54	0.0110215
1	+	1700	55	0.0112056
1	+	1700	56	0.0114079
1	+	1700	57	0.011626
1	+	1700	58	0.0118575
1	+	1700	59	0.0121003
1	+	1700	60	0.0123531
1	+	1700	61	0.0126145
1	+	1700	62	0.0128834
1	+	1700	63	0.0131571
1	+	1700	64	0.0134296
1	+	1700	65	0.0136919
1	+	1700	66	0.0139355
1	+	1700	67	0.0141519
1	+	1700	68	0.0143329
1	+	1700	69	0.0144716
1	+	1700	70	0.0145614
1	+	1700	71	0.014597
1	+	1700	72	0.0145739
1	+	1700	73	0.014488
1	+	1700	74	0.0143352
1	+	1700	75	0.0141108
1	+	1700	76	0.0138098
1	+	1700	77	0.0134292
1	+	1700	78	0.0129685
1	+	1700	79	0.012429
1	+	1700	80	0.0118133
1	+	1700	81	0.0111253
1	+	1700	82	0.0103717
1	+	1700	83	0.00956194
1	+	1700	84	0.00870869
1	+	1700	85	0.00782726
1	+	1700	86	0.00693442
1	+	1700	87	0.00604708
1	+	1700	88	0.00518084
1	+	1700	89	0.00434793
1	+	1700	90	0.00355617
1	+	1700	91	0.00280924
1	+	1700	92	0.00210743
1	+	1700	93	0.00144839
1	+	1700	94	0.000827775
1	+	1700	95	0.000239813
1	+	1700	96	0
1	+	1700	97	0
1	+	1700	98	0
1	+	1700	99	0
1	+	1700	100	0
1	+	1800	1	0.0150532
1	+	1800	2	0.0142987
1	+	1800	3	0.0135524
1	+	1800	4	0.0128264
1	+	1800	5	0.0121344
1	+	1800	6	0.0114885
1	+	1800	7	0.0108979
1	+	1800	8	0.0103702
1	+	1800	9	0.00991016
1	+	1800	10	0.00951847
1	+	1800	11	0.00919237
1	+	1800	12	0.0089266
1	+	1800	13	0.0087156
1	+	1800	14	0.00855317
1	+	1800	15	0.00843345
1	+	1800	16	0.00835174
1	+	1800	17	0.00830238
1	+	1800	18	0.00827947
1	+	1800	19	0.00827767
1	+	1800	20	0.00829226
1	+	1800	21	0.00832044
1	+	1800	22	0.00836108
1	+	1800	23	0.00841465
1	+	1800	24	0.00848133
1	+	1800	25	0.00856035
1	+	1800	26	0.00864989
1	+	1800	27	0.00874755
1	+	1800	28	0.00885037
1	+	1800	29	0.00895506
1	+	1800	30	0.00905825
1	+	1800	31	0.00915546
1	+	1800	32	0.00924565
1	+	1800	33	0.00932963
1	+	1800	34	0.00940844
1	+	1800	35	0.00948251
1	+	1800	36	0.0095533
1	+	1800	37	0.00962342
1	+	1800	38	0.00969671
1	+	1800	39	0.00977615
1	+	1800	40	0.00986362
1	+	1800	41	0.00996063
1	+	1800	42	0.0100692
1	+	1800	43	0.0101905
1	+	1800	44	0.0103235
1	+	1800	45	0.0104668
1	+	1800	46	0.0106193
1	+	1800	47	0.0107808
1	+	1800	48	0.0109515
1	+	1800	49	0.0111325
1	+	1800	50	0.0113233
1	+	1800	51	0.0115227
1	+	1800	52	0.011731
1	+	1800	53	0.0119489
1	+	1800	54	0.0121758
1	+	1800	55	0.0124093
1	+	1800	56	0.0126465
1	+	1800	57	0.0128848
1	+	1800	58	0.0131221
1	+	1800	59	0.0133562
1	+	1800	60	0.0135841
1	+	1800	61	0.0138036
1	+	1800	62	0.0140128
1	+	1800	63	0.0142116
1	+	1800	64	0.0143993
1	+	1800	65	0.014576
1	+	1800	66	0.0147407
1	+	1800	67	0.0148896
1	+	1800	68	0.015017
1	+	1800	69	0.0151166
1	+	1800	70	0.0151821
1	+	1800	71	0.0152053
1	+	1800	72	0.0151786
1	+	1800	73	0.0150957
1	+	1800	74	0.0149524
1	+	1800	75	0.0147449
1	+	1800	76	0.0144688
1	+	1800	77	0.0141206
1	+	1800	78	0.0136978
1	+	1800	79	0.0132007
1	+	1800	80	0.0126309
1	+	1800	81	0.0119904
1	+	1800	82	0.0112825
1	+	1800	83	0.0105124
1	+	1800	84	0.00968728
1	+	1800	85	0.00881663
1	+	1800	86	0.00791318
1	+	1800	87	0.00699389
1	+	1800	88	0.00607695
1	+	1800	89	0.00517849
1	+	1800	90	0.00431041
1	+	1800	91	0.0034798
1	+	1800	92	0.00268973
1	+	1800	93	0.00193995
1	+	1800	94	0.00122753
1	+	1800	95	0.000547599
1	+	1800	96	0
1	+	1800	97	0
1	+	1800	98	0
1	+	1800	99	0
1	+	1800	100	0
1	+	1900	1	0.0144514
1	+	1900	2	0.0138036
1	+	1900	3	0.0131645
1	+	1900	4	0.0125431
1	+	1900	5	0.0119486
1	+	1900	6	0.0113901
1	+	1900	7	0.0108749
1	+	1900	8	0.010407
1	+	1900	9	0.00998818
1	+	1900	10	0.00962027
1	+	1900	11	0.00930442
1	+	1900	12	0.0090404
1	+	1900	13	0.00882649
1	+	1900	14	0.00866009
1	+	1900	15	0.00853813
1	+	1900	16	0.00845592
1	+	1900	17	0.00840835
1	+	1900	18	0.00839064
1	+	1900	19	0.00839757
1	+	1900	20	0.00842416
1	+	1900	21	0.00846607
1	+	1900	22	0.00852008
1	+	1900	23	0.00858485
1	+	1900	24	0.00865984
1	+	1900	25	0.00874388
1	+	1900	26	0.00883521
1	+	1900	27	0.00893319
1	+	1900	28	0.00903735
1	+	1900	29	0.00914663
1	+	1900	30	0.00925953
1	+	1900	31	0.00937331
1	+	1900	32	0.00948425
1	+	1900	33	0.00958888
1	+	1900	34	0.00968495
1	+	1900	35	0.00977079
1	+	1900	36	0.00984681
1	+	1900	37	0.00991514
1	+	1900	38	0.00997783
1	+	1900	39	0.010037
1	+	1900	40	0.0100942
1	+	1900	41	0.0101511
1	+	1900	42	0.0102092
1	+	1900	43	0.0102695
1	+	1900	44	0.0103337
1	+	1900	45	0.0104029
1	+	1900	46	0.0104787
1	+	1900	47	0.0105615
1	+	1900	48	0.010652
1	+	1900	49	0.0107502
1	+	1900	50	0.0108557
1	+	1900	51	0.0109682
1	+	1900	52	0.0110877
1	+	1900	53	0.0112154
1	+	1900	54	0.0113521
1	+	1900	55	0.0114992
1	+	1900	56	0.0116598
1	+	1900	57	0.0118369
1	+	1900	58	0.0120311
1	+	1900	59	0.0122414
1	+	1900	60	0.0124653
1	+	1900	61	0.0127018
1	+	1900	62	0.01295
1	+	1900	63	0.0132073
1	+	1900	64	0.0134698
1	+	1900	65	0.0137326
1	+	1900	66	0.0139891
1	+	1900	67	0.0142324
1	+	1900	68	0.0144573
1	+	1900	69	0.0146596
1	+	1900	70	0.0148348
1	+	1900	71	0.0149763
1	+	1900	72	0.0150768
1	+	1900	73	0.0151283
1	+	1900	74	0.0151223
1	+	1900	75	0.0150494
1	+	1900	76	0.0149003
1	+	1900	77	0.0146668
1	+	1900	78	0.0143435
1	+	1900	79	0.0139293
1	+	1900	80	0.0134262
1	+	1900	81	0.0128371
1	+	1900	82	0.0121646
1	+	1900	83	0.0114131
1	+	1900	84	0.0105914
1	+	1900	85	0.0097125
1	+	1900	86	0.00879133
1	+	1900	87	0.00784398
1	+	1900	88	0.00688687
1	+	1900	89	0.00593584
1	+	1900	90	0.00500492
1	+	1900	91	0.00410404
1	+	1900	92	0.00323851
1	+	1900	93	0.00240994
1	+	1900	94	0.00161687
1	+	1900	95	0.000855462
1	+	1900	96	0.00012025
1	+	1900	97	0
1	+	1900	98	0
1	+	1900	99	0
[truncated: 570,401+ more rows]
