# Supplementary material for: High-Throughput RNA Sequencing of Pseudomonas-Infected Arabidopsis Reveals Hidden Transcriptome Complexity and Novel Splice Variants
Source: PLoS One. 2013 Oct 1;8(10):e74183. doi: 10.1371/journal.pone.0074183 (PMC3788074; doi:10.1371/journal.pone.0074183)
Supplement: File S22 — PairOffset_Distribution. (XLSX) [file pone.0074183.s022.xlsx]

## Sheet: Suppl3_PairOffset_Distribution
Sample_ID	DiffStart_Pos	Pr
1	1	0.000127722
1	2	0.000181678
1	3	0.000216302
1	4	0.000232975
1	5	0.000238242
1	6	0.00023997
1	7	0.000241745
1	8	0.000242276
1	9	0.000241791
1	10	0.000242072
1	11	0.00024226
1	12	0.000242021
1	13	0.000243039
1	14	0.000243588
1	15	0.00024137
1	16	0.000241412
1	17	0.000245392
1	18	0.000247674
1	19	0.000248624
1	20	0.000250734
1	21	0.000251038
1	22	0.000247963
1	23	0.000245781
1	24	0.000249101
1	25	0.000254955
1	26	0.000257616
1	27	0.00025457
1	28	0.000248015
1	29	0.000243691
1	30	0.000240377
1	31	0.000231518
1	32	0.000219196
1	33	0.000213741
1	34	0.000220146
1	35	0.000231631
1	36	0.000239248
1	37	0.000241396
1	38	0.000240878
1	39	0.000238198
1	40	0.000232468
1	41	0.000225866
1	42	0.00022439
1	43	0.000229847
1	44	0.00023685
1	45	0.000242356
1	46	0.000244476
1	47	0.000240067
1	48	0.000231182
1	49	0.000222991
1	50	0.000218585
1	51	0.000218551
1	52	0.000222218
1	53	0.000228384
1	54	0.000232095
1	55	0.000230262
1	56	0.000226762
1	57	0.000221034
1	58	0.000210919
1	59	0.000203555
1	60	0.000203211
1	61	0.00020534
1	62	0.000208325
1	63	0.000212649
1	64	0.000213553
1	65	0.000207431
1	66	0.00019755
1	67	0.000187794
1	68	0.000181175
1	69	0.000181005
1	70	0.000187475
1	71	0.000196013
1	72	0.000202685
1	73	0.000209376
1	74	0.000216138
1	75	0.000217477
1	76	0.000214445
1	77	0.000216001
1	78	0.000221588
1	79	0.000221966
1	80	0.000218118
1	81	0.000219624
1	82	0.000229087
1	83	0.000237379
1	84	0.000236479
1	85	0.00023057
1	86	0.000225662
1	87	0.000221981
1	88	0.000221318
1	89	0.00022533
1	90	0.000231869
1	91	0.000237231
1	92	0.000239802
1	93	0.000240524
1	94	0.000240512
1	95	0.000241189
1	96	0.000243968
1	97	0.000248839
1	98	0.000253977
1	99	0.000256929
1	100	0.000259447
1	101	0.00026891
1	102	0.000288842
1	103	0.000311934
1	104	0.000327287
1	105	0.000334224
1	106	0.000341718
1	107	0.00035242
1	108	0.000360469
1	109	0.000365504
1	110	0.000371381
1	111	0.00037939
1	112	0.000396581
1	113	0.000431293
1	114	0.000476354
1	115	0.00051767
1	116	0.000552152
1	117	0.000588307
1	118	0.000636252
1	119	0.00070104
1	120	0.000789406
1	121	0.000905142
1	122	0.00104435
1	123	0.00121093
1	124	0.00142219
1	125	0.00168885
1	126	0.00200806
1	127	0.00237805
1	128	0.00280767
1	129	0.00331589
1	130	0.00390531
1	131	0.00455006
1	132	0.00523346
1	133	0.00596152
1	134	0.00674724
1	135	0.00759788
1	136	0.00849151
1	137	0.00938329
1	138	0.0102658
1	139	0.0111619
1	140	0.0120585
1	141	0.0129192
1	142	0.0137076
1	143	0.0143829
1	144	0.0149522
1	145	0.0154723
1	146	0.0159757
1	147	0.0164554
1	148	0.0168947
1	149	0.01724
1	150	0.017415
1	151	0.0174373
1	152	0.0174068
1	153	0.0173847
1	154	0.0173671
1	155	0.0173387
1	156	0.017302
1	157	0.0172721
1	158	0.0172729
1	159	0.0172757
1	160	0.0171954
1	161	0.0170162
1	162	0.0168109
1	163	0.0166522
1	164	0.016542
1	165	0.0164488
1	166	0.016385
1	167	0.0163171
1	168	0.0161581
1	169	0.0159294
1	170	0.0156823
1	171	0.0153829
1	172	0.0150446
1	173	0.0147816
1	174	0.0146397
1	175	0.014531
1	176	0.0143601
1	177	0.0141175
1	178	0.0138647
1	179	0.0136554
1	180	0.013465
1	181	0.0132438
1	182	0.0129862
1	183	0.0127058
1	184	0.01242
1	185	0.0121376
1	186	0.0118201
1	187	0.0114346
1	188	0.0110043
1	189	0.010549
1	190	0.0100663
1	191	0.00957346
1	192	0.00910241
1	193	0.00865192
1	194	0.00818269
1	195	0.00765921
1	196	0.00709596
1	197	0.00655427
1	198	0.00604571
1	199	0.00552413
1	200	0.00499059
1	201	0.00448174
1	202	0.0040128
1	203	0.00357962
1	204	0.00316845
1	205	0.00278274
1	206	0.00244006
1	207	0.0021396
1	208	0.00186874
1	209	0.00162357
1	210	0.00140734
1	211	0.00122179
1	212	0.00106134
1	213	0.000913212
1	214	0.000773526
1	215	0.000653756
1	216	0.000561989
1	217	0.000489891
1	218	0.0004279
1	219	0.000373026
1	220	0.000319239
1	221	0.000266487
1	222	0.000222547
1	223	0.000189706
1	224	0.000164932
1	225	0.000143068
1	226	0.000120982
1	227	9.92e-05
1	228	7.87e-05
1	229	6.12e-05
1	230	4.91e-05
1	231	4.28e-05
1	232	4e-05
1	233	3.73e-05
1	234	3.35e-05
1	235	3.01e-05
1	236	2.83e-05
1	237	2.67e-05
1	238	2.47e-05
1	239	2.36e-05
1	240	2.31e-05
1	241	2.28e-05
1	242	2.37e-05
1	243	2.57e-05
1	244	2.65e-05
1	245	2.51e-05
1	246	2.26e-05
1	247	2.16e-05
1	248	2.27e-05
1	249	2.29e-05
1	250	2.23e-05
1	251	2.38e-05
1	252	2.69e-05
1	253	2.82e-05
1	254	2.67e-05
1	255	2.58e-05
1	256	2.72e-05
1	257	2.76e-05
1	258	2.49e-05
1	259	2.18e-05
1	260	2.05e-05
1	261	1.99e-05
1	262	1.85e-05
1	263	1.69e-05
1	264	1.6e-05
1	265	1.62e-05
1	266	1.85e-05
1	267	2.13e-05
1	268	2.23e-05
1	269	2.17e-05
1	270	2.07e-05
1	271	1.95e-05
1	272	1.74e-05
1	273	1.57e-05
1	274	1.58e-05
1	275	1.7e-05
1	276	1.77e-05
1	277	1.75e-05
1	278	1.66e-05
1	279	1.5e-05
1	280	1.39e-05
1	281	1.36e-05
1	282	1.34e-05
1	283	1.38e-05
1	284	1.51e-05
1	285	1.58e-05
1	286	1.51e-05
1	287	1.31e-05
1	288	1.1e-05
1	289	1.03e-05
1	290	1.14e-05
1	291	1.31e-05
1	292	1.43e-05
1	293	1.5e-05
1	294	1.51e-05
1	295	1.36e-05
1	296	1.23e-05
1	297	1.28e-05
1	298	1.48e-05
1	299	1.75e-05
1	300	1.94e-05
1	301	1.89e-05
1	302	1.66e-05
1	303	1.39e-05
1	304	1.21e-05
1	305	1.09e-05
1	306	1.01e-05
1	307	1.07e-05
1	308	1.25e-05
1	309	1.33e-05
1	310	1.22e-05
1	311	1.05e-05
1	312	9.86e-06
1	313	1.04e-05
1	314	1.08e-05
1	315	1.14e-05
1	316	1.33e-05
1	317	1.56e-05
1	318	1.62e-05
1	319	1.46e-05
1	320	1.17e-05
1	321	9.17e-06
1	322	8.02e-06
1	323	7.74e-06
1	324	7.74e-06
1	325	8.11e-06
1	326	8.52e-06
1	327	8.76e-06
1	328	9.18e-06
1	329	9.58e-06
1	330	9.67e-06
1	331	9.48e-06
1	332	8.43e-06
1	333	6.47e-06
1	334	4.83e-06
1	335	4.58e-06
1	336	5.73e-06
1	337	7.14e-06
1	338	7.88e-06
1	339	8.64e-06
1	340	9.83e-06
1	341	1.07e-05
1	342	1.1e-05
1	343	1.06e-05
1	344	9.2e-06
1	345	7.55e-06
1	346	6.48e-06
1	347	6.35e-06
1	348	7.2e-06
1	349	8.56e-06
1	350	1e-05
1	351	1.12e-05
1	352	1.13e-05
1	353	1e-05
1	354	8.15e-06
1	355	6.66e-06
1	356	6.06e-06
1	357	5.78e-06
1	358	5.28e-06
1	359	4.89e-06
1	360	5.01e-06
1	361	6.4e-06
1	362	9.12e-06
1	363	1.11e-05
1	364	1.07e-05
1	365	9.15e-06
1	366	8.11e-06
1	367	7.7e-06
1	368	7.54e-06
1	369	7.84e-06
1	370	8.34e-06
1	371	7.95e-06
1	372	6.64e-06
1	373	5.02e-06
1	374	3.58e-06
1	375	3.26e-06
1	376	4.31e-06
1	377	5.34e-06
1	378	5e-06
1	379	3.96e-06
1	380	4.07e-06
1	381	5.78e-06
1	382	7.48e-06
1	383	7.72e-06
1	384	6.82e-06
1	385	5.93e-06
1	386	5.56e-06
1	387	5.59e-06
1	388	5.8e-06
1	389	6.13e-06
1	390	6.84e-06
1	391	7.83e-06
1	392	7.95e-06
1	393	6.71e-06
1	394	5.31e-06
1	395	4.79e-06
1	396	4.99e-06
1	397	5.24e-06
1	398	4.91e-06
1	399	4.11e-06
1	400	3.39e-06
1	401	3.05e-06
1	402	3.23e-06
1	403	3.98e-06
1	404	4.78e-06
1	405	4.85e-06
1	406	4.04e-06
1	407	3.14e-06
1	408	2.58e-06
1	409	2.45e-06
1	410	2.92e-06
1	411	3.57e-06
1	412	3.89e-06
1	413	4.13e-06
1	414	4.37e-06
1	415	4.12e-06
1	416	3.21e-06
1	417	2.36e-06
1	418	2.36e-06
1	419	3.32e-06
1	420	4.22e-06
1	421	3.88e-06
1	422	2.84e-06
1	423	2.36e-06
1	424	2.36e-06
2	1	7.13e-05
2	2	9.35e-05
2	3	9.98e-05
2	4	0.000100951
2	5	0.00010292
2	6	0.00010472
2	7	0.000103221
2	8	9.92e-05
2	9	9.87e-05
2	10	0.000102944
2	11	0.000107965
2	12	0.000114427
2	13	0.000121451
2	14	0.000120479
2	15	0.000114416
2	16	0.000113861
2	17	0.00011816
2	18	0.00012085
2	19	0.00011933
2	20	0.000116317
2	21	0.000113658
2	22	0.000110637
2	23	0.000108773
2	24	0.00011076
2	25	0.000114478
2	26	0.000114465
2	27	0.00010968
2	28	0.000104471
2	29	0.000102383
2	30	0.000106071
2	31	0.000112894
2	32	0.000113212
2	33	0.000106755
2	34	0.000101657
2	35	9.97e-05
2	36	9.9e-05
2	37	0.0001017
2	38	0.000106391
2	39	0.000106747
2	40	0.000102528
2	41	9.84e-05
2	42	9.52e-05
2	43	9.05e-05
2	44	8.65e-05
2	45	8.62e-05
2	46	8.82e-05
2	47	9.09e-05
2	48	9.21e-05
2	49	9.04e-05
2	50	8.69e-05
2	51	8.5e-05
2	52	9.02e-05
2	53	0.000100749
2	54	0.000104394
2	55	9.59e-05
2	56	8.43e-05
2	57	7.79e-05
2	58	7.78e-05
2	59	8.01e-05
2	60	8.15e-05
2	61	8.27e-05
2	62	8.47e-05
2	63	8.7e-05
2	64	8.9e-05
2	65	9.12e-05
2	66	9.29e-05
2	67	9.39e-05
2	68	9.54e-05
2	69	9.59e-05
2	70	9.48e-05
2	71	9.51e-05
2	72	9.81e-05
2	73	0.000102103
2	74	0.000105202
2	75	0.000107526
2	76	0.000109034
2	77	0.00010992
2	78	0.000111371
2	79	0.000110564
2	80	0.000106117
2	81	0.000104507
2	82	0.000108857
2	83	0.00011504
2	84	0.000116848
2	85	0.000112559
2	86	0.000109107
2	87	0.000111793
2	88	0.000117213
2	89	0.000121165
2	90	0.000124009
2	91	0.000126166
2	92	0.000127389
2	93	0.000129021
2	94	0.000131858
2	95	0.000134482
2	96	0.000135167
2	97	0.000137622
2	98	0.0001457
2	99	0.000154977
2	100	0.000159414
2	101	0.000160417
2	102	0.000165044
2	103	0.000174355
2	104	0.000180489
2	105	0.000177287
2	106	0.00017257
2	107	0.000180121
2	108	0.000200134
2	109	0.000223242
2	110	0.000246748
2	111	0.000272126
2	112	0.000294188
2	113	0.00031135
2	114	0.000334691
2	115	0.000380743
2	116	0.000453665
2	117	0.000538711
2	118	0.000630486
2	119	0.000745635
2	120	0.000900064
2	121	0.00109777
2	122	0.00133938
2	123	0.00162719
2	124	0.00196676
2	125	0.00235954
2	126	0.00280976
2	127	0.00333293
2	128	0.00393527
2	129	0.00461995
2	130	0.0054083
2	131	0.00627974
2	132	0.00715316
2	133	0.00801773
2	134	0.00894258
2	135	0.00994203
2	136	0.0109578
2	137	0.011929
2	138	0.012848
2	139	0.0137326
2	140	0.0145366
2	141	0.0152246
2	142	0.0158709
2	143	0.0164992
2	144	0.017046
2	145	0.0175145
2	146	0.0179224
2	147	0.0182491
2	148	0.0184666
2	149	0.0185322
2	150	0.0184338
2	151	0.0182425
2	152	0.0180715
2	153	0.0179493
2	154	0.0178473
2	155	0.0177689
2	156	0.0177199
2	157	0.017665
2	158	0.0175615
2	159	0.0174146
2	160	0.0172501
2	161	0.0170483
2	162	0.0167887
2	163	0.0165033
2	164	0.0162377
2	165	0.0160229
2	166	0.015845
2	167	0.015665
2	168	0.015475
2	169	0.0152758
2	170	0.0150523
2	171	0.0148001
2	172	0.0145514
2	173	0.0143558
2	174	0.0141988
2	175	0.0140436
2	176	0.0138667
2	177	0.0136447
2	178	0.0133912
2	179	0.0131151
2	180	0.0128152
2	181	0.0125188
2	182	0.0122115
2	183	0.0118373
2	184	0.0114303
2	185	0.0110686
2	186	0.0107673
2	187	0.0104764
2	188	0.0101242
2	189	0.0096798
2	190	0.00919341
2	191	0.00872495
2	192	0.00825784
2	193	0.00775728
2	194	0.0072155
2	195	0.00663737
2	196	0.00606749
2	197	0.00553832
2	198	0.00503199
2	199	0.0045379
2	200	0.00406275
2	201	0.0036016
2	202	0.00315658
2	203	0.00274217
2	204	0.00237208
2	205	0.0020401
2	206	0.00173072
2	207	0.00145569
2	208	0.00122976
2	209	0.00104755
2	210	0.000896371
2	211	0.000757332
2	212	0.000622037
2	213	0.000506621
2	214	0.000420734
2	215	0.000354196
2	216	0.000299607
2	217	0.000253285
2	218	0.000209162
2	219	0.000167923
2	220	0.000134087
2	221	0.00010822
2	222	8.95e-05
2	223	7.76e-05
2	224	6.93e-05
2	225	6.2e-05
2	226	5.72e-05
2	227	5.33e-05
2	228	4.79e-05
2	229	4.15e-05
2	230	3.5e-05
2	231	2.99e-05
2	232	2.81e-05
2	233	2.77e-05
2	234	2.62e-05
2	235	2.47e-05
2	236	2.58e-05
2	237	3e-05
2	238	3.29e-05
2	239	3.09e-05
2	240	2.66e-05
2	241	2.48e-05
2	242	2.51e-05
2	243	2.3e-05
2	244	1.89e-05
2	245	1.63e-05
2	246	1.73e-05
2	247	2.15e-05
2	248	2.73e-05
2	249	3.1e-05
2	250	2.96e-05
2	251	2.56e-05
2	252	2.35e-05
2	253	2.43e-05
2	254	2.46e-05
2	255	2.29e-05
2	256	2.17e-05
2	257	2.24e-05
2	258	2.38e-05
2	259	2.42e-05
2	260	2.23e-05
2	261	1.95e-05
2	262	1.8e-05
2	263	1.87e-05
2	264	2.04e-05
2	265	2.11e-05
2	266	2.09e-05
2	267	2.1e-05
2	268	2.16e-05
2	269	2.19e-05
2	270	2.17e-05
2	271	2.14e-05
2	272	2.09e-05
2	273	1.96e-05
2	274	1.83e-05
2	275	1.76e-05
2	276	1.66e-05
2	277	1.47e-05
2	278	1.36e-05
2	279	1.5e-05
2	280	1.78e-05
2	281	1.88e-05
2	282	1.76e-05
2	283	1.65e-05
2	284	1.59e-05
2	285	1.47e-05
2	286	1.27e-05
2	287	1.15e-05
2	288	1.17e-05
2	289	1.13e-05
2	290	1.07e-05
2	291	1.25e-05
2	292	1.48e-05
2	293	1.41e-05
2	294	1.27e-05
2	295	1.38e-05
2	296	1.56e-05
2	297	1.59e-05
2	298	1.51e-05
2	299	1.46e-05
2	300	1.38e-05
2	301	1.26e-05
2	302	1.23e-05
2	303	1.26e-05
2	304	1.22e-05
2	305	1.16e-05
2	306	1.18e-05
2	307	1.31e-05
2	308	1.43e-05
2	309	1.47e-05
2	310	1.42e-05
2	311	1.22e-05
2	312	9.39e-06
2	313	7.38e-06
2	314	6.97e-06
2	315	7.77e-06
2	316	8.85e-06
2	317	9.43e-06
2	318	9.07e-06
2	319	8.18e-06
2	320	8.04e-06
2	321	9.2e-06
2	322	1.02e-05
2	323	9.43e-06
2	324	7.7e-06
2	325	6.67e-06
2	326	6.58e-06
2	327	7.16e-06
2	328	7.98e-06
2	329	8.13e-06
2	330	7.44e-06
2	331	6.35e-06
2	332	5.51e-06
2	333	5.4e-06
2	334	5.64e-06
2	335	5.91e-06
2	336	6.25e-06
2	337	6.63e-06
2	338	7.03e-06
2	339	7.58e-06
2	340	7.73e-06
2	341	6.97e-06
2	342	6.22e-06
2	343	6.78e-06
2	344	7.81e-06
2	345	7.78e-06
2	346	6.93e-06
2	347	5.88e-06
2	348	4.82e-06
2	349	4.58e-06
2	350	5.42e-06
2	351	5.93e-06
2	352	5.18e-06
2	353	4.09e-06
2	354	3.69e-06
2	355	3.92e-06
2	356	4.4e-06
2	357	4.8e-06
2	358	4.8e-06
2	359	4.77e-06
2	360	4.97e-06
2	361	4.92e-06
2	362	4.5e-06
2	363	4.23e-06
2	364	4.4e-06
2	365	4.79e-06
2	366	5.18e-06
2	367	5.6e-06
2	368	6.16e-06
2	369	6.58e-06
2	370	6.81e-06
2	371	7.61e-06
2	372	8.07e-06
2	373	7.11e-06
2	374	5.51e-06
2	375	4.11e-06
2	376	3.18e-06
2	377	2.85e-06
2	378	3.13e-06
2	379	3.45e-06
2	380	2.94e-06
2	381	2.36e-06
2	382	2.36e-06
2	383	3.45e-06
2	384	5.26e-06
2	385	5.21e-06
2	386	3.91e-06
2	387	3.4e-06
2	388	3.97e-06
2	389	4.29e-06
2	390	3.84e-06
2	391	3.7e-06
2	392	4.12e-06
2	393	3.95e-06
2	394	3.09e-06
2	395	2.82e-06
2	396	3.36e-06
2	397	3.54e-06
2	398	2.84e-06
2	399	2.36e-06
2	400	2.36e-06
2	401	2.36e-06
2	402	2.36e-06
2	403	3.03e-06
2	404	4.89e-06
2	405	5.51e-06
2	406	4.92e-06
2	407	3.87e-06
2	408	2.46e-06
2	409	2.36e-06
2	410	2.36e-06
2	411	2.36e-06
2	412	3.26e-06
2	413	3.73e-06
2	414	3.46e-06
2	415	3.09e-06
2	416	2.92e-06
2	417	2.89e-06
2	418	2.92e-06
2	419	3.09e-06
2	420	3.5e-06
2	421	3.9e-06
2	422	3.7e-06
2	423	2.67e-06
2	424	2.36e-06
3	1	2.8e-05
3	2	4.39e-05
3	3	5.47e-05
3	4	5.9e-05
3	5	6.04e-05
3	6	6.18e-05
3	7	6.4e-05
3	8	6.61e-05
3	9	6.68e-05
3	10	6.56e-05
3	11	6.44e-05
3	12	6.54e-05
3	13	6.7e-05
3	14	6.74e-05
3	15	6.78e-05
3	16	6.85e-05
3	17	6.77e-05
3	18	6.53e-05
3	19	6.32e-05
3	20	6.19e-05
3	21	6.02e-05
3	22	5.81e-05
3	23	5.72e-05
3	24	5.78e-05
3	25	5.87e-05
3	26	5.93e-05
3	27	6.01e-05
3	28	6.19e-05
3	29	6.35e-05
3	30	6.37e-05
3	31	6.33e-05
3	32	6.41e-05
3	33	6.68e-05
3	34	6.95e-05
3	35	7.02e-05
3	36	7e-05
3	37	7.09e-05
3	38	7.38e-05
3	39	7.78e-05
3	40	8.17e-05
3	41	8.48e-05
3	42	8.56e-05
3	43	8.24e-05
3	44	7.77e-05
3	45	7.45e-05
3	46	7.22e-05
3	47	6.82e-05
3	48	6.37e-05
3	49	6.19e-05
3	50	6.4e-05
3	51	6.7e-05
3	52	6.78e-05
3	53	6.68e-05
3	54	6.62e-05
3	55	6.56e-05
3	56	6.51e-05
3	57	6.63e-05
3	58	6.95e-05
3	59	7.17e-05
3	60	6.96e-05
3	61	6.41e-05
3	62	5.98e-05
3	63	5.98e-05
3	64	6.39e-05
3	65	6.73e-05
3	66	6.6e-05
3	67	6.14e-05
3	68	5.78e-05
3	69	5.75e-05
3	70	6e-05
3	71	6.39e-05
3	72	6.78e-05
3	73	7.11e-05
3	74	7.31e-05
3	75	7.35e-05
3	76	7.33e-05
3	77	7.37e-05
3	78	7.3e-05
3	79	7.08e-05
3	80	6.95e-05
3	81	6.91e-05
3	82	6.77e-05
3	83	6.69e-05
3	84	6.98e-05
3	85	7.67e-05
3	86	8.5e-05
3	87	8.97e-05
3	88	8.77e-05
3	89	8.32e-05
3	90	8.42e-05
3	91	9.1e-05
3	92	9.69e-05
3	93	9.91e-05
3	94	9.84e-05
3	95	9.42e-05
3	96	8.96e-05
3	97	8.98e-05
3	98	9.47e-05
3	99	0.000100852
3	100	0.000107423
3	101	0.000113316
3	102	0.000116224
3	103	0.000116364
3	104	0.000117103
3	105	0.000121705
3	106	0.000131317
3	107	0.000142415
3	108	0.00014749
3	109	0.000145376
3	110	0.000142072
3	111	0.000141516
3	112	0.000145757
3	113	0.000156078
3	114	0.000169222
3	115	0.000180865
3	116	0.000190197
3	117	0.000197929
3	118	0.000208758
3	119	0.000230139
3	120	0.000262301
3	121	0.000299143
3	122	0.000339412
3	123	0.000386817
3	124	0.000445034
3	125	0.000519534
3	126	0.000609785
3	127	0.000706665
3	128	0.000814991
3	129	0.000953828
3	130	0.00113054
3	131	0.00134328
3	132	0.00158925
3	133	0.00185536
3	134	0.00213722
3	135	0.00246348
3	136	0.00285523
3	137	0.00329224
3	138	0.00375879
3	139	0.0042776
3	140	0.00487685
3	141	0.00555473
3	142	0.00628417
3	143	0.00703347
3	144	0.00778104
3	145	0.00852654
3	146	0.00929844
3	147	0.010132
3	148	0.0110081
3	149	0.0118327
3	150	0.0125442
3	151	0.0132044
3	152	0.0139076
3	153	0.0146547
3	154	0.0153979
3	155	0.0161301
3	156	0.016838
3	157	0.0174464
3	158	0.0179086
3	159	0.0182837
3	160	0.0186381
3	161	0.0189693
3	162	0.0192453
3	163	0.019446
3	164	0.0195737
3	165	0.0196365
3	166	0.0196516
3	167	0.0196383
3	168	0.0195825
3	169	0.0194831
3	170	0.0194044
3	171	0.019371
3	172	0.0193002
3	173	0.0191437
3	174	0.0189615
3	175	0.0188059
3	176	0.0186682
3	177	0.0185204
3	178	0.0183249
3	179	0.0180732
3	180	0.0177955
3	181	0.0175004
3	182	0.0171779
3	183	0.0168293
3	184	0.0164518
3	185	0.0160316
3	186	0.0155705
3	187	0.0151069
3	188	0.014657
3	189	0.0141835
3	190	0.0136779
3	191	0.013168
3	192	0.0126474
3	193	0.0120826
3	194	0.0114579
3	195	0.0107888
3	196	0.0101088
3	197	0.00944573
3	198	0.00879856
3	199	0.00815318
3	200	0.00751767
3	201	0.00690391
3	202	0.0063062
3	203	0.00571666
3	204	0.00513365
3	205	0.00456489
3	206	0.00402625
3	207	0.00353544
3	208	0.00310331
3	209	0.00272119
3	210	0.00237081
3	211	0.00204488
3	212	0.00174211
3	213	0.00146553
3	214	0.00122776
3	215	0.00103214
3	216	0.000863636
3	217	0.000715473
3	218	0.000594784
3	219	0.000499963
3	220	0.000423377
3	221	0.000361132
3	222	0.000307041
3	223	0.000256923
3	224	0.000214268
3	225	0.000180483
3	226	0.00015242
3	227	0.00012916
3	228	0.000110844
3	229	9.6e-05
3	230	8.34e-05
3	231	7.23e-05
3	232	6.24e-05
3	233	5.5e-05
3	234	5.02e-05
3	235	4.68e-05
3	236	4.51e-05
3	237	4.45e-05
3	238	4.14e-05
3	239	3.33e-05
3	240	2.49e-05
3	241	2.25e-05
3	242	2.55e-05
3	243	2.87e-05
3	244	2.84e-05
3	245	2.57e-05
3	246	2.3e-05
3	247	2.28e-05
3	248	2.54e-05
3	249	2.9e-05
3	250	3.1e-05
3	251	2.96e-05
3	252	2.65e-05
3	253	2.51e-05
3	254	2.69e-05
3	255	2.98e-05
3	256	3.07e-05
3	257	2.87e-05
3	258	2.56e-05
3	259	2.44e-05
3	260	2.61e-05
3	261	2.88e-05
3	262	2.89e-05
3	263	2.59e-05
3	264	2.33e-05
3	265	2.27e-05
3	266	2.2e-05
3	267	2.03e-05
3	268	1.91e-05
3	269	2.05e-05
3	270	2.46e-05
3	271	2.77e-05
3	272	2.6e-05
3	273	2.12e-05
3	274	1.95e-05
3	275	2.26e-05
3	276	2.6e-05
3	277	2.55e-05
3	278	2.27e-05
3	279	2.12e-05
3	280	2.17e-05
3	281	2.28e-05
3	282	2.32e-05
3	283	2.19e-05
3	284	2e-05
3	285	1.88e-05
3	286	1.92e-05
3	287	2e-05
3	288	1.94e-05
3	289	1.77e-05
3	290	1.66e-05
3	291	1.56e-05
3	292	1.42e-05
3	293	1.39e-05
3	294	1.51e-05
3	295	1.58e-05
3	296	1.45e-05
3	297	1.28e-05
3	298	1.23e-05
3	299	1.25e-05
3	300	1.23e-05
3	301	1.18e-05
3	302	1.14e-05
3	303	1.16e-05
3	304	1.27e-05
3	305	1.42e-05
3	306	1.54e-05
3	307	1.62e-05
3	308	1.61e-05
3	309	1.43e-05
3	310	1.2e-05
3	311	1.15e-05
3	312	1.4e-05
3	313	1.71e-05
3	314	1.74e-05
3	315	1.5e-05
3	316	1.25e-05
3	317	1.07e-05
3	318	8.67e-06
3	319	6.49e-06
3	320	4.72e-06
3	321	3.8e-06
3	322	3.71e-06
3	323	4.14e-06
3	324	5.06e-06
3	325	6.76e-06
3	326	9.07e-06
3	327	1.06e-05
3	328	1.07e-05
3	329	1.07e-05
3	330	1.18e-05
3	331	1.24e-05
3	332	1.12e-05
3	333	9.39e-06
3	334	8.67e-06
3	335	9.17e-06
3	336	1.02e-05
3	337	1.09e-05
3	338	1.13e-05
3	339	1.23e-05
3	340	1.33e-05
3	341	1.3e-05
3	342	1.18e-05
3	343	1.07e-05
3	344	1e-05
3	345	9.57e-06
3	346	9.28e-06
3	347	9.25e-06
3	348	9.41e-06
3	349	9.43e-06
3	350	9.24e-06
3	351	9.29e-06
3	352	9.98e-06
3	353	1.09e-05
3	354	1.1e-05
3	355	9.75e-06
3	356	8.09e-06
3	357	7.56e-06
3	358	9.08e-06
3	359	1.19e-05
3	360	1.33e-05
3	361	1.19e-05
3	362	9.53e-06
3	363	7.95e-06
3	364	7.57e-06
3	365	8.26e-06
3	366	9.36e-06
3	367	9.98e-06
3	368	1e-05
3	369	9.62e-06
3	370	8.09e-06
3	371	5.61e-06
3	372	3.54e-06
3	373	3.12e-06
3	374	4.51e-06
3	375	6.7e-06
3	376	7.97e-06
3	377	7.5e-06
3	378	6.58e-06
3	379	6.75e-06
3	380	7.75e-06
3	381	8.55e-06
3	382	8.85e-06
3	383	9.03e-06
3	384	9.28e-06
3	385	9.09e-06
3	386	8.16e-06
3	387	7.28e-06
3	388	7.1e-06
3	389	7.21e-06
3	390	7.25e-06
3	391	7.52e-06
3	392	7.58e-06
3	393	6.43e-06
3	394	4.47e-06
3	395	3.29e-06
3	396	3.89e-06
3	397	5.86e-06
3	398	7.86e-06
3	399	8.8e-06
3	400	8.54e-06
3	401	7.86e-06
3	402	7.57e-06
3	403	7.53e-06
3	404	7.11e-06
3	405	6.74e-06
3	406	7.6e-06
3	407	9.75e-06
3	408	1.11e-05
3	409	9.81e-06
3	410	7.28e-06
3	411	6.26e-06
3	412	6.94e-06
3	413	7.32e-06
3	414	6.27e-06
3	415	4.35e-06
3	416	2.78e-06
3	417	2.38e-06
3	418	3.25e-06
3	419	5.09e-06
3	420	7.13e-06
3	421	7.91e-06
3	422	6.47e-06
3	423	3.68e-06
7	1	0.00377373
7	2	0.00494212
7	3	0.00504201
7	4	0.00498742
7	5	0.00501749
7	6	0.00497295
7	7	0.00474143
7	8	0.004508
7	9	0.00442136
7	10	0.00442619
7	11	0.00437126
7	12	0.00419206
7	13	0.00405283
7	14	0.00396109
7	15	0.00385983
7	16	0.00372321
7	17	0.00363129
7	18	0.00356546
7	19	0.00349648
7	20	0.00343079
7	21	0.00333148
7	22	0.00326193
7	23	0.00318147
7	24	0.00308596
7	25	0.00300086
7	26	0.00290901
7	27	0.00280967
7	28	0.00268617
7	29	0.00261359
7	30	0.00254069
7	31	0.00246347
7	32	0.00241052
7	33	0.00234408
7	34	0.00226976
7	35	0.00221616
7	36	0.00218232
7	37	0.00208942
7	38	0.00204173
7	39	0.00202759
7	40	0.00198549
7	41	0.00189882
7	42	0.00181376
7	43	0.00174288
7	44	0.001694
7	45	0.00168455
7	46	0.00167399
7	47	0.00163406
7	48	0.00156106
7	49	0.00150524
7	50	0.00150242
7	51	0.0014912
7	52	0.00147308
7	53	0.00144712
7	54	0.00139045
7	55	0.00133928
7	56	0.00130336
7	57	0.00126041
7	58	0.00119861
7	59	0.00114555
7	60	0.00111198
7	61	0.00108448
7	62	0.0010653
7	63	0.00106236
7	64	0.00105581
7	65	0.00101433
7	66	0.000973058
7	67	0.000929616
7	68	0.000921688
7	69	0.000946442
7	70	0.000932465
7	71	0.000894867
7	72	0.00087511
7	73	0.000854364
7	74	0.000814636
7	75	0.000801034
7	76	0.000814846
7	77	0.000810522
7	78	0.000798605
7	79	0.000782276
7	80	0.000773595
7	81	0.000776502
7	82	0.000763314
7	83	0.000759845
7	84	0.000760972
7	85	0.000740681
7	86	0.00073993
7	87	0.000746299
7	88	0.000743942
7	89	0.000755242
7	90	0.000737523
7	91	0.000715641
7	92	0.000745345
7	93	0.000777628
7	94	0.000787345
7	95	0.000788391
7	96	0.000786761
7	97	0.000790408
7	98	0.000787563
7	99	0.000813117
7	100	0.000835772
7	101	0.000813034
7	102	0.000799036
7	103	0.000819292
7	104	0.00083928
7	105	0.000852778
7	106	0.000854246
7	107	0.000880318
7	108	0.000926791
7	109	0.000974724
7	110	0.00102395
7	111	0.00105632
7	112	0.00110376
7	113	0.00117913
7	114	0.0012592
7	115	0.00135327
7	116	0.00145859
7	117	0.00160838
7	118	0.00181333
7	119	0.00206797
7	120	0.00238689
7	121	0.00273346
7	122	0.00313457
7	123	0.00364826
7	124	0.00421304
7	125	0.00484553
7	126	0.00561614
7	127	0.0064341
7	128	0.0072966
7	129	0.00825263
7	130	0.00927809
7	131	0.0103984
7	132	0.0115378
7	133	0.0125837
7	134	0.0135602
7	135	0.0144933
7	136	0.0154237
7	137	0.0164208
7	138	0.0173068
7	139	0.0179263
7	140	0.0183238
7	141	0.0186483
7	142	0.0189268
7	143	0.0191167
7	144	0.0191667
7	145	0.0190855
7	146	0.0189862
7	147	0.0189037
7	148	0.0188663
7	149	0.0186977
7	150	0.0182952
7	151	0.0177925
7	152	0.0174288
7	153	0.0171256
7	154	0.0167587
7	155	0.0162541
7	156	0.0159548
7	157	0.0157376
7	158	0.0153635
7	159	0.0149583
7	160	0.0145296
7	161	0.0140678
7	162	0.0136489
7	163	0.0133082
7	164	0.0130123
7	165	0.0126099
7	166	0.0121789
7	167	0.0117894
7	168	0.0113462
7	169	0.0108175
7	170	0.0102699
7	171	0.00973424
7	172	0.0091596
7	173	0.00863555
7	174	0.00812363
7	175	0.00758748
7	176	0.00701155
7	177	0.00642038
7	178	0.0058127
7	179	0.00517024
7	180	0.00457259
7	181	0.00400366
7	182	0.00347225
7	183	0.003021
7	184	0.00260891
7	185	0.00220666
7	186	0.00184671
7	187	0.00151679
7	188	0.00125851
7	189	0.00105713
7	190	0.00086463
7	191	0.000679418
7	192	0.000527657
7	193	0.00043591
7	194	0.000363574
7	195	0.000284872
7	196	0.000209946
7	197	0.000155149
7	198	0.000133975
7	199	0.000116569
7	200	9.47e-05
7	201	7.43e-05
7	202	5.87e-05
7	203	4.8e-05
7	204	3.66e-05
7	205	2.68e-05
7	206	2.46e-05
7	207	2.47e-05
7	208	2.32e-05
7	209	1.9e-05
7	210	1.7e-05
7	211	1.63e-05
7	212	1.74e-05
7	213	1.79e-05
7	214	1.6e-05
7	215	1.59e-05
7	216	1.78e-05
7	217	1.81e-05
7	218	1.82e-05
7	219	1.6e-05
7	220	1.37e-05
7	221	1.33e-05
7	222	1.34e-05
7	223	1.35e-05
7	224	1.53e-05
7	225	1.71e-05
7	226	1.76e-05
7	227	1.55e-05
7	228	1.3e-05
7	229	1.12e-05
7	230	1.08e-05
7	231	1.39e-05
7	232	1.84e-05
7	233	1.74e-05
7	234	1.42e-05
7	235	1.55e-05
7	236	1.87e-05
7	237	1.62e-05
7	238	1.16e-05
7	239	1.11e-05
7	240	1.25e-05
7	241	1.58e-05
7	242	1.67e-05
7	243	1.63e-05
7	244	1.69e-05
7	245	1.68e-05
7	246	1.58e-05
7	247	1.59e-05
7	248	2e-05
7	249	2.31e-05
7	250	1.87e-05
7	251	1.36e-05
7	252	1.23e-05
7	253	1.12e-05
7	254	1.1e-05
7	255	1.59e-05
7	256	1.96e-05
7	257	1.7e-05
7	258	1.47e-05
7	259	1.49e-05
7	260	1.61e-05
7	261	1.79e-05
7	262	1.66e-05
7	263	1.34e-05
7	264	1.29e-05
7	265	1.58e-05
7	266	1.66e-05
7	267	1.29e-05
7	268	8.73e-06
7	269	7.88e-06
7	270	6.72e-06
7	271	5.5e-06
7	272	6.17e-06
7	273	8.47e-06
7	274	9.11e-06
7	275	9.24e-06
7	276	9.79e-06
7	277	8.16e-06
7	278	6.3e-06
7	279	5.96e-06
7	280	5.76e-06
7	281	4.47e-06
7	282	4.85e-06
7	283	7.28e-06
7	284	8.45e-06
7	285	8.89e-06
7	286	6.76e-06
7	287	4.33e-06
7	288	2.81e-06
7	289	2.37e-06
7	290	2.37e-06
7	291	3.75e-06
7	292	5.8e-06
7	293	7.05e-06
7	294	6.25e-06
7	295	4.7e-06
7	296	3.39e-06
7	297	3.45e-06
7	298	4.49e-06
7	299	5.23e-06
7	300	4.32e-06
7	301	4.18e-06
7	302	4.72e-06
7	303	2.8e-06
7	304	2.37e-06
7	305	2.66e-06
7	306	3.39e-06
7	307	2.37e-06
7	308	2.37e-06
7	309	2.59e-06
7	310	2.58e-06
7	311	2.37e-06
7	312	2.37e-06
7	313	2.37e-06
7	314	3.45e-06
7	315	3.39e-06
7	316	2.37e-06
7	317	2.37e-06
7	318	2.79e-06
7	319	3.91e-06
7	320	4.11e-06
7	321	3.81e-06
7	322	4.42e-06
7	323	4.05e-06
7	324	2.92e-06
7	325	3.1e-06
7	326	2.37e-06
7	327	2.37e-06
7	328	2.37e-06
7	329	3.53e-06
7	330	4.4e-06
7	331	3.97e-06
7	332	2.87e-06
7	333	2.37e-06
7	334	3.31e-06
7	335	4.78e-06
7	336	4.85e-06
7	337	3.74e-06
7	338	2.79e-06
7	339	2.37e-06
7	340	2.37e-06
7	341	2.37e-06
7	342	2.37e-06
7	343	3.67e-06
7	344	4.04e-06
7	345	4.85e-06
7	346	3.61e-06
7	347	2.62e-06
7	348	3.1e-06
7	349	3.02e-06
7	350	2.37e-06
7	351	2.37e-06
7	352	2.37e-06
7	353	3.76e-06
7	354	3.16e-06
7	355	2.37e-06
7	356	2.8e-06
7	357	3.46e-06
7	358	3.08e-06
7	359	2.37e-06
7	360	2.37e-06
7	361	2.37e-06
7	362	2.37e-06
7	363	2.37e-06
7	364	2.37e-06
7	365	2.37e-06
7	366	2.37e-06
7	367	2.37e-06
7	368	2.37e-06
7	369	2.37e-06
7	370	2.37e-06
7	371	2.37e-06
7	372	2.37e-06
7	373	3.08e-06
7	374	3.02e-06
7	375	2.37e-06
7	376	2.37e-06
7	377	2.37e-06
7	378	2.37e-06
7	379	2.37e-06
7	380	2.37e-06
7	381	2.37e-06
7	382	2.64e-06
7	383	2.37e-06
7	384	2.37e-06
7	385	2.37e-06
7	386	2.37e-06
7	387	2.37e-06
7	388	2.37e-06
7	389	2.37e-06
7	390	2.37e-06
7	391	2.37e-06
7	392	2.37e-06
7	393	2.58e-06
7	394	2.37e-06
7	395	2.37e-06
7	396	2.37e-06
7	397	2.37e-06
7	398	2.37e-06
7	399	2.37e-06
7	400	2.37e-06
7	401	2.37e-06
7	402	2.37e-06
7	403	2.37e-06
7	404	2.37e-06
7	405	2.37e-06
7	406	2.37e-06
7	407	2.37e-06
7	408	2.37e-06
7	409	2.37e-06
7	410	2.37e-06
7	411	2.37e-06
7	412	2.37e-06
7	413	2.37e-06
7	414	2.37e-06
7	415	2.37e-06
7	416	2.37e-06
7	417	2.37e-06
7	418	2.37e-06
7	419	2.37e-06
7	420	2.37e-06
7	421	2.37e-06
7	422	2.37e-06
8	1	0.00231562
8	2	0.00310991
8	3	0.00324881
8	4	0.0031912
8	5	0.00315183
8	6	0.00312031
8	7	0.00308936
8	8	0.00306883
8	9	0.00302929
8	10	0.00296891
8	11	0.00294035
8	12	0.00293781
8	13	0.00290761
8	14	0.0028335
8	15	0.00274709
8	16	0.00268927
8	17	0.00265029
8	18	0.00260087
8	19	0.00254698
8	20	0.00249704
8	21	0.00245764
8	22	0.00243589
8	23	0.00239879
8	24	0.00233471
8	25	0.0022972
8	26	0.00227593
8	27	0.00220591
8	28	0.00214571
8	29	0.00211304
8	30	0.00206002
8	31	0.00198513
8	32	0.00192316
8	33	0.00188517
8	34	0.00185644
8	35	0.00181543
8	36	0.0017438
8	37	0.00168315
8	38	0.00165596
8	39	0.00164473
8	40	0.00163742
8	41	0.00161725
8	42	0.00158201
8	43	0.00154827
8	44	0.00152243
8	45	0.00149228
8	46	0.00145786
8	47	0.00142352
8	48	0.00139718
8	49	0.00136868
8	50	0.00133759
8	51	0.00130327
8	52	0.00124745
8	53	0.00119178
8	54	0.00115829
8	55	0.00114115
8	56	0.00112391
8	57	0.0011165
8	58	0.0011393
8	59	0.00115727
8	60	0.00112834
8	61	0.00107151
8	62	0.00102925
8	63	0.00101028
8	64	0.00100012
8	65	0.000992017
8	66	0.000968909
8	67	0.000949296
8	68	0.000944312
8	69	0.000923189
8	70	0.000894316
8	71	0.000878438
8	72	0.000871346
8	73	0.000859792
8	74	0.000852196
8	75	0.000859409
8	76	0.000863085
8	77	0.000842777
8	78	0.000803176
8	79	0.000783666
8	80	0.000795535
8	81	0.000798953
8	82	0.000789579
8	83	0.00078264
8	84	0.000774634
8	85	0.000778855
8	86	0.000795673
8	87	0.000797466
8	88	0.000785806
8	89	0.000778454
8	90	0.000779454
8	91	0.000786719
8	92	0.000766468
8	93	0.000735404
8	94	0.000742332
8	95	0.000774283
8	96	0.000795059
8	97	0.000792051
8	98	0.000793663
8	99	0.000806169
8	100	0.000807159
8	101	0.000802578
8	102	0.000821906
8	103	0.000862743
8	104	0.000905544
8	105	0.000934948
8	106	0.000942237
8	107	0.000959632
8	108	0.00101744
8	109	0.0010915
8	110	0.00116064
8	111	0.00122929
8	112	0.00132338
8	113	0.00145144
8	114	0.00159687
8	115	0.00176371
8	116	0.00196106
8	117	0.00217943
8	118	0.00242562
8	119	0.002739
8	120	0.00313321
8	121	0.00358176
8	122	0.00411927
8	123	0.00476213
8	124	0.00547502
8	125	0.00623289
8	126	0.00700749
8	127	0.00782775
8	128	0.00873342
8	129	0.00972526
8	130	0.010698
8	131	0.0115938
8	132	0.0125215
8	133	0.0135004
8	134	0.0144527
8	135	0.0152841
8	136	0.01601
8	137	0.0166402
8	138	0.0171197
8	139	0.0174772
8	140	0.0177643
8	141	0.0179996
8	142	0.0182223
8	143	0.0183939
8	144	0.0184168
8	145	0.0183658
8	146	0.0181858
8	147	0.0178792
8	148	0.0176152
8	149	0.0174022
8	150	0.0171559
8	151	0.0168658
8	152	0.0166076
8	153	0.0163377
8	154	0.0160067
8	155	0.0156691
8	156	0.0153461
8	157	0.0150485
8	158	0.0147486
8	159	0.014406
8	160	0.0140479
8	161	0.0137587
8	162	0.0135176
8	163	0.0132128
8	164	0.0128716
8	165	0.0125194
8	166	0.012168
8	167	0.0118582
8	168	0.011572
8	169	0.0112527
8	170	0.0108817
8	171	0.0104713
8	172	0.0100183
8	173	0.00954976
8	174	0.00911584
8	175	0.0087008
8	176	0.00827924
8	177	0.00782725
8	178	0.00729813
8	179	0.00676595
8	180	0.00625884
8	181	0.00575578
8	182	0.00530372
8	183	0.00485306
8	184	0.00436253
8	185	0.00387667
8	186	0.00342848
8	187	0.00302437
8	188	0.0026315
8	189	0.00225835
8	190	0.00193068
8	191	0.00166071
8	192	0.00143471
8	193	0.00122738
8	194	0.00102997
8	195	0.000846815
8	196	0.000691849
8	197	0.000564622
8	198	0.000456132
8	199	0.000379741
8	200	0.000324667
8	201	0.000273169
8	202	0.000223252
8	203	0.00017856
8	204	0.000147707
8	205	0.000131995
8	206	0.000115054
8	207	9.44e-05
8	208	7.57e-05
8	209	6.34e-05
8	210	5.49e-05
8	211	4.96e-05
8	212	4.86e-05
8	213	4.62e-05
8	214	3.97e-05
8	215	3.28e-05
8	216	2.6e-05
8	217	2.18e-05
8	218	2.24e-05
8	219	2.19e-05
8	220	1.8e-05
8	221	1.52e-05
8	222	1.47e-05
8	223	1.47e-05
8	224	1.55e-05
8	225	1.79e-05
8	226	2.06e-05
8	227	2.04e-05
8	228	1.82e-05
8	229	1.77e-05
8	230	1.87e-05
8	231	1.71e-05
8	232	1.46e-05
8	233	1.61e-05
8	234	2.06e-05
8	235	2.26e-05
8	236	2.03e-05
8	237	1.83e-05
8	238	1.83e-05
8	239	1.92e-05
8	240	1.99e-05
8	241	1.92e-05
8	242	1.64e-05
8	243	1.35e-05
8	244	1.23e-05
8	245	1.34e-05
8	246	1.69e-05
8	247	1.99e-05
8	248	1.85e-05
8	249	1.46e-05
8	250	1.29e-05
8	251	1.34e-05
8	252	1.25e-05
8	253	1.08e-05
8	254	9.95e-06
8	255	9.77e-06
8	256	9.73e-06
8	257	9.92e-06
8	258	1.14e-05
8	259	1.34e-05
8	260	1.34e-05
8	261	1.14e-05
8	262	1.01e-05
8	263	1.13e-05
8	264	1.19e-05
8	265	9.47e-06
8	266	7.34e-06
8	267	8.46e-06
8	268	9.7e-06
8	269	8.27e-06
8	270	7.09e-06
8	271	7.61e-06
8	272	7.5e-06
8	273	6.36e-06
8	274	5.59e-06
8	275	6.42e-06
8	276	7.61e-06
8	277	7.43e-06
8	278	7.76e-06
8	279	8.89e-06
8	280	7.26e-06
8	281	4.48e-06
8	282	5.48e-06
8	283	8.76e-06
8	284	8.99e-06
8	285	6.29e-06
8	286	4.33e-06
8	287	4.54e-06
8	288	6.13e-06
8	289	7.34e-06
8	290	6.19e-06
8	291	4.89e-06
8	292	5.44e-06
8	293	6.61e-06
8	294	7.52e-06
8	295	7.31e-06
8	296	6.38e-06
8	297	5.63e-06
8	298	4.79e-06
8	299	4.88e-06
8	300	5.68e-06
8	301	5.7e-06
8	302	5.43e-06
8	303	5.99e-06
8	304	5.48e-06
8	305	5.42e-06
8	306	6.84e-06
[truncated: 5,625 more rows]
