# Supplementary material for: High-Throughput RNA Sequencing of Pseudomonas-Infected Arabidopsis Reveals Hidden Transcriptome Complexity and Novel Splice Variants
Source: PLoS One. 2013 Oct 1;8(10):e74183. doi: 10.1371/journal.pone.0074183 (PMC3788074; doi:10.1371/journal.pone.0074183)
Supplement: File S24 — STEM Profiles for NMD Genes – Details. (XLSX) [file pone.0074183.s024.xlsx]

## Sheet: STEM Profiles
Gene	NMD_MutUp	NMD_MutDown	MOCK_1	MOCK_6	MOCK_12	AVR_1	AVR_6	AVR_12	VIR_1	VIR_6	VIR_12		Mock_Profile	Avr_Profile	Vir_Profile
at5g62360	0	1	918.345	175.202	25.753	1122.35	43.4804	7.3657	1742.52	117.256	24.7432		3	0	0
at5g48540	1	0	320.116	43.6532	31.0153	440.958	73.0271	29.9091	466.932	53.0306	16.536		4	0	0
at1g67920	1	0	28.5165	3.63354	5.19383	46.6072	19.2306	7.12505	47.6949	6.38139	4.11491		4	3	0
at4g23200	1	0	48.2759	7.58167	7.37341	77.3595	24.8853	8.97002	87.3736	15.4601	4.72966		4	3	0
at5g28300	0	1	75.4401	17.047	25.6222	78.0272	13.4008	17.1949	94.6909	27.3408	12.4952		1	4	0
at4g23810	1	0	51.3721	29.6269	15.2418	106.465	21.293	19.2268	125.212	14.8302	7.92959		3	4	0
at1g30640	1	0	55.9673	10.538	10.2429	57.5039	19.8064	22.4474	76.1056	20.5115	11.3545		4	4	0
at1g67850	1	0	72.4714	14.069	17.2938	88.1352	36.328	39.8471	105.955	29.7466	22.5234		4	4	0
at2g29120	1	0	50.972	18.9471	15.4516	64.4376	22.6144	19.7895	56.7196	17.3454	9.78397		4	4	0
at2g39420	1	0	298.82	65.1305	57.2986	413.443	91.1044	116.532	365.604	121.151	86.755		4	4	0
at5g01540	1	0	9.44108	0.700386	0.921598	14.6762	1.27688	1.75819	9.26913	0.776359	0.428477		4	4	0
at1g71020	0	1	18.5306	7.81632	8.32521	18.3633	4.50909	5.635	20.3436	6.13182	4.58506		4	4	0
at5g02160	0	1	313.767	820.066	493.678	322.085	368.357	160.696	969.192	347.741	229.059		14	7	0
at3g53900	0	1	18.7667	15.6039	12.0716	16.564	15.7042	7.1914	24.2129	13.8295	9.63375		NA	7	0
at5g10430	0	1	1.75499	1.53291	3.75559	1.26585	2.65479	0.957232	3.17536	1.8414	1.29181		8	9	0
at4g04330	0	1	16.6684	118.829	61.412	21.6236	48.1494	20.3026	94.1784	49.2811	33.111		14	10	0
at1g12710	0	1	6.22259	22.1919	9.97727	10.0434	9.38564	8.58693	17.1169	10.2499	8.16187		14	NA	0
at4g16146	0	1	20.3246	58.9302	32.903	28.5669	44.3006	52.5867	77.2705	40.0593	32.7615		14	NA	0
at4g04340	0	1	79.1658	77.9812	78.2776	64.1461	36.109	34.2687	85.2094	53.9446	40.4349		NA	NA	0
at3g09940	1	0	107.343	20.2251	12.2926	225.425	43.4148	28.7155	158.51	42.4493	66.3335		0	0	1
at3g04630	0	1	56.9149	10.0216	7.58569	48.3195	14.0384	8.30733	70.8776	16.6254	43.062		4	0	1
at3g08730	1	0	103.326	23.3407	47.2329	109.359	29.4372	60.5568	93.5938	42.935	64.2912		1	1	1
at3g08720	1	0	31.2555	7.94017	9.54218	39.6167	19.9876	19.6926	46.5901	16.6844	22.0588		4	4	1
at5g50740	0	1	7.39399	3.55687	4.11399	9.44693	3.27983	3.39397	5.92203	2.12195	2.91406		4	4	1
at2g47490	1	0	42.8402	11.3911	24.9546	46.4505	28.2789	29.5729	40.2156	17.9146	28.6602		1	NA	1
at5g66640	1	0	12.062	3.41519	3.98785	19.6223	27.3764	20.2753	24.2038	8.57301	11.9841		4	NA	1
at3g05890	0	1	8.10174	3.73116	2.21699	7.53446	5.05008	1.66511	7.60202	4.6104	1.99021		0	2	2
at1g50010	0	1	200.935	181.09	127.898	190.058	149.606	73.1733	242.241	179.547	110.858		NA	2	2
at2g19190	1	0	9.66779	7.3093	4.0978	72.7239	33.0409	11.8426	79.6365	20.4822	2.95838		2	3	2
at1g69830	0	1	115.223	144.753	17.1632	148.125	94.3793	10.9162	169.533	82.9432	18.2764		7	7	2
at4g30660	0	1	68.2009	112.369	33.8458	80.6018	94.8947	31.565	119.65	83.1205	28.6801		9	7	2
at5g18470	1	0	13.7046	17.5843	18.0667	25.612	69.1443	29.0454	38.4062	30.807	13.7426		NA	10	2
at1g65690	1	0	20.7923	6.42217	11.1838	38.0887	49.2931	38.0662	51.6961	32.2075	15.9671		1	NA	2
at5g06690	0	1	16.16	76.3374	73.7155	22.7711	35.7563	41.4148	60.392	47.6153	29.4841		11	NA	2
at2g06925	0	1	14.0131	32.7973	18.5053	25.5455	24.8109	15.5723	30.5409	21.6069	9.48099		14	NA	2
at2g15890	0	1	37.6959	429.863	110.583	84.1294	91.1015	76.951	197.725	106.971	39.1885		14	NA	2
at5g52640	1	0	78.8863	58.7971	16.7261	315.82	148.124	22.6613	92.7357	35.4691	12.491		2	2	3
at1g02930	1	0	1148	482.998	254.318	2513.25	1342.6	362.665	4178.28	775.098	125.601		3	2	3
at1g72280	1	0	15.3124	8.7509	4.87126	19.3829	17.3491	8.25082	23.908	10.2001	3.95771		3	7	3
at1g14870	1	0	31.4907	40.6065	26.1	52.4959	143.659	80.319	100.209	65.4972	47.441		NA	14	3
at2g32680	1	0	26.5043	7.28845	11.6357	27.3857	18.9926	25.0328	25.3542	11.9607	6.72499		1	NA	3
at1g77840	1	0	64.7513	33.3556	31.6368	81.723	65.5144	47.9087	80.5585	56.5818	39.0234		4	NA	3
at2g37710	1	0	268.44	130.768	115.03	408.138	403.505	240.787	353.373	239.791	153.861		4	NA	3
at4g39830	1	0	9.70786	9.09292	7.81459	21.9218	24.8975	19.9955	24.0467	12.6173	6.94122		NA	NA	3
at3g18830	1	0	162.446	92.9856	83.7808	219.484	128.12	92.2241	238.873	97.7628	85.029		NA	0	4
at4g02290	0	1	0.917421	0.527275	0.634943	1.37018	0.346358	0.190401	0.679263	0.355768	0.311082		NA	0	4
at3g51450	1	0	779.508	149.213	80.9878	724.925	200.84	157.933	750.255	158.505	178.373		0	4	4
at1g48330	0	1	10.4148	2.89791	4.18497	13.3251	2.37908	3.7012	22.4358	2.12155	2.82336		1	4	4
at3g54690	0	1	45.4338	19.2761	34.8373	40.4353	14.0935	15.0633	57.249	19.1701	20.5506		1	4	4
at2g39210	1	0	219.944	54.5244	46.0689	278.711	87.2198	85.2747	246.923	72.7275	92.2034		4	4	4
at3g04110	1	0	36.6102	6.23068	9.93459	45.0696	6.14077	7.10362	39.9797	6.10214	5.63116		4	4	4
at1g78170	0	1	31.3626	9.85054	12.0276	28.1024	6.22821	7.55904	21.7514	9.48866	11.1164		4	4	4
at3g02750	0	1	140.648	31.0004	44.9575	131.294	36.2479	42.3318	185.118	50.9737	48.8372		4	4	4
at5g12050	0	1	22.439	2.48163	2.51023	15.6918	1.01359	1.41859	25.3963	1.86698	1.4018		4	4	4
at5g15780	0	1	28.8172	10.4747	13.3084	26.3371	9.35238	8.78456	24.3972	10.0924	10.0459		4	4	4
at4g23320	1	0	1.68427	0.747493	1.86644	6.43639	2.83667	3.18128	4.16195	1.55849	1.95216		5	4	4
at2g32800	1	0	63.9987	23.943	28.73	55.5613	32.3796	27.9793	70.1987	30.6096	31.4475		4	NA	4
at4g21830	1	0	18.1471	21.6191	5.43986	52.0735	20.1447	29.2428	33.4042	12.8679	33.0344		7	1	5
at4g35180	1	0	29.7118	16.4277	10.1137	67.5943	84.106	40.5952	81.6635	24.3232	83.6015		3	9	5
at4g31800	1	0	319.875	176.211	112.437	490.412	348.964	329.323	501.052	220.567	407.282		3	NA	5
at5g35490	1	0	16.9015	8.02952	27.6668	9.9619	4.54906	19.9885	9.61246	6.88942	14.1055		6	6	6
at4g37370	1	0	22.4206	21.8638	15.7768	15.7714	84.4502	41.5727	26.9838	16.722	34.4477		NA	14	6
at3g23730	0	1	3.37721	2.60502	2.61418	3.83097	1.46984	1.14322	3.6756	3.52823	0.599936		NA	0	7
at5g65810	0	1	34.9085	29.5286	27.5001	39.5198	20.883	15.4162	39.0282	37.5481	14.0494		NA	0	7
at1g75780	0	1	3.60478	4.80032	4.88078	4.71096	3.82793	1.96954	5.48322	5.16294	2.09359		NA	2	7
at1g11545	0	1	14.811	9.12191	11.2716	13.0393	8.70775	5.28754	14.9876	13.2095	7.27183		NA	3	7
at5g19770	0	1	281.21	252.166	208.452	305.014	200.688	123.27	343.283	313.784	121.171		NA	3	7
at3g60540	1	0	56.8167	52.7188	22.6927	95.7587	118.299	49.5259	61.2746	65.8588	8.53513		7	7	7
at1g26420	1	0	6.92951	10.8728	7.47812	21.8353	26.0845	11.1264	22.229	15.8723	2.87857		NA	7	7
at1g04820	0	1	266.593	324.294	212.186	287.972	275.677	138.452	338.873	316.219	151.009		NA	7	7
at5g63810	0	1	8.64786	49.5919	24.4773	16.2419	26.3641	10.4361	46.4924	41.6031	17.4999		14	9	7
at4g23140	1	0	18.5957	7.49272	9.7749	22.6474	20.3057	18.8832	15.6507	13.5912	6.23729		1	NA	7
at3g26200	0	1	0.973871	1.85343	3.8634	2.33072	2.72479	1.70524	3.55767	2.93066	0.974783		12	NA	7
at3g54640	1	0	133.486	156.232	114.534	239.642	355.791	208.722	294.602	316.249	138.924		NA	NA	7
at4g16660	1	0	48.8272	68.159	48.8365	90.1654	79.0943	52.1037	67.6672	66.3189	31.166		NA	NA	7
at1g52890	1	0	244.562	60.2137	68.9346	232.69	159.213	376.929	299.203	296.248	675.915		4	6	8
at5g14760	1	0	9.93316	1.73097	8.61246	7.79074	13.9344	24.2534	5.05968	6.09951	20.2016		5	12	8
at4g05020	1	0	67.5239	20.3353	23.664	78.1641	87.6897	64.8838	65.3585	57.7411	116.001		4	NA	8
at1g52000	1	0	244.275	186.993	380.468	412.289	165.968	157.769	334.339	467.283	207.242		6	4	9
at4g23310	1	0	0.861566	0.290564	2.60092	0.976128	2.04294	2.25196	0.988437	2.46843	0.699909		6	11	9
at4g05590	1	0	9.77134	10.9407	16.2638	10.0204	13.6521	21.1241	12.5741	18.3182	8.96682		NA	13	9
at1g76960	1	0	30.4093	89.8664	93.6072	40.4371	166.014	367.658	30.1584	102.8	19.8283		11	12	10
at1g04980	1	0	4.20079	74.5636	24.6006	13.342	57.0056	30.1371	7.19129	47.691	10.939		14	14	10
at3g62600	1	0	47.861	225.244	83.7238	104.209	241.711	150.267	53.971	165.53	50.4413		14	14	10
at3g57260	1	0	88.1961	65.8115	163.412	219.521	304.769	292.852	143.132	421.027	140.218		6	NA	10
at4g29520	1	0	10.4585	44.0489	13.5852	32.102	35.7487	18.3028	12.681	34.8614	8.83703		10	NA	10
at3g26320	1	0	0.739463	4.29451	6.40756	2.32813	1.81556	2.40266	0.895027	2.35977	0.842922		11	NA	10
at1g13340	1	0	12.4202	13.2839	63.7454	12.66	232.616	655.608	8.70527	160.011	452.884		8	11	11
at1g74710	1	0	11.8497	14.5153	45.9104	15.107	369.836	227.183	10.9411	97.5566	166.801		8	11	11
at2g18660	1	0	5.17943	6.05496	31.5172	11.5851	164.641	262.507	8.48024	35.2381	56.2922		8	11	11
at4g04500	1	0	0.779024	0.572028	5.25812	0.653236	20.7704	19.1947	0.583416	9.12026	5.73745		8	11	11
at4g17670	1	0	4.36883	3.62913	16.7108	10.3108	38.9705	56.6062	7.09042	20.3672	29.8258		8	11	11
at5g10380	1	0	56.8821	49.1273	149.402	58.5156	227.733	304.641	42.8909	140.849	191.586		8	11	11
at5g39670	1	0	20.8663	17.2758	43.724	47.1371	280.887	213.283	18.9208	120.713	99.9964		8	11	11
at1g21250	1	0	102.48	288.921	262.167	152.879	745.153	621.419	102.123	319.882	331.828		11	11	11
at1g23840	1	0	2.73865	13.5084	21.5293	3.95018	39.5075	61.7062	4.02183	20.8288	36.4829		11	11	11
at1g32940	1	0	9.58401	22.0769	27.0765	15.6037	118.672	72.4489	17.8756	45.6292	46.7369		11	11	11
at1g33560	1	0	2.7097	8.14584	11.4297	3.96448	26.7187	32.362	2.98848	18.2057	16.5565		11	11	11
at2g04450	1	0	1.5674	23.863	56.7409	4.22056	636.426	422.11	2.54864	137.737	147.432		11	11	11
at2g25000	1	0	4.11508	30.8207	47.8234	4.58456	64.2417	80.6791	3.30527	52.1577	39.5528		11	11	11
at3g18250	1	0	1.75843	25.6045	32.9796	3.03265	326.314	391.755	3.18617	88.3625	39.353		11	11	11
at5g22570	1	0	1.39505	4.83917	7.25774	1.07477	28.2995	24.9278	2.05446	9.95562	14.8033		11	11	11
at5g24210	1	0	74.6984	190.618	200.378	134.458	774.78	737.755	73.835	359.22	336.708		11	11	11
at5g25260	1	0	6.08454	32.3162	31.8678	21.5775	359.235	190.484	13.7381	124.404	96.3743		11	11	11
at5g52760	1	0	10.8774	32.4285	43.8765	26.8964	321.023	195.212	11.0457	113.673	128.729		11	11	11
at5g54610	1	0	18.47	75.2558	77.231	22.083	157.363	221.223	4.61335	73.5903	146		11	11	11
at1g32090	0	1	1.29966	11.5318	16.982	1.99352	6.83697	8.75248	3.03336	16.6248	11.0681		11	11	11
at2g03550	0	1	17.1983	78.4366	92.3171	14.3881	36.6763	50.2621	7.14046	47.6659	44.5374		11	11	11
at2g20875	0	1	0.625771	1.32434	1.21912	0.490198	1.13716	1.07183	0.0887599	1.66725	1.31771		11	11	11
at3g20810	0	1	1.2847	82.073	149.584	2.4641	78.5824	60.5957	1.87763	100.805	74.6852		11	11	11
at5g42900	0	1	1.18516	147.067	67.8417	7.62072	117.343	62.9329	96.2614	184.886	194.701		11	11	11
at1g33720	1	0	3.88068	6.68511	12.6446	5.09904	41.2397	41.2691	3.85182	15.4464	21.6498		12	11	11
at1g43910	1	0	0.559222	10.8126	48.656	1.23652	356.339	485.083	1.17214	89.9248	386.89		12	11	11
at2g26400	1	0	0.331022	9.82433	55.5875	0.484396	232.512	551.531	1.05209	81.7778	110.687		12	11	11
at5g20960	1	0	1.21435	4.32182	7.12209	2.31185	27.6808	22.814	2.29181	12.9109	8.45644		12	11	11
at5g60800	1	0	4.3723	13.8066	36.025	4.13475	224.788	283.192	2.17019	89.4086	212.325		12	11	11
at1g23080	0	1	12.4604	27.8122	69.2754	10.9111	23.9123	20.5778	12.3421	29.6249	25.2093		12	11	11
at1g68400	0	1	2.17003	8.0137	14.339	2.73999	6.11294	5.52035	1.90733	6.31472	7.06427		12	11	11
at2g41560	0	1	25.1481	136.18	276.823	21.3803	101.701	135.349	39.1233	206.392	164.362		12	11	11
at3g19820	0	1	59.9103	159.937	268.626	54.9369	137.897	167.419	60.7642	334.777	374.701		12	11	11
at3g62820	0	1	13.3008	35.8921	71.758	18.6323	62.08	66.6271	15.0991	50.4965	73.849		12	11	11
at5g19530	0	1	11.9919	24.929	44.2112	12.2851	24.9435	27.8987	15.5607	36.8384	35.2111		12	11	11
at5g51750	0	1	0.397547	1.32247	3.81836	1.01024	2.89001	2.2794	0.482935	1.32209	1.82374		12	11	11
at2g43570	1	0	14.4347	24.1714	93.2018	30.0501	415.699	635.405	19.0446	181.585	218.156		13	11	11
at3g60470	1	0	0.214506	0.395749	1.08201	0.417964	8.37355	4.64586	0.207215	2.0448	1.61027		13	11	11
at4g00700	1	0	0.727064	1.69819	15.8815	0.967675	75.4767	68.4575	0.880064	24	21.5342		13	11	11
at5g43910	1	0	5.45736	9.06924	20.8736	6.59431	133.451	103.699	6.75512	28.8253	36.6039		13	11	11
at2g29980	0	1	39.3303	75.896	326.722	44.3158	141.459	149.354	64.6283	202.527	277.662		13	11	11
at2g47930	0	1	10.6848	28.3953	126.248	8.63884	34.2407	34.2579	14.0975	61.2913	53.649		13	11	11
at3g12610	0	1	3.47246	8.34614	35.7624	2.42402	9.48416	8.58783	2.26743	7.19921	10.1573		13	11	11
at1g03850	1	0	5.32116	36.4255	16.0575	6.28276	82.4043	116.877	7.63377	32.0543	30.2257		14	11	11
at4g03320	1	0	3.13949	9.32358	4.63468	4.26094	19.354	16.0508	2.97711	13.735	11.9342		14	11	11
at1g08050	1	0	14.3647	21.2296	25.2944	29.0933	164.772	119.33	18.5225	71.0309	105.86		NA	11	11
at2g37760	1	0	31.7908	51.2516	62.3083	31.164	106.526	151.623	27.9817	89.1208	117.183		NA	11	11
at3g07720	1	0	56.4513	103.166	102.123	55.1543	389.016	305.006	42.0416	169.366	206.493		NA	11	11
at2g14610	1	0	8.00688	6.00071	262.948	8.18437	222.858	2494.08	5.02905	197.579	160.711		8	12	11
at2g30790	1	0	3.58072	4.01551	10.5221	2.2075	3.26906	4.58336	2.20196	4.67071	6.053		8	12	11
at5g53370	1	0	33.5595	44.6369	180.968	36.2611	92.0829	214.923	25.2116	79.9387	105.552		8	12	11
at2g43510	1	0	86.277	850.146	887.465	177.841	744.185	1406.4	150.984	1750.16	1181.27		11	12	11
at4g13250	0	1	51.9871	234.615	172.493	57.7631	134.27	242.773	54.2213	180.299	141.373		11	12	11
at3g06130	0	1	3.5385	7.41103	15.975	4.543	9.38283	13.2868	2.00027	10.4534	13.836		12	12	11
at1g05160	1	0	3.93021	5.8036	15.1435	3.61586	7.27912	12.9141	4.43318	10.8917	14.1481		13	12	11
at4g15440	1	0	32.189	55.0277	118.724	37.9496	59.6591	92.767	28.4363	113.106	118.093		13	12	11
at1g78290	1	0	13.6804	9.19098	39.8069	7.37088	13.51	71.9536	2.57671	36.1152	27.3358		6	13	11
at4g37080	0	1	2.73305	12.4178	22.97	5.53671	7.11952	11.7484	2.12788	11.3265	11.6115		12	13	11
at3g06210	1	0	4.05227	6.18553	12.7447	4.64895	6.65841	11.4522	6.11047	12.5742	11.7266		13	13	11
at1g28480	1	0	142.614	150.29	68.0259	179.391	562.804	316.941	65.5054	257.571	325.961		7	14	11
at4g38560	1	0	1.79387	2.12246	7.26865	7.84186	49.4823	16.8822	1.93571	18.3984	11.6284		8	14	11
at4g39030	1	0	33.326	28.5065	62.7819	71.3269	607.206	221.137	55.2963	173.443	176.811		8	14	11
at1g15520	1	0	3.08459	16.9182	14.0075	13.675	264.48	85.0154	6.3345	41.9535	50.4822		11	14	11
at1g20190	0	1	1.39458	12.3251	19.8858	2.46276	8.32376	5.739	1.68386	6.71494	10.5952		11	14	11
at4g04540	1	0	2.60822	3.77911	5.99341	10.5653	49.2137	21.2561	4.27287	15.5301	11.6766		12	14	11
at1g66880	1	0	15.7259	26.8858	30.6529	30.8602	90.8734	62.2992	18.8617	47.1878	40.5813		NA	14	11
at2g46400	1	0	35.0273	18.3122	33.5211	51.9084	197.833	113.752	19.6446	99.7374	91.5437		NA	14	11
at2g37640	0	1	18.7521	19.0325	37.8237	21.8511	15.8384	11.9431	15.3424	34.8631	31.2933		8	NA	11
at3g01440	0	1	21.2922	44.4674	54.7453	10.3837	18.9424	20.6857	9.24987	30.5303	26.7166		11	NA	11
at2g28410	0	1	3.08275	4.69889	6.26593	4.3468	6.2048	4.54562	1.4071	5.58773	5.15697		12	NA	11
at3g56810	0	1	3.21539	6.00938	8.95684	3.41693	5.96292	4.47776	2.97903	6.0609	6.53072		12	NA	11
at3g10450	1	0	6.04453	8.73701	15.9085	6.53001	8.72895	10.7182	3.91102	18.0448	14.3241		13	NA	11
at4g31290	0	1	82.3859	101.341	203.743	59.4263	75.6591	94.169	97.0357	174.31	213.04		13	NA	11
at2g41410	1	0	208.803	183.738	204.909	350.206	564.84	542.305	155.22	423.483	420.83		NA	NA	11
at5g42760	1	0	4.33144	1.56375	3.75246	2.0971	0.886442	1.82386	0.308147	1.05184	2.53181		5	5	12
at4g27860	1	0	15.5348	10.6657	23.788	23.8681	18.1025	36.5731	22.7803	44.6517	64.4074		6	6	12
at4g13900	1	0	2.45299	1.0044	3.5801	2.53202	2.87552	10.0323	0.907701	1.35816	2.31284		6	8	12
at5g03555	1	0	13.0538	7.0051	71.5238	8.59094	8.57408	46.5788	3.19677	13.7506	64.1615		8	8	12
at2g45470	0	1	33.8342	92.6319	167.917	31.8064	65.8722	34.9088	30.5105	85.0009	126.769		12	10	12
at5g03350	1	0	62.6946	253.836	317.894	45.2606	472.434	771.035	51.0561	290.02	945.393		11	11	12
at2g24160	1	0	3.38643	8.34943	15.0572	3.87256	14.2029	19.2977	2.98091	6.19143	11.0456		12	11	12
at4g27830	1	0	40.853	44.8513	59.8873	43.7443	109.788	144.77	50.6914	91.7891	126.694		NA	11	12
at5g45110	1	0	42.59	24.771	28.4457	55.5081	118.34	114.54	44.7584	76.8237	123.79		NA	11	12
at3g01140	0	1	0	0.354444	1.08304	0.0540009	0.38886	0.591666	0.0796623	0.315788	0.592469		NA	11	12
at5g19875	1	0	13.7623	8.91548	29.9015	10.0416	20.4978	42.2852	10.3611	17.7075	32.5216		6	12	12
at1g69930	1	0	2.60984	7.28158	18.0375	6.44726	49.1797	128.044	6.45596	27.9528	63.5134		12	12	12
at5g03190	1	0	8.81412	7.94875	19.2207	7.58168	9.5959	14.8397	6.41334	12.6109	18.7948		8	NA	12
at2g36830	0	1	553.978	1654.29	2326.81	513.613	576.745	460.279	627.186	1790.2	5315.01		11	NA	12
at1g02205	0	1	15.4239	29.8817	19.8137	10.4454	13.7215	11.6576	17.2895	37.9518	51.3608		NA	NA	12
at5g59780	1	0	56.6224	9.91831	21.5962	49.2968	12.0236	31.0605	20.1597	29.172	56.3871		1	1	13
at1g07010	1	0	55.6297	26.5658	114.435	37.1447	18.8917	57.2703	20.0762	30.6039	62.3494		6	6	13
at3g13100	1	0	2.85718	1.4165	6.35549	4.24517	33.8578	36.1175	3.58616	6.41506	16.9589		6	11	13
at3g44720	1	0	89.6985	62.413	126.304	132.775	302.341	293.694	114.624	194.543	443.723		6	11	13
at5g60900	1	0	14.2665	16.8804	19.3256	14.9889	45.7634	64.4753	15.4218	21.4646	35.0732		NA	11	13
at3g29575	1	0	48.172	26.2755	28.7018	44.6364	76.6834	184.006	41.6984	56.7211	213.709		NA	13	13
at3g58070	0	1	0.375707	2.28101	2.68068	1.94555	1.49587	2.31052	0.581015	1.046	3.16682		11	NA	13
at1g26390	1	0	3.1088	0.169036	1.25744	2.07954	6.51201	6.22093	0.171701	1.47942	0.729271		1	11	14
at1g21240	1	0	2.83864	1.90915	7.36696	4.81184	48.3223	35.6089	3.13405	14.1229	8.58458		6	11	14
at4g10500	1	0	2.11972	1.4836	9.45962	3.33728	15.3344	25.9216	2.45904	20.5967	9.27265		8	11	14
at1g30900	1	0	9.6627	16.5778	19.6111	18.0158	58.3029	54.9492	10.5494	42.4357	26.1051		11	11	14
at1g20840	0	1	20.6311	83.3899	135.818	40.196	103.815	85.2279	47.9046	96.563	78.6602		11	11	14
at4g00180	0	1	9.74418	30.65	42.8675	8.05151	19.5772	21.2671	10.6851	26.3848	19.8784		11	11	14
at5g45380	1	0	11.6331	23.2102	47.9675	21.3668	51.285	67.1303	13.5382	48.6876	27.2044		12	11	14
at4g23820	0	1	16.6748	38.967	62.967	11.9025	23.8581	23.0529	20.0799	46.8088	29.0336		12	11	14
at3g28890	1	0	1.4108	4.81419	2.77877	3.00645	7.40944	6.51794	1.74248	7.66056	3.96484		14	11	14
at5g46050	1	0	4.15163	22.902	24.5146	12.5047	23.5357	30.6513	12.5817	44.1844	20.8548		11	12	14
at2g45510	1	0	3.25071	11.4934	25.2822	7.23583	16.9915	35.6917	10.2	23.315	15.6897		12	12	14
at1g66960	1	0	0.203475	0.338352	1.57544	0.185814	1.352	4.5097	0.37459	2.17784	0.691246		13	12	14
at5g39520	1	0	0.365537	0.324663	3.43225	0.620997	2.50564	57.8494	0.763456	2.79712	1.10266		8	13	14
at4g04490	1	0	6.17832	3.8396	8.37491	11.6441	55.5317	34.6779	7.92126	20.1369	13.0414		6	14	14
at4g23150	1	0	4.76904	1.8249	10.6286	9.06742	71.4631	35.8886	5.47065	38.1187	16.6788		6	14	14
at5g07340	1	0	10.9144	57.0192	37.752	19.7074	54.121	39.0314	13.3053	59.5567	26.6006		11	14	14
at1g12200	1	0	6.8751	17.0356	28.248	8.11633	50.0839	25.4687	10.4652	29.8423	17.0925		12	14	14
at1g75040	1	0	39.7968	82.7874	111.346	61.8264	292.619	155.919	65.0174	270.291	97.3563		12	14	14
at2g21050	0	1	2.55142	6.5694	11.1235	2.38406	6.67829	3.50871	2.42255	8.68219	6.02997		12	14	14
at3g54960	1	0	11.6325	47.9352	24.9373	14.7736	68.626	36.7244	12.3519	43.5198	20.5959		14	14	14
at3g26540	1	0	2.13429	3.68359	3.37785	1.2673	2.89258	2.24138	1.59536	4.15101	2.82555		NA	14	14
at3g48090	1	0	19.8054	21.3592	34.2649	24.9785	198.278	103.167	19.2422	73.565	51.07		NA	14	14
at5g65390	0	1	2.54591	5.55041	9.76754	4.16894	3.13482	2.35127	2.15838	9.92473	4.46461		12	NA	14
at4g21180	1	0	13.8523	19.4801	17.6996	14.0231	25.0788	20.9975	11.6618	23.5124	17.6198		NA	NA	14
at1g69690	0	1	12.2505	11.3558	20.8606	12.2235	10.6858	10.3112	7.81152	16.6214	10.8012		NA	NA	14
at1g72230	0	1	5.52326	2.48153	3.377	4.88827	2.94805	2.39944	2.97023	2.41508	3.04663		1	0	NA
at4g24510	0	1	160.282	49.5681	41.2044	138.058	36.0368	22.9677	90.4736	58.7503	62.2014		4	0	NA
at2g10940	0	1	458.788	218.377	477.565	225.699	123.724	82.6134	240.159	149.695	152.787		5	0	NA
at1g01610	0	1	121.878	70.0594	101.647	110.87	39.4403	30.6475	71.1789	89.3272	114.247		NA	0	NA
at4g00400	0	1	32.133	17.8156	23.2597	29.6323	11.6797	7.98897	27.2509	17.8651	21.5049		NA	0	NA
at3g26960	0	1	13.3519	5.80167	10.0339	6.87473	3.41772	5.58085	14.1037	7.1689	9.42217		1	1	NA
at1g33170	0	1	10.8562	9.07265	7.2984	7.62803	3.63172	4.46838	4.86443	4.72995	3.88268		NA	1	NA
at5g45950	0	1	31.0404	24.3334	10.3694	26.1511	14.8267	6.39693	21.6507	22.4111	16.8083		2	2	NA
at1g04110	0	1	0.227438	0.0779099	0.0849633	0.580545	0.15169	0.0445375	0.103629	0.0815147	0		4	3	NA
at2g04780	0	1	34.9975	22.895	24.5031	32.3677	18.7689	10.7648	31.0167	20.7375	15.536		NA	3	NA
at5g23860	0	1	59.9805	60.9375	49.7465	58.8845	36.0289	24.6509	47.6669	57.362	32.9539		NA	3	NA
at2g45970	0	1	14.1947	5.3397	8.49965	13.0022	3.25128	3.81874	7.10212	3.83742	7.06352		1	4	NA
at1g22330	0	1	8.11119	7.3344	12.6532	7.3174	3.52678	3.54025	9.7652	5.79812	5.87095		NA	4	NA
at1g59930	1	0	6.33229	2.99737	3.80223	4.80208	2.18166	4.06247	1.42232	2.24633	2.50041		1	5	NA
at5g45430	1	0	0.764163	0.281063	0.455558	0.569356	0.229397	0.605486	0.444449	0.42181	0.343271		1	5	NA
at2g37970	1	0	117.386	50.1323	108.049	129.375	49.7499	153.688	55.2664	49.9644	76.7485		5	5	NA
at4g30270	1	0	111.317	61.5099	116.571	185.555	69.3958	208.99	161.915	83.8383	115.712		NA	5	NA
at3g50930	1	0	59.7809	16.8005	27.4314	89.9671	110.521	43.7706	54.256	70.2122	55.0881		1	7	NA
at3g46970	0	1	74.7449	435.756	149.65	107.18	175.614	68.6269	137.554	164.713	113.822		14	9	NA
at5g02490	1	0	59.1606	106.832	43.4007	209.973	677.472	146.173	93.4567	115.408	58.3197		9	10	NA
at4g03450	1	0	14.3582	17.6785	14.9749	32.2005	73.6098	37.3669	15.4001	30.7195	16.8059		NA	10	NA
at2g30890	0	1	0.998556	0.73585	2.21694	0.0854023	1.28147	1.1932	1.12439	1.33435	1.12549		6	11	NA
at5g60280	1	0	3.24862	3.73008	8.79409	5.54587	20.0422	19.4978	6.15135	9.94066	11.3854		8	11	NA
at3g49120	1	0	273.431	765.478	728.858	590.755	1385.74	1783.96	763.766	1490.2	1316.26		11	11	NA
at1g08830	1	0	277.801	534.625	1001.92	434.718	1069.27	1371.36	482.265	917.757	819.523		12	11	NA
at1g72830	1	0	2.68013	4.32983	9.13164	3.35262	7.46227	9.48273	5.91223	8.24274	5.6622		13	11	NA
at1g01340	1	0	9.86116	8.8739	12.5368	16.158	48.8553	66.1946	20.0052	23.8285	33.1087		NA	11	NA
at1g10340	1	0	21.4618	26.0056	29.4323	45.6552	117.495	103.53	42.1786	80.5942	68.1958		NA	11	NA
at1g15790	1	0	9.53067	16.3712	16.4503	13.5467	45.4438	53.1391	14.237	28.1748	27.542		NA	11	NA
at1g61140	1	0	17.2056	12.9532	17.0149	22.1949	45.62	43.2542	24.2824	25.8269	34.3155		NA	11	NA
at2g31880	1	0	96.9762	104.75	123.743	133.078	260.681	277.312	155.244	161.643	159.627		NA	11	NA
at3g15430	1	0	20.7706	29.0675	39.3564	29.1325	62.9714	59.0649	30.0721	47.5798	47.3578		NA	11	NA
at4g28390	1	0	19.0624	23.1804	37.2405	20.9017	75.6483	107.607	22.7301	39.5204	34.33		NA	11	NA
at4g33300	1	0	49.3028	66.0594	86.7836	88.1251	161.746	182.361	82.2917	110.63	137.52		NA	11	NA
at5g27830	1	0	16.3594	20.3791	25.6561	23.8273	47.267	57.9448	20.5994	30.6928	31.5239		NA	11	NA
at5g45500	1	0	38.9564	53.2725	70.8919	51.8101	136.671	135.736	43.9657	75.0797	58.093		NA	11	NA
at5g46230	1	0	19.0393	26.3094	19.3595	34.2778	102.646	111.19	32.1045	46.0842	40.7343		NA	11	NA
at3g13380	1	0	6.89835	7.45574	14.2197	10.5425	27.7443	41.7031	13.1305	23.959	24.3121		8	12	NA
at4g15530	1	0	74.3917	83.9657	192.983	71.281	154.488	256.834	75.7367	110.136	118.332		8	12	NA
at1g03290	1	0	24.0049	27.3137	30.427	25.6963	58.2315	85.5894	26.1564	39.1901	49.7527		NA	12	NA
at1g71040	1	0	58.6207	60.8294	98.5851	77.3221	104.686	154.866	63.1396	58.2695	85.0521		NA	12	NA
at5g05750	1	0	27.8361	27.2664	50.6897	29.153	40.1735	58.6694	38.5115	50.074	59.6846		NA	12	NA
at5g59140	1	0	31.3067	44.3343	47.8106	41.11	70.9094	113.398	48.091	66.6832	69.4469		NA	12	NA
at2g01100	1	0	59.3693	66.9426	85.1729	76.9893	90.0203	161.919	67.2981	121.062	125.314		NA	13	NA
at1g24140	1	0	7.8748	10.192	9.21823	15.786	46.8199	26.0256	11.8532	18.8878	20.62		NA	14	NA
at1g57630	1	0	40.8312	29.9348	28.9828	137.305	298.966	211.387	130.71	142.241	128.842		NA	14	NA
at3g47780	1	0	6.92938	6.29278	6.66363	11.201	24.8181	17.4483	11.5509	16.1067	8.39889		NA	14	NA
at4g11890	1	0	52.3754	54.2429	50.0198	109.643	280.453	168.318	120.073	153.727	117.276		NA	14	NA
at4g14365	1	0	153.91	147.646	133.647	295.272	964.385	461.416	264.543	400.871	294.645		NA	14	NA
at4g34135	1	0	28.271	28.5897	40.0509	32.7397	129.056	72.3628	37.1062	50.3949	29.9926		NA	14	NA
at1g74100	1	0	249.003	76.3819	88.0778	374.315	305.919	194.371	299.231	305.301	249.284		4	NA	NA
at4g33050	1	0	208.492	112.819	99.905	395.464	389.788	358.216	364.908	239.025	268.014		4	NA	NA
at2g46450	1	0	31.5194	17.4348	34.8751	31.9827	38.4365	39.2842	18.649	23.9397	28.0231		5	NA	NA
at4g39950	1	0	74.0598	27.8521	63.0723	110.13	95.8117	66.3171	64.7878	119.053	84.3187		5	NA	NA
at3g55710	0	1	1.7744	0.689383	1.8901	1.81435	1.00716	1.09087	1.56101	1.65602	1.54559		5	NA	NA
at3g13980	0	1	2.65453	1.52843	3.36305	2.52319	1.42482	1.72991	2.70835	3.05647	2.62726		6	NA	NA
at3g16240	0	1	411.17	287.878	606.598	281.576	207.796	142.585	325.836	376.328	391.963		6	NA	NA
at1g55210	1	0	39.9652	44.6663	80.7079	64.8848	89.6515	100.59	46.4892	77.867	68.5145		8	NA	NA
at1g29450	0	1	3.28117	3.52632	11.2853	2.8822	2.39351	2.26163	3.13564	2.3403	1.82865		8	NA	NA
at3g15680	0	1	6.92482	6.12538	13.3864	6.25385	5.83842	3.19422	6.68898	5.55034	6.20455		8	NA	NA
at3g55420	0	1	5.93969	5.59505	14.4191	11.0002	6.11546	7.68503	5.50351	8.4267	8.38636		8	NA	NA
at5g16000	0	1	5.77296	5.09566	11.2823	5.51433	3.98248	5.24479	5.94995	7.11878	4.62087		8	NA	NA
at5g16250	0	1	3.39881	3.28266	7.11133	2.54834	5.05372	4.11037	3.89344	3.65375	5.28243		8	NA	NA
at3g53670	1	0	0.146214	0.332835	0.164371	0.4394	0.489537	0.516667	1.01035	0.12731	0		10	NA	NA
at1g08550	0	1	48.838	103.032	92.31	55.8444	52.1428	44.9866	94.2218	79.0024	59.0522		11	NA	NA
at1g20010	0	1	31.2226	162.529	163.173	45.2994	81.8585	50.5735	92.99	99.3597	78.6027		11	NA	NA
at1g29950	1	0	2.86613	4.31293	6.59406	3.9222	4.2149	6.86255	3.71025	7.11456	5.96664		12	NA	NA
at2g22980	0	1	17.0674	39.1898	59.0941	21.7014	22.3952	24.2468	53.5168	32.6545	29.2733		12	NA	NA
at2g43360	0	1	10.488	20.0803	25.8755	8.76967	13.2027	10.2978	14.8014	22.1646	12.5865		12	NA	NA
at2g44740	0	1	0.818807	2.53471	6.92656	2.04152	1.7397	2.10979	1.82179	2.09357	1.83511		12	NA	NA
at2g14890	0	1	45.9423	83.6479	278.084	40.7949	44.5621	34.1317	65.5855	69.0067	95.639		13	NA	NA
at3g07010	0	1	6.29671	12.9407	54.781	12.0028	19.3626	14.893	14.0077	15.9095	13.6383		13	NA	NA
at5g25460	0	1	29.3771	57.0219	170.668	34.9141	65.3302	63.3374	47.8809	78.957	81.2672		13	NA	NA
at5g48460	0	1	3.25644	3.89691	6.78463	4.205	2.96073	3.73716	3.84289	5.77997	4.32624		13	NA	NA
at1g14360	1	0	15.3136	73.3892	34.5732	35.2557	52.7207	40.3711	27.6996	47.4495	25.6251		14	NA	NA
at4g26530	0	1	403.705	856.278	540.631	122.725	198.734	103.371	176.396	221.411	248.58		14	NA	NA
at1g36730	1	0	0	0	0	0	0	0	0	0	0		NA	NA	NA
at2g17720	1	0	72.6053	63.9589	52.572	122.869	155.202	122.435	114.624	125.752	105.888		NA	NA	NA
at2g18160	1	0	0	0	0	0	0	0	0	0	0		NA	NA	NA
at2g46600	1	0	279.357	288.439	310.903	344.07	490.159	401.347	314.299	450.59	310.076		NA	NA	NA
at3g10500	1	0	21.5756	14.0832	16.1462	32.9704	52.0869	47.9003	30.697	31.3089	27.7198		NA	NA	NA
at3g18000	1	0	0	0	0	0	0	0	0	0	0		NA	NA	NA
at3g26090	1	0	20.719	17.4727	14.8849	27.8269	32.3586	32.4386	37.6059	29.2193	26.5963		NA	NA	NA
at3g28950	1	0	26.0397	29.0241	29.0772	36.9932	38.5725	59.8995	36.4809	37.1079	22.2998		NA	NA	NA
at3g55520	1	0	31.544	37.2414	56.4421	35.2445	36.4951	55.1148	34.0598	54.5155	46.8349		NA	NA	NA
at3g55960	1	0	42.9984	35.7851	57.8143	47.7525	59.3029	63.5466	48.7023	52.7682	57.8544		NA	NA	NA
at4g23260	1	0	54.046	38.2292	56.6327	65.3306	81.3212	81.9423	59.9082	43.6323	32.0745		NA	NA	NA
at4g23570	1	0	75.9947	67.4815	50.3279	170.388	156.426	103.14	99.8056	75.2776	52.9367		NA	NA	NA
at5g17990	1	0	93.6396	134.248	144.32	175.701	220.675	217.127	164.616	228.225	187.054		NA	NA	NA
at5g24530	1	0	75.4273	51.0928	68.3248	97.8055	101.96	185.722	79.9872	79.6827	125.637		NA	NA	NA
at5g36220	1	0	97.0273	79.0302	114.123	112.23	116.595	140.581	99.1722	111.629	133.773		NA	NA	NA
at5g47880	1	0	58.7344	50.1353	44.7978	71.252	67.2162	66.7425	57.759	74.0082	50.4332		NA	NA	NA
at5g52550	1	0	0	0	0	0	0	0	0	0	0		NA	NA	NA
at5g54860	1	0	21.628	23.6589	13.0844	29.8031	52.9024	32.7106	31.0932	22.7993	23.0321		NA	NA	NA
at5g60950	1	0	32.7151	39.2333	32.7499	60.7894	66.6357	59.5514	65.894	60.2046	33.7439		NA	NA	NA
at5g63760	1	0	11.6281	10.6529	19.2371	12.2136	15.289	21.0983	13.6651	19.2107	17.4996		NA	NA	NA
at5g64340	1	0	0	0	0	0	0	0	0	0	0		NA	NA	NA
at1g25230	0	1	33.9785	28.6761	53.755	28.2913	27.8538	36.4575	45.1835	60.112	30.9935		NA	NA	NA
at1g58270	0	1	39.9388	34.0945	39.0853	37.3386	33.3884	35.2319	43.4774	55.147	79.6385		NA	NA	NA
at1g64640	0	1	13.9971	21.2122	25.9496	14.4844	15.0345	13.3549	11.0196	17.0735	13.3701		NA	NA	NA
at2g02450	0	1	15.1466	18.4052	18.8007	15.0167	11.7946	15.1547	16.3323	11.3844	16.9461		NA	NA	NA
at2g26020	0	1	0	0.92673	1.56766	0	0.571005	0.138428	1.41501	0.809565	1.08928		NA	NA	NA
at2g40490	0	1	84.8361	50.214	67.2349	72.6155	46.7536	43.4577	80.7668	52.1944	47.6406		NA	NA	NA
at2g45190	0	1	18.0298	11.1662	14.7385	11.0777	8.74385	8.99874	14.5691	13.5237	8.95969		NA	NA	NA
at2g46490	0	1	60.3756	75.3428	93.7705	64.7642	101.826	93.7229	106.769	108.501	112.784		NA	NA	NA
at3g01670	0	1	19.4215	12.2249	21.0581	20.4272	16.4294	12.3921	20.8109	20.8333	17.9784		NA	NA	NA
at3g08680	0	1	10.9402	16.4632	18.2597	9.98133	12.3588	10.056	9.38842	16.4835	9.17712		NA	NA	NA
at3g10080	0	1	6.21553	6.54667	11.1754	6.64146	6.47085	4.04103	5.51244	8.11372	9.04438		NA	NA	NA
at3g14110	0	1	47.4437	62.7389	89.3989	46.0946	47.6232	48.0222	57.8305	67.8269	63.7008		NA	NA	NA
at3g21190	0	1	19.2579	17.382	25.4457	20.9225	17.0307	14.63	18.008	28.8982	18.0126		NA	NA	NA
at3g28290	0	1	0	0	0	0	0	0	0	0	0		NA	NA	NA
at3g49260	0	1	10.5713	10.7391	20.1219	11.5018	10.3148	7.4068	10.323	9.28	8.50618		NA	NA	NA
at3g61130	0	1	50.7182	34.1518	34.3723	49.7037	26.8743	27.7776	54.0053	42.3802	30.2553		NA	NA	NA
at3g63120	0	1	22.3582	32.6828	38.5254	26.655	18.6746	20.6171	21.3961	27.6897	32.7017		NA	NA	NA
at4g10955	0	1	0	0	0	0	0	0.0119596	0.022357	0.0107288	0		NA	NA	NA
at4g12510	0	1	0	0	0	0	0	0	0	0	0		NA	NA	NA
at4g14960	0	1	362.873	411.271	401.787	365.088	360.646	220.324	419.167	383.155	285.162		NA	NA	NA
at4g17560	0	1	124.379	106.155	179.108	110.434	74.3128	87.6061	135.651	101.716	111.308		NA	NA	NA
at4g27620	0	1	12.0001	18.8075	16.2615	14.3258	17.6668	14.1934	20.2612	20.0626	15.0762		NA	NA	NA
at4g34290	0	1	34.2477	49.0289	62.5323	25.944	38.9844	24.7824	24.1109	45.0779	45.2128		NA	NA	NA
at5g08000	0	1	7.32099	8.56313	8.11603	5.38723	5.85694	3.39906	8.93739	10.5744	6.04014		NA	NA	NA
at5g18600	0	1	87.989	96.0296	100.992	78.4739	82.0402	121.394	130.734	100.478	109.11		NA	NA	NA
at5g19400	0	1	50.1658	39.2168	52.7058	57.6512	51.5848	56.1998	71.0375	51.596	46.859		NA	NA	NA
at5g24570	0	1	69.9341	52.3055	37.8287	58.6536	51.2141	39.6325	65.1529	54.7138	105.225		NA	NA	NA
at5g49460	0	1	22.3602	23.9105	24.6511	18.7495	22.753	17.105	23.4133	29.968	21.0021		NA	NA	NA
at5g57350	0	1	109.007	73.8729	136.237	117.975	88.6749	130.096	152.019	112.133	163.361		NA	NA	NA

## Sheet: NMD Up Only
Gene	NMD_MutUp	NMD_MutDown	MOCK_1	MOCK_6	MOCK_12	AVR_1	AVR_6	AVR_12	VIR_1	VIR_6	VIR_12		Mock_Profile	Avr_Profile	Vir_Profile
at5g48540	1	0	320.116	43.6532	31.0153	440.958	73.0271	29.9091	466.932	53.0306	16.536		4	0	0
at1g67920	1	0	28.5165	3.63354	5.19383	46.6072	19.2306	7.12505	47.6949	6.38139	4.11491		4	3	0
at4g23200	1	0	48.2759	7.58167	7.37341	77.3595	24.8853	8.97002	87.3736	15.4601	4.72966		4	3	0
at4g23810	1	0	51.3721	29.6269	15.2418	106.465	21.293	19.2268	125.212	14.8302	7.92959		3	4	0
at1g30640	1	0	55.9673	10.538	10.2429	57.5039	19.8064	22.4474	76.1056	20.5115	11.3545		4	4	0
at1g67850	1	0	72.4714	14.069	17.2938	88.1352	36.328	39.8471	105.955	29.7466	22.5234		4	4	0
at2g29120	1	0	50.972	18.9471	15.4516	64.4376	22.6144	19.7895	56.7196	17.3454	9.78397		4	4	0
at2g39420	1	0	298.82	65.1305	57.2986	413.443	91.1044	116.532	365.604	121.151	86.755		4	4	0
at5g01540	1	0	9.44108	0.700386	0.921598	14.6762	1.27688	1.75819	9.26913	0.776359	0.428477		4	4	0
at3g09940	1	0	107.343	20.2251	12.2926	225.425	43.4148	28.7155	158.51	42.4493	66.3335		0	0	1
at3g08730	1	0	103.326	23.3407	47.2329	109.359	29.4372	60.5568	93.5938	42.935	64.2912		1	1	1
at3g08720	1	0	31.2555	7.94017	9.54218	39.6167	19.9876	19.6926	46.5901	16.6844	22.0588		4	4	1
at2g47490	1	0	42.8402	11.3911	24.9546	46.4505	28.2789	29.5729	40.2156	17.9146	28.6602		1	NA	1
at5g66640	1	0	12.062	3.41519	3.98785	19.6223	27.3764	20.2753	24.2038	8.57301	11.9841		4	NA	1
at2g19190	1	0	9.66779	7.3093	4.0978	72.7239	33.0409	11.8426	79.6365	20.4822	2.95838		2	3	2
at5g18470	1	0	13.7046	17.5843	18.0667	25.612	69.1443	29.0454	38.4062	30.807	13.7426		NA	10	2
at1g65690	1	0	20.7923	6.42217	11.1838	38.0887	49.2931	38.0662	51.6961	32.2075	15.9671		1	NA	2
at5g52640	1	0	78.8863	58.7971	16.7261	315.82	148.124	22.6613	92.7357	35.4691	12.491		2	2	3
at1g02930	1	0	1148	482.998	254.318	2513.25	1342.6	362.665	4178.28	775.098	125.601		3	2	3
at1g72280	1	0	15.3124	8.7509	4.87126	19.3829	17.3491	8.25082	23.908	10.2001	3.95771		3	7	3
at1g14870	1	0	31.4907	40.6065	26.1	52.4959	143.659	80.319	100.209	65.4972	47.441		NA	14	3
at2g32680	1	0	26.5043	7.28845	11.6357	27.3857	18.9926	25.0328	25.3542	11.9607	6.72499		1	NA	3
at1g77840	1	0	64.7513	33.3556	31.6368	81.723	65.5144	47.9087	80.5585	56.5818	39.0234		4	NA	3
at2g37710	1	0	268.44	130.768	115.03	408.138	403.505	240.787	353.373	239.791	153.861		4	NA	3
at4g39830	1	0	9.70786	9.09292	7.81459	21.9218	24.8975	19.9955	24.0467	12.6173	6.94122		NA	NA	3
at3g18830	1	0	162.446	92.9856	83.7808	219.484	128.12	92.2241	238.873	97.7628	85.029		NA	0	4
at3g51450	1	0	779.508	149.213	80.9878	724.925	200.84	157.933	750.255	158.505	178.373		0	4	4
at2g39210	1	0	219.944	54.5244	46.0689	278.711	87.2198	85.2747	246.923	72.7275	92.2034		4	4	4
at3g04110	1	0	36.6102	6.23068	9.93459	45.0696	6.14077	7.10362	39.9797	6.10214	5.63116		4	4	4
at4g23320	1	0	1.68427	0.747493	1.86644	6.43639	2.83667	3.18128	4.16195	1.55849	1.95216		5	4	4
at2g32800	1	0	63.9987	23.943	28.73	55.5613	32.3796	27.9793	70.1987	30.6096	31.4475		4	NA	4
at4g21830	1	0	18.1471	21.6191	5.43986	52.0735	20.1447	29.2428	33.4042	12.8679	33.0344		7	1	5
at4g35180	1	0	29.7118	16.4277	10.1137	67.5943	84.106	40.5952	81.6635	24.3232	83.6015		3	9	5
at4g31800	1	0	319.875	176.211	112.437	490.412	348.964	329.323	501.052	220.567	407.282		3	NA	5
at5g35490	1	0	16.9015	8.02952	27.6668	9.9619	4.54906	19.9885	9.61246	6.88942	14.1055		6	6	6
at4g37370	1	0	22.4206	21.8638	15.7768	15.7714	84.4502	41.5727	26.9838	16.722	34.4477		NA	14	6
at3g60540	1	0	56.8167	52.7188	22.6927	95.7587	118.299	49.5259	61.2746	65.8588	8.53513		7	7	7
at1g26420	1	0	6.92951	10.8728	7.47812	21.8353	26.0845	11.1264	22.229	15.8723	2.87857		NA	7	7
at4g23140	1	0	18.5957	7.49272	9.7749	22.6474	20.3057	18.8832	15.6507	13.5912	6.23729		1	NA	7
at3g54640	1	0	133.486	156.232	114.534	239.642	355.791	208.722	294.602	316.249	138.924		NA	NA	7
at4g16660	1	0	48.8272	68.159	48.8365	90.1654	79.0943	52.1037	67.6672	66.3189	31.166		NA	NA	7
at1g52890	1	0	244.562	60.2137	68.9346	232.69	159.213	376.929	299.203	296.248	675.915		4	6	8
at5g14760	1	0	9.93316	1.73097	8.61246	7.79074	13.9344	24.2534	5.05968	6.09951	20.2016		5	12	8
at4g05020	1	0	67.5239	20.3353	23.664	78.1641	87.6897	64.8838	65.3585	57.7411	116.001		4	NA	8
at1g52000	1	0	244.275	186.993	380.468	412.289	165.968	157.769	334.339	467.283	207.242		6	4	9
at4g23310	1	0	0.861566	0.290564	2.60092	0.976128	2.04294	2.25196	0.988437	2.46843	0.699909		6	11	9
at4g05590	1	0	9.77134	10.9407	16.2638	10.0204	13.6521	21.1241	12.5741	18.3182	8.96682		NA	13	9
at1g76960	1	0	30.4093	89.8664	93.6072	40.4371	166.014	367.658	30.1584	102.8	19.8283		11	12	10
at1g04980	1	0	4.20079	74.5636	24.6006	13.342	57.0056	30.1371	7.19129	47.691	10.939		14	14	10
at3g62600	1	0	47.861	225.244	83.7238	104.209	241.711	150.267	53.971	165.53	50.4413		14	14	10
at3g57260	1	0	88.1961	65.8115	163.412	219.521	304.769	292.852	143.132	421.027	140.218		6	NA	10
at4g29520	1	0	10.4585	44.0489	13.5852	32.102	35.7487	18.3028	12.681	34.8614	8.83703		10	NA	10
at3g26320	1	0	0.739463	4.29451	6.40756	2.32813	1.81556	2.40266	0.895027	2.35977	0.842922		11	NA	10
at1g13340	1	0	12.4202	13.2839	63.7454	12.66	232.616	655.608	8.70527	160.011	452.884		8	11	11
at1g74710	1	0	11.8497	14.5153	45.9104	15.107	369.836	227.183	10.9411	97.5566	166.801		8	11	11
at2g18660	1	0	5.17943	6.05496	31.5172	11.5851	164.641	262.507	8.48024	35.2381	56.2922		8	11	11
at4g04500	1	0	0.779024	0.572028	5.25812	0.653236	20.7704	19.1947	0.583416	9.12026	5.73745		8	11	11
at4g17670	1	0	4.36883	3.62913	16.7108	10.3108	38.9705	56.6062	7.09042	20.3672	29.8258		8	11	11
at5g10380	1	0	56.8821	49.1273	149.402	58.5156	227.733	304.641	42.8909	140.849	191.586		8	11	11
at5g39670	1	0	20.8663	17.2758	43.724	47.1371	280.887	213.283	18.9208	120.713	99.9964		8	11	11
at1g21250	1	0	102.48	288.921	262.167	152.879	745.153	621.419	102.123	319.882	331.828		11	11	11
at1g23840	1	0	2.73865	13.5084	21.5293	3.95018	39.5075	61.7062	4.02183	20.8288	36.4829		11	11	11
at1g32940	1	0	9.58401	22.0769	27.0765	15.6037	118.672	72.4489	17.8756	45.6292	46.7369		11	11	11
at1g33560	1	0	2.7097	8.14584	11.4297	3.96448	26.7187	32.362	2.98848	18.2057	16.5565		11	11	11
at2g04450	1	0	1.5674	23.863	56.7409	4.22056	636.426	422.11	2.54864	137.737	147.432		11	11	11
at2g25000	1	0	4.11508	30.8207	47.8234	4.58456	64.2417	80.6791	3.30527	52.1577	39.5528		11	11	11
at3g18250	1	0	1.75843	25.6045	32.9796	3.03265	326.314	391.755	3.18617	88.3625	39.353		11	11	11
at5g22570	1	0	1.39505	4.83917	7.25774	1.07477	28.2995	24.9278	2.05446	9.95562	14.8033		11	11	11
at5g24210	1	0	74.6984	190.618	200.378	134.458	774.78	737.755	73.835	359.22	336.708		11	11	11
at5g25260	1	0	6.08454	32.3162	31.8678	21.5775	359.235	190.484	13.7381	124.404	96.3743		11	11	11
at5g52760	1	0	10.8774	32.4285	43.8765	26.8964	321.023	195.212	11.0457	113.673	128.729		11	11	11
at5g54610	1	0	18.47	75.2558	77.231	22.083	157.363	221.223	4.61335	73.5903	146		11	11	11
at1g33720	1	0	3.88068	6.68511	12.6446	5.09904	41.2397	41.2691	3.85182	15.4464	21.6498		12	11	11
at1g43910	1	0	0.559222	10.8126	48.656	1.23652	356.339	485.083	1.17214	89.9248	386.89		12	11	11
at2g26400	1	0	0.331022	9.82433	55.5875	0.484396	232.512	551.531	1.05209	81.7778	110.687		12	11	11
at5g20960	1	0	1.21435	4.32182	7.12209	2.31185	27.6808	22.814	2.29181	12.9109	8.45644		12	11	11
at5g60800	1	0	4.3723	13.8066	36.025	4.13475	224.788	283.192	2.17019	89.4086	212.325		12	11	11
at2g43570	1	0	14.4347	24.1714	93.2018	30.0501	415.699	635.405	19.0446	181.585	218.156		13	11	11
at3g60470	1	0	0.214506	0.395749	1.08201	0.417964	8.37355	4.64586	0.207215	2.0448	1.61027		13	11	11
at4g00700	1	0	0.727064	1.69819	15.8815	0.967675	75.4767	68.4575	0.880064	24	21.5342		13	11	11
at5g43910	1	0	5.45736	9.06924	20.8736	6.59431	133.451	103.699	6.75512	28.8253	36.6039		13	11	11
at1g03850	1	0	5.32116	36.4255	16.0575	6.28276	82.4043	116.877	7.63377	32.0543	30.2257		14	11	11
at4g03320	1	0	3.13949	9.32358	4.63468	4.26094	19.354	16.0508	2.97711	13.735	11.9342		14	11	11
at1g08050	1	0	14.3647	21.2296	25.2944	29.0933	164.772	119.33	18.5225	71.0309	105.86		NA	11	11
at2g37760	1	0	31.7908	51.2516	62.3083	31.164	106.526	151.623	27.9817	89.1208	117.183		NA	11	11
at3g07720	1	0	56.4513	103.166	102.123	55.1543	389.016	305.006	42.0416	169.366	206.493		NA	11	11
at2g14610	1	0	8.00688	6.00071	262.948	8.18437	222.858	2494.08	5.02905	197.579	160.711		8	12	11
at2g30790	1	0	3.58072	4.01551	10.5221	2.2075	3.26906	4.58336	2.20196	4.67071	6.053		8	12	11
at5g53370	1	0	33.5595	44.6369	180.968	36.2611	92.0829	214.923	25.2116	79.9387	105.552		8	12	11
at2g43510	1	0	86.277	850.146	887.465	177.841	744.185	1406.4	150.984	1750.16	1181.27		11	12	11
at1g05160	1	0	3.93021	5.8036	15.1435	3.61586	7.27912	12.9141	4.43318	10.8917	14.1481		13	12	11
at4g15440	1	0	32.189	55.0277	118.724	37.9496	59.6591	92.767	28.4363	113.106	118.093		13	12	11
at1g78290	1	0	13.6804	9.19098	39.8069	7.37088	13.51	71.9536	2.57671	36.1152	27.3358		6	13	11
at3g06210	1	0	4.05227	6.18553	12.7447	4.64895	6.65841	11.4522	6.11047	12.5742	11.7266		13	13	11
at1g28480	1	0	142.614	150.29	68.0259	179.391	562.804	316.941	65.5054	257.571	325.961		7	14	11
at4g38560	1	0	1.79387	2.12246	7.26865	7.84186	49.4823	16.8822	1.93571	18.3984	11.6284		8	14	11
at4g39030	1	0	33.326	28.5065	62.7819	71.3269	607.206	221.137	55.2963	173.443	176.811		8	14	11
at1g15520	1	0	3.08459	16.9182	14.0075	13.675	264.48	85.0154	6.3345	41.9535	50.4822		11	14	11
at4g04540	1	0	2.60822	3.77911	5.99341	10.5653	49.2137	21.2561	4.27287	15.5301	11.6766		12	14	11
at1g66880	1	0	15.7259	26.8858	30.6529	30.8602	90.8734	62.2992	18.8617	47.1878	40.5813		NA	14	11
at2g46400	1	0	35.0273	18.3122	33.5211	51.9084	197.833	113.752	19.6446	99.7374	91.5437		NA	14	11
at3g10450	1	0	6.04453	8.73701	15.9085	6.53001	8.72895	10.7182	3.91102	18.0448	14.3241		13	NA	11
at2g41410	1	0	208.803	183.738	204.909	350.206	564.84	542.305	155.22	423.483	420.83		NA	NA	11
at5g42760	1	0	4.33144	1.56375	3.75246	2.0971	0.886442	1.82386	0.308147	1.05184	2.53181		5	5	12
at4g27860	1	0	15.5348	10.6657	23.788	23.8681	18.1025	36.5731	22.7803	44.6517	64.4074		6	6	12
at4g13900	1	0	2.45299	1.0044	3.5801	2.53202	2.87552	10.0323	0.907701	1.35816	2.31284		6	8	12
at5g03555	1	0	13.0538	7.0051	71.5238	8.59094	8.57408	46.5788	3.19677	13.7506	64.1615		8	8	12
at5g03350	1	0	62.6946	253.836	317.894	45.2606	472.434	771.035	51.0561	290.02	945.393		11	11	12
at2g24160	1	0	3.38643	8.34943	15.0572	3.87256	14.2029	19.2977	2.98091	6.19143	11.0456		12	11	12
at4g27830	1	0	40.853	44.8513	59.8873	43.7443	109.788	144.77	50.6914	91.7891	126.694		NA	11	12
at5g45110	1	0	42.59	24.771	28.4457	55.5081	118.34	114.54	44.7584	76.8237	123.79		NA	11	12
at5g19875	1	0	13.7623	8.91548	29.9015	10.0416	20.4978	42.2852	10.3611	17.7075	32.5216		6	12	12
at1g69930	1	0	2.60984	7.28158	18.0375	6.44726	49.1797	128.044	6.45596	27.9528	63.5134		12	12	12
at5g03190	1	0	8.81412	7.94875	19.2207	7.58168	9.5959	14.8397	6.41334	12.6109	18.7948		8	NA	12
at5g59780	1	0	56.6224	9.91831	21.5962	49.2968	12.0236	31.0605	20.1597	29.172	56.3871		1	1	13
at1g07010	1	0	55.6297	26.5658	114.435	37.1447	18.8917	57.2703	20.0762	30.6039	62.3494		6	6	13
at3g13100	1	0	2.85718	1.4165	6.35549	4.24517	33.8578	36.1175	3.58616	6.41506	16.9589		6	11	13
at3g44720	1	0	89.6985	62.413	126.304	132.775	302.341	293.694	114.624	194.543	443.723		6	11	13
at5g60900	1	0	14.2665	16.8804	19.3256	14.9889	45.7634	64.4753	15.4218	21.4646	35.0732		NA	11	13
at3g29575	1	0	48.172	26.2755	28.7018	44.6364	76.6834	184.006	41.6984	56.7211	213.709		NA	13	13
at1g26390	1	0	3.1088	0.169036	1.25744	2.07954	6.51201	6.22093	0.171701	1.47942	0.729271		1	11	14
at1g21240	1	0	2.83864	1.90915	7.36696	4.81184	48.3223	35.6089	3.13405	14.1229	8.58458		6	11	14
at4g10500	1	0	2.11972	1.4836	9.45962	3.33728	15.3344	25.9216	2.45904	20.5967	9.27265		8	11	14
at1g30900	1	0	9.6627	16.5778	19.6111	18.0158	58.3029	54.9492	10.5494	42.4357	26.1051		11	11	14
at5g45380	1	0	11.6331	23.2102	47.9675	21.3668	51.285	67.1303	13.5382	48.6876	27.2044		12	11	14
at3g28890	1	0	1.4108	4.81419	2.77877	3.00645	7.40944	6.51794	1.74248	7.66056	3.96484		14	11	14
at5g46050	1	0	4.15163	22.902	24.5146	12.5047	23.5357	30.6513	12.5817	44.1844	20.8548		11	12	14
at2g45510	1	0	3.25071	11.4934	25.2822	7.23583	16.9915	35.6917	10.2	23.315	15.6897		12	12	14
at1g66960	1	0	0.203475	0.338352	1.57544	0.185814	1.352	4.5097	0.37459	2.17784	0.691246		13	12	14
at5g39520	1	0	0.365537	0.324663	3.43225	0.620997	2.50564	57.8494	0.763456	2.79712	1.10266		8	13	14
at4g04490	1	0	6.17832	3.8396	8.37491	11.6441	55.5317	34.6779	7.92126	20.1369	13.0414		6	14	14
at4g23150	1	0	4.76904	1.8249	10.6286	9.06742	71.4631	35.8886	5.47065	38.1187	16.6788		6	14	14
at5g07340	1	0	10.9144	57.0192	37.752	19.7074	54.121	39.0314	13.3053	59.5567	26.6006		11	14	14
at1g12200	1	0	6.8751	17.0356	28.248	8.11633	50.0839	25.4687	10.4652	29.8423	17.0925		12	14	14
at1g75040	1	0	39.7968	82.7874	111.346	61.8264	292.619	155.919	65.0174	270.291	97.3563		12	14	14
at3g54960	1	0	11.6325	47.9352	24.9373	14.7736	68.626	36.7244	12.3519	43.5198	20.5959		14	14	14
at3g26540	1	0	2.13429	3.68359	3.37785	1.2673	2.89258	2.24138	1.59536	4.15101	2.82555		NA	14	14
at3g48090	1	0	19.8054	21.3592	34.2649	24.9785	198.278	103.167	19.2422	73.565	51.07		NA	14	14
at4g21180	1	0	13.8523	19.4801	17.6996	14.0231	25.0788	20.9975	11.6618	23.5124	17.6198		NA	NA	14
at1g59930	1	0	6.33229	2.99737	3.80223	4.80208	2.18166	4.06247	1.42232	2.24633	2.50041		1	5	NA
at5g45430	1	0	0.764163	0.281063	0.455558	0.569356	0.229397	0.605486	0.444449	0.42181	0.343271		1	5	NA
at2g37970	1	0	117.386	50.1323	108.049	129.375	49.7499	153.688	55.2664	49.9644	76.7485		5	5	NA
at4g30270	1	0	111.317	61.5099	116.571	185.555	69.3958	208.99	161.915	83.8383	115.712		NA	5	NA
at3g50930	1	0	59.7809	16.8005	27.4314	89.9671	110.521	43.7706	54.256	70.2122	55.0881		1	7	NA
at5g02490	1	0	59.1606	106.832	43.4007	209.973	677.472	146.173	93.4567	115.408	58.3197		9	10	NA
at4g03450	1	0	14.3582	17.6785	14.9749	32.2005	73.6098	37.3669	15.4001	30.7195	16.8059		NA	10	NA
at5g60280	1	0	3.24862	3.73008	8.79409	5.54587	20.0422	19.4978	6.15135	9.94066	11.3854		8	11	NA
at3g49120	1	0	273.431	765.478	728.858	590.755	1385.74	1783.96	763.766	1490.2	1316.26		11	11	NA
at1g08830	1	0	277.801	534.625	1001.92	434.718	1069.27	1371.36	482.265	917.757	819.523		12	11	NA
at1g72830	1	0	2.68013	4.32983	9.13164	3.35262	7.46227	9.48273	5.91223	8.24274	5.6622		13	11	NA
at1g01340	1	0	9.86116	8.8739	12.5368	16.158	48.8553	66.1946	20.0052	23.8285	33.1087		NA	11	NA
at1g10340	1	0	21.4618	26.0056	29.4323	45.6552	117.495	103.53	42.1786	80.5942	68.1958		NA	11	NA
at1g15790	1	0	9.53067	16.3712	16.4503	13.5467	45.4438	53.1391	14.237	28.1748	27.542		NA	11	NA
at1g61140	1	0	17.2056	12.9532	17.0149	22.1949	45.62	43.2542	24.2824	25.8269	34.3155		NA	11	NA
at2g31880	1	0	96.9762	104.75	123.743	133.078	260.681	277.312	155.244	161.643	159.627		NA	11	NA
at3g15430	1	0	20.7706	29.0675	39.3564	29.1325	62.9714	59.0649	30.0721	47.5798	47.3578		NA	11	NA
at4g28390	1	0	19.0624	23.1804	37.2405	20.9017	75.6483	107.607	22.7301	39.5204	34.33		NA	11	NA
at4g33300	1	0	49.3028	66.0594	86.7836	88.1251	161.746	182.361	82.2917	110.63	137.52		NA	11	NA
at5g27830	1	0	16.3594	20.3791	25.6561	23.8273	47.267	57.9448	20.5994	30.6928	31.5239		NA	11	NA
at5g45500	1	0	38.9564	53.2725	70.8919	51.8101	136.671	135.736	43.9657	75.0797	58.093		NA	11	NA
at5g46230	1	0	19.0393	26.3094	19.3595	34.2778	102.646	111.19	32.1045	46.0842	40.7343		NA	11	NA
at3g13380	1	0	6.89835	7.45574	14.2197	10.5425	27.7443	41.7031	13.1305	23.959	24.3121		8	12	NA
at4g15530	1	0	74.3917	83.9657	192.983	71.281	154.488	256.834	75.7367	110.136	118.332		8	12	NA
at1g03290	1	0	24.0049	27.3137	30.427	25.6963	58.2315	85.5894	26.1564	39.1901	49.7527		NA	12	NA
at1g71040	1	0	58.6207	60.8294	98.5851	77.3221	104.686	154.866	63.1396	58.2695	85.0521		NA	12	NA
at5g05750	1	0	27.8361	27.2664	50.6897	29.153	40.1735	58.6694	38.5115	50.074	59.6846		NA	12	NA
at5g59140	1	0	31.3067	44.3343	47.8106	41.11	70.9094	113.398	48.091	66.6832	69.4469		NA	12	NA
at2g01100	1	0	59.3693	66.9426	85.1729	76.9893	90.0203	161.919	67.2981	121.062	125.314		NA	13	NA
at1g24140	1	0	7.8748	10.192	9.21823	15.786	46.8199	26.0256	11.8532	18.8878	20.62		NA	14	NA
at1g57630	1	0	40.8312	29.9348	28.9828	137.305	298.966	211.387	130.71	142.241	128.842		NA	14	NA
at3g47780	1	0	6.92938	6.29278	6.66363	11.201	24.8181	17.4483	11.5509	16.1067	8.39889		NA	14	NA
at4g11890	1	0	52.3754	54.2429	50.0198	109.643	280.453	168.318	120.073	153.727	117.276		NA	14	NA
at4g14365	1	0	153.91	147.646	133.647	295.272	964.385	461.416	264.543	400.871	294.645		NA	14	NA
at4g34135	1	0	28.271	28.5897	40.0509	32.7397	129.056	72.3628	37.1062	50.3949	29.9926		NA	14	NA
at1g74100	1	0	249.003	76.3819	88.0778	374.315	305.919	194.371	299.231	305.301	249.284		4	NA	NA
at4g33050	1	0	208.492	112.819	99.905	395.464	389.788	358.216	364.908	239.025	268.014		4	NA	NA
at2g46450	1	0	31.5194	17.4348	34.8751	31.9827	38.4365	39.2842	18.649	23.9397	28.0231		5	NA	NA
at4g39950	1	0	74.0598	27.8521	63.0723	110.13	95.8117	66.3171	64.7878	119.053	84.3187		5	NA	NA
at1g55210	1	0	39.9652	44.6663	80.7079	64.8848	89.6515	100.59	46.4892	77.867	68.5145		8	NA	NA
at3g53670	1	0	0.146214	0.332835	0.164371	0.4394	0.489537	0.516667	1.01035	0.12731	0		10	NA	NA
at1g29950	1	0	2.86613	4.31293	6.59406	3.9222	4.2149	6.86255	3.71025	7.11456	5.96664		12	NA	NA
at1g14360	1	0	15.3136	73.3892	34.5732	35.2557	52.7207	40.3711	27.6996	47.4495	25.6251		14	NA	NA
at1g36730	1	0	0	0	0	0	0	0	0	0	0		NA	NA	NA
at2g17720	1	0	72.6053	63.9589	52.572	122.869	155.202	122.435	114.624	125.752	105.888		NA	NA	NA
at2g18160	1	0	0	0	0	0	0	0	0	0	0		NA	NA	NA
at2g46600	1	0	279.357	288.439	310.903	344.07	490.159	401.347	314.299	450.59	310.076		NA	NA	NA
at3g10500	1	0	21.5756	14.0832	16.1462	32.9704	52.0869	47.9003	30.697	31.3089	27.7198		NA	NA	NA
at3g18000	1	0	0	0	0	0	0	0	0	0	0		NA	NA	NA
at3g26090	1	0	20.719	17.4727	14.8849	27.8269	32.3586	32.4386	37.6059	29.2193	26.5963		NA	NA	NA
at3g28950	1	0	26.0397	29.0241	29.0772	36.9932	38.5725	59.8995	36.4809	37.1079	22.2998		NA	NA	NA
at3g55520	1	0	31.544	37.2414	56.4421	35.2445	36.4951	55.1148	34.0598	54.5155	46.8349		NA	NA	NA
at3g55960	1	0	42.9984	35.7851	57.8143	47.7525	59.3029	63.5466	48.7023	52.7682	57.8544		NA	NA	NA
at4g23260	1	0	54.046	38.2292	56.6327	65.3306	81.3212	81.9423	59.9082	43.6323	32.0745		NA	NA	NA
at4g23570	1	0	75.9947	67.4815	50.3279	170.388	156.426	103.14	99.8056	75.2776	52.9367		NA	NA	NA
at5g17990	1	0	93.6396	134.248	144.32	175.701	220.675	217.127	164.616	228.225	187.054		NA	NA	NA
at5g24530	1	0	75.4273	51.0928	68.3248	97.8055	101.96	185.722	79.9872	79.6827	125.637		NA	NA	NA
at5g36220	1	0	97.0273	79.0302	114.123	112.23	116.595	140.581	99.1722	111.629	133.773		NA	NA	NA
at5g47880	1	0	58.7344	50.1353	44.7978	71.252	67.2162	66.7425	57.759	74.0082	50.4332		NA	NA	NA
at5g52550	1	0	0	0	0	0	0	0	0	0	0		NA	NA	NA
at5g54860	1	0	21.628	23.6589	13.0844	29.8031	52.9024	32.7106	31.0932	22.7993	23.0321		NA	NA	NA
at5g60950	1	0	32.7151	39.2333	32.7499	60.7894	66.6357	59.5514	65.894	60.2046	33.7439		NA	NA	NA
at5g63760	1	0	11.6281	10.6529	19.2371	12.2136	15.289	21.0983	13.6651	19.2107	17.4996		NA	NA	NA
at5g64340	1	0	0	0	0	0	0	0	0	0	0		NA	NA	NA

## Sheet: NMD Down Only
Gene	NMD_MutUp	NMD_MutDown	MOCK_1	MOCK_6	MOCK_12	AVR_1	AVR_6	AVR_12	VIR_1	VIR_6	VIR_12		Mock_Profile	Avr_Profile	Vir_Profile
at5g62360	0	1	918.345	175.202	25.753	1122.35	43.4804	7.3657	1742.52	117.256	24.7432		3	0	0
at5g28300	0	1	75.4401	17.047	25.6222	78.0272	13.4008	17.1949	94.6909	27.3408	12.4952		1	4	0
at1g71020	0	1	18.5306	7.81632	8.32521	18.3633	4.50909	5.635	20.3436	6.13182	4.58506		4	4	0
at5g02160	0	1	313.767	820.066	493.678	322.085	368.357	160.696	969.192	347.741	229.059		14	7	0
at3g53900	0	1	18.7667	15.6039	12.0716	16.564	15.7042	7.1914	24.2129	13.8295	9.63375		NA	7	0
at5g10430	0	1	1.75499	1.53291	3.75559	1.26585	2.65479	0.957232	3.17536	1.8414	1.29181		8	9	0
at4g04330	0	1	16.6684	118.829	61.412	21.6236	48.1494	20.3026	94.1784	49.2811	33.111		14	10	0
at1g12710	0	1	6.22259	22.1919	9.97727	10.0434	9.38564	8.58693	17.1169	10.2499	8.16187		14	NA	0
at4g16146	0	1	20.3246	58.9302	32.903	28.5669	44.3006	52.5867	77.2705	40.0593	32.7615		14	NA	0
at4g04340	0	1	79.1658	77.9812	78.2776	64.1461	36.109	34.2687	85.2094	53.9446	40.4349		NA	NA	0
at3g04630	0	1	56.9149	10.0216	7.58569	48.3195	14.0384	8.30733	70.8776	16.6254	43.062		4	0	1
at5g50740	0	1	7.39399	3.55687	4.11399	9.44693	3.27983	3.39397	5.92203	2.12195	2.91406		4	4	1
at3g05890	0	1	8.10174	3.73116	2.21699	7.53446	5.05008	1.66511	7.60202	4.6104	1.99021		0	2	2
at1g50010	0	1	200.935	181.09	127.898	190.058	149.606	73.1733	242.241	179.547	110.858		NA	2	2
at1g69830	0	1	115.223	144.753	17.1632	148.125	94.3793	10.9162	169.533	82.9432	18.2764		7	7	2
at4g30660	0	1	68.2009	112.369	33.8458	80.6018	94.8947	31.565	119.65	83.1205	28.6801		9	7	2
at5g06690	0	1	16.16	76.3374	73.7155	22.7711	35.7563	41.4148	60.392	47.6153	29.4841		11	NA	2
at2g06925	0	1	14.0131	32.7973	18.5053	25.5455	24.8109	15.5723	30.5409	21.6069	9.48099		14	NA	2
at2g15890	0	1	37.6959	429.863	110.583	84.1294	91.1015	76.951	197.725	106.971	39.1885		14	NA	2
at4g02290	0	1	0.917421	0.527275	0.634943	1.37018	0.346358	0.190401	0.679263	0.355768	0.311082		NA	0	4
at1g48330	0	1	10.4148	2.89791	4.18497	13.3251	2.37908	3.7012	22.4358	2.12155	2.82336		1	4	4
at3g54690	0	1	45.4338	19.2761	34.8373	40.4353	14.0935	15.0633	57.249	19.1701	20.5506		1	4	4
at1g78170	0	1	31.3626	9.85054	12.0276	28.1024	6.22821	7.55904	21.7514	9.48866	11.1164		4	4	4
at3g02750	0	1	140.648	31.0004	44.9575	131.294	36.2479	42.3318	185.118	50.9737	48.8372		4	4	4
at5g12050	0	1	22.439	2.48163	2.51023	15.6918	1.01359	1.41859	25.3963	1.86698	1.4018		4	4	4
at5g15780	0	1	28.8172	10.4747	13.3084	26.3371	9.35238	8.78456	24.3972	10.0924	10.0459		4	4	4
at3g23730	0	1	3.37721	2.60502	2.61418	3.83097	1.46984	1.14322	3.6756	3.52823	0.599936		NA	0	7
at5g65810	0	1	34.9085	29.5286	27.5001	39.5198	20.883	15.4162	39.0282	37.5481	14.0494		NA	0	7
at1g75780	0	1	3.60478	4.80032	4.88078	4.71096	3.82793	1.96954	5.48322	5.16294	2.09359		NA	2	7
at1g11545	0	1	14.811	9.12191	11.2716	13.0393	8.70775	5.28754	14.9876	13.2095	7.27183		NA	3	7
at5g19770	0	1	281.21	252.166	208.452	305.014	200.688	123.27	343.283	313.784	121.171		NA	3	7
at1g04820	0	1	266.593	324.294	212.186	287.972	275.677	138.452	338.873	316.219	151.009		NA	7	7
at5g63810	0	1	8.64786	49.5919	24.4773	16.2419	26.3641	10.4361	46.4924	41.6031	17.4999		14	9	7
at3g26200	0	1	0.973871	1.85343	3.8634	2.33072	2.72479	1.70524	3.55767	2.93066	0.974783		12	NA	7
at1g32090	0	1	1.29966	11.5318	16.982	1.99352	6.83697	8.75248	3.03336	16.6248	11.0681		11	11	11
at2g03550	0	1	17.1983	78.4366	92.3171	14.3881	36.6763	50.2621	7.14046	47.6659	44.5374		11	11	11
at2g20875	0	1	0.625771	1.32434	1.21912	0.490198	1.13716	1.07183	0.0887599	1.66725	1.31771		11	11	11
at3g20810	0	1	1.2847	82.073	149.584	2.4641	78.5824	60.5957	1.87763	100.805	74.6852		11	11	11
at5g42900	0	1	1.18516	147.067	67.8417	7.62072	117.343	62.9329	96.2614	184.886	194.701		11	11	11
at1g23080	0	1	12.4604	27.8122	69.2754	10.9111	23.9123	20.5778	12.3421	29.6249	25.2093		12	11	11
at1g68400	0	1	2.17003	8.0137	14.339	2.73999	6.11294	5.52035	1.90733	6.31472	7.06427		12	11	11
at2g41560	0	1	25.1481	136.18	276.823	21.3803	101.701	135.349	39.1233	206.392	164.362		12	11	11
at3g19820	0	1	59.9103	159.937	268.626	54.9369	137.897	167.419	60.7642	334.777	374.701		12	11	11
at3g62820	0	1	13.3008	35.8921	71.758	18.6323	62.08	66.6271	15.0991	50.4965	73.849		12	11	11
at5g19530	0	1	11.9919	24.929	44.2112	12.2851	24.9435	27.8987	15.5607	36.8384	35.2111		12	11	11
at5g51750	0	1	0.397547	1.32247	3.81836	1.01024	2.89001	2.2794	0.482935	1.32209	1.82374		12	11	11
at2g29980	0	1	39.3303	75.896	326.722	44.3158	141.459	149.354	64.6283	202.527	277.662		13	11	11
at2g47930	0	1	10.6848	28.3953	126.248	8.63884	34.2407	34.2579	14.0975	61.2913	53.649		13	11	11
at3g12610	0	1	3.47246	8.34614	35.7624	2.42402	9.48416	8.58783	2.26743	7.19921	10.1573		13	11	11
at4g13250	0	1	51.9871	234.615	172.493	57.7631	134.27	242.773	54.2213	180.299	141.373		11	12	11
at3g06130	0	1	3.5385	7.41103	15.975	4.543	9.38283	13.2868	2.00027	10.4534	13.836		12	12	11
at4g37080	0	1	2.73305	12.4178	22.97	5.53671	7.11952	11.7484	2.12788	11.3265	11.6115		12	13	11
at1g20190	0	1	1.39458	12.3251	19.8858	2.46276	8.32376	5.739	1.68386	6.71494	10.5952		11	14	11
at2g37640	0	1	18.7521	19.0325	37.8237	21.8511	15.8384	11.9431	15.3424	34.8631	31.2933		8	NA	11
at3g01440	0	1	21.2922	44.4674	54.7453	10.3837	18.9424	20.6857	9.24987	30.5303	26.7166		11	NA	11
at2g28410	0	1	3.08275	4.69889	6.26593	4.3468	6.2048	4.54562	1.4071	5.58773	5.15697		12	NA	11
at3g56810	0	1	3.21539	6.00938	8.95684	3.41693	5.96292	4.47776	2.97903	6.0609	6.53072		12	NA	11
at4g31290	0	1	82.3859	101.341	203.743	59.4263	75.6591	94.169	97.0357	174.31	213.04		13	NA	11
at2g45470	0	1	33.8342	92.6319	167.917	31.8064	65.8722	34.9088	30.5105	85.0009	126.769		12	10	12
at3g01140	0	1	0	0.354444	1.08304	0.0540009	0.38886	0.591666	0.0796623	0.315788	0.592469		NA	11	12
at2g36830	0	1	553.978	1654.29	2326.81	513.613	576.745	460.279	627.186	1790.2	5315.01		11	NA	12
at1g02205	0	1	15.4239	29.8817	19.8137	10.4454	13.7215	11.6576	17.2895	37.9518	51.3608		NA	NA	12
at3g58070	0	1	0.375707	2.28101	2.68068	1.94555	1.49587	2.31052	0.581015	1.046	3.16682		11	NA	13
at1g20840	0	1	20.6311	83.3899	135.818	40.196	103.815	85.2279	47.9046	96.563	78.6602		11	11	14
at4g00180	0	1	9.74418	30.65	42.8675	8.05151	19.5772	21.2671	10.6851	26.3848	19.8784		11	11	14
at4g23820	0	1	16.6748	38.967	62.967	11.9025	23.8581	23.0529	20.0799	46.8088	29.0336		12	11	14
at2g21050	0	1	2.55142	6.5694	11.1235	2.38406	6.67829	3.50871	2.42255	8.68219	6.02997		12	14	14
at5g65390	0	1	2.54591	5.55041	9.76754	4.16894	3.13482	2.35127	2.15838	9.92473	4.46461		12	NA	14
at1g69690	0	1	12.2505	11.3558	20.8606	12.2235	10.6858	10.3112	7.81152	16.6214	10.8012		NA	NA	14
at1g72230	0	1	5.52326	2.48153	3.377	4.88827	2.94805	2.39944	2.97023	2.41508	3.04663		1	0	NA
at4g24510	0	1	160.282	49.5681	41.2044	138.058	36.0368	22.9677	90.4736	58.7503	62.2014		4	0	NA
at2g10940	0	1	458.788	218.377	477.565	225.699	123.724	82.6134	240.159	149.695	152.787		5	0	NA
at1g01610	0	1	121.878	70.0594	101.647	110.87	39.4403	30.6475	71.1789	89.3272	114.247		NA	0	NA
at4g00400	0	1	32.133	17.8156	23.2597	29.6323	11.6797	7.98897	27.2509	17.8651	21.5049		NA	0	NA
at3g26960	0	1	13.3519	5.80167	10.0339	6.87473	3.41772	5.58085	14.1037	7.1689	9.42217		1	1	NA
at1g33170	0	1	10.8562	9.07265	7.2984	7.62803	3.63172	4.46838	4.86443	4.72995	3.88268		NA	1	NA
at5g45950	0	1	31.0404	24.3334	10.3694	26.1511	14.8267	6.39693	21.6507	22.4111	16.8083		2	2	NA
at1g04110	0	1	0.227438	0.0779099	0.0849633	0.580545	0.15169	0.0445375	0.103629	0.0815147	0		4	3	NA
at2g04780	0	1	34.9975	22.895	24.5031	32.3677	18.7689	10.7648	31.0167	20.7375	15.536		NA	3	NA
at5g23860	0	1	59.9805	60.9375	49.7465	58.8845	36.0289	24.6509	47.6669	57.362	32.9539		NA	3	NA
at2g45970	0	1	14.1947	5.3397	8.49965	13.0022	3.25128	3.81874	7.10212	3.83742	7.06352		1	4	NA
at1g22330	0	1	8.11119	7.3344	12.6532	7.3174	3.52678	3.54025	9.7652	5.79812	5.87095		NA	4	NA
at3g46970	0	1	74.7449	435.756	149.65	107.18	175.614	68.6269	137.554	164.713	113.822		14	9	NA
at2g30890	0	1	0.998556	0.73585	2.21694	0.0854023	1.28147	1.1932	1.12439	1.33435	1.12549		6	11	NA
at3g55710	0	1	1.7744	0.689383	1.8901	1.81435	1.00716	1.09087	1.56101	1.65602	1.54559		5	NA	NA
at3g13980	0	1	2.65453	1.52843	3.36305	2.52319	1.42482	1.72991	2.70835	3.05647	2.62726		6	NA	NA
at3g16240	0	1	411.17	287.878	606.598	281.576	207.796	142.585	325.836	376.328	391.963		6	NA	NA
at1g29450	0	1	3.28117	3.52632	11.2853	2.8822	2.39351	2.26163	3.13564	2.3403	1.82865		8	NA	NA
at3g15680	0	1	6.92482	6.12538	13.3864	6.25385	5.83842	3.19422	6.68898	5.55034	6.20455		8	NA	NA
at3g55420	0	1	5.93969	5.59505	14.4191	11.0002	6.11546	7.68503	5.50351	8.4267	8.38636		8	NA	NA
at5g16000	0	1	5.77296	5.09566	11.2823	5.51433	3.98248	5.24479	5.94995	7.11878	4.62087		8	NA	NA
at5g16250	0	1	3.39881	3.28266	7.11133	2.54834	5.05372	4.11037	3.89344	3.65375	5.28243		8	NA	NA
at1g08550	0	1	48.838	103.032	92.31	55.8444	52.1428	44.9866	94.2218	79.0024	59.0522		11	NA	NA
at1g20010	0	1	31.2226	162.529	163.173	45.2994	81.8585	50.5735	92.99	99.3597	78.6027		11	NA	NA
at2g22980	0	1	17.0674	39.1898	59.0941	21.7014	22.3952	24.2468	53.5168	32.6545	29.2733		12	NA	NA
at2g43360	0	1	10.488	20.0803	25.8755	8.76967	13.2027	10.2978	14.8014	22.1646	12.5865		12	NA	NA
at2g44740	0	1	0.818807	2.53471	6.92656	2.04152	1.7397	2.10979	1.82179	2.09357	1.83511		12	NA	NA
at2g14890	0	1	45.9423	83.6479	278.084	40.7949	44.5621	34.1317	65.5855	69.0067	95.639		13	NA	NA
at3g07010	0	1	6.29671	12.9407	54.781	12.0028	19.3626	14.893	14.0077	15.9095	13.6383		13	NA	NA
at5g25460	0	1	29.3771	57.0219	170.668	34.9141	65.3302	63.3374	47.8809	78.957	81.2672		13	NA	NA
at5g48460	0	1	3.25644	3.89691	6.78463	4.205	2.96073	3.73716	3.84289	5.77997	4.32624		13	NA	NA
at4g26530	0	1	403.705	856.278	540.631	122.725	198.734	103.371	176.396	221.411	248.58		14	NA	NA
at1g25230	0	1	33.9785	28.6761	53.755	28.2913	27.8538	36.4575	45.1835	60.112	30.9935		NA	NA	NA
at1g58270	0	1	39.9388	34.0945	39.0853	37.3386	33.3884	35.2319	43.4774	55.147	79.6385		NA	NA	NA
at1g64640	0	1	13.9971	21.2122	25.9496	14.4844	15.0345	13.3549	11.0196	17.0735	13.3701		NA	NA	NA
at2g02450	0	1	15.1466	18.4052	18.8007	15.0167	11.7946	15.1547	16.3323	11.3844	16.9461		NA	NA	NA
at2g26020	0	1	0	0.92673	1.56766	0	0.571005	0.138428	1.41501	0.809565	1.08928		NA	NA	NA
at2g40490	0	1	84.8361	50.214	67.2349	72.6155	46.7536	43.4577	80.7668	52.1944	47.6406		NA	NA	NA
at2g45190	0	1	18.0298	11.1662	14.7385	11.0777	8.74385	8.99874	14.5691	13.5237	8.95969		NA	NA	NA
at2g46490	0	1	60.3756	75.3428	93.7705	64.7642	101.826	93.7229	106.769	108.501	112.784		NA	NA	NA
at3g01670	0	1	19.4215	12.2249	21.0581	20.4272	16.4294	12.3921	20.8109	20.8333	17.9784		NA	NA	NA
at3g08680	0	1	10.9402	16.4632	18.2597	9.98133	12.3588	10.056	9.38842	16.4835	9.17712		NA	NA	NA
at3g10080	0	1	6.21553	6.54667	11.1754	6.64146	6.47085	4.04103	5.51244	8.11372	9.04438		NA	NA	NA
at3g14110	0	1	47.4437	62.7389	89.3989	46.0946	47.6232	48.0222	57.8305	67.8269	63.7008		NA	NA	NA
at3g21190	0	1	19.2579	17.382	25.4457	20.9225	17.0307	14.63	18.008	28.8982	18.0126		NA	NA	NA
at3g28290	0	1	0	0	0	0	0	0	0	0	0		NA	NA	NA
at3g49260	0	1	10.5713	10.7391	20.1219	11.5018	10.3148	7.4068	10.323	9.28	8.50618		NA	NA	NA
at3g61130	0	1	50.7182	34.1518	34.3723	49.7037	26.8743	27.7776	54.0053	42.3802	30.2553		NA	NA	NA
at3g63120	0	1	22.3582	32.6828	38.5254	26.655	18.6746	20.6171	21.3961	27.6897	32.7017		NA	NA	NA
at4g10955	0	1	0	0	0	0	0	0.0119596	0.022357	0.0107288	0		NA	NA	NA
at4g12510	0	1	0	0	0	0	0	0	0	0	0		NA	NA	NA
at4g14960	0	1	362.873	411.271	401.787	365.088	360.646	220.324	419.167	383.155	285.162		NA	NA	NA
at4g17560	0	1	124.379	106.155	179.108	110.434	74.3128	87.6061	135.651	101.716	111.308		NA	NA	NA
at4g27620	0	1	12.0001	18.8075	16.2615	14.3258	17.6668	14.1934	20.2612	20.0626	15.0762		NA	NA	NA
at4g34290	0	1	34.2477	49.0289	62.5323	25.944	38.9844	24.7824	24.1109	45.0779	45.2128		NA	NA	NA
at5g08000	0	1	7.32099	8.56313	8.11603	5.38723	5.85694	3.39906	8.93739	10.5744	6.04014		NA	NA	NA
at5g18600	0	1	87.989	96.0296	100.992	78.4739	82.0402	121.394	130.734	100.478	109.11		NA	NA	NA
at5g19400	0	1	50.1658	39.2168	52.7058	57.6512	51.5848	56.1998	71.0375	51.596	46.859		NA	NA	NA
at5g24570	0	1	69.9341	52.3055	37.8287	58.6536	51.2141	39.6325	65.1529	54.7138	105.225		NA	NA	NA
at5g49460	0	1	22.3602	23.9105	24.6511	18.7495	22.753	17.105	23.4133	29.968	21.0021		NA	NA	NA
at5g57350	0	1	109.007	73.8729	136.237	117.975	88.6749	130.096	152.019	112.133	163.361		NA	NA	NA

## Sheet: Profile Summary
NMD mutant up			Down Profile IDs							Up Profile IDs
	4	3	2	0	7	Total			12	11	13	8	Total
Mock	19	5	2	2	3	31		Mock	14	21	10	20	65
Avr	12	3	2	3	4	24		Avr	19	62	6	2	89
Vir	6	8	3	9	5	31		Vir	11	50	6	3	70
NMD mutant down			Down Profile IDs							Up Profile IDs
	4	3	2	0	7	Total			12	11	13	8	Total
Mock	9	1	1	1	1	13		Mock	19	15	8	7	49
Avr	11	5	4	10	5	35		Avr	2	20	1	0	23
Vir	7	0	7	10	8	32		Vir	4	24	1	0	29
